# Supplementary material for: Increased dosage of DYRK1A leads to congenital heart defects in a mouse model of Down syndrome
Source: Sci Transl Med. Author manuscript; Available in PMC 2024 Feb 16. (PMC7615651; doi:10.1126/scitranslmed.add6883)
Supplement: Data file S1 [file EMS193971-supplement-Data_file_S1.xlsx]

## Sheet: Figure 2
FIGURE 2 C
	% of cells per cluster					number of cells per cluster
cluster	Wt	Dp1Tyb	Dp1Tyb. Dyrk1a+/+/-		cluster	Wt	Dp1Tyb	Dp1Tyb. Dyrk1a+/+/-
0	24.4444	17.6734	31.2914		0	275	79	567
1	13.6	11.6331	12.5828		1	153	52	228
2	11.3778	7.15884	11.0927		2	128	32	201
3	10.8444	11.1857	10.0442		3	122	50	182
4	7.37778	11.8568	7.61589		4	83	53	138
5	7.37778	8.05369	5.29801		5	83	36	96
6	5.77778	4.02685	4.9117		6	65	18	89
7	5.24444	5.14541	4.13907		7	59	23	75
8	3.73333	3.3557	3.20088		8	42	15	58
9	2.4	4.9217	3.09051		9	27	22	56
10	2.4	7.82998	1.49007		10	27	35	27
11	2.04444	2.46085	2.53863		11	23	11	46
12	2.66667	3.57942	1.82119		12	30	16	33
13	0.711111	1.11857	0.883002		13	8	5	16
					Total	1125	447	1812

## Sheet: Figure 3
FIGURE 3 A-B																			FIGURE 3 D								FIGURE 3 E
Cardiomyocyte (CD106+)			Cardiomyocyte (CD106+)			Cardiomyocyte (CD106+)			Endothelial cells (CD31+)			Endothelial cells (CD31+)			Endothelial cells (CD31+)												pRb1 (normalized)
% cells in G1			% cells in S			% cells in G2/M			% cells in G1			% cells in S			% cells in G2/M
WT (n=38)	Dp1Tyb (n=14)	Dp1Tyb. Dyrk1a+/+/- (n=12)	WT (n=38)	Dp1Tyb (n=14)	Dp1Tyb. Dyrk1a+/+/- (n=12)	WT (n=38)	Dp1Tyb (n=14)	Dp1Tyb. Dyrk1a+/+/- (n=12)	WT (n=38)	Dp1Tyb (n=14)	Dp1Tyb. Dyrk1a+/+/- (n=12)	WT (n=38)	Dp1Tyb (n=14)	Dp1Tyb. Dyrk1a+/+/- (n=12)	WT (n=38)	Dp1Tyb (n=14)	Dp1Tyb. Dyrk1a+/+/- (n=12)										WT (n=27)	Dp1Tyb (n=14)	Dp1Tyb. Dyrk1a+/+/- (n=12)
76	76.5	78.2	17.7	18.2	15.7	4.91	4.04	5.22	80.9	84.3	79	12.3	11.2	14.6	5.4	3.33	5.5										0.4679	0.7647	1.0379
69.9	77.1	76.3	23.8	16.4	17.2	5.35	4.52	5.4	79.9	83.1	78.2	14.6	12	13.6	4.98	2.36	7.58										0.7596	0.2647	2.1779
74.5	78.6	79	20.2	15.6	15	3.98	2.79	4.86	83.3	83	76.3	11	10.2	14.3	4.2	4.51	8.29										1.6805	0.2564	0.7019
73.9	82.9	75.3	20.5	13.9	17.3	4.5	2.29	4.05	82.6	85.1	81.8	11.6	9.5	9.52	3.86	3.28	6.93										1.092	0.2334	0.5675
72.7	83.4	76.3	21	13.1	17.8	4.76	2.47	3.39	81.4	84.5	82.2	13.1	11.5	11.6	4.06	3.04	5.43										0.314	0.4176	0.6676
74.9	80	74.5	19.6	15.1	20.4	3.85	3.06	3.79	83.1	83.5	81.3	10.5	10.6	12	4.31	4.61	5.98										0.5967	0.3519	0.8697
75.6	76.6	75	18.3	18.1	19.8	4.97	3.95	4.12	79.9	80.5	81.7	13.8	12.8	12.4	4.93	5.52	4.14										2.0893	0.257	0.9558
70.8	78.8	75.3	21.3	15.1	18.6	5.9	3.81	4.86	85.8	82.7	82.3	8.74	10.4	12.3	3.74	5.28	4.1										0.87	0.43	0.4738
80.9	78.3	71.7	14.1	15.3	21.6	3.09	4.49	5.52	78.7	82.9	71.7	15.7	10.9	19.2	2.89	3.89	8.16										1.72	0.6	1.3484
78.3	74	75.6	14.2	19.7	19.7	3.8	5.34	3.92	78.9	76.9	78.2	12.4	15.1	14.5	5.62	5.85	6.69										0.73	0.25	0.9893
77.2	74.1	72.2	16.8	19.8	21.2	3.94	4.51	5.9	79.8	77.5	72.9	12	12.7	18.6	6.16	7.61	8.1										0.68	0.24	0.5847
77.4	76.2	71.4	15.4	18.4	22.3	4.29	4.86	5.71	80.6	79.5	68	11.6	13.3	22.7	5.42	6.83	8.18										0.53	1.08	0.6929
77.3	73.9	68.2	17	20.3	15.6	3.91	4.82	12.2	80.1	77.7		12.7	15		5.59	5.81											0.98	0.44
77.3	74.8	71.2	15.3	18.7	14.9	4.05	5.13	11.9	79.9	78.4		12.8	14.3		5.44	6.18											1.5	0.38
78.6		68.1	15.7		15.5	3.37		14.7	78.4			12.7			6.23												0.2745
81.9		73	15.5		14.3	1.63		11.3	80.9			14.7			2.82												0.528
78.7			16.9			3.68			78.1			16.8			4.53												2.1975
83.1			13.8			2.46			80.3			14.4			4.74												1.0751
79.2			17.4			2.8			80.9			14.1			3.76												0.9291
75			4.48			19.3			77.7			14.6			6.37												0.545
68.2			24.9			6.49			69.9			21.9			7.89												1.4508
73.8			19.7			5.67			72.6			18.2			8.33												0.4892
71.8			23.1			4.02			77.4			17.6			4.61												0.7132
73.7			21			4.49			75.2			15.9			6.83												1.7977
73			20.7			5.09			79			14.5			5.68												0.581
76.5			17.2			5.22			75.6			15			6.87												0.8168
74.9			18.3			5.58			77.2			15.6			6.33												1.6022
76.1			17.7			5.5			75.3			16.6			6.35
79.3			14.1			5.56			81.3			13.1			4.82
76.5			17.7			4.11			79.1			14.7			5.08
74.8			18.3			4.13			79.7			13.8			5.45
73			20.6			4.18			82.4			9.02			6.56
75.5			17.6			4.23			79.2			14.7			5.25
72.1			21.5			5.45			71.5			16.7			10
70.7			23			5.39			73.6			18.8			5.76
74.7			21			3.43			71.4			20.7			7.52
68.4			17.1			11.6
73			14.3			10.9

## Sheet: Figure 4
FIGURE 4 A-B													FIGURE 4 C-D							FIGURE 4 E-F							FIGURE 4 G-H				FIGURE 4 I-J
Cardiomyocyte (CD106+)			Cardiomyocyte (CD106+)			Endothelial cells (CD31+)			Endothelial cells (CD31+)				ASPECT RATIO			FORM FACTOR				BASAL RESP			MAXIMUM RESP				GLYCOLYSIS				HYPOXYPROBE (Normalized MFI)
MTG (normalized MFI)			TMRM-H/TMRM-M ratio			MTG (normalized MFI)			TMRM (normalized MFI)
WT (n=18)	Dp1Tyb (n=13)	Dp1Tyb. Dyrk1a+/+/- (n=15)	WT (n=17)	Dp1Tyb (n=13)	Dp1Tyb. Dyrk1a+/+/- (n=15)	WT (n=18)	Dp1Tyb (n=13)	Dp1Tyb. Dyrk1a+/+/- (n=15)	WT (n=18)	Dp1Tyb (n=13)	Dp1Tyb. Dyrk1a+/+/- (n=15)		WT (n=25)	Dp1Tyb (n=10)	Dp1Tyb. Dyrk1a+/+/- (n=17)	WT (n=25)	Dp1Tyb (n=10)	Dp1Tyb. Dyrk1a+/+/- (n=17)		WT (n=14)	Dp1Tyb (n=6)	Dp1Tyb. Dyrk1a+/+/- (n=8)	WT (n=14)	Dp1Tyb (n=6)	Dp1Tyb. Dyrk1a+/+/- (n=8)		WT (n=35)	Dp1Tyb (n=6)	Dp1Tyb. Dyrk1a+/+/- (n=10)		WT (n=4)	Dp1Tyb (n=5)
1.04157	0.930917	0.87192	2.4	0.902692	2.76	1.02036	0.855202	0.910952	1.02942	0.960539	0.888055		2.45829	3.03558	2.78103	1.04484	1.29926	1.19456		1.00525	0.735077	1.02445	1.00291	0.645344	0.998809		1.04192	1.59083	1.119		1.08	1.1
0.999659	0.918353	0.927514	1.71	0.539867	2.08	1.04901	1.05419	0.968252	1.03579	1.09537	0.994589		4.33212	2.8655	2.96287	1.92947	1.19063	1.25988		1.10546	0.902487	0.815107	0.990136	0.880735	0.838956		0.958077	1.91714	0.827829		1.04	1.01
0.967773	0.923937	1.0711	2.41	0.37538	1.76	1.00348	1.02907	0.987787	0.953479	1.02632	0.905887		3.51418	3.15007	2.62057	1.44393	1.3818	1.20114		1.16933	0.612449	0.808456	1.27562	0.5472	0.72045		0.59675	1.78568	1.08279		0.96	1.24
0.9924	0.849695	1.05811	1.73	0.569369	2.99	0.931028	0.963603	1.171	0.983614	1.09141	1.5461		3.6987	3.48908	2.29501	1.63459	1.41789	1.02376		0.731469	0.718583	0.788881	0.751936	0.683526	0.710243		0.790884	1.75671	0.625677		0.92	1.14
0.870061	1.01967	0.991297	3	0.2978	1.12	0.837811	1.04113	1.14111	0.858623	1.06936	1.38127		4.08715	3.0629	2.72475	1.67421	1.309	1.31719		0.988483	0.386659	1.57225	0.979393	0.298384	1.5631		1.37286	1.89103	0.663687			0.61
1.53916	1.0582	0.880952	3.54	0.3264	3.12	1.26761	0.938173	0.96131	1.05132	1.08736	1.3494		3.2982	3.37824	2.77715	1.71143	1.54628	1.20607		0.869804	0.691338	1.42173	0.781273	0.538333	1.42982		0.742773	1.37329	1.14413
0.862995	0.920302	1.01458	0.853604	0.2573	3.71	1.04726	1.17877	1.11883	1.08074	1.09946	1.26076		3.29855	3.0153	2.52313	1.50263	1.26881	1.12819		0.873932		1.2871	0.909277		1.23472		1.31125	1.33066	1.03911
0.865285	1.20284	0.805372	0.984199	0.7964	3.19	0.899105	1.20551	1.0621	1.02503	1.01595	1.30783		3.6911	3.83124	2.6971	1.51931	1.71342	1.226		1.17257		1.65102	1.07274		1.33525		1.18548	1.65984	1.14413
1.2045	0.954656	1.05478	1.07143	0.5	1.8	1.17795	1.25626	1.16087	1.12393	1.17164	1.25348		4.4655	3.64553	2.31386	1.78952	1.57157	1.02952		0.871403			0.919645				1.10329		1.19777
0.787728	1.10085	1.0442	1.22384	1.2	2.51	0.912628	1.19393	1.12642	0.945976	1.16064	0.877982		3.38196	3.76628	2.53853	1.39242	1.66999	1.09831		0.734407			0.773365				1.13136		1.22458
1.05394	0.949201	1.05478	0.6751	0.9	2	0.93021	1.15397	1.15377	0.940543	1.18741	0.974594		3.1701	4.31972	2.27053	1.28023	1.61466	1.00807		0.756285			0.716979				1.22681
1.0595	0.912106	0.952903	0.7537	0.7	3.26	1.02555	1.04689	1.02969	1.1177	1.06576	0.771947		3.35329	2.49077	2.32034	1.34503	1.05622	1.10468		0.764021			0.742272				1.05907
1.01191	0.973204	1.06083	0.8109	1	2.43	1.00862	1.14438	1.17403	0.948638	1.14235	0.987476		4.05528	3.42786	2.46949	1.70396	1.49451	1.14077		1.60996			1.54773				0.799392
0.905517		0.988274	0.6335		3.13	1.03988		1.15074	1.0474		1.07455		3.18703	2.66678	2.66563	1.25836	1.0725	1.133		1.34762			1.53672				0.68008
0.995508		0.977693	1.3		4.61	0.994949		0.936492	0.976872		0.831942		3.97807	3.62799	2.99421	1.54961	1.63323	1.27955									0.999433
1.0347			0.6			0.934393			0.921775				2.98839	3.23963	3.72962	1.29381	1.33777	1.53909									1.17542
0.950787			2.2			0.864065			1				3.54903	2.76645	2.44025	1.34843	1.20242	1.19522									0.825148
1.05176						1.15732			1				3.47725	3.46637	2.04095	1.47241	1.90217	1.06443									0.987709
													3.24416	3.81374	2.33063	1.6667	1.67909	1.14792									1.72291
													3.41593	3.39329	2.3268	1.54071	1.39435	1.04418									-0.826816
													3.52806	4.03187	2.12709	1.62852	1.56949	0.962291									0.931844
													3.4455	3.30091	2.28797	1.58128	1.47428	1.02694									1.00559
													4.00124	3.33073	2.77624	1.82207	1.39652	1.24905									0.706145
													3.20518	3.11421	2.91908	1.38171	1.332	1.16399									1.00112
													4.08943	2.75265	2.69202	1.68301	1.0565	1.2945									0.927374
													5.12574	3.40316	4.49084	1.93806	1.53427	1.7322									1.36536
													2.58426	3.14965	2.49768	1.18479	1.36163	1.14135									1.03017
													3.12868	2.55617	3.65269	1.23456	1.0229	1.59421									1.14637
													2.98443	2.60059	2.53313	1.30156	1.02356	1.11062									1.08156
													3.23318	2.57594	3.35123	1.45095	1.14802	1.60295									1.19777
													3.60512	3.96527	3.46175	1.54938	1.64377	1.40901									1.1352
													3.2768	2.99494	3.64669	1.32737	1.35832	1.8675									1.07263
													3.74376	3.04907	3.94579	1.64176	1.38151	1.91253									1.22011
													3.45767	3.64738	4.06408	1.51009	1.58269	1.57626									0.907263
													4.02614	3.7092	3.81231	1.60642	1.63985	1.61512									1.38771
													3.8469	3.81121	3.41176	1.61773	1.49212	1.65491
													3.03683	2.77723	3.61209	1.25853	1.13682	1.61965
													3.46966	2.80254	4.22341	1.52708	1.18732	1.57655
													2.70478	3.51446	3.39005	1.21258	1.3962	1.51593
													4.03835	3.14052	4.52619	1.51629	1.28959	2.99362
													3.71987	2.60369	3.59736	1.48648	1.07383	1.68871
													3.4959	3.44962	3.50231	1.51946	1.45685	1.62849
													3.51102	3.23313	3.39034	1.56645	1.37278	1.43153
													3.01095	2.53499	3.92384	1.34318	1.25082	1.70905
													3.73529	3.29423	4.3661	1.55032	1.22392	1.75473
													4.03794	4.68819	3.73147	1.67637	2.07134	1.5717
													4.33119	3.6518	4.25566	2.17284	1.51608	1.74081
													3.32325	3.2798	3.55429	1.39104	1.45986	1.75366
													3.5853	3.21301	3.75897	1.50591	1.30662	1.645
													3.0939	4.0315	3.63275	1.28151	2.16507	1.56944
													2.91126	3.80549	4.02706	1.14308	1.63388	2.3429
													3.91435	3.34853	3.49336	1.62333	1.56351	2.06956
													3.75586	5.06401	3.39069	1.89672	2.26237	1.30469
													2.8615	3.25086	3.94393	1.26101	1.30649	1.77984
													3.7791	5.40811	3.7119	1.52172	2.33335	1.63327
													3.68412	3.27809	3.2625	1.62504	1.29617	1.57513
													4.92158	3.5858	3.29855	2.06118	1.50717	1.35841
													3.24858	3.43017	4.14103	1.3999	1.38134	2.50078
													3.27362	3.46537	3.74755	1.28521	1.52168	1.51719
													3.61955	4.01081	4.14286	1.57705	1.74878	1.72279
													4.53324	4.09811	4.1731	2.0289	1.68701	1.89378
													3.23492	3.15396	3.62774	1.36029	1.48879	1.52552
													2.76924	2.75947	2.53393	1.22271	1.17349	1.20491
													3.18293	3.38444	4.01015	1.57671	1.30884	2.29539
													3.16652	3.26874	3.76811	1.56075	1.41134	1.69643
													3.81687	3.49406	3.71103	1.64547	1.43493	1.70016
													4.61085	3.18603	5.09049	1.92405	1.43525	2.38756
													5.24371	3.12183	3.33659	1.88083	1.2181	1.6175
													4.06749	3.33042	4.68052	1.75617	1.35712	2.02927
													4.09778	3.1584	2.83882	1.62874	1.27478	1.2581
													2.95656	3.77205	3.67694	1.22469	1.61329	1.68107
													3.20821	2.48414	4.53278	1.50411	1.11896	2.17053
													2.91775	3.60194	3.56151	1.31091	1.51288	1.56184
													3.63455	4.62965	3.56483	1.42444	1.74094	1.48704
													3.9518	3.48644	4.04606	1.71327	1.54959	1.50836
													3.2528	2.92062	3.90556	1.43203	1.25677	2.06487
													3.00243	3.51056	3.17251	1.2651	1.46641	1.40188
													4.19265	3.76908	3.1144	1.6953	1.43471	2.38774
													3.64076	2.99356	4.07805	1.46144	1.28766	1.58797
													3.83034	4.6786	3.60213	2.14363	1.80398	1.49737
													4.03146	3.29656	3.81778	1.58579	1.25047	2.02263
													3.7828	2.62659	3.12909	1.68259	1.15553	1.48894
													3.40524	3.63161	3.36597	1.34627	1.5552	1.552
													3.70945	2.79874	2.96964	1.63946	1.16823	1.38321
													3.97285	3.80496	3.72052	1.66209	1.59051	1.67507
													4.79247	3.05998	4.43124	1.66222	1.33992	2.0321
													3.24281	3.49248	3.42638	1.44505	1.45272	2.01838
													2.82481	2.8316	3.0545	1.21706	1.30743	1.56852
													3.2921	3.25515	3.67196	1.44333	1.32557	1.5611
													3.49115	3.00907	4.20441	1.53571	1.39149	1.69226
													3.82721	3.64206	3.67197	1.76033	1.3912	1.41824
													3.77436	3.0844	3.27076	1.52182	1.27714	1.35523
													4.52335	3.41698	4.09219	1.93974	1.59757	2.13825
													4.56872	3.01507	2.48512	1.93147	1.21941	1.12781
													3.67301	2.91919	3.14863	1.54945	1.09644	1.64442
													2.79507	3.73238	3.86225	1.14781	1.85155	1.85593
													2.38242	3.95202	4.06425	1.00666	1.9227	1.76937
													3.39668	2.66548	3.31992	1.42303	1.16861	1.67032
													3.61945	3.56566	3.82692	1.95183	1.65301	1.5874
													3.82652	2.97247	4.87849	1.39054	1.37072	3.58141
													3.6865	3.43907	3.9258	1.58119	1.45838	1.62392
													3.50994	3.36259	3.42586	1.39256	1.57466	1.55783
													3.45596	3.47367	3.83374	1.34829	1.50044	1.73997
													3.6378	2.80574	4.6205	1.53944	1.22424	2.32617
													3.26708	3.37162	3.31008	1.45319	1.46869	1.43304
													3.33593	2.50513	4.51632	1.57073	1.05883	1.97263
													3.57714	2.85863	4.33832	1.5157	1.16704	2.31347
													3.05268	3.56215	3.59839	1.27411	1.51932	1.65391
													3.19356	3.92526	3.64392	1.55629	1.60912	1.6264
													3.99701	3.58685	4.48529	1.69659	1.5924	1.78914
													2.82477	3.19714	3.78341	1.18472	1.4587	1.63215
													4.05051	2.7127	3.9321	1.79658	1.20242	2.09832
													3.6769	2.93485	4.86779	1.6612	1.25428	2.64965
													2.8203	3.51512	3.66716	1.54569	1.48873	1.70174
													3.33464	3.0301	4.13164	1.35808	1.33535	1.84141
													2.90788	3.32316	3.53165	1.33405	1.34915	1.54748
													4.16714	3.59117	3.87227	1.61731	1.54005	1.66203
													3.00283	3.15481	3.30604	1.19693	1.31053	1.52278
													4.11423	4.22978	4.68421	1.86016	1.78027	2.13792
													3.18	3.0796	3.6498	1.43318	1.45181	1.5498
													2.46861	3.63932	3.62895	1.04654	1.4513	1.80814
													3.5466	2.92993	3.3909	1.50435	1.57393	1.49998
													4.21438	2.64592	4.66102	2.00182	1.14841	2.16252
													2.94531	3.51823	3.99649	1.37759	1.42564	1.82285
													3.40976	3.76611	3.92894	1.33438	1.5561	1.8853
													2.9348	3.07815	2.3677	1.20357	1.27867	0.968131
													3.4088	3.10229	4.41321	1.40602	1.33867	2.18656
													2.68954	3.07384	4.92546	1.16507	1.27382	2.14368
													3.53691	3.37967	2.9997	1.52122	1.55994	1.32342
													4.21315	3.45603	3.85409	1.65915	1.55012	1.80575
													3.98774	3.4838	3.67872	1.81503	1.45522	2.9075
													4.84108	2.98043	3.99115	1.5325	1.25381	1.68205
													2.76157	3.04176	3.49445	1.13599	1.23055	1.75066
													2.53465	3.34487	3.69134	1.04798	1.42444	1.57085
													3.63775	3.22386	5.02546	1.49382	1.28658	1.9239
													3.35041	3.37092	4.35848	1.37752	1.39034	1.92671
													2.57066	4.06287	2.72047	1.13503	1.8917	1.17497
													3.53714	2.98362	4.31569	1.54593	1.2671	2.24355
													4.07501	2.63056	3.29958	1.6906	1.29688	1.40719
													2.44518	3.34973	3.64656	1.08459	1.42381	1.70066
													2.44325	2.96377	3.30553	1.05499	1.32036	1.50897
													3.52198	3.4695	3.25795	1.46033	1.38775	1.4859
													2.95294	3.12594	4.4413	1.15318	1.41036	1.62919
													3.27284	3.75238	3.62298	1.52338	1.63983	1.64382
													2.95401	2.71143	3.29491	1.44351	1.24487	1.48352
													4.46707	3.12788	3.73379	2.31064	1.34827	1.80412
													2.905	3.56512	3.69787	1.25632	1.61508	1.84621
													3.79066	3.18697	4.31954	1.48636	1.34065	2.22608
													3.39202	3.30453	3.77268	1.46928	1.39421	1.45317
													3.93957	2.92965	3.27329	1.66255	1.21716	1.58913
													3.95448	2.5777	3.31808	1.77042	1.12557	1.67925
													4.12992	2.80568	4.5278	1.87454	1.24403	2.03706
													3.63091	2.95062	4.26084	1.47776	1.20276	1.93873
													2.76629	4.43237	3.83653	1.22354	1.72627	1.6753
													3.9929	3.39005	3.37297	1.70081	1.4726	1.43645
													3.39229	2.74292	4.66101	1.36507	1.47205	2.53462
													3.14846	3.43844	4.33785	1.30675	1.54662	1.84695
													3.95248	3.15171	3.7587	2.14661	1.36839	1.77776
													3.86951	3.07312	5.13586	1.78629	1.37348	2.02281
													3.21944	2.55325	3.57074	1.34389	1.17008	1.60628
													2.55583	3.74842	3.60786	1.10553	1.5039	1.63238
													3.77166	2.65463	4.17908	1.43152	1.14509	2.10844
													3.87866	3.6512	3.85454	1.48519	1.61713	1.57845
													3.46309	2.81147	4.29798	1.48206	1.27831	2.07935
													2.53168	2.45793	3.9544	1.02034	1.13097	1.97176
													2.94929	3.41688	3.62077	1.25251	1.35295	1.81749
													4.09592	4.0977	4.2111	1.86579	1.63452	1.80896
													3.11358	3.63853	4.0509	1.26342	1.38212	1.74238
													3.77045	2.72846	2.99362	1.47335	1.26714	1.74442
													3.77435	2.61306	3.71584	1.70009	1.121	1.77541
													3.9935	3.91839	3.47912	1.69746	1.70422	1.75038
													2.88535	2.83774	3.03529	1.23158	1.18702	1.32026
													3.2626	3.22686	3.79179	1.38263	1.45676	1.67973
													3.96132	2.65707	3.31306	1.44288	1.13312	1.52578
													3.35617	3.05076	3.93899	1.33481	1.23079	1.90154
													3.90745	3.10667	3.38453	1.6646	1.44108	1.38912
													3.70693	4.01204	3.89161	1.48977	1.63261	1.6937
													4.12378	2.70764	3.16035	1.5435	1.10129	1.31859
													3.65327	3.60572	2.44967	1.75942	1.4898	1.13078
													3.53893	3.19203	3.47345	1.41767	1.313	1.42391
													2.50106	2.50707	4.10037	1.09496	1.13666	1.76912
													3.41428	3.10457	3.29085	1.42963	1.31576	1.86
													4.16697	3.9412	3.04192	1.71125	1.59093	1.25412
													3.59036	3.22023	4.10395	1.60786	1.35332	1.70118
													3.12425	3.77307	4.73213	1.22991	1.5194	2.05958
													3.72528	3.41326	3.83606	1.57322	1.38178	1.62563
													3.70818	3.25869	4.24193	1.67847	1.27782	2.05457
													3.71904	2.8122	3.66484	1.47777	1.13986	1.73661
													3.33542	2.54732	3.29885	1.61871	1.14247	1.50108
													2.65091	3.31497	3.15863	1.21386	1.38526	1.48228
													3.37543	4.18019	4.72694	1.4851	1.78538	2.37464
													4.47123	3.30979	3.42013	1.85586	1.3623	1.48513
													3.98514	3.80027	2.5492	1.52161	1.49486	1.06654
													3.36407	3.55861	4.2463	1.40375	1.69988	2.04692
													3.23958	2.22337	2.93338	1.43577	0.946801	1.45165
													3.51995	3.39698	4.06871	1.55118	1.48336	1.70518
													3.26755	3.38821	2.76583	1.45367	1.49153	1.23737
													3.90373	3.43795	3.11459	1.7053	1.38032	1.31787
													3.20264	3.59137	3.44701	1.54115	1.55625	1.94821
													2.8545	3.36049	3.84835	1.31011	1.45183	1.77718
													2.90467	2.4781	3.94994	1.31035	1.16366	1.89578
													3.82393	3.07845	4.39331	1.74055	1.35049	2.00484
													3.40044	3.20446	3.97016	1.53052	1.31496	1.61048
													2.66985	4.00547	3.82833	1.04753	1.57568	1.57304
													3.17652	2.72248	3.87102	1.40671	1.21468	1.76977
													3.61253	4.86889	3.86199	1.39386	1.87038	1.71839
													2.42292	2.59559	4.3266	1.01869	1.13833	1.76425
													3.94765	2.76303	2.15355	1.57136	1.22827	0.946406
													4.38078	3.13601	4.19319	1.79805	1.30515	1.91136
													3.47578	2.74902	2.86894	1.41936	1.09291	1.18162
													3.53002	4.13847	4.27798	1.70839	1.65516	1.91208
													2.34368	3.4426	4.37156	1.04312	1.46627	2.13775
													4.12745	2.84902	3.77826	1.91304	1.23402	1.63902
													4.06388	3.29315	3.6117	1.7546	1.36623	1.55472
													2.96155	3.75086	2.89116	1.30216	1.82581	1.21868
													3.08155	3.55696	2.64173	1.25284	1.7163	1.12276
													3.02959	3.4507	3.37455	1.29252	1.43459	1.3252
													3.79054	2.79949	2.48629	1.43017	1.18862	1.20302
													2.87706	3.41211	2.80708	1.20799	1.48301	1.22389
													3.25438	3.43271	4.6655	1.33315	1.52961	1.979
													3.17135	3.16824	4.73266	1.44926	1.37594	2.19024
													2.57964	3.25464	3.33753	1.11259	1.36496	1.62147
													4.42782	2.81434	3.77272	1.79965	1.13892	1.70849
													2.68223	2.99246	3.06079	1.15816	1.28764	1.30562
													3.35363	2.71195	2.57064	1.56227	1.26536	1.01263
													4.47513	4.26576	3.56063	1.63501	1.74932	1.48098
													2.46356	3.86821	2.74813	1.07982	1.66016	1.17273
													3.38472	3.26497	3.40098	1.33769	1.41977	1.42172
													3.19954	3.83359	3.56416	1.28151	1.56823	1.4737
													3.15925	2.94082	4.28685	1.36313	1.40341	2.11213
													3.40283	2.4873	4.27843	1.38837	1.06545	1.9653
													2.97908	3.01258	4.00281	1.42387	1.2534	1.55297
													3.54802	3.33981	2.89226	1.43591	1.43317	1.2968
													3.55858	3.84552	3.83451	1.50279	1.66357	1.60825
													3.14199	3.03428	4.17754	1.40692	1.21148	2.41935
													2.91775	3.14696	4.38258	1.17471	1.30556	2.24503
													3.81384	3.35731	3.21556	1.66614	1.48383	1.6781
													4.35619	3.22776	3.97599	1.85526	1.40525	1.85264
													3.4015	2.85906	3.78187	1.63477	1.19922	1.62552
													3.76436	3.14994	2.83416	1.6896	1.307	1.24032
													3.98566	4.06785	4.33376	1.86885	1.3462	1.98108
													2.91279	2.90253	3.04381	1.17585	1.29852	1.2966
													3.61693	3.25685	3.9531	1.46755	1.35413	1.80443
													4.26016	3.55054	3.73594	1.65126	1.61913	2.18749
													3.27577	2.5577	2.66882	1.32687	1.11239	1.14685
													3.66155	2.21548	4.18515	1.73011	0.947746	1.81654
													2.6907	4.69642	3.40369	1.12827	2.22796	1.43065
													3.63023	2.28911	3.16316	1.3875	0.982594	1.3557
													3.90967	3.38472	4.05845	1.63007	1.54538	1.72567
													3.33148	3.33988	3.65954	1.45847	1.46918	1.76512
													3.33196	3.13046	2.43392	1.49959	1.39291	1.04793
													4.20359	4.05751	3.31844	1.78397	1.5157	1.41399
													4.03098	2.47066	3.50875	1.79256	1.05428	2.01149
													3.8373	4.89814	2.37035	1.55745	1.88	1.10767
													3.53125	2.4964	3.33748	1.31333	1.09184	1.51761
													3.97746	3.06225	3.89121	1.63218	1.34497	1.70355
													3.38293	3.70543	4.35021	1.53336	1.6247	1.87859
													3.68652	2.92705	4.13673	1.47248	1.20266	1.82758
													2.73145	2.59202	3.89412	1.16145	1.12653	1.59454
													3.06337	2.88143	3.50675	1.28077	1.24958	1.51626
													3.08065	3.14885	4.21312	1.27821	1.29645	1.77893
													3.22356	3.30672	3.69104	1.74442	1.47766	1.62067
													3.67761	3.04585	3.48497	1.74404	1.42937	1.54598
													4.08548	3.03708	3.17647	1.59016	1.45933	1.31942
													3.31204	3.5217	4.53008	1.4411	1.70903	1.86193
													3.07459	2.99152	2.91784	1.20653	1.32967	1.26938
													3.06702	2.97997	4.4679	1.28625	1.40933	2.09157
													3.20498	3.44267	3.64803	1.3328	1.5406	1.51103
													4.51649	2.96845	3.27144	1.9755	1.32736	1.55397
													3.18563	3.63315	3.42414	1.3007	1.64407	1.72642
													3.42715	3.51289	4.44919	1.28009	1.39619	2.08843
													2.54109	2.57884	3.95585	1.12684	1.10312	1.64918
													3.64428	3.48982	3.40194	1.51317	1.72404	1.8704
													3.97474	3.84148	4.19798	1.6096	1.73248	1.97651
													2.90543	2.81689	3.67145	1.26709	1.29766	1.92759
													4.09881	2.81217	3.84881	2.40411	1.22876	1.65955
													2.98988	2.92181	3.81044	1.21292	1.16616	1.7347
													3.45728	3.47896	5.77791	1.66087	1.57604	3.08472
													4.41838	2.78456	5.427	2.08048	1.15487	2.26983
													2.63812	4.06656	3.55067	1.23135	1.58548	1.46459
													2.79833	3.08245	3.88271	1.15633	1.35568	1.72268
													4.2626	4.74441	3.60421	1.84582	1.9485	1.9299
													3.05449	2.77185	3.73701	1.24492	1.19787	1.48908
													2.79202	2.3719	4.05958	1.301	1.09334	2.05461
													3.7671	2.68032	3.41466	1.86729	1.21042	1.46825
													3.91117	2.56722	4.09049	1.89582	1.12644	2.0643
													3.53943	2.52943	4.25737	1.40844	1.13058	2.02616
													3.75678	3.65289	4.72412	1.6152	1.72734	2.12651
													3.43685	3.15793	4.31668	1.44636	1.29105	2.34064
													4.27927	3.64401	3.1471	1.75104	1.46005	1.42031
													3.04333	2.57584	3.58816	1.20813	1.10109	1.74792
													3.65411	4.08668	3.96146	1.74193	1.60396	1.85837
													3.1732	3.23014	3.42322	1.4943	1.31691	1.48808
													3.65782	2.62712	3.33248	1.67514	1.17891	1.35023
													4.13162	3.93329	4.04436	1.73639	1.66278	2.05764
													4.65648	2.99164	3.96213	2.13387	1.29929	1.73623
													3.55472	2.7604	3.00943	1.45578	1.15812	1.23639
													3.17919	2.86725	4.02537	1.50231	1.28349	1.5845
													3.04222	3.4864	3.63184	1.33112	1.50925	1.60569
													2.80833	2.75638	3.84224	1.19656	1.13267	1.66821
													2.96014	2.55116	3.93112	1.15953	1.09769	1.6975
													2.75318	3.25611	3.90736	1.19447	1.39888	2.10817
													3.54883	3.37716	3.21308	1.4534	1.6469	1.62564
													3.41389	4.09031	3.51174	1.37841	2.06209	1.54593
													2.9135	3.0596	3.88347	1.30137	1.22638	1.53491
													3.56759	2.8012	3.76928	1.49281	1.25258	1.75187
													3.27037	2.98388	4.4481	1.3674	1.17163	1.97277
													5.35598	2.68288	3.32464	2.02804	1.10633	1.40641
													3.69135	3.39896	3.85087	1.68874	1.63505	1.83358
													3.09994	2.94977	3.84062	1.55843	1.36748	1.83762
													3.69304	3.0065	4.09542	1.49691	1.17022	2.02311
													3.87506	3.2854	4.55792	1.55817	1.34321	1.8181
													3.93217	3.21453	3.76258	1.60942	1.41635	1.70932
													2.87109	4.1567	4.29583	1.19672	1.83748	2.17895
													2.55797	2.8061	3.49288	1.118	1.18386	1.6577
													3.42722	3.02554	4.01638	1.56792	1.24423	2.54176
													3.38371	3.24661	4.08633	1.52557	1.31412	2.07623
													2.52408	3.38024	3.3911	1.10198	1.29772	1.58208
													4.91515	3.20782	4.09073	1.83509	1.47992	2.437
													3.12043	2.76028	4.69565	1.33447	1.23854	2.12156
													4.18057	3.67934	3.75982	1.82673	1.48878	1.77243
													2.99324	3.07223	3.85599	1.24895	1.25756	1.78175
													3.3659	2.41226	4.00866	1.49566	0.967315	1.82812
													3.71626	3.6463	4.48683	1.71497	1.41105	2.95958
													3.91938	3.07985	3.53362	1.57137	1.37112	1.78115
													3.69274	3.86513	3.61064	1.68572	1.60594	1.5354
													3.85096	4.66893	2.66317	1.61166	1.80374	1.21693
													3.41365	4.32605	4.09362	1.7109	1.66628	1.76345
													4.5329	4.67697	4.00316	1.99627	1.63445	1.65014
													3.93455	5.19532	4.12504	1.74228	2.04385	1.77951
													3.39095	2.47653	3.95171	1.49546	1.17365	1.7215
													4.27289	3.14415	4.09363	1.64766	1.42497	1.89373
													3.76809	3.30956	3.80359	1.57153	1.42207	1.53064
													3.60272	4.19917	3.11856	1.6751	1.75371	1.53068
													4.11329	3.3007	5.07891	1.72626	1.45712	2.38369
													3.53263	2.85825	3.70075	1.49596	1.26708	1.59134
													4.09097	3.55915	3.682	1.90896	1.52758	1.8578
													3.59284	3.81953	4.60452	1.41904	1.69733	2.01895
													3.44226	2.80761	3.73434	1.52845	1.30472	1.52005
													3.58763	3.46932	4.35699	1.52776	1.58713	2.53374
													2.97288	3.6243	3.75624	1.36329	1.50873	2.05978
													3.94884	2.32884	3.81122	1.586	0.950969	1.55739
													3.89778	3.6251	3.63561	1.58019	1.56692	1.85605
													3.47854	3.66813	4.32706	1.54074	1.43436	1.98251
													4.04133	3.68409	4.62456	2.01758	1.43664	2.05037
													3.39248	3.53389	4.11049	1.45052	1.4409	1.79822
													2.86771	2.98864	4.02659	1.31013	1.2478	1.67286
													3.98574	3.11132	2.76921	1.72948	1.45868	1.26046
													3.81024	2.93077	4.1412	1.44795	1.21661	1.72407
													3.76891	3.70077	3.72525	1.84071	1.50606	1.56671
													3.08167	3.38575	4.89187	1.28167	1.3874	2.15434
													3.86613	3.33116	4.54262	1.73363	1.43325	2.11688
													3.12178	3.39203	3.61119	1.26653	1.3326	2.10133
													3.08838	3.06814	4.26139	1.2738	1.30994	2.23298
													2.7406	2.98933	3.3897	1.20794	1.23551	1.5167
													3.33337	4.46561	4.30545	1.36659	1.78333	2.43756
													2.6163	3.22059	3.95337	1.15448	1.38744	2.18796
													4.09232	3.57408	3.46787	1.8959	1.40915	1.63178
													4.03842	3.73294	3.52559	1.63362	1.7468	1.47958
													4.13023	3.17533	4.05377	1.76201	1.37568	2.19759
													3.05005	3.78117	4.3805	1.38924	1.45312	1.86682
													6.22611	3.05095	4.10436	2.4939	1.229	1.94601
													3.38561	3.05648	3.38407	1.45606	1.33337	1.59411
													2.98724	4.9541	3.40634	1.23631	1.79744	1.66221
													3.98577	3.98862	5.13933	1.63485	2.22673	2.55134
													3.69544	3.90738	1.73315	1.83922	1.71864	0.769305
													4.23568	3.92717	3.35455	1.5308	1.5458	1.4745
													2.57538	3.29704	3.50892	1.18139	1.4076	1.79419
													3.05833	3.71207	3.99469	1.27956	1.52093	1.89786
													2.99221	3.58689	3.2969	1.16014	1.43779	1.45567
													3.47257	3.88512	3.93956	1.57395	1.56765	1.62512
													3.88293	3.33198	3.27008	1.86117	1.49788	1.50134
													3.42656	3.12499	3.78318	1.41937	1.31823	2.02465
													3.81979	2.47857	3.78871	1.70489	1.1883	1.73233
													3.4793	2.7079	3.46827	1.35248	1.08077	1.51622
													2.87303	3.96295	4.32315	1.19563	1.62201	2.07344
													3.23318	3.51118	4.15299	1.23292	1.47968	1.82403
													2.68123	3.52469	3.53619	1.09294	1.61462	1.68991
													2.7958	2.95939	3.80445	1.23182	1.19806	1.70053
													3.09784	3.29945	4.01129	1.27542	1.49924	2.19284
													3.49535	3.4748	3.69096	1.43893	1.48109	1.65087
													3.3403	3.6049	4.41062	1.66051	1.72998	2.22488
													2.66312	3.52697	4.72752	1.13014	1.51703	3.10056
													3.0516	3.61961	2.94512	1.32213	1.60158	1.30507
													3.42457	2.59602	4.4564	1.60801	1.09862	2.03744
													2.96237	3.57782	3.11408	1.29353	1.63659	1.43013
													3.49937	3.88025	4.70187	1.34295	1.64667	2.56166
													3.30789	2.99237	3.82675	1.65148	1.24428	2.22041
													3.5875	3.18686	3.00942	1.4228	1.31755	1.38927
													3.4287	3.11899	4.25274	1.35971	1.29426	2.15204
													3.54685	3.50871	4.08292	1.45191	1.44214	2.12315
													2.90427	3.58765	3.26165	1.30446	1.56557	1.42975
													3.86031	3.18997	3.88763	1.71665	1.44148	1.88793
													3.03613	3.82204	3.65032	1.41591	1.6445	1.50757
													2.84075	4.05637	3.70163	1.13099	1.83086	1.82669
													2.97436	3.99781	3.89365	1.16146	1.66554	1.89822
													3.03861	3.99861	3.9945	1.25437	1.61332	1.77412
													3.84223	2.90214	3.85918	1.69568	1.33802	2.21911
													3.93424	2.45047	3.61888	1.60383	1.04466	1.56593
													3.44362	3.6664	2.89704	1.34942	1.38889	1.24878
													4.46038	2.59715	3.55003	1.95558	1.14286	1.68153
													3.21252	3.39507	3.65527	1.41347	1.58564	1.86509
													2.9795	3.67587	3.62265	1.43119	1.71082	1.66196
													4.09901	3.19774	2.78141	1.5777	1.34019	1.11045
													3.64881	3.16611	3.52514	1.66119	1.29815	2.09019
													2.95192	3.33042	4.51757	1.27561	1.37327	1.67167
													2.70757	3.6259	3.84169	1.17227	1.63212	1.69802
													3.45946	2.6171	3.99204	1.51216	1.07109	1.70166
													3.69836	3.09586	3.83933	1.58091	1.43191	1.74815
													3.31407	3.13313	3.09739	1.44743	1.37553	1.29923
													4.05221	3.12719	3.54878	1.80133	1.47369	1.44044
													3.35472	2.99119	4.38194	1.42282	1.27979	2.06136
													2.81739	3.59166	3.88441	1.1344	1.59071	1.89883
													3.15539	3.83869	3.38875	1.36397	1.60513	1.65498
													3.12348	3.55062	4.10677	1.35561	1.68845	1.9564
													3.3388	3.91173	3.61939	1.6547	1.54765	1.55292
													3.47183	3.77649	3.4134	1.6409	1.70553	1.52903
													3.41772	3.04574	3.86191	1.56062	1.38587	1.50915
													2.60221	3.44699	4.21756	1.25342	1.81625	1.79015
													4.10125	3.50314	4.33623	1.64619	1.51891	1.69239
													3.91567	4.34766	3.97423	1.54611	2.22455	1.83786
													3.81295	3.72953	3.88563	1.6949	1.80578	1.88677
													3.40279	3.13831	3.99265	1.3781	1.35514	1.86718
													3.02715	3.64474	3.3806	1.16601	1.39705	1.33836
													3.29736	2.76196	4.22404	1.52225	1.11815	1.79599
													3.46473	3.34684	3.77704	1.44755	1.54871	2.0405
													3.10569	4.55161	3.60426	1.44533	2.3616	1.58568
													4.72013	3.38804	4.28862	1.68345	1.4101	2.12529
													3.81109	3.05637	3.44501	1.59887	1.2757	1.84117
													4.62657	3.79812	3.89978	1.70333	1.60372	1.69748
													2.88116	2.3304	3.44383	1.38718	0.987386	1.53496
													2.99979	3.0887	2.59271	1.31123	1.36711	1.042
													3.19136	3.05595	2.56199	1.43063	1.2313	1.08398
													3.30466	3.39751	3.44324	1.32493	1.40281	1.50688
													4.0023	3.36755	2.74902	1.8283	1.41804	1.2976
													3.15651	3.2571	4.2085	1.35145	1.35527	1.58736
													2.99478	3.64461	3.83234	1.31007	1.63619	1.47507
													3.4259	2.86697	3.9014	1.44545	1.12663	1.952
													3.48801	3.34261	3.59008	1.41626	1.46942	1.79785
													3.12739	2.57526	3.85521	1.37721	1.15862	1.76876
													3.52381	3.33542	3.57879	1.5021	1.55026	1.60285
													3.58985	3.37431	4.97945	1.545	1.4302	2.79812
													4.60036	3.82224	4.64322	1.9669	1.65699	2.1146
													3.08327	2.63402	3.59879	1.33527	1.18571	1.55799
													2.67312	3.47187	5.01001	1.32366	1.48116	2.34341
													4.1707	3.86388	4.04317	1.68786	1.68863	1.88248
													3.47284	2.682	3.30602	1.43837	1.19958	1.63704
													3.48413	3.29008	3.7246	1.39948	1.26399	1.61443
													3.09425	3.29862	3.1763	1.27081	1.32382	1.38477
													3.68322	3.65179	4.27778	1.58348	1.36759	2.13582
													3.41891	3.31003	3.07967	1.41414	1.38738	1.40403
													3.78653	3.14257	4.52445	1.52981	1.42177	2.43071
													3.25198	3.89739	4.74267	1.41664	1.58833	2.59345
													4.53907	2.70053	3.40554	2.10812	1.36022	1.42285
													3.36852	3.80276	3.81208	1.41396	1.54779	1.69162
													3.8637	2.70732	4.0257	1.78857	1.0917	1.78839
													3.30677	3.41594	3.44056	1.39891	1.5282	1.66242
													3.5873	3.14944	4.07814	1.58303	1.45088	2.05419
													3.62298	3.14014	3.74755	1.41954	1.46877	1.49742
													2.62164	3.33307	3.7791	1.07149	1.38942	1.83516
													4.05962	3.89366	2.87567	1.72505	1.79228	1.2045
													3.2379	2.03754	3.42044	1.44237	0.904837	1.45052
													2.78102	1.98061	3.53082	1.15279	0.976795	1.41321
													3.22118	2.48715	3.20794	1.3499	1.05436	1.24031
													3.61377	5.89984	3.1291	1.46702	2.2905	1.45926
													3.10042	3.45066	2.23782	1.37624	1.43516	0.892892
													3.15486	2.75913	3.26188	1.27995	1.22991	1.51995
													4.03805	3.6597	3.64563	1.65049	1.48495	1.57767
													4.0236	3.37815	3.12704	1.55995	1.55185	1.38956
													3.51143	3.60735	3.57411	1.45794	1.39903	1.53198
													3.3285	2.34348	3.21241	1.43861	1.01173	1.39923
													2.93918	2.24437	3.60414	1.11686	0.950873	1.8356
													3.98602	2.02734	4.06245	1.55013	0.890393	1.75319
													2.77345	2.89737	2.45078	1.07104	1.28507	1.04115
													2.77881	2.70226	3.29986	1.16216	1.23483	1.54169
													2.51831	2.38987	3.52191	1.18887	1.02762	2.25978
													3.03493	3.1692	4.64107	1.17854	1.45156	1.93075
													3.6534	2.55984	2.87443	1.83693	1.00271	1.26213
													2.68099	2.82328	4.44159	1.104	1.18707	2.22813
													4.59724	2.88604	3.20492	2.00394	1.21144	1.51853
													3.30671	2.77089	2.63654	1.34272	1.19283	1.12245
													3.35571	3.17809	4.16821	1.37754	1.30001	1.6185
													2.26817	3.80336	4.29324	1.04955	1.64694	2.14607
													2.47072	3.67326	3.79467	1.05646	1.53275	1.62063
													2.74208	3.2593	4.03186	1.26019	1.55657	1.75442
													3.64177	4.82825	2.64729	1.6105	1.92679	1.09817
													2.57518	3.45439	4.74736	1.10829	1.50403	2.16871
													2.81988	3.57937	4.79575	1.22752	1.53622	2.23806
													3.56283	3.62998	4.18971	1.72412	1.56612	1.76666
													4.13447	2.36845	3.60583	1.64965	1.05395	1.572
													2.4994	3.08822	3.31141	1.0496	1.30076	1.44439
													2.80701	3.07496	3.40892	1.52433	1.22723	1.6595
													2.96814	3.29338	3.22307	1.20478	1.44325	1.97919
													2.74774	2.36555	4.72513	1.10048	1.05009	2.40472
													3.2453	2.93511	3.68338	1.23801	1.23682	1.58204
													3.7559	3.13774	2.51534	1.55121	1.24904	1.08024
													2.8795	3.42344	4.16005	1.22325	1.37321	1.94804
													3.56537	4.02188	3.58201	1.46562	1.77682	1.40773
													4.22483	3.41022	4.66545	1.65459	1.47723	2.30741
													2.27567	2.72849	4.22128	0.991376	1.15957	1.88469
													2.15632	3.25582	4.00954	0.994284	1.35706	1.74672
													3.04122	3.98791	4.61256	1.12616	1.5105	1.79691
													3.45518	4.67563	4.6766	1.48503	1.84526	1.89677
													3.81473	2.31675	3.29485	1.56461	1.04343	1.34777
													3.37492	3.51448	3.68617	1.48705	1.35891	2.08097
													2.66071	3.03916	2.38467	1.28975	1.37688	1.03622
													2.5038	2.64901	3.00998	1.04876	1.39214	1.30526
													4.22314	3.83755	2.81764	1.53318	1.51409	1.4615
													2.75414	3.4079	3.98331	1.17789	1.75659	1.86083
													3.77069	3.55932	4.11181	1.66512	1.41479	1.62452
													3.44454	2.87007	3.13757	1.42409	1.29273	1.49209
													2.96453	2.20365	3.8181	1.3549	1.02352	1.66147
													2.97056	3.06834	4.14598	1.21798	1.34875	1.96342
													3.11941	2.38095	3.675	1.55842	1.09303	1.6729
													2.97367	2.58712	4.14277	1.33448	1.1004	2.31301
													2.9112	2.08021	4.47229	1.53242	0.930909	2.12092
													3.22171	2.65319	3.11156	1.316	1.2041	1.26697
													2.42076	2.23864	3.01879	1.06207	1.09795	1.24389
													3.26551	2.53138	3.65745	1.32911	1.2133	1.50685
													4.35603	3.33496	4.02054	2.07532	1.4724	1.7245
													3.38948	2.53571	4.25944	1.43831	1.05776	2.43925
													3.71818	2.1502	3.67763	1.50801	1.02264	1.64893
													3.45555	2.80138	4.07404	1.50055	1.139	1.63996
													3.02763	2.94065	3.01193	1.81249	1.38896	1.25151
													3.56182	2.43067	3.28157	1.66055	1.15919	1.36675
													2.87149	4.18067	3.27074	1.17488	1.88588	1.61944
													3.50327	2.72706	2.52041	1.42764	1.25606	1.0863
													3.38183	3.63938	3.63368	1.72884	1.57748	1.63532
													3.32379	3.21863	3.88955	1.44383	1.31501	1.89877
													3.91179	3.18691	3.6604	1.54801	1.4199	1.94721
													3.70908	2.91055	3.29314	1.73298	1.20858	1.57601
													3.6004	2.86007	3.98307	1.54058	1.1608	2.02684
													4.34533	3.19257	3.43691	1.46251	1.25517	1.67315
													3.01102	2.58946	4.1613	1.41362	1.08894	1.98883
													2.45794	3.21375	4.41075	1.00174	1.3094	1.81805
													3.54054	2.57219	5.24517	1.44982	1.07141	2.84203
													2.09569	3.68106	3.99818	0.914297	1.50833	1.76728
													3.09981	2.8986	3.56985	1.17747	1.23852	1.52316
													4.28968	3.46003	5.19811	1.72748	1.39066	2.23409
													4.97891	2.40834	4.79214	2.05108	1.09851	2.30556
													2.87006	3.34944	3.91613	1.4689	1.43478	1.85673
													3.12715	3.85696	3.73281	1.25691	1.63638	1.8135
													3.74376	3.84456	3.61022	1.66723	1.44918	1.558
													2.97466	3.23255	3.82284	1.21657	1.47859	1.93911
													3.2528	3.22779	4.29925	1.53416	1.40685	1.73156
													3.13787	3.714	3.27784	1.42	1.81337	1.43371
													4.18034	3.72081	4.01022	1.46774	1.52337	1.92358
													2.98444	3.87983	3.81121	1.11748	1.97373	1.75461
													3.67551	3.35145	3.46037	1.66839	1.52099	1.55282
													4.99167	3.50203	3.71924	2.06567	1.50074	1.74307
													2.77264	3.6744	3.9255	1.25971	1.5012	1.90092
													3.18416	2.10127	3.70401	1.48708	1.01126	1.6866
													2.68287	2.09467	3.8448	1.21521	0.946852	1.74897
													3.44237	4.24028	2.63156	1.41285	1.85328	1.11529
													3.53536	3.30602	4.70764	1.6878	1.46143	1.97404
													2.76082	3.72616	3.93144	1.29169	1.85821	1.54729
													3.54058	2.73543	3.90136	1.73487	1.09708	1.73703
													2.86864	2.99255	3.63605	1.15021	1.31906	1.50977
													2.58583	3.84815	3.88963	1.03718	1.59357	1.70608
													3.64355	2.86185	3.79728	1.54129	1.1608	1.60757
													3.00595	2.8101	3.51855	1.22308	1.24614	1.61534
													2.99735	2.95878	4.01427	1.47815	1.29995	1.65051
													2.82829	3.14423	2.68548	1.28924	1.37742	1.13276
													2.99543	3.01615	3.76033	1.14229	1.25707	2.05709
													3.36738	2.31188	3.70871	1.60785	1.11188	1.65752
													3.69319	2.70356	4.1996	1.8143	1.19192	1.88841
													2.77886	2.55761	3.1488	1.19811	1.08669	1.34116
													3.14929	2.21883	4.31017	1.34451	1.02715	1.83472
													3.46423	3.15351	3.51206	1.62525	1.29446	1.57811
													3.48976	2.12676	3.46428	1.5303	1.04143	1.50652
													2.1694	2.76712	4.64841	0.905519	1.23425	1.97602
													3.22052	3.22036	3.61602	1.32866	1.4409	1.69763
													3.71106	2.85135	3.9501	1.45458	1.09199	1.73872
													2.63762	2.90178	3.28343	1.13858	1.31353	1.41972
													3.12623	2.57174	3.73308	1.32185	1.02708	2.18316
													3.20012	3.54508	3.83222	1.30569	1.55626	1.6882
													3.34166	3.34136	4.03741	1.48996	1.32734	1.85966
													2.93099	3.58503	3.7382	1.20193	1.68269	1.91385
													3.42057	3.06104	3.53864	1.55911	1.34163	1.65997
													2.86939	3.35886	3.2662	1.1319	1.41992	1.43617
													3.55979	2.96372	3.74624	1.36839	1.24089	1.80726
													2.05034	2.83638	2.26524	0.935791	1.2567	0.95702
													3.1231	2.49222	3.53018	1.24273	0.952589	1.6964
													2.67154	3.75284	4.35993	1.09709	1.51604	1.83345
													2.23929	2.93486	4.20495	1.02539	1.23619	2.00083
													3.45061	3.10613	4.24818	1.28689	1.18711	1.9597
													3.10753	3.02198	3.29297	1.32526	1.25058	1.45348
													3.62649	3.94456	3.69672	1.51152	1.57998	2.18131
													3.18464	2.91788	4.64651	1.338	1.27725	2.00174
													2.48114	3.21725	3.1308	1.03971	1.35806	1.26564
													3.14322	2.65534	3.35695	1.3077	1.04159	1.5472
													1.96188	3.32088	3.63682	0.848222	1.43697	1.74341
													3.5892	2.83358	4.33612	1.59707	1.18045	2.1173
													3.48163	3.66565	4.19987	1.45731	1.35737	2.30017
													2.79339	3.90107	3.41866	1.08301	1.75635	1.48187
													3.14803	3.29679	3.25884	1.48332	1.40915	1.32737
													2.92957	3.38136	4.11118	1.25224	1.37456	2.3635
													3.99319	2.83905	4.19668	1.69409	1.12762	2.00781
													3.27211	3.03496	3.72998	1.34846	1.19502	1.4686
													2.80102	2.54131	3.53295	1.2618	1.08484	1.73256
													3.90927	3.28785	4.07837	1.52574	1.32208	1.80141
													3.67091	4.58572	4.38268	2.00563	1.95707	2.16646
													3.63077	3.34898	3.23826	1.82296	1.5149	1.33283
													3.17898	2.70301	4.41487	1.41699	1.40646	2.14355
													4.18922	2.04233	3.92322	2.15622	1.00129	1.93658
													3.91734	3.25829	4.33741	1.79919	1.33951	1.98589
													3.5532	3.04134	3.47674	1.50179	1.38167	1.38635
													3.75125	3.87375	3.724	1.59844	1.83637	1.66624
													4.3912	3.71171	2.8335	1.79445	1.5907	1.21101
													2.54835	3.66261	3.9535	1.14296	1.52085	1.59548
													4.05653	2.13135	3.39907	1.71025	0.995492	1.49217
													2.35684	2.75411	4.18057	1.00781	1.25241	1.94727
													2.59029	3.48265	4.0321	1.12393	1.51569	1.83143
													2.70972	3.25441	3.83579	1.11677	1.34422	2.07238
													4.77643	4.12145	4.94554	2.27169	1.88719	2.05539
													3.96998	3.01275	3.72557	1.69132	1.18792	1.64188
													3.28684	3.29011	4.24911	1.56445	1.32878	2.06359
													5.4028	3.44551	4.19624	2.73833	1.37442	2.35202
													2.5885	3.5232	2.6022	1.05543	1.52252	1.07009
													2.72817	2.22313	3.5457	1.16376	1.04548	1.62295
													2.99301	3.33627	3.89491	1.33913	1.47375	1.57001
													3.79765	3.40353	4.54872	2.0428	1.36411	1.81614
													2.36028	4.15744	3.57087	1.04042	1.72627	1.48115
													2.39883	3.20633	3.19833	1.0271	1.35994	1.33298
													3.09569	3.88364	3.57913	1.25372	1.64568	1.43308
													3.16754	3.20056	3.63641	1.29268	1.35339	1.78315
													3.61215	3.78777	4.10114	1.36473	1.74043	1.71582
													2.84049	3.45686	3.96806	1.29501	1.5874	1.76006
													2.47532	3.1795	3.53684	1.04301	1.23815	1.6923
													3.18598	3.31304	2.66428	1.44084	1.42399	1.15368
													3.22769	3.33429	3.55881	1.31551	1.42559	1.85349
													2.89535	3.97731	3.03589	1.2111	1.67401	1.41634
													2.8412	2.40445	4.16182	1.35718	0.985088	1.77722
													2.85499	3.65025	3.7948	1.24673	1.53221	1.99837
													3.42251	3.60133	3.37674	1.35254	1.46029	1.76729
													4.21014	3.9909	3.77835	1.70366	1.68126	1.80958
													2.19424	3.28389	4.50051	0.910255	1.4816	1.90716
													2.65025	3.1159	3.39649	1.00451	1.2213	1.49412
													3.3838	3.59387	3.8703	1.29723	1.4551	1.85855
													3.43037	4.67165	3.88469	1.59476	1.96061	1.73618
													3.30832	2.94513	3.30778	1.32334	1.35251	1.42644
													3.20559	3.30802	3.84246	1.32362	1.40213	1.64818
													3.2784	3.85045	2.78434	1.48849	1.58156	1.15308
													3.35819	2.7491	3.53403	1.38592	1.25446	1.30746
													2.58403	2.89279	4.05252	1.09704	1.37096	1.72327
													4.06858	3.13547	4.01431	1.83338	1.2569	1.65288
													3.98167	3.32832	2.93558	1.49822	1.33343	1.29766
													2.96366	3.30532	3.31131	1.33165	1.73784	1.26014
													4.55386	3.34409	3.72789	1.7342	1.35424	2.01109
													3.0825	3.51343	3.75393	1.34304	1.26403	2.12694
													4.04875	2.78098	4.07554	1.85756	1.32626	1.90621
													3.55804	2.557	3.75586	1.45603	1.15831	1.96995
													2.75248	3.84827	4.01783	1.15843	1.94567	2.04273
													3.73936	2.20498	3.02208	1.6901	1.06798	1.21529
													3.05029	3.17174	4.16028	1.32088	1.48414	1.97551
													3.74016	4.25212	3.43815	1.58044	2.12699	2.73489
													2.50415	2.70629	4.57302	1.0439	1.14504	2.0348
													4.08636	3.46642	3.86033	1.6501	1.43297	1.6913
													3.98489	2.07486	2.12344	1.84285	0.928039	0.914506
													2.95613	2.43106	4.29065	1.22016	1.04962	1.89774
													3.94943	3.01607	3.77141	1.4349	1.29556	1.83515
													2.88716	2.8527	3.79264	1.39568	1.18569	1.77211
													3.24831	3.30071	3.65281	1.41815	1.1825	1.48081
													2.61007	2.25227	3.93605	1.16743	1.06067	1.71444
													2.19784	3.04481	4.21923	1.01906	1.24476	1.92297
													2.81801	2.99413	3.27152	1.2538	1.30962	1.51675
													3.40229	2.30152	3.62986	1.59561	1.00112	1.70811
													3.604	2.70848	3.86016	1.77916	1.19722	1.73491
													3.07659	2.73811	3.78968	1.24002	1.15287	1.56482
													4.24398	2.44743	3.05106	1.82601	1.00546	1.32957
													3.71786	2.67637	3.21035	1.72859	1.21497	1.44648
													4.56538	3.19675	2.78011	1.75405	1.24938	1.14329
													2.23711	2.80596	3.4309	0.950345	1.0884	1.65368
													4.63186	2.28618	3.76381	1.68744	0.984569	1.70569
													2.66642	2.16664	2.89085	1.12134	0.997179	1.22762
													3.89707	3.16824	4.21175	1.6272	1.32406	1.95002
													2.35365	3.47045	4.31039	1.04523	1.3448	1.88953
													2.3747	2.87918	3.76718	1.07678	1.1153	1.59743
													3.90482	2.82506	2.88401	1.66928	1.1994	1.34155
													2.86037	2.45204	3.52017	1.24173	1.06457	1.61381
													2.58349	3.69443	4.21401	1.27561	1.65564	2.06163
													2.34654	2.78191	4.55151	1.03211	1.16341	2.05341
													4.34661	2.96584	4.18346	2.36469	1.26021	2.14846
													2.40676	2.96675	3.75707	1.03518	1.20995	1.84285
													2.51482	2.4704	3.61866	1.08219	1.11758	1.70054
													2.92831	2.90077	3.9774	1.37195	1.27919	2.0068
													3.95265	1.72465	2.952	1.75391	0.750055	1.47271
													2.49478	2.65561	3.85504	1.04264	1.10083	1.95022
													3.09816	2.75024	3.19086	1.30327	1.12829	1.42195
													3.82162	2.97607	4.25397	1.88396	1.25692	1.96117
													2.20982	2.03399	3.65565	1.01122	0.923894	1.78863
													3.59621	2.92014	3.59338	1.4646	1.26148	2.25869
													4.15394	2.51613	3.93174	1.98679	1.07971	1.61523
													3.63148	2.99741	2.94467	1.59959	1.20945	1.17742
													3.17622	2.63764	4.02031	1.24395	1.1608	1.81483
													3.37284	2.77372	4.4563	1.3444	1.16954	1.84945
													3.25923	2.30672	3.52923	1.58367	1.02942	1.62169
													2.09028	1.73816	4.33067	0.902661	0.764819	1.87545
													3.31014	3.21817	3.96008	1.42731	1.46783	1.97718
													2.22352	2.7505	3.21133	1.0443	1.16844	1.39095
													2.855	2.80012	3.70782	1.19531	1.20059	1.68364
													3.72144	2.50988	3.31394	1.52063	0.983904	1.39717
													3.30249	2.82455	2.51944	1.3767	1.23368	1.15108
													3.38082	2.71678	3.48425	1.53201	1.12102	1.73222
													3.16914	2.40302	3.69582	1.42999	1.00995	1.66489
													3.91614	2.85323	3.4565	1.52044	1.24098	1.80639
													3.13555	3.2959	3.97038	1.38407	1.29631	1.94739
													3.45397	2.70501	4.1013	1.45561	1.27918	2.31422
													2.70682	1.75762	3.85838	1.14617	0.846724	1.5931
													3.86516	2.56429	3.73799	1.62099	1.10562	1.60777
													3.52066	3.6592	3.79248	1.45644	1.59328	3.09212
													2.8688	2.64011	2.62823	1.14021	1.13537	1.39072
													3.67586	2.66132	4.20683	1.64168	1.11091	1.67457
													3.14272	1.78451	4.26931	1.44362	0.786423	2.17191
													2.28517	3.25652	3.52145	0.959519	1.42939	1.40327
													2.76354	2.35706	4.51488	1.16695	0.947085	2.05699
													3.73392	2.56876	4.68632	1.71382	1.08263	2.08974
													2.67116	2.93783	3.77226	1.25191	1.20362	1.83095
													3.35697	3.84322	3.90134	1.60956	1.67929	1.67592
													2.41311	2.47461	3.7982	1.03676	1.05526	1.50963
													3.95642	3.29759	3.75202	1.87323	1.27804	1.59149
													3.78635	2.96584	3.45436	1.65931	1.36295	1.44614
													3.63878	3.18553	4.40894	1.6789	1.38031	1.9763
													2.65034	2.72594	3.68186	1.07989	1.14362	1.40015
													2.65437	2.2543	3.28658	1.03727	0.96989	1.66117
													2.56822	2.63211	3.14741	1.06037	0.997738	1.29779
													2.72909	2.69643	3.17134	1.30814	1.15337	1.99231
													2.28087	2.551	3.54555	1.10049	1.11138	1.76202
													5.60424	2.73913	3.08726	2.41194	1.09285	1.37987
													4.14611	2.4813	3.87348	1.85654	1.10687	1.93628
													2.15771	2.89269	3.45498	1.0428	1.21249	1.63396
													2.58038	2.73159	3.66884	1.13351	1.07311	1.76782
													3.7695	2.378	4.13945	1.62057	1.05754	2.00134
													2.52283	2.95933	3.60866	1.05554	1.33706	1.47279
													4.92552	2.66149	3.22098	2.49913	1.17605	1.30067
													4.97954	1.97251	4.10298	1.84439	0.888075	2.53609
													2.07003	2.17054	4.58004	1.08606	0.93685	2.25526
													3.96061	2.26658	2.24509	1.57032	0.918596	1.05177
													2.57565	2.75104	3.10949	1.06193	1.09095	1.27825
													2.9784	2.66119	3.9681	1.30395	1.09725	1.76895
													2.41272	3.35468	3.52388	1.14177	1.40996	1.54508
													2.1098	2.66678	3.61057	0.967586	1.0858	1.79661
													3.69048	2.04626	3.73002	1.82492	0.902256	1.62485
													3.52489	2.99885	3.65829	1.74743	1.40489	1.60088
													3.50556	1.8789	4.0983	1.58233	0.854393	1.57782
													3.83044	2.8936	3.22046	1.7198	1.20789	1.34138
													2.64854	2.96657	3.55732	1.18631	1.23612	1.62482
													2.80484	3.30454	3.13278	1.14987	1.24505	1.19018
													3.00706	2.50577	4.1513	1.31604	1.14425	1.85689
													2.84738	3.07365	4.05962	1.22771	1.27339	2.31883
													2.73357	2.65206	3.37292	1.11872	1.11024	1.45394
													3.60468	2.2981	2.99523	1.74479	0.999823	1.66874
													4.11014	1.82578	3.58445	1.68645	0.808294	1.49348
													2.51255	2.79122	2.39844	1.11387	1.17943	0.990838
													3.30032	2.528	3.69083	1.33245	1.09671	1.93239
													2.71829	2.58227	3.68125	1.0914	1.08374	1.43626
													2.41032	3.02544	5.76968	0.99263	1.37462	2.64147
													3.06679	2.84167	3.71717	1.2397	1.10395	1.764
													3.3836	2.70841	3.82634	1.41524	1.09532	1.842
													3.44569	2.48334	3.46604	1.45036	1.096	1.78069
													3.22137	2.67152	3.90851	1.37468	1.08445	2.08423
													3.45223	2.44955	4.21986	1.64509	1.07807	2.12236
													3.11815	2.66043	3.43155	1.31106	1.10503	1.4603
													3.2165	2.76251	4.08098	1.39468	1.11879	1.80006
													3.45772	2.46676	3.21303	1.43795	1.01521	1.52847
													4.38709	2.52436	4.48226	1.98469	1.13509	1.69956
													3.14978	3.12017	3.39089	1.38522	1.33892	1.75659
													2.73037	3.12401	3.60601	1.26901	1.25464	1.50888
													4.50908	3.38493	2.92771	1.73304	1.26613	1.2679
													5.39126	2.48368	4.20975	2.98632	1.00845	1.73407
													2.29596	2.82511	3.823	1.03311	1.21132	1.59335
													3.64685	3.04524	3.43559	1.80547	1.28312	1.95987
													3.28901	2.5714	3.95145	1.43389	1.05443	1.62019
													4.76313	2.46315	3.82434	2.45525	1.07806	1.59737
													3.53912	3.08504	3.15242	1.3622	1.30473	1.45065
													2.8864	2.12167	3.06428	1.23209	0.860855	1.34021
													3.25658	2.52861	3.95161	1.49871	1.13478	1.72923
													2.72063	2.65418	3.8547	1.1291	1.12755	1.75084
													2.71184	2.58838	3.31025	1.32124	1.0904	1.40563
													3.76978	3.07108	3.45506	1.63682	1.24871	1.66435
													3.46032	2.39679	3.37876	1.66896	1.01239	1.56579
													2.03288	2.60977	3.35676	1.12259	1.23327	1.4235
													4.33893	2.86888	4.45438	1.52402	1.22172	2.78339
													3.18162	3.09786	4.85135	1.32667	1.34425	2.1409
													4.28244	3.18903	3.30076	2.29939	1.39994	1.41179
													3.15104	1.78459	4.30601	1.39369	0.82246	2.04075
													2.43139	2.68225	3.26022	1.05626	1.175	1.59846
													2.19585	1.8715	4.7417	1.04148	0.833271	2.20186
													4.00256	3.15854	5.13447	1.59165	1.31167	2.57235
													2.47981	2.35257	4.39138	1.12266	0.985132	2.06529
													3.09865	2.61683	3.8977	1.5158	1.12639	1.75498
													2.71546	2.74014	3.75035	1.14208	1.14162	2.01205
													2.96327	2.39605	2.94648	1.25444	1.04036	1.19902
													3.33904	2.96986	3.48698	1.25932	1.26066	1.69767
													3.20847	2.16541	3.79863	1.36824	0.950284	1.77297
													3.42512	2.32837	2.72013	1.67464	1.02563	1.23033
													2.53044	1.76182	2.81639	1.20972	0.779363	1.25246
													3.56575	3.07265	2.90214	1.48114	1.29602	1.23053
													3.62179	2.88886	2.97915	1.5868	1.21146	1.30929
													3.23033	2.74313	3.64894	1.57132	1.16421	1.79031
													3.46162	2.71976	3.03071	1.40709	1.20553	1.29959
													3.71843	3.47277	3.6411	1.41502	1.47457	1.68848
													3.77696	3.46986	4.11153	1.46192	1.53727	2.01157
													3.33017	2.70311	4.50369	1.4543	1.16415	3.0708
													2.79074	3.12074	3.66963	1.13841	1.42032	1.84076
													3.24186	2.95346	3.89673	1.45742	1.18875	1.93357
													3.22271	3.31383	4.70421	1.42006	1.30899	2.52017
													3.831	2.58726	2.65055	1.75292	1.02433	1.2793
													2.77642	2.60586	2.55334	1.24921	1.06954	1.0745
													4.06017	2.72133	3.96189	1.718	1.15793	2.043
													3.56967	2.45784	3.11137	1.81584	1.07107	1.37656
													3.87367	2.91349	3.53273	1.63291	1.18267	1.65677
													2.40359	2.34335	4.13219	1.04365	0.986599	1.70721
													3.49981	2.45559	4.41488	1.59287	1.09221	2.15061
													3.64024	2.56978	4.18272	1.4391	1.07835	1.83721
													3.4671	2.7531	3.44224	1.45157	1.32173	1.75797
													3.68923	3.33938	3.71342	1.58114	1.4948	1.63084
													2.49237	2.74693	2.81334	1.07914	1.2294	1.19575
													2.58867	2.93411	3.29153	1.25298	1.20956	1.33841
													3.64641	2.70756	3.55167	1.53962	1.09622	1.76264
													3.78094	2.53969	3.46511	1.59888	1.11487	1.6384
													3.0527	2.15311	4.18539	1.18812	0.934423	2.10383
													2.84186	2.70893	3.68369	1.25368	1.14603	2.05192
													3.27024	2.52697	3.52269	1.28103	1.02627	1.61358
													2.0178	3.54189	3.8759	0.992138	1.43373	1.58627
													3.46276	2.8486	3.61399	1.50671	1.11259	1.63463
													2.99381	3.04865	3.63694	1.18081	1.41901	1.62714
													2.47472	2.02531	4.16349	1.08638	0.878106	2.06552
													3.11389	2.79261	3.15479	1.2229	1.24666	1.2421
													3.71992	3.04465	2.72048	1.59319	1.31955	1.14249
													2.46991	2.56878	3.70279	1.08598	1.05189	1.64793
													2.77235	2.95823	3.48271	1.25322	1.19359	1.71511
													2.5463	2.45663	2.02737	1.12211	1.06213	0.868328
													3.41845	2.70783	3.4434	1.42235	1.13819	1.67775
													3.6859	2.66309	3.22223	1.44121	1.11074	1.39951
													2.62145	2.78996	4.06635	1.13195	1.13921	2.13688
													3.87273	2.71669	3.43761	1.58669	1.22086	1.48007
													3.26777	2.85993	4.62076	1.41881	1.19959	2.86499
													4.69192	2.55476	4.17442	1.71441	0.963611	1.92564
													3.47838	1.80137	3.44053	1.49397	0.806953	1.46075
													2.5684	2.62615	4.98558	1.02236	1.17887	2.15604
													3.97444	2.65801	3.85123	1.71659	1.11894	2.00551
													3.51953	2.74587	3.32158	1.40783	1.05889	1.66151
													3.09818	2.45831	3.13517	1.23967	1.02567	1.39898
													3.14333	1.84295	3.79513	1.28791	0.829778	1.8247
													3.81677	2.95397	3.55228	1.52474	1.28453	1.56346
													3.22667	2.89147	3.74433	1.372	1.25001	1.58504
													3.38383	2.23296	4.69288	1.50842	1.01439	2.52264
													3.73307	2.53106	2.50197	1.64049	1.05326	1.08628
													2.79768	2.99808	3.50957	1.25514	1.34333	1.48446
													2.2436	2.19722	4.37962	1.04078	0.905918	2.32192
													3.17661	2.6508	3.25833	1.33625	1.19451	1.48642
													2.97851	2.32586	4.39284	1.25835	1.05353	2.38559
													2.03291	3.1943	3.42018	0.965577	1.40104	1.54862
													2.79647	2.28774	4.25466	1.30715	1.03235	2.0056
													3.83565	2.3264	4.53143	1.59649	1.04288	2.98535
													3.33819	2.95439	5.71859	1.46091	1.18459	2.12395
													3.74962	2.68539	2.77729	1.62482	1.18688	1.35394
													3.69528	2.62467	4.48662	1.51631	1.12759	2.02384
													3.44251	2.30197	3.26105	1.42833	0.949598	1.39858
													3.47802	2.86136	3.87484	1.65256	1.16571	1.54936
													2.88804	2.26282	3.52209	1.23623	0.980395	1.51042
													3.28426	2.73844	4.08402	1.66285	1.17103	2.09951
													2.02072	2.62531	4.14106	1.00051	1.04884	1.77781
													4.08816	2.80308	3.96657	1.79884	1.19042	1.86716
													3.16371	3.0902	3.85068	1.44477	1.31254	1.56104
													3.27079	2.93244	3.41613	1.40244	1.28617	1.43733
													2.79325	2.14043	2.68582	1.20225	0.924637	1.53393
													3.61616	2.85564	4.04196	1.57582	1.21139	1.97233
													3.77985	2.56447	3.75725	1.61065	1.1467	1.92701
													3.45206	2.06887	3.77936	1.5183	0.910984	1.67571
													4.22024	2.52957	3.11787	1.69566	1.06486	1.24684
													3.35317	2.45741	3.83588	1.54084	1.06653	1.81754
													3.28126	2.38316	4.86545	1.4264	1.02988	2.12796
													3.39704	3.17267	3.78537	1.46493	1.27647	1.92423
													3.45276	2.48112	3.59163	1.48245	1.1098	1.46336
													3.74952	2.50948	3.23963	1.72324	1.07612	1.25861
													3.71101	2.87099	3.1731	1.66738	1.22173	1.38562
													2.61891	2.9503	2.44729	1.20982	1.23977	1.10183
													3.58133	3.1968	3.92584	1.45809	1.38469	1.75353
													2.86922	1.70214	3.84841	1.26206	0.76284	1.49573
													4.099	2.68333	2.60832	1.84299	1.17461	1.11725
													2.82422	2.72107	4.07362	1.26487	1.07636	1.74041
													4.76661	3.15	3.0504	2.42194	1.263	1.34807
													2.96837	2.77797	3.87793	1.4813	1.16706	1.64935
													2.81666	2.44692	3.79593	1.21508	1.04572	1.88224
													2.97734	2.56693	3.74178	1.25325	1.04291	1.55686
													4.36506	2.54319	3.68157	1.98123	1.02709	1.64433
													4.02224	2.64167	3.76493	2.00378	1.10364	1.67899
													3.29446	2.92862	3.67873	1.42292	1.29011	1.85364
													4.14898	2.77764	3.88513	2.23386	1.17749	1.7726
													3.00511	3.0982	3.62664	1.22525	1.23688	1.57994
													3.08432	2.65184	4.26188	1.39872	1.07376	1.81747
													2.30189	2.76675	4.40012	0.980047	1.13241	1.90291
													4.8802	2.40616	3.68246	1.6686	1.01126	1.89211
													2.23098	3.05625	4.34975	0.936296	1.20889	1.8956
													3.14728	2.78824	3.13998	1.30209	1.20293	1.69885
													5.00942	2.71774	4.62719	2.34373	1.19689	3.28063
													4.04649	2.86489	2.95091	1.71533	1.23113	1.27352
													3.11936	2.871	4.35228	1.43314	1.17557	1.66157
													3.99769	2.67082	3.2025	1.60999	1.14288	1.25365
													4.00507	2.81014	4.69098	1.95692	1.25487	2.0188
													3.74047	3.08552	3.2174	1.88067	1.33134	1.31567
													2.1709	2.92768	3.57639	1.00121	1.23331	3.38324
													3.47623	3.16433	3.36205	1.52946	1.25267	1.58101
													2.47972	2.00306	3.96275	1.13225	0.841273	1.64694
													2.13883	2.8894	3.40191	0.959638	1.19022	1.49793
													4.23116	2.45723	3.798	1.85839	1.06227	1.80791
													2.14	2.46941	4.04658	1.07833	1.06002	1.72908
													2.18665	2.67822	3.49084	0.980171	1.052	1.534
													2.62442	2.82321	5.05703	1.04445	1.13939	2.20712
													3.68567	2.34478	3.96797	1.66253	1.02935	1.77821
													2.4237	3.52567	4.19399	0.99879	1.34926	1.61594
													2.65508	1.90111	3.41454	1.21924	0.89581	1.99549
													2.90756	2.92488	4.50911	1.24913	1.25615	2.33157
													3.64742	2.45355	3.39403	1.44752	1.1096	1.39223
													3.08339	2.36084	3.22001	1.44286	1.02761	1.32088
													3.36118	3.3572	2.93738	1.37309	1.35031	1.25699
													3.36214	2.78617	3.3899	1.26026	1.1321	1.55964
													2.54371	1.98199	4.40128	1.15527	0.959719	1.88659
													2.65418	2.86199	4.38699	1.28167	1.10875	2.19709
													2.97357	2.81759	3.64065	1.16726	1.14891	1.56238
													2.85085	2.19992	2.69541	1.35032	0.906747	1.14397
													2.69515	3.03198	3.43342	1.08647	1.30245	1.75706
													3.29422	2.9975	4.33054	1.6264	1.22138	2.03785
													3.19308	2.88784	3.27173	1.36995	1.22247	1.39342
													3.24087	2.32709	4.25404	1.47705	0.951747	1.88171
													4.42755	2.9845	3.45745	1.75272	1.23771	1.52212
													2.89036	2.63834	3.18678	1.19502	1.11217	1.39351
													3.67296	3.41325	4.18839	1.46237	1.39634	1.99493
													2.76989	2.85561	3.58346	1.16097	1.26217	1.38381
													2.80002	2.41358	3.95287	1.22303	1.10757	1.75062
													2.11186	2.66997	3.1111	0.947433	1.1146	1.36735
													3.18061	3.40059	5.17966	1.24526	1.25668	2.69318
													3.95239	2.20128	4.11068	1.60218	0.895628	1.78973
													3.06493	2.60545	4.00158	1.27502	1.07334	1.62287
													2.9699	2.44301	3.2666	1.28639	1.01601	1.28638
													2.81742	2.78588	3.7014	1.24694	1.20043	1.66524
													2.9774	2.74381	2.79007	1.39642	1.12315	1.21341
													3.37521	2.60658	4.38126	1.66863	1.13977	2.34023
													2.72	2.43515	3.73914	1.09249	1.07645	1.72802
													4.34044	3.0097	3.43558	1.58238	1.22135	1.41107
													3.46247	2.52103	3.75725	1.62972	1.04162	1.62272
													3.71358	2.37838	4.43728	1.7832	1.01898	2.3389
													3.61261	2.68238	3.96462	1.74247	1.12307	2.56917
													3.33529	3.02093	3.89391	1.39809	1.14482	1.88733
													3.13993	2.72854	4.26085	1.50743	1.14734	1.94076
													2.65167	2.51203	3.95974	1.08801	1.15573	1.74108
													2.75023	3.84193	3.53675	1.17523	1.46323	1.55621
													3.15796	2.77603	3.52758	1.44129	1.08427	1.61896
													3.08671	2.18636	3.47115	1.19786	0.987791	1.51563
													3.34904	2.86744	3.92558	1.47921	1.22836	1.67843
													2.5088	3.18133	3.77127	0.982531	1.24553	1.73915
													2.46227	2.8746	4.02276	1.08446	1.24339	1.89128
													2.19714	2.92106	3.95539	0.934588	1.17839	1.68203
													3.33673	2.94058	4.26994	1.41668	1.21373	2.08285
													2.35434	2.4587	3.07796	1.014	1.07018	1.18224
													4.46241	3.45934	4.93203	2.06645	1.52063	2.45085
													3.82406	2.41433	3.41043	1.59359	1.04947	1.59956
													2.90741	3.62997	3.07934	1.35581	1.49166	1.33771
													2.70939	3.17119	3.53752	1.21227	1.317	1.63105
													2.22918	2.4685	3.52424	0.973536	0.982485	1.58008
													3.41332	2.69338	3.89163	1.45245	1.12788	1.89644
													3.54174	2.53577	2.93398	1.38879	1.05901	1.27379
													2.56863	2.8643	3.50178	1.17128	1.10959	1.64104
													2.40625	2.61239	3.04421	0.996249	1.07954	1.60203
													3.14706	2.7354	4.12358	1.26093	1.26019	1.81266
													3.09344	2.2656	3.73161	1.31369	0.925938	1.62961
													4.44971	3.76012	2.57082	1.61598	1.4463	1.07561
													3.18184	2.48205	3.8534	1.31473	1.09418	1.69389
													3.68657	2.85513	4.18775	1.56451	1.23981	1.75656
													3.43788	2.80899	4.03058	1.77819	1.18578	1.96132
													3.12333	3.41853	4.65479	1.38242	1.54818	2.13453
													3.82477	2.37903	3.42696	1.72866	1.09725	1.55621
													2.79798	2.63597	3.27097	1.14485	1.09498	1.5011
													4.11842	1.78578	3.20852	1.85589	0.836501	1.47493
													2.26794	2.88413	3.00653	1.05148	1.24068	1.29378
													2.54932	2.38802	3.28445	1.15409	0.99638	1.54964
													2.23205	2.90146	3.73955	0.998128	1.29756	1.6642
													3.1436	2.36041	3.76289	1.2872	0.978408	1.75304
													4.09434	2.72456	3.41993	1.75403	1.13746	1.50511
													3.63381	2.08506	3.9766	1.59693	0.965395	1.81103
													2.99099	2.27812	2.66001	1.2064	1.03987	1.1633
													2.98297	2.72535	3.34861	1.21129	1.18847	1.37795
													3.63914	2.62742	3.81286	1.4025	1.17752	1.83657
													2.24893	2.93157	3.47297	0.989348	1.24052	1.62289
													2.66892	1.71312	2.43707	1.16606	0.789537	1.11648
													2.62767	2.39138	3.75561	1.28396	1.06295	1.46451
													3.42909	2.74674	3.25475	1.51739	1.09922	1.5488
													2.58222	3.13271	3.86576	1.14726	1.21903	1.68716
													3.45554	2.39067	3.75686	1.42027	1.08292	1.75554
													2.86662	2.61941	3.91004	1.2543	1.1715	2.22511
													2.46783	2.38916	4.36815	1.10906	1.03734	1.71866
													1.87643	2.46751	3.34913	0.906685	1.0043	1.45122
													2.45598	2.69288	4.15468	1.12564	1.08571	1.95989
													3.46943	1.93816	3.90122	1.29487	0.868754	2.31756
													2.62938	1.93543	3.52414	1.24048	0.897496	1.49391
													3.15858	2.81757	4.90516	1.44044	1.2532	2.29447
													3.44631	2.07151	3.79496	1.39991	0.937406	1.49351
													3.31564	3.9482	3.3122	1.34982	1.66687	1.51668
													4.16482	3.14356	3.87225	1.54878	1.34961	1.72339
													3.89047	2.23347	3.49027	1.60765	0.944561	1.53182
													2.49185	2.87077	2.99044	1.151	1.18138	1.40864
													3.09843	3.21889	3.51056	1.28609	1.33407	2.03451
													2.81554	2.74774	3.83587	1.26656	1.15991	1.75678
													4.70586	2.5123	4.2492	1.98544	1.1654	1.94822
													3.65017	2.30138	2.89611	1.41544	0.998701	1.41975
													2.8856	3.59121	3.92559	1.17066	1.40418	1.68958
													3.27919	2.2431	3.75064	1.39531	0.955756	1.93223
													2.7377	2.72076	3.32339	1.12673	1.13039	1.48181
													3.25192	2.59473	3.50247	1.54024	1.09975	1.82783
													3.50821	2.09115	3.83735	1.38187	0.975159	1.77987
													3.81817	2.239	4.00598	1.56857	0.978441	1.94185
													2.67515	2.17347	3.79627	1.36482	0.95338	1.73262
													3.58079	2.61636	3.80055	1.5985	1.07589	2.1979
													2.71453	3.18038	3.85733	1.14669	1.14855	2.17349
													3.90363	3.08582	3.06151	1.53447	1.39903	1.12372
													3.10795	2.71525	3.71597	1.37568	1.08332	1.47926
													3.21732	2.36406	3.62168	1.3731	1.02167	1.85408
													2.90062	2.59637	3.8603	1.18221	1.09275	2.45664
													3.23079	2.73953	3.67551	1.33001	1.10869	1.55947
													3.309	2.30043	3.8091	1.33525	1.01352	1.82333
													3.11645	2.45719	4.41095	1.38913	1.00371	2.32687
													3.6517	2.92374	3.20187	1.72012	1.30093	1.57311
													1.93617	1.91905	3.30264	0.888568	0.842744	1.37795
													3.53854	2.88203	4.38734	1.74344	1.26765	2.45461
													2.15584	2.63275	3.6348	1.12384	1.12715	1.71135
													2.02113	1.84987	3.88005	0.882172	0.827926	1.85037
													2.58805	2.50969	4.3674	1.14253	1.04487	1.79315
													3.30393	3.51474	3.86875	1.54057	1.46987	1.63567
													3.74596	2.63696	3.41981	1.61877	1.17498	1.65161
													4.2325	2.00339	4.16399	1.54957	0.879504	1.92234
													2.63581	1.96407	3.2206	1.17367	0.859828	1.48052
													3.09709	2.65101	4.07942	1.41356	1.1146	1.88635
													3.31937	2.61257	3.70044	1.38029	1.08883	1.54738
													4.47002	2.49482	3.74168	1.91151	1.0537	1.49938
													3.0886	2.52632	3.83821	1.30601	1.06499	2.40382
													2.20123	3.39108	2.90171	0.929905	1.48856	1.28208
													3.08404	2.5163	4.27719	1.32972	1.13421	1.78021
													3.28465	2.78862	3.34764	1.59669	1.1621	1.43029
													4.16209	2.65284	2.60269	1.53279	1.15863	1.26336
													4.17105	3.00297	2.72394	1.86704	1.25438	1.23926
													2.96022	2.60718	3.44514	1.28796	1.03588	1.47354
													3.63798	2.65629	3.72448	1.66238	1.13602	1.62579
													3.32888	1.8426	3.92493	1.42132	0.824186	1.69069
													3.91876	3.17783	3.23494	1.62019	1.28221	1.39187
													2.71761	2.51467	4.01796	1.15763	1.07134	1.63805
													2.65092	2.70363	4.18389	1.14226	1.09577	2.04793
													3.95484	2.12381	4.17872	1.4354	0.936044	2.26249
													3.02554	2.07965	3.6509	1.3387	0.874501	1.61992
													2.75249	2.05499	2.42444	1.18699	0.832686	1.12275
													3.1516	2.4232	3.10081	1.28063	1.05381	1.52753
													3.86973	2.66768	3.2701	1.86171	1.11181	1.41382
													4.26911	2.49662	3.58254	1.84418	1.0564	1.71702
													4.4489	2.75267	3.75704	1.89256	1.17263	1.58781
													3.2019	3.68058	4.1138	1.3495	1.56849	2.11821
													3.63153	2.64696	4.35299	1.45315	1.13447	1.88216
													3.77252	2.8366	3.49248	1.63411	1.16575	1.68068
													3.75978	2.97433	4.41643	1.68874	1.2734	2.18691
													2.61849	2.69398	3.71908	1.07936	1.19181	1.57561
													3.11059	2.65561	4.11285	1.26457	1.0899	2.03997
													4.05436	2.49666	3.54521	2.03293	1.05892	1.56636
													3.87403	2.86237	3.11736	1.68273	1.22715	1.28913
													4.25898	2.46747	4.09681	2.01064	1.05629	1.62878
													3.79736	2.89697	2.89417	1.58804	1.21214	1.24921
													3.70138	1.90261	3.5871	1.76707	0.836239	1.56274
													2.9773	2.8999	4.00954	1.33855	1.27375	2.18117
													3.60796	2.44721	3.58296	1.44111	1.03788	1.63718
													4.27827	2.45574	2.67101	1.86692	1.03321	1.07594
													4.88097	2.60044	4.31101	1.93989	1.08246	2.10513
													3.61024	2.85799	4.25258	1.65492	1.1978	2.09577
													3.55006	2.42897	2.96394	1.49873	0.987665	1.4905
													3.6234	2.72556	3.60786	1.45632	1.16558	1.63475
													3.1666	3.06942	4.58305	1.28751	1.30411	2.04016
													3.77881	2.55563	4.23087	1.69825	1.10923	2.25313
													3.94825	3.25456	3.42258	1.5833	1.39381	1.5236
													2.69799	3.0459	4.29997	1.21313	1.21214	1.90959
													3.10433	2.32181	3.07588	1.30631	0.952134	1.43327
													4.41306	2.05548	4.04586	2.1105	0.886691	1.76777
													2.97903	3.50734	3.54654	1.30628	1.3998	1.65353
													3.74294	2.01164	4.85098	1.65477	0.96041	2.33413
													2.27611	3.15968	2.92413	1.03818	1.25386	1.23736
													2.91938	2.67769	3.77783	1.32515	1.12802	1.76584
													3.92192	2.44852	3.4206	1.6669	1.05669	1.44824
													2.75703	3.12981	2.90805	1.12119	1.24146	1.4155
													3.31786	2.3778	3.56058	1.35034	0.975801	1.60736
													4.02699	2.65881	2.63213	1.73052	1.09914	1.13494
													2.47453	3.07488	3.12388	1.09509	1.43631	1.33216
													1.99307	2.70077	3.25426	0.935079	1.12257	1.4127
													3.36146	2.89699	3.26741	1.42504	1.27071	1.66461
													2.64184	2.78193	3.79324	1.15074	1.2623	1.83469
													3.10042	2.81541	3.71859	1.64668	1.15338	1.49609
													3.16543	2.50715	3.58743	1.24029	1.02668	1.54404
													2.19343	2.74162	4.07372	1.0113	1.07371	1.82702
													3.85452	2.5955	2.62649	1.58416	0.98737	1.28068
													3.93835	4.51041	2.80936	1.54222	1.79472	1.37046
													3.13921	2.81977	3.72235	1.29742	1.24375	1.72983
													3.91591	2.778	2.45619	1.46301	1.2327	1.00062
													2.65503	2.26	3.68515	1.1298	0.969595	1.50857
													2.1894	2.77704	4.13225	1.00485	1.231	2.32906
													2.7219	2.56534	3.31228	1.23516	1.08941	1.51226
													4.08255	3.09063	5.99924	1.66612	1.25374	2.66122
													4.04773	2.34761	3.73335	1.55379	1.00702	1.63367
													3.88993	3.11243	4.20858	1.8216	1.35905	1.99398
													2.79345	2.59001	3.50593	1.1688	1.18548	1.4383
													4.21229	1.78317	4.37892	1.50655	0.808562	2.02632
													3.43719	2.99846	3.85456	1.47268	1.23829	1.79711
													4.51814	2.20906	3.43992	1.86414	0.944974	1.86506
													3.79112	2.4105	4.53862	1.48614	1.02015	2.18385
													3.72242	2.70289	3.14865	1.56595	1.1556	1.35533
													3.89104	3.04804	3.7748	1.69693	1.28331	1.65974
													3.09851	2.32639	3.60461	1.28144	1.05284	1.78103
													3.08926	1.94831	4.15235	1.16702	0.885122	2.07801
													2.71147	2.40961	3.56443	1.0514	1.06246	1.57658
													2.30149	2.67316	2.803	1.03542	1.05685	1.31833
													3.65485	2.61369	3.69664	1.53569	1.28679	1.62918
													3.50654	2.70716	2.71764	1.62098	1.13514	1.29521
													3.23825	2.44627	3.41598	1.43484	1.12161	1.3228
													3.23643	2.60938	4.31035	1.31624	1.19889	2.18686
													3.53376	1.85882	3.4871	1.29803	0.866703	1.44653
													2.09222	1.88449	3.2069	0.92428	0.780511	1.47407
													3.37354	2.33998	3.10874	1.44297	1.00871	1.29939
													2.66709	2.78315	2.86692	1.15585	1.18557	1.23284
													4.05145	2.31453	2.95123	1.70998	1.09026	1.71198
													2.31504	2.23612	4.04736	1.1712	0.97041	1.90224
													2.23398	3.22363	4.25866	1.10019	1.35677	2.15762
													3.56339	2.37664	2.95862	1.68333	1.05413	1.21724
													1.86481	2.64997	4.51146	0.834827	1.10321	1.91755
													3.77414	2.5213	4.13966	1.7749	1.07511	1.71321
													5.06225	3.00509	3.50753	2.55809	1.28298	1.61076
													3.65172	2.45488	3.51409	1.42641	1.10723	1.71374
													3.195	2.64073	3.43965	1.47565	1.05851	1.43898
													3.47564	2.9391	3.88886	1.37896	1.22832	1.47992
													2.61262	2.34416	3.21341	1.08781	1.01076	2.05213
													3.65009	2.44218	3.73933	1.47799	1.07086	1.7708
													3.61847	2.49655	3.88254	1.55245	1.0273	1.78934
													2.74362	2.65392	3.11207	1.21695	1.09184	1.20759
													2.36914	2.28252	3.46195	0.972236	1.00603	1.61922
													3.14686	2.25314	3.41961	1.45653	0.961565	1.69464
													3.62325	2.69225	2.9086	1.515	1.11553	1.20311
													4.38034	3.08595	3.90276	1.76652	1.18504	1.80432
													4.2863	3.00066	4.11054	1.95458	1.54998	1.62241
													3.17446	2.01534	2.87087	1.28169	0.862541	1.24682
													3.75402	2.7882	4.56432	1.43311	1.13066	1.93816
													3.83403	2.34874	3.19418	1.83669	1.09487	1.43824
													3.50493	2.46314	4.33537	1.57643	1.05019	1.74849
													2.0669	2.62165	3.00895	0.898952	1.06928	1.45486
													4.17224	2.3454	3.27641	2.06945	1.00399	1.33417
													2.34126	1.96164	3.77218	1.10107	0.899355	1.95273
													2.22207	2.43521	3.88324	1.00518	1.07114	1.75209
													3.93218	2.72476	2.65895	1.85482	1.10504	1.1551
													2.03437	2.71466	4.01947	1.00893	1.13168	2.50518
													2.71255	2.03819	4.56294	1.2675	0.842239	2.10921
													3.01939	3.06595	3.13359	1.36376	1.26626	1.31608
													2.01541	2.32671	3.90305	1.19787	0.990371	1.86895
													3.65157	2.13209	3.98872	1.53989	0.907025	1.97581
													3.1763	2.35866	3.22814	1.36343	1.07679	1.23155
													3.5207	3.19947	3.44037	1.63864	1.32776	1.64514
													4.59928	2.768	4.13759	1.77923	1.27429	1.92135
													3.46073	2.87885	3.73533	1.38645	1.21014	1.51025
													3.99533	2.65483	3.41875	1.93684	1.08955	1.51219
													2.99523	2.59786	3.38931	1.32468	1.08705	1.76106
													3.90626	2.69478	3.83508	1.63942	1.14013	1.69598
													3.29228	2.61413	3.46551	1.39194	1.1638	1.70703
													2.20514	2.60774	4.61637	0.94178	1.16965	1.85984
													2.65624	3.23463	3.74746	1.07326	1.39514	1.79729
													3.2261	2.11946	2.89168	1.43421	0.904449	1.30117
													3.81418	3.43618	3.70218	1.92267	1.48879	1.53123
													3.57932	2.77068	4.12737	1.4614	1.10359	2.12504
													3.2449	2.55515	2.76097	1.66824	1.11024	1.14225
													3.60497	3.01587	3.18654	1.68801	1.25122	1.33126
													2.89576	2.91692	4.11733	1.24716	1.39793	1.71945
													2.40993	2.63457	3.75774	1.01284	1.38923	1.45348
													3.48887	2.4273	3.80101	1.38758	1.06331	1.62189
													3.42289	2.98482	3.4426	1.48996	1.26639	1.55186
													2.93009	2.89522	3.35471	1.20349	1.16724	1.51275
													2.34879	1.95026	3.26457	1.06729	0.83338	1.42259
													3.42724	3.00209	2.49229	1.52034	1.21181	1.07726
													3.21194	2.31933	3.96022	1.38035	0.992546	1.97963
													3.5024	2.56886	3.60363	1.57699	1.18458	1.75651
													3.11894	2.51931	3.13019	1.40077	1.10265	1.31604
													2.4144	1.95074	3.7224	1.2489	0.836349	1.62445
													2.09509	2.87435	3.80359	0.894865	1.15025	1.70278
													3.70003	2.34049	3.02357	1.35429	0.99756	1.86227
													3.05423	2.80898	4.74318	1.27645	1.23939	2.23777
													3.9098	2.85696	4.26135	1.67184	1.23849	1.79431
													2.18568	2.43562	3.19661	0.943126	1.05165	1.54403
													2.29293	3.16874	4.73519	1.07353	1.39298	3.31373
													3.08695	2.77613	4.17162	1.25964	1.07393	1.7166
													3.20849	3.70576	2.96971	1.21671	1.63328	1.67238
													3.372	2.19816	3.77096	1.40534	0.981574	1.75872
													3.30552	3.28959	2.49189	1.39915	1.39224	1.05557
													2.50462	2.96186	3.35937	1.1764	1.17401	1.39379
													3.3426	3.09132	3.87678	1.39548	1.26616	1.85362
													2.86093	2.62115	3.68368	1.25077	1.12478	1.63426
													2.88037	2.70185	4.03353	1.27331	1.12898	1.84707
													2.64827	3.02539	4.07869	1.13274	1.21426	1.8909
													3.17507	3.1314	2.66253	1.14985	1.25456	1.29469
													3.66691	1.99288	4.52548	1.56141	0.910991	1.96559
													3.48935	3.03122	3.61106	1.45852	1.16363	1.47426
													2.90535	3.02844	4.17714	1.16121	1.24494	1.86099
													2.5726	2.57345	3.83452	1.13704	1.05945	1.52326
													3.4439	2.71728	3.87398	1.37046	1.14074	1.62315
													3.33284	3.30537	3.77374	1.32346	1.37178	1.62325
													2.62198	2.84392	2.87885	1.22395	1.13332	1.19148
													2.8431	3.18762	4.49865	1.23914	1.3061	1.95385
													3.33337	2.1373	3.44635	1.61529	0.920791	1.43853
													3.12845	2.99613	3.28316	1.35714	1.20399	1.41596
													4.70888	3.04634	3.03649	1.61034	1.26066	1.20589
													3.2067	2.95488	3.05342	1.37714	1.274	1.28754
													3.75561	3.03076	3.51346	1.87223	1.32407	1.51905
													3.48806	2.02687	4.26822	1.54097	0.930601	2.389
													3.57229	2.76377	3.87382	1.41603	1.189	2.15641
													2.842	1.71345	3.81702	1.39718	0.785669	1.72605
													2.60478	2.39165	3.17587	1.20573	1.05298	1.31816
													2.41164	2.76068	3.0469	1.18129	1.15414	1.46745
													2.14947	3.56687	3.14573	0.90598	1.68329	1.30117
													2.99293	2.96743	1.76675	1.36049	1.27678	0.784865
													2.77689	2.82924	3.04635	1.23944	1.17306	1.3541
													2.96425	2.60873	3.1034	1.24648	1.03916	1.28866
													3.26378	3.3092	3.86102	1.33146	1.33503	1.64634
													3.80264	2.89705	3.5386	1.49374	1.25851	1.64382
													3.32125	3.06069	3.66858	1.40257	1.27816	1.671
													2.2776	2.84509	4.22306	0.987244	1.15523	3.14683
													3.50884	2.61828	3.63944	1.4769	1.14094	1.92128
													2.33595	2.54147	3.96785	1.08516	1.04415	1.86796
													4.13307	3.16703	3.29249	1.86854	1.24705	1.56468
													4.09429	2.63111	3.21829	1.76759	1.12463	1.50714
													3.65357	2.71253	3.05816	1.48112	1.29473	1.40466
													2.41551	1.75771	3.60785	1.13728	0.805901	1.99451
													2.2429	3.00433	3.4021	1.01449	1.27546	1.33842
													3.24196	2.15445	4.04727	1.42965	0.945893	1.75236
													2.58539	2.3298	4.00035	1.19557	0.957036	1.91037
													2.57847	3.31226	3.83253	1.155	1.36717	1.44571
													5.85215	2.72537	3.40292	2.51031	1.12873	1.43777
													2.99242	2.91924	4.6412	1.39996	1.21687	1.83436
													3.6583	3.48318	3.79038	1.44775	1.5194	1.67303
													3.09917	2.61655	3.71782	1.26863	1.15131	2.16415
													3.24066	2.25735	3.74403	1.31203	0.960352	1.9866
													4.98829	2.45378	2.86859	2.07627	1.03801	1.19007
													2.84675	2.27946	3.41823	1.2193	1.01658	1.43519
													3.47595	2.16531	3.28178	1.29903	1.00558	1.74095
													2.90001	2.8771	3.55732	1.25803	1.17964	1.59208
													2.18674	1.82137	3.59276	1.01914	0.831246	1.56278
													2.33163	2.25771	3.77572	0.989414	1.02792	1.74132
													2.24898	1.87679	3.18056	0.961666	0.816802	1.52735
													3.66096	1.63533	3.597	1.55182	0.707957	1.58243
													2.58759	2.97201	4.01868	1.09841	1.23816	2.18845
													2.75297	2.01937	3.5373	1.24031	0.877403	1.56776
													3.35741	2.67202	3.50915	1.37778	1.17524	1.52022
													3.20069	2.94098	3.94154	1.32883	1.2956	1.8729
													3.44508	2.5027	5.27327	1.44176	1.0849	2.70151
													3.54335	2.10176	4.61788	1.52419	0.912849	1.90294
													3.48862	2.35205	2.93242	1.49609	1.04023	1.17772
													3.01296	2.69656	3.75895	1.23899	1.09154	1.81885
													3.6833	2.60063	3.96487	1.61357	1.29114	1.85994
													2.55934	3.1513	3.35291	1.11814	1.32874	1.41341
													3.35395	1.67111	3.76348	1.52989	0.787072	1.53756
													3.70326	3.20051	4.16405	1.7047	1.45188	1.89782
													3.31049	2.82676	4.78077	1.47743	1.19834	2.11798
													3.13202	3.7237	4.10392	1.39543	1.68234	1.95735
													2.28451	2.54764	3.53087	0.976326	1.126	1.826
													3.74746	2.39972	3.51041	1.72884	0.983719	1.63084
													3.08999	3.2999	4.2379	1.55114	1.33624	1.72119
													3.66565	2.61209	3.31199	1.63559	1.04614	1.45549
													2.64978	1.91296	3.45166	1.10301	0.866519	1.73883
													2.11598	2.58331	3.34933	0.99772	1.09668	1.47761
													3.09536	2.46003	3.07092	1.31186	1.07421	1.34451
													2.39994	2.62872	3.549	1.13761	1.09433	1.96566
													3.17911	2.9335	3.42857	1.29237	1.23691	1.58391
													2.72685	2.49715	3.20791	1.17275	1.01626	1.44921
													2.68097	2.60593	2.24095	1.08097	1.09896	1.00693
													2.99489	2.20999	3.34451	1.20756	0.939295	1.46814
													3.69724	3.49321	3.39855	1.68782	1.34278	1.42958
													3.30623	2.75951	3.05492	1.28644	1.27792	1.4503
													2.77359	2.41676	3.58674	1.1377	1.14785	1.62139
													2.46786	2.42809	3.95748	1.20317	1.00253	2.09226
													3.52262	1.79638	3.85432	1.51346	0.781824	1.47825
													3.48227	2.6534	3.34311	1.54744	1.0815	1.51005
													2.72221	2.95206	3.94531	1.22395	1.20532	1.56526
													7.78844	2.30095	4.118	2.87257	1.02958	1.81079
													3.47002	1.8711	3.87415	1.43756	0.823415	1.71343
													2.81984	1.65437	3.50301	1.295	0.740782	1.60233
													3.69197	2.04429	4.15745	1.62912	0.935646	2.13864
													2.59244	3.09401	2.66406	1.13143	1.34874	1.11624
													3.43831	3.18202	4.00585	1.58502	1.31571	1.66691
													2.72735	2.87861	3.97805	1.25812	1.19751	1.69548
													4.0619	2.12338	4.07824	1.69105	0.897778	1.64304
													3.07486	2.49718	3.28929	1.2484	1.09995	1.58082
													4.02918	2.57526	3.31807	1.52174	1.03985	1.35327
													3.42911	2.44064	2.48821	1.45804	1.05197	1.04794
													4.2926	2.59611	3.64873	1.94382	1.17592	1.60581
													3.14799	1.95558	3.38899	1.46967	0.891035	1.45646
													2.8554	2.43263	3.30152	1.28971	1.0118	1.38489
													3.98224	2.59409	4.26645	1.56123	1.10521	1.88429
													2.8884	3.07032	2.6743	1.40993	1.38363	1.21517
													1.96801	2.53472	3.49871	0.938914	1.04664	1.62188
													2.8508	1.75535	4.4479	1.26645	0.824061	2.04667
													2.99334	3.03669	3.41558	1.27095	1.31295	1.56216
													3.47504	2.6666	3.2563	1.6437	1.09128	1.4167
													2.31537	2.83642	3.82683	1.10124	1.2651	1.6394
													3.39373	1.99006	3.81039	1.53378	0.864408	1.58095
													2.63239	1.94051	3.97055	1.31112	0.891042	1.94412
													2.46107	3.17533	3.37265	1.10885	1.39108	1.41181
													3.31775	3.00576	3.30773	1.41629	1.24778	1.56361
													2.7987	2.1768	3.97961	1.42536	0.967068	1.82202
													1.91593	2.35534	4.54308	0.955131	0.936325	2.32928
													2.28953	3.24085	2.91743	0.977085	1.41624	1.26455
													3.57169	2.96663	4.10235	1.40025	1.29481	1.65791
													3.9791	3.11674	2.99344	1.94652	1.42162	1.21421
													3.97954	1.91923	3.25574	1.72538	0.893113	1.52584
													4.44468	2.37685	4.71301	1.94571	1.11056	2.16493
													3.44049	1.80008	2.7178	1.63098	0.791328	1.12176
													3.13832	2.6497	2.71581	1.65936	1.07854	1.13977
													2.65095	2.23269	4.51057	1.2837	1.06599	2.1958
													3.65315	2.98303	3.37329	1.47478	1.13337	1.28552
													3.27691	3.07984	4.178	1.94608	1.27376	1.80389
													3.06643	2.47565	3.89481	1.22714	1.21871	1.78201
													4.15921	3.08586	3.87231	2.04243	1.27125	1.7092
													2.24976	2.70566	3.19673	1.00585	1.15584	1.54509
													3.41289	2.58259	3.62624	1.573	1.21134	1.57527
													2.97137	1.96243	4.5182	1.30757	0.927245	2.29438
													3.4951	1.97832	3.58747	1.70521	0.840698	1.52039
													3.17332	2.53665	3.88303	1.4209	1.11323	1.74358
													3.44194	2.15518	3.39893	1.48389	0.921883	1.48503
													4.77496	2.16412	3.3511	1.84859	0.929418	1.54401
													4.50431	2.19842	3.47818	2.08601	1.0066	1.42347
													2.18035	2.92097	4.07749	1.05195	1.16707	1.83139
													3.43948	2.6834	3.59848	1.47043	1.23468	1.4857
													1.95115	2.55889	3.68289	0.873064	1.12059	2.06109
													2.00598	2.99567	2.40385	0.898945	1.22921	0.935827
													3.90055	2.465	3.03336	1.48558	1.07783	1.29735
													2.27541	2.26782	3.42472	1.12719	0.953718	1.57624
													2.39033	2.01912	2.80921	0.98219	0.945847	1.16227
													3.09181	3.08955	4.19988	1.25919	1.34893	1.67468
													2.99365	2.86067	2.5204	1.37685	1.17036	1.02948
													2.50347	1.88683	2.78244	1.12228	0.833852	1.22852
													2.69615	2.57491	3.55082	1.32555	1.07561	1.43534
													2.00756	1.88204	2.70701	0.969812	0.897557	1.34521
													2.48492	2.65225	3.03575	1.0945	1.05858	1.3574
													3.36541	2.59806	3.74498	1.43855	1.13641	1.59043
													2.76875	2.06433	4.44645	1.22465	0.877127	1.80665
													2.32139	2.73709	3.04343	1.01801	1.15277	1.27523
													2.50631	1.96304	2.76185	1.15151	0.840336	1.18503
													2.59651	2.35952	3.96904	1.24457	1.04875	1.81267
													2.92343	3.0072	2.98493	1.22821	1.22839	1.31869
													3.12344	2.93955	4.13168	1.39023	1.34802	2.00412
													3.42255	3.18679	2.97241	1.31323	1.2957	1.33728
													3.76527	2.2639	3.73243	1.70864	1.08742	1.7171
													3.73534	2.63047	3.3586	1.64911	1.17654	1.46266
													3.95848	2.82345	4.22819	1.67616	1.27713	1.92761
													3.21118	2.96801	2.58982	1.35378	1.34895	1.14948
													2.37948	2.17859	3.70175	0.974852	1.02698	1.55698
													3.72578	2.21349	3.86604	1.43222	0.964719	2.26498
													3.3429	2.78271	3.65625	1.3456	1.19506	1.89844
													3.73335	2.57985	3.79609	1.48998	1.08507	1.68247
													2.48026	2.09983	3.30866	1.36045	0.939278	1.41354
													3.23299	2.52376	3.86367	1.26588	1.05095	1.89705
													3.77509	2.9701	3.60548	1.58723	1.26705	1.52321
													3.79395	2.90261	3.98599	1.66979	1.279	1.70283
													3.09778	2.42513	3.61847	1.28469	0.96934	1.72199
													3.6783	2.81225	3.8966	1.52901	1.05855	1.67239
													3.68651	2.02528	3.67668	1.7866	0.933312	1.47142
													3.05809	2.1552	3.70418	1.39752	0.931769	1.81632
													3.19765	2.53906	3.17954	1.35159	1.08432	1.3323
													3.41779	2.54932	4.48671	1.4663	1.09967	2.23357
													2.22926	2.3352	3.19961	1.04048	0.947141	1.36149
													2.34158	1.86192	2.96514	1.05162	0.895087	1.42037
													2.03993	3.13673	3.52049	0.999262	1.4382	1.70858
													1.99784	3.33098	3.23986	0.892168	1.28467	1.52583
													2.65725	2.35631	3.84541	1.21109	1.0279	1.89327
													3.30502	2.31944	3.98698	1.41386	1.01925	1.7149
													2.36414	2.45	3.32962	1.0842	1.05861	1.55162
													2.30383	1.91733	3.50993	1.07864	0.856459	1.7567
													3.41941	2.5898	3.96635	1.48973	1.05803	1.79755
													2.29371	2.59111	2.77181	1.02185	1.01074	1.05413
													3.6419	2.01153	3.97661	1.53208	0.783408	1.9757
													3.61962	2.34603	3.7527	1.47208	0.986468	1.57807
													4.0435	3.08634	3.15539	1.88183	1.18517	1.50477
													2.75629	2.66717	3.82855	1.09966	1.05847	1.56752
													2.99783	2.65867	3.24437	1.29356	1.06077	1.47567
													2.96827	1.9198	4.75732	1.1519	0.787887	1.82252
													2.5553	2.94928	3.13294	1.07158	1.25488	1.26863
													2.68728	2.2102	3.94735	1.27535	0.940669	1.66977
													2.86171	2.58858	2.27014	1.37248	1.09145	0.969846
													3.35699	3.68923	3.26998	1.27734	1.49292	1.34791
													2.86381	2.26627	3.75462	1.353	0.956278	1.47667
													3.49182	2.70069	3.31815	1.42882	1.09207	1.81389
													3.29957	2.46039	3.436	1.29226	0.983353	1.44914
													3.16438	2.6044	3.8012	1.22576	1.14316	1.88408
													2.7718	2.30436	4.09363	1.18793	1.00348	1.98282
													3.77051	2.7164	3.66813	1.75287	1.12255	1.5745
													3.78395	2.56603	3.94809	1.59077	1.02898	1.90165
													2.41828	2.22103	3.83202	1.05321	0.992835	1.7395
													3.18223	1.75045	3.13661	1.31631	0.776606	1.32156
													4.73047	1.90715	4.34732	1.74917	0.83285	1.95517
													1.90564	2.59446	3.79276	0.965348	1.08384	1.59015
													3.76768	1.87441	3.20708	1.63611	0.839972	1.44425
													3.19651	3.08929	2.92544	1.42938	1.3536	1.43341
													1.97733	2.18294	3.75433	0.947313	0.960847	1.8897
													3.68638	3.00125	3.3939	1.61613	1.19956	1.43568
													1.83127	2.6866	3.62408	0.80196	1.37094	1.87641
													2.77039	2.32842	3.89991	1.23671	0.983584	1.85595
													3.34361	2.50253	3.77404	1.37067	1.01723	1.65828
													3.15111	2.1482	3.84269	1.33883	0.995724	1.81381
													3.26867	2.36925	3.99721	1.41513	1.06891	1.97888
													3.2249	2.65596	3.76227	1.4358	1.03345	2.08565
													2.21743	2.00459	3.76649	1.02973	0.862414	1.82369
													2.20421	2.80915	3.98298	0.987366	1.19622	1.6323
													2.15587	2.48571	3.80835	0.965121	1.12508	1.69887
													3.82195	2.26006	3.12298	1.77922	0.948366	1.39132
													2.55617	2.65135	3.60984	1.12999	1.14843	1.67816
													3.58602	2.39309	2.70471	1.29469	1.025	1.19173
													4.01794	1.86594	3.80789	1.72957	0.82748	1.82025
													2.43816	2.08754	3.43825	0.967127	0.869256	1.6727
													2.88391	2.04166	3.25075	1.22681	0.895154	1.4453
													3.90609	2.46299	3.74878	1.51175	1.04981	1.84816
													3.74238	2.94957	3.39875	1.62338	1.26015	1.51371
													2.48511	2.79482	3.74432	1.06148	1.2086	1.9089
													3.522	2.04689	3.67904	1.42524	0.829442	1.45654
													2.73658	2.31986	4.23486	1.22321	1.05252	1.80797
													3.31454	2.56019	3.63041	1.4139	1.13021	1.63725
													2.69435	2.228	4.62156	1.14952	0.944928	2.03546
													3.51447	1.99212	3.03098	1.85681	0.876551	1.52161
													2.48841	2.59163	2.80963	1.01246	1.15738	1.36238
													2.40562	2.85952	3.97706	1.04196	1.12984	1.75449
													2.43177	2.32552	6.08293	0.980847	1.11435	2.62368
													3.89142	2.59902	3.52318	1.6235	1.04769	1.69298
													3.45898	2.61291	4.71121	1.42644	1.09802	2.34666
													3.41642	2.25771	2.56986	1.55162	1.03813	1.04799
													3.68706	1.92869	3.73946	1.49583	0.800486	1.63699
													3.20999	2.73563	3.57644	1.46163	1.22877	1.62289
													3.00052	2.50508	3.07561	1.17501	1.0674	1.32749
													2.86797	2.4266	3.58695	1.14282	1.05165	1.72393
													3.57293	3.6158	4.33614	1.66575	1.57101	2.27324
													2.82547	2.30958	3.76013	1.43243	1.0207	1.64914
													3.3851	2.0403	3.72112	1.48741	0.874133	1.99906
													3.6869	2.09658	4.13673	1.36721	0.8935	2.26195
													2.98005	2.60513	3.9112	1.32968	1.13169	1.94979
													2.53815	2.74532	2.54609	1.16735	1.15497	1.13303
													2.6316	2.88299	3.14742	1.07386	1.21583	1.37067
													3.54785	3.09011	3.18108	1.30084	1.26453	1.43561
													3.48759	1.98726	3.38008	1.72482	0.889704	1.59979
													3.31829	1.84528	3.3192	1.42378	0.859408	1.53039
													2.65466	1.70139	3.65607	1.12631	0.768552	1.46871
													2.38034	2.28821	4.03635	1.0107	0.975574	1.62559
													4.65543	2.60416	3.59375	2.00392	1.0647	1.50415
													3.02038	2.08674	3.55109	1.27932	0.970834	1.6382
													4.08486	2.40819	3.56465	1.83927	1.00161	1.61603
													2.18422	2.65184	3.89682	0.974863	1.14799	1.6108
													2.83048	2.5597	3.94055	1.26581	1.03911	1.62789
													2.98921	2.37186	3.78539	1.38138	1.02285	1.70303
													3.05691	2.63327	3.50711	1.3511	1.16546	1.5137
													3.77928	1.79247	3.33851	1.66665	0.826484	1.18889
													3.38533	2.53582	3.49743	1.56107	1.02396	1.6406
													3.71777	3.21085	3.80638	1.62661	1.29147	1.66385
													3.64248	2.04115	2.71287	1.52837	0.921227	1.13342
													4.02739	2.57344	3.38964	2.00409	1.13603	1.40688
													2.90241	2.05675	3.36126	1.16518	0.89625	1.35304
													3.54133	2.92766	3.28483	1.43181	1.28174	1.60119
													3.8629	2.00831	3.37131	1.62181	0.908445	1.57075
													2.67004	2.46895	2.29011	1.20664	1.1314	1.03466
													2.24187	2.33992	3.7842	0.967403	1.02682	2.2067
													4.32831	1.73202	4.2002	1.82511	0.777418	1.85086
													3.64886	2.31915	3.86223	1.54264	1.08084	1.64395
													3.55674	2.75614	3.31288	1.52793	1.11654	1.47003
													2.37396	2.28888	3.26551	1.05074	0.974976	1.35878
													2.49646	2.49814	3.60891	1.14016	1.06862	1.52102
													3.98829	2.28608	5.11777	2.16231	1.07134	2.43736
													1.86693	3.15031	2.61595	0.962661	1.70093	1.1141
													3.26513	2.05203	3.12211	1.33396	0.877254	1.3663
													4.68207	2.82424	4.24901	1.76566	1.14505	2.06854
													4.35959	2.51704	3.91262	1.82109	1.15074	1.88903
													2.71797	2.78095	4.52443	1.20967	1.09168	2.20868
													1.9866	2.66427	3.49459	0.982759	1.12601	1.46938
													2.28325	2.30473	3.08898	1.06962	0.935312	1.35215
													2.39525	2.90588	3.19274	1.1065	1.22639	1.44702
													3.22864	2.60766	3.75352	1.36072	1.11735	1.68017
													3.52194	2.86927	4.18054	1.52511	1.15618	1.79883
													2.337	2.00245	3.70457	1.03519	0.894537	1.62207
													3.27547	2.43583	3.85563	1.44196	0.967317	2.13207
													2.82874	1.72195	3.8644	1.26031	0.79639	1.74519
													4.51421	2.69983	4.3369	1.69548	1.17026	2.12516
													4.28636	2.47658	3.40773	1.7242	1.06965	1.49419
													3.0957	2.0101	4.25551	1.33413	0.903054	2.07971
													2.73367	2.64986	4.11777	1.21042	1.13704	2.27856
													4.04053	2.94238	3.49969	1.65791	1.31354	1.72304
													2.94857	2.19273	2.82138	1.31071	0.988364	1.19391
													4.05507	2.58205	3.68217	1.83064	1.12637	1.81046
													3.24673	2.55871	4.21881	1.40518	1.05142	2.08798
													3.27683	3.06498	3.92729	1.26742	1.24465	1.55228
													2.67535	2.83086	3.52813	1.08249	1.18916	1.54806
													3.04005	2.903	3.10942	1.3041	1.28694	1.28418
													3.56269	2.1313	3.6515	1.4261	0.925325	1.78786
													3.06353	1.79148	4.05329	1.32255	0.828241	1.99526
													3.72893	1.7579	3.73612	1.54627	0.809082	1.49574
													2.82373	2.22958	3.59682	1.21195	0.997723	1.61242
													2.82913	2.6171	4.4048	1.28494	1.08968	1.8765
													3.85592	3.26366	3.34071	1.65202	1.3804	1.44108
													2.77054	2.84388	3.38716	1.22623	1.22417	1.48696
													2.52943	2.54794	3.6368	1.02423	1.16767	1.60183
													3.25168	2.0988	3.58176	1.4824	0.864952	1.62744
													2.93453	2.08435	3.69925	1.31026	0.941538	1.73872
													2.65849	2.31878	4.45394	1.14599	1.04458	1.74525
													2.71494	2.19377	4.42002	1.29077	0.921154	1.98944
													2.71587	2.3714	4.05871	1.20382	1.05401	2.04101
													2.7779	3.46073	2.50063	1.29059	1.32503	1.06535
													2.89004	2.95624	3.40493	1.30789	1.3742	1.40166
													2.74219	2.59408	3.46976	1.20594	1.18096	1.99207
													2.96398	3.16583	3.79269	1.23774	1.31902	1.71929
													3.99954	2.23332	3.23648	1.71075	1.01513	1.42218
													3.83957	2.32136	3.9731	1.68017	1.04714	2.10814
													3.47342	2.95246	3.29568	1.63862	1.19917	1.35091
													2.62685	2.82633	3.36983	1.16423	1.23394	1.47373
													3.49593	2.65375	3.64981	1.72118	1.12591	1.45219
													2.50672	2.58527	2.88759	1.21378	1.18759	1.35303
													2.0279	2.22149	3.36974	1.04831	0.935833	1.57943
													4.94798	2.65501	2.95887	2.06032	1.12721	1.21961
													4.08222	2.75276	3.6119	1.63883	1.19844	1.59119
													4.56245	2.27346	3.14878	1.74282	0.946241	1.41228
													2.74316	2.82583	3.66211	1.11265	1.12763	1.70271
													2.56338	1.9918	3.05274	1.05136	0.886738	1.2293
													2.17117	1.95324	4.02734	0.985475	0.864168	1.88767
													3.83985	2.31401	4.0197	1.45905	0.992369	1.62189
													3.0074	2.12627	2.92854	1.19234	0.950907	1.25971
													2.61867	2.90725	3.06852	1.03592	1.226	1.37781
													2.34559	2.78309	3.32162	0.980325	1.12309	1.36335
													4.47708	2.20808	2.4292	1.60293	0.95788	0.960145
													2.84249	2.68537	3.18132	1.2297	1.10931	1.35366
													3.01923	2.49009	4.15753	1.30978	1.10657	2.2229
													2.34109	1.8523	3.69469	0.929444	0.862742	1.49869
													3.53281	2.96576	3.61172	1.58926	1.20973	1.59663
													3.26298	2.82144	4.09684	1.36384	1.13798	1.94389
													2.91241	3.53697	3.53804	1.26366	1.37534	1.43739
													3.75184	3.2618	3.03008	1.69695	1.42606	1.61938
													2.56148	2.17609	3.39706	1.0555	0.930227	1.33408
													2.85071	3.15823	4.38978	1.14652	1.3501	2.25721
													2.38331	2.92552	3.67461	1.05259	1.16149	1.73802
													3.41375	2.20463	3.47472	1.45136	0.942435	1.51794
													3.09495	3.04496	3.91718	1.3274	1.41141	1.49203
													2.38687	3.08922	3.07699	0.9952	1.31569	1.33936
													3.60595	2.7208	2.74528	1.41184	1.17905	1.28816
													2.70832	2.53669	3.26628	1.13112	1.03267	1.44812
													3.78932	2.63167	3.93082	1.60406	1.121	1.87223
													2.32076	2.17408	4.00437	0.943884	0.905507	2.04286
													3.5641	2.37122	3.22587	1.60303	1.01196	1.54613
													4.45273	2.38595	2.82369	2.01268	0.953853	1.1347
													3.51617	2.20808	3.68248	1.52035	0.904249	1.62842
													3.19985	3.17478	3.84719	1.39237	1.25303	1.57081
													3.35532	2.58063	3.61195	1.52941	1.07305	1.58845
													3.32421	2.47798	3.28683	1.4275	1.11619	1.44673
													2.75487	2.11853	3.00764	1.15637	0.938093	1.2173
													3.18629	2.94351	3.51287	1.39779	1.28233	1.74284
													2.59237	2.80859	3.73219	1.10969	1.13797	1.56337
													2.88398	2.7702	2.72241	1.2617	1.18468	1.12876
													3.28816	2.91674	3.00359	1.61962	1.24226	1.13275
													3.15525	2.27148	3.90864	1.37049	0.952363	1.71663
													3.14384	4.13467	3.11697	1.36197	1.4986	1.34128
													1.82651	3.19797	2.64379	0.851346	1.35834	1.18683
													3.78752	2.71738	3.47878	1.69749	1.12048	1.63013
													3.63496	2.5329	3.34775	1.69162	1.10844	1.2868
													1.93515	3.42201	3.04982	0.930861	1.34588	1.32859
													3.43378	2.73616	3.97994	1.44405	1.08005	1.62991
													3.72437	2.32458	2.9631	1.61841	1.00288	1.70035
													3.65197	2.64445	3.38897	1.39574	1.13078	1.43914
													4.38723	2.62124	3.19344	1.66108	1.14922	1.30346
													2.48024	2.47287	4.12278	1.12392	1.0487	1.75623
													2.55421	2.86462	4.16474	1.15023	1.27114	2.03996
													2.56933	2.43968	3.73454	1.21116	1.01901	1.60814
													3.46721	2.73548	4.20275	1.49235	1.23458	1.91391
													3.3145	3.19534	4.21119	1.34326	1.30649	1.95325
													2.41048	2.94864	3.43572	1.06395	1.23686	1.5878
													2.56779	2.36556	3.65675	1.10376	0.993457	1.7211
													3.13869	2.29048	4.54429	1.34027	0.937946	1.91118
													3.11186	2.41933	3.19082	1.5821	0.993146	1.42238
													3.75991	3.03133	3.82769	1.57783	1.30564	1.95756
													3.09978	2.11763	2.98152	1.30511	0.999324	1.31005
													3.54813	2.57485	3.76356	1.52222	1.07973	1.59239
													2.98807	2.87153	3.67984	1.39619	1.14477	1.72135
													2.92163	2.4236	3.36349	1.22468	0.926909	1.37812
													2.73423	3.15041	3.68256	1.1048	1.34163	1.49009
													3.33092	2.28102	3.1877	1.34424	0.95372	1.35026
													3.89491	2.30546	4.35609	1.55219	1.00133	1.90689
													2.59555	2.72143	3.35524	1.18869	1.37393	1.59227
													3.53755	2.56967	3.06038	1.53336	1.11846	1.41727
													3.17262	3.55188	3.938	1.35035	1.48304	1.99621
													2.98542	2.40019	3.25728	1.15918	1.03516	1.63843
													3.48795	2.81157	3.75284	1.54571	1.08251	1.58757
													3.52081	2.52093	2.84823	1.39468	1.07656	1.14334
													2.38703	2.22617	3.27532	0.996993	0.941411	1.55595
													2.97017	1.90499	3.84379	1.29887	0.875233	1.84293
													3.17858	2.24658	3.3084	1.31715	0.981794	1.57945
													3.20107	2.56674	3.49355	1.57461	1.10649	1.61743
													4.29501	2.15372	3.05505	1.80714	0.890708	1.3579
													3.67273	2.78201	3.18625	1.64904	1.10611	1.38225
													3.22066	2.65199	3.38571	1.41744	1.05803	1.47728
													2.61443	2.83633	4.03347	1.12431	1.21644	1.59544
													2.72334	3.00487	4.66136	1.1996	1.20342	2.04404
													2.44138	2.71046	3.03577	1.2648	1.14618	1.32976
													2.58812	2.57884	4.68959	1.15156	1.11936	2.53416
													3.55858	1.824	4.07748	1.43037	0.788372	1.77456
													3.20154	2.94884	3.3121	1.66474	1.1644	1.46632
													2.29197	2.84807	3.63457	1.0231	1.12498	1.69772
													3.58068	2.77364	4.14246	1.52285	1.14299	2.02756
													2.83274	3.2223	3.75523	1.30473	1.31405	1.6998
													3.09087	1.83905	3.8758	1.37728	0.861641	1.95033
													3.3565	2.81154	4.84305	1.48005	1.12443	2.16002
													3.82058	3.05594	3.38386	1.63318	1.2364	1.75185
													3.48778	2.36215	2.858	1.54897	1.15642	1.24618
													4.24584	2.74322	4.74153	1.63589	1.11072	1.85717
													1.89872	2.71658	3.84159	0.95535	1.13743	2.05876
													2.6031	3.21278	4.49171	1.20872	1.262	2.20179
													3.74336	2.51828	3.8805	1.45756	1.14124	2.00954
													3.36017	2.6122	3.21751	1.46739	1.29724	1.41018
													3.10461	2.59479	4.84287	1.36617	1.11838	1.94357
													2.62408	2.54616	3.74976	1.08488	1.12543	1.86726
													3.91692	2.67624	3.97269	1.66718	1.18712	2.36746
													3.12832	2.49937	3.28346	1.38979	1.09959	1.37327
													3.75674	1.96598	4.15193	1.669	0.849493	2.60204
													3.73534	2.87873	4.09981	1.57282	1.17874	1.72721
													3.48503	3.06556	2.4748	1.61054	1.26055	1.04846
													2.3769	3.1683	3.39733	1.0529	1.30596	1.58487
													2.64076	2.8718	2.44216	1.17648	1.28004	1.019
													2.41066	2.76355	3.30556	1.14248	1.15173	1.83543
													3.8345	2.12827	3.55065	1.57191	0.880866	1.69175
													4.17817	2.63765	3.61862	1.999	1.12167	1.67522
													2.61434	3.15888	3.44552	1.07461	1.19526	1.43968
													3.44767	2.69624	4.2124	1.43463	1.10627	1.80686
													3.47096	3.46377	3.6095	1.6273	1.37787	1.73718
													2.92356	2.68742	3.83418	1.27734	1.08181	1.67641
													3.48239	2.55769	3.40835	1.45588	1.17582	1.41373
													2.08311	2.43344	3.61271	0.912826	0.998217	1.46769
													2.56697	2.71276	2.78665	1.19451	1.14337	1.41559
													3.54631	2.61583	2.89343	1.48916	1.08409	1.22312
													2.23448	2.50721	3.17894	1.00358	0.96239	1.49111
													3.57311	2.76665	3.89442	1.39775	1.21439	1.93069
													3.13624	2.75898	2.86104	1.42912	1.25336	1.13278
													3.47193	2.72685	3.92598	1.60762	1.12057	1.75286
													3.74713	2.68686	3.75311	1.6667	1.17951	1.48761
													2.15834	2.88768	3.60654	0.949705	1.30847	1.82061
													4.26234	2.13586	2.87565	1.81738	0.914794	1.30388
													2.59953	2.03629	3.81413	1.1719	0.893689	1.94775
													2.34914	3.45665	3.45524	0.985291	1.38649	1.60555
													3.35417	2.7558	3.86848	1.4691	1.06747	1.80995
													2.25809	2.53804	3.55458	0.984127	1.06702	1.50944
													3.72685	2.30763	3.8265	1.66756	0.989935	1.89225
													3.07472	2.46537	4.31363	1.35385	1.01269	2.17744
													2.33868	2.9128	3.65068	1.07868	1.218	1.86895
													3.52806	2.4928	4.60961	1.48204	1.0938	1.9794
													4.06745	2.40889	3.69463	1.56067	1.03449	1.53765
													3.62349	2.93955	3.43132	1.41068	1.21268	1.61353
													2.81431	1.95939	3.67808	1.12483	0.846671	1.47354
													2.9633	2.21921	3.65265	1.22291	0.961027	1.54966
													3.31165	2.88589	4.3563	1.32527	1.23178	2.49828
													3.59242	3.05987	3.17424	1.49992	1.29543	1.30287
													2.35027	2.9441	4.51401	1.0995	1.27297	2.17622
													3.11843	2.49984	3.56289	1.26433	1.04105	1.47534
													3.0544	2.13449	2.92938	1.48479	0.942565	1.27773
													3.33403	2.63929	3.0052	1.49776	1.13995	1.21431
													3.68821	2.51481	3.62168	1.52309	1.07533	1.72072
													3.7081	2.02971	3.3703	1.54985	0.865132	1.42543
													3.63785	2.56652	3.55508	1.65216	1.04409	1.82056
													3.69718	1.93139	4.6897	2.10602	0.935948	1.89077
													3.25471	2.40557	2.50578	1.41919	1.01637	1.11226
													2.59381	2.58056	3.2779	1.07231	1.05312	1.66648
													3.77707	2.77159	2.73385	1.78616	1.10717	1.06813
													2.36345	2.62706	3.62581	0.959999	1.13006	1.55072
													3.24229	2.36627	3.64549	1.73793	1.03681	1.55249
													3.19672	3.01962	3.08921	1.38124	1.2454	1.35494
													3.03011	2.64516	3.40262	1.28003	1.22302	1.45073
													2.14377	2.48394	3.38309	0.965245	1.10547	1.5001
													2.54884	2.8403	3.99439	1.10977	1.27683	1.73967
													3.32635	3.09618	3.04939	1.6989	1.37037	1.29905
													3.40147	2.28896	3.47181	1.43978	0.955894	1.46818
													3.67892	2.90984	3.16309	1.48669	1.1176	1.41044
													3.51394	2.86343	3.93097	1.82465	1.20394	1.99546
													3.22878	2.3279	4.30058	1.53488	1.04831	2.59649
													3.37913	2.59943	3.86883	1.55619	0.997516	1.82971
													2.33829	1.96473	2.63907	1.02421	0.895633	1.19799
													2.26341	2.31118	3.86635	1.03837	1.07728	1.79676
													4.25251	3.13513	3.67817	1.75778	1.26952	1.9326
													3.30127	3.08225	3.51204	1.54306	1.26965	1.6238
													3.99755	1.94449	3.94682	1.69636	0.887146	1.88159
													4.14854	2.24602	3.50326	1.87139	0.930187	1.67158
													2.63693	2.32082	3.04622	1.12212	1.02786	1.3127
													2.10816	2.16465	3.47518	0.927792	0.95587	1.59523
													2.46279	2.75139	2.77654	1.01262	1.12686	1.38592
													2.16194	2.94925	3.09251	0.99278	1.42263	1.39084
													2.74033	2.51264	3.91473	1.21709	1.07364	1.93483
													2.77498	3.08678	2.86603	1.10844	1.31392	1.26374
													3.18486	2.6596	3.33614	1.41975	1.09657	1.48492
													3.41951	2.75432	2.87094	1.44354	1.21251	1.17121
													2.50403	2.56079	4.93044	1.09291	1.06231	2.3956
													2.86483	1.78178	3.23736	1.23747	0.821228	1.36518
													3.06855	2.75092	2.62179	1.20911	1.07124	1.09392
													2.29106	2.94993	3.29041	1.04084	1.27049	1.26998
													2.93207	2.98419	4.57237	1.26464	1.20066	2.17615
													3.44446	2.72063	3.34126	1.49539	1.13009	1.68442
													3.52363	2.66772	4.12422	1.34015	1.08908	1.94709
													3.64614	2.90586	4.13161	1.63935	1.22365	1.87195
													4.10289	2.04946	3.22834	1.72168	0.878665	1.39316
													3.39392	2.85143	3.75787	1.40733	1.13612	1.75513
													4.0376	2.55715	3.02611	1.93412	1.12425	1.39379
													2.73699	2.48262	3.9333	1.20495	1.09251	1.88193
													2.84144	1.87116	3.35703	1.16552	0.843163	1.36268
													3.20623	2.16313	3.55541	1.32693	0.907474	1.55888
													4.32803	2.37273	3.6139	2.03123	0.984464	1.76554
													2.59575	1.93082	2.89619	1.09015	0.816381	1.17746
													3.98247	2.0559	3.19364	1.5507	0.843285	1.32595
													1.97994	2.92375	4.31805	0.904366	1.14944	2.22892
													3.15634	2.22989	3.02782	1.34795	1.01938	1.34753
													3.94079	2.53885	3.84638	2.28416	1.09087	1.61804
													3.98256	3.22553	3.8045	1.61466	1.35498	1.85701
													2.754	2.60906	3.10768	1.33937	1.07973	1.52718
													2.70161	2.6795	3.72432	1.2279	1.20215	1.52025
													3.54569	2.27046	3.76289	1.56317	0.987468	2.00115
													3.25345	2.82196	4.1037	1.5908	1.24783	1.72638
													3.91094	2.37915	3.73372	1.61353	1.09971	1.64389
													2.14401	2.03122	3.47051	0.982213	0.851047	1.52298
													3.18621	2.3976	4.08236	1.40933	1.04533	1.72459
													2.95944	2.66832	2.57526	1.28026	1.16372	1.08508
													4.29026	3.05903	3.17051	2.33093	1.2377	1.37748
													3.65251	3.00534	4.2614	1.57411	1.23087	2.06591
													2.51727	1.85649	3.80866	1.15893	0.843486	2.02401
													3.25843	2.32715	4.48415	1.34146	0.969984	2.07447
													2.2877	1.94595	2.96897	1.03081	0.850003	1.82848
													2.60124	2.78237	2.25614	1.14682	1.14023	0.929089
													3.44147	2.57785	3.28712	1.80746	1.08703	1.57988
													2.18205	2.85083	2.80099	0.963403	1.13232	1.21805
													2.84388	1.7982	3.48312	1.3273	0.820682	1.82975
													3.8016	2.03273	2.68291	1.69973	0.905335	1.23121
													2.89483	2.92834	2.92913	1.23659	1.25018	1.31858
													3.48778	2.74822	3.94107	1.28454	1.14749	1.62535
													2.54329	2.61539	3.18704	1.13938	1.08762	1.53359
													4.15208	2.19228	3.52842	1.89468	0.961084	1.84584
													2.75995	2.99049	3.66045	1.12666	1.12047	1.83784
													2.9916	3.29942	3.62049	1.37597	1.33581	1.77997
													3.53612	2.18861	4.30085	1.60934	0.956103	1.97646
													4.03299	2.19764	3.60898	1.70864	0.960555	1.85814
													4.3318	2.36038	2.25793	2.15226	1.03308	1.13656
													3.49797	3.26287	3.02473	1.50924	1.32649	1.43495
													2.60979	1.99961	3.20687	1.08621	0.901049	1.38241
													3.97191	3.15101	3.302	1.58	1.24815	1.45393
													2.41206	1.93567	3.32776	1.12287	0.868706	1.57056
													2.81277	2.78401	3.85685	1.21517	1.11416	1.91806
													2.43815	2.60121	3.82316	0.99705	1.12435	1.76059
													3.97251	2.83633	3.72594	2.02343	1.16111	1.52497
													3.10168	2.08646	4.10628	1.36221	0.963869	1.84781
													2.53261	2.42974	4.22103	1.10528	0.941285	1.96661
													2.46033	2.92291	3.71594	1.06792	1.21204	1.48066
													2.48595	3.1406	3.87645	1.15726	1.33007	1.73817
													2.93718	2.16725	3.60806	1.25684	1.00651	1.74453
													2.11203	1.61944	3.30152	0.919371	0.760177	1.5338
													4.06514	3.18855	3.92089	1.68344	1.31702	1.83432
													3.71067	2.97187	3.86189	1.85435	1.21556	1.67422
													2.49231	2.55693	3.1828	1.09008	1.07836	1.2733
													2.40173	3.04339	3.87134	1.035	1.25799	1.78481
													3.57235	2.9205	3.16873	1.64031	1.23528	1.38703
													2.41305	3.11213	3.27891	1.05862	1.37109	1.41423
													4.74185	1.83562	3.95283	1.837	0.791213	1.87592
													3.81836	2.07407	4.72158	1.68205	0.91093	1.9255
													2.58937	2.60029	3.78496	1.08128	1.09696	1.714
													2.29179	2.59922	3.07557	1.12521	1.1169	1.2729
													2.55861	2.18139	3.85326	1.14608	0.998809	1.78124
													3.97602	2.98415	3.78911	1.64068	1.19599	1.8107
													2.6308	2.31343	3.23954	1.08343	1.01016	1.81582
													4.1278	2.30437	3.69634	1.88386	1.01643	1.78982
													3.86579	3.33915	4.1028	1.56441	1.33647	1.64643
													4.72395	1.98047	3.2693	2.02428	0.975536	1.50888
													2.43553	1.82056	3.75294	1.16674	0.838298	1.73279
													3.92432	2.63202	2.73071	1.67308	1.139	1.35661
													2.96237	2.88547	2.23458	1.2447	1.23636	0.908864
													2.11402	2.92016	3.60328	0.955951	1.33989	1.82438
													2.37659	2.49379	3.79185	1.09885	1.0287	1.65735
													2.14877	2.65783	3.286	1.01649	1.13007	1.6458
													2.67895	3.00631	3.62147	1.14577	1.24869	1.83558
													3.58859	2.50395	2.71374	1.38436	1.11416	1.15451
													4.0322	2.68958	3.71122	1.5722	1.19404	1.64384
													3.863	2.48881	3.77807	1.91235	1.09277	1.80925
													3.4925	2.6292	3.80403	1.30198	1.15491	1.72292
													3.31373	3.00091	3.75929	1.52704	1.39295	2.14941
													3.72891	2.52452	3.83206	1.76914	1.07417	1.69803
													3.20248	3.01972	3.35798	1.39897	1.34267	1.86934
													3.94595	1.7388	4.18897	1.40548	0.776442	2.09452
													3.81105	3.1683	2.39751	1.61353	1.25183	1.03407
													3.08373	2.61029	3.00633	1.31187	1.0522	1.24905
													3.31055	2.9765	2.8618	1.3147	1.23113	1.20007
													3.46278	2.64399	4.32523	1.58613	1.07923	1.90483
													4.01506	2.78966	3.7457	1.72419	1.22379	1.85116
													3.56309	3.33364	3.88447	1.40135	1.41881	2.02244
													3.42076	2.17631	3.59961	1.34324	0.923929	1.64369
													2.69668	2.85692	3.24572	1.18468	1.19913	1.46672
													3.51502		2.86407	1.40964		1.23814
													3.1333		2.82501	1.24337		1.27817
													2.78564		3.66536	1.49951		1.57001
													2.27048		3.14692	1.05505		1.27355
													3.70665		4.16672	1.49874		2.00937
													2.93547		3.13016	1.27085		1.37386
													3.10153		2.4379	1.41486		0.930215
													3.24086		3.01851	1.34375		1.14271
													3.28213		3.61575	1.42007		1.79922
													2.796		3.67282	1.13517		1.50044
													3.85615		4.20022	1.52868		1.81079
													3.63753		3.46349	1.63622		1.72622
													2.57195		3.83244	1.09726		1.6727
													3.36979		3.99648	1.4532		1.75495
													3.48631		3.12864	1.41594		1.35606
													3.47576		3.03998	1.40634		1.26648
													2.65016		3.5212	1.20237		1.51384
													2.67265		3.81466	1.23729		1.84939
													2.44638		4.1059	1.24011		1.53065
													3.65016		2.85988	1.46646		1.17258
													2.76951		4.43144	1.21598		1.87155
													2.50183		3.4925	1.02235		1.82973
													2.66134		4.67825	1.08097		2.04898
													2.09898		3.7191	0.960471		1.98555
													2.6469		3.70576	1.08492		1.67961
													2.67953		3.99548	1.1371		1.75733
													2.68588		3.85057	1.18248		1.59216
													2.54045		3.2558	1.23235		1.49344
													2.6131		3.03653	1.03248		1.44314
													2.47621		4.33648	1.03325		1.92509
													2.91166		3.293	1.27793		1.40293
													2.77126		3.39743	1.13085		1.45089
													1.70081		3.73276	0.7529		1.7037
													2.7123		4.72606	1.15361		2.69933
													1.98287		3.38981	0.979453		1.46245
													3.85761		3.56574	1.54346		1.58102
													2.24285		3.7645	0.930269		1.58171
													2.88526		4.88087	1.27582		2.35902
													2.38551		3.89944	1.12696		1.62177
													2.90683		4.41716	1.32703		2.3443
													2.95997		4.32786	1.13064		2.04282
													2.7077		2.36235	1.19919		1.10589
													2.77973		3.588	1.13973		1.62834
													2.53709		3.04612	1.0936		1.24049
													1.81995		3.48684	0.818599		1.5632
													2.20322		3.24877	0.928894		1.45883
													2.4559		3.65923	0.989818		1.72083
													2.40133		4.13949	0.940916		1.73725
													2.42344		3.38622	0.959506		1.52501
													2.04226		3.22076	0.975154		1.46132
													2.70257		4.14759	1.2373		1.8065
													2.48339		3.79837	1.00683		1.89271
													2.66428		3.93117	1.06135		1.70916
													2.73		4.40775	1.11416		2.05679
													2.45271		3.72819	0.991039		1.52206
													3.09439		3.34881	1.33707		1.39782
													3.02598		3.61424	1.33259		1.90385
													2.48556		3.88605	1.08901		2.45402
													2.94849		2.60151	1.19556		1.13305
													3.21339		3.51793	1.30141		1.49877
													3.09672		4.66191	1.29237		1.86104
													2.36179		4.22609	0.996454		2.00183
													2.51254		2.4638	1.08399		1.01881
													2.77534		4.12367	1.22443		1.96825
													2.19248		3.56365	0.958936		1.52868
													3.10164		3.86756	1.25435		1.58651
													3.72024		3.38473	1.60843		1.4923
													1.90409		2.76698	0.825808		1.39337
													2.34685		3.8813	1.22816		1.63141
													3.30125		3.61614	1.31299		1.61159
													2.70382		3.59777	1.21375		1.7101
													2.33596		3.47153	0.951401		1.49231
													2.54439		4.22272	1.13888		1.85317
													2.12673		4.21799	1.03455		1.87336
													3.43025		3.66323	1.49877		1.57718
													2.62278		3.57503	1.07191		1.65588
													2.61163		3.19249	1.13916		1.57816
													2.59324		3.77115	1.07602		1.84569
													2.71396		3.28743	1.22394		1.44935
													3.00508		3.47439	1.22704		1.57499
													2.01454		3.45993	0.87174		1.47416
													2.48494		3.83296	1.07178		1.53677
													2.60947		4.15191	1.0896		2.12925
													2.72022		4.0825	1.12287		1.98139
													3.18553		4.72996	1.22277		2.02023
													2.95736		3.70645	1.27717		1.792
													2.65385		3.91571	1.14866		1.78967
													2.90749		2.84256	1.24004		1.23997
													2.64983		3.44874	1.07006		1.71324
													2.69809		3.84447	1.1068		2.05703
													1.80067		3.7281	0.7861		1.87576
													2.77321		3.72162	1.15375		1.71602
													3.02904		2.60339	1.25918		1.177
													2.72707		4.47804	1.16811		2.47979
													2.33403		3.07373	0.985989		1.34871
													3.10198		3.45891	1.24086		1.71844
													3.5117		3.08943	1.47709		1.38017
													2.3161		3.3675	0.968401		1.43477
													2.34172		3.75083	0.935937		1.54599
													2.77344		3.5266	1.19232		1.70338
													2.79854		2.73166	1.11647		1.21723
													2.80455		3.63355	1.17119		1.80046
													2.82307		3.63347	1.13784		1.6232
													2.53139		3.86983	1.05556		1.75084
													2.46619		4.05788	1.01596		1.72085
													2.73189		3.47898	1.14592		1.62631
													2.59649		3.60079	1.15701		1.67234
													2.0696		2.78426	0.923111		1.21243
													2.69434		4.13269	1.13959		1.90553
													2.80673		3.70643	1.08696		1.57376
													1.97383		3.47835	0.899383		1.56202
													2.73104		2.98176	1.07607		1.27453
													2.71342		3.74433	1.12639		1.72217
													2.39669		3.55793	1.02052		1.49974
													4.28665		3.76531	1.75536		1.53694
													2.65291		3.62711	1.11752		1.63718
													2.88227		4.2358	1.34473		1.96249
													2.51555		3.37416	1.0629		1.48163
													2.64316		3.03944	1.07621		1.25488
													2.87708		3.4678	1.16473		1.63499
													3.15328		3.26151	1.30122		1.3803
													2.74448		3.00992	1.16878		1.29801
													2.71695		3.00165	1.1848		1.20593
													3.38114		5.34074	1.30404		2.53026
													3.02867		3.69479	1.23285		1.79307
													2.89684		3.27835	1.16546		1.49795
													3.03072		3.29839	1.34356		1.51951
													2.36847		2.78116	1.0439		1.13136
													1.99956		3.02707	0.863162		1.39928
													2.30063		2.97283	0.971826		1.32331
													2.48373		3.8855	1.04458		1.77898
													2.29564		3.53181	1.02474		1.6107
													2.42864		3.57831	1.04669		1.57142
													2.93197		4.11513	1.20657		1.82471
													2.84255		3.74047	1.12245		1.62449
													3.04709		4.22319	1.35711		1.99279
													2.43082		2.55075	1.04246		1.10634
													2.61361		3.81083	1.12052		1.70262
													1.88084		3.04666	0.851065		1.39503
													2.8472		3.81232	1.24817		1.61871
													2.76092		4.12026	1.2174		2.20675
													2.39719		4.12585	1.00454		1.63766
													2.58041		4.08422	1.06988		0*
													2.78768		3.30587	1.21583		1.75738
													2.4911		3.57308	1.10342		1.73285
													2.98215		4.00846	1.23803		1.82801
													2.3019		3.45151	0.964769		1.98866
													2.59288		3.17791	1.14499		1.95306
													2.69134		4.12313	1.1944		1.37209
													2.1982		2.77387	0.969009		1.90325
													2.54843		2.65899	1.07534		1.39343
													2.35926		3.96372	1.08851		1.06939
													2.24354		4.24851	0.927144		2.1553
													2.66233		2.02804	1.09475		2.14547
													2.46215		4.06217	1.09919		0.837241
													2.89501		3.56766	1.1585		2.40175
													2.51802		3.12208	1.0663		1.99019
													2.4935		3.40706	0.980315		1.6861
													2.53998		3.17877	1.24173		0*
													3.21452		3.37434	1.2948		1.50119
													2.59007		4.43383	1.16292		1.7455
													2.99422		3.76762	1.23424		1.50176
													1.91235		3.95797	0.822324		2.51239
													1.97368		4.1967	0.867121		1.76418
													2.25905		3.7665	0.998775		2.00884
													2.83684		3.99827	1.16364		2.35688
													2.57709		4.73369	1.06592		2.09697
													2.15791		3.33112	0.912745		1.79549
													2.2527		3.80349	1.01411		2.83764
													2.34071		3.33965	1.00376		1.39864
													3.21332		3.64005	1.35942		2.07301
													1.78617		3.36763	0.834778		1.42908
													2.88608		2.85354	1.0938		0*
													2.80879		3.72001	1.12022		1.68158
													2.89376		3.69564	1.15037		1.53762
													2.93001		3.77859	1.23768		1.15555
													2.62758		3.11927	1.11273		1.56747
													2.34746		3.77092	1.03825		1.63487
													2.69715		4.39709	1.10846		2.03873
													2.82483		3.6365	1.18211		0*
													2.40531		3.67503	0.996409		1.32272
													2.5588		3.08943	1.05276		1.57973
													2.97157		3.17264	1.29592		2.56821
													2.94282		3.442	1.15801		1.67486
													1.75495		3.9824	0.780909		1.81511
													2.51517		3.57735	1.06198		2.01736
													2.58959		3.69442	1.14172		1.36359
													2.81436		2.69473	1.29048		2.07764
													1.94928		2.81783	0.913165		2.34183
													2.08951		4.30003	0.963966		1.74456
													2.46925		3.17876	1.03599		1.98329
													2.30311		3.22279	0.956965		1.24972
													3.18266		4.12084	1.24918		1.26735
													2.92456		3.08251	1.14964		2.35008
													2.17692		3.85664	0.927923		1.62698
													2.80903		2.23607	1.21871		1.39506
													2.12941		5.28087	1.02887		2.19188
													2.01507		3.55199	0.921775		1.66891
													1.97659		4.26502	0.873275		1.67915
													2.72853		3.56261	1.08332		1.13263
													3.01434		6.09366	1.40414		2.24554
													2.559		3.08726	1.09771		1.91072
													2.89475		3.45441	1.13472		2.18344
													2.21276		4.17034	0.928625		1.7198
[truncated: 2,497 more rows]

## Sheet: Figure 5
FIGURE 5 B					FIGURE 5 C					FIGURE 5 D					FIGURE 5 E					FIGURE 5 F					FIGURE 5 G
	WT	Dp1Tyb	Dp1Tyb Mir802+/+/-			WT	Dp1Tyb	Dp1Tyb Setd4+/+/-			WT	Dp1Tyb	Dp1Tyb Del4Tyb			WT	Dp1Tyb	Dp1Tyb Kcnj6+/+/-			WT	Dp1Tyb	Dp1Tyb Dyrk1a+/+/-			WT	Dp1Tyb	Dp1Tyb Dyrk1a+/+/K188R
pVSD	2	2	1		pVSD	4	1	2		pVSD	1	3	1		pVSD	2	4	3		pVSD	10	6			pVSD	2	2	13
mVSD	1		3		mVSD		1	2		mVSD		1			mVSD	1	1	1		mVSD	5	3			mVSD
AVSD			1		AVSD		1			AVSD					AVSD		1			AVSD			1		AVSD
mult VSD			1		mult VSD	2	3	1		mult VSD			1		mult VSD			1		mult VSD	1	3			mult VSD
OFT+VSD	1	3	1		OFT+VSD		3	4		OFT+VSD		2	4		OFT+VSD	1		1		OFT+VSD	1	5	1		OFT+VSD		2	2
VSD+AVSD		1			VSD+AVSD		2	1		VSD+AVSD		2	1		VSD+AVSD		5	4		VSD+AVSD	1	6			VSD+AVSD		5	2
OFT+VSD+AVSD		4	7		OFT+VSD+AVSD		3	4		OFT+VSD+AVSD		2	4		OFT+VSD+AVSD	1	4	2		OFT+VSD+AVSD		9			OFT+VSD+AVSD		2	2
Total defects	4	10	14		Total defects	6	14	14		Total defects	1	10	11		Total defects	5	15	12		Total defects	18	32	2		Total defects	2	11	19
Number of embryos	25	20	27		Number of embryos	24	23	26		Number of embryos	7	13	15		Number of embryos	34	41	30		Number of embryos	91	86	23		Number of embryos	30	23	44
% CHD	16	50	51.85		% CHD	25	60.87	53.85		% CHD	14.29	76.92	73.33		% CHD	14.71	36.59	40		% CHD	19.78	37.21	8.7		% CHD	6.67	47.83	43.18

## Sheet: Figure 8
Figure 8 C																			Figure 8 D
	Oxidative Phosphorylation	Dp1Tyb v WT	Dp1TybDyrk1a+/+/- v WT	Dp1Tyb v WT ISO	Dp1Tyb L21 v WT ISO		My targets v1	Dp1Tyb v WT	Dp1TybDyrk1a+/+/- v WT	Dp1Tyb v WT ISO	Dp1Tyb L21 v WT ISO		Inflammatory response	Dp1Tyb v WT	Dp1TybDyrk1a+/+/- v WT	Dp1Tyb v WT ISO	Dp1Tyb L21 v WT ISO
	Gene name	log2FoldChange	log2FoldChange	log2FoldChange	log2FoldChange		Gene name	log2FoldChange	log2FoldChange	log2FoldChange	log2FoldChange		Gene name	log2FoldChange	log2FoldChange	log2FoldChange	log2FoldChange			WT Iso-L21	Dp1Tyb Iso-L21	Dp1Tyb L21
	Cox5a	-0.033216	0.0551653	-0.23678	-0.141217		Cdc45	-0.165765	0.02431	-0.348817	-0.280848		Gnai3	0.0335448	0.0189307	0.0569575	0.0434916		pVSD	5	4	5
	Dlat	0.0137392	0.0754185	-0.111346	-0.0141943		Cox5a	-0.033216	0.0551653	-0.23678	-0.141217		Klf6	-0.0558391	-0.0130205	-0.0571811	-0.28995		mVSD		2
	Sdhd	-0.0528447	0.0318316	-0.176759	-0.0854564		Hddc2	0.0908134	0.0716057	-0.0469116	-0.0572234		Lck	0.251371	-0.192773	0.0857661	0.293955		AVSD			1
	Ndufa9	-0.0147346	0.0565664	-0.137411	-0.0958898		Hnrnpd	-0.12435	0.0698963	-0.0677365	-0.0906722		Raf1	-0.0615914	-0.0646191	-0.149224	-0.188244		mult VSD	1	1	2
	Atp5f1	-0.0882558	0.0510155	-0.112588	-0.0622791		Ilf2	-0.126204	0.0160205	-0.145633	-0.134763		Acvr1b	-0.0315351	0.0453275	-0.0458437	-0.0457262		OFT+VSD		1
	Oxa1l	-0.0575805	-0.0646933	-0.0946459	-0.0682569		Nhp2	0.00507502	-0.0474658	-0.0876088	-0.0058226		Itga5	0.0196769	-0.0129903	-0.0692095	-0.0277414		VSD+AVSD		3	1
	Tcirg1	0.311845	-0.0521902	0.11133	0.143519		Cct3	0.00593931	0.00219608	-0.143932	-0.136209		Icosl	0.183122	-0.241311	0.251537	0.29602		OFT+VSD+AVSD		1	1
	Idh3g	-0.0849735	0.0402978	-0.155189	-0.0964513		Kpnb1	-0.0474138	0.0128446	-0.0920213	-0.0777896		Icam4	0.732731	-0.34624	-0.625141	-0.905699		Total defects	6	12	10
	Ndufb2	-0.0793176	0.00476601	-0.192412	-0.0756102		Ifrd1	-0.258789	-0.0826157	-0.289722	-0.288811		Timp1	0.207664	0.0597785	0.169728	0.222719		Number of embryos	34	26	32
	Atp5d	-0.00562081	0.0245193	-0.142463	-0.0843936		Ddx18	-0.024538	-0.0541843	-0.150124	-0.0497029		Mxd1	0.0240762	-0.0254753	-0.0352538	-0.486553		% CHD	17.6471	46.1538	31.25
	Timm50	0.00655096	-0.0343229	-0.205356	-0.166965		Pwp1	-0.0399194	-0.10388	-0.0398304	-0.103192		Hpn	0.113199	-0.14153	0.207849	0.249532
	Bax	0.0237689	-0.0130857	-0.123533	-0.134125		Sf3a1	-0.0188545	-0.0323909	-0.0304524	-0.0583698		Axl	0.0665018	-0.0311947	0.12213	0.191345
	Phb2	-0.0255955	-0.0526142	-0.12353	-0.059136		Snrpd1	-0.105755	0.156363	-0.0631484	-0.0424877		Lcp2	-0.0957833	-0.167128	-0.0353808	-0.266879
	Atp6v1f	0.0277663	0.00281199	-0.0651985	-0.0637874		Mcm2	-0.0808704	-0.0306747	-0.179404	-0.0931808		Sri	0.00198284	0.0063878	-0.0151183	-0.0226191
	Etfb	-0.0804485	-0.0109012	-0.0930445	-0.0181318		Ruvbl2	0.0116457	-0.0264307	-0.169956	-0.123471		Ebi3	-0.317287	-0.126502	0.0318967	-0.172313
	Dlst	-0.0136681	0.0162269	-0.103496	-0.0829763		Phb2	-0.0255955	-0.0526142	-0.12353	-0.059136		Il7r	-0.624668	-0.953428	2.12688	1.91122
	Ndufs3	-0.0420442	-0.0096757	-0.113177	-0.0651007		Srpk1	-0.0241608	0.00884759	0.0636514	0.180211		Adgre1	-0.121342	-0.156417	0.172707	0.358138
	Por	0.0854085	0.0621465	0.127087	0.0673237		Hdgf	-0.12599	-0.0574093	-0.170548	-0.263243		Ccl24	-1.2059	-1.34705	-0.903568	-0.771561
	Cs	-0.0300694	-0.0121281	-0.127671	-0.0859539		Hnrnpa2b1	-0.0953259	0.0888076	-0.0457444	-0.0400005		Slc1a2	0.0129533	0.0524689	-0.0774164	-0.0965339
	Atp5g1	0.00131499	0.00544347	-0.163048	-0.0730551		Mcm5	-0.0487923	-0.0159003	-0.162881	-0.0247971		Met	-0.137332	-0.206923	0.0112987	-0.0627905
	Vdac3	-0.0566989	0.0306987	-0.0896778	-0.0719271		Trim28	-0.0122862	-0.0925938	-0.108531	-0.0852102		Csf1	0.234927	0.143552	0.147428	-0.0031263
	Sdhb	-0.0336103	0.029483	-0.157219	-0.0850945		Eif4g2	0.00294814	0.047705	-0.0755786	-0.051636		Abca1	0.00603576	-0.170292	0.289213	0.199388
	Pdhx	-0.00722503	0.0651979	-0.0965221	-0.0345768		Ranbp1	-0.055885	0.0795922	-0.0767788	-0.0975854		Slamf1	0.467269	-0.0705484	-0.314567	-1.99119
	Ndufs2	-0.0385068	-0.003964	-0.104786	-0.0732461		Rsl1d1	-0.0515593	0.0188648	-0.0195137	-0.0458011		Cybb	0.15675	0.174303	0.242687	0.277748
	Ndufa2	-0.0207731	0.132373	-0.152999	-0.0930575		Cdc20	-0.131709	-0.0565435	-0.282767	-0.429152		Cd48	-0.0963432	-0.396774	-0.115845	-0.292343
	Cox6c	-0.0975396	0.124756	-0.145795	-0.113728		Srm	0.104968	-0.0281032	0.0232431	0.0844881		Cd40	0.0259772	0.22685	-0.176996	0.228687
	Slc25a11	-0.0570189	-0.0157936	-0.138133	-0.0648385		Cdk4	-0.0270123	-0.0303747	-0.134316	-0.0490626		Adora2b	-0.0549495	-0.437287	-0.0397988	0.197733
	Atp6v0e	0.0568691	0.00276686	0.012514	0.082585		Lsm2	-0.0289877	0.0753798	-0.117217	-0.112178		Irf1	0.094463	0.0446143	-0.11375	0.249544
	Surf1	0.00627469	0.203112	-0.0680895	0.0316029		Cct4	-0.033346	0.0141784	-0.0718842	-0.060095		Scn1b	0.121326	-0.0558958	0.189399	0.162605
	Atp5e	-0.0897696	0.119384	-0.167212	-0.178072		Snrpb2	-0.125264	0.00765753	-0.145892	-0.0548216		Ahr	-0.0034649	-0.214106	0.318452	0.159963
	Slc25a5	-0.0186714	0.0272623	-0.168607	-0.0989916		Prpf31	-0.0368081	-0.0396848	-0.104614	-0.0043033		Atp2b1	-0.071445	0.0152104	-0.0203343	-0.0031577
	Ndufa1	-0.169299	0.180642	-0.191573	-0.088697		Vdac3	-0.0566989	0.0306987	-0.0896778	-0.0719271		Psen1	-0.0564767	0.00058136	0.00275474	-0.0449967
	Rhot1	-0.0693127	-0.0005975	-0.110002	-0.0056159		Odc1	-0.0411433	0.0152251	-0.141622	-0.111381		Btg2	-0.0624008	-0.0182105	-0.0318122	0.0160534
	Cox7c	-0.10457	0.261847	-0.116024	-0.0277082		Pabpc4	-0.0252473	-0.0051136	-0.0507942	-0.125261		Nampt	-0.0687343	0.0977083	-0.0975428	-0.113039
	Cyb5r3	0.0852461	0.0494129	0.0622417	0.0766267		Rps5	0.0132944	-0.0085882	-0.0482372	-0.053458		Itgb3	0.00370433	0.0285883	-0.146384	-0.384427
	Acadvl	-0.0336515	-0.0586699	-0.0597929	0.0547074		Cad	0.0779472	-0.1874	-0.13024	-0.0299484		Pik3r5	0.210428	0.0491367	0.522697	0.739298
	Atp5g3	-0.0634757	0.0369412	-0.148055	-0.0739333		Nolc1	0.0112291	0.0435615	-0.0542739	0.022464		Nfkbia	-0.0665288	0.0367466	-0.078901	-0.151804
	Atp6ap1	-0.0318662	0.026328	-0.0480124	-0.0189852		Psma2	-0.0585914	0.0250194	-0.0826985	-0.0620208		Hif1a	-0.0352091	0.0675199	-0.0453552	-0.114413
	Mdh2	-0.00329489	0.00808458	-0.126282	-0.106944		Eif3d	0.0260392	0.00360854	-0.0824786	-0.0587235		Edn1	0.0800733	0.13513	0.134872	0.0437248
	Atp6v1e1	0.0581808	0.063092	-0.0748778	-0.0950147		Psmd3	0.057372	-0.0371987	-0.0643953	-0.0649207		Sema4d	0.0545393	0.0502003	-0.0778524	-0.0652492
	Pdk4	-0.167715	-0.0468389	-0.142432	-0.320547		Srsf1	-0.0817073	-0.0183153	-0.0995598	-0.114595		Osmr	-0.0780021	0.0995252	0.0162224	0.201354
	Supv3l1	-0.0137104	-0.0727414	-0.130889	-0.223922		C1qbp	-0.0490758	0.0445011	-0.122276	-0.112252		Myc	0.00706067	-0.084163	0.0628247	0.0587049
	Ndufs7	-0.0637488	0.0391642	-0.218246	-0.0944665		G3bp1	-0.0199767	-0.0559449	-0.104141	-0.0911961		Has2	0.361647	0.169481	0.293317	0.0150414
	Uqcr11	-0.0413262	0.0626726	-0.232723	-0.133686		Hdac2	-0.0442626	0.031099	0.00456797	-0.018585		Ly6e	0.135224	0.00497499	-0.0566844	-0.0485108
	Timm13	0.011167	-0.0325822	-0.137744	0.0553033		Ddx21	-0.0791789	-0.0392543	-0.0802016	-0.0762878		Ifngr2	0.566307	0.576306	0.576208	0.644462
	Mdh1	-0.0592439	-0.003643	-0.0953021	-0.035452		Snrpd3	-0.0386007	0.0326869	-0.0970497	-0.0433043		Ifnar1	0.655876	0.660242	0.659912	0.660668
	Vdac1	-0.0361949	0.0468769	-0.0880655	-0.0438937		Xpo1	-0.0986234	0.0202542	-0.067359	-0.0635274		Slc11a2	0.0106976	-0.0429447	-0.217763	-0.173596
	Ogdh	-0.0641665	-0.0217334	-0.143451	-0.115291		Canx	0.0247983	0.0582491	-0.0355584	-0.0200086		Cdkn1a	0.206157	0.323382	0.156194	0.215125
	Cox11	-0.00411042	-0.0069564	-0.10985	-0.0058867		Rack1	0.0450217	-0.0463188	-0.0433662	-0.001757		Il15ra	-0.149399	-0.0154116	0.0506291	-0.0595672
	Dld	-0.0861991	0.0504994	-0.0836877	-0.0426732		Vdac1	-0.0361949	0.0468769	-0.0880655	-0.0438937		Eif2ak2	0.256564	0.134217	0.0315496	0.107064
	Timm9	-0.0219565	0.0961189	-0.106268	-0.0769094		Pold2	0.0261639	0.0406384	-0.0912604	-0.130052		Tapbp	0.0179978	0.0296081	0.0299337	0.0234323
	Atp6v1d	-0.038576	0.0873002	0.00408506	-0.0572123		Ywhae	-0.0550031	0.117873	-0.0357013	0.0201643		Gabbr1	-0.128885	-0.0950456	0.0423669	0.0121829
	Aldh6a1	0.00644871	-0.0292981	-0.0072397	-0.0166486		Psma6	-0.035803	0.024813	-0.0841602	-0.0485495		Hbegf	0.134141	-0.103238	-0.0250857	-0.113515
	Uqcrb	-0.124711	0.259544	-0.0903407	-0.0265653		Eif2s1	-0.0278695	0.0243973	-0.0927332	-0.145743		Rela	0.0141559	0.0216863	0.0553305	0.0404247
	Sdha	-0.097652	-0.0047999	-0.15101	-0.110564		Erh	-0.000944736	0.0688373	-0.102947	-0.0134385		Msr1	0.319969	0.209383	0.568568	0.644061
	Ndufs6	-0.107021	0.137241	-0.193331	-0.168735		Dek	-0.112612	0.0620485	-0.11999	-0.0601704		Itgb8	0.211441	0.141819	0.25196	0.139081
	Mrps30	-0.0380596	0.015929	-0.100799	-0.12231		Ube2e1	-0.114999	-0.0563362	0.00660448	0.0245429		Ifitm1	0.055299	-1.77151	0.676526	0.69174
	Pdhb	-0.0766653	0.0417584	-0.134116	-0.0720444		Psmc6	-0.0901298	0.0590194	-0.0660043	-0.0605642		Irf7	0.99906	0.199188	0.570279	0.409332
	Ndufs4	-0.0621484	0.0587039	-0.193089	-0.104607		Cct5	-0.0178228	0.0095543	-0.0774042	-0.0430687		Oprk1	0.408116	0.0871953	0.440331	0.0504504
	Vdac2	-0.0387682	0.0435614	-0.131742	-0.0230252		Pabpc1	-0.00314181	0.0572781	-0.068121	-0.498812		Il18rap	0.0858731	-0.721751	0.214957	1.31881
	Glud1	-0.00608306	-0.0301568	-0.0646275	-0.125667		Myc	0.00706067	-0.084163	0.0628247	0.0587049		Il1r1	0.257928	0.132686	0.246787	0.168497
	Mtrf1	-0.0814726	-0.0308805	-0.141591	-0.0475117		Xrcc6	0.00900664	0.00355964	-0.0525062	-0.163212		Rgs16	-0.146933	-0.0082536	-0.0338617	0.140004
	Sucla2	-0.068874	0.0487799	-0.119739	-0.0345753		Cyc1	-0.057646	-0.022929	-0.244764	-0.110889		Sele	-0.109591	0.0730457	0.226045	0.513926
	Atp6v1c1	0.029656	0.0302119	-0.14774	-0.188528		Mcm4	-0.076671	0.015995	-0.127477	0.0189136		Nmi	0.142436	0.0740008	-0.0540389	-0.0393914
	Tomm22	-0.028868	0.0510571	-0.0237947	-0.0633777		Tomm70a	-0.0579036	0.0625557	-0.0536661	-0.0749337		Cd82	0.153449	-0.0163094	0.126143	0.0588727
	Ndufa6	-0.148571	0.019933	-0.126842	-0.137238		Ncbp2	0.0984032	0.0913802	0.0627568	0.101832		Slc28a2	0.506634	0.362583	-0.350557	-0.118836
	Aco2	-0.0668729	-0.0205258	-0.161807	-0.0897594		Tra2b	-0.0563492	0.012361	-0.091898	-0.0430052		Rasgrp1	0.237483	-0.861923	-0.026591	-0.106829
	Cyc1	-0.057646	-0.022929	-0.244764	-0.110889		Rfc4	-0.146424	-0.0421523	-0.218981	-0.174034		Tlr2	0.0980275	0.0313019	0.0238446	-0.267193
	Tomm70a	-0.0579036	0.0625557	-0.0536661	-0.0749337		Hsp90ab1	-0.0114489	0.0321058	-0.0520085	-0.0484298		F3	-0.177903	-0.0299609	-0.0404302	-0.121595
	Atp5j	0.526343	0.667864	0.42565	0.512726		Glo1	0.000265694	-0.0131548	-0.0618652	-0.0185757		Nfkb1	-0.0595633	-0.0227609	-0.150126	-0.115875
	Atp5o	0.485831	0.581442	0.410841	0.467155		Srsf7	-0.0892245	-0.079905	-0.138242	-0.246387		Pde4b	0.0240134	0.083639	-0.0146085	-0.0175718
	Ndufa5	-0.0964806	0.138497	-0.179236	-0.0971261		Etf1	-0.0290603	0.0483252	-0.033469	0.0875819		Pdpn	-0.0243184	0.0364864	0.106242	0.0844861
	Mpc1	-0.0927967	0.0555271	0.00121481	-0.0683606		Mrps18b	0.0232546	0.0765598	-0.0375889	-0.0808669		Tnfrsf1b	0.15042	0.0300933	0.22522	0.241123
	Ndufv2	-0.0566012	0.0507947	-0.107099	-0.0356081		Ap3s1	0.0632806	0.0585669	0.125725	0.136094		Csf3r	0.718797	0.590338	0.205169	0.776226
	Lrpprc	-0.0540556	-0.0104554	-0.114867	-0.0850068		Prdx3	-0.0216241	0.00722499	-0.181308	-0.180523		Tnfrsf9	-0.472508	-0.349819	0.173336	-0.36934
	Atp6v0c	0.00892705	0.0193161	-0.0615317	-0.0993412		Prdx4	0.0334191	0.0133024	-0.0374944	-0.0129728		Pcdh7	-0.110025	-0.0143924	-0.0700919	-0.0199821
	Eci1	-0.143144	0.0155671	-0.0947068	-0.0843726		Cdk2	0.0167178	-0.0148542	-0.0891672	-0.0517678		Ereg	0.648103	0.645429	0.987634	0.789068
	Cox7a2l	-0.0497073	0.0957083	-0.0327258	-0.0384293		Pa2g4	-0.0136042	0.0298189	-0.109552	-0.0998571		Atp2a2	-0.0718796	0.0299869	-0.127746	-0.0277907
	Hspa9	-0.0629645	0.0366832	-0.149635	-0.113305		Clns1a	-0.0623621	-0.0339948	-0.0964356	-0.0463737		P2rx7	0.125967	0.0910959	-0.242367	-0.220409
	Afg3l2	0.0393944	-0.0065761	-0.115583	-0.0649313		Hprt	-0.0179343	0.150783	-0.110636	-0.0312979		P2rx4	0.100586	-0.0639549	0.0154997	0.177983
	Cyb5a	0.0697126	0.0413125	-0.142368	-0.366871		Prps2	-0.112153	0.0109767	-0.0889952	-0.0556217		Clec5a	0.943039	0.243557	-0.151005	-0.0056454
	Cpt1a	-0.0270181	-0.0335046	0.0829421	0.159236		Tyms	-0.0592473	0.0702776	-0.149605	-0.0879357		Tacr1	0.103982	-0.684457	0.363143	0.590476
	Mrpl11	-0.031746	0.00684676	-0.153766	-0.0058646		Exosc7	0.00431328	0.05829	-0.128032	0.0162063		Olr1	0.0715821	0.293879	-0.366958	-0.176546
	Prdx3	-0.0216241	0.00722499	-0.181308	-0.180523		Rpl14	-0.0298518	0.0715387	-0.055321	-0.0232218		Il4ra	0.11426	-0.102804	0.0590706	0.168554
	Casp7	0.0237221	0.0522943	-0.0889298	-0.10792		Nop16	-0.0298872	-0.0245841	-0.0069467	0.0747403		Adm	0.165818	-0.184138	-0.139851	-0.231192
	Ndufb8	-0.0342665	-0.0015723	-0.154467	-0.110086		Cops5	-0.016181	-0.0124887	-0.113422	-0.0410359		Slc7a2	-0.19514	-0.063664	0.180757	0.146492
	Hsd17b10	-0.0534989	-0.0375673	-0.118644	-0.0893638		Eef1b2	-0.0318412	0.0469514	-0.0662103	-0.0182332		Tlr3	0.239993	0.225864	-0.0388725	0.323741
	Atp5b	-0.101968	0.00496301	-0.252132	-0.212058		Hspd1	-0.0350645	0.0612107	-0.12845	-0.0635392		Il15	0.0526003	0.234329	-0.0149185	-0.0417223
	Atp5a1	-0.0896297	-0.0117803	-0.168672	-0.113545		Orc2	-0.0345109	0.041545	-0.143629	-0.0525734		Cx3cl1	-0.17786	-0.170607	-0.122291	-0.0649207
	Nnt	-0.147629	-0.0987995	-0.198398	-0.20557		Psmd1	0.00487493	0.0333765	-0.0863059	-0.0712395		Il10ra	-0.174509	-0.133342	-0.218249	-0.150679
	Echs1	-0.0368134	-0.0106364	-0.126451	-0.0756343		Mcm6	-0.0948868	-0.0096574	-0.108575	0.0101026		Ldlr	-0.0260976	-0.0908382	-0.142491	-0.264086
	Uqcrc1	0.00841028	0.0198974	-0.116081	-0.0431481		Eprs	-0.00639086	-0.014055	0.0523033	0.0726766		Aqp9	-0.262646	-0.611586	0.398199	-0.164496
	Rhot2	0.0851262	0.0461841	-0.0266771	0.0247669		Psmd14	-0.0363183	0.0507807	-0.169642	-0.107672		Atp2c1	0.0196074	0.018718	0.110651	0.0147602
	Hadha	-0.0605931	-0.0107553	-0.0419746	0.00222519		Dut	-0.0707601	0.0462772	-0.229279	-0.181731		Nlrp3	-0.130067	-0.0956904	0.148322	0.399901
	Atp5c1	-0.0535699	0.0216851	-0.130326	-0.0796521		Eif3j1	0.0635055	0.106871	0.0346136	-0.0500061		P2ry2	0.196275	-0.398055	0.107393	0.242541
	Iscu	-0.127885	0.0186739	-0.10428	-0.180611		Pcna	-0.117163	0.0292652	-0.1609	-0.0396244		Chst2	0.0423788	-0.0005959	0.106995	0.237971
	Idh1	0.0567874	-0.051149	0.0492845	0.100295		Stard7	-0.0120554	0.0369417	-0.0942903	-0.08434		Rtp4	1.54647	0.692507	0.313478	0.452982
	Ndufs1	-0.073808	-0.0137608	-0.165299	-0.116487		Nop56	-0.0394626	-0.0650869	-0.106578	-0.112443		Lif	0.699871	0.080217	0.0708706	-0.744061
	Ndufb3	-0.0363665	0.0370271	-0.0980546	-0.0674916		Psma7	0.0364799	0.0386662	-0.0993502	-0.0244971		Gna15	0.394425	0.313584	0.436677	-0.0624534
	Fh1	-0.0710653	0.0264696	-0.167823	-0.0847734		Ccna2	-0.202621	0.0049737	-0.271525	-0.41457		Cxcl10	-0.0690921	-0.369156	0.668682	0.0797423
	Atp1b1	0.0697723	0.174553	0.0212977	0.0452213		Mrpl9	-0.0312359	0.00208692	-0.17253	-0.182732		Dcbld2	0.0652007	0.0960325	0.0557015	0.042274
	Phyh	0.00916487	0.0189648	0.00466633	0.0236068		Eif4e	-0.0103114	0.0411979	-0.199235	-0.0571773		Tpbg	0.163745	0.0551736	0.373549	0.424329
	Mgst3	0.10745	-0.0422686	-0.0187114	-0.0990437		Ncbp1	-0.00650429	0.0160436	-0.038504	-0.0502807		Ccl7	-0.0933599	0.065923	0.569408	0.257881
	Ndufa8	0.00530058	0.0879835	-0.0982872	-0.0265226		Pole3	-0.0632449	-0.0060352	-0.11115	-0.0787318		Tnfsf9	-0.0750546	0.286221	-0.0672847	0.114398
	Pmpca	-0.0210132	0.0526076	-0.109927	-0.110613		Rad23b	-0.0450768	0.0328628	0.00350019	-0.0137594		Icam1	0.455628	0.203303	0.395561	0.397214
	Slc25a12	0.0113877	-0.0165233	-0.0866971	-0.003749		Rps6	0.0417331	0.141288	-0.0506666	-0.0018698		Serpine1	-0.101604	-0.121176	-0.0472623	-0.0474554
	Timm10	-0.0371379	0.0787935	-0.116576	-0.0615828		Usp1	-0.0700978	0.0202418	-0.212109	-0.169344		Best1	-0.327972	-0.218108	0.744671	-0.238289
	Mtx2	-0.0602718	0.0241426	-0.0120514	0.027311		Ctps	-0.128693	-0.0166909	-0.185861	-0.121511		Gch1	0.16622	-0.079191	-0.115457	-0.121748
	Idh3b	-0.0949998	-0.0243668	-0.191855	-0.109379		Psmb2	0.0451149	0.0565477	-0.118538	-0.0678418		Kcnmb2	0.181455	-0.161934	-0.319349	-0.644392
	Ndufb5	-0.090702	0.0301771	-0.0993506	-0.0587992		Rpl22	-0.0729816	0.0743115	-0.0401636	-0.0313799		Rnf144b	-0.0338597	0.139482	-0.0614243	-0.0942884
	Etfdh	-0.0571477	-0.0447161	-0.055919	-0.039643		Ppm1g	-0.0247737	0.00465491	-0.0798471	-0.0741815		Scarf1	0.0950539	0.010165	-0.006902	-0.0813025
	Bdh2	0.51862	-0.157903	0.280799	0.505902		Dhx15	-0.0816413	-0.0262855	-0.075294	-0.04633		Lpar1	0.0695034	-0.0935218	0.364449	0.238279
	Decr1	-0.000662113	0.0506187	-0.0323902	-0.0025811		Ran	-0.0322318	0.0294199	-0.123662	-0.0631823		Adrm1	0.0144059	-0.0047463	-0.130672	-0.147712
	Mrps15	-0.0616682	0.0848777	0.0028448	-0.0410549		Aimp2	0.0157622	0.032307	-0.106333	-0.0613558		Il18	-0.0714088	0.0589158	-0.331288	-0.388329
	Mfn2	-0.061013	0.0413224	-0.144186	-0.0905606		Rpl6	0.0344079	-0.0037888	0.00751963	0.0229603		Tnfsf10	1.33535	0.200861	2.12546	2.11679
	Grpel1	0.0188633	0.0330422	-0.123689	-0.067967		Cul1	-0.0496328	0.0501961	-0.0856313	-0.13804		Ptger4	-0.439667	0.0318907	0.0601986	-0.153699
	Ndufa4	-0.0398383	0.0843639	-0.103092	-0.0398159		Mcm7	-0.117175	-0.0603613	-0.212179	-0.0577952		Ndp	-0.583829	-0.248704	0.2279	0.0245102
	Ldhb	-0.142209	-0.0398579	-0.185134	-0.133244		Cbx3	-0.101459	0.0400907	-0.0830086	-0.0736814		Emp3	0.0235842	-0.0721805	0.0738707	0.16078
	Idh2	-0.0459639	0.108395	-0.0870022	-0.0541979		Mad2l1	-0.0927275	0.0725969	-0.285857	-0.294307		Pvr	0.0596868	0.0238788	-0.061384	0.0212588
	Mrps11	0.0495359	0.100552	-0.0388804	-0.0876706		Ssbp1	0.00462128	0.0490669	-0.0747462	0.0239282		C3ar1	-0.0675674	-0.116339	0.130588	0.15778
	Ndufc2	-0.0534383	0.0667832	0.00319886	0.0518266		Cct7	-0.0376233	-0.0028441	-0.163763	-0.115576		Ripk2	-0.0634032	-0.0412145	0.171191	0.328169
	Acadsb	-0.0124613	0.0220871	0.0190523	0.0199378		Cnbp	-0.0164887	0.0442756	-0.11101	-0.033407		Slc7a1	-0.0269931	0.079769	-0.0835349	-0.120928
	Ndufab1	-0.0339333	0.0493729	-0.202359	-0.0893505		Snrpa1	-0.084278	0.0249928	-0.0698944	-0.052953		Inhba	0.0180835	0.0215467	0.087365	0.171051
	Uqcrc2	-0.0215965	0.0278575	-0.124814	-0.0644367		Psmd8	0.0340144	0.00907351	-0.0251724	-0.0343787		Kcnj2	-0.281012	-0.0722771	-0.184667	-0.220042
	Oat	0.0244579	0.0625373	0.0153386	0.0575291		Psmc4	-0.0201362	0.00765787	-0.115955	-0.0848605		Ptpre	0.00804517	-0.0583487	-0.0775283	-0.0479145
	Cox7b	-0.0848146	0.0841857	-0.110301	-0.09081		Rps3	0.021008	0.0561591	-0.0177502	0.00167601		Cmklr1	0.0599626	-0.153522	0.246779	0.343305
	Pdha1	-0.0582432	0.0457897	-0.082598	-0.0381064		Psma1	-0.0247248	-0.0077866	-0.119538	-0.0985127		Lyn	-0.128121	-0.0734888	-0.0757527	-0.118422
	Abcb7	-0.134461	-0.0156629	-0.0997666	-0.178062		Ndufab1	-0.0339333	0.0493729	-0.202359	-0.0893505		Stab1	0.240813	0.0463362	0.124773	0.0311417
	Hccs	-0.00613863	0.0284861	-0.143276	-0.0900115		Rrm1	-0.115164	-0.036133	-0.181223	-0.122191		Ptgir	-0.598568	-0.496966	-0.908128	-0.25996
	Slc25a4	-0.0198845	0.0459762	-0.149393	-0.0475523		Vbp1	-0.0589964	0.0545067	-0.0897698	-0.200342		Ccrl2	-0.0742835	-0.0170253	-0.385063	-0.607542
	Got2	-0.0252425	0.0200483	-0.0722292	-0.0424595		Cstf2	-0.0376424	0.00269393	-0.0911585	-0.0949804		Aplnr	-0.157293	-0.293863	0.0360401	-0.0837133
	Cox4i1	-0.0700505	0.0204993	-0.134383	-0.0637151		Got2	-0.0252425	0.0200483	-0.0722292	-0.0424595		Tlr1	-0.0419793	-0.366833	0.512231	-0.0212002
	Acat1	-0.0104103	0.0403814	-0.0312504	0.0184051		Kars	-0.0064885	-0.0611206	-0.0409593	-0.0143985		Fzd5	-0.0988399	-0.136524	0.0560154	-0.0993569
	Fdx1	-0.00560872	-0.0098263	-0.0972194	0.0183034		Psma4	-0.038001	0.0226128	-0.0581861	-0.0104774		Plaur	0.0476605	0.0994586	0.15059	0.179133
	Idh3a	-0.0665389	0.0384548	-0.161871	-0.133858		Syncrip	-0.0578035	0.0413688	-0.0010054	-0.0092812		Bst2	0.873487	0.514025	0.168153	0.229345
	Etfa	-0.0837287	0.0876001	-0.150057	-0.102703		Smarcc1	-0.0266093	0.0347253	-0.0121128	-0.0351778		Kcna3	-0.0143397	-0.322764	-0.416797	-0.15135
	Cox7a2	-0.110426	0.165154	-0.229932	-0.117495		Sf3b3	-0.0219317	-0.0934879	-0.0727363	0.0264507		Gp1ba	0.0736062	0.173816	-0.39761	-0.83654
	Mrps22	-0.104062	0.0697847	-0.127858	-0.187133		Cct2	-0.0715653	0.0339338	-0.077368	-0.0335993		Sgms2	-0.0361409	-0.306311	0.412944	0.377341
	Slc25a20	0.0708753	0.0657104	0.0399252	0.123984		Srsf2	-0.102988	-0.0662275	-0.152215	-0.244121		Gpr183	0.246484	0.0273631	0.247099	0.118309
	Alas1	0.034629	0.103054	-0.0547268	-0.0416048		Xpot	-0.0270982	-0.029467	-0.217964	-0.152054		Cd14	0.2622	0.384245	0.161868	0.379421
	Polr2f	0.068278	0.0447325	-0.0717192	0.0177855		Rnps1	-0.0293597	0.0142851	-0.085233	-0.10317		Acvr2a	-0.158327	-0.0149487	-0.120624	-0.12702
	Atp6v0b	-0.00911419	-0.0514412	-0.108359	-0.120493		Apex1	0.0189849	-0.0874994	-0.0674108	-0.0563847		Tnfaip6	-0.0294368	0.147508	0.115198	0.25386
	Atp6v1h	-0.0432529	-0.0162269	0.00153266	0.0196677		Serbp1	-0.0355705	0.0800536	-0.0882575	-0.0860583		Gpc3	0.00730116	0.042231	0.0820384	0.144627
	Mrpl15	-0.0736112	-0.0658973	-0.137117	-0.0984069		Nme1	0.0190182	-0.0147799	-0.234047	0.06165		Nod2	0.313871	-0.784782	0.430534	0.0154844
	Ndufb7	-0.0138279	0.0954012	-0.147914	-0.0735348		Mrpl23	-0.243206	-0.138519	0.0510432	-0.0381516		Ptafr	-0.623173	-0.185815	-0.142521	-0.295752
	Atp5h	-0.0816479	0.118415	-0.10339	-0.0783476		Iars	-0.0312824	-0.0161026	-0.0420907	-0.0141029		Abi1	0.0341121	0.0345602	-0.0381176	-0.0169361
	Mtrr	-0.0514735	0.00585284	0.0496913	0.0567397		H2afz	-0.069274	0.0795883	-0.197002	-0.189294		Calcrl	0.292418	0.185064	0.240374	0.0931877
	Mrpl34	-0.00478308	-0.0074703	-0.090239	-0.0072712		Fam120a	0.00639094	0.0353604	0.017945	0.0269891		Irak2	0.0690795	0.0434717	0.388431	0.11961
	Ndufa3	-0.0284016	0.130826	-0.0149286	-0.100169		Tfdp1	-0.0209875	-0.0581801	-0.0914445	-0.0473343		Slc4a4	0.0743776	0.0798967	-0.0769187	-0.0645336
	Cox8a	-0.0968925	0.0310877	-0.178209	-0.140786		Phb	-0.0330822	0.01138	-0.143848	-0.013845		Sphk1	0.125568	-0.159636	0.101238	0.302768
	Acaa1a	0.187262	0.040567	0.073964	0.134561		Psmd7	-0.0268849	0.00929717	-0.0331155	-0.0504913		Kif1b	0.00304003	0.0370723	0.0339343	0.00912027
	Gpi1	-0.00457964	0.0336467	-0.0864444	-0.0344734		Hnrnpu	-0.100879	0.00174735	-0.0627985	-0.13197		Slc31a1	0.0966986	0.0127765	-0.0546683	0.0236554
	Cox6b1	-0.058309	0.0750608	-0.0789104	-0.0791612		Gm9769	-0.0663237	0.0123183	-0.1933	-0.291956		Slc31a2	0.0127911	0.0419174	-0.0332897	0.0771768
	Acaa2	-0.0780429	-0.0250739	-0.106672	-0.0059289		Eif4h	-0.0368459	0.00687214	-0.0988984	-0.0555876		Rhog	0.0304858	-0.104281	-0.0166357	-0.155234
	Aifm1	-0.025768	0.0624984	-0.19639	-0.0968497		Snrpd2	-0.0390066	0.0402148	-0.113656	-0.0626929		Vimp	0.050847	0.0886708	0.0214663	0.0278209
	Ndufc1	-0.119619	0.0763667	-0.171271	-0.0864658		Tardbp	-0.109123	0.024959	-0.0704136	-0.0920104
	Ndufv1	-0.023578	0.00710911	-0.184912	-0.107325		Rrp9	-0.0585753	-0.0056287	0.00091489	0.0252847
	Opa1	-0.024163	0.0657423	-0.0445533	-0.0349245		Gnl3	-0.0451074	-0.0511776	-0.0103428	0.0243922
	Uqcrfs1	-0.0181755	0.0179288	-0.159802	-0.110422		Rps2	0.0262317	-0.0175683	-0.110638	-0.183988
	Atp5j2	-0.0671225	0.102872	-0.1691	-0.127827		Acp1	0.0483099	0.010648	-0.175591	-0.177379
	Timm8b	-0.0365032	0.0836827	-0.130931	-0.0882051		Hnrnpa1	-0.141955	0.0333179	-0.0705985	-0.0462138
	Atp6v1g1	-0.114395	-0.035471	-0.113637	-0.114282		Fbl	-0.0944698	-0.0202356	-0.110448	-0.0737827
	Cox15	0.00611639	-0.0067729	-0.0654794	-0.0649119		Pcbp1	-0.0376354	-0.0564238	-0.0621675	-0.0910442
	Maob	0.027489	-0.19475	0.1894	0.362731		Rps10	0.0118816	0.0669772	-0.0502123	-0.056066
	Cox6a1	-0.0454375	-0.0443603	-0.206406	-0.170643		Uba2	-0.04166	-0.0095532	-0.0926576	-0.0265278
	Ndufa7	-0.0762194	0.0105338	-0.108951	-0.0994852		Eif3b	0.00612563	-0.0486629	-0.0760279	-0.0621298
	Cox10	-0.0484495	0.0259954	-0.139739	-0.128049		Npm1	-0.0346341	0.0321083	-0.0630538	-0.0187094
	Uqcrq	-0.016479	0.0333404	-0.156458	-0.12595		Txnl4a	0.115095	0.0472428	0.181615	0.0550062
	Mrps12	-0.00896215	-0.0373918	-0.098123	-0.0760863		Snrpg	-0.0554902	-0.0377261	-0.28927	-0.113783
	Cox17	-0.0170733	0.102208	-0.127983	-0.12664		Abce1	-0.063925	0.0199396	-0.0591332	-0.102713
	Nqo2	0.0351302	0.078411	-0.0219325	-0.0592319		Nap1l1	-0.0167061	0.0135854	-0.0145354	0.00969847
	Pdp1	0.00188358	-0.0802632	-0.0328767	0.037745		Hnrnpa3	-0.109528	0.0346529	-0.100479	-0.0666249
	Atp5k	-0.131573	0.192894	-0.0923837	-0.0614837		Rpl18	0.0210764	-0.0381153	-0.0544302	-0.0189594
	Immt	-0.052687	-0.0090366	-0.117406	-0.0768247		Eif4a1	-0.0972524	0.0181482	-0.120459	-0.089332
	Suclg1	-0.01385	0.048332	-0.0818591	-0.0240353		Hnrnpc	-0.0344863	0.0399067	-0.0376513	-0.0498405
	Mrpl35	-0.0156256	0.0653151	-0.196249	-0.197679		Snrpa	0.0109688	-0.0777779	-0.0474056	-0.094969
	Ech1	0.0113215	-0.0457507	-0.040188	0.0290252		Slc25a3	-0.0508149	-0.0229417	-0.131265	-0.0903277
	Retsat	-0.212243	-0.183683	-0.258613	-0.100254		Pgk1	-0.024331	0.012119	-0.185387	-0.0958451
	Sdhc	-0.0663763	0.0342291	-0.14903	-0.0693105		Gspt1	-0.0491167	0.0135989	-0.0731416	-0.139015
	Gm10053	-0.0823825	0.202466	-0.222384	-0.0562504		Impdh2	0.0297878	-0.0594634	-0.0658167	0.00255783
	Fxn	-0.0578901	-0.0841265	-0.219886	-0.0932916		Ldha	0.00210163	0.0445984	-0.135348	-0.0315473
	Hadhb	-0.0636907	0.00444522	-0.0955694	-0.0679679		Gm10146	0.252141	0.550652	-0.089735	-0.089636
	Uqcr10	-0.0200036	0.0724468	-0.113044	-0.033105		Hnrnpr	-0.0304801	0.0343112	-0.002121	-0.0093664
	Ndufs8	0.0308153	-0.0051919	-0.148625	-0.0510521		Bub3	-0.0742254	-0.0064105	-0.115154	-0.102851
	Bckdha	0.0296618	-0.0662	-0.0544845	0.0282639		Rplp0	0.0153752	-0.0213264	-0.0883625	-0.183127
	Cox5b	-0.109341	0.0427378	-0.11033	-0.068484		Tcp1	-0.0302871	0.0235301	-0.107673	-0.0677909
	Slc25a3	-0.0508149	-0.0229417	-0.131265	-0.0903277		Ssb	-0.0405271	0.0937546	-0.0507412	-0.072814
	Timm17a	-0.0198288	0.0820765	-0.219424	-0.187578		Psmb3	-0.0622237	-0.0443068	-0.12741	-0.114022
	Acadm	-0.101975	-0.0298261	-0.157465	-0.0978874		Srsf3	-0.0918149	-0.0001364	-0.115024	-0.250296
	Ldha	0.00210163	0.0445984	-0.135348	-0.0315473		Ppia	-0.0653325	-0.0422525	-0.189379	-0.16236
	Uqcrh	-0.0660537	0.109663	-0.140584	-0.0682369		Hspe1	-0.0609021	0.0467385	-0.127858	-0.0257732
	Htra2	-0.00337242	-0.0615113	-0.0359958	-0.0423817		Tufm	0.11229	-0.0834896	-0.058078	0.00715756
	Ndufb6	-0.0401504	0.0949395	-0.212489	-0.11677		Gm10705	-0.666319	0.60115	0.0699556	0.345459
	Gpx4	0.119676	-0.0257687	-0.0990414	-0.219297		Eif2s2	-0.0696166	0.0617169	-0.0553599	-0.0412344
	AK157302	1.32249	0.0867273	-0.178943	-0.0820824		Ywhaq	0.00801739	-0.0126638	-0.0576321	-0.0295752
							Gm9531	-0.08211	0.140868	-0.156499	-0.342527

## Sheet: Figure S5
FIGURE S5 C							FIGURE S5 D			FIGURE S5 E
PREGNANCY (# EMBRYOS)			NON - PREGNANCY (# EMBRYOS)				LITTER SIZE (# EMBRYOS)			GENOTYPE (# EMBRYOS)
Iso-LCTB-21	LCTB-21	No-TREATMENT	Iso-LCTB-21	LCTB-21	No-TREATMENT		Iso-LCTB-21	LCTB-21		Iso-LCTB-21		LCTB-21
8	11	13	21	8	11		8	9		WT	Dp1Tyb	WT	Dp1Tyb
							8	9		34	26	37	33
							8	9
%PREGNANCY			%NON - PREGNANCY				7	7		GENOTYPE (% EMBRYOS)
Iso-LCTB-21	LCTB-21	No-TREATMENT	Iso-LCTB-21	LCTB-21	No-TREATMENT		6	5		Iso-LCTB-21		LCTB-21
38	69	46	62	31	54		8	9		WT	Dp1Tyb	WT	Dp1Tyb
							6	7		57	43	53	47
							9	9
								6
