# Supplementary material for: Increased dosage of DYRK1A leads to congenital heart defects in a mouse model of Down syndrome
Source: Sci Transl Med. Author manuscript; Available in PMC 2024 Feb 16. (PMC7615651; doi:10.1126/scitranslmed.add6883)
Supplement: Table S1 [file EMS193971-supplement-Table_S1.xlsx]

## Sheet: Sheet1
ID	Tissue	Sample	Karyotype	Sex	Stage
LAN757A11	Heart	control 1	46	male	13 pcw
LAN757A13	Heart	control 2	46	female	13 pcw
LAN757A14	Heart	control 3	46	male	14 pcw
LAN757A17	Heart	control 4	46	male	14 pcw
LAN757A18	Heart	control 5	46	female	14 pcw
LAN757A12	Heart	DS1	47	female	13 pcw
LAN757A15	Heart	DS2	47	male	13 pcw
LAN757A16	Heart	DS3	47	male	14 pcw
LAN757A19	Heart	DS4	47	male	14 pcw
LAN757A20	Heart	DS5	47	female	14 pcw
pcw, post conception week
