# Supplementary material for: Increased dosage of DYRK1A leads to congenital heart defects in a mouse model of Down syndrome
Source: Sci Transl Med. Author manuscript; Available in PMC 2024 Feb 16. (PMC7615651; doi:10.1126/scitranslmed.add6883)
Supplement: Table S2 [file EMS193971-supplement-Table_S2.xlsx]

## Sheet: Readme
RNAseq DS vs euploid
Samples:
5 control euploid embryonic hearts
5 DS embryonic hearts
TPM_all_genes_all_samples
Columns	Meaning
ensembl_gene_id	Gene ID in Ensembl
external_gene_name	Gene symbol in MGI
control_1 (M)	control euploid sample 1, male
control_2 (F)	control euploid sample 2, female
control_3 (M)	control euploid sample 3, male
control_4 (M)	control euploid sample 4, male
control_5 (F)	control euploid sample 5, female
DS_1 (F)	test down syndrome sample 1, female
DS_2 (M)	test down syndrome sample 2, male
DS_3 (M)	test down syndrome sample 3, male
DS_4 (M)	test down syndrome sample 4, male
DS_5 (F)	test down syndrome sample 5, female
mean_TPM_controls	average of TPM values across the 5 control euploid samples
mean_TPM_DS	average of TPM values across the 5 DS samples
DESeq2
Columns	Meaning
ensembl_gene_id	Gene ID in Ensembl
external_gene_name	Gene symbol in MGI
chromosome_name	Name of chromosome on which gene is located
start_position	Start position of gene
end_position	End position of gene
baseMean	Average of the normalized counts taken over all 10 samples
log2FoldChange	Log2 fold change between DS and control samples
lfcSE	Standard error of the log2FoldChange estimate
stat	Wald statistic
pvalue	Wald test p-value
padj	Benjamini-Hochberg adjusted p-value
NA, not applicable
	Significantly upregulated gene (padj <0.05)
	Significantly downregulated gene (padj <0.05)
Gene	Gene on Hsa21 in three copies in DS

## Sheet: TPM_all_genes_all_samples
ensembl_gene_id	external_gene_name	control_1 (M)	control_2 (F)	control_3 (M)	control_4 (M)	control_5 (F)	DS_1 (F)	DS_2 (M)	DS_3 (M)	DS_4 (M)	DS_5 (F)	mean_TPM_controls	mean_TPM_DS
ENSG00000000003	TSPAN6	24.16	15.65	18.31	19.73	26.59	8.41	19.64	14.94	8.61	22.11	20.888	14.742
ENSG00000000005	TNMD	4.52	6.53	3.48	2.48	9.84	1.05	5	3.08	3.49	4.31	5.37	3.386
ENSG00000000419	DPM1	43.91	26.19	35.89	40.88	40.88	34.62	33.36	33.63	27.92	44.2	37.55	34.746
ENSG00000000457	SCYL3	6.05	4.06	4.55	4.1	5.52	3.22	3.46	3.52	2.38	7.16	4.856	3.948
ENSG00000000460	C1orf112	5.21	2.82	3.12	3.92	4.25	3.41	3.68	2.2	1.53	5.17	3.864	3.198
ENSG00000000938	FGR	0.87	1.44	0.41	0.77	0.65	0.23	1.11	0.99	0.29	4	0.828	1.324
ENSG00000000971	CFH	25.83	13.31	10.3	17.25	24.48	14.31	21.34	28.5	18.24	28.79	18.234	22.236
ENSG00000001036	FUCA2	34.41	25.51	31.88	27.84	34.85	13.94	30.05	25.3	9.8	29.15	30.898	21.648
ENSG00000001084	GCLC	14.74	9.07	7.44	8.36	10.63	8.87	6.43	7.74	5.6	16.75	10.048	9.078
ENSG00000001167	NFYA	15.05	8.43	10.78	9.68	12.28	10.23	7.82	8.65	6.27	15.41	11.244	9.676
ENSG00000001460	STPG1	4.55	4.35	3.75	4.41	4.52	2.53	4.54	3.29	2.75	3.41	4.316	3.304
ENSG00000001461	NIPAL3	11.03	7.33	6.15	7.82	8.93	4.96	5.56	5.23	3.73	11.71	8.252	6.238
ENSG00000001497	LAS1L	18.24	14.8	14.45	15.23	16.15	13.29	14.64	12.05	7.32	14.44	15.774	12.348
ENSG00000001561	ENPP4	6.32	2.15	3.82	3.81	6.05	4.41	2.88	3.96	4.2	7.43	4.43	4.576
ENSG00000001617	SEMA3F	6.76	5.35	3.77	6.39	4.78	2.65	7.73	5.53	1.52	5.81	5.41	4.648
ENSG00000001626	CFTR	0.08	0.14	0.07	0.12	0.32	0.1	1.86	0.22	0.23	0.26	0.146	0.534
ENSG00000001629	ANKIB1	16.89	6.37	7.04	6.91	9.35	18.38	7.23	7.3	6.99	14.56	9.312	10.892
ENSG00000001630	CYP51A1	36.37	12.51	15.99	13.24	23.53	13.47	15.93	13.4	11.21	22.2	20.328	15.242
ENSG00000001631	KRIT1	23.56	11.71	15.2	16.84	21.1	28.54	13.65	16.93	21.62	24.61	17.682	21.07
ENSG00000002016	RAD52	11.78	11.07	11.45	7.84	8.32	12.38	4.77	8.19	6.43	10.76	10.092	8.506
ENSG00000002079	MYH16	0	0	0	0	0	0	0	0	0	0	0	0
ENSG00000002330	BAD	34.84	50.36	39.93	47.35	38.68	5.13	42.15	27.65	2.69	38.44	42.232	23.212
ENSG00000002549	LAP3	32.82	20.12	17.24	22	28.89	16.79	21.58	21.71	11.84	99.54	24.214	34.292
ENSG00000002586	CD99	263.62	229.2	307.1	322.3	207.82	124.97	261.28	263.01	228.41	211.62	266.008	217.858
ENSG00000002587	HS3ST1	1.45	1.53	0.58	0.56	1.3	0.43	1	1.59	0.79	2.65	1.084	1.292
ENSG00000002726	AOC1	0.28	0.03	0.54	0.12	0	0.15	0.24	0.23	0.11	1.19	0.194	0.384
ENSG00000002745	WNT16	0.21	0.13	0.12	0.06	0.03	0.11	0.18	0	0.09	0.27	0.11	0.13
ENSG00000002746	HECW1	0.05	0.05	0.01	0	0	0.03	0.48	0	0	0	0.022	0.102
ENSG00000002822	MAD1L1	14.18	15.77	11.32	13.54	13.6	7.8	9.15	12.52	6.4	13.01	13.682	9.776
ENSG00000002834	LASP1	47.04	37.77	31.28	37.91	41.57	25.87	41.33	36.59	19.67	54.04	39.114	35.5
ENSG00000002919	SNX11	6.73	5.4	5.2	5.84	6.34	1.96	4.58	4.1	1.33	9.05	5.902	4.204
ENSG00000002933	TMEM176A	46.54	23.54	44.69	17.92	22.14	9.49	64.04	48.06	16.55	26.7	30.966	32.968
ENSG00000003056	M6PR	91.94	57.08	53.2	59.42	84.9	58.39	41.61	46.53	40.1	85.76	69.308	54.478
ENSG00000003096	KLHL13	72.42	41.18	48.2	44.88	63.1	61.85	33.94	33.53	31.1	85.29	53.956	49.142
ENSG00000003137	CYP26B1	7.42	4.94	5.85	5.56	8.12	2.11	4.13	4.51	1.22	7.74	6.378	3.942
ENSG00000003147	ICA1	46.05	34.51	31.97	37.94	28.15	30.68	30.38	37.05	34.72	42.17	35.724	35
ENSG00000003249	DBNDD1	3.15	3.96	3.58	3.29	2.42	0.89	5.72	3.62	0.87	2.18	3.28	2.656
ENSG00000003393	ALS2	31.54	15.17	16.45	15.93	20.76	30.52	14.55	17.78	25.46	34.76	19.97	24.614
ENSG00000003400	CASP10	4.46	2.45	1.87	3.34	3.79	3.31	3.24	3.65	1.32	6.04	3.182	3.512
ENSG00000003402	CFLAR	56.72	44.52	37.08	42.82	45.28	47.34	38.3	34.33	31.89	60.21	45.284	42.414
ENSG00000003436	TFPI	98.14	28.12	22.37	36.84	49.18	80.29	41.27	56.26	75.78	67.54	46.93	64.228
ENSG00000003509	NDUFAF7	19.45	12.65	13.44	15.52	14.19	10.6	11.6	14.45	7.8	16.11	15.05	12.112
ENSG00000003756	RBM5	131.29	91.22	88.63	93.49	95.56	113.12	77.43	72.12	92.1	102.97	100.038	91.548
ENSG00000003987	MTMR7	0.17	0	0.14	0.06	0.2	0.28	0.71	0.23	0.11	0.04	0.114	0.274
ENSG00000003989	SLC7A2	4.36	1.97	2.66	2.77	4.38	3.58	3.98	2.16	1.15	4.7	3.228	3.114
ENSG00000004059	ARF5	74.8	105.38	87.61	101.47	86.22	37.78	73.93	76.17	30.34	76.44	91.096	58.932
ENSG00000004139	SARM1	3.75	3.26	3.2	3.87	3.89	1.46	3.7	2.49	0.68	3.78	3.594	2.422
ENSG00000004142	POLDIP2	61.37	59.08	57.86	64.84	61.3	23.73	50.14	45.32	15.36	60.65	60.89	39.04
ENSG00000004399	PLXND1	90.27	87.15	72.14	93.51	91.14	61.95	80.56	88.91	34.28	83.42	86.842	69.824
ENSG00000004455	AK2	109.41	90.69	94.91	85.92	93.15	67.79	91.73	81.47	58.96	105.23	94.816	81.036
ENSG00000004468	CD38	0.72	0.36	0.67	0.5	0.53	0.43	0.35	0.66	0.34	4.86	0.556	1.328
ENSG00000004478	FKBP4	49.66	36.37	36.32	36.33	32.83	19.9	28.82	28.83	13.27	39.42	38.302	26.048
ENSG00000004487	KDM1A	67.24	71.14	68.1	70.27	76.48	41.27	52.36	47.58	28.06	65.2	70.646	46.894
ENSG00000004534	RBM6	51.99	44.12	47.04	42.75	49.1	59.92	44.38	43.1	58.09	49.84	47	51.066
ENSG00000004660	CAMKK1	7.52	5.38	6.1	5.6	5.88	1.9	3.72	3.44	0.82	5.33	6.096	3.042
ENSG00000004700	RECQL	18.97	8.63	8.47	10.71	15	13.34	9.57	9.44	8.91	21.08	12.356	12.468
ENSG00000004766	VPS50	13.22	9.87	10.79	9.46	14.43	11.3	9.05	8.41	9.11	14.72	11.554	10.518
ENSG00000004776	HSPB6	108.84	115.29	153.99	103.51	104.5	93.83	175.28	253.59	200.35	147.48	117.226	174.106
ENSG00000004777	ARHGAP33	25.12	19.98	15.37	18.62	13.42	8.82	19.59	11.47	4.33	20.85	18.502	13.012
ENSG00000004779	NDUFAB1	193.67	194.29	191.1	198.89	172.61	78.71	195.39	161.22	65.66	184.37	190.112	137.07
ENSG00000004799	PDK4	119.67	40.51	28.9	32.52	34.3	37.81	36.51	25.32	64.6	45.46	51.18	41.94
ENSG00000004809	SLC22A16	0	0.44	0.31	0	0	0.14	0.11	0	0.01	0.17	0.15	0.086
ENSG00000004838	ZMYND10	2.44	2.98	2.25	1.93	3.6	0.53	23.62	1.98	0.64	2.78	2.64	5.91
ENSG00000004846	ABCB5	0	0.02	0	0	0	0.01	0	0	0.01	0.01	0.004	0.006
ENSG00000004848	ARX	0.03	0	0.05	0	0.03	0	0.05	0	0	0	0.022	0.01
ENSG00000004864	SLC25A13	15.52	9	10.67	8.37	11.52	7.47	7.19	8.08	5.76	15.54	11.016	8.808
ENSG00000004866	ST7	43.9	25.32	24.28	27.16	26.46	28.09	22.3	22.99	32.31	26.04	29.424	26.346
ENSG00000004897	CDC27	38.56	22.52	19.6	27.05	34.21	55.15	20.18	21.34	51.19	43.31	28.388	38.234
ENSG00000004939	SLC4A1	17.64	14.16	25.03	6.38	10.64	8.01	22.28	11.96	8.69	9.69	14.77	12.126
ENSG00000004948	CALCR	0	0	0	0	0	0	0.04	0.06	0.02	0	0	0.024
ENSG00000004961	HCCS	35.62	18.67	22.22	21.46	26.51	17.24	20.56	21.61	12.58	35.22	24.896	21.442
ENSG00000004975	DVL2	40.77	28.35	26.15	29.78	30.33	12.9	18.99	17.06	5.21	30.84	31.076	17
ENSG00000005001	PRSS22	0	0	0	0	0	0	0.82	0	0	0.08	0	0.18
ENSG00000005007	UPF1	29.32	23.8	21.73	24.93	23.59	9.81	19.78	16.62	5.24	25.62	24.674	15.414
ENSG00000005020	SKAP2	2.26	1.18	1.59	1.63	2.32	1.68	2.42	2.81	1.84	4.5	1.796	2.65
ENSG00000005022	SLC25A5	355.3	309.73	284.62	322.06	321.47	145.9	268.42	217.65	117.7	349.21	318.636	219.776
ENSG00000005059	MCUB	2.24	2.28	2.38	1.49	2.67	1.1	1.89	1.41	1.16	3.86	2.212	1.884
ENSG00000005073	HOXA11	0	0	0	0	0	0.06	0	0	0	0	0	0.012
ENSG00000005075	POLR2J	34.83	71.35	60.76	61.23	36.46	11.94	49.46	38.35	9.67	39.57	52.926	29.798
ENSG00000005100	DHX33	6.14	3.21	3.9	3.75	4.74	3.84	3.83	3.51	1.86	5.72	4.348	3.752
ENSG00000005102	MEOX1	8.97	7.95	7.46	8.43	10.2	3.5	10.23	11.89	3.2	12.07	8.602	8.178
ENSG00000005108	THSD7A	3.72	2.39	1.49	1.18	3.22	3.97	1.5	1.5	2.42	3.34	2.4	2.546
ENSG00000005156	LIG3	15.83	11.99	10.51	14.64	14.97	18.98	10.8	8.06	16.73	15.78	13.588	14.07
ENSG00000005175	RPAP3	25.91	13.4	19.36	18.75	25.02	26.86	17.51	18.19	30.4	25.39	20.488	23.67
ENSG00000005187	ACSM3	2.64	3.23	2.05	2.66	3.78	6.31	4.85	4.59	3.33	3.94	2.872	4.604
ENSG00000005189	REXO5	23.45	16.3	18.77	21.67	23.24	9.83	13.73	10.83	6.88	18.66	20.686	11.986
ENSG00000005194	CIAPIN1	47.27	42.1	33.11	44.42	43.33	14.74	30.37	37.04	8.23	41.2	42.046	26.316
ENSG00000005206	SPPL2B	22.93	24.59	20.01	25.84	18.41	8.83	26.75	16.67	3.65	23.53	22.356	15.886
ENSG00000005238	FAM214B	9.15	9.22	7.51	7.16	7.14	3.36	6.8	7.65	2.07	10	8.036	5.976
ENSG00000005243	COPZ2	19.21	25.76	20.75	21.28	26.09	11.46	25.96	26.13	6.95	26.21	22.618	19.342
ENSG00000005249	PRKAR2B	41.36	16.53	24.53	20.51	34.04	36.72	16.04	23.61	25.13	40.88	27.394	28.476
ENSG00000005302	MSL3	18.59	9.99	15.24	11.84	15.93	16.54	13.5	11.9	12.68	22.2	14.318	15.364
ENSG00000005339	CREBBP	40.03	21.65	17.7	23.62	24.3	39.33	14.42	18.42	25.5	33.51	25.46	26.236
ENSG00000005379	TSPOAP1	16.3	25.47	23.06	26.57	19.7	9.19	19.24	15.32	3.75	23.21	22.22	14.142
ENSG00000005381	MPO	1.3	0.46	0.25	0.86	1.2	0.33	0.58	1.62	0.19	3.35	0.814	1.214
ENSG00000005421	PON1	0	0.29	0.24	0.23	0.34	0.14	1.45	0.03	0.01	0.16	0.22	0.358
ENSG00000005436	GCFC2	13.5	5.42	13.78	10.12	10.39	10.7	12.09	12.28	9.66	12.75	10.642	11.496
ENSG00000005448	WDR54	12.53	13.96	9.11	13.16	11.29	3.21	19.16	8.26	2.18	8.66	12.01	8.294
ENSG00000005469	CROT	4.72	3.76	4.04	3.59	6.24	3.24	3.53	3.99	3.33	6.27	4.47	4.072
ENSG00000005471	ABCB4	7.59	9.14	8.87	6.97	10.4	5.7	11.11	7.39	3.6	8.28	8.594	7.216
ENSG00000005483	KMT2E	44.51	22.68	27.14	25.79	30.37	38.69	20.25	22.27	36.82	31.52	30.098	29.91
ENSG00000005486	RHBDD2	21.49	26.65	24.12	25.8	23.91	9.63	20.02	22.7	6.75	20.83	24.394	15.986
ENSG00000005513	SOX8	3.11	3.08	2.97	2.65	2.9	1.16	3.36	3.03	0.54	3.28	2.942	2.274
ENSG00000005700	IBTK	25.54	10.83	16.35	17.87	19.46	23.04	12.99	14.35	14.44	25.43	18.01	18.05
ENSG00000005801	ZNF195	12.59	8.64	10.93	9.97	11.89	9.15	9.25	7.92	7.36	13.12	10.804	9.36
ENSG00000005810	MYCBP2	22.31	18.48	14.39	18.41	21.13	13.47	16.23	19.12	8.84	24.85	18.944	16.502
ENSG00000005812	FBXL3	25.92	8.95	13.16	12.97	23.1	15.69	11.6	14.73	18.17	24.28	16.82	16.894
ENSG00000005844	ITGAL	0.57	1.35	0.43	0.79	0.51	0.29	0.8	1.54	1.28	8.6	0.73	2.502
ENSG00000005882	PDK2	96.23	72.92	83.12	67.04	86.08	68.67	41.86	59.97	56.11	72.44	81.078	59.81
ENSG00000005884	ITGA3	15.89	16.85	14.84	19.56	24.45	6.3	16.44	14.04	4.07	12.69	18.318	10.708
ENSG00000005889	ZFX	16.47	9.57	8.55	8.6	15.98	17.37	5.27	6.27	6.74	22.89	11.834	11.708
ENSG00000005893	LAMP2	50.89	20.65	26.14	25.33	40.31	29.71	22.52	25.44	20.88	51.49	32.664	30.008
ENSG00000005961	ITGA2B	1.12	1.06	1.29	1.77	1.98	0.36	1.58	3.18	0.85	2.16	1.444	1.626
ENSG00000005981	ASB4	5.99	2.86	3	3.08	5.7	2.88	2.44	2.46	1.76	5.84	4.126	3.076
ENSG00000006007	GDE1	73.16	55.94	59.56	59.22	75.76	30.2	46	45.46	34.8	87.23	64.728	48.738
ENSG00000006015	C19orf60	20.71	37.75	20.38	31.59	21.14	10.63	28.06	23.29	7.2	22.39	26.314	18.314
ENSG00000006016	CRLF1	0	0.43	0.04	0.74	0	0.15	27.64	0.16	0.04	0.24	0.242	5.646
ENSG00000006025	OSBPL7	8.43	6.76	4.3	8.24	4.86	6.13	5.63	3.66	2.6	5.66	6.518	4.736
ENSG00000006042	TMEM98	41.19	42.67	41.68	56.17	47.99	17.17	45.99	31.4	8.41	47.09	45.94	30.012
ENSG00000006047	YBX2	4.27	6.98	5.82	4.69	4.75	5.36	7.81	4.86	4.3	5.01	5.302	5.468
ENSG00000006059	KRT33A	0	0	0	0	0	0	0	0	0	0	0	0
ENSG00000006062	MAP3K14	6.81	5.86	4.79	4.44	3.96	2.57	4.44	4.61	1.36	5.95	5.172	3.786
ENSG00000006071	ABCC8	2.83	0.39	1.38	1.77	1.89	0.15	2	0.47	0.21	0.99	1.652	0.764
ENSG00000006116	CACNG3	0	0	0	0	0	0.04	0	0.02	0	0.03	0	0.018
ENSG00000006118	TMEM132A	13.84	16.71	12.2	17.01	10.16	6.72	17.35	10.66	2.79	12.17	13.984	9.938
ENSG00000006125	AP2B1	83.1	49.73	43.77	51.97	58.75	36.95	42.35	45.44	27.08	80.36	57.464	46.436
ENSG00000006128	TAC1	0.84	0	0.3	0	0.55	0.38	0.14	0.15	0.56	0.2	0.338	0.286
ENSG00000006194	ZNF263	11.65	10.45	9.31	11.05	10.98	6.27	9.8	8.1	3.93	11.39	10.688	7.898
ENSG00000006210	CX3CL1	3.19	2.89	2.47	3.07	3.19	0.85	2.56	2.93	1.02	5.46	2.962	2.564
ENSG00000006282	SPATA20	35.14	28.98	30.05	35.88	32.78	15.72	21.4	16.9	7.89	35.29	32.566	19.44
ENSG00000006283	CACNA1G	4.63	4.15	2.4	3.17	3.45	2.08	2.01	1.88	1.31	2.48	3.56	1.952
ENSG00000006327	TNFRSF12A	23.6	23.94	26.36	20.12	25.22	5.6	33.68	24.91	5.12	26.54	23.848	19.17
ENSG00000006377	DLX6	0.07	0	0.12	0	0	0	0.12	0	0.02	0	0.038	0.028
ENSG00000006432	MAP3K9	1.01	0.57	0.55	0.45	0.58	0.39	0.6	0.27	0.14	0.61	0.632	0.402
ENSG00000006451	RALA	36.74	19.29	25.44	21.93	29.11	38.44	19.95	20.65	44.16	35.62	26.502	31.764
ENSG00000006453	BAIAP2L1	2.42	1.15	0.68	1.11	1.15	1.56	2.93	1.21	1.09	1.31	1.302	1.62
ENSG00000006459	KDM7A	7.44	4.22	3.25	3.57	4.51	5.08	2.6	3.42	3.13	5.68	4.598	3.982
ENSG00000006468	ETV1	89.46	42	46.02	43.97	63.09	111.46	28.64	29.9	68.42	71.19	56.908	61.922
ENSG00000006530	AGK	23.94	18.49	17.92	21.38	25.21	11.38	15.57	15.16	9.05	24.65	21.388	15.162
ENSG00000006534	ALDH3B1	7.5	11.38	8.61	21.33	10.09	3.04	9.01	2.97	1.12	18.19	11.782	6.866
ENSG00000006555	TTC22	0	0.12	0	0.06	0.12	0.11	0.88	0.03	0.06	0.53	0.06	0.322
ENSG00000006576	PHTF2	31.61	10.7	15.89	13.71	22.36	18.69	10.49	13.18	16.02	25.37	18.854	16.75
ENSG00000006606	CCL26	0.56	0.32	0.33	0	0.57	0.3	0.81	1.37	0.11	0.54	0.356	0.626
ENSG00000006607	FARP2	18.91	10.06	8.28	6.98	10.95	7.72	6.64	6.57	3.66	14.37	11.036	7.792
ENSG00000006611	USH1C	1.14	2.97	2.04	4.24	1.58	1.67	0.87	1.34	1.72	1.58	2.394	1.436
ENSG00000006625	GGCT	40.8	31.09	41.25	35.25	37.67	35.16	44.08	35.82	35.49	37.52	37.212	37.614
ENSG00000006634	DBF4	13.07	5.97	9.48	7.96	9.87	8.28	7.65	6.05	6.15	15.44	9.27	8.714
ENSG00000006638	TBXA2R	2.79	2.2	2.77	2.63	2.1	1.1	1.98	1.87	0.67	1.47	2.498	1.418
ENSG00000006652	IFRD1	24.83	10.17	13.1	9.51	14.36	12.61	12.06	13.22	7.53	13.26	14.394	11.736
ENSG00000006659	LGALS14	0	0	0	0	0	0	0.19	0	0	0.34	0	0.106
ENSG00000006695	COX10	16.19	11.44	11.98	13.74	14.14	9.4	9.14	8.74	8.06	17.11	13.498	10.49
ENSG00000006704	GTF2IRD1	23.33	26.36	23.03	17.35	24.76	9.51	15.97	14.9	9.12	11.3	22.966	12.16
ENSG00000006712	PAF1	49.4	53.03	43.68	49.45	51.88	41.17	40.25	47.11	60.85	48.76	49.488	47.628
ENSG00000006715	VPS41	38.14	19.48	16.08	24.78	24.9	21.42	17.55	13.78	13.78	35.83	24.676	20.472
ENSG00000006740	ARHGAP44	4.4	3.77	5.06	3.79	6.38	4.68	3.75	3.82	2.17	5.06	4.68	3.896
ENSG00000006744	ELAC2	46.94	29.44	31.9	32.79	32.78	31.18	24.34	35.43	18.11	40.77	34.77	29.966
ENSG00000006747	SCIN	0.21	0.31	0.1	0.08	0.29	0.26	0.73	0.35	0.25	0.42	0.198	0.402
ENSG00000006756	ARSD	18.32	20.53	17.12	18.65	20.16	14.24	10.6	13.29	4.87	22.42	18.956	13.084
ENSG00000006757	PNPLA4	16.67	15.91	13.93	13.79	14.53	8.4	15.47	12.88	6.25	20.7	14.966	12.74
ENSG00000006788	MYH13	0.05	0.02	0.05	0.05	0.07	0.03	0.04	0.01	0.01	0.05	0.048	0.028
ENSG00000006831	ADIPOR2	30.64	24.05	21.87	26.34	29.38	14.92	19.22	18.17	8.3	28.77	26.456	17.876
ENSG00000006837	CDKL3	3.61	2.12	1.29	2.21	1.89	2.59	3.86	2.71	2.03	2.96	2.224	2.83
ENSG00000007001	UPP2	0	0	0.08	0	0	0.08	0	0	0	0	0.016	0.016
ENSG00000007038	PRSS21	0	0	0	0	0.15	0.12	0.13	0	0	0	0.03	0.05
ENSG00000007047	MARK4	44.29	32.73	27.35	29.56	31.58	14.32	19.03	28.14	10.25	29.78	33.102	20.304
ENSG00000007062	PROM1	3.14	2.92	3.34	4.03	2.73	2.41	6.28	5.5	2.07	5.73	3.232	4.398
ENSG00000007080	CCDC124	51.82	77.04	64.68	65.62	67.41	36.4	64.22	58.29	46.21	58	65.314	52.624
ENSG00000007129	CEACAM21	1.23	0.94	0.99	1.42	1.96	1.34	1.98	1.96	1.55	4.15	1.308	2.196
ENSG00000007168	PAFAH1B1	109.72	49.3	36.08	44.44	52.68	70.73	35.95	37.16	35.55	99.23	58.444	55.724
ENSG00000007171	NOS2	0.74	0.66	0.73	1.01	1.2	0.75	0.68	1.03	0.22	1.04	0.868	0.744
ENSG00000007174	DNAH9	0.1	0.04	0	0.08	0.15	0.05	9.99	0.04	0.02	0.03	0.074	2.026
ENSG00000007202	KIAA0100	30.05	21.69	19.66	25.49	24.15	17.86	17.39	16.01	7.12	28.9	24.208	17.456
ENSG00000007216	SLC13A2	0	0	0	0	0	0	0	0	0	0	0	0
ENSG00000007237	GAS7	27.21	11.3	11.98	15.35	14.68	14.21	15.5	14.52	6.95	34.36	16.104	17.108
ENSG00000007255	TRAPPC6A	10.12	18.65	13.03	16.56	13.09	2.63	15.83	12.52	2.62	14.58	14.29	9.636
ENSG00000007264	MATK	0.09	0.53	0.19	0.45	0.77	0.11	0.23	0.72	0.29	2.32	0.406	0.734
ENSG00000007306	CEACAM7	0	0	0	0	0	0	0	0	0	0.18	0	0.036
ENSG00000007312	CD79B	0.69	1.43	0.72	1.55	1.3	0.17	0.76	0.94	0.34	1.66	1.138	0.774
ENSG00000007314	SCN4A	0.4	0.14	0.15	0.17	0.19	0.38	0.48	0.48	0.14	0.56	0.21	0.408
ENSG00000007341	ST7L	13.38	9.26	10.74	11.55	10.64	14.64	7.5	10.17	8.45	12.21	11.114	10.594
ENSG00000007350	TKTL1	6.25	6.5	8.38	8.09	5.17	4.15	3.03	3.41	1.55	6.18	6.878	3.664
ENSG00000007372	PAX6	0	0.15	0.12	0	0	0.35	0.12	0	0	0.14	0.054	0.122
ENSG00000007376	RPUSD1	5.03	10.17	5.92	7.89	6.19	0.75	6.56	4.57	0.84	7.61	7.04	4.066
ENSG00000007384	RHBDF1	12.58	17	16.41	17.67	15.8	8.59	14.14	14.47	3.26	13.45	15.892	10.782
ENSG00000007392	LUC7L	37.45	51.19	43.15	37.35	37.78	34.34	48.4	38.81	21.21	43.85	41.384	37.322
ENSG00000007402	CACNA2D2	10.92	9.39	5.12	7.71	11.72	3.29	6.74	8.09	6.01	8.1	8.972	6.446
ENSG00000007516	BAIAP3	1.41	1.76	2.87	2.45	1.98	0.83	3.32	1.27	0.66	2.25	2.094	1.666
ENSG00000007520	TSR3	33.68	53.71	34.31	44.84	40.37	16.18	37.27	29.16	19.11	34.53	41.382	27.25
ENSG00000007541	PIGQ	17.67	65.26	15.95	17.91	15.2	6.6	16.14	10.75	3.68	16.13	26.398	10.66
ENSG00000007545	CRAMP1	10.88	8.47	7.88	7.63	8.42	4.41	6.64	6.24	2.37	8.95	8.656	5.722
ENSG00000007866	TEAD3	47.51	36.57	29.86	33.45	38.6	27.29	24.68	28.68	14.82	36.69	37.198	26.432
ENSG00000007908	SELE	2.33	0.38	0.53	0.89	0.24	1.06	0.38	1.28	0.6	2.87	0.874	1.238
ENSG00000007923	DNAJC11	46.97	26.19	26.53	30.5	26.44	39.64	19.05	24.57	41.91	34.96	31.326	32.026
ENSG00000007933	FMO3	0.08	0	0.1	0.15	0.24	0	0.14	0.23	0.01	0.12	0.114	0.1
ENSG00000007944	MYLIP	23.71	10.66	12.46	12.15	14.58	10.39	10	10.13	6.73	19.16	14.712	11.282
ENSG00000007952	NOX1	0	0	0.04	0.13	0.05	0	0	0.03	0.03	0	0.044	0.012
ENSG00000007968	E2F2	2.46	2.08	1.77	1.5	1.24	1.15	1.39	1.2	0.26	1.84	1.81	1.168
ENSG00000008018	PSMB1	104.12	123.92	128.01	127.53	121.47	54.85	126.67	98.27	46.86	126.53	121.01	90.636
ENSG00000008056	SYN1	16.63	21.11	23.14	22.64	20.62	23.38	16.22	18.37	27.23	16.96	20.828	20.432
ENSG00000008083	JARID2	13.12	6.83	6.67	8.14	8.29	7.05	5.47	6.57	4.46	9.7	8.61	6.65
ENSG00000008086	CDKL5	8.29	3.89	3.37	3.98	3.94	6.14	2.73	2.57	2.13	5.25	4.694	3.764
ENSG00000008118	CAMK1G	6.36	2.63	1.38	2.43	3.37	1.77	3.77	3.17	2.92	3.31	3.234	2.988
ENSG00000008128	CDK11A	14.02	15.9	15.24	12.75	21.04	7.61	17.36	19.14	17.81	13.83	15.79	15.15
ENSG00000008130	NADK	18.99	15.93	14.16	20.27	17.07	7.85	16.4	13.54	3.84	23.96	17.284	13.118
ENSG00000008196	TFAP2B	0.03	0.01	0	0	0.06	0	0.1	0.03	0.02	0.05	0.02	0.04
ENSG00000008197	TFAP2D	0	0	0	0	0	0	0	0	0	0	0	0
ENSG00000008226	DLEC1	0.23	0.3	0.09	0.21	0.31	0.58	5.22	0.25	0.41	0.2	0.228	1.332
ENSG00000008256	CYTH3	41.34	20.26	17.14	23.74	27.79	22.15	17.29	18.04	13.87	33.8	26.054	21.03
ENSG00000008277	ADAM22	3.89	1.27	1.08	2.06	2.85	3.38	1.81	2.03	1.71	3.58	2.23	2.502
ENSG00000008282	SYPL1	49.08	25.78	29.56	38.19	48.3	24	26.06	30.59	21	49.44	38.182	30.218
ENSG00000008283	CYB561	4.17	5.45	3.89	3.82	4.35	1.98	7.34	4.18	1.29	5.65	4.336	4.088
ENSG00000008294	SPAG9	54.71	19.32	18.37	20.99	25.27	41.98	18.95	19.79	29.56	38.89	27.732	29.834
ENSG00000008300	CELSR3	0.62	0.58	0.71	0.62	0.53	0.36	0.66	0.43	0.14	0.9	0.612	0.498
ENSG00000008311	AASS	32.8	18.61	21.31	18.75	26.37	21.49	16.55	14.89	12.31	27.66	23.568	18.58
ENSG00000008323	PLEKHG6	0	0.43	0.19	0.11	0.05	0	0.47	0	0	0	0.156	0.094
ENSG00000008324	SS18L2	10.14	8.79	15.77	11.58	11.48	5.04	14.99	10.44	5.29	12.78	11.552	9.708
ENSG00000008382	MPND	10.87	18.2	14.42	14.8	18.04	4.25	11.15	12.44	2.45	11.44	15.266	8.346
ENSG00000008394	MGST1	6.06	3.95	8.8	6.7	9.91	4.49	21.05	10.53	6.09	6.55	7.084	9.742
ENSG00000008405	CRY1	21.42	8.85	10.31	8.89	13.46	10.41	10.1	9.41	7.96	18.64	12.586	11.304
ENSG00000008438	PGLYRP1	0.13	0.11	0	0	0.13	0.21	0	0.32	0	0	0.074	0.106
ENSG00000008441	NFIX	30.93	19.76	15.91	20.51	25.97	16.66	18.95	23.12	14.86	29.63	22.616	20.644
ENSG00000008513	ST3GAL1	30.43	22.03	21.22	23.06	25.76	13.35	17.98	16.1	9.16	32.27	24.5	17.772
ENSG00000008516	MMP25	1.11	1.19	1.3	1.63	1.51	1.42	1.45	1.75	0.53	3.58	1.348	1.746
ENSG00000008517	IL32	101.93	89.91	99.41	125.57	124.67	77.15	84.5	154.37	95.57	172.18	108.298	116.754
ENSG00000008710	PKD1	44.59	38.09	31.85	38.41	37.53	26.38	26.49	29.35	8.23	34.46	38.094	24.982
ENSG00000008735	MAPK8IP2	0.19	0.44	0.2	0.42	0.39	0.05	0.34	0.32	0.09	0.23	0.328	0.206
ENSG00000008838	MED24	46.13	44.81	35.33	37.96	27.09	20.51	35.55	29.47	9.01	42.91	38.264	27.49
ENSG00000008853	RHOBTB2	38.22	19.89	16.62	20.73	20.3	10.61	15.16	14.37	6.57	22.31	23.152	13.804
ENSG00000008869	HEATR5B	16	8.12	8.61	9.65	11.17	10.05	7.84	7.45	5.31	12.44	10.71	8.618
ENSG00000008952	SEC62	58.77	65.96	73.07	68.41	64.44	56.03	79.85	76.13	59.78	67.78	66.13	67.914
ENSG00000008988	RPS20	1408.84	1619.98	1701.04	1880.79	1752.93	1232.64	1660.74	1501.93	1756.12	1279.81	1672.72	1486.25
ENSG00000009307	CSDE1	337.21	186.14	185.05	193.45	260.98	229.18	154.75	178.87	176.8	296.01	232.566	207.122
ENSG00000009335	UBE3C	31	15.35	15.74	17.31	22.08	13.75	14.03	13.21	7.95	28.59	20.296	15.506
ENSG00000009413	REV3L	15.51	6.85	10.98	10.58	12.25	22.53	9.5	8.26	10.62	14.27	11.234	13.036
ENSG00000009694	TENM1	0.03	0.04	0.04	0.02	0.06	0.03	0.03	0.21	0.01	0.48	0.038	0.152
ENSG00000009709	PAX7	0.03	0.13	0	0	0	0.04	0.03	0.02	0	0	0.032	0.018
ENSG00000009724	MASP2	0.03	0	0.42	0	0.07	0	0.26	0.1	0.01	0	0.104	0.074
ENSG00000009765	IYD	0	0	0.04	0	0	0	0.23	0.02	0	0	0.008	0.05
ENSG00000009780	FAM76A	10.01	5.28	6.36	5.98	7.11	7.46	5.11	5.74	6.15	9.41	6.948	6.774
ENSG00000009790	TRAF3IP3	1.01	1.49	0.49	0.18	0.5	0.71	0.64	2.11	0.29	6.85	0.734	2.12
ENSG00000009830	POMT2	25.34	15.14	8.43	8.88	10.53	11.14	6.18	6.44	6.46	12.62	13.664	8.568
ENSG00000009844	VTA1	53.9	26.62	34.37	29.4	49.05	36.38	27.39	29.37	28.1	51.96	38.668	34.64
ENSG00000009950	MLXIPL	0.04	0.13	0.58	0.05	0.19	0	0.38	0.17	0.01	0.03	0.198	0.118
ENSG00000009954	BAZ1B	33.11	22.11	22.74	26.17	28.71	27.47	17.95	20.14	18	33.99	26.568	23.51
ENSG00000010017	RANBP9	39.41	23.96	25.37	27.16	37.89	28.21	22.64	24.11	23.69	34.53	30.758	26.636
ENSG00000010030	ETV7	0	0	0.11	0.05	0.12	0.05	0.11	0.17	0	2.47	0.056	0.56
ENSG00000010072	SPRTN	5.85	3.02	4.52	2.83	7.07	6.81	3.92	4.96	5.48	9.14	4.658	6.062
ENSG00000010165	METTL13	14.91	11.28	13.11	12.84	11.61	5.23	11.45	11.11	4.01	13.41	12.75	9.042
ENSG00000010219	DYRK4	30.79	47.87	44.13	43.94	35.06	19.88	37.5	29.73	14.95	35.58	40.358	27.528
ENSG00000010244	ZNF207	101.68	58.46	69.18	70.35	80.8	91.4	59.8	62.51	66.51	90.83	76.094	74.21
ENSG00000010256	UQCRC1	317.02	366.65	313.31	329.74	285.53	108.87	315.47	239.71	52.36	321.91	322.45	207.664
ENSG00000010270	STARD3NL	44.41	32.66	34.44	37.16	43.77	22.36	34.91	34.82	18.14	46.84	38.488	31.414
ENSG00000010278	CD9	58.03	33.91	25.95	38.27	35.56	25.38	46.17	48.72	33.91	48.1	38.344	40.456
ENSG00000010282	HHATL	86.01	99.95	70.41	64.76	66.24	32.77	65.45	81.43	39.17	99.04	77.474	63.572
ENSG00000010292	NCAPD2	45.01	29.17	23.77	33.12	35.85	22.99	25.7	17.67	13.61	32.97	33.384	22.588
ENSG00000010295	IFFO1	9.18	10.22	8.23	9.6	9.43	4.23	7.6	7.23	3.46	9.63	9.332	6.43
ENSG00000010310	GIPR	4.81	5.03	4.99	3.99	3.42	6.15	4.75	3.54	1.83	5.09	4.448	4.272
ENSG00000010318	PHF7	17.61	12.16	16.25	15.6	15.32	17.34	10.81	8.93	8.22	20.91	15.388	13.242
ENSG00000010319	SEMA3G	4.2	3.55	3.63	5.75	4.74	2.02	4.69	4.09	2.05	6.88	4.374	3.946
ENSG00000010322	NISCH	45.01	36.83	29.8	34.56	32.94	32.82	30.15	28.6	10.59	39.4	35.828	28.312
ENSG00000010327	STAB1	11.18	15.79	10.05	14.74	14.96	4.55	13.6	11.75	3.83	19.19	13.344	10.584
ENSG00000010361	FUZ	16.09	20.5	13.44	15.71	12.91	6.56	16.04	12.57	3.46	16.04	15.73	10.934
ENSG00000010379	SLC6A13	2.07	3.12	3.21	2.15	2.63	0.82	1.91	1.72	0.52	0.99	2.636	1.192
ENSG00000010404	IDS	24.6	11.94	13.84	12.67	19.31	15.53	10.23	12.96	11.43	22.16	16.472	14.462
ENSG00000010438	PRSS3	0	0	0	0.14	0	0	0.72	0	0.06	0.29	0.028	0.214
ENSG00000010539	ZNF200	6.42	4.88	5.41	4.22	6.19	3.87	4.38	3.55	1.91	6.49	5.424	4.04
ENSG00000010610	CD4	1.93	2.64	1.77	2.52	3.08	1.37	4.52	3.66	0.83	16.54	2.388	5.384
ENSG00000010626	LRRC23	13.47	10.37	9.86	9.29	9.45	4.4	25.44	9.17	6.87	11.48	10.488	11.472
ENSG00000010671	BTK	1.17	1.05	1.16	0.79	1.4	0.93	0.97	0.85	0.54	4.72	1.114	1.602
ENSG00000010704	HFE	1.93	1.09	1.84	1.63	1.08	0.41	0.5	1.47	0.63	2.73	1.514	1.148
ENSG00000010803	SCMH1	47.68	34.12	31.2	35.46	36.87	33.18	26.59	29.3	22.94	38.19	37.066	30.04
ENSG00000010810	FYN	117.38	71.4	58.84	68.53	78.23	68.72	46.9	60.78	51.79	87.4	78.876	63.118
ENSG00000010818	HIVEP2	12.38	5.17	3.99	4.75	6.33	6.59	3.38	4.2	4.2	7.99	6.524	5.272
ENSG00000010932	FMO1	1.38	1.01	0.77	0.21	0.82	0.31	1.17	2.33	0.44	1.25	0.838	1.1
ENSG00000011007	ELOA	30.24	17.13	16.49	17.93	21.31	15.22	13.04	13.86	8.79	28.5	20.62	15.882
ENSG00000011009	LYPLA2	25.99	26.21	20.47	24.57	23.13	9.24	20.66	21.06	5.57	28.18	24.074	16.942
ENSG00000011021	CLCN6	15.35	8.46	6.09	8.5	8.97	6.62	6.31	5.87	3.48	10.39	9.474	6.534
ENSG00000011028	MRC2	24.61	19.16	12.16	19.11	21.61	8.94	18.03	16.27	4.33	24.36	19.33	14.386
ENSG00000011052	NME1-NME2	2.25	9.93	4.8	14.53	34.17	0	12.49	8.78	0	7.4	13.136	5.734
ENSG00000011083	SLC6A7	0.07	0.07	0.03	0	0	0.02	0.04	0.04	0	0.05	0.034	0.03
ENSG00000011105	TSPAN9	242.96	128.89	124.23	151.75	132.51	42.82	85.52	87.83	20.79	151.08	156.068	77.608
ENSG00000011114	BTBD7	16.01	9.91	10.47	10.44	12.87	16.3	8.43	8.88	8.67	15.3	11.94	11.516
ENSG00000011132	APBA3	6.79	10.61	9.49	7.86	9.03	2.55	5.63	4.96	1.13	10.24	8.756	4.902
ENSG00000011143	MKS1	16.83	16.03	13.87	11.84	11.26	5.09	11.04	6.78	3.47	13.77	13.966	8.03
ENSG00000011198	ABHD5	8.41	4.25	5.72	5.81	4.83	4.36	4.73	5.43	3.03	9.72	5.804	5.454
ENSG00000011201	ANOS1	7.26	3.9	3.97	4.4	8.15	5.45	6.29	4.93	3.34	7.25	5.536	5.452
ENSG00000011243	AKAP8L	73.87	61.22	57.79	58.7	62.92	66.77	53.84	56.55	54.65	60.88	62.9	58.538
ENSG00000011258	MBTD1	16.89	7.61	9.78	9.37	13.23	12.11	7.78	9.51	8.36	15.3	11.376	10.612
ENSG00000011260	UTP18	11.52	8.6	14.58	12.75	12.55	9.29	11.2	9.58	6.09	15.66	12	10.364
ENSG00000011275	RNF216	23.09	19.06	14.16	16.51	20.51	13.44	11.77	16.83	10.58	24.77	18.666	15.478
ENSG00000011295	TTC19	28.74	17.69	17.77	23.06	23.25	18.1	16.92	17.7	12.42	27.27	22.102	18.482
ENSG00000011304	PTBP1	61.42	51.8	42.18	51.76	50.54	31.71	53.36	41.82	18.1	63.8	51.54	41.758
ENSG00000011332	DPF1	2.79	2.38	2.71	2.9	1.94	1.63	1.51	1.27	0.7	2.54	2.544	1.53
ENSG00000011347	SYT7	0.98	0.54	0.5	0.64	0.68	0.4	0.93	0.69	0.23	0.6	0.668	0.57
ENSG00000011376	LARS2	15.89	13.64	13.97	17.66	14.48	11.6	10.57	10.19	7.7	16.16	15.128	11.244
ENSG00000011405	PIK3C2A	20.02	5.67	6.8	6.85	13.11	17.67	5.97	8.27	12.36	15.68	10.49	11.99
ENSG00000011422	PLAUR	5.84	6.08	4.07	6.39	4.91	6.2	5.44	5.54	3.84	7.29	5.458	5.662
ENSG00000011426	ANLN	139.98	47.12	59.46	61.53	82.4	227.93	58.46	53.88	208.93	100.8	78.098	130
ENSG00000011451	WIZ	26.66	24.81	21.38	26.56	26.36	10.23	16.44	16.65	6.31	26.03	25.154	15.132
ENSG00000011454	RABGAP1	36.36	21.66	22.63	23.13	29.62	24.25	21.02	21.28	21.99	31.37	26.68	23.982
ENSG00000011465	DCN	580.16	362.75	336.35	403.46	490.06	256.17	294.41	389.02	217.58	596.31	434.556	350.698
ENSG00000011478	QPCTL	2.14	2.06	3.15	2.9	2.09	0.42	2.38	2.1	0.45	3.62	2.468	1.794
ENSG00000011485	PPP5C	84.99	69.94	67.05	77.17	76.73	54.42	65.19	65.26	46.42	69.98	75.176	60.254
ENSG00000011523	CEP68	15.2	7.87	9.74	9.96	15.8	11.35	8.45	9.2	6.46	17.31	11.714	10.554
ENSG00000011566	MAP4K3	34.88	14.65	18.35	17.73	25.44	29.86	15.06	18.85	19.2	27.47	22.21	22.088
ENSG00000011590	ZBTB32	0	0	0	0	0	0	0	0	0	0.09	0	0.018
ENSG00000011600	TYROBP	4.64	7.21	5.08	6.8	4.58	3.05	3.58	8.52	8.94	31.3	5.662	11.078
ENSG00000011638	TMEM159	58.28	65.55	83.48	98.66	102.23	24.07	61.95	50.94	11.57	96.91	81.64	49.088
ENSG00000011677	GABRA3	0.09	0.13	0.04	0.3	0.05	0.07	0.58	0.54	0.06	0.1	0.122	0.27
ENSG00000012048	BRCA1	9.15	6.3	6	7.98	7.62	9.15	4.66	4.48	4.77	9.32	7.41	6.476
ENSG00000012061	ERCC1	89.25	114.35	103.1	105.27	94.72	41.31	89.54	83.07	37.62	91.13	101.338	68.534
ENSG00000012124	CD22	0.84	1.02	0.27	0.33	0.8	0.37	1.83	0.36	0.08	0.73	0.652	0.674
ENSG00000012171	SEMA3B	11.39	13.55	12.58	15.63	12.36	4.94	14	11.97	2.23	13.69	13.102	9.366
ENSG00000012174	MBTPS2	14	4.99	6.17	6.54	10.11	7.21	5.07	6.38	5.28	12.73	8.362	7.334
ENSG00000012211	PRICKLE3	3.95	2.51	2.06	3	2.89	1.55	3.48	1.78	1.55	2.85	2.882	2.242
ENSG00000012223	LTF	0.7	1.13	0.74	0.94	2.85	1.14	2.54	2.21	0.57	1.19	1.272	1.53
ENSG00000012232	EXTL3	32.1	23.35	19.81	24.51	28.39	7.79	17.38	19.51	5.43	37.68	25.632	17.558
ENSG00000012504	NR1H4	0.17	0	0.21	0	0.21	0	0.15	0.05	0.02	0.03	0.118	0.05
ENSG00000012660	ELOVL5	35.49	15.45	16.03	16.24	26.31	18.73	18.97	20.17	14.98	32	21.904	20.97
ENSG00000012779	ALOX5	1.22	0.87	1.84	2.56	1.07	1.09	0.83	1.74	0.16	3.47	1.512	1.458
ENSG00000012817	KDM5D	26.29	0.09	16.77	15.73	0.02	0.05	15.87	14.87	10.76	0	11.78	8.31
ENSG00000012822	CALCOCO1	88.53	76.3	72.26	72.84	87.6	63.84	60.02	58.94	46.1	79.74	79.506	61.728
ENSG00000012963	UBR7	36.23	25.27	26	28.17	32.32	22.98	20.54	19.6	16.39	34.43	29.598	22.788
ENSG00000012983	MAP4K5	29.38	10	13.42	10.97	20.49	26.88	12.61	13.63	19.51	19.59	16.852	18.444
ENSG00000013016	EHD3	18.84	20.11	21.15	33.46	27.04	13.47	12.78	14.78	9.19	26.58	24.12	15.36
ENSG00000013275	PSMC4	54.66	62.91	55.15	54.94	56.43	27.94	50.84	48.99	18.38	61.48	56.818	41.526
ENSG00000013288	MAN2B2	6.99	5.06	3.67	6.18	4.95	2.79	5.08	6.16	3.38	5.74	5.37	4.63
ENSG00000013293	SLC7A14	0.09	0.05	0.02	0.02	0.09	0.02	0.03	0.05	0.04	0.04	0.054	0.036
ENSG00000013297	CLDN11	3.51	1.97	1.57	2.42	2.85	1.85	2.01	3.68	2.32	3.2	2.464	2.612
ENSG00000013306	SLC25A39	51.63	60.89	53.22	56.67	49.71	11.22	63.71	43.72	7.11	53.38	54.424	35.828
ENSG00000013364	MVP	6.74	5.63	6.05	6.06	5.76	3.05	7.45	7.04	3	24.11	6.048	8.93
ENSG00000013374	NUB1	44.1	20.32	23.74	27.2	36.62	49.95	19.55	22.38	47.24	55.61	30.396	38.946
ENSG00000013375	PGM3	14.44	11.11	10.98	13.72	17.15	10.18	13.27	8.88	7.43	20.81	13.48	12.114
ENSG00000013392	RWDD2A	3.5	2.72	3.5	2.53	3.49	2	2.85	2.28	1.49	4.52	3.148	2.628
ENSG00000013441	CLK1	73.08	49.01	83.64	75.25	74.88	64.18	75.03	77.01	52.25	75.51	71.172	68.796
ENSG00000013503	POLR3B	9.06	6.14	6.44	7.69	9.73	9.24	5	5.14	6.64	10.8	7.812	7.364
ENSG00000013523	ANGEL1	16.7	11.54	9.9	10.51	13.88	7.84	8.29	8.67	4.59	12.9	12.506	8.458
ENSG00000013561	RNF14	45.28	19.69	27.42	23.45	35.04	25.69	22.97	23.89	21.17	45.33	30.176	27.81
ENSG00000013563	DNASE1L1	9.53	11.94	11.75	12.87	12.67	3.85	10.61	9.99	2.47	14.88	11.752	8.36
ENSG00000013573	DDX11	23.73	17.88	16.94	24.94	18.84	14.44	18.27	12.37	3.74	15.99	20.466	12.962
ENSG00000013583	HEBP1	53.65	69.6	64.99	67.37	60.39	27.82	55.05	51.81	18.66	63.41	63.2	43.35
ENSG00000013588	GPRC5A	0.8	0.48	0.85	1.94	1.61	0.25	1.38	0.94	0.25	0.77	1.136	0.718
ENSG00000013619	MAMLD1	3.86	2.91	2.28	2.73	3.72	2.41	3.57	2.94	1.46	3.86	3.1	2.848
ENSG00000013725	CD6	0.17	0.36	0.06	0.19	0.17	0.04	0.12	0.87	0.04	1.4	0.19	0.494
ENSG00000013810	TACC3	31.4	42.38	36.6	39.28	33.07	20.52	39.81	28.99	10.42	34.09	36.546	26.766
ENSG00000014123	UFL1	29.97	12.58	16.26	15.61	22.69	21.82	12.41	15.12	20.55	23.91	19.422	18.762
ENSG00000014138	POLA2	16.5	22.29	13.4	17.62	14.87	11.71	15.13	10.1	6.39	20.46	16.936	12.758
ENSG00000014164	ZC3H3	8.79	9.54	7.8	9.33	9.39	2.48	7.4	6.97	1.2	7.84	8.97	5.178
ENSG00000014216	CAPN1	49.91	48.69	38.94	51.4	47.55	18.9	36.31	38.23	10.56	55.6	47.298	31.92
ENSG00000014257	ACPP	1.63	0.96	0.2	0.32	0.43	1	1.42	0.18	0.46	2.37	0.708	1.086
ENSG00000014641	MDH1	1142.33	1147.83	1158.68	1117.8	1079.48	452.6	984.81	961.78	407.17	1102.19	1129.22	781.71
ENSG00000014824	SLC30A9	48.12	27.4	28.04	27.48	38.39	40.69	22.97	28.12	34.59	50.49	33.886	35.372
ENSG00000014914	MTMR11	7.96	3.97	4	3.7	3.92	3.94	6.52	4.28	1.77	5.94	4.71	4.49
ENSG00000014919	COX15	26.44	15.89	18.8	19.01	23.69	12.32	15.14	11.72	8.08	28.23	20.766	15.098
ENSG00000015133	CCDC88C	3.93	2.5	2.3	3.79	4.1	3.11	5.57	4.02	1.34	5.93	3.324	3.994
ENSG00000015153	YAF2	21.86	18.07	19.5	19.06	17.05	19.62	18.07	21.58	19.04	23.74	19.108	20.41
ENSG00000015171	ZMYND11	66.35	32.54	32.7	33.16	52.6	57.75	27.45	34.67	51.66	60.14	43.47	46.334
ENSG00000015285	WAS	1.15	1.45	1.44	1.72	1.73	0.59	0.91	1.98	0.66	9.01	1.498	2.63
ENSG00000015413	DPEP1	0.45	0.32	0.26	0.38	0.39	0.67	1.33	0.5	0.09	0.44	0.36	0.606
ENSG00000015475	BID	5.96	7.36	7.48	10.36	9.53	3.82	10.97	8.64	2.3	7.63	8.138	6.672
ENSG00000015479	MATR3	262.73	171.25	183.05	184.3	240.61	186.81	146.15	164.53	204.69	251.13	208.388	190.662
ENSG00000015520	NPC1L1	0.03	0.06	0.07	0.05	0.02	0.02	0.1	0.04	0	0.03	0.046	0.038
ENSG00000015532	XYLT2	12.89	13.09	10.57	11.27	11.47	4.45	8.93	8.28	2.41	11.79	11.858	7.172
ENSG00000015568	RGPD5	2.29	2.93	3.1	0.43	0.7	17.64	3.75	14.03	16.5	2.16	1.89	10.816
ENSG00000015592	STMN4	0.83	0.66	0.54	0.44	0.98	0.11	0.73	0.34	0.42	0.14	0.69	0.348
ENSG00000015676	NUDCD3	40.56	23.06	21.73	26.2	28.3	20.52	18.75	25.13	14.09	43.24	27.97	24.346
ENSG00000016082	ISL1	0.27	0.31	0.14	0.06	0.37	0.08	0.39	0.31	0.25	0.13	0.23	0.232
ENSG00000016391	CHDH	1.02	1.35	1.56	1.54	1.68	0.5	1.06	0.85	0.34	1.58	1.43	0.866
ENSG00000016402	IL20RA	0.44	0.41	0.4	0.5	0.42	0.45	0.43	0.66	0.29	0.77	0.434	0.52
ENSG00000016490	CLCA1	0	0	0	0	0.05	0	0	0.04	0.01	0.03	0.01	0.016
ENSG00000016602	CLCA4	0	0.02	0	0	0	0	0	0	0.01	0.05	0.004	0.012
ENSG00000016864	GLT8D1	40.49	39.86	39.02	42.57	42.43	26.01	44.14	36.97	17.67	40	40.874	32.958
ENSG00000017260	ATP2C1	55.38	31.63	38.61	37.05	45.18	43.4	34.17	34.3	29.53	50.02	41.57	38.284
ENSG00000017427	IGF1	9.33	3.62	3.74	3.54	7.32	7.18	3.96	5.97	12.87	8.66	5.51	7.728
ENSG00000017483	SLC38A5	4.88	1.49	1.29	1.2	1.51	1.02	3.97	3.07	0.27	1.44	2.074	1.954
ENSG00000017797	RALBP1	28.5	26.93	24.03	26.24	30.42	18.32	23.56	24	18.27	32.56	27.224	23.342
ENSG00000018189	RUFY3	24.65	18.98	17.95	17.15	19.22	19.57	17.14	18.09	12.55	24.83	19.59	18.436
ENSG00000018236	CNTN1	4.54	3.81	1.06	2.08	5.13	0.98	4.94	2.61	2.51	2.96	3.324	2.8
ENSG00000018280	SLC11A1	1.21	0.16	0.08	0.13	0.36	0.04	0.06	0.35	0.07	0.81	0.388	0.266
ENSG00000018408	WWTR1	100.57	37.96	29.85	38.69	46.69	64.72	28.8	36.14	41.38	67.26	50.752	47.66
ENSG00000018510	AGPS	23.56	10.67	9.84	11.32	15.46	19.77	7.36	10.73	9.86	25.25	14.17	14.594
ENSG00000018607	ZNF806	0	0	0	0	0.05	0	0	0	0	0.05	0.01	0.01
ENSG00000018610	CXorf56	12.26	11.87	12.93	13.55	12.53	8.55	9.14	9.02	9.16	15.77	12.628	10.328
ENSG00000018625	ATP1A2	10.69	6.58	8.55	9.12	7.96	10.26	7.94	8.53	4.04	13.41	8.58	8.836
ENSG00000018699	TTC27	13.75	11.57	10.72	9.27	12.94	5.86	6.7	8.22	5.06	11.96	11.65	7.56
ENSG00000018869	ZNF582	3.1	2.78	1.47	2.97	2.31	1.77	2.69	2.47	1.48	2.59	2.526	2.2
ENSG00000019102	VSIG2	0.91	1.09	1.18	1.42	0.46	1.66	3.09	1.53	0.58	1.01	1.012	1.574
ENSG00000019144	PHLDB1	86.57	70.81	68.36	78.61	73.87	54.08	62.44	60.11	21.4	75.74	75.644	54.754
ENSG00000019169	MARCO	0.17	0.08	0.29	0	0	0.04	0.16	0.19	0.22	0.75	0.108	0.272
ENSG00000019186	CYP24A1	0	0	0	0	0	0.05	0.23	0	0	0	0	0.056
ENSG00000019485	PRDM11	12.23	8.16	8.37	8.88	10.57	6.3	5.98	5.43	2.94	11.04	9.642	6.338
ENSG00000019505	SYT13	1.11	1	0.57	0.53	0.75	0.57	0.95	1	0.52	0.81	0.792	0.77
ENSG00000019549	SNAI2	35.89	15.19	18.55	14.91	24.09	27.99	17.28	20.05	30.39	24.1	21.726	23.962
ENSG00000019582	CD74	25.37	37.34	22.13	45.4	57.98	22.14	36.44	82.46	32.11	464.57	37.644	127.544
ENSG00000019991	HGF	5.02	1.4	1.51	1.37	2.12	3.18	1.27	1.29	2.96	3.97	2.284	2.534
ENSG00000019995	ZRANB1	25.02	13.46	15.39	13.75	19.83	13.6	11.76	12.86	11.12	21.42	17.49	14.152
ENSG00000020129	NCDN	13.91	12.51	10.58	13.14	13.39	4.6	9.11	7.71	2.27	14.22	12.706	7.582
ENSG00000020181	ADGRA2	35.37	20.63	16.42	22.43	25.45	14.35	21.53	23.2	10.23	30.67	24.06	19.996
ENSG00000020219	CCT8L1P	0	0	0.04	0	0.1	0	0	0	0	0	0.028	0
ENSG00000020256	ZFP64	8.52	5.87	5.86	6.12	8.36	7.6	4.68	4.79	6.58	6.59	6.946	6.048
ENSG00000020426	MNAT1	23.92	20.02	23.27	21.23	26.32	22.03	23.06	22.38	27.62	26.01	22.952	24.22
ENSG00000020577	SAMD4A	67.72	25.45	19.59	22.72	28.16	26.96	19.3	22.16	20.52	46.2	32.728	27.028
ENSG00000020633	RUNX3	1.34	0.25	0.14	0.1	0.34	0.05	0.27	0.44	0.04	3.53	0.434	0.866
ENSG00000020922	MRE11	10.47	5.67	5.83	6.91	7.58	9.87	6.59	5.29	5.18	12.11	7.292	7.808
ENSG00000021300	PLEKHB1	3.15	1.68	2.13	3.34	2.19	1.61	2.78	1.92	1.06	1.76	2.498	1.826
ENSG00000021355	SERPINB1	16.68	8.37	9.53	14.5	14.13	10.14	12.83	13.31	7.76	25.18	12.642	13.844
ENSG00000021461	CYP3A43	0	0.08	0.12	0	0	0	0	0.15	0.02	0.09	0.04	0.052
ENSG00000021488	SLC7A9	0.27	0.15	0.13	0	0.1	0	0.07	0.04	0.07	0.04	0.13	0.044
ENSG00000021574	SPAST	8.77	3.82	4.17	4.87	7.46	7.17	3.56	4.47	3.81	9.91	5.818	5.784
ENSG00000021645	NRXN3	0.17	0.33	0.22	0.38	0.46	0.17	0.68	0.81	0.38	0.34	0.312	0.476
ENSG00000021762	OSBPL5	10.31	8.78	7.23	9.75	9.83	3.86	10.15	8.19	3.36	12.34	9.18	7.58
ENSG00000021776	AQR	17.4	14.66	13.68	15.78	18.91	17.57	13.02	15.47	15.53	16.63	16.086	15.644
ENSG00000021826	CPS1	3.28	2.34	4.36	0.85	2.73	0.68	5.36	1.07	0.67	2.71	2.712	2.098
ENSG00000021852	C8B	0	0.1	0.61	0	0.21	0	0.5	0	0	0.17	0.184	0.134
ENSG00000022267	FHL1	231.55	172.11	229.12	209.79	232.67	125.77	176.61	207.65	94.56	222.41	215.048	165.4
ENSG00000022277	RTFDC1	74.8	59.35	63.17	64.1	74.81	40.68	52.3	56.05	32.37	76.72	67.246	51.624
ENSG00000022355	GABRA1	0.38	0	0.04	0.13	0.16	0.04	0.3	0.02	0.02	0.16	0.142	0.108
ENSG00000022556	NLRP2	0.97	1.92	0	0.26	0.2	1.84	1.62	0.5	1.27	2.48	0.67	1.542
ENSG00000022567	SLC45A4	7.51	3.92	3.68	4.31	6	3.55	3	2.41	1.94	6.43	5.084	3.466
ENSG00000022840	RNF10	155.93	153.85	151.87	152.62	140.89	96.28	129.51	102.86	74.4	130.65	151.032	106.74
ENSG00000022976	ZNF839	6.74	6.85	4.6	5.88	5.88	3.08	5.46	3.59	2.05	5.51	5.99	3.938
ENSG00000023041	ZDHHC6	22.6	19.47	23.53	22.49	20.11	23.15	20.39	20.48	23.33	25.67	21.64	22.604
ENSG00000023171	GRAMD1B	5.5	3.27	2.81	3.89	2.9	2.38	1.9	1.83	0.74	4.07	3.674	2.184
ENSG00000023191	RNH1	62.93	65.93	57.99	71.38	59.17	17.51	51.18	45.48	8.64	61.74	63.48	36.91
ENSG00000023228	NDUFS1	134.41	65.57	72.69	76.83	88.75	59.37	47.23	50.95	32.03	104.67	87.65	58.85
ENSG00000023287	RB1CC1	31.16	13.25	18.53	20.79	26.09	21.24	16.85	13.48	19.01	32.12	21.964	20.54
ENSG00000023318	ERP44	19.88	11.61	13.93	13.03	16.79	13.13	12.61	14.26	13.34	19.97	15.048	14.662
ENSG00000023330	ALAS1	45.39	38.22	37.34	45.04	40.18	20.51	28.28	36.82	15.64	50.76	41.234	30.402
ENSG00000023445	BIRC3	0.46	0.94	0.51	0.32	0.92	0.31	0.33	0.93	0.31	3.62	0.63	1.1
ENSG00000023516	AKAP11	13.24	4.33	4.12	4.82	7.56	9.24	3.33	5.35	5.57	10.76	6.814	6.85
ENSG00000023572	GLRX2	11.75	8.84	13.18	8.13	13.13	8.6	11.01	12.16	11.02	13.83	11.006	11.324
ENSG00000023608	SNAPC1	7.04	4.94	7.21	6.49	7.59	5.22	5.93	5.88	6.71	5.79	6.654	5.906
ENSG00000023697	DERA	14.81	15.79	11.16	13.9	16.05	9.78	11.92	10.22	6.97	13.71	14.342	10.52
ENSG00000023734	STRAP	101	73.35	86.95	82.99	87.31	58.53	81.83	67.46	48.44	103.13	86.32	71.878
ENSG00000023839	ABCC2	0.19	0.13	0.4	0.18	0.12	0.03	0.17	0.15	0.08	0.18	0.204	0.122
ENSG00000023892	DEF6	1.49	1.16	0.64	0.93	0.86	0.33	1.77	1.76	0.09	5.06	1.016	1.802
ENSG00000023902	PLEKHO1	43.57	67.4	54.15	59.87	56.63	20.12	47.9	42.15	12.55	62.13	56.324	36.97
ENSG00000023909	GCLM	6.14	2.26	4.68	3.05	5.03	2.53	4.19	2.56	1.92	6.37	4.232	3.514
ENSG00000024048	UBR2	15.34	6.86	8.13	8.17	9.89	8.48	6.44	6.59	5.98	12.71	9.678	8.04
ENSG00000024422	EHD2	44.43	34.42	32.32	40.6	41.7	27.71	32.52	43.5	29.09	41.08	38.694	34.78
ENSG00000024526	DEPDC1	22.76	5.65	11.84	8.85	12.83	26.44	9.59	9.68	14.84	21.09	12.386	16.328
ENSG00000024862	CCDC28A	8.86	6.21	7.08	7.39	8.57	6.78	8.91	6.71	4.64	9.13	7.622	7.234
ENSG00000025039	RRAGD	88.1	29.02	34.06	37.63	47.16	34.03	28.07	33.1	22.63	70.14	47.194	37.594
ENSG00000025156	HSF2	30.92	21.38	27.02	28.36	27.16	20.93	18.02	14.64	13.44	28.34	26.968	19.074
ENSG00000025293	PHF20	33.21	27.91	26.95	27.08	25.55	20.41	21.57	18.92	16.62	28.35	28.14	21.174
ENSG00000025423	HSD17B6	0.11	0.24	0	0.1	0.56	0.14	0	0.31	0.1	0.05	0.202	0.12
ENSG00000025434	NR1H3	13.95	9.88	8.27	8.76	11.51	5.57	11.07	7.3	2.98	9.89	10.474	7.362
ENSG00000025708	TYMP	4.03	2.75	1.56	2.55	1.62	0.57	4.53	2.72	0.38	23.93	2.502	6.426
ENSG00000025770	NCAPH2	32.76	42.17	34.47	37.42	35.7	7.01	30.53	18.09	4.19	35.13	36.504	18.99
ENSG00000025772	TOMM34	11.04	12.14	12.13	11.43	10.59	6.9	11.32	9.85	4.76	13.47	11.466	9.26
ENSG00000025796	SEC63	54.5	19.53	27.07	30.93	39.36	55.1	25.6	31.67	46.4	60.73	34.278	43.9
ENSG00000025800	KPNA6	23.74	17.59	15.74	18.3	20.18	11.85	13.83	13.85	7.39	22.55	19.11	13.894
ENSG00000026025	VIM	2165.76	1659.93	1878.17	1895.92	1905.48	1236.44	1510.02	1310.14	855.24	1808.15	1901.05	1344
ENSG00000026036	RTEL1-TNFRSF6B	1.34	1.92	1.98	1.37	1.33	0.95	1.52	1.3	0.4	1.93	1.588	1.22
ENSG00000026103	FAS	3.69	1.49	1.79	1.18	3.09	1.79	1.99	2.83	2.26	3.57	2.248	2.488
ENSG00000026297	RNASET2	9.88	16.71	13.37	12.28	13.12	5.87	12.12	14.5	3.29	19.86	13.072	11.128
ENSG00000026508	CD44	16.03	7.91	6.38	6.79	7.89	9.57	12.09	11.72	10.56	26.45	9	14.078
ENSG00000026559	KCNG1	1.08	0.14	0.15	0.24	0.39	0.28	0.29	0.06	0.13	0.48	0.4	0.248
ENSG00000026652	AGPAT4	11.82	6.84	6.71	6.17	5.04	5.66	6.31	4.12	3.11	6.26	7.316	5.092
ENSG00000026751	SLAMF7	0.04	0.15	0.11	0.12	0.04	0.15	0.11	0.55	0.06	7.75	0.092	1.724
ENSG00000026950	BTN3A1	7.76	5.03	5.71	5.39	7.65	4.81	7	5.84	3.04	20.95	6.308	8.328
ENSG00000027001	MIPEP	13.48	13.77	12.88	12.32	10.8	5.06	9.66	8.44	4	11.49	12.65	7.73
ENSG00000027075	PRKCH	27.77	14.75	14.88	16.87	19.33	15.34	14.96	15.64	9.52	29.21	18.72	16.934
ENSG00000027644	INSRR	0.02	0.04	0	0.03	0.03	0.04	0.01	0	0.01	0.02	0.024	0.016
ENSG00000027697	IFNGR1	35.2	18.75	24.19	23.35	28.8	21.28	22.67	24.59	15.19	41.66	26.058	25.078
ENSG00000027847	B4GALT7	9.3	12.84	8.28	13.19	10.95	4.84	9.57	7.9	3.09	10.81	10.912	7.242
ENSG00000027869	SH2D2A	0.53	0.54	0.65	0.48	0.27	0.13	0.32	0.87	0.3	3.59	0.494	1.042
ENSG00000028116	VRK2	13.36	7.61	9.32	7.69	13.78	9.94	9.72	9.1	7.62	16.31	10.352	10.538
ENSG00000028137	TNFRSF1B	6.98	6.77	4.63	5.18	6.21	2.95	4.41	5.36	2.93	13.69	5.954	5.868
ENSG00000028203	VEZT	61.01	26.33	32.55	32.79	48.85	40.93	31.96	34.17	31.43	50.25	40.306	37.748
ENSG00000028277	POU2F2	0.15	0.35	0.17	0.68	0.9	0.23	0.24	0.48	0.52	1.9	0.45	0.674
ENSG00000028310	BRD9	21.28	21.54	16.16	18.98	20.8	13.74	15.81	14.54	11.45	18.03	19.752	14.714
ENSG00000028528	SNX1	49	40.58	34.84	43.18	40.19	30.54	33.44	30.86	19.48	49.49	41.558	32.762
ENSG00000028839	TBPL1	15.64	14.3	20.41	13.14	14.32	7.37	17.15	11.88	8.72	20.05	15.562	13.034
ENSG00000029153	ARNTL2	3.99	1.28	1.99	2.41	4.81	2.2	1.75	2.19	1.59	5.21	2.896	2.588
ENSG00000029363	BCLAF1	110.48	60.95	55.93	58.87	68.88	116.76	46.72	57.04	107.73	84.28	71.022	82.506
ENSG00000029364	SLC39A9	17.72	9.4	9.78	11.41	11.16	9.35	10.57	10.61	5.74	18.06	11.894	10.866
ENSG00000029534	ANK1	9.99	5.23	4.11	3.64	4.69	2.3	3.25	7.29	1.58	4.56	5.532	3.796
ENSG00000029559	IBSP	0.17	0.05	0.09	0.05	0	0.04	0.48	1.76	0.08	0.05	0.072	0.482
ENSG00000029639	TFB1M	10.84	9.73	15.36	11.47	13.35	9.47	13.9	13.39	7.07	12.89	12.15	11.344
ENSG00000029725	RABEP1	36.81	16.93	19.77	22.03	24.58	43.53	14.86	16.69	27.32	38.13	24.024	28.106
ENSG00000029993	HMGB3	105.38	109.86	93.68	99.04	107.03	105.41	110.88	97.51	85.37	105.03	102.998	100.84
ENSG00000030066	NUP160	20.96	13.19	11.64	13.17	16.68	13.15	10.45	10.86	6.55	19.71	15.128	12.144
ENSG00000030110	BAK1	15.44	14.7	16.98	19.87	17.68	4.62	15.47	11.6	2.34	21.58	16.934	11.122
ENSG00000030304	MUSK	0.07	0	0	0	0	0.03	0.06	0.06	0.01	0.14	0.014	0.06
ENSG00000030419	IKZF2	3.92	2.08	2.08	1.73	2.27	3.48	1.86	1.32	1.25	4.07	2.416	2.396
ENSG00000030582	GRN	84.93	97.99	68.3	84.41	82.22	38.1	78.4	74.35	21.91	102.63	83.57	63.078
ENSG00000031003	FAM13B	14.65	7.18	9.49	7.55	13.55	10.91	7.4	7.18	8.16	18.06	10.484	10.342
ENSG00000031081	ARHGAP31	40.19	11.64	11.35	12.95	14.82	10.6	10.52	11.93	6.34	22.95	18.19	12.468
ENSG00000031691	CENPQ	7.75	4.26	4.67	4.1	6.29	3.7	4.91	3.29	3.38	6.57	5.414	4.37
ENSG00000031698	SARS	64.66	53.12	55.04	56.53	66.02	38.19	50.67	51.74	32.9	67.01	59.074	48.102
ENSG00000031823	RANBP3	49.55	43.49	38.29	47.02	51.15	40.15	37.2	36.62	28.99	57.3	45.9	40.052
ENSG00000032219	ARID4A	19.78	11.18	16.48	13.94	15.25	22.85	14.42	14.82	27.23	15.07	15.326	18.878
ENSG00000032389	TSSC1	9.98	10.63	8.77	10.99	10.26	4.07	10.13	7.93	2.44	10.33	10.126	6.98
ENSG00000032444	PNPLA6	31.44	33.34	26.91	24.63	21.9	6.86	22.84	20.17	5.76	22.19	27.644	15.564
ENSG00000032742	IFT88	10.71	9.08	8.45	9.85	13.38	7.03	8.6	8.08	9.83	8.37	10.294	8.382
ENSG00000033011	ALG1	7.12	5.15	5.82	6.27	5.52	2.53	5.08	5.12	1.12	5.67	5.976	3.904
ENSG00000033030	ZCCHC8	20.57	16.84	19.85	18.42	18.97	14.75	12.5	15.45	10.07	19.18	18.93	14.39
ENSG00000033050	ABCF2	20.48	12.92	13.61	13.88	15.31	12.28	12.76	11.03	10.45	21.71	15.24	13.646
ENSG00000033100	CHPF2	8.21	9.8	8.11	7.55	8.56	2.51	8.04	6.6	0.89	9.27	8.446	5.462
ENSG00000033122	LRRC7	1.11	0.68	1.52	0.94	1.3	1.04	0.3	0.64	0.95	1.35	1.11	0.856
ENSG00000033170	FUT8	10.95	4.88	4.04	5.19	9.71	4.7	6.7	5.66	3.17	11.96	6.954	6.438
ENSG00000033178	UBA6	37.68	11.43	12.56	15.26	19.72	23.06	12.83	8.99	21.3	31.53	19.33	19.542
ENSG00000033327	GAB2	17.9	8.17	6.6	9.05	11.32	8.39	6.62	7.29	4.4	10.25	10.608	7.39
ENSG00000033627	ATP6V0A1	22.35	15.15	13.8	16.61	15.1	14.83	12.98	13.96	6.4	16.05	16.602	12.844
ENSG00000033800	PIAS1	34.7	19.25	19.58	22.02	24.93	40.14	12.89	18.69	30.94	31.39	24.096	26.81
ENSG00000033867	SLC4A7	14.17	5.2	5.93	5.01	8.16	8.72	6.77	5.03	4.5	11.03	7.694	7.21
ENSG00000034053	APBA2	1.43	0.95	0.93	0.89	1.02	0.41	1.34	1.19	0.37	1.45	1.044	0.952
ENSG00000034152	MAP2K3	15.51	14.29	13.39	13.18	14.18	6.25	16.04	10.73	7.18	19.09	14.11	11.858
ENSG00000034239	EFCAB1	0.93	0.07	0.13	0.67	0.26	0.27	14.72	1.06	0.22	0.16	0.412	3.286
ENSG00000034510	TMSB10	1643.84	2609.02	2008.59	2494.06	2012.32	933.86	2220.35	1992.81	755.48	2121.48	2153.57	1604.8
ENSG00000034533	ASTE1	5.14	2.79	3.39	3.97	7.06	2.17	4.15	2.2	2.43	5.54	4.47	3.298
ENSG00000034677	RNF19A	45.15	28.83	24.56	28.85	35.4	43.38	18.17	25.05	33.46	41.21	32.558	32.254
ENSG00000034693	PEX3	16.67	12.16	17.47	18.78	17.61	9.11	12.69	11.59	7.22	17.95	16.538	11.712
ENSG00000034713	GABARAPL2	143.3	121.29	137.57	139.4	160.72	74.52	129.74	113.58	68.52	149.74	140.456	107.22
ENSG00000034971	MYOC	1.19	0.92	1.79	1.77	2.47	1.1	2.63	1.96	0.38	2.03	1.628	1.62
ENSG00000035115	SH3YL1	22.28	16.25	10.16	15.4	16.58	14.78	18.25	15.37	9.73	16.82	16.134	14.99
ENSG00000035141	FAM136A	29.06	30.53	28.6	28.47	34.76	19.42	27.42	25.56	16.52	35.22	30.284	24.828
ENSG00000035403	VCL	135.27	73.27	64.44	77.97	108.6	74.44	56.34	68.85	43.46	131.2	91.91	74.858
ENSG00000035499	DEPDC1B	4.33	3.22	3.13	3.46	4.06	2.69	3.3	2.46	1.43	5.32	3.64	3.04
ENSG00000035664	DAPK2	5.24	5.7	6.02	7.62	6.54	3.85	7.25	3.19	2.04	3.93	6.224	4.052
ENSG00000035681	NSMAF	16.41	14.78	16.36	17.57	20.03	16.33	10.77	14.65	10.51	18	17.03	14.052
ENSG00000035687	ADSS	13.21	6.97	9.2	8.95	11.29	10.65	7.49	9.23	10.28	13.92	9.924	10.314
ENSG00000035720	STAP1	0.15	0	0	0.07	0	0	0.07	0.38	0.02	2.12	0.044	0.518
ENSG00000035862	TIMP2	142.89	86.08	86.38	103.92	114.1	66.88	73.11	87.46	65.2	150.64	106.674	88.658
ENSG00000035928	RFC1	34.1	13.88	21.95	21.42	28.73	48.3	19.15	17.22	54.98	24.09	24.016	32.748
ENSG00000036054	TBC1D23	21.16	8.46	13.9	10.19	14	13.2	9.84	10.97	10.76	21.64	13.542	13.282
ENSG00000036257	CUL3	67.91	42	54.42	49.52	59.99	54.76	46.03	43.93	57.77	62.78	54.768	53.054
ENSG00000036448	MYOM2	123.76	147.58	128.33	84.7	170.53	72.02	118.47	151.28	90.07	95.67	130.98	105.502
ENSG00000036473	OTC	0	0.05	0.44	0.1	0.46	0.25	0.75	0.62	0.11	0.28	0.21	0.402
ENSG00000036530	CYP46A1	1.22	2.34	2.17	1.6	2.22	2.28	2.29	1.87	1.38	1.82	1.91	1.928
ENSG00000036549	ZZZ3	28.61	13.98	12.54	13.49	19.12	20.24	11.18	13.48	12.48	25.55	17.548	16.586
ENSG00000036565	SLC18A1	0.09	0.08	0	0.09	0.21	0.15	0.16	0	0.1	0.06	0.094	0.094
ENSG00000036672	USP2	44.31	37.03	39.32	40.18	36.36	23.09	20.05	25.52	15.97	37.14	39.44	24.354
ENSG00000036828	CASR	0.01	0.01	0	0	0	0	0.04	0	0	0	0.004	0.008
ENSG00000037042	TUBG2	16.83	8.81	14.17	16.79	13.61	11.49	15.82	14.45	6.48	17.93	14.042	13.234
ENSG00000037241	RPL26L1	29.84	37.94	38.52	47.66	34.9	28.51	39.61	33.28	25.29	34.68	37.772	32.274
ENSG00000037280	FLT4	8.06	7.13	6.23	8.75	8.16	3.53	8.93	8.42	2.74	7.46	7.666	6.216
ENSG00000037474	NSUN2	26.1	16.6	16.8	21.48	22.75	13.92	21.7	21.12	10.24	31.25	20.746	19.646
ENSG00000037637	FBXO42	15.29	11.84	12.15	13.74	13.54	3.89	8.86	8.97	1.94	12.75	13.312	7.282
ENSG00000037749	MFAP3	28.59	10.02	11.07	9.49	14.14	13.34	9.65	8.09	6.29	25.92	14.662	12.658
ENSG00000037757	MRI1	14.08	14.08	12.3	13.84	14.4	7.39	11.13	7.94	3.33	12.74	13.74	8.506
ENSG00000037897	METTL1	6.84	14.38	9.36	9.08	8.86	5.4	10.37	8.01	3.83	9.78	9.704	7.478
ENSG00000037965	HOXC8	0	0	0	0	0	0.04	0	0.07	0.01	0	0	0.024
ENSG00000038002	AGA	6.08	4.08	6.24	6.75	7.17	2.66	6.87	5.97	5.83	9.58	6.064	6.182
ENSG00000038210	PI4K2B	3.45	1.51	2.31	2.11	3.44	2.6	3.08	2.9	1.63	4.21	2.564	2.884
ENSG00000038219	BOD1L1	27.74	17.69	17.05	17.26	23.05	26.49	13.11	16.99	21.28	21.94	20.558	19.962
ENSG00000038274	MAT2B	37.49	22.97	30.18	28.84	36.83	18.02	24.53	27.58	14.95	44.42	31.262	25.9
ENSG00000038295	TLL1	2.09	0.71	0.65	0.95	0.85	1.39	0.79	0.81	0.71	0.74	1.05	0.888
ENSG00000038358	EDC4	35.77	30.12	34.59	35.15	35.28	18.88	25.76	26.03	8.11	28.19	34.182	21.394
ENSG00000038382	TRIO	68.34	48.42	41.48	44.21	54.63	56.1	38.19	48.88	37.8	56.39	51.416	47.472
ENSG00000038427	VCAN	117.9	57.94	56.44	54.81	86.85	99.91	50.03	57.98	50.73	117.66	74.788	75.262
ENSG00000038532	CLEC16A	9.58	6.3	5.03	7.85	6.9	4.83	5.35	5.83	2.28	7.85	7.132	5.228
ENSG00000038945	MSR1	1.01	0.25	0.49	0.36	1.56	1.22	0.41	0.48	1.17	4.95	0.734	1.646
ENSG00000039068	CDH1	0.49	1.14	2.63	0.63	0.64	0.87	12.66	1.53	0.19	0.99	1.106	3.248
ENSG00000039123	SKIV2L2	63.89	23.71	34.78	37.02	40.39	43.73	27.08	27.34	30.94	50.39	39.958	35.896
ENSG00000039139	DNAH5	0.04	0.01	0	0	0.04	0.07	1.24	0.1	0.06	0.08	0.018	0.31
ENSG00000039319	ZFYVE16	34.11	17.16	16.91	18.85	25.5	23.01	20.22	16.4	15.02	29.16	22.506	20.762
ENSG00000039523	RIPOR1	38.84	33.3	27.62	33.53	32.63	32.57	20.9	26.77	31.93	37.3	33.184	29.894
ENSG00000039537	C6	2.02	1.22	0.61	1.17	0.61	0.59	3.85	0.63	0.53	1.03	1.126	1.326
ENSG00000039560	RAI14	32.57	15.62	12.96	13.15	19.47	26.41	14.25	16.23	25.75	28.35	18.754	22.198
ENSG00000039600	SOX30	0.46	0.52	0.54	0.39	0.41	0.26	0.23	0.21	0.34	0.68	0.464	0.344
ENSG00000039650	PNKP	37.32	51.14	39.79	50.81	31.3	22.45	38.99	28.42	12.95	34.25	42.072	27.412
ENSG00000039987	BEST2	0	0.04	0	0.04	0	0	0	0	0	0.28	0.016	0.056
ENSG00000040199	PHLPP2	3.45	2.31	2.2	2.15	2.62	2.18	1.6	1.8	1.18	4.43	2.546	2.238
ENSG00000040275	SPDL1	15.49	12.06	13.53	11.98	15.4	19.76	10.65	10.05	16.57	17.97	13.692	15
ENSG00000040341	STAU2	70.6	41.19	38.66	47.47	53.14	61.97	27.15	37.47	43.09	69.06	50.212	47.748
ENSG00000040487	PQLC2	6.04	6.64	4.84	7.07	6.54	1.85	5.26	4.32	1.28	6.03	6.226	3.748
ENSG00000040531	CTNS	9.3	7.87	6.76	6.45	7.37	3.98	5.89	5.65	2.71	11.82	7.55	6.01
ENSG00000040608	RTN4R	1.23	2.49	1.61	1.98	1.83	0.62	1.69	1.91	0.37	1.32	1.828	1.182
ENSG00000040633	PHF23	28.54	24.66	22.41	22.12	24.36	16.5	22.17	18.27	10.38	28.94	24.418	19.252
ENSG00000040731	CDH10	0.49	1.03	0.58	0.39	1.06	0.14	0.83	1.42	0.88	0.66	0.71	0.786
ENSG00000040933	INPP4A	7.25	4.44	3.68	4.08	5.01	3.09	4.28	3.66	2.32	6.32	4.892	3.934
ENSG00000041353	RAB27B	0.64	0.15	0.39	0.36	0.72	0.5	0.43	0.3	0.26	1.28	0.452	0.554
ENSG00000041357	PSMA4	135.07	122.05	154.44	153.81	146.98	102.42	141.62	127.59	107.07	174.64	142.47	130.668
ENSG00000041515	MYO16	2.2	2.18	2.34	1.72	1.51	1.69	1.24	1.04	0.75	1.78	1.99	1.3
ENSG00000041802	LSG1	15.41	10.56	11.43	12.87	14.06	10.19	10.29	10.09	7.36	16.7	12.866	10.926
ENSG00000041880	PARP3	9.44	7.25	5.41	10.15	6.41	4.6	6.98	6.18	4.41	8.81	7.732	6.196
ENSG00000041982	TNC	14.13	8.99	2.08	6.31	6.63	5.5	9.52	8.41	2.97	26.18	7.628	10.516
ENSG00000041988	THAP3	12.96	15.78	14.02	14.6	13.48	4.94	12.47	12.23	2.08	14.45	14.168	9.234
ENSG00000042062	RIPOR3	0.73	2.53	1.57	0.81	1.24	0.46	0.96	1.41	0.17	0.76	1.376	0.752
ENSG00000042088	TDP1	6.43	5.13	4.24	4.95	5.96	4.49	4.98	3.26	1.49	6.58	5.342	4.16
ENSG00000042286	AIFM2	4.07	4.81	4.68	5.49	5.74	1.81	4.15	3.23	1.12	5.33	4.958	3.128
ENSG00000042304	C2orf83	0	0	0	0	0	0	0	0	0	0	0	0
ENSG00000042317	SPATA7	9.76	5.73	8.1	7.53	10.72	7.78	7.2	6.06	7.98	11.06	8.368	8.016
ENSG00000042429	MED17	31.25	15.84	17.92	19.42	24.19	14.15	13.22	16.54	11.95	19.28	21.724	15.028
ENSG00000042445	RETSAT	5.91	6.77	4.88	5.22	5.27	3.09	6.14	5.48	2.64	6.59	5.61	4.788
ENSG00000042493	CAPG	12.97	18.45	12.03	10.1	13.23	4.19	18.31	11.03	3.68	30.53	13.356	13.548
ENSG00000042753	AP2S1	77.38	104.33	94.29	103.72	64.26	25.63	99.03	73.43	16.79	83.27	88.796	59.63
ENSG00000042781	USH2A	0.3	0.42	0.17	0.1	0.15	0.24	0.06	0.15	0.09	0.15	0.228	0.138
ENSG00000042813	ZPBP	0	0	0	0	0.08	0.14	0	0	0	0	0.016	0.028
ENSG00000042832	TG	1.99	1.75	1.11	2.1	1.94	1.19	2.02	0.85	0.26	1.95	1.778	1.254
ENSG00000042980	ADAM28	0.5	0.38	0.07	0.39	0.47	0.63	0.69	0.22	0.09	0.58	0.362	0.442
ENSG00000043039	BARX2	0	0.08	0	0	0.05	0.04	0.12	0.08	0	0.04	0.026	0.056
ENSG00000043093	DCUN1D1	25.41	10.21	13.24	12.33	17.49	27.04	11.09	13.99	17.59	26.19	15.736	19.18
ENSG00000043143	JADE2	5.84	2.59	2.47	1.92	2.86	1.44	1.96	2.45	1.01	5.25	3.136	2.422
ENSG00000043355	ZIC2	0.08	0.09	0.23	0.1	0	0.05	0.02	0.18	0.05	0	0.1	0.06
ENSG00000043462	LCP2	2.25	2.44	0.91	0.95	2.19	2.32	1.38	2.1	2.26	13.48	1.748	4.308
ENSG00000043514	TRIT1	12.3	9.11	8.18	10.44	7.4	8.04	8.72	8.56	6.75	11.19	9.486	8.652
ENSG00000043591	ADRB1	0.49	0.56	0.12	0.31	0.47	0.09	0.6	0.14	0.16	0.58	0.39	0.314
ENSG00000044012	GUCA2B	0	0	0	0	0	0	0	0	0	0	0	0
ENSG00000044090	CUL7	15.83	11.46	9.41	12.29	13.24	5.42	10.54	7.92	2.68	14.32	12.446	8.176
ENSG00000044115	CTNNA1	352.88	221.27	201.15	250.9	274.01	209.79	184.53	201.14	167.73	311.91	260.042	215.02
ENSG00000044446	PHKA2	27.03	25.21	24.97	21.23	26.66	14.99	18.01	18.81	10.65	24.93	25.02	17.478
ENSG00000044459	CNTLN	10	5.37	7.31	6.74	8.19	9.68	5.34	6.8	11.13	9.76	7.522	8.542
ENSG00000044524	EPHA3	6.9	1.92	2.18	2.05	3.55	3.61	1.91	2.65	2.79	6.93	3.32	3.578
ENSG00000044574	HSPA5	189.73	178.31	205.93	207.9	213.99	146.59	148.01	163.17	124.8	244.19	199.172	165.352
ENSG00000046604	DSG2	35.83	15.65	15.44	17.01	23.99	19.81	13.12	12.64	12.85	23	21.584	16.284
ENSG00000046647	GEMIN8	15.9	13.44	11.66	16.55	14.71	6.1	13.02	12.57	4.8	12.57	14.452	9.812
ENSG00000046651	OFD1	13.43	14.79	15.32	15.49	16.63	15.45	19.45	15.11	12.18	15.71	15.132	15.58
ENSG00000046653	GPM6B	21.03	11.47	14.53	11.42	14.59	10.13	9.81	10.9	10.03	18.36	14.608	11.846
ENSG00000046774	MAGEC2	0	0	0	0	0	0.03	0	0	0	0	0	0.006
ENSG00000046889	PREX2	2.7	1.25	0.92	1.77	1.78	2.64	1.28	1.71	1.3	3.99	1.684	2.184
ENSG00000047056	WDR37	12.05	8.37	6.82	6.98	7.65	8.9	6.28	5.65	3	9.87	8.374	6.74
ENSG00000047188	YTHDC2	13.32	5.46	6.73	6.75	7.52	7.55	6.44	6.93	7.2	11.87	7.956	7.998
ENSG00000047230	CTPS2	12.62	11.51	10.32	13.48	14.17	9.98	11.18	9.11	6.11	12.61	12.42	9.798
ENSG00000047249	ATP6V1H	27.89	33.38	31.37	36.93	29.59	11.52	25.95	18.25	11.12	32.41	31.832	19.85
ENSG00000047315	POLR2B	83.07	58.03	54.66	59.59	73.88	61.18	50.79	54.54	70.37	77.21	65.846	62.818
ENSG00000047346	FAM214A	17.67	11.35	13.17	11.76	22.7	13.52	15.09	11.91	8.47	16.21	15.33	13.04
ENSG00000047365	ARAP2	2.03	0.64	0.74	0.78	0.87	0.59	1.37	0.45	0.39	2.03	1.012	0.966
ENSG00000047410	TPR	50.62	42.72	36.76	42.2	43.33	52.79	33.56	29.71	37.63	41.35	43.126	39.008
ENSG00000047457	CP	0.47	0.58	0.56	0.04	0.65	1.85	6.31	0.68	0.59	1.61	0.46	2.208
ENSG00000047578	KIAA0556	9.33	4.75	4.03	4.74	7.18	3.86	7.31	5.78	3.02	8.03	6.006	5.6
ENSG00000047579	DTNBP1	11.16	16.5	14.97	17.28	20.9	9.07	13.97	16.29	10.86	19.63	16.162	13.964
ENSG00000047597	XK	2.42	1.24	2.05	1.6	2.79	1.89	2.1	1.49	1.55	3.17	2.02	2.04
ENSG00000047617	ANO2	2.11	1.19	1.09	1.84	1.63	2	1.43	2.39	0.51	1	1.572	1.466
ENSG00000047621	C12orf4	9.9	5.36	6.76	5.99	9.28	8.65	5.52	5.66	5.81	13.84	7.458	7.896
ENSG00000047634	SCML1	5.12	1.69	2.31	2.68	2.92	3.97	3.96	2.89	3.15	4.54	2.944	3.702
ENSG00000047644	WWC3	18.35	11.62	11.67	12.56	14.85	10.53	10.09	10.87	7.14	14.38	13.81	10.602
ENSG00000047648	ARHGAP6	5.6	3.57	1.92	2.92	4.13	4.07	3.62	3.93	2.87	4.91	3.628	3.88
ENSG00000047662	FAM184B	0.01	0.01	0.01	0	0.04	0.02	0.02	0.01	0.03	0.01	0.014	0.018
ENSG00000047849	MAP4	250.28	159.9	160.71	185.42	204.13	141.65	139.29	154.44	77.07	219.84	192.088	146.458
ENSG00000047932	GOPC	34.82	14.62	21.94	18.42	28.62	22.61	17.95	18.63	17.8	29.67	23.684	21.332
ENSG00000047936	ROS1	0.01	0	0.04	0	0	0	1.07	0	0	0	0.01	0.214
ENSG00000048028	USP28	161.74	105.69	97.03	131.4	132.8	129.3	67.91	81.85	62.2	143.19	125.732	96.89
ENSG00000048052	HDAC9	19.11	10.77	9.67	11.35	13.89	15.68	7.21	9.44	8.71	21.82	12.958	12.572
ENSG00000048140	TSPAN17	16.97	15.32	11.43	16.84	15.32	5.64	14.04	11.55	3.25	19.83	15.176	10.862
ENSG00000048162	NOP16	15.94	15.31	17.27	14.54	14.43	8.34	15.95	14.01	6.37	14.15	15.498	11.764
ENSG00000048342	CC2D2A	18.13	12.81	14.29	9.99	16.96	17.69	18	12.31	13.28	15.37	14.436	15.33
ENSG00000048392	RRM2B	11.49	2.49	3.69	3.92	6.77	5.1	3.71	4.05	3.07	7.27	5.672	4.64
ENSG00000048405	ZNF800	11.49	5.82	6.88	6.53	8.55	11.07	4.37	4.79	11.15	9.89	7.854	8.254
ENSG00000048462	TNFRSF17	0	0	0	0	0	0	0	0	0	0	0	0
ENSG00000048471	SNX29	3.27	3.6	1.83	2.4	3.23	2.35	1.88	2.22	0.89	5.08	2.866	2.484
ENSG00000048540	LMO3	1.02	0.85	1.02	1.15	0.63	1.17	3.08	0.66	0.49	0.61	0.934	1.202
ENSG00000048544	MRPS10	25.36	18	26.61	25.18	24.17	18.21	21.62	21.01	16.9	32.2	23.864	21.988
ENSG00000048545	GUCA1A	0	0.09	0	0.05	0.11	0	0.28	0.13	0.03	0.31	0.05	0.15
ENSG00000048649	RSF1	38.05	36.27	37.28	35.3	37.58	50.28	32.82	36.55	52.62	36.32	36.896	41.718
ENSG00000048707	VPS13D	21.89	20.65	21.43	21.44	26.34	11.11	14.5	15.82	9.25	20.32	22.35	14.2
ENSG00000048740	CELF2	57.79	27.95	32.68	27.48	41.33	31.93	23.62	28.19	26.8	51.61	37.446	32.43
ENSG00000048828	FAM120A	86.06	36.45	33.42	42.54	48.96	40.89	27.35	35.4	35.84	75.26	49.486	42.948
ENSG00000048991	R3HDM1	23.56	11.43	10.9	14.12	17.8	21.98	9.47	10.72	20.9	17.32	15.562	16.078
ENSG00000049089	COL9A2	3.13	2.65	1.67	1.6	2.34	0.88	7.92	1.71	1.23	2.88	2.278	2.924
ENSG00000049130	KITLG	32.04	4.29	8.03	8.66	15.92	18.48	8.61	13.09	15.8	20.21	13.788	15.238
ENSG00000049167	ERCC8	10.49	5.46	6.96	6.88	9.25	5.73	5.41	6.55	3.52	10.09	7.808	6.26
ENSG00000049192	ADAMTS6	7.24	7.16	7.24	6.46	7.23	5.98	3.31	3.36	2.84	4.64	7.066	4.026
ENSG00000049239	H6PD	15.6	13.74	10.24	11.79	11.31	6.93	8.04	8.04	2.69	15.15	12.536	8.17
ENSG00000049245	VAMP3	54.18	37.87	40.38	47.15	55.41	36.39	39.59	39.26	23.45	58.57	46.998	39.452
ENSG00000049246	PER3	12.97	6.16	6.93	5.92	10.38	4.72	2.68	5.85	5.3	9.76	8.472	5.662
ENSG00000049247	UTS2	0	0.04	0	0	0.25	0	0.05	0.14	0.2	0.66	0.058	0.21
ENSG00000049249	TNFRSF9	0.01	0.04	0.07	0	0.04	0.04	0.02	0.19	0.02	0.92	0.032	0.238
ENSG00000049283	EPN3	20.74	20.95	21.04	23.94	22.98	7.35	11.58	10.34	2.18	17.88	21.93	9.866
ENSG00000049323	LTBP1	185.66	92.41	95.19	93.25	126.39	78.59	78.97	85.63	46.84	149.68	118.58	87.942
ENSG00000049449	RCN1	63.19	67.86	61.4	65.62	56.75	44.41	68.86	61.97	43.42	76.58	62.964	59.048
ENSG00000049540	ELN	157.13	309.54	166.87	288.9	240.87	44.44	332.23	352.46	77.35	168.82	232.662	195.06
ENSG00000049541	RFC2	29.45	31	28.08	25.48	28.87	15.42	27.92	19.55	12.05	30.68	28.576	21.124
ENSG00000049618	ARID1B	38.63	26.57	25.47	25.77	33.31	36.78	23.66	24.14	24.06	36.44	29.95	29.016
ENSG00000049656	CLPTM1L	53.51	47.87	50.3	56.18	51.79	16.71	43.89	41.6	12.21	65.07	51.93	35.896
ENSG00000049759	NEDD4L	43.78	32.88	30.01	30.08	33.08	28.37	31.19	21.59	14.06	49.77	33.966	28.996
ENSG00000049768	FOXP3	0.21	0.09	0.09	0.26	0.04	0.15	0.1	0.51	0.11	1.23	0.138	0.42
ENSG00000049769	PPP1R3F	6.06	4.43	4.52	4.42	5.32	3.01	4.51	4.93	2.03	6.51	4.95	4.198
ENSG00000049860	HEXB	37.08	38.13	33.5	30.11	42.97	20.52	43.62	43.98	28.57	49.99	36.358	37.336
ENSG00000049883	PTCD2	7.64	3.75	3.94	3.77	6.39	3.23	3.41	2.21	2.99	5.73	5.098	3.514
ENSG00000050030	KIAA2022	0.39	0.03	0.01	0.01	0.05	0.03	0.01	0.06	0.04	0.09	0.098	0.046
ENSG00000050130	JKAMP	26.58	14.28	21.68	20.22	27.55	14.59	20.07	19.14	11.87	25.96	22.062	18.326
ENSG00000050165	DKK3	278.36	207.29	138.94	171.3	252.63	87.48	204.25	230.78	155.43	240.66	209.704	183.72
ENSG00000050327	ARHGEF5	0.75	1.7	0.83	0.96	0.94	0.72	0.74	0.74	0.5	0.73	1.036	0.686
ENSG00000050344	NFE2L3	0.26	0.38	1.06	0.13	0.49	0.15	0.74	0.82	0.9	4.04	0.464	1.33
ENSG00000050393	MCUR1	42.29	34.42	46	39.24	42.85	56.27	44.92	45.18	54.6	44.69	40.96	49.132
ENSG00000050405	LIMA1	21.14	12.17	9.86	12.94	17.28	15.59	17.68	18.56	12.75	26.58	14.678	18.232
ENSG00000050426	LETMD1	34.74	30.58	17.45	30.76	31.31	23.05	27.28	17.56	12.03	30.52	28.968	22.088
ENSG00000050438	SLC4A8	0.64	0.51	0.32	0.6	0.92	1.15	1.76	0.6	0.83	1.05	0.598	1.078
ENSG00000050555	LAMC3	3.84	1.92	1.4	1.85	2.41	0.86	3.05	1.86	0.65	3.05	2.284	1.894
ENSG00000050628	PTGER3	17.5	4.9	5.44	4.68	4.48	3.08	4.12	4.28	3.57	3.5	7.4	3.71
ENSG00000050730	TNIP3	0.13	0	0.09	0.04	0	0	0.06	0.11	0.11	1.35	0.052	0.326
ENSG00000050748	MAPK9	33.4	15.06	17.99	19.29	24.87	22.23	14.66	16.11	15.66	28.66	22.122	19.464
ENSG00000050767	COL23A1	7	7.06	5.84	11.13	11.03	2.07	6.46	6.46	1.77	8.8	8.412	5.112
ENSG00000050820	BCAR1	41.63	41.35	33.64	40.53	35.94	32.32	33.13	30.92	29.67	45.12	38.618	34.232
ENSG00000051009	FAM160A2	16.98	18.85	21.81	24.16	16.76	8.59	19.35	14.1	2.56	17.66	19.712	12.452
ENSG00000051108	HERPUD1	53.91	42.38	41.82	47.54	41.61	40.14	31.66	39.28	27.14	52.48	45.452	38.14
ENSG00000051128	HOMER3	16.61	22.61	18.87	22.41	21.38	7.7	22.57	17.46	6.03	19.53	20.376	14.658
ENSG00000051180	RAD51	9.67	8.02	7.97	9.26	11.67	5.75	6.43	7.04	3.66	8.53	9.318	6.282
ENSG00000051341	POLQ	3.16	2.98	1.96	1.91	2.05	3	1.36	2.16	1.97	2.53	2.412	2.204
ENSG00000051382	PIK3CB	16.07	8.6	12.09	10.42	13.56	14.42	8.11	9.16	7.66	19.35	12.148	11.74
ENSG00000051523	CYBA	45.98	58.94	41.12	49.78	48.7	10.93	54.19	50.1	4	75.99	48.904	39.042
ENSG00000051596	THOC3	11.99	18.44	14.27	15.07	20.95	8.43	12.13	9.9	4.39	27.12	16.144	12.394
ENSG00000051620	HEBP2	29.58	30.41	37.1	47.02	43.21	28.44	44.17	43.44	30.98	42.03	37.464	37.812
ENSG00000051825	MPHOSPH9	31.44	16.72	19.64	18.21	21.78	28.78	12.34	14.63	17.08	30	21.558	20.566
ENSG00000052126	PLEKHA5	53.92	30.79	35.11	29.96	48.49	45.55	25.86	29.62	42.36	40.84	39.654	36.846
ENSG00000052344	PRSS8	0.94	0.58	0.31	0.26	0.66	0.11	6.54	0.62	0.18	1.08	0.55	1.706
ENSG00000052723	SIKE1	29.44	24.86	15.82	20.65	21.81	20.41	15.17	20.35	12.83	31.81	22.516	20.114
ENSG00000052749	RRP12	13.18	8.65	7.09	7.86	6	5.42	7.89	7.64	3.87	6.84	8.556	6.332
ENSG00000052795	FNIP2	49.87	11.21	8.56	11.14	16.07	16.26	8.64	13.53	13.19	24.22	19.37	15.168
ENSG00000052802	MSMO1	16.31	8.39	15.77	13.08	19.16	7.26	16.15	15.34	6.76	16.29	14.542	12.36
ENSG00000052841	TTC17	35.89	27.47	24.89	28.5	31.81	32.58	23.03	22.67	21.59	30.36	29.712	26.046
ENSG00000052850	ALX4	0.07	0.11	0.01	0.22	0.06	0.01	0.02	0.02	0.02	0.03	0.094	0.02
ENSG00000053108	FSTL4	0.07	0.04	0	0.03	0.11	0	0.08	0.03	0.03	0.18	0.05	0.064
ENSG00000053254	FOXN3	58.14	20.12	22.28	25.15	35.39	27.14	16.12	19.69	18.47	45.06	32.216	25.296
ENSG00000053328	METTL24	0.39	0.2	0	0.57	0.55	0.25	0.41	0.19	0.05	0.6	0.342	0.3
ENSG00000053371	AKR7A2	28.36	38.27	27.36	34.53	33.42	7.78	30.8	22.4	5.44	29.39	32.388	19.162
ENSG00000053372	MRTO4	11.61	14.39	15.05	13.54	12.67	5.26	15.75	11.8	3.55	14.8	13.452	10.232
ENSG00000053438	NNAT	19.23	19.82	18.58	20.39	15.64	11.6	19.91	9.96	9.8	9.03	18.732	12.06
ENSG00000053501	USE1	25.3	33.46	24.41	27.6	26.46	11.46	22.92	24.43	9.11	27.7	27.446	19.124
ENSG00000053524	MCF2L2	0.29	0.15	0.01	0.02	0.69	0.39	0.14	0.28	0.32	0.19	0.232	0.264
ENSG00000053702	NRIP2	2.38	1.45	1.74	1.74	2.32	0.74	2.56	1.83	0.91	2.69	1.926	1.746
ENSG00000053747	LAMA3	2.45	3.96	3.23	6.43	4.37	5.16	5.57	3.05	3.77	2.74	4.088	4.058
ENSG00000053770	AP5M1	40.28	13.12	23.34	15.45	39.2	25.23	16.55	24.61	19.87	34.99	26.278	24.25
ENSG00000053900	ANAPC4	18.71	7.99	12.86	10	13.15	10.49	14.88	11.14	6.83	15.17	12.542	11.702
ENSG00000053918	KCNQ1	29.05	22.1	17.47	26.52	24.94	7.18	15.3	16.03	4.88	24.76	24.016	13.63
ENSG00000054116	TRAPPC3	36.55	39	39.6	38.69	36.47	22.01	35.36	33.34	22.59	43.1	38.062	31.28
ENSG00000054118	THRAP3	74.77	49.07	50.3	52.61	58.75	68.95	37.61	42.2	50.05	72.14	57.1	54.19
ENSG00000054148	PHPT1	164.04	262.95	246.68	243.46	190.54	53.42	204.73	156.44	31.31	166.79	221.534	122.538
ENSG00000054179	ENTPD2	3.46	2.45	2.64	2.76	2.35	1.34	2.7	2.27	1.65	3.4	2.732	2.272
ENSG00000054219	LY75	0.16	0.58	0.27	0.22	0.51	0.14	0.7	0.35	0.55	1.93	0.348	0.734
ENSG00000054267	ARID4B	21.41	12.68	16.6	18.07	20.47	20.7	14.32	14.58	19.56	18.91	17.846	17.614
ENSG00000054277	OPN3	9.34	5.34	7.04	7.13	8.11	2.11	4.4	4.54	2.04	5.56	7.392	3.73
ENSG00000054282	SDCCAG8	26	14.57	15.2	17.9	17.61	21.62	16.55	12.33	23.39	21.54	18.256	19.086
ENSG00000054356	PTPRN	0.68	0.34	0.14	0.12	0.59	0	0.61	0.37	0.04	0.51	0.374	0.306
ENSG00000054392	HHAT	3.63	2.48	3.14	2.92	3.71	1.38	2.51	2.25	1.58	3.72	3.176	2.288
ENSG00000054523	KIF1B	55.71	18.84	24.19	22.3	32.92	38.93	17.17	21.19	19.01	46.56	30.792	28.572
ENSG00000054598	FOXC1	9.33	6.55	3.94	5.35	9.08	6.52	4.73	8.96	7.31	7.92	6.85	7.088
ENSG00000054611	TBC1D22A	13.33	11.96	10.4	12.91	15.04	5.55	11.33	10.32	4.64	13.42	12.728	9.052
ENSG00000054654	SYNE2	50.23	50.94	42.61	69.7	63.69	25.47	37.62	48.09	26.57	72.95	55.434	42.14
ENSG00000054690	PLEKHH1	3.08	3.72	3.17	5.39	3.51	4.43	2.94	2.3	2.72	3.67	3.774	3.212
ENSG00000054793	ATP9A	14.89	6.85	7.66	8.05	10.16	5.16	6.43	7.35	3.74	12.34	9.522	7.004
ENSG00000054796	SPO11	0	0	0	0	0	0	0	0	0	0	0	0
ENSG00000054803	CBLN4	0.11	0.02	0.16	0.1	0.44	0.07	0.31	0.13	0.06	0.1	0.166	0.134
ENSG00000054938	CHRDL2	0.07	0.06	0.07	0.29	0.65	0	0.06	0.06	0.03	0	0.228	0.03
ENSG00000054965	FAM168A	23.5	13.88	11.68	14.95	16.73	16.07	10.59	10.72	9.05	18.61	16.148	13.008
ENSG00000054967	RELT	1.47	1.56	1.21	1.1	1.23	0.66	1.37	0.93	0.21	2.29	1.314	1.092
ENSG00000054983	GALC	15.6	9.72	9.5	10.54	10.13	11.43	8.07	8.17	8.64	16.42	11.098	10.546
ENSG00000055044	NOP58	45.55	33.73	39	36.24	37.57	46.6	37.92	34.07	54.59	34.95	38.418	41.626
ENSG00000055070	SZRD1	80.94	52.12	53.73	62.29	61.8	26.21	51.48	47.54	19.02	77.22	62.176	44.294
ENSG00000055118	KCNH2	62.74	69.52	58.07	62.24	61.1	24.2	45.65	38.76	15.97	53.63	62.734	35.642
ENSG00000055130	CUL1	46.86	34.2	37.88	37.45	43.88	29.39	28.91	29.38	29.77	48.14	40.054	33.118
ENSG00000055147	FAM114A2	17.81	10.48	9.05	12.22	13.5	11.05	9.56	9.5	8.03	18.13	12.612	11.254
ENSG00000055163	CYFIP2	51.6	42.72	40.24	50.52	36.57	25.61	29.97	21.05	12.87	46.56	44.33	27.212
ENSG00000055208	TAB2	63.7	34.46	44.56	44.84	62.11	64.93	27.45	34.03	54.73	69.01	49.934	50.03
ENSG00000055211	GINM1	49.83	32.23	44.28	39.35	54.55	31.4	32.48	36.1	28.01	53.26	44.048	36.25
ENSG00000055332	EIF2AK2	19.66	6.9	7.54	7.6	11.86	21.25	7.15	8.24	13.1	25	10.712	14.948
ENSG00000055483	USP36	20.51	11.4	9.41	12.29	10.29	7.64	9.36	10.99	6.21	12.39	12.78	9.318
ENSG00000055609	KMT2C	21.46	12.24	10.39	12.07	14.48	15.85	7.94	10.19	7.21	14.84	14.128	11.206
ENSG00000055732	MCOLN3	0.55	0.42	0.73	0.69	0.84	0.68	0.42	0.45	0.35	0.87	0.646	0.554
ENSG00000055813	CCDC85A	4.76	3.37	2.49	2.25	4.39	2.27	2.1	2.64	1.26	5.09	3.452	2.672
ENSG00000055917	PUM2	50.79	24.86	30.44	26.33	36.03	29.44	22.3	24.03	20.31	49.13	33.69	29.042
ENSG00000055950	MRPL43	47.89	65.3	56.78	65.79	57.73	25.35	52.94	49.36	18.09	51.63	58.698	39.474
ENSG00000055955	ITIH4	1.53	2.97	2.46	2.54	1.38	1.04	3.24	2.16	0.33	3.48	2.176	2.05
ENSG00000055957	ITIH1	0.11	0.28	6.56	0.25	3.08	0	5.76	0.38	0	1.2	2.056	1.468
ENSG00000056050	HPF1	28.72	27.45	38.5	35.4	35.52	30.04	31.14	29.63	31.81	32.43	33.118	31.01
ENSG00000056097	ZFR	66.78	29.22	37.71	40.09	43.15	48.27	26.17	28.06	44.71	62.22	43.39	41.886
ENSG00000056277	ZNF280C	2.77	1.16	1.45	1.34	2.25	3.03	1.27	1.29	1.86	2.99	1.794	2.088
ENSG00000056291	NPFFR2	0	0	0.06	0	0	0	0	0.04	0	0.07	0.012	0.022
ENSG00000056487	PHF21B	0.33	0.18	0.27	0.04	0.05	0	0.19	0.16	0.04	0.32	0.174	0.142
ENSG00000056558	TRAF1	2.71	2.32	1.63	2.39	1.82	1.87	2.04	1.79	1.15	3.96	2.174	2.162
ENSG00000056586	RC3H2	29.59	10.32	11.6	9.33	16.57	21.17	9.11	11.11	14.88	24.41	15.482	16.136
ENSG00000056736	IL17RB	1.27	1.71	1.91	1.31	1.98	0.69	0.96	0.67	0.39	1.3	1.636	0.802
ENSG00000056972	TRAF3IP2	6.67	6.22	8.95	8.7	8.97	4.8	8.33	5.33	5	7.57	7.902	6.206
ENSG00000056998	GYG2	4.88	5.83	5.12	5.53	6.77	4.55	5.87	3.45	1.63	6.72	5.626	4.444
ENSG00000057019	DCBLD2	99.92	39.27	41.49	45.37	55.56	132.9	32.67	32.12	65.34	82.61	56.322	69.128
ENSG00000057149	SERPINB3	0	0	0	0	0	0	0	0	0	0	0	0
ENSG00000057252	SOAT1	7.49	3.5	3.49	4.02	4.3	7.15	4.03	5.01	3.88	8.93	4.56	5.8
ENSG00000057294	PKP2	142.27	103.73	133.06	141.46	163.39	124.71	91.94	107.81	106.2	188.22	136.782	123.776
ENSG00000057468	MSH4	0.2	0.04	0.23	0.21	0.18	0.1	0.15	0.29	0.15	0.27	0.172	0.192
ENSG00000057593	F7	0.28	0.26	0.99	0.67	0.56	0.92	0.67	0.26	0.96	0.68	0.552	0.698
ENSG00000057608	GDI2	199.89	103.86	107.13	121.61	150.32	133.69	101.35	111.08	134.4	188.8	136.562	133.864
ENSG00000057657	PRDM1	2.47	0.81	1.38	1.1	2.3	2.61	1.47	1.26	1.44	2.81	1.612	1.918
ENSG00000057663	ATG5	15.17	7.04	11.26	10.18	14.46	10.29	10.05	9.31	6.82	14.99	11.622	10.292
ENSG00000057704	TMCC3	2.41	1.49	1.17	1.11	2.51	0.93	1.12	2.05	0.8	2.5	1.738	1.48
ENSG00000057757	PITHD1	25.38	27.77	28.93	26.26	31.06	16.39	26.53	22.49	13.05	31.11	27.88	21.914
ENSG00000057935	MTA3	25.37	24.83	28.18	26.74	26.44	27.26	23.54	26.23	21.38	24.07	26.312	24.496
ENSG00000058056	USP13	59.18	18.12	20.68	19.8	26.38	29.44	15.51	18.59	12.56	45.5	28.832	24.32
ENSG00000058063	ATP11B	28.72	9.42	10.58	13.19	16.97	24.37	10.61	10.83	12.95	27.22	15.776	17.196
ENSG00000058085	LAMC2	2.06	1.61	1.13	1.29	2.49	1.64	4.51	0.61	2.22	1.9	1.716	2.176
ENSG00000058091	CDK14	38.82	14.94	16.15	18.36	25.51	32.72	13.5	18.51	17.93	31.8	22.756	22.892
ENSG00000058262	SEC61A1	58.48	45.72	41.16	48.59	49.42	28.21	41.98	38.91	18.53	59.64	48.674	37.454
ENSG00000058272	PPP1R12A	64.61	67.62	60.74	68.86	57.96	86.52	66.52	58.33	140.24	56.62	63.958	81.646
ENSG00000058335	RASGRF1	0	0.02	0.12	0.18	0.13	0.09	0.29	0.22	0.01	0.64	0.09	0.25
ENSG00000058404	CAMK2B	20.76	19.98	21.9	20.97	25.91	13.93	15.27	16.41	8.18	20.84	21.904	14.926
ENSG00000058453	CROCC	9.39	8.35	7.48	8.1	7.32	5.95	10.5	7.39	3.2	8.04	8.128	7.016
ENSG00000058600	POLR3E	24.04	16.34	12.1	14.93	17.92	14.72	15.83	19.13	7.71	24.93	17.066	16.464
ENSG00000058668	ATP2B4	141.08	59.55	72.87	75.38	84.14	89.06	56.66	79.3	53.59	106.8	86.604	77.082
ENSG00000058673	ZC3H11A	62.48	43.36	47.59	47.82	53.49	48.2	40.77	39.33	29.63	52.1	50.948	42.006
ENSG00000058729	RIOK2	35.79	24.59	35.08	33.33	30.37	31	23.03	25.73	29.22	25.13	31.832	26.822
ENSG00000058799	YIPF1	9.47	9.7	10.07	10.57	13.58	5.49	7.87	6.21	3.87	10.77	10.678	6.842
ENSG00000058804	NDC1	10.2	4.67	6.2	6.14	8.07	5.9	5.38	4.96	3.41	8.78	7.056	5.686
ENSG00000058866	DGKG	1.46	0.99	1.57	0.5	1.25	1.28	0.68	0.56	0.44	0.89	1.154	0.77
ENSG00000059122	FLYWCH1	20.28	14.16	13.78	18.05	15.57	8.27	6.83	15.3	3.04	21.75	16.368	11.038
ENSG00000059145	UNKL	8.78	5.45	6.24	5.96	5.47	4.91	4.1	4.22	1.16	5.51	6.38	3.98
ENSG00000059377	TBXAS1	1.54	1.4	1.03	1.76	2.13	0.48	1.07	1.07	0.27	3.01	1.572	1.18
ENSG00000059378	PARP12	16.92	14.22	14.94	12.62	16.56	13.02	10.84	12.4	4.16	34.08	15.052	14.9
ENSG00000059573	ALDH18A1	19.36	15.45	12.29	17.57	15.25	8.51	12.41	13.79	5.67	23.28	15.984	12.732
ENSG00000059588	TARBP1	18.51	13.38	14.64	17.13	18.47	10.32	17.47	15.1	5.45	13.68	16.426	12.404
ENSG00000059691	GATB	35.9	49.64	29.11	42.47	42.97	19.13	35.99	28.13	17.96	43.2	40.018	28.882
ENSG00000059728	MXD1	4.82	1.45	2.19	1.8	2.52	2.52	1.91	2.01	1.82	3.51	2.556	2.354
ENSG00000059758	CDK17	23.02	9.07	11.12	15.45	14.67	13.97	8.67	11.93	10.4	19.9	14.666	12.974
ENSG00000059769	DNAJC25	7.34	3.31	4.38	4.32	5.78	5.16	3.77	4.48	6.07	5.04	5.026	4.904
ENSG00000059804	SLC2A3	65.21	24.92	16.16	20.6	23.29	13.25	12.81	31.93	11.79	23.64	30.036	18.684
ENSG00000059915	PSD	1.4	3.46	1.2	1.48	2.16	0.99	2.23	2.03	0.14	2.64	1.94	1.606
ENSG00000060069	CTDP1	6.94	5.12	5.2	5.21	5.35	2.39	4.47	4.47	1.49	6.71	5.564	3.906
ENSG00000060138	YBX3	240.27	310.72	301.26	317.6	252.14	209.05	238.75	238.72	241.38	295.64	284.398	244.708
ENSG00000060140	STYK1	0.06	0	0.02	0	0	0.04	0.1	0.02	0.01	0.32	0.016	0.098
ENSG00000060237	WNK1	129.13	46.26	38.29	44.94	62.95	91.63	35.65	43.47	46.19	94.28	64.314	62.244
ENSG00000060303	RPS17P5	0	0	0	0	0	0	0	0	0	0	0	0
ENSG00000060339	CCAR1	47.67	49.99	58.75	54.09	40.03	67.01	60.95	57.58	82.74	44.45	50.106	62.546
ENSG00000060491	OGFR	17.87	16.7	14.19	16.78	16.31	7.26	15.46	12.16	5.45	23.43	16.37	12.752
ENSG00000060558	GNA15	0.59	0.5	0.42	0.43	0.8	0.28	0.54	0.52	0.16	2.52	0.548	0.804
ENSG00000060566	CREB3L3	0	0	0.56	0	0	0	0.25	0.1	0.01	0.06	0.112	0.084
ENSG00000060642	PIGV	2.96	2.83	2.78	3.89	3.66	1.47	3.9	2.52	1.39	4.27	3.224	2.71
ENSG00000060656	PTPRU	6.54	4.89	3.47	4.94	2.26	2.25	5.9	2.34	1.19	4.16	4.42	3.168
ENSG00000060688	SNRNP40	23.95	22.45	26.11	23.36	27.83	12.91	22.67	17.76	7.93	24.69	24.74	17.192
ENSG00000060709	RIMBP2	0.4	0.1	0.14	0.03	0.26	0.07	0.55	0.25	0.15	0.17	0.186	0.238
ENSG00000060718	COL11A1	12.11	8.06	11.72	8.02	11.58	17.64	13.96	7.55	5.96	9.29	10.298	10.88
ENSG00000060749	QSER1	23.13	8.54	9.96	9.52	14.72	26.05	6.4	7.99	10.68	20.35	13.174	14.294
ENSG00000060762	MPC1	214.53	188.06	210.92	183.73	205.72	135.55	160.55	195.27	126.88	206.97	200.592	165.044
ENSG00000060971	ACAA1	46.82	58.68	50.6	52.12	46.85	19.17	52.71	35.92	11.31	49.29	51.014	33.68
ENSG00000060982	BCAT1	8.96	1.66	1.38	1.7	3.57	5.94	3.58	4.73	3.1	6.47	3.454	4.764
ENSG00000061273	HDAC7	31.75	30.49	25.07	35.54	26.62	23.33	30.07	25.94	12.26	33.06	29.894	24.932
ENSG00000061337	LZTS1	2.99	1.69	1.55	1.97	1.84	0.72	1.78	1.66	0.42	2.75	2.008	1.466
ENSG00000061455	PRDM6	0.52	0.49	0.65	0.46	1.59	0.87	1.33	2.11	0.57	0.38	0.742	1.052
ENSG00000061492	WNT8A	0	0	0	0	0	0	0	0	0	0	0	0
ENSG00000061656	SPAG4	4.27	3.17	3.82	3.41	2.3	0.56	6.04	2.74	0.47	2.13	3.394	2.388
ENSG00000061676	NCKAP1	125.66	58.33	86.02	76.52	100.9	60.09	62.09	69.04	50.02	111.52	89.486	70.552
ENSG00000061794	MRPS35	48.63	31.27	41.06	40.31	46.82	39.32	34.07	33.75	30.98	48.35	41.618	37.294
ENSG00000061918	GUCY1B3	20.51	9.42	11.37	11.68	15.3	16.2	12.11	12.14	14.47	21.34	13.656	15.252
ENSG00000061936	SFSWAP	22.13	21.25	19.8	21.31	20.53	22.9	15.18	16.47	17.37	22.12	21.004	18.808
ENSG00000061938	TNK2	31.37	45.18	23.84	36.09	25.04	18	26.67	23.13	6.6	32.7	32.304	21.42
ENSG00000061987	MON2	15.66	7.32	11.15	11.08	13.9	13.01	12.11	8.65	7.45	15.94	11.822	11.432
ENSG00000062038	CDH3	2.62	4.04	3.03	2.84	3.06	2.42	4.59	2.84	2.34	2.66	3.118	2.97
ENSG00000062096	ARSF	0	0	0	0	0	0	0	0	0	0	0	0
ENSG00000062194	GPBP1	65.05	39.53	58.39	50.14	58.79	50.72	43.25	48.14	42.88	67.4	54.38	50.478
ENSG00000062282	DGAT2	6.31	9.48	4.19	9.1	6.59	2.88	5.32	4.34	1.74	6.28	7.134	4.112
ENSG00000062370	ZNF112	6.53	2.54	2.96	2.7	3.72	3.8	2.79	2.19	2.14	5.24	3.69	3.232
ENSG00000062485	CS	295.97	196.04	215.86	219.06	251	154.61	148.01	158	91.92	246.86	235.586	159.88
ENSG00000062524	LTK	0.81	0.4	0.54	0.29	0.72	0.19	0.57	0.32	0.09	0.63	0.552	0.36
ENSG00000062582	MRPS24	69.24	113.01	95.96	103.74	88.21	26.24	82.12	70.01	22.47	75.85	94.032	55.338
ENSG00000062598	ELMO2	18.91	17.01	16.41	17.2	18.94	14.13	14.73	16.18	7.53	22.4	17.694	14.994
ENSG00000062650	WAPL	20.72	9.53	13.54	12.09	16.1	13.76	10.78	9.63	8.47	20.04	14.396	12.536
ENSG00000062716	VMP1	32.12	23.38	20.61	30.11	31.02	14.92	24.3	23.26	15.22	39.8	27.448	23.5
ENSG00000062725	APPBP2	20.19	6.89	8.81	7.95	11.2	11.86	7.87	8.19	7.03	16.68	11.008	10.326
ENSG00000062822	POLD1	16.84	24.55	13.07	17.17	16.42	8.68	16.89	10.47	3.22	15.67	17.61	10.986
ENSG00000063015	SEZ6	0.22	0.04	0.21	0.34	0.11	0	0.33	0.02	0.03	0	0.184	0.076
ENSG00000063046	EIF4B	472.86	230.72	218.25	242.77	323	299.27	160.79	175.83	184.03	377.26	297.52	239.436
ENSG00000063127	SLC6A16	0.35	0.54	1.42	0.86	0.4	0.43	0.22	0.74	0.16	0.68	0.714	0.446
ENSG00000063169	BICRA	4.78	5.07	4.13	5.47	5.59	2.65	3.18	3.01	1.2	5.65	5.008	3.138
ENSG00000063176	SPHK2	3.97	4.66	3.49	5.75	4.01	2.32	4.78	3.16	1.01	4.18	4.376	3.09
ENSG00000063177	RPL18	1097.36	1651.68	1498.2	1713.63	1344.34	376.72	1336.82	1024.31	245.92	1188.13	1461.04	834.38
ENSG00000063180	CA11	0.8	1.26	2.44	1.41	2.01	0.49	3.65	1.64	1.17	2.9	1.584	1.97
ENSG00000063241	ISOC2	32.89	54.06	40.3	44.37	36.67	10.69	44.2	33.01	4.55	34.91	41.658	25.472
ENSG00000063244	U2AF2	106.52	93.37	92.22	100.95	87.1	53.11	75.63	60.12	25.89	90.37	96.032	61.024
ENSG00000063245	EPN1	72.29	87.78	69.28	86.31	73.32	21.58	61.45	53.07	9.87	67.73	77.796	42.74
ENSG00000063322	MED29	18.63	18.77	16.69	20.14	21.59	10.66	14.99	14.89	10.24	18.26	19.164	13.808
ENSG00000063438	AHRR	0.52	0.07	0.25	0.23	0.06	0.17	0.5	0.37	0.05	0.22	0.226	0.262
ENSG00000063515	GSC2	0	0	0	0	0	0	0	0	0	0	0	0
ENSG00000063587	ZNF275	21.91	9.06	7.15	8.38	10.49	7.84	6.24	7.31	6.17	10.69	11.398	7.65
ENSG00000063601	MTMR1	17.89	10.81	10.7	8.9	15.31	13.07	8.64	8.28	10.38	20.76	12.722	12.226
ENSG00000063660	GPC1	81.75	60.7	68.53	72.96	77.55	25.92	54.47	55.21	10.81	84.56	72.298	46.194
ENSG00000063761	ADCK1	5.58	8.01	6.48	6.53	6.97	5.08	5.47	5.04	1.61	7.07	6.714	4.854
ENSG00000063854	HAGH	54.01	70.76	61.85	56.08	59.62	13.58	57.6	41.75	10.49	57.73	60.464	36.23
ENSG00000063978	RNF4	32.54	25.4	20.38	24.56	29.96	20.89	19.23	17.61	12.35	35.87	26.568	21.19
ENSG00000064012	CASP8	2.28	1.99	1.57	2.96	3.6	1.58	3.4	3.06	1.28	4.82	2.48	2.828
ENSG00000064042	LIMCH1	50.25	19.5	25.11	25.22	30.08	39.23	16.53	22.37	15.45	34.39	30.032	25.594
ENSG00000064102	INTS13	19.95	18.64	24.45	20.2	28.71	25	21.17	21.08	25.51	24.27	22.39	23.406
ENSG00000064115	TM7SF3	23.88	15.8	15.84	11.97	14.5	8.43	14.89	10.69	6.36	19.69	16.398	12.012
ENSG00000064195	DLX3	0.22	0.12	0.03	0	0	0.03	0.22	0.18	0.02	0.12	0.074	0.114
ENSG00000064199	SPA17	7.47	6.26	5.75	8.56	6.88	6.18	15.42	6.8	6.06	6.61	6.984	8.214
ENSG00000064201	TSPAN32	3.01	3.72	5.23	5.13	4.99	0.81	4.1	4.28	0.29	3.5	4.416	2.596
ENSG00000064205	WISP2	0.75	0.52	0.22	0.35	0.37	0.51	0.09	0.61	0.11	0.37	0.442	0.338
ENSG00000064218	DMRT3	0	0	0.03	0	0	0	0.07	0	0	0	0.006	0.014
ENSG00000064225	ST3GAL6	34.36	8.12	15.69	13.24	18.45	18.52	16.33	13.18	10.85	16.74	17.972	15.124
ENSG00000064270	ATP2C2	0.22	0.17	0	0.18	0.1	0.1	1.34	0.06	0.03	0.27	0.134	0.36
ENSG00000064300	NGFR	12.47	7.88	7.99	10.33	11.08	1.63	7.75	9.17	2.34	14.26	9.95	7.03
ENSG00000064309	CDON	13.44	5.23	4.36	6.73	6.11	5.38	3.85	4.85	2.84	9.49	7.174	5.282
ENSG00000064313	TAF2	13.99	7.17	6.22	8.11	10.45	12.36	7.91	7.34	12.26	13.26	9.188	10.626
ENSG00000064393	HIPK2	39.75	14.3	11.19	11.93	16.15	29.78	9.77	11.12	9.76	21.84	18.664	16.454
ENSG00000064419	TNPO3	27.2	19.77	20.87	21.75	23.62	14.37	16.74	15.73	10.53	26.78	22.642	16.83
ENSG00000064489	BORCS8-MEF2B	2.16	1.87	0.85	2.47	0.36	0.85	2.36	0.76	0.63	3.05	1.542	1.53
ENSG00000064490	RFXANK	34.7	67.48	54	62.01	45.79	12.59	49.1	35.99	9.58	40.8	52.796	29.612
ENSG00000064545	TMEM161A	14.69	18.11	14.66	17.46	10.07	5.52	7.97	9.45	1.87	7.7	14.998	6.502
ENSG00000064547	LPAR2	2.36	2.64	1.98	1.38	2.31	1.11	2.84	1.85	1.34	2.59	2.134	1.946
ENSG00000064601	CTSA	59.6	57.67	48.46	52.39	55.48	28.22	45.52	40.69	16.93	57.86	54.72	37.844
ENSG00000064607	SUGP2	63.18	51.45	47.24	49.31	47.45	32.3	52.35	37.96	20.25	57.95	51.726	40.162
ENSG00000064651	SLC12A2	13.71	5.25	4.33	4.58	12.08	13.75	7.66	5.78	8.14	15	7.99	10.066
ENSG00000064652	SNX24	14.79	10.99	15.63	14.34	15.61	15.09	10.88	7.16	10.44	14.73	14.272	11.66
ENSG00000064655	EYA2	1.83	3.42	2.36	3.58	2.02	1.36	1.33	2.47	1.63	2.18	2.642	1.794
ENSG00000064666	CNN2	55.09	62.73	50.97	55.06	59.34	12.5	46.2	49.54	14.93	55.73	56.638	35.78
ENSG00000064687	ABCA7	2.5	3.57	1.97	2.39	2.53	0.52	2	2.18	0.5	2.83	2.592	1.606
ENSG00000064692	SNCAIP	8.62	9.72	8.16	12.09	12.43	9.57	7.98	7.63	7.16	9.81	10.204	8.43
ENSG00000064703	DDX20	9.2	5.32	8.32	7.69	7.91	5.44	6.76	5.04	4.16	11.86	7.688	6.652
ENSG00000064726	BTBD1	92.23	34.43	45.46	37.86	68.62	53.39	40.21	45.38	41.63	81.24	55.72	52.37
ENSG00000064763	FAR2	4.17	2.15	3.64	3.87	4.22	3.61	2.24	2.8	5.02	5.64	3.61	3.862
ENSG00000064787	BCAS1	0	0.16	0.08	0.07	0.1	0	1.07	0.07	0.11	0.05	0.082	0.26
ENSG00000064835	POU1F1	0	0	0	0	0	0	0	0	0	0	0	0
ENSG00000064886	CHI3L2	0	2.15	0	0.16	0.26	0	0.31	0.87	0.13	1.29	0.514	0.52
ENSG00000064932	SBNO2	10.64	5.68	6.36	6.77	7.27	5.29	6.59	5.45	1.68	16.82	7.344	7.166
ENSG00000064933	PMS1	12.08	7.85	15.91	10.29	13.9	13.81	13.51	9.1	9.72	15.96	12.006	12.42
ENSG00000064961	HMG20B	45.97	54.87	44.97	48.97	44.99	21.95	45.48	35.38	10.44	45.9	47.954	31.83
ENSG00000064989	CALCRL	52.25	9.52	12.22	15.59	23.24	22.86	19.1	22.97	15.09	40.57	22.564	24.118
ENSG00000064995	TAF11	26.62	24.89	29.38	28.83	27.85	14.8	24.16	20.98	14.34	31.09	27.514	21.074
ENSG00000064999	ANKS1A	10.27	6.1	4.73	6.24	7.12	4.09	5	4.72	2.42	8.46	6.892	4.938
ENSG00000065000	AP3D1	42.81	35.04	32.82	36.12	31.62	22.46	28.33	32.02	17.99	36.23	35.682	27.406
ENSG00000065029	ZNF76	31.46	33	30.03	31.21	30.23	23.9	26.4	26.22	9.85	31.47	31.186	23.568
ENSG00000065054	SLC9A3R2	70.24	71.68	63.37	70.44	71.54	33.09	78.54	89.5	31.32	68.21	69.454	60.132
ENSG00000065057	NTHL1	14.27	24	18.39	26.76	17.37	4.71	20.44	13.41	1.83	16.5	20.158	11.378
ENSG00000065060	UHRF1BP1	8.06	4.19	3.92	4.78	6.35	4.99	3.53	3.54	3.15	7.91	5.46	4.624
ENSG00000065135	GNAI3	4.16	2.15	2.62	2.61	3.24	2.72	2.41	2.39	1.86	3.94	2.956	2.664
ENSG00000065150	IPO5	112.97	62.48	62.02	62.79	82.31	66.2	55.11	54.31	47.73	100.07	76.514	64.684
ENSG00000065154	OAT	29.33	20.25	22.7	21.25	28.55	15.64	25.08	25.2	10.3	34.73	24.416	22.19
ENSG00000065183	WDR3	12.64	6.06	5.47	5.72	8.13	8.14	5.3	4.82	3.6	8.27	7.604	6.026
ENSG00000065243	PKN2	33.89	14.14	19.21	27.77	23.69	44.09	14.54	13.1	24.97	28.56	23.74	25.052
ENSG00000065268	WDR18	22.35	35.71	32.91	39.79	29.07	9.15	25.68	12.27	2.97	21.79	31.966	14.372
ENSG00000065308	TRAM2	12.04	6.72	8.42	8.83	9.71	5.97	7.09	6.97	3.33	10.54	9.144	6.78
ENSG00000065320	NTN1	5.76	6.01	4.77	3.8	4.76	1.67	3.7	2.68	1.13	5.43	5.02	2.922
ENSG00000065325	GLP2R	0.09	0.2	0.07	0.17	0.05	0.03	0.31	0.13	0.01	0.36	0.116	0.168
ENSG00000065328	MCM10	4.72	3.55	3.14	3.48	3.87	5.74	2.99	2.01	3.81	5.12	3.752	3.934
ENSG00000065357	DGKA	10.41	11.05	7.16	9.19	9.05	7.54	12.92	11.32	5.45	20.98	9.372	11.642
ENSG00000065361	ERBB3	7.65	4.85	6.63	5.65	4.61	3.14	11.68	6.83	3.67	7.85	5.878	6.634
ENSG00000065371	ROPN1	0.35	0.15	0.23	0.48	0.12	0.23	0.18	0.81	0.14	0.16	0.266	0.304
ENSG00000065413	ANKRD44	3.04	2.12	1.85	1.27	3.48	5.25	0.88	2.55	1.36	4.85	2.352	2.978
ENSG00000065427	KARS	87.89	90.25	89.07	94.5	86.7	46.13	81.92	69.26	47.59	102.33	89.682	69.446
ENSG00000065457	ADAT1	20.02	21.31	13.39	12.16	14.42	11.14	11.63	8.7	4.98	17.8	16.26	10.85
ENSG00000065485	PDIA5	8.69	12.16	7.55	12.17	13.22	6.05	11.88	13.22	6.23	11.29	10.758	9.734
ENSG00000065491	TBC1D22B	9.24	7.03	6.2	6.33	6.69	3.56	5.5	5.15	2.88	6.55	7.098	4.728
ENSG00000065518	NDUFB4	281	361.83	363.16	365.25	335.76	139.78	252.8	266.43	113.19	292.85	341.4	213.01
ENSG00000065526	SPEN	19.6	9.99	8.58	10.98	11.31	13.77	7.29	10.02	6.34	15.78	12.092	10.64
ENSG00000065534	MYLK	15.74	15.21	9.33	13.77	17.36	6.52	19.52	12.96	11.71	18.22	14.282	13.786
ENSG00000065548	ZC3H15	47.24	24.6	41.26	32.53	47.39	36.42	37.95	35.43	38.88	51.8	38.604	40.096
ENSG00000065559	MAP2K4	20.55	10.43	13.16	13.51	16.34	10.46	9.5	11.61	9.52	20.27	14.798	12.272
ENSG00000065600	TMEM206	4.46	2.17	2.34	3	3.52	1.53	1.51	1.05	1.21	4.76	3.098	2.012
ENSG00000065609	SNAP91	6.59	5.63	2.52	4.31	6.97	4.26	5.09	5.23	9.92	11.42	5.204	7.184
ENSG00000065613	SLK	40.36	13.72	16	18.28	24.67	38.85	12.7	16.33	28.6	30.32	22.606	25.36
ENSG00000065615	CYB5R4	7.21	4.49	5.62	5.96	7.92	4.69	4.88	3.25	2.74	10.65	6.24	5.242
ENSG00000065618	COL17A1	0.01	0.01	0.01	0.16	0.08	0.26	0.86	0.13	0.04	0.17	0.054	0.292
ENSG00000065621	GSTO2	1.59	1.93	0.82	1.79	1.44	0.5	4.87	0.84	0.52	1.1	1.514	1.566
ENSG00000065665	SEC61A2	16.04	10.71	10.93	10.88	12.54	9.69	9.11	10.86	10.37	13.73	12.22	10.752
ENSG00000065675	PRKCQ	0.37	0.36	0.27	0.19	0.35	0.24	0.54	0.51	0.22	1.37	0.308	0.576
ENSG00000065717	TLE2	35.08	27.32	22	23.09	27.76	22.67	28.44	20.7	14.25	20.64	27.05	21.34
ENSG00000065802	ASB1	12.27	17.75	24.37	19.25	13.56	6.42	17.34	14.31	3	16.22	17.44	11.458
ENSG00000065809	FAM107B	15.93	7.66	6.63	8.04	12.7	12.67	7.89	9.67	8.96	16.51	10.192	11.14
ENSG00000065833	ME1	8.04	3.96	1.15	4.21	7.05	4.2	4.21	6.37	4.9	6.52	4.882	5.24
ENSG00000065882	TBC1D1	95.88	91.96	76.07	86.89	86.95	70.57	67.01	75.34	65.25	93.79	87.55	74.392
ENSG00000065883	CDK13	21.02	12.54	16.22	13.83	17.3	21.57	9.74	12.64	12.89	17.06	16.182	14.78
ENSG00000065911	MTHFD2	26.16	17.68	20.67	21.15	27.35	16.4	19.99	19.59	10.98	36.26	22.602	20.644
ENSG00000065923	SLC9A7	1.19	0.79	0.79	0.76	1.64	0.84	0.56	0.79	0.49	1.51	1.034	0.838
ENSG00000065970	FOXJ2	20.85	11.42	12.69	13.52	16.43	11.73	9.59	10.88	6.58	19.24	14.982	11.604
ENSG00000065978	YBX1	1424.55	1305.44	1335.12	1402.64	1408.85	1231.56	1015.05	1070.52	1114.22	1338.85	1375.32	1154.04
ENSG00000065989	PDE4A	1.26	1.55	0.89	1.07	1.54	0.55	0.78	2.04	0.69	2.07	1.262	1.226
ENSG00000066027	PPP2R5A	79.67	32.05	48.25	46.1	52.65	40.3	40.64	43.75	31.77	72.59	51.744	45.81
ENSG00000066032	CTNNA2	0.55	0.26	0.32	0.47	1.31	0.05	1.05	0.29	0.22	0.17	0.582	0.356
ENSG00000066044	ELAVL1	67.53	50.75	47.23	48.89	57.42	33.07	39.23	40.84	22.37	64.77	54.364	40.056
ENSG00000066056	TIE1	28.86	25.86	20.95	27.23	30.93	11.41	22.79	27.29	8.33	28.88	26.766	19.74
ENSG00000066084	DIP2B	20.99	7.62	6.89	8.1	10.4	8.83	6.47	6.54	5.2	13.12	10.8	8.032
ENSG00000066117	SMARCD1	28.61	24.78	19.93	33.4	28.47	15.8	22.67	25.13	10.71	26.38	27.038	20.138
ENSG00000066135	KDM4A	15.9	14.72	12.99	14.9	18.87	7.99	9.49	10.39	5.17	17.28	15.476	10.064
ENSG00000066136	NFYC	96.99	78.42	75.94	86.04	91.25	77.39	60.3	68.48	74.07	83.72	85.728	72.792
ENSG00000066185	ZMYND12	1.66	1.54	1.64	1.34	1.92	0.62	3.04	0.75	0.85	2.65	1.62	1.582
ENSG00000066230	SLC9A3	0	0.28	0.27	0.3	0.07	0.05	0.14	0.16	0.04	0.1	0.184	0.098
ENSG00000066248	NGEF	2.64	0.65	0.23	0.31	1.85	0.14	0.67	0.88	0.2	0.75	1.136	0.528
ENSG00000066279	ASPM	11.78	6.32	10.16	9.32	11.95	13.9	8.72	8.17	6.11	13.31	9.906	10.042
ENSG00000066294	CD84	0.32	0.22	0.23	0.18	0.31	0.62	0.28	0.53	0.19	1.64	0.252	0.652
ENSG00000066322	ELOVL1	33.37	28.15	26.86	27.21	26.27	17.76	27.76	32.18	11.74	30.07	28.372	23.902
ENSG00000066336	SPI1	1.41	2.72	1.95	2.26	3.7	0.72	1.92	4.41	0.99	15.15	2.408	4.638
ENSG00000066379	ZNRD1	14.12	20.91	21.19	20.42	18.09	5.89	18.12	12.2	4.6	16.6	18.946	11.482
ENSG00000066382	MPPED2	26.91	19.84	21.74	22.86	25.49	22.13	14.17	15.45	15.71	24.44	23.368	18.38
ENSG00000066405	CLDN18	0.37	1.05	0.65	0.93	1.12	0	2.08	1	0.92	0.57	0.824	0.914
ENSG00000066422	ZBTB11	8.04	3.02	4.09	3.92	5.27	5.91	3.32	4.05	4.11	7.48	4.868	4.974
ENSG00000066427	ATXN3	16.51	16.13	11.23	15.22	14.07	9.86	9.73	8.54	9.78	11.41	14.632	9.864
ENSG00000066455	GOLGA5	19.3	11.87	16.02	14.85	17.73	13.73	13.62	17.3	12.89	19.25	15.954	15.358
ENSG00000066468	FGFR2	6.13	5.21	3.57	6.45	7.1	3.26	11.3	4.04	2.54	4.98	5.692	5.224
ENSG00000066557	LRRC40	15.6	6.82	11.41	8.5	15.87	11.6	8.43	11.34	9.81	16.3	11.64	11.496
ENSG00000066583	ISOC1	69.02	71.89	88.16	97.54	89.78	53.37	64.48	62.84	49.18	98.08	83.278	65.59
ENSG00000066629	EML1	26.52	13.31	10.18	11.59	19.32	25.28	11.63	11.27	15.75	31.99	16.184	19.184
ENSG00000066651	TRMT11	8.3	7.39	7.07	10.11	11.17	8.08	7.56	6.27	6.8	9.05	8.808	7.552
ENSG00000066654	THUMPD1	18.12	10.11	14.13	12.26	17.15	13.59	10.94	11.41	11.48	19.74	14.354	13.432
ENSG00000066697	MSANTD3	18.11	18.27	18.73	20.5	22.01	18.38	17	15.69	11.3	18.99	19.524	16.272
ENSG00000066735	KIF26A	6.09	3.92	3.54	5.51	4.67	1.38	3.89	3.3	0.99	5.37	4.746	2.986
ENSG00000066739	ATG2B	12.31	7.11	6.29	7.02	7.37	11.28	7.6	5.41	4.38	10.46	8.02	7.826
ENSG00000066777	ARFGEF1	19.57	10.77	14.99	13.31	15.27	13.37	12.71	9.78	8.46	17.49	14.782	12.362
ENSG00000066813	ACSM2B	0	0.11	0.66	0.03	0.61	0.1	0.41	0.08	0.03	0.25	0.282	0.174
ENSG00000066827	ZFAT	3.24	3.39	3.14	3.1	2.93	2.64	2.76	1.98	1.74	4.22	3.16	2.668
ENSG00000066855	MTFR1	9.47	6.99	5.82	7.66	10.77	9.35	6.03	6.4	7.28	10.3	8.142	7.872
ENSG00000066923	STAG3	1.48	0.64	0.6	1.31	1.34	1.32	1.06	0.65	0.36	1.66	1.074	1.01
ENSG00000066926	FECH	26.37	17.44	18.32	16.03	23	18.86	16.62	14.97	14.49	28.44	20.232	18.676
ENSG00000066933	MYO9A	14.09	8.96	8.14	7.66	9.85	12.57	7.39	6.35	5.09	12.72	9.74	8.824
ENSG00000067048	DDX3Y	61.61	0	23.66	21.13	0	0.02	23.14	27.44	26.97	0.27	21.28	15.568
ENSG00000067057	PFKP	507.3	373.17	314.3	404.27	417.75	209.01	247.4	288.81	178.96	378.4	403.358	260.516
ENSG00000067064	IDI1	23.07	13.64	14.93	14.35	20.24	10.54	17.07	15.49	8.27	22.68	17.246	14.81
ENSG00000067066	SP100	19.7	24.66	19.12	19.28	22.2	18.17	20.55	25.97	18.74	44.34	20.992	25.554
ENSG00000067082	KLF6	60.56	47.24	41.32	59.7	50.25	28.5	34.1	47.24	26.47	49.8	51.814	37.222
ENSG00000067113	PLPP1	33.32	32.15	30.08	32.1	32.28	21.56	31.91	30.59	29.01	39.92	31.986	30.598
ENSG00000067141	NEO1	24.14	19.33	10.58	15.47	21.78	14.98	13.3	16.08	13.88	23.42	18.26	16.332
ENSG00000067167	TRAM1	66.93	15.95	27.26	28.34	45.65	43.6	27.11	38.67	37.1	78.13	36.826	44.922
ENSG00000067177	PHKA1	2.97	2.02	2.12	1.95	2.58	2.25	1.59	1.48	1.28	3.23	2.328	1.966
ENSG00000067182	TNFRSF1A	59.56	26.49	32.34	33.05	39.32	18.65	33.9	46.47	14.61	49.62	38.152	32.65
ENSG00000067191	CACNB1	9.8	8.79	7.62	8.31	6.45	5.95	8.62	7.17	3.31	10.08	8.194	7.026
ENSG00000067208	EVI5	14.58	7.94	5.22	6.23	8.68	12.98	5.44	9.44	10.59	14.71	8.53	10.632
ENSG00000067221	STOML1	5.14	6	4.75	6.03	5.03	1.13	4.2	3.28	0.4	6.48	5.39	3.098
ENSG00000067225	PKM	1122.92	886.33	748.74	920.7	921.82	747.8	752.97	679.48	766.26	912.43	920.102	771.788
ENSG00000067248	DHX29	14.7	6.68	10.5	8.72	13.25	9	8.25	9.13	7.61	16.12	10.77	10.022
ENSG00000067334	DNTTIP2	28.52	26.7	29.83	31.55	30.18	24.6	30.79	27.37	26.47	29.36	29.356	27.718
ENSG00000067365	METTL22	10.11	13.71	9.8	15.57	15.86	6.83	10.24	6.65	2.82	13.56	13.01	8.02
ENSG00000067369	TP53BP1	38.54	25.9	26.12	22.04	26.58	28.89	17.49	17.02	15.37	26.49	27.836	21.052
ENSG00000067445	TRO	33.84	29.15	22.3	23.93	25.99	32.22	23.62	22.04	16.11	29.12	27.042	24.622
ENSG00000067533	RRP15	13.53	8.9	6.67	7.82	10.67	13.94	7.54	8.43	10.35	13.76	9.518	10.804
ENSG00000067560	RHOA	349.92	221.69	219.25	249.63	300.95	244.36	207.61	224.25	220.34	359.51	268.288	251.214
ENSG00000067596	DHX8	17.85	16.27	12.74	19.38	17.01	9.02	14.97	13.88	5.24	19.86	16.65	12.594
ENSG00000067601	PMS2P4	5.11	5.68	2.93	3.4	6.08	4.65	2.33	4.04	1.69	5.56	4.64	3.654
ENSG00000067606	PRKCZ	28.01	23.32	21.76	19.4	24.51	12.49	19.08	20.76	11.13	17.65	23.4	16.222
ENSG00000067646	ZFY	9.14	0	4.2	3.36	0.11	0	2.84	3.43	7.13	0.07	3.362	2.694
ENSG00000067704	IARS2	79.27	49.15	51.76	59.12	68.87	38.28	41.93	37.9	31.99	74.58	61.634	44.936
ENSG00000067715	SYT1	1.39	0.64	0.41	0.43	0.58	0.19	1.2	1.16	0.42	0.32	0.69	0.658
ENSG00000067798	NAV3	8.58	5.1	3.81	3.83	7.71	8.62	3.94	6.01	4.05	7.48	5.806	6.02
ENSG00000067829	IDH3G	51.67	53.25	51.1	58.09	50.13	28.44	40.35	38.23	23.98	47.76	52.848	35.752
ENSG00000067836	ROGDI	39.61	39.43	29.05	38.01	32.09	35.52	36.42	41.71	37.62	41.76	35.638	38.606
ENSG00000067840	PDZD4	4.84	2.99	2.55	3.25	2.83	2.48	3.66	3.79	1.3	4.81	3.292	3.208
ENSG00000067842	ATP2B3	0.04	0.17	0	0.02	0	0	0.09	0	0.06	0.01	0.046	0.032
ENSG00000067900	ROCK1	40.12	18.01	24.61	22.64	33.26	36.43	20.76	24.88	35.62	39.03	27.728	31.344
ENSG00000067955	CBFB	47.53	27.99	22.6	27.93	38.2	26.27	20.99	22.42	14.3	47.85	32.85	26.366
ENSG00000067992	PDK3	10.67	5	4.01	4.35	5.45	4.74	4.83	5.17	2.45	6.36	5.896	4.71
ENSG00000068001	HYAL2	25.66	24.93	19.52	28.56	26	6.9	24.86	23.04	4.38	27.11	24.934	17.258
ENSG00000068024	HDAC4	4.15	2.65	2.23	2.56	3	3.64	2.43	1.92	1.55	3.56	2.918	2.62
ENSG00000068028	RASSF1	16.35	16.13	13.54	18.61	14.85	4.85	13.98	14.18	2.63	17.25	15.896	10.578
ENSG00000068078	FGFR3	3.23	1.68	2.37	2.24	1.32	1.66	11.44	2.69	0.27	1.81	2.168	3.574
ENSG00000068079	IFI35	4.24	7.4	8.51	7.12	6.74	4.93	5.97	5.91	1.8	28.02	6.802	9.326
ENSG00000068097	HEATR6	11.95	9.73	7.14	10.24	10.66	6.88	9.12	5.93	3.76	10.31	9.944	7.2
ENSG00000068120	COASY	19.34	25.11	20.15	26.21	24.38	7.35	21.62	17.83	5.95	24.32	23.038	15.414
ENSG00000068137	PLEKHH3	11.66	12.77	10.5	12.24	10.37	3.45	9.99	7.64	1.62	10.84	11.508	6.708
ENSG00000068305	MEF2A	165.77	96.45	113.74	118.51	137.49	134.17	72.31	92.95	118.09	136.8	126.392	110.864
ENSG00000068308	OTUD5	32.49	21.59	20.33	22.51	24.7	21.04	18.99	20.91	14.75	21.5	24.324	19.438
ENSG00000068323	TFE3	13.33	12.85	11.08	12.19	12.11	6.61	9.9	10.92	4.84	14.44	12.312	9.342
ENSG00000068354	TBC1D25	11.91	9.3	6.14	6.32	10.88	4.69	6.59	5.3	2.82	9.02	8.91	5.684
ENSG00000068366	ACSL4	23.78	8.94	11.81	9.23	15.11	16.17	11.41	10.91	10.73	18.6	13.774	13.564
ENSG00000068383	INPP5A	67.78	40.52	49.57	49.9	59.61	25.99	41.78	47.56	24.53	65.92	53.476	41.156
ENSG00000068394	GPKOW	20.22	16.11	15.69	18.88	20.58	7.96	14.79	13.79	6.58	20.29	18.296	12.682
ENSG00000068400	GRIPAP1	21.48	26.59	16.79	18.84	23.61	21.77	24.17	17.17	15.83	25.09	21.462	20.806
ENSG00000068438	FTSJ1	15.84	15.8	16.96	17.2	16.09	8.53	14.91	16.07	7.82	19.79	16.378	13.424
ENSG00000068489	PRR11	47.02	22.06	26.62	19.69	24.92	31.14	18.67	18.79	35.11	35.59	28.062	27.86
ENSG00000068615	REEP1	18.84	15.53	19.61	19.23	22.94	15.07	13.57	16.03	9.27	22.93	19.23	15.374
ENSG00000068650	ATP11A	61.54	19.95	17.65	21.42	24.84	35.04	20.65	13.98	12.66	32.06	29.08	22.878
ENSG00000068654	POLR1A	14.89	5.58	4.05	5.79	7.98	6.41	5.12	5.28	5.79	8.95	7.658	6.31
ENSG00000068697	LAPTM4A	271.35	203.52	263.58	256.29	335.79	273.85	210.64	291.51	308.13	305.27	266.106	277.88
ENSG00000068724	TTC7A	3.18	2.43	2.62	2.56	3.19	1.34	2.66	2.72	0.55	3.99	2.796	2.252
ENSG00000068745	IP6K2	52.79	45.74	40.53	50.98	47.65	33.83	39.57	32.72	19.47	40.05	47.538	33.128
ENSG00000068781	STON1-GTF2A1L	0.55	0.21	1.07	0.56	0.52	0.81	0	0	0.62	1.08	0.582	0.502
ENSG00000068784	SRBD1	7.72	4.38	5.55	5.32	6.95	6.77	5.17	5.16	5.87	10.15	5.984	6.624
ENSG00000068796	KIF2A	19.84	6.35	6.99	7.45	9.51	29.87	6.48	8.6	18.48	21.71	10.028	17.028
ENSG00000068831	RASGRP2	13.54	12.84	14.47	15.2	8.75	7.14	11.63	17.89	2.47	12.71	12.96	10.368
ENSG00000068878	PSME4	23.18	20.32	18.86	17.28	19.91	14.31	17.56	19.57	9.21	23.41	19.91	16.812
ENSG00000068885	IFT80	24.46	12.05	16.53	13.45	23.95	20	13.32	14.42	18.33	22.43	18.088	17.7
ENSG00000068903	SIRT2	32.13	34.12	25.69	31.94	33.47	19.05	24.17	23.82	9.87	29.52	31.47	21.286
ENSG00000068912	ERLEC1	34.6	17.07	21.37	20.73	30.61	21.17	21.51	22.7	20.95	34.08	24.876	24.082
ENSG00000068971	PPP2R5B	13.63	7.35	6.19	6.51	9.57	2.51	9.08	6.82	1.28	8.52	8.65	5.642
ENSG00000068976	PYGM	37.18	30.67	41.47	37.13	35.15	16.14	26.22	35.11	11.46	43.66	36.32	26.518
ENSG00000068985	PAGE1	0	0	0	0	0	0	0	0	0	0	0	0
ENSG00000069011	PITX1	0	0.11	0	0.03	0	0.13	0.4	0	0	0	0.028	0.106
ENSG00000069018	TRPC7	0	0	0	0	0	0	0.1	0.09	0	0	0	0.038
ENSG00000069020	MAST4	31.4	20.6	15.67	18.74	22.09	26.71	19.98	19.26	15.31	28.33	21.7	21.918
ENSG00000069122	ADGRF5	29.75	11.68	10.12	13.73	21.21	20.47	14.6	17.91	14.06	26.2	17.298	18.648
ENSG00000069188	SDK2	3.28	1.38	2.23	1.64	1.93	2.07	1.63	1.36	1.02	2.71	2.092	1.758
ENSG00000069206	ADAM7	0	0.02	0	0	0.02	0	0	0.02	0	0	0.008	0.004
ENSG00000069248	NUP133	25.17	16.97	20.3	21.24	22.01	19.06	15.32	18.75	23.54	20.69	21.138	19.472
ENSG00000069275	NUCKS1	218.06	194.36	198.16	179.09	202.1	157.77	204.79	198.13	169.46	207.78	198.354	187.586
ENSG00000069329	VPS35	115.69	66.2	69.89	70.61	87.3	53.31	53.73	47.49	40.06	108.28	81.938	60.574
ENSG00000069345	DNAJA2	69.87	47.87	57.03	56.16	65.51	44.85	40.72	46.92	45.67	70.17	59.288	49.666
ENSG00000069399	BCL3	7.69	7.14	8.62	5.01	4.88	4.54	3.77	5.57	3.85	10.47	6.668	5.64
ENSG00000069424	KCNAB2	1.95	1.87	1.17	1.87	1.83	0.74	1.11	1.74	0.59	5.77	1.738	1.99
ENSG00000069431	ABCC9	38.69	10.46	14.49	12.42	21.8	25.41	10.02	15.77	10.89	35.66	19.572	19.55
ENSG00000069482	GAL	0.22	0.56	0.55	0.2	0.67	0.18	0.29	0	0.18	0.11	0.44	0.152
ENSG00000069493	CLEC2D	7.95	11.13	10.81	10.72	8.77	9.25	9.14	11.53	8.06	12.51	9.876	10.098
ENSG00000069509	FUNDC1	20.64	20.93	21.4	23.14	20.59	17.13	18.66	18.28	17.23	27.58	21.34	19.776
ENSG00000069535	MAOB	39.21	48.21	51.2	45.54	55.08	30	32.57	44.44	18.4	53.71	47.848	35.824
ENSG00000069667	RORA	15.37	2.69	2.31	3.32	4.81	6.89	2.4	2.62	4.43	5.22	5.7	4.312
ENSG00000069696	DRD4	0.12	0.41	0.63	0.11	0.31	0.05	0.32	0.15	0.09	0.3	0.316	0.182
ENSG00000069702	TGFBR3	20.94	7.64	9.29	10.52	13.41	16.18	6.37	7.73	4.81	16.23	12.36	10.264
ENSG00000069712	KIAA1107	1.51	0.99	1.81	1.24	1.25	2.3	1.54	1.25	2.41	1.55	1.36	1.81
ENSG00000069764	PLA2G10	0	0	0.13	0	0	0	0.11	0	0	0	0.026	0.022
ENSG00000069812	HES2	0.04	0	0	0.07	0	0	0.25	0	0	0.09	0.022	0.068
ENSG00000069849	ATP1B3	71.39	46.48	43.24	60.47	67.75	26.87	66.03	43.75	21.03	73.1	57.866	46.156
ENSG00000069869	NEDD4	7.26	3.01	3.29	4.12	6.13	6.15	3.04	4.31	4.16	7.73	4.762	5.078
ENSG00000069943	PIGB	5.79	2.38	3.46	3.89	4.81	2.56	5.15	4.48	3.22	4.38	4.066	3.958
ENSG00000069956	MAPK6	15.64	6.69	9.35	8.11	12.47	9.88	7.39	9.11	9.11	15.68	10.452	10.234
ENSG00000069966	GNB5	14.02	14.3	10.79	12.77	15.01	6.46	8.74	7.37	5.4	12.82	13.378	8.158
ENSG00000069974	RAB27A	11.1	7.36	5.86	6.78	8.39	8.8	6.5	6.17	5.9	17.53	7.898	8.98
ENSG00000069998	HDHD5	31.05	28.26	26.96	35.94	28.85	10.03	24.43	22.33	4.6	31.07	30.212	18.492
ENSG00000070010	UFD1	34.03	35.8	41.91	42.96	39.13	25.26	33.79	39.87	21.98	40.96	38.766	32.372
ENSG00000070018	LRP6	18.11	7.9	7.93	8.02	11.16	22.3	7.52	7.82	15.48	15.61	10.624	13.746
ENSG00000070019	GUCY2C	0	0	0	0	0	0	0	0	0.01	0	0	0.002
ENSG00000070031	SCT	0.59	1	1.95	1.07	0.3	0.48	0.26	0.49	0.12	2.56	0.982	0.782
ENSG00000070047	PHRF1	14.79	12.29	11.18	12.34	11.89	6.17	9.16	7.49	3.44	11.93	12.498	7.638
ENSG00000070061	IKBKAP	27.25	20.36	23.01	22.9	29.02	24.59	18.81	21.55	13.2	29.05	24.508	21.44
ENSG00000070081	NUCB2	106.15	92.92	108.54	120.55	123.27	102.82	110.02	105.54	143.61	120.66	110.286	116.53
ENSG00000070087	PFN2	159.44	76.91	111.92	89.24	128.02	86.49	90.74	84.58	72.59	111.66	113.106	89.212
ENSG00000070159	PTPN3	1.24	1.39	1.88	1.29	2.71	0.93	2.59	0.93	0.64	1.55	1.702	1.328
ENSG00000070182	SPTB	25.11	21.71	16.4	21.8	19.59	11.12	17.46	16.27	4.74	24.41	20.922	14.8
ENSG00000070190	DAPP1	0.26	0.19	0.23	0.29	0.31	0.21	1.14	0.5	0.12	2.41	0.256	0.876
ENSG00000070193	FGF10	7.26	4.87	5.77	6.47	6.63	4.44	3.66	5.02	4.1	10.64	6.2	5.572
ENSG00000070214	SLC44A1	10.64	4.96	5.93	6.87	10.14	5.61	4.96	5.6	3.29	9.64	7.708	5.82
ENSG00000070269	TMEM260	6.33	3.28	4.15	4.38	5.51	3.75	4.7	4.55	3.64	5.15	4.73	4.358
ENSG00000070366	SMG6	14.2	17.09	13.01	14.68	13.8	7.62	11.37	12.03	5.66	14.4	14.556	10.216
ENSG00000070367	EXOC5	64.37	19.84	22.49	22.32	32.28	38.45	17.3	20.83	20.07	49.2	32.26	29.17
ENSG00000070371	CLTCL1	3.21	2.43	2.94	3.32	2.74	1.91	2.44	2.19	0.65	3.05	2.928	2.048
ENSG00000070388	FGF22	0.13	0.2	0.12	0.17	0	0	0.23	0	0.01	0.13	0.124	0.074
ENSG00000070404	FSTL3	14.97	6.11	8.46	6.72	5.88	3.76	11.21	10.13	1.76	10.79	8.428	7.53
ENSG00000070413	DGCR2	24.34	23.71	18.59	24.79	25.96	8.06	16.15	16.56	5.76	28.53	23.478	15.012
ENSG00000070423	RNF126	20.17	23.27	18.64	20.96	18.83	5.02	18.54	15.07	4.06	18.14	20.374	12.166
ENSG00000070444	MNT	13.55	6.61	4.89	6.86	7.38	9.53	5.34	5.11	4.48	9.96	7.858	6.884
ENSG00000070476	ZXDC	14.13	10.52	8.66	10.98	10.44	6.91	7.79	7.44	3.41	12.25	10.946	7.56
ENSG00000070495	JMJD6	26.61	22.6	19.76	19.32	19.39	12.83	14.73	17.27	8.9	21.48	21.536	15.042
ENSG00000070501	POLB	25.36	28.35	33.03	20.2	35.49	15.16	28.12	24.83	10.39	27.16	28.486	21.132
ENSG00000070526	ST6GALNAC1	1.47	1.58	0.8	1.71	1.66	1.11	4.69	3.05	0.63	1.77	1.444	2.25
ENSG00000070540	WIPI1	39.75	38.81	35.45	30.41	31.59	16.56	35.88	33.94	16.07	35.07	35.202	27.504
ENSG00000070601	FRMPD1	0.07	0.31	0.19	0.25	0.07	0.07	0.2	0.24	0.06	0.2	0.178	0.154
ENSG00000070610	GBA2	112.13	70.78	74.73	71.29	74.32	47.91	60.85	58.21	22.54	92.81	80.65	56.464
ENSG00000070614	NDST1	34.05	21.29	17.79	20.53	26.31	13.1	16.51	17.1	5.57	31.21	23.994	16.698
ENSG00000070669	ASNS	11.45	7.23	15.75	10.04	10.13	4.81	9.9	9.35	3.23	12.87	10.92	8.032
ENSG00000070718	AP3M2	14.71	11.73	9	11.06	12.26	12.23	7.03	9.64	6.6	15.06	11.752	10.112
ENSG00000070729	CNGB1	0.01	0	0	0	0	0	0.03	0	0	0	0.002	0.006
ENSG00000070731	ST6GALNAC2	1.12	0.32	1.22	1.63	1.3	0.66	4.2	0.89	0.46	1.44	1.118	1.53
ENSG00000070748	CHAT	0.12	0	0	0	0	0	0	0	0.03	0	0.024	0.006
ENSG00000070756	PABPC1	974.81	856.3	733.54	791.23	960.45	840.73	646.87	613.52	749.99	858.08	863.266	741.838
ENSG00000070759	TESK2	1.04	1.11	0.71	0.98	1.5	0.59	1.51	0.8	0.32	1.52	1.068	0.948
ENSG00000070761	CFAP20	58.21	54.97	51.84	66.19	61.3	46.12	48.5	47.47	46.89	45.14	58.502	46.824
ENSG00000070770	CSNK2A2	51.77	47.4	47.45	52.63	54.31	27.99	37.93	33.99	19.9	50.62	50.712	34.086
ENSG00000070778	PTPN21	41.56	24.69	23.42	33.79	33.29	31.95	15.35	23.89	22.15	41.93	31.35	27.054
ENSG00000070785	EIF2B3	20.64	20.97	21.09	19.81	19	11.72	16.37	16.02	11.31	19.29	20.302	14.942
ENSG00000070808	CAMK2A	20.88	14.79	15.4	18.88	18.87	12.3	8.87	11.26	7.21	20.61	17.764	12.05
ENSG00000070814	TCOF1	17.62	17.05	16.99	14.85	15.1	13.84	12.02	14.7	12.04	14.62	16.322	13.444
ENSG00000070831	CDC42	179.26	121.21	137.87	138.31	174.72	108.6	120.28	132.86	78.15	202.63	150.274	128.504
ENSG00000070882	OSBPL3	10.9	7.56	4.79	5.99	7.97	5.42	5.77	3.53	3.94	8.57	7.442	5.446
ENSG00000070886	EPHA8	0	0	0	0	0.05	0	0	0	0	0	0.01	0
ENSG00000070915	SLC12A3	0	0	0	0	0	0.02	0.1	0	0	0.31	0	0.086
ENSG00000070950	RAD18	4.57	1.79	2.6	2.83	2.81	5.63	3.38	3.07	2.88	3.59	2.92	3.71
ENSG00000070961	ATP2B1	32.76	21.21	20.25	19.22	26.34	25.89	14.92	13.82	15.82	31.31	23.956	20.352
ENSG00000070985	TRPM5	0	0	0.02	0.02	0.07	0.02	0.02	0.02	0	0.06	0.022	0.024
ENSG00000071051	NCK2	41.64	33.16	31.46	35.63	40.26	30.07	27.13	29.14	26.8	32.06	36.43	29.04
ENSG00000071054	MAP4K4	166.62	88.15	87.28	94.73	124.85	159.85	75.93	85.59	106.03	141.88	112.326	113.856
ENSG00000071073	MGAT4A	4.11	1.67	3.3	1.93	3.34	2.17	2.69	4.07	1.67	6.84	2.87	3.488
ENSG00000071082	RPL31	1828.28	2596.2	2171.98	2626.65	2060.01	820.63	2286.44	1654.46	707.04	1965.02	2256.62	1486.72
ENSG00000071127	WDR1	224.1	153.03	129	146.73	167.58	133.49	131.37	163.05	89.78	199.34	164.088	143.406
ENSG00000071189	SNX13	32.76	9.81	12.06	14.67	20.33	27.68	10.31	14.13	12.06	30.01	17.926	18.838
ENSG00000071203	MS4A12	0	0	0	0	0	0	0	0	0	0	0	0
ENSG00000071205	ARHGAP10	26.73	22.23	16.74	25.11	22.53	9.06	15.53	14.21	9.12	20.4	22.668	13.664
ENSG00000071242	RPS6KA2	30.85	18.47	18.46	22.2	24.37	18.74	17.2	20.77	10.98	34.69	22.87	20.476
ENSG00000071243	ING3	19.94	7.69	11.24	12.96	15.62	10.7	8.65	10.02	10.37	15.62	13.49	11.072
ENSG00000071246	VASH1	52.74	33.72	20.78	28.75	35.01	24.81	27.39	27.58	11.45	37.27	34.2	25.7
ENSG00000071282	LMCD1	63.1	37.09	37.5	47.95	38.35	15.06	38.6	31.62	14.39	47.9	44.798	29.514
ENSG00000071462	BUD23	47.18	62.53	52.87	56.22	49.18	30.68	49.36	42	16.55	49.12	53.596	37.542
ENSG00000071537	SEL1L	28.77	8.5	11.76	11.94	18.74	19.82	9.85	12.75	12.57	22.31	15.942	15.46
ENSG00000071539	TRIP13	15.63	12.03	8.2	12.09	11.81	6.53	12.19	8.57	4.19	11.55	11.952	8.606
ENSG00000071553	ATP6AP1	60.58	60.73	53.8	65.27	56.31	16.89	52.09	45.21	10.97	59.18	59.338	36.868
ENSG00000071564	TCF3	60.39	40.84	42.85	52.68	54.35	25.67	37.17	35.73	18.29	47.48	50.222	32.868
ENSG00000071575	TRIB2	40.84	27.96	29.19	34.08	35.87	20.45	24.03	26.62	18.91	36.72	33.588	25.346
ENSG00000071626	DAZAP1	97.85	75.48	74.48	79.24	81.45	71.28	67.3	62.9	46.94	94.55	81.7	68.594
ENSG00000071655	MBD3	35.39	45.19	40.8	38.83	35.3	5.91	32.97	23.29	1.64	34.84	39.102	19.73
ENSG00000071677	PRLH	0	0	0	0	0	0	0	0	0	0	0	0
ENSG00000071794	HLTF	32.47	13.52	19	18.08	24.19	24.62	14.85	15.48	14.27	29.13	21.452	19.67
ENSG00000071859	FAM50A	54.81	73.31	62.03	67.62	56.71	53.51	60.95	54.64	51.01	57.73	62.896	55.568
ENSG00000071889	FAM3A	35.15	49.5	44.84	47.95	40.04	15.94	35.07	28.24	13.52	37.07	43.496	25.968
ENSG00000071894	CPSF1	47.27	58.49	43.85	34.43	50.09	28.12	44.12	52.41	13.7	40.04	46.826	35.678
ENSG00000071909	MYO3B	0.02	0.04	0.01	0.03	0	0.05	0.11	0.04	0.05	0.05	0.02	0.06
ENSG00000071967	CYBRD1	25.58	11.1	14.32	15.43	22.51	16.15	14.94	16.93	11.25	28.29	17.788	17.512
ENSG00000071991	CDH19	5.95	0.71	1.74	1.28	1.98	2.55	1.34	1.62	2.53	3.96	2.332	2.4
ENSG00000071994	PDCD2	32.38	27.22	31.92	33.59	40.11	16.48	26.87	26.7	14.98	36.74	33.044	24.354
ENSG00000072041	SLC6A15	0.22	0.15	0.34	0.07	0.07	0.06	0.05	0.02	0.12	0.06	0.17	0.062
ENSG00000072042	RDH11	28.32	22.6	22.98	24.69	26.53	15.91	19.8	20.47	16.57	27.93	25.024	20.136
ENSG00000072062	PRKACA	218.85	200.42	196.76	192.98	194.11	108.87	148.87	179.53	73.98	210.35	200.624	144.32
ENSG00000072071	ADGRL1	17.29	11.48	8.95	10.64	9.18	4.96	8.93	6.65	2.85	9.95	11.508	6.668
ENSG00000072080	SPP2	0.26	0	0.86	0	0.81	0	0.18	0	0	0	0.386	0.036
ENSG00000072110	ACTN1	106.68	78.85	64.35	70.69	79.48	62.61	64.33	90.72	68.37	116.07	80.01	80.42
ENSG00000072121	ZFYVE26	7.57	5.57	5.5	5.68	5.1	15.84	5.41	3.72	9.54	6.21	5.884	8.144
ENSG00000072133	RPS6KA6	1.85	0.58	0.78	0.57	1.13	0.94	0.31	0.78	0.59	1.9	0.982	0.904
ENSG00000072134	EPN2	35.05	18.56	17.04	18.59	24.67	36.28	14.47	17.28	36.98	24.71	22.782	25.944
ENSG00000072135	PTPN18	13.86	13.55	13.81	16.13	13.04	13.89	11.24	11.37	11.22	16.29	14.078	12.802
ENSG00000072163	LIMS2	145.4	192.31	152.88	181.26	135.52	94.47	113.84	126.19	54.01	133.27	161.474	104.356
ENSG00000072182	ASIC4	0.1	0.02	0.16	0.31	0.16	0.08	0.13	0.13	0.07	0.3	0.15	0.142
ENSG00000072195	SPEG	85.66	80.59	71.88	78.54	75.92	34.87	61.12	66.01	17.34	70.01	78.518	49.87
ENSG00000072201	LNX1	1.5	1.29	1.28	0.89	1.35	0.65	1.76	1.26	0.98	1.91	1.262	1.312
ENSG00000072210	ALDH3A2	41.32	25.79	40.52	30.59	40.86	27.82	28.79	31.26	25.51	41.64	35.816	31.004
ENSG00000072274	TFRC	118.56	24.15	48.76	38.84	58.05	50.3	39.25	35.04	18.13	57.04	57.672	39.952
ENSG00000072310	SREBF1	27.96	13.06	8.2	10.16	12.43	17.07	11.71	15.96	5.43	17.42	14.362	13.518
ENSG00000072315	TRPC5	0.08	0.02	0.01	0.03	0.04	0.03	0	0.05	0.01	0.04	0.036	0.026
ENSG00000072364	AFF4	41.33	10.25	11.9	10.76	17.05	26.81	9.44	14.61	14.38	26.7	18.258	18.388
ENSG00000072401	UBE2D1	14.34	4.75	11.51	5.81	16.85	15.23	8.82	12.17	13.42	18.81	10.652	13.69
ENSG00000072415	MPP5	17.72	6.48	9.17	8.73	12.76	15.87	7.55	7.9	7.57	16.25	10.972	11.028
ENSG00000072422	RHOBTB1	19.87	14.98	12.26	16.06	18.09	17.3	12.5	12.18	12.3	22.63	16.252	15.382
ENSG00000072501	SMC1A	56.87	31.64	16.71	23.2	35.21	65.08	15.99	16.69	32.62	50.94	32.726	36.264
ENSG00000072506	HSD17B10	75.68	107.77	90.83	98.28	75.18	23.09	82.83	71.46	17.6	80.03	89.548	55.002
ENSG00000072518	MARK2	27.99	16.42	14.62	20.39	19.25	13.93	12.78	14.2	7.85	22.07	19.734	14.166
ENSG00000072571	HMMR	20.74	8.48	12.94	11.12	18.13	18.82	11.53	11.18	14.82	17.42	14.282	14.754
ENSG00000072609	CHFR	14.49	12.04	10.64	11.72	11.6	8.9	8.92	7.23	5.1	13.4	12.098	8.71
ENSG00000072657	TRHDE	0.33	0.68	0.03	0.78	0.4	0.35	0.15	0.14	0.47	0.27	0.444	0.276
ENSG00000072682	P4HA2	39.98	28.18	17.84	26.75	23.83	11.65	22.51	17.64	9.13	30.35	27.316	18.256
ENSG00000072694	FCGR2B	0.33	0.16	0.16	0.02	0.56	0	0.02	0.11	0.06	0.46	0.246	0.13
ENSG00000072736	NFATC3	16.68	10.12	10.16	11.22	14.43	10.65	8.55	9.21	6.75	15.8	12.522	10.192
ENSG00000072756	TRNT1	11.81	6.65	8.69	6.96	8.38	10.55	7.64	8.1	9.25	14.43	8.498	9.994
ENSG00000072778	ACADVL	374.2	390.4	355.67	372.52	308.79	221.25	385.96	288.92	117.13	327.38	360.316	268.128
ENSG00000072786	STK10	8.93	7.84	5.25	4.93	6.02	6.52	7.11	7.55	2.68	9.16	6.594	6.604
ENSG00000072803	FBXW11	46.81	18.05	19.3	21.61	27.14	23.31	16.35	14.57	12.32	38.56	26.582	21.022
ENSG00000072818	ACAP1	3.75	4.48	3.35	2.54	2.29	0.87	2.29	4.67	0.44	5.9	3.282	2.834
ENSG00000072832	CRMP1	14.11	9.3	9.45	10.17	9.82	5.36	9.09	6.99	4.33	10.1	10.57	7.174
ENSG00000072840	EVC	6.29	4.42	2.77	4.25	4.72	5.2	2.86	3.2	1.93	5.17	4.49	3.672
ENSG00000072849	DERL2	33.49	28.91	30.93	32.87	36.27	15.17	28.07	29.55	13.82	48.3	32.494	26.982
ENSG00000072858	SIDT1	0.43	0.52	0.47	0.37	0.51	0.24	0.38	0.32	0.07	1.45	0.46	0.492
ENSG00000072864	NDE1	35.12	18.28	18.66	21.84	21.81	19.04	17.5	14.67	11.24	33.24	23.142	19.138
ENSG00000072952	MRVI1	1.85	0.91	0.82	1.26	1.22	1.03	1.81	1.97	1.11	2.37	1.212	1.658
ENSG00000072954	TMEM38A	6.58	5.65	10.11	9.45	5.61	2.78	4.25	6.82	0.49	6.14	7.48	4.096
ENSG00000072958	AP1M1	39.12	36.05	31.87	36.42	43.82	18.85	29.44	28.61	6.76	46.57	37.456	26.046
ENSG00000073008	PVR	12.66	12.96	8.77	10.05	11.24	7.21	10.44	8.32	5.41	15.47	11.136	9.37
ENSG00000073050	XRCC1	36.68	41.35	32.91	38.49	29.29	20.22	27.61	23.62	17.66	27.88	35.744	23.398
ENSG00000073060	SCARB1	13.84	9.54	6.72	11.92	12.17	6.26	10.29	8.26	3.89	10.67	10.838	7.874
ENSG00000073067	CYP2W1	0.07	0.06	0.08	0.09	0.18	0	0.37	0	0	0	0.096	0.074
ENSG00000073111	MCM2	34.73	30.94	21.83	31.27	27.86	18.47	19.06	13.03	6.4	32.66	29.326	17.924
ENSG00000073146	MOV10L1	0.38	0.29	0	0.1	0.26	0.08	0.2	0.19	0.18	0.39	0.206	0.208
ENSG00000073150	PANX2	0.32	0.2	0.16	0.15	0.37	0.11	0.31	0.07	0.08	0.05	0.24	0.124
ENSG00000073169	SELENOO	7.09	9.11	9.39	9.44	9.24	2.23	8.52	6.91	0.72	6.44	8.854	4.964
ENSG00000073282	TP63	0.14	0.12	0.08	0.12	0.17	0.22	0.84	0.19	0.14	0.27	0.126	0.332
ENSG00000073331	ALPK1	2	1.07	0.86	1.02	1.43	1.41	2	1.4	0.94	2.83	1.276	1.716
ENSG00000073350	LLGL2	9.01	10.22	10.53	11.77	6.23	3.1	11.06	6.55	1.31	5.79	9.552	5.562
ENSG00000073417	PDE8A	28.45	10.94	16.31	16.53	15.63	24.43	11.18	14.71	16.62	16.25	17.572	16.638
ENSG00000073464	CLCN4	6.67	3.09	2.61	3.39	4.34	3.16	2.93	3.37	2.17	6.09	4.02	3.544
ENSG00000073536	NLE1	7.57	6.93	5.22	7.73	6.34	1.44	4.58	3.39	0.83	6.62	6.758	3.372
ENSG00000073578	SDHA	341.21	365.81	353.96	361.11	313.92	141.47	248.52	258.31	85.26	261	347.202	198.912
ENSG00000073584	SMARCE1	132.55	100.36	102.11	102.09	138.65	147.83	84.03	103.78	198.57	139.41	115.152	134.724
ENSG00000073598	FNDC8	0.12	0.05	0.1	0	0	0	0.11	0	0	0	0.054	0.022
ENSG00000073605	GSDMB	5.56	5.37	6	4.58	3.2	6.12	5.21	4.56	2.12	3.94	4.942	4.39
ENSG00000073614	KDM5A	15.07	14.88	12.52	15.06	11.24	15.21	9.85	9.75	16.69	16.82	13.754	13.664
ENSG00000073670	ADAM11	39.18	29.53	26.05	30.94	29.42	14.73	18.33	21.18	7.05	32.05	31.024	18.668
ENSG00000073711	PPP2R3A	51.22	28.05	32.6	32.52	48.07	38.51	19.13	25.17	24.76	56.18	38.492	32.75
ENSG00000073712	FERMT2	97	59.99	53.37	58.03	81.18	91.66	47.28	61.94	74.11	103.13	69.914	75.624
ENSG00000073734	ABCB11	0.06	0.04	0.28	0.03	0.12	0	0.03	0.03	0.03	0.14	0.106	0.046
ENSG00000073737	DHRS9	0.41	1.19	0.43	0.79	1.89	0.1	1.11	0.58	0.55	1.23	0.942	0.714
ENSG00000073754	CD5L	0.04	0.03	0	0.03	0.12	0	0	0.03	0	0.66	0.044	0.138
ENSG00000073756	PTGS2	1.81	0.59	0.17	0.81	0.75	0.99	0.45	2.7	0.56	2.01	0.826	1.342
ENSG00000073792	IGF2BP2	44.78	30.66	30.7	30.49	36.93	41.64	31.91	27.94	30.69	37.85	34.712	34.006
ENSG00000073803	MAP3K13	13.61	11.39	12.27	11.09	13.63	8.62	12.75	11.2	9.5	17.8	12.398	11.974
ENSG00000073849	ST6GAL1	63.87	31.73	32.4	37.35	41.87	41.52	24.78	32.26	24.31	48.11	41.444	34.196
ENSG00000073861	TBX21	0.03	0.11	0.1	0.03	0.13	0	0.14	0.19	0.03	2.76	0.08	0.624
ENSG00000073905	VDAC1P1	0.58	0.5	0.63	0.32	0.94	0	0.31	0.38	0.13	0.56	0.594	0.276
ENSG00000073910	FRY	50.43	37.4	37.29	43.46	39.95	18.04	26.67	20.28	9.55	47.45	41.706	24.398
ENSG00000073921	PICALM	147.97	52.78	63.91	65.53	81.84	117.8	60.43	79.08	109.92	116.35	82.406	96.716
ENSG00000073969	NSF	11.67	6.03	6.16	5.91	7.63	7.32	5.76	7.51	5.95	11.32	7.48	7.572
ENSG00000074047	GLI2	2.29	2.36	1.19	1.77	1.54	1.35	1.45	1.16	0.75	1.75	1.83	1.292
ENSG00000074054	CLASP1	34.64	13.89	14.9	15.18	21.73	18.13	12.71	13.2	8.97	23.27	20.068	15.256
ENSG00000074071	MRPS34	45.78	65.08	66.59	61.97	65.15	27.5	58.64	50.45	22.64	59.19	60.914	43.684
ENSG00000074181	NOTCH3	29.47	20.1	11.33	24.18	19.43	12.64	15.72	17.07	4.83	23.94	20.902	14.84
ENSG00000074201	CLNS1A	66.68	58.39	61.14	65.47	76.89	61.24	60.58	58	51.58	76.91	65.714	61.662
ENSG00000074211	PPP2R2C	0.14	0.56	0.12	0.34	0.36	0.19	0.32	0.6	0.17	0.06	0.304	0.268
ENSG00000074219	TEAD2	58	52.09	42.25	52.95	56.92	38.6	41.51	38.79	21.7	54	52.442	38.92
ENSG00000074266	EED	14.33	9.17	14.17	10.86	15.15	9.35	12.21	9.06	5.93	13.38	12.736	9.986
ENSG00000074276	CDHR2	0	0.02	0.18	0.02	0.11	0	0.32	0	0	0.09	0.066	0.082
ENSG00000074317	SNCB	0.07	0	0.14	0	0	0	0.06	0.12	0.04	0	0.042	0.044
ENSG00000074319	TSG101	116.9	84.86	105.03	113.12	144.38	106.1	86.46	102.37	97.69	133.15	112.858	105.154
ENSG00000074356	NCBP3	28.74	24.33	24.55	23.55	25.61	21.44	20.43	20.43	9.36	32.18	25.356	20.768
ENSG00000074370	ATP2A3	7.56	4.98	4.81	6.54	5.5	2.79	5.19	4.71	1.23	9.91	5.878	4.766
ENSG00000074410	CA12	1.24	0.97	0.42	0.68	2.5	0.44	0.85	1.04	0.45	1.42	1.162	0.84
ENSG00000074416	MGLL	11.34	8.71	9.82	12.94	11.37	7.12	10.89	9.62	3.23	11.96	10.836	8.564
ENSG00000074527	NTN4	19.14	9.23	12.46	11.61	13.76	7.77	7.07	10.91	11.8	15.58	13.24	10.626
ENSG00000074582	BCS1L	24.99	25.7	33.25	28.59	23.9	14.46	25.88	26.2	8.12	26.97	27.286	20.326
ENSG00000074590	NUAK1	12.52	9.95	9.81	12.44	12.69	9.24	8.86	10.02	5.85	15.17	11.482	9.828
ENSG00000074603	DPP8	19.84	8.17	8.45	8.12	12.15	12.25	6.29	7.14	6.24	17.89	11.346	9.962
ENSG00000074621	SLC24A1	3.39	1.48	1.93	2.92	3.03	2.37	2.97	2.62	2.64	4.79	2.55	3.078
ENSG00000074657	ZNF532	67.01	39.29	37.36	45.96	56.03	54.85	30.92	40.37	32.59	63.45	49.13	44.436
ENSG00000074660	SCARF1	9.85	8.7	8.57	9.45	9.66	3.64	7.67	8.04	1.6	9.81	9.246	6.152
ENSG00000074695	LMAN1	34.41	13.89	16.76	15.01	23.35	47.91	16.66	17.15	29.13	32.89	20.684	28.748
ENSG00000074696	HACD3	25.57	15.06	17.03	17.53	24.28	18.67	20.05	18.7	15.81	28.27	19.894	20.3
ENSG00000074706	IPCEF1	0.35	0.23	0.25	0.36	0.39	0.25	0.52	1.49	0.5	3.1	0.316	1.172
ENSG00000074755	ZZEF1	15.69	7.69	5.57	6.67	9.01	9.88	6.03	5.62	2.87	11.66	8.926	7.212
ENSG00000074771	NOX3	0	0	0	0	0	0	0	0	0	0	0	0
ENSG00000074800	ENO1	628.06	461.17	389.43	426.38	427.89	151.9	478.96	253.7	115.12	432.79	466.586	286.494
ENSG00000074803	SLC12A1	0.02	0.01	0.12	0	0	0	0	0	0	0	0.03	0
ENSG00000074842	MYDGF	27.8	36.25	30.39	37.9	33.41	14.21	36.34	26.9	10.24	36.03	33.15	24.744
ENSG00000074855	ANO8	6.72	6.05	4.88	6.07	6.47	3.16	4.85	4.79	2.73	7.3	6.038	4.566
ENSG00000074935	TUBE1	35.01	24.41	25.67	25.92	30.33	35.29	20.86	21	24.85	29.45	28.268	26.29
ENSG00000074964	ARHGEF10L	19.66	17.76	16.64	17.65	18.7	5.74	13.66	14.33	2.83	23.95	18.082	12.102
ENSG00000074966	TXK	0.2	0.05	0.22	0.32	0.45	0.29	0.32	0.33	0.12	0.68	0.248	0.348
ENSG00000075035	WSCD2	0.69	0.59	0.67	1.64	0.61	0.58	0.86	0.87	0.19	1.16	0.84	0.732
ENSG00000075043	KCNQ2	1.79	1.36	17.1	0.95	1.72	0.81	2.28	0.93	0.5	0.62	4.584	1.028
ENSG00000075073	TACR2	0.24	0.17	0.04	0	0.25	0.08	0.21	0.16	0.21	0.14	0.14	0.16
ENSG00000075089	ACTR6	19.27	8.81	15.08	11.77	16.52	10.32	11.71	11.71	10.48	18.58	14.29	12.56
ENSG00000075131	TIPIN	7.07	6.68	6.04	5.39	7.22	5.79	4.4	6.56	4.76	6.06	6.48	5.514
ENSG00000075142	SRI	85.35	82.84	80.12	95.31	91.92	59.39	78.25	62.02	52.54	90.89	87.108	68.618
ENSG00000075151	EIF4G3	36.01	16.36	17.08	20.72	23.97	23.03	18.12	19.74	14.61	31.02	22.828	21.304
ENSG00000075188	NUP37	17.47	17.44	18.31	18.76	18.66	10.53	15.87	15.24	7.82	25.31	18.128	14.954
ENSG00000075213	SEMA3A	7.04	5.94	3.58	4.53	6.47	8.42	2.77	4.8	5.81	4.79	5.512	5.318
ENSG00000075218	GTSE1	19.39	17.21	15.72	20.51	18.04	8.06	14.67	11.42	3.71	18.97	18.174	11.366
ENSG00000075223	SEMA3C	13.32	10.02	8.28	10.96	16.5	11.42	8.6	8.58	5.99	17.39	11.816	10.396
ENSG00000075234	TTC38	16.73	17.25	17.19	15.72	16.47	7.98	10.99	11.08	3.42	15.43	16.672	9.78
ENSG00000075239	ACAT1	200.83	211.69	186.53	186.44	208.61	165.26	164.33	136.01	151.68	210	198.82	165.456
ENSG00000075240	GRAMD4	38.12	18.7	18.18	22.04	19.1	15.45	15.58	11.01	6.3	23.77	23.228	14.422
ENSG00000075275	CELSR1	19.32	16.87	17.3	18.07	17	11.53	17.03	13.55	8.95	16.25	17.712	13.462
ENSG00000075290	WNT8B	0	0	0	0	0	0	0	0	0	0	0	0
ENSG00000075292	ZNF638	67.77	85.42	100.78	84.73	76.5	70.91	81.29	74.44	75.04	58.47	83.04	72.03
ENSG00000075303	SLC25A40	24.22	4.67	10.52	8.4	12.63	12.48	10.41	10.25	7.49	22.53	12.088	12.632
ENSG00000075336	TIMM21	118.6	85.07	90.74	95.31	94.83	53.72	81.82	82.47	48.46	98.42	96.91	72.978
ENSG00000075340	ADD2	10.26	7.76	7.01	7.7	12.11	11.17	5.38	6.02	3.24	9.54	8.968	7.07
ENSG00000075388	FGF4	0	0	0	0	0.03	0	0	0	0	0	0.006	0
ENSG00000075391	RASAL2	30.7	13.75	10.3	10.38	16.18	27.21	9.81	10.04	12.38	20.77	16.262	16.042
ENSG00000075399	VPS9D1	13.33	15.75	13.36	14.02	18.94	7.47	11.44	10.07	3.11	17.04	15.08	9.826
ENSG00000075407	ZNF37A	9.79	5.36	5.75	5.84	7.39	10.69	4.15	5.29	7.17	8.11	6.826	7.082
ENSG00000075413	MARK3	62.53	51.13	46.83	44.11	52.45	39.51	41.29	36.52	29.45	52.74	51.41	39.902
ENSG00000075415	SLC25A3	832.43	919.15	932.05	903.04	861.88	273.65	743.25	591.9	195.13	795.52	889.71	519.89
ENSG00000075420	FNDC3B	31.08	11.49	10.17	11.73	16.99	32.75	8.81	12.72	19.02	24.49	16.292	19.558
ENSG00000075426	FOSL2	10.38	4.87	3.65	4.73	8.21	3.44	4.34	5.12	3	7.3	6.368	4.64
ENSG00000075429	CACNG5	0	0	0	0	0	0	0	0	0.06	0	0	0.012
ENSG00000075461	CACNG4	1.51	1.32	1.42	1.83	2.07	0.38	1.29	1.06	0.29	1.57	1.63	0.918
ENSG00000075539	FRYL	20.35	10.16	9.3	9.16	14.14	13.15	8.9	9.46	7.15	18.23	12.622	11.378
ENSG00000075568	TMEM131	24.87	10.81	11.37	11.69	14.74	17.06	9.94	10.6	10.26	18.32	14.696	13.236
ENSG00000075618	FSCN1	72.9	77.78	65.54	86.21	79.87	24.11	66.17	59.55	14.68	71.83	76.46	47.268
ENSG00000075624	ACTB	948.45	1169.01	1077.7	1194.76	1155.97	761.95	1287.13	1476.03	818.48	1558.88	1109.18	1180.49
ENSG00000075643	MOCOS	0.16	0.2	0.08	0.43	0.24	0.15	0.41	0.14	0.15	0.14	0.222	0.198
ENSG00000075651	PLD1	20.31	15.76	10.8	19.94	19.01	27.55	11.14	12.06	15.07	28.97	17.164	18.958
ENSG00000075673	ATP12A	0.02	0	0.02	0	0	0	0.04	0	0	0.02	0.008	0.012
ENSG00000075702	WDR62	4.46	3.78	3.42	3.16	3.24	1.73	2.78	3.08	0.61	3.77	3.612	2.394
ENSG00000075711	DLG1	37.05	16.44	16.93	19.24	29.67	63.72	17.42	18.72	48.96	32.26	23.866	36.216
ENSG00000075785	RAB7A	134.04	102.85	105	105.67	118.19	210.1	89.98	114.91	388.83	128.66	113.15	186.496
ENSG00000075790	BCAP29	77.22	24.98	40.59	34.79	44.02	57	31.79	45.55	61.07	69.49	44.32	52.98
ENSG00000075826	SEC31B	7.26	7.58	6.61	6.48	7.14	6.52	7.22	7.37	1.99	8.12	7.014	6.244
ENSG00000075856	SART3	24.55	19.45	19.5	21.77	23.14	16.87	13.57	13.98	11.57	25.68	21.682	16.334
ENSG00000075884	ARHGAP15	1.94	4.27	2.14	2.94	4.06	2.43	5.02	4.5	4.52	8.41	3.07	4.976
ENSG00000075886	TUBA3D	1.25	2.04	2.38	2.71	1.73	1.29	1.76	1.51	0.69	2.1	2.022	1.47
ENSG00000075891	PAX2	0	0	0	0	0	0	0	0	0	0	0	0
ENSG00000075914	EXOSC7	20.26	24.71	23.67	24.02	25.4	10.21	19.22	19.22	5.34	18.18	23.612	14.434
ENSG00000075945	KIFAP3	53.8	29.92	34.44	25.13	36.89	28.57	31.39	31.69	24.17	46.85	36.036	32.534
ENSG00000075975	MKRN2	27.77	21.08	22.12	19.87	22.87	11.82	16.38	15.86	8.43	22.82	22.742	15.062
ENSG00000076003	MCM6	40.91	45.92	38.32	44.44	40.62	20.94	32.39	23.22	10.65	35.44	42.042	24.528
ENSG00000076043	REXO2	62.85	45.32	61.23	54.28	55.16	42.04	63.15	60.58	36.43	69.24	55.768	54.288
ENSG00000076053	RBM7	39.57	16.98	16.83	23.2	28.13	30.64	16.01	17.91	19.52	39.32	24.942	24.68
ENSG00000076067	RBMS2	23.32	10.63	14.56	15.62	16.45	36.08	11.81	10.62	23.06	22.3	16.116	20.774
ENSG00000076108	BAZ2A	36.43	21.25	14.95	17.39	19.2	46.59	14.21	14.61	25.25	30.91	21.844	26.314
ENSG00000076201	PTPN23	15.46	13.41	11.22	12.43	12.93	6.89	9.48	8.69	3.84	15.95	13.09	8.97
ENSG00000076242	MLH1	51.58	38.38	33.25	42.25	50.71	35.81	35.79	30.59	25.63	45.57	43.234	34.678
ENSG00000076248	UNG	28.55	27.67	26.34	33.41	34.19	14.1	21.16	17.56	7.11	33.04	30.032	18.594
ENSG00000076258	FMO4	2.63	2.2	3.29	3.03	2.72	2.78	1.7	3.03	1.9	2.81	2.774	2.444
ENSG00000076321	KLHL20	13.97	8.78	8.32	8.24	11.1	12.03	7.22	8.54	7.48	14.36	10.082	9.926
ENSG00000076344	RGS11	4.53	2.99	2.03	2.68	1.74	2.13	3.93	3.81	0.84	3.98	2.794	2.938
ENSG00000076351	SLC46A1	1.47	0.9	1.93	1.15	1.25	1.77	1.03	1.65	0.79	2.82	1.34	1.612
ENSG00000076356	PLXNA2	14.85	11.19	8.68	11.81	12.59	10.96	7.98	7.85	3.6	12.99	11.824	8.676
ENSG00000076382	SPAG5	28.08	31.96	32.14	30.89	28.25	19.71	30.65	28.05	18.21	18.82	30.264	23.088
ENSG00000076513	ANKRD13A	22.91	11.75	10.41	12.84	17.11	17.06	11.61	12.34	10.3	21.54	15.004	14.57
ENSG00000076554	TPD52	30.67	13.1	12.05	13.68	19.1	15.78	13.83	12.24	12.57	38.96	17.72	18.676
ENSG00000076555	ACACB	45.5	41.79	35.84	30.57	34.61	40.64	22.9	25.6	11.97	38.84	37.662	27.99
ENSG00000076604	TRAF4	10.74	8.51	6.79	13.05	6.96	6.43	10.01	8.9	3.08	8.49	9.21	7.382
ENSG00000076641	PAG1	9.25	3.39	2.65	3.9	4.47	6.64	2.85	3.54	2.58	7.3	4.732	4.582
ENSG00000076650	GPATCH1	7.31	7.39	6.39	8.72	6.92	4.43	5	5.38	5.46	4.88	7.346	5.03
ENSG00000076662	ICAM3	6	7.95	7.26	7.51	7.01	3	9.68	9.12	3.28	11.47	7.146	7.31
ENSG00000076685	NT5C2	68.09	45.13	46	45.73	63.02	77	45.06	39.51	51.88	67.38	53.594	56.166
ENSG00000076706	MCAM	130.08	102.32	74.98	95.8	101.41	57.9	79.19	79.86	41.36	107.97	100.918	73.256
ENSG00000076716	GPC4	6.66	4.77	5.24	6.43	6.71	4.56	7.54	4.73	3.73	7.28	5.962	5.568
ENSG00000076770	MBNL3	4.69	1.67	2.41	1.97	3.57	4.24	1.87	2.33	2.14	4.26	2.862	2.968
ENSG00000076826	CAMSAP3	0.21	0.32	0.14	0.18	0.62	0.12	1.59	0.58	0.04	0.2	0.294	0.506
ENSG00000076864	RAP1GAP	6.29	3.41	2.65	2.67	3.87	1.94	5.13	2.07	0.91	3.81	3.778	2.772
ENSG00000076924	XAB2	22.91	26.9	24.99	25.2	22.92	7.57	19.56	12.99	4.05	19.96	24.584	12.826
ENSG00000076928	ARHGEF1	29.9	31.3	30.02	29.95	23.03	28.4	28.29	21.51	14.97	30.76	28.84	24.786
ENSG00000076944	STXBP2	6.18	10.27	3.42	5.05	5.78	3.67	9.17	6.54	3.19	12.1	6.14	6.934
ENSG00000076984	MAP2K7	17.82	18.97	15.05	17.21	17.71	7.02	14.43	11.82	3.66	17.47	17.352	10.88
ENSG00000077009	NMRK2	197.34	288.55	261.44	239.72	209.67	75.5	222.51	218.42	39.84	211.92	239.344	153.638
ENSG00000077044	DGKD	34.04	21.06	18.65	20.31	17.61	17.66	19.25	19.39	8.66	23.21	22.334	17.634
ENSG00000077063	CTTNBP2	5.73	3.23	3.46	2.41	5.57	3.75	2.93	2.48	1.89	3.28	4.08	2.866
ENSG00000077080	ACTL6B	0	0.14	0.09	0	0	0	0	0.27	0.05	0	0.046	0.064
ENSG00000077092	RARB	14.12	12.61	11.04	13.06	16.89	8.81	10.98	10.02	7.06	16.09	13.544	10.592
ENSG00000077097	TOP2B	164.5	109.95	146.59	137.3	177.23	210.42	94.5	108.8	166.84	136.55	147.114	143.422
ENSG00000077147	TM9SF3	62.12	16.04	23.14	18.88	33.98	42.55	21.73	23.33	26.77	53.64	30.832	33.604
ENSG00000077150	NFKB2	19.42	14.08	13.44	17.05	17.04	6.41	11.76	11.86	3.89	22.48	16.206	11.28
ENSG00000077152	UBE2T	50.89	66.27	61.76	68.98	53.77	38.57	72.62	46.05	25.4	54.3	60.334	47.388
ENSG00000077157	PPP1R12B	442.16	180.05	139.09	149.32	250.02	329.76	109.1	143.94	132.41	484.42	232.128	239.926
ENSG00000077232	DNAJC10	54.33	21.45	25.36	29.97	37.63	35.23	27.87	25.88	23.84	56.51	33.748	33.866
ENSG00000077235	GTF3C1	51.98	44.67	34.69	44.58	37.6	30.42	37.99	39.94	22.06	47.15	42.704	35.512
ENSG00000077238	IL4R	11.25	6.41	5.12	5.04	5.04	6.01	6.28	8.63	3.23	10.42	6.572	6.914
ENSG00000077254	USP33	35.67	13.11	23.71	21.11	29.15	22.03	20.66	19.34	14.6	31.74	24.55	21.674
ENSG00000077264	PAK3	1.35	0.21	0.82	1.53	0.68	0.54	0.76	0.57	0.51	0.54	0.918	0.584
ENSG00000077274	CAPN6	1.17	1.87	1.35	1.52	2.31	1.22	3.51	4.08	1.62	1.79	1.644	2.444
ENSG00000077279	DCX	0.18	0.15	0.41	0.22	0.27	0.16	0.3	0.33	0.17	0.27	0.246	0.246
ENSG00000077312	SNRPA	67.52	65.62	44.03	59.09	52.32	51.36	51.82	49.83	34.57	48.67	57.716	47.25
ENSG00000077327	SPAG6	0.17	0	0	0	0	0.03	7.43	0	0	0.2	0.034	1.532
ENSG00000077348	EXOSC5	10.85	15.3	10.12	12.87	10.78	3.06	12.48	6.23	1.29	8.28	11.984	6.268
ENSG00000077380	DYNC1I2	90.6	99.54	99.32	92.21	101.42	80.73	79.77	84.04	84.63	96.57	96.618	85.148
ENSG00000077420	APBB1IP	0.48	0.71	0.69	0.99	0.61	0.64	0.44	1.42	0.39	5.63	0.696	1.704
ENSG00000077454	LRCH4	19.89	21.75	17.38	22.78	17.65	11.71	16.09	13.7	4.1	21.22	19.89	13.364
ENSG00000077458	FAM76B	15.52	7.03	8.02	9.32	13.03	19.67	7.18	7.58	20.78	13.01	10.584	13.644
ENSG00000077463	SIRT6	9.78	14.33	11	12.51	8.91	4.39	11.36	11.44	2.5	11.09	11.306	8.156
ENSG00000077498	TYR	0	0	0	0	0	0	0	0	0	0	0	0
ENSG00000077514	POLD3	14.77	8.8	9.29	9.78	11.23	12.62	9.14	7.79	6.11	14.03	10.774	9.938
ENSG00000077522	ACTN2	1448.89	1041.11	929.48	1059.12	1047.88	676.69	858.25	982.03	360.19	1247.28	1105.3	824.888
ENSG00000077549	CAPZB	213.17	194.45	180.77	190.48	192.98	110.54	152.68	173.02	113.22	231.04	194.37	156.1
ENSG00000077585	GPR137B	8.16	7.31	4.52	6.52	8.36	4.33	2.92	6.12	4.41	10.51	6.974	5.658
ENSG00000077616	NAALAD2	4.2	3.17	3.76	2.95	3.83	4.85	3.36	2.97	2.18	3.87	3.582	3.446
ENSG00000077684	JADE1	23.81	13.58	18.52	16.28	20.16	13.16	10.8	12.97	8.28	18.48	18.47	12.738
ENSG00000077713	SLC25A43	2.68	1.03	1.97	1.74	2.12	1.38	1.92	2.53	2.03	3.66	1.908	2.304
ENSG00000077721	UBE2A	64.15	54.01	49.57	55.13	59.52	62.96	43.92	48.69	61.96	66.11	56.476	56.728
ENSG00000077782	FGFR1	89.07	44.13	33.29	44.52	45.65	52.23	40.33	46.33	33.38	56.27	51.332	45.708
ENSG00000077800	FKBP6	0.06	0	0	0.05	0	0.41	0.41	0	0	0	0.022	0.164
ENSG00000077935	SMC1B	0.09	0.04	0.04	0.08	0	0.02	0	0.02	0.03	0.02	0.05	0.018
ENSG00000077942	FBLN1	87.25	64.72	56.8	63.77	71.76	24.44	58.81	58.06	32.24	80.16	68.86	50.742
ENSG00000077943	ITGA8	9.98	4.2	1.67	2.25	4.99	4.64	5.13	5.26	3.51	6.55	4.618	5.018
ENSG00000077984	CST7	0.29	0.16	0.08	0.17	0.1	0.08	0.17	0.47	0.34	2.21	0.16	0.654
ENSG00000078018	MAP2	5.1	2.15	2.26	1.95	2.67	4.41	1.99	3.18	2.3	2.9	2.826	2.956
ENSG00000078043	PIAS2	19.05	9	9.68	7.62	14.55	11.93	6.5	9.21	8.44	19.58	11.98	11.132
ENSG00000078053	AMPH	12.84	7.37	8.98	8.46	11.27	9.25	6.05	4.76	6.04	11.71	9.784	7.562
ENSG00000078061	ARAF	40.04	44.2	35.57	36.53	33.6	15.81	31.99	24.05	7.18	40.58	37.988	23.922
ENSG00000078070	MCCC1	28.34	28.92	23.69	33.83	32.29	16.13	26.44	22.28	12.02	27.37	29.414	20.848
ENSG00000078081	LAMP3	0.12	0.09	0.02	0.02	0	0.09	2.37	0.34	0.23	1.98	0.05	1.002
ENSG00000078098	FAP	2.53	2.14	1.87	1.32	2.25	2.2	2.92	3.66	2.46	2.03	2.022	2.654
ENSG00000078114	NEBL	456.97	218.89	230.01	227.88	299.85	1015.5	204.71	218.43	638.58	382.5	286.72	491.944
ENSG00000078124	ACER3	5.52	2.86	4	2.98	4.45	5.8	2.91	4	2.44	7.35	3.962	4.5
ENSG00000078140	UBE2K	49.26	29.94	25.82	35.04	38.49	47.2	29.61	24.23	40.19	41.9	35.71	36.626
ENSG00000078142	PIK3C3	29.2	17.85	16.33	17.7	23.3	19.02	16.01	16.13	14.01	24.38	20.876	17.91
ENSG00000078177	N4BP2	11.2	2.89	4.3	4.4	6.14	9.12	2.81	3.31	3.85	8.66	5.786	5.55
ENSG00000078237	TIGAR	8	3.3	2.15	5.22	3.22	2.45	6.62	4.4	2.39	6.79	4.378	4.53
ENSG00000078246	TULP3	21.58	15.29	11.68	14.46	20.93	21.2	13.91	13.33	25.64	18.03	16.788	18.422
ENSG00000078269	SYNJ2	7.39	6.37	4.03	4.5	5.47	6.57	4.65	5.46	3.76	8.33	5.552	5.754
ENSG00000078295	ADCY2	0.29	0.21	0.2	0.11	0.93	0.1	0.43	1.4	0.15	0.7	0.348	0.556
ENSG00000078304	PPP2R5C	196.87	122.07	138.25	132.18	145.86	117.11	103.98	113.06	95.47	152.4	147.046	116.404
ENSG00000078319	PMS2P1	8.43	8.6	8.12	8.41	7.46	5.31	7.4	7.62	3.67	7.27	8.204	6.254
ENSG00000078328	RBFOX1	19.96	22.99	24.92	22.73	28.58	16.17	11.41	18.11	16.55	26.64	23.836	17.776
ENSG00000078369	GNB1	167.15	88.08	82.62	93.5	108.63	113.3	80.02	85.96	84.87	149.76	107.996	102.782
ENSG00000078399	HOXA9	0.08	0.03	0.15	0	0.06	0	0.05	0.15	0.06	0.2	0.064	0.092
ENSG00000078401	EDN1	7.95	4.36	4.22	5.56	7.49	5.75	4.8	6.64	5.67	5.87	5.916	5.746
ENSG00000078403	MLLT10	32.47	16.9	19.42	19.02	24.04	25.71	16.62	17.75	18.24	21.87	22.37	20.038
ENSG00000078487	ZCWPW1	6.34	5.8	5.32	6.75	5.44	3.91	5.26	4.3	3.36	4.55	5.93	4.276
ENSG00000078549	ADCYAP1R1	1.47	0.96	1.01	0.79	1.28	0.87	0.64	0.75	0.35	1.07	1.102	0.736
ENSG00000078579	FGF20	0	0	0	0	0	0	0.62	0	0.02	0	0	0.128
ENSG00000078589	P2RY10	0.34	0	0.04	0.24	0.12	0.09	0	0.09	0.1	1.35	0.148	0.326
ENSG00000078596	ITM2A	50.79	45.39	32.64	46.09	59.02	24.41	41.08	48.27	21.56	58.79	46.786	38.822
ENSG00000078618	NRDC	77.86	73.73	71.63	66.7	65.49	44.35	60.19	53.76	36.58	66.74	71.082	52.324
ENSG00000078668	VDAC3	284.53	291.04	321.79	289.96	300.94	157.83	236.08	224.58	112.26	298.13	297.652	205.776
ENSG00000078674	PCM1	142.4	92.66	121.13	109.1	124.65	123.99	93.26	83.66	103.51	131.71	117.988	107.226
ENSG00000078687	TNRC6C	12.56	8.54	7.21	9.87	10.76	10.72	5.98	8.43	5.48	10.28	9.788	8.178
ENSG00000078699	CBFA2T2	12.33	7.31	6.15	9.09	8.55	6.88	6.07	5.98	2.92	10.89	8.686	6.548
ENSG00000078725	BRINP1	0.31	0.37	0.25	0.14	0.26	0.32	0.22	0.23	0.28	0.32	0.266	0.274
ENSG00000078747	ITCH	25.88	9.18	11.02	10.68	14.76	18.23	8.02	9.68	10.3	23.71	14.304	13.988
ENSG00000078795	PKD2L2	0	0.18	0.15	0.04	0	0	0.09	0.09	0	0	0.074	0.036
ENSG00000078804	TP53INP2	57.68	32.12	25.75	34.37	36.18	25.07	27.21	27.03	22.23	42.06	37.22	28.72
ENSG00000078808	SDF4	89.93	76.4	66.06	76.73	86.17	55.41	71.63	78.73	40.71	86.92	79.058	66.68
ENSG00000078814	MYH7B	124.58	122.96	102.22	96.21	82.13	80.8	82.12	91.03	32.74	82.88	105.62	73.914
ENSG00000078898	BPIFB2	0	0	0.04	0	0	0	0	0	0	0	0.008	0
ENSG00000078900	TP73	1.08	0.31	0.15	0.62	0.24	0.37	1.16	0.17	0.2	0.49	0.48	0.478
ENSG00000078902	TOLLIP	19.73	16.57	13.4	17.95	14.66	4.89	11.21	10.85	3.07	18.24	16.462	9.652
ENSG00000078967	UBE2D4	14.52	12.98	12.02	10.41	13.75	8.97	8.96	10.24	7.46	15.24	12.736	10.174
ENSG00000079101	CLUL1	0.73	1.53	0.04	0.04	0.18	0.11	1.65	0.04	0.69	0.17	0.504	0.532
ENSG00000079102	RUNX1T1	34.45	14.81	16.44	20.16	22.05	43.41	11.58	12.86	20.79	24.74	21.582	22.676
ENSG00000079112	CDH17	0.35	0.25	0.14	0.13	0.17	0.8	0.08	0.16	0.09	0.23	0.208	0.272
ENSG00000079134	THOC1	26.87	21.77	22.66	18.76	24.24	28.47	24.49	21.97	21.77	24.17	22.86	24.174
ENSG00000079150	FKBP7	28.46	24.16	27.2	28.81	24.85	23.99	19.25	21.18	20	28.37	26.696	22.558
ENSG00000079156	OSBPL6	1.47	0.69	0.65	0.97	1.1	0.98	2.81	1.19	0.63	1.51	0.976	1.424
ENSG00000079215	SLC1A3	53.28	33.18	31.77	36.24	36.39	32.24	34.36	22.77	10.7	34.01	38.172	26.816
ENSG00000079246	XRCC5	149.7	101.61	110.5	113.24	124.1	105.59	98.66	87.43	86.3	133.12	119.83	102.22
ENSG00000079257	LXN	12.21	9.75	14.21	17.86	20.1	13.66	20.01	11.77	13.59	12.27	14.826	14.26
ENSG00000079263	SP140	0.37	0.05	0.16	0.75	0.06	0.18	0.12	0.39	0.13	2.75	0.278	0.714
ENSG00000079277	MKNK1	17.88	14.76	16.88	16.43	13.52	13.89	11.76	11.54	9.96	19.99	15.894	13.428
ENSG00000079308	TNS1	176.26	76.49	62.87	92.84	99.97	100.95	45.3	60.19	32.75	142.89	101.686	76.416
ENSG00000079313	REXO1	11.57	11.62	11.62	19.43	9.65	5.31	11.22	9.58	7.73	11.93	12.778	9.154
ENSG00000079332	SAR1A	64.16	42.96	50.08	50.89	57.09	43.67	45.13	42.83	35.53	81.44	53.036	49.72
ENSG00000079335	CDC14A	2.18	1.25	1.35	1.04	2.13	2.5	1.74	1.74	1.64	2.48	1.59	2.02
ENSG00000079337	RAPGEF3	7.64	6.71	5.93	6.86	7.95	7.36	7.95	9.23	2.34	8.16	7.018	7.008
ENSG00000079385	CEACAM1	0.63	1.98	1.02	1.23	1.77	1.72	1.7	2.21	2.98	2.29	1.326	2.18
ENSG00000079387	SENP1	11.18	6.12	5.97	6.3	8.27	10.31	5.22	5.75	7.97	13.73	7.568	8.596
ENSG00000079393	DUSP13	2.5	1.84	1.52	1.05	1.99	0.11	1.84	6.25	0.2	1.86	1.78	2.052
ENSG00000079432	CIC	32.35	29.05	24.98	33.91	29.91	16.31	28.44	20.86	6.04	28.87	30.04	20.104
ENSG00000079435	LIPE	12.91	11.15	13.76	14.66	14.19	6.14	13.57	11.36	1.22	7.91	13.334	8.04
ENSG00000079459	FDFT1	59.15	53.83	49.29	57.47	64.06	30.99	46.5	39.42	26.93	62.61	56.76	41.29
ENSG00000079462	PAFAH1B3	29.5	46.82	40.74	43.27	39.66	8.53	41.19	22.04	7.29	33.44	39.998	22.498
ENSG00000079482	OPHN1	8.42	3.72	2.85	3.14	2.98	11.01	3.36	2.15	1.77	10.14	4.222	5.686
ENSG00000079557	AFM	0	0	0.03	0	0.04	0	0.14	0.07	0	0	0.014	0.042
ENSG00000079616	KIF22	44.78	52.01	50.02	54.08	45.06	18.26	49.57	29.85	8.53	42.26	49.19	29.694
ENSG00000079689	SCGN	0.53	2.35	0.93	0.39	1.14	0.58	1.85	0.68	0.59	0.97	1.068	0.934
ENSG00000079691	CARMIL1	3.08	4.17	5.68	2.59	2.58	2.52	3.76	2.86	4.73	4.19	3.62	3.612
ENSG00000079739	PGM1	91.12	70.68	64.23	74.93	78.75	36.13	55.49	52.18	25	81.94	75.942	50.148
ENSG00000079785	DDX1	101.7	67.17	100.07	78.67	80.45	65.29	65.25	70.94	55.08	104.26	85.612	72.164
ENSG00000079805	DNM2	68.62	43.42	41.52	49.17	60.35	33.33	39.39	41.49	21.94	65.71	52.616	40.372
ENSG00000079819	EPB41L2	71.74	32.61	26.55	40.82	53.71	112.88	34.95	54.58	105.81	65.99	45.086	74.842
ENSG00000079841	RIMS1	0.1	0.1	0.06	0.2	0.12	0.09	0.07	0.11	0.18	0.11	0.116	0.112
ENSG00000079931	MOXD1	14.65	9.52	7	9.39	9.96	7.35	8.01	9.61	6.76	14.87	10.104	9.32
ENSG00000079950	STX7	41.01	25.82	22.26	30.32	31.12	33.21	15.98	27.88	18.65	43.96	30.106	27.936
ENSG00000079974	RABL2B	8.32	8.81	9.43	10.57	12.2	11.1	18.87	10.52	4.82	11.12	9.866	11.286
ENSG00000079999	KEAP1	41.99	58.57	52.08	54.18	46.76	15.07	51.51	37.54	11.81	46.31	50.716	32.448
ENSG00000080007	DDX43	1.44	0.64	1.19	0.78	0.29	0.59	1.2	0.59	0.48	0.54	0.868	0.68
ENSG00000080031	PTPRH	1.67	0.46	1.04	0.47	0.64	1.19	1.32	1.1	0.23	0.76	0.856	0.92
ENSG00000080166	DCT	0.13	0	0.05	0	0.11	0	0.03	0.11	0.01	0.11	0.058	0.052
ENSG00000080189	SLC35C2	13.06	14.3	12.67	14.76	14.86	6.08	13.02	10.1	2.06	12.34	13.93	8.72
ENSG00000080200	CRYBG3	41.08	20.26	26.28	23.96	29.65	27.11	15.3	16.87	12.81	30.09	28.246	20.436
ENSG00000080224	EPHA6	0.41	0.34	0.25	0.04	0.17	0.13	0.06	0.2	0.18	0.45	0.242	0.204
ENSG00000080293	SCTR	0.27	0.72	0.48	0.26	0.19	0.03	0.17	0.31	0	0.04	0.384	0.11
ENSG00000080298	RFX3	3.4	1.57	1.14	1.65	2.41	2.34	2.95	1.24	1.13	1.96	2.034	1.924
ENSG00000080345	RIF1	16.44	5.14	6.57	6.21	9.13	14.7	5.04	5.48	7.63	13.08	8.698	9.186
ENSG00000080371	RAB21	127.5	45.56	59.49	58.64	75.98	88.97	40.49	54.87	89.91	97.82	73.434	74.412
ENSG00000080493	SLC4A4	17.93	4.18	4.46	5.32	6.66	13.52	4.56	4.44	8.67	13.09	7.71	8.856
ENSG00000080503	SMARCA2	71.45	46.28	38.52	48.19	57.07	96.12	36.62	44.51	70.65	64.96	52.302	62.572
ENSG00000080511	RDH8	0	0	0	0	0	0	0	0	0	0	0	0
ENSG00000080546	SESN1	22.19	13.87	17.5	17.43	24.32	14.13	16.28	14.32	8.41	23.03	19.062	15.234
ENSG00000080561	MID2	2.95	1.51	1.87	1.58	2.26	2.44	1.64	2.12	0.93	2.63	2.034	1.952
ENSG00000080572	PIH1D3	0	0	0	0.16	0	0.04	2.01	0	0.01	0	0.032	0.412
ENSG00000080573	COL5A3	12.84	10.63	6.31	10.44	8.88	4.06	7.32	10.09	3.13	16.37	9.82	8.194
ENSG00000080603	SRCAP	20.86	11.07	7.99	11.7	13.26	16.91	7.11	8.51	7.22	17.38	12.976	11.426
ENSG00000080608	PUM3	12.48	9.88	11.14	15.43	13.73	10.8	12.52	11.52	11.82	14.46	12.532	12.224
ENSG00000080618	CPB2	0	0.04	0.77	0.05	0.42	0	0.94	0.13	0	0.28	0.256	0.27
ENSG00000080644	CHRNA3	0.95	0.72	0.25	0.37	1.7	1.56	0.72	0.69	0.83	0.49	0.798	0.858
ENSG00000080709	KCNN2	8.07	7.08	10.13	6.94	10.14	6.91	4.56	6.9	4.62	8.73	8.472	6.344
ENSG00000080802	CNOT4	18.9	11.83	12.26	13.39	17.83	21.87	9.66	12.08	17.79	16.96	14.842	15.672
ENSG00000080815	PSEN1	24.1	14.73	15.48	15.35	21.16	13.74	14.83	14.1	12.05	24.17	18.164	15.778
ENSG00000080819	CPOX	21.48	8	9.67	10.11	14.68	9.11	11.92	9.28	5.59	12.46	12.788	9.672
ENSG00000080822	CLDND1	90.27	65.79	59.26	61.95	74.8	55.19	60.49	58.83	55.77	74.67	70.414	60.99
ENSG00000080823	MOK	16.45	17.77	18	15.49	19.08	12.95	15.77	11.08	11.53	20.07	17.358	14.28
ENSG00000080824	HSP90AA1	469.87	372.29	438.47	392.16	412.53	379.82	444.76	394.04	391.89	459.39	417.064	413.98
ENSG00000080839	RBL1	6.95	3.81	4.8	4.05	5.93	6.53	3.04	3.84	3.66	8.15	5.108	5.044
ENSG00000080845	DLGAP4	51.34	42.47	39.46	41.49	46.8	35.47	34.8	38.95	20.26	43.9	44.312	34.676
ENSG00000080854	IGSF9B	20.31	9.24	6.06	7.49	8.07	14.96	4.26	6.55	2.97	13.6	10.234	8.468
ENSG00000080910	CFHR2	0	0	0	0	0.37	0.36	0.38	0.14	0	0.15	0.074	0.206
ENSG00000080947	CROCCP3	2.72	4.46	2.49	3.06	5.48	4.74	2.06	2.74	1.1	5.74	3.642	3.276
ENSG00000080986	NDC80	26.58	19.95	28.85	25.26	26.68	20.35	26.48	20.76	17.31	25.57	25.464	22.094
ENSG00000081014	AP4E1	6.18	2.88	3.28	3.13	4.73	4.44	2.76	3.55	2.39	6.03	4.04	3.834
ENSG00000081019	RSBN1	11.74	6.75	5.75	4.78	7.52	6.25	4.49	4.67	4.37	9.54	7.308	5.864
ENSG00000081026	MAGI3	7.51	4.41	5.31	5.21	6.86	6.04	4.89	4.3	3.67	7.13	5.86	5.206
ENSG00000081041	CXCL2	1.42	0.18	0.43	2.76	0.29	0.29	1	2.28	0.93	1.38	1.016	1.176
ENSG00000081051	AFP	12.02	9.36	190.27	2.34	57.89	0.65	167.23	26.71	0.1	20.6	54.376	43.058
ENSG00000081052	COL4A4	0.15	0.12	0.05	0.04	0.08	0.05	0.14	0.19	0.05	0.09	0.088	0.104
ENSG00000081059	TCF7	3.56	7.15	3.8	4.21	4.31	2.88	3.85	5.76	1.65	11.3	4.606	5.088
ENSG00000081087	OSTM1	26.97	10.14	14.67	13.53	23.52	16.15	12.57	16	12.45	34.13	17.766	18.26
ENSG00000081138	CDH7	0.3	0.21	0.13	0.11	0.59	0.07	0.13	0.13	0.11	0.35	0.268	0.158
ENSG00000081148	IMPG2	0.19	0.08	0.16	0.09	0.13	0.08	0.11	0.1	0.03	0.08	0.13	0.08
ENSG00000081154	PCNP	109.41	58.89	63.55	63.02	94.82	69	45.72	58.12	60.66	93.22	77.938	65.344
ENSG00000081177	EXD2	19.4	12.92	12.54	12.98	13.97	7.01	11.04	9.64	5.34	15.4	14.362	9.686
ENSG00000081181	ARG2	16.91	10.41	8.83	13.7	8.1	6.49	11.01	8.53	5.97	12.33	11.59	8.866
ENSG00000081189	MEF2C	46.17	21.93	16.64	21.31	34.43	44.49	16.26	25.76	31.46	44.69	28.096	32.532
ENSG00000081237	PTPRC	0.98	0.92	0.33	0.88	1.19	1.05	0.77	3.51	0.75	24.59	0.86	6.134
ENSG00000081248	CACNA1S	0.04	0.02	0	0.09	0.05	0.04	0.12	0.04	0	0.08	0.04	0.056
ENSG00000081277	PKP1	0.3	0.14	0.04	0.17	0.05	0	0.79	0.14	0.03	0.18	0.14	0.228
ENSG00000081307	UBA5	35.51	15.18	16.57	17.29	24.35	25.31	18.25	21.19	18.09	31.63	21.78	22.894
ENSG00000081320	STK17B	11.35	2.89	4.56	4.19	7.75	10.02	3.93	5.03	5.44	14.75	6.148	7.834
ENSG00000081377	CDC14B	22.34	11.8	12.67	13.85	18.04	10.81	9.05	9.72	7.3	20.17	15.74	11.41
ENSG00000081386	ZNF510	6.39	3.37	3.8	3.94	5.45	4.91	2.99	3.5	3.22	6.31	4.59	4.186
ENSG00000081479	LRP2	1.43	1.63	0.29	1.23	1.41	0.15	1.02	1.34	0.18	0.54	1.198	0.646
ENSG00000081665	ZNF506	14.23	6.4	8.43	6.7	12.85	14.75	4.88	6.3	10.72	12.08	9.722	9.746
ENSG00000081692	JMJD4	6.45	6.97	6.87	6.62	6.56	2.4	7.04	4.13	0.97	8.59	6.694	4.626
ENSG00000081721	DUSP12	16.76	12.11	16.18	15.27	15.59	10.97	14.31	13.03	6.08	15.18	15.182	11.914
ENSG00000081760	AACS	16.6	15.43	11.33	14.05	14.93	5.92	11.63	8.8	3.82	16.84	14.468	9.402
ENSG00000081791	KIAA0141	78.87	62.16	53.84	63.68	64.62	28.48	46.11	38.81	10.98	66.49	64.634	38.174
ENSG00000081800	SLC13A1	0	0	0	0	0	0	0	0	0	0	0	0
ENSG00000081803	CADPS2	17.87	11.78	12.54	13.81	16.18	6.1	12.54	10.29	6.42	19.01	14.436	10.872
ENSG00000081818	PCDHB4	0.71	0.72	0.16	0.96	1.18	0.45	0.18	0.84	0.63	0.65	0.746	0.55
ENSG00000081842	PCDHA6	0.09	0	0.11	0.12	0.2	0.37	0.13	0.02	0.12	0.15	0.104	0.158
ENSG00000081853	PCDHGA2	1.81	0.84	0.81	1.25	2.21	1.45	0.81	0.69	0.85	1.84	1.384	1.128
ENSG00000081870	HSPB11	24.86	23.04	29.86	26.73	29.78	18.13	33.97	22.03	22.17	28.03	26.854	24.866
ENSG00000081913	PHLPP1	5.55	4.11	4.72	4.71	5.32	5.4	3.08	4.64	2.27	8.47	4.882	4.772
ENSG00000081923	ATP8B1	8.87	3.04	2.81	2.75	4.12	5.72	3.98	3.05	5.01	7.15	4.318	4.982
ENSG00000081985	IL12RB2	0	0.62	0.39	0.16	0.16	0.04	0.26	0.55	0.26	1.17	0.266	0.456
ENSG00000082014	SMARCD3	113.75	121.91	118.03	115.55	117.68	63.74	81.34	87.48	38.04	93.88	117.384	72.896
ENSG00000082068	WDR70	27.77	26.74	20.28	25.13	22.31	13.4	19.01	19.87	10.45	23.66	24.446	17.278
ENSG00000082074	FYB	0.61	0.99	0.55	1.32	0.87	1.23	0.68	2.37	1.33	11.1	0.868	3.342
ENSG00000082126	MPP4	0.04	0.03	0.03	0	0.12	0	0.04	0.04	0.03	0	0.044	0.022
ENSG00000082146	STRADB	34.28	21.31	35.35	26.22	33.63	22.07	30.21	25.39	14.51	40.68	30.158	26.572
ENSG00000082153	BZW1	97.13	34.71	38.72	37.94	57.42	64.6	38.38	47.03	40.49	99.06	53.184	57.912
ENSG00000082175	PGR	0.66	0.47	0.49	0.44	1.15	1.2	0.41	0.44	0.4	1.86	0.642	0.862
ENSG00000082196	C1QTNF3	5.07	4.93	4.99	4.07	7.55	2.87	7.4	3.68	7.32	8.39	5.322	5.932
ENSG00000082212	ME2	33.89	24.02	25.47	26.18	35.1	28.03	21.66	25.51	24.46	40.97	28.932	28.126
ENSG00000082213	C5orf22	18.82	7.21	11.96	10.02	18.79	16.66	10.42	10.97	16.52	20.77	13.36	15.068
ENSG00000082258	CCNT2	24.75	12.75	15.21	13.06	17.44	20.68	12.22	13.4	14.72	18.87	16.642	15.978
ENSG00000082269	FAM135A	8.81	3.34	4.98	4.22	6.69	5.57	3.62	3.93	4.23	7.19	5.608	4.908
ENSG00000082293	COL19A1	3.75	1.21	1.74	1.64	1.72	2.42	0.99	1.28	0.8	2.03	2.012	1.504
ENSG00000082397	EPB41L3	68.59	36.02	44.37	42.05	53.24	76.58	42.39	40.74	83.4	74.84	48.854	63.59
ENSG00000082438	COBLL1	15	7.84	9.94	10.43	13.8	15.63	7.13	10.23	9.59	12.74	11.402	11.064
ENSG00000082458	DLG3	20.08	12.96	9.3	15.85	16.61	20.43	13.2	10.75	15.41	19.43	14.96	15.844
ENSG00000082482	KCNK2	0.17	0.02	0.08	0.11	0.17	0.14	0.07	0.06	0.04	0	0.11	0.062
ENSG00000082497	SERTAD4	8.46	2.59	5.36	2.83	4.55	5.81	3.14	3.23	4.78	6.44	4.758	4.68
ENSG00000082512	TRAF5	6.71	3.43	3.61	3.52	4.38	6.05	4.17	5.02	3.81	7.57	4.33	5.324
ENSG00000082515	MRPL22	65.48	88.01	78.43	85.14	76.61	55.45	77.39	76.07	44.34	74.52	78.734	65.554
ENSG00000082516	GEMIN5	10.59	6.83	7.75	8.56	9.19	6.27	5.32	6.07	3.48	11.09	8.584	6.446
ENSG00000082556	OPRK1	0.09	0.15	1.06	0.43	0.32	0.26	0.18	0.13	0.17	0.62	0.41	0.272
ENSG00000082641	NFE2L1	232.31	112.49	104.99	129.99	150.18	255.83	77.95	102.64	239.05	190.35	145.992	173.164
ENSG00000082684	SEMA5B	12.01	15.16	10.39	20.5	15.94	12.89	13.8	14.45	9.26	14.99	14.8	13.078
ENSG00000082701	GSK3B	42.22	14.37	13.13	14.77	20.56	32.98	11.06	15.85	16.07	27.9	21.01	20.772
ENSG00000082781	ITGB5	36.36	31.23	18.51	39.61	36.74	21.78	25.49	22.23	11.4	43.32	32.49	24.844
ENSG00000082805	ERC1	34.32	14.63	12.3	15.75	22.1	33.69	11.63	13.68	18.52	30.37	19.82	21.578
ENSG00000082898	XPO1	121.34	47.08	65.48	58.91	75.09	85.39	60.62	56.91	63.53	101.22	73.58	73.534
ENSG00000082929	LINC01587	0	0	0	0	0	0	0	0	0	0.16	0	0.032
ENSG00000082996	RNF13	26.83	11.03	17.18	17.45	21.47	19.21	15.25	20.26	16.6	30.83	18.792	20.43
ENSG00000083067	TRPM3	1.55	2.23	0.46	1.5	1.47	0.64	0.94	0.99	1.2	1.88	1.442	1.13
ENSG00000083093	PALB2	6.27	3.78	3.66	3.94	4.69	4.41	3.36	3.38	2.6	5.58	4.468	3.866
ENSG00000083097	DOPEY1	12.74	6.38	8.83	7.8	9.66	8.54	6.51	7.12	5.08	14.27	9.082	8.304
ENSG00000083099	LYRM2	20.07	17.38	15.24	15.25	21.63	15.5	15.35	13.95	12.78	25.96	17.914	16.708
ENSG00000083123	BCKDHB	15	7.84	8.18	9.22	12.83	8.13	7.5	6.58	4.73	15.31	10.614	8.45
ENSG00000083168	KAT6A	22.65	9.5	9.34	11.18	14.13	16.56	7.72	9.59	9.37	17.42	13.36	12.132
ENSG00000083223	ZCCHC6	9.78	4.55	5.52	4.63	6.71	10	4.78	6.35	7.16	7.57	6.238	7.172
ENSG00000083290	ULK2	16.58	12.95	8.79	12.03	13.49	14.44	8.47	9.41	5.57	16.73	12.768	10.924
ENSG00000083307	GRHL2	0	0.23	0	0.04	0.04	0	1.71	0.05	0	0.03	0.062	0.358
ENSG00000083312	TNPO1	52.44	15.43	20.03	19.7	28.51	43.72	15.62	16.84	21.27	41.63	27.222	27.816
ENSG00000083444	PLOD1	87.81	76.93	54.05	70.08	66.53	36.87	64.66	55.19	16.45	68.74	71.08	48.382
ENSG00000083454	P2RX5	0.22	0.97	0.26	0.19	0.17	0.06	0.73	1.04	0	2.13	0.362	0.792
ENSG00000083457	ITGAE	10.27	14.52	13.81	12.48	10.55	6.17	16.07	13.33	3.15	15.53	12.326	10.85
ENSG00000083520	DIS3	17.7	7.74	8.04	9.73	13.04	14	7.68	7.59	9.34	15.81	11.25	10.884
ENSG00000083535	PIBF1	16.71	8.98	19.33	15.81	15.62	20.28	15.65	16.75	22.93	18.99	15.29	18.92
ENSG00000083544	TDRD3	26.51	18.97	21.74	20.52	24.25	20.17	13.53	18.27	18.4	21.58	22.398	18.39
ENSG00000083622	AC000061.1	0	0	0	0	0	0	0	0	0	0	0	0
ENSG00000083635	NUFIP1	5.76	2.59	2.93	3.34	4.51	3.59	2.98	2.38	3.28	4.91	3.826	3.428
ENSG00000083642	PDS5B	28.1	14.74	16.28	15.29	26.85	31.46	12.7	16.97	30.61	23.41	20.252	23.03
ENSG00000083720	OXCT1	101.03	54.28	59.45	61.18	68.41	51.42	52.69	52.63	36.61	101.65	68.87	59
ENSG00000083750	RRAGB	19.28	12.11	9.71	18.89	12.97	10.57	10.65	10.33	6.19	17.21	14.592	10.99
ENSG00000083782	EPYC	0	0.1	0	0	0	0	0.14	0	0.05	0	0.02	0.038
ENSG00000083799	CYLD	13.35	6.2	6.66	8.6	8.2	6.45	5.97	6.75	4.36	16.11	8.602	7.928
ENSG00000083807	SLC27A5	4.39	6.95	5.99	5.61	5.01	1.57	5.52	3.48	1.52	3.5	5.59	3.118
ENSG00000083812	ZNF324	4.45	3.61	2.91	3.17	3.34	0.9	2.32	2.58	0.6	4.11	3.496	2.102
ENSG00000083814	ZNF671	8.72	8.22	7.87	8.88	9.49	4.87	5.58	5.8	2.41	8.38	8.636	5.408
ENSG00000083817	ZNF416	5.05	3.54	4.7	4.45	4.87	2.06	3.49	2.98	1.12	4.83	4.522	2.896
ENSG00000083828	ZNF586	9.11	6.16	8.6	6.6	7.89	4.48	4.45	5.6	3.03	8.26	7.672	5.164
ENSG00000083838	ZNF446	6.26	5.93	6.99	8.01	5.33	1.7	5.34	4.18	0.89	5.26	6.504	3.474
ENSG00000083844	ZNF264	9.9	5.44	4.96	5.44	5.07	5.42	2.92	3.05	2.61	8.61	6.162	4.522
ENSG00000083845	RPS5	675.78	813.83	750	911.29	767.22	259.17	703.35	570.33	188.84	658.32	783.624	476.002
ENSG00000083857	FAT1	91.83	71.7	82.32	81.63	96.24	75.65	61.94	61.36	49.47	77.6	84.744	65.204
ENSG00000083896	YTHDC1	68.89	41.19	50.09	52.32	56.79	50.96	41.2	44.67	42.85	55.02	53.856	46.94
ENSG00000083937	CHMP2B	24.6	12.47	14.06	14.81	20.74	15.46	13.03	15.97	19.62	23.44	17.336	17.504
ENSG00000084070	SMAP2	16.57	13.29	12.45	12.37	13.82	13.2	13.98	13.81	7.7	20.52	13.7	13.842
ENSG00000084072	PPIE	28.17	30.07	29.7	31.99	32.05	17.05	27.15	22.46	13.66	32.34	30.396	22.532
ENSG00000084073	ZMPSTE24	15.86	4.94	8.95	7.53	11.01	9.46	9.35	10.88	9.47	15.07	9.658	10.846
ENSG00000084090	STARD7	190.41	93.58	102.22	117.66	121.25	62.5	80.64	83.89	51.22	153.1	125.024	86.27
ENSG00000084092	NOA1	11.25	10.17	11.51	11.73	11.74	5.8	8.15	7.1	5.08	11.82	11.28	7.59
ENSG00000084093	REST	22.99	9.49	11.83	12.54	16.14	20.34	10.48	11.69	9.98	20.27	14.598	14.552
ENSG00000084110	HAL	0.12	0.07	0.92	0	0.9	0	1.88	0.21	0.01	0.28	0.402	0.476
ENSG00000084112	SSH1	18.08	9.34	7.68	8.88	10.86	11.36	6.32	7.44	4.23	17.91	10.968	9.452
ENSG00000084207	GSTP1	194.12	268.13	224.24	242.07	220.05	54.17	250.1	201.18	32.24	180.95	229.722	143.728
ENSG00000084234	APLP2	297.48	201.27	183.42	196.27	245.17	184.44	158.61	179.97	155.3	298.66	224.722	195.396
ENSG00000084444	FAM234B	5.79	3.37	2.02	3.76	3	2.59	1.8	2.62	1.71	4.56	3.588	2.656
ENSG00000084453	SLCO1A2	0	0	0	0	0	0.07	0.01	0	0	0	0	0.016
ENSG00000084463	WBP11	76.87	33.66	41	40.38	57.83	67.77	30.28	36.98	60.87	62.53	49.948	51.686
ENSG00000084623	EIF3I	110.28	126.72	118.28	119.04	111.82	50.62	109.78	87.1	37.38	111.52	117.228	79.28
ENSG00000084628	NKAIN1	0.38	0.6	0.68	0.46	0.83	0.51	0.36	0.45	0.37	0.43	0.59	0.424
ENSG00000084636	COL16A1	96.29	91.21	96.58	106.29	85.45	70.17	76.77	77.33	35.04	94.2	95.164	70.702
ENSG00000084652	TXLNA	16.84	10.74	10.6	11.84	12.43	7.88	11.11	10.26	3.81	15.74	12.49	9.76
ENSG00000084674	APOB	0.38	0.28	4.02	0.1	2.3	0.04	4.8	1.06	0.04	1	1.416	1.388
ENSG00000084676	NCOA1	28.48	15.99	16.24	16.23	23.99	25.21	12.96	15.96	16.75	26.93	20.186	19.562
ENSG00000084693	AGBL5	24.27	23.75	19.44	21.92	24.08	9.62	18.73	15.89	5.06	24.32	22.692	14.724
ENSG00000084710	EFR3B	3.8	2.33	1.9	2.47	3	2.06	1.72	1.51	0.62	3.28	2.7	1.838
ENSG00000084731	KIF3C	8.31	5.15	4.2	5.37	4.99	4.15	3.95	3.95	3.04	6.51	5.604	4.32
ENSG00000084733	RAB10	103.41	44.69	51.96	57.1	77.74	123.09	43	55.23	118.77	100.45	66.98	88.108
ENSG00000084734	GCKR	0.17	0	0.14	0	0.04	0	0	0	0.01	0	0.07	0.002
ENSG00000084754	HADHA	208.82	193.3	179.95	203.09	205.75	118.43	156.98	136.37	82.24	222.85	198.182	143.374
ENSG00000084764	MAPRE3	12.01	11.33	12.52	10.8	12.22	5.87	11.16	9.18	5.18	9.98	11.776	8.274
ENSG00000084774	CAD	13.53	10.98	12.33	14.37	11.66	8.53	12.27	9.57	2.39	13.47	12.574	9.246
ENSG00000085063	CD59	111.73	96.85	89.87	99.8	115.98	49.1	91.03	110.62	41.49	153.93	102.846	89.234
ENSG00000085117	CD82	6.81	4.76	4.68	6.83	7.8	3.08	9.8	7.42	1.46	8.03	6.176	5.958
ENSG00000085185	BCORL1	10.59	5.5	4.36	6.12	5.63	4.92	4.15	4.41	2.38	9.02	6.44	4.976
ENSG00000085224	ATRX	56.22	36.15	28.16	26.46	32.06	59.43	26.09	27.88	51.48	40.95	35.81	41.166
ENSG00000085231	AK6	34.43	17.88	31.12	29.2	32.82	27.16	33.28	30.63	25.82	34.91	29.09	30.36
ENSG00000085265	FCN1	1.04	0.67	0.69	0.74	0.77	0.3	0.33	1.03	0.06	3.71	0.782	1.086
ENSG00000085274	MYNN	12.41	8.12	9.67	10.8	11.59	9.29	7.72	8.11	6.31	13.81	10.518	9.048
ENSG00000085276	MECOM	18.05	4.96	6.2	6.95	10.33	11.56	11.37	9.22	7.43	12.72	9.298	10.46
ENSG00000085365	SCAMP1	39.47	10.84	14.63	14.92	23.86	37.44	10.75	13.94	26.91	31.42	20.744	24.092
ENSG00000085377	PREP	44.22	30.02	33.39	36.56	37	19.06	27.88	29.21	14.77	47.03	36.238	27.59
ENSG00000085382	HACE1	11.75	5.42	6.19	6.26	8.13	5.35	5.53	5.56	3.51	8.16	7.55	5.622
ENSG00000085415	SEH1L	19.15	14.35	13.72	16.92	17.22	10.29	12.52	11.45	6.71	16.4	16.272	11.474
ENSG00000085433	WDR47	9.55	4.77	5.46	5.66	7.71	4.89	4.54	4.86	4.51	10.06	6.63	5.772
ENSG00000085449	WDFY1	21.78	7.09	10.31	10.97	15.32	13.52	9.58	12.26	10.9	23.83	13.094	14.018
ENSG00000085465	OVGP1	0.63	0.66	1.15	1.13	0.83	0.74	1.07	0.58	0.26	1	0.88	0.73
ENSG00000085491	SLC25A24	17.6	7.51	11.17	8.95	17.68	16.5	11.02	11.38	11.06	23.3	12.582	14.652
ENSG00000085511	MAP3K4	15.63	12.64	10.73	11.72	14.65	16.65	9.25	10.81	19.26	13.05	13.074	13.804
ENSG00000085514	PILRA	0.89	3.54	1.04	1.17	0.73	0.56	0.91	1.45	0.67	2.43	1.474	1.204
ENSG00000085552	IGSF9	3.1	3.87	2.2	4.08	2.71	0.9	2.57	2.1	0.84	2.12	3.192	1.706
ENSG00000085563	ABCB1	0.74	0.69	0.08	0.42	0.52	0.21	0.4	0.36	0.13	1.23	0.49	0.466
ENSG00000085644	ZNF213	5.85	5.68	5.28	5.73	6.07	2.88	3.49	4.38	2.67	6.11	5.722	3.906
ENSG00000085662	AKR1B1	97.88	122.35	133.44	120.34	89.27	32.66	95.31	77.66	14.62	115.84	112.656	67.218
ENSG00000085719	CPNE3	79.52	18.77	25.84	26.53	35	35.71	20.54	26.83	28.06	51.68	37.132	32.564
ENSG00000085721	RRN3	18.73	10.21	12.43	12.06	17.14	11.6	8.23	11.11	7.47	18.21	14.114	11.324
ENSG00000085733	CTTN	82.87	58.02	51.96	59.83	64.41	52.8	57.94	48.36	28.65	62.62	63.418	50.074
ENSG00000085741	WNT11	8.08	6.45	4.92	5.84	5.54	1.92	7.11	3.83	0.96	5.03	6.166	3.77
ENSG00000085760	MTIF2	29.49	17.46	19.66	19.98	25.87	19.76	18.16	17.55	21.09	29.18	22.492	21.148
ENSG00000085788	DDHD2	49.18	33.5	24.76	30.22	35.01	32.18	22.61	22.44	19.01	53.02	34.534	29.852
ENSG00000085831	TTC39A	3.35	2.41	2.41	2.47	2.93	1.94	4.32	2.57	1.58	4.62	2.714	3.006
ENSG00000085832	EPS15	79.34	32.59	38.49	39.31	52.75	70.82	29.39	33.28	53.11	68.43	48.496	51.006
ENSG00000085840	ORC1	1.98	1.88	1.44	2.01	1.71	1.01	1.28	0.81	0.49	2.61	1.804	1.24
ENSG00000085871	MGST2	64.17	89.58	85.76	90.36	75.37	46.98	87.57	80.07	40.24	76.49	81.048	66.27
ENSG00000085872	CHERP	29.96	27.07	23.82	27.99	27.65	10.96	20.46	21.83	5.51	28.68	27.298	17.488
ENSG00000085978	ATG16L1	11.51	9.01	8.59	9.81	9.4	7.18	8.69	8.29	4.48	12.04	9.664	8.136
ENSG00000085982	USP40	9.63	11.45	7.51	11.45	7.94	10.97	7.54	9.27	8.79	11.38	9.596	9.59
ENSG00000085998	POMGNT1	66.97	72.71	64.08	66.87	57.37	21.05	57.08	48.69	9.64	62.78	65.6	39.848
ENSG00000085999	RAD54L	4.32	4.12	2.83	4.16	3.7	2.81	5.42	4.04	1.33	5.17	3.826	3.754
ENSG00000086015	MAST2	61.69	44.87	48.88	54.35	47.41	33.1	44.08	43.67	17.55	58.57	51.44	39.394
ENSG00000086061	DNAJA1	81.11	63.3	82.49	73.21	76.68	79.29	71.52	70.29	74.71	117.87	75.358	82.736
ENSG00000086062	B4GALT1	29.97	14.88	11.14	14.66	21.18	14.6	16.65	15.98	16.04	25.1	18.366	17.674
ENSG00000086065	CHMP5	58.88	40.26	48.96	42.15	58.03	41.49	44.73	45.33	44.12	64.77	49.656	48.088
ENSG00000086102	NFX1	23	15.12	14.67	15.87	17.86	14.27	13.86	13.1	10.89	20.36	17.304	14.496
ENSG00000086159	AQP6	0.19	0.19	0.09	0.2	0.15	0	0.06	0.09	0.03	0.21	0.164	0.078
ENSG00000086189	DIMT1	10.71	10.61	9.78	11.02	12.54	7.15	10.39	8.35	10.06	16.96	10.932	10.582
ENSG00000086200	IPO11	18.82	11.44	9.84	10	15.36	15.64	10.06	13.12	10.86	19.01	13.092	13.738
ENSG00000086205	FOLH1	3.29	3.14	3.78	2.26	3.38	4.96	4.48	2.38	2.56	7	3.17	4.276
ENSG00000086232	EIF2AK1	47.42	32.01	35.02	33.94	44.17	23.66	31.51	26.39	23.93	51.13	38.512	31.324
ENSG00000086288	NME8	0	0	0	0	0	0.04	0.2	0	0.05	0.19	0	0.096
ENSG00000086289	EPDR1	12.34	9.7	11.2	14.33	13.36	10.16	9.09	7.31	6.55	14.16	12.186	9.454
ENSG00000086300	SNX10	0.95	0.76	1.53	1.22	0.89	0.83	0.55	1.56	0.66	4.24	1.07	1.568
ENSG00000086475	SEPHS1	52.21	46.75	36.88	35.14	48.73	33.34	30.33	28.09	19.15	51.77	43.942	32.536
ENSG00000086504	MRPL28	47.67	75.66	60.16	64.67	57.77	17.89	59.92	49.94	9.43	56.86	61.186	38.808
ENSG00000086506	HBQ1	1.82	1.23	3.74	0.16	0.92	0.44	2.37	0	0.07	0.35	1.574	0.646
ENSG00000086544	ITPKC	4.2	4.54	4.07	4.9	5	1.17	3.94	3.07	0.75	4.64	4.542	2.714
ENSG00000086548	CEACAM6	0	0.03	0	0.06	0	0.03	0.32	0	0	0.06	0.018	0.082
ENSG00000086570	FAT2	0.01	0.02	0	0.02	0	0.01	0.06	0.03	0	0.02	0.01	0.024
ENSG00000086589	RBM22	37.83	27.85	28.57	28.45	35.14	21.69	25.94	25.93	21.88	35.13	31.568	26.114
ENSG00000086598	TMED2	121.06	61.11	80.6	80.3	105.09	83.73	67.48	71.27	67.87	111.29	89.632	80.328
ENSG00000086619	ERO1B	3.91	1.07	2.3	1.78	3.14	3.56	2.49	2.58	2.39	3.49	2.44	2.902
ENSG00000086666	ZFAND6	67.06	53.67	53.2	62.54	67.31	45.41	48	53.39	37.25	70.34	60.756	50.878
ENSG00000086696	HSD17B2	0.41	0.17	0.73	0	0.32	0.17	0.66	0.1	0	0.06	0.326	0.198
ENSG00000086712	TXLNG	6.19	4.38	4.53	3.77	5.74	5.95	3.64	3.23	3.89	6.62	4.922	4.666
ENSG00000086717	PPEF1	0.17	0.25	0	0	0	0.1	0	0.08	0.03	0.12	0.084	0.066
ENSG00000086730	LAT2	1.06	0.93	0.45	1.02	0.96	0.65	0.78	1.43	0.2	5.62	0.884	1.736
ENSG00000086758	HUWE1	67.5	46.63	38.78	46.57	48.55	53.08	33.3	41.72	26.42	54.39	49.606	41.782
ENSG00000086827	ZW10	10.82	6.2	7.76	8.16	8.81	6.87	6.57	6.11	5.15	12.56	8.35	7.452
ENSG00000086848	ALG9	24.09	25.46	23.41	24.17	29.78	20.26	17.05	21.35	16.47	25.59	25.382	20.144
ENSG00000086967	MYBPC2	0	0.41	0	0	0	0	0	0.02	0	0.02	0.082	0.008
ENSG00000086991	NOX4	2.94	2.79	2.52	2.96	2.75	3.66	2.8	3.14	2.28	2.93	2.792	2.962
ENSG00000087008	ACOX3	11.29	9.35	7.87	10.28	10.05	5.64	7.65	9.31	3.75	15.48	9.768	8.366
ENSG00000087053	MTMR2	25.56	11.44	12.72	13.82	16.89	15.95	12.83	13.43	12.58	25.27	16.086	16.012
ENSG00000087074	PPP1R15A	62.76	62.28	49.57	68.04	73.03	38.67	49.38	59.11	28.59	48.88	63.136	44.926
ENSG00000087076	HSD17B14	2.17	3.07	3.04	6.27	5.25	2.41	3.9	5.48	0.83	4.41	3.96	3.406
ENSG00000087077	TRIP6	38.33	32.85	27.38	34.2	31.09	9.1	28.85	20.89	5	33.26	32.77	19.42
ENSG00000087085	ACHE	1.35	1.87	1.44	1.22	1.57	0.37	1.3	1.2	0.36	1.12	1.49	0.87
ENSG00000087086	FTL	482.98	525.42	431.06	456.52	469.88	127.4	501.32	504.33	77.9	696.2	473.172	381.43
ENSG00000087087	SRRT	65.92	78.24	72.63	67.25	69.66	53.45	63.82	60.72	40.03	59.11	70.74	55.426
ENSG00000087088	BAX	31.17	45.13	26.78	42.41	30.86	8.55	39.4	23.27	8	33.33	35.27	22.51
ENSG00000087095	NLK	28.22	13.14	17.34	17.88	20.6	14.75	11.55	14.36	13.14	22.71	19.436	15.302
ENSG00000087111	PIGS	49.39	37.47	28.63	40.77	39.82	22.57	29.11	34.33	12.41	56.53	39.216	30.99
ENSG00000087116	ADAMTS2	22.89	13.79	8.82	11.93	15.37	9.88	9.49	11.66	5.48	21.32	14.56	11.566
ENSG00000087128	TMPRSS11E	0	0	0	0	0	0	0	0.09	0	0	0	0.018
ENSG00000087152	ATXN7L3	27.14	21.5	22.75	21.11	26.23	13.39	20.22	18.63	7.43	32.31	23.746	18.396
ENSG00000087157	PGS1	14.22	11.71	10.98	10.46	9.4	6.7	10.29	7.81	2.47	12.8	11.354	8.014
ENSG00000087191	PSMC5	85.87	98.99	90.43	100.53	90.12	43.54	88.13	78.68	34.19	97.2	93.188	68.348
ENSG00000087206	UIMC1	23.17	21.61	23.28	26.01	23.8	22.38	17.07	17.66	28.86	21.34	23.574	21.462
ENSG00000087237	CETP	4.12	5.23	4.91	4.37	5.1	2.31	4.33	6.57	0.71	5.12	4.746	3.808
ENSG00000087245	MMP2	168.08	134.56	120.31	147.77	153.99	125.89	119.14	135.74	92.45	185.82	144.942	131.808
ENSG00000087250	MT3	7.3	33.7	16.34	16.29	11.48	9.22	24.87	5.65	3.39	11.22	17.022	10.87
ENSG00000087253	LPCAT2	7.81	2.81	2.95	2.59	3.41	5.13	3.21	3.32	5.48	10.02	3.914	5.432
ENSG00000087258	GNAO1	17.29	11.77	3.82	6.09	13.26	3.01	7.77	11.34	25.6	8.51	10.446	11.246
ENSG00000087263	OGFOD1	17.08	11.01	14.29	13.48	16.32	14.12	11.56	12.33	13.15	24.19	14.436	15.07
ENSG00000087266	SH3BP2	17.63	11.53	12.2	14.12	13.58	14.02	11.27	14.76	7.2	20.22	13.812	13.494
ENSG00000087269	NOP14	14	9.89	8.69	9.91	11.63	10.61	7.72	7.83	9.32	13.31	10.824	9.758
ENSG00000087274	ADD1	144.73	127.43	119.82	121.03	129.81	90.74	108.73	100.48	56.9	136.34	128.564	98.638
ENSG00000087299	L2HGDH	5.94	3.81	3.16	3.59	3.58	3.08	2.49	2.43	1.47	6.21	4.016	3.136
ENSG00000087301	TXNDC16	7.36	2.97	4.28	3.72	7.71	6.17	3.81	4.26	5.2	6.24	5.208	5.136
ENSG00000087302	C14orf166	183.92	140.76	193.03	183.05	189.26	147.76	178.06	168.83	168.13	190.46	178.004	170.648
ENSG00000087303	NID2	98.97	70.88	79.32	83.29	81.37	69.01	62.76	61.78	67.01	77.17	82.766	67.546
ENSG00000087338	GMCL1	9.64	6.19	5.42	5.1	7.63	5.77	5.34	5.35	4.37	8.6	6.796	5.886
ENSG00000087365	SF3B2	111.69	108.71	102.34	103.01	102.9	74.01	91.84	90.87	56.56	100.82	105.73	82.82
ENSG00000087448	KLHL42	11.16	7.15	5.79	6.43	8.68	9.34	6.15	6.97	5.45	9.2	7.842	7.422
ENSG00000087460	GNAS	1628.93	1536.53	1515.24	1586.82	1524.58	697.87	1216.24	1206.61	708.4	1418.26	1558.42	1049.48
ENSG00000087470	DNM1L	72.12	32.78	41.41	34.29	47.32	53.35	33.17	38.36	55.86	62.59	45.584	48.666
ENSG00000087494	PTHLH	2.89	1.98	1.29	2	3.42	1.23	1.23	3.05	0.93	2.03	2.316	1.694
ENSG00000087495	PHACTR3	5.72	7.54	9.56	8.51	7.14	5.95	4.39	5.71	4.66	7.29	7.694	5.6
ENSG00000087502	ERGIC2	67.49	34.48	45.59	47.43	65.36	83.54	42.27	52.38	75.46	71.96	52.07	65.122
ENSG00000087510	TFAP2C	0.03	0.12	0.02	0.03	0.03	0.09	0.23	0.02	0.02	0.03	0.046	0.078
ENSG00000087586	AURKA	25.47	23.54	27.27	25.13	28.07	15.91	25.96	20.81	9.03	32.02	25.896	20.746
ENSG00000087589	CASS4	1	0.51	0.51	0.7	0.82	0.17	0.92	0.53	0.16	1.24	0.708	0.604
ENSG00000087842	PIR	5.85	5.21	4.71	4.75	4.77	3.26	5.16	4.37	2.51	4.58	5.058	3.976
ENSG00000087884	AAMDC	57.52	79.05	80.86	90.21	77.58	32.94	48.34	80.23	27.06	63.03	77.044	50.32
ENSG00000087903	RFX2	6.75	5.2	3.59	5.93	4.27	3.48	5.72	3	1.11	4.91	5.148	3.644
ENSG00000087995	METTL2A	13.73	11.51	12.77	12.13	16.54	9.58	9.93	10.3	7.63	17.04	13.336	10.896
ENSG00000088002	SULT2B1	0.06	0.22	0	0	0	0.1	1.68	0.11	0	0.12	0.056	0.402
ENSG00000088035	ALG6	6	3.12	5.65	3.5	5.6	4.04	5.14	4.47	2.53	7.28	4.774	4.692
ENSG00000088038	CNOT3	26.91	29.96	25.57	28.78	25.49	25.39	21.44	23.75	16.05	25.83	27.342	22.492
ENSG00000088053	GP6	0.48	0.47	0.22	0.19	1.2	0.18	0.44	0.82	0.36	0.21	0.512	0.402
ENSG00000088179	PTPN4	17.99	9.26	8.1	8.54	7.88	13.51	7.13	5.93	3.59	15.94	10.354	9.22
ENSG00000088205	DDX18	49.54	26.64	27.85	25.92	29.56	25.35	23.75	21.91	20.49	43.24	31.902	26.948
ENSG00000088247	KHSRP	192.11	132.86	117.43	144.62	157.05	56.73	93.31	83.72	43.83	149.21	148.814	85.36
ENSG00000088256	GNA11	50.11	50.42	41.31	38.35	43.82	18.79	31.16	29.85	9.17	50.83	44.802	27.96
ENSG00000088280	ASAP3	28.89	22.99	19.05	27.68	25.77	11.58	19.27	18.78	5.65	25.14	24.876	16.084
ENSG00000088298	EDEM2	8.41	9.74	7.78	8.49	9.76	3.02	7.35	7.95	2.59	11.7	8.836	6.522
ENSG00000088305	DNMT3B	2.27	2.09	2.27	2.62	2.07	2.37	2.32	1.72	0.73	2.22	2.264	1.872
ENSG00000088320	REM1	4.58	3.88	2.94	4.65	3.56	1.87	2.92	2.93	1.31	3.13	3.922	2.432
ENSG00000088325	TPX2	49.4	42.61	43.38	46.4	48.63	39.88	38.05	33.36	27.57	51.82	46.084	38.136
ENSG00000088340	FER1L4	0.82	0.74	0.76	1.12	0.46	0.58	2.4	1.45	0.35	1.31	0.78	1.218
ENSG00000088356	PDRG1	10.4	11.95	11.05	12.04	13.63	2.33	10.97	7	1.64	11.02	11.814	6.592
ENSG00000088367	EPB41L1	24.33	14.69	13.72	16.92	20.84	13.85	14.28	20.62	11.17	22.46	18.1	16.476
ENSG00000088386	SLC15A1	0	0.04	0	0	0	0.09	0.23	0	0.01	0	0.008	0.066
ENSG00000088387	DOCK9	34.66	15.43	14.77	16.97	18.8	38.08	16.19	18.38	31.55	36.6	20.126	28.16
ENSG00000088448	ANKRD10	95.03	58.34	65.01	60.14	56.35	65.51	64.99	58.57	32.54	67.76	66.974	57.874
ENSG00000088451	TGDS	5.82	2.47	4.4	4.43	7.07	4.2	4.26	4.31	3.3	7.08	4.838	4.63
ENSG00000088538	DOCK3	0.14	0.12	0.12	0.1	0.18	0.05	0.09	0.1	0.04	0.1	0.132	0.076
ENSG00000088543	C3orf18	13.33	17.71	15.59	18.05	16.86	6.68	12	10.98	2.82	18.4	16.308	10.176
ENSG00000088682	COQ9	92.68	99.88	97.26	94.78	90.91	59.56	73.32	81.01	45.56	88.35	95.102	69.56
ENSG00000088726	TMEM40	1.06	0.61	0.69	1.18	0.97	0.12	2.91	1.57	0.24	0.92	0.902	1.152
ENSG00000088727	KIF9	7.32	9.04	8.7	7.95	8.78	4.9	15.44	6.57	4.31	9.84	8.358	8.212
ENSG00000088756	ARHGAP28	12.28	3.93	3.91	6.27	8.28	8.55	6.2	7.21	4.56	10.22	6.934	7.348
ENSG00000088766	CRLS1	61.38	54.06	71.55	68.38	76.14	43.77	58.31	61.13	46.09	79.26	66.302	57.712
ENSG00000088782	DEFB127	0	0	0	0	0	0	0	0	0	0	0	0
ENSG00000088808	PPP1R13B	51.31	35.42	34.83	39.21	38.81	31.34	25.85	30.09	22.62	40.68	39.916	30.116
ENSG00000088812	ATRN	20.2	9.7	8.65	10.41	14.6	12.01	8.05	10.72	8.61	18.24	12.712	11.526
ENSG00000088826	SMOX	5.4	5.54	7.71	5.46	4.97	3.41	7.52	4.47	1.79	7.84	5.816	5.006
ENSG00000088827	SIGLEC1	0.43	0.49	0.47	0.32	0.52	0.22	0.16	0.69	0.11	2.76	0.446	0.788
ENSG00000088832	FKBP1A	260.78	202.07	186.77	220.24	228.38	128.86	180.53	174.6	111.72	279.51	219.648	175.044
ENSG00000088833	NSFL1C	56.48	55.25	48.44	54.1	56.5	36.82	42.74	45.88	27.88	51.05	54.154	40.874
ENSG00000088836	SLC4A11	0.56	0.37	0.39	0.31	0.56	0.55	0.43	0.55	0.07	0.45	0.438	0.41
ENSG00000088854	C20orf194	21.01	11.7	10.34	12.21	13.15	10.12	8.57	8.85	5.53	14.79	13.682	9.572
ENSG00000088876	ZNF343	5.7	4.42	3.61	3.86	4.59	4.03	4.11	3.66	2.07	4.46	4.436	3.666
ENSG00000088881	EBF4	10.55	8.32	8.16	11.52	9.87	6	9.37	7.49	2.3	10.42	9.684	7.116
ENSG00000088882	CPXM1	26.04	20.86	13.43	19.3	20.16	8.21	16.71	23.01	4.53	22.18	19.958	14.928
ENSG00000088888	MAVS	28.18	20.38	20.23	22.12	22.49	19.02	12.86	14.43	13.58	26.16	22.68	17.21
ENSG00000088899	LZTS3	5.76	4.72	4.35	5.02	5.98	2.36	3.91	4.43	1.62	4.97	5.166	3.458
ENSG00000088926	F11	0	0.15	0.45	0	0	0	0.15	0	0	0	0.12	0.03
ENSG00000088930	XRN2	38.87	22.36	20.86	24.63	28.79	21.7	17.48	18.13	16.49	37.54	27.102	22.268
ENSG00000088970	KIZ	12.86	10.81	13.28	14.24	14.75	8.04	8.82	10.01	7.56	11.52	13.188	9.19
ENSG00000088986	DYNLL1	349.18	480.13	496.4	458.36	387.55	224.9	456.2	370.83	202.19	422.93	434.324	335.41
ENSG00000088992	TESC	41.6	38.76	52.13	48.19	45.25	13.39	47.08	38.5	14.75	39	45.186	30.544
ENSG00000089006	SNX5	73.1	43.45	54.48	55.14	61.96	45.22	51.82	46.25	34.61	71.88	57.626	49.956
ENSG00000089009	RPL6	1469.44	1790.25	1720.72	1791.6	1753.97	884.78	1567.31	1373.51	748.21	1353.9	1705.2	1185.54
ENSG00000089012	SIRPG	0	0.36	0.43	0	0	0	0.19	0.55	0	3.43	0.158	0.834
ENSG00000089022	MAPKAPK5	17.6	16.5	16.88	15.95	17.59	13.94	13.15	11.17	6.28	16.53	16.904	12.214
ENSG00000089041	P2RX7	1.74	0.84	0.86	0.99	1	1.51	1.15	0.89	0.45	3.2	1.086	1.44
ENSG00000089048	ESF1	15.09	13.05	17.6	14.67	15.16	19.58	16.46	16.67	25.74	15.59	15.114	18.808
ENSG00000089050	RBBP9	9.69	3.59	5.39	4.49	7.3	6.81	4.36	5.14	5.7	8.58	6.092	6.118
ENSG00000089053	ANAPC5	67.96	55.1	47.24	49.48	59.12	40.97	52.99	59.79	31.7	69.15	55.78	50.92
ENSG00000089057	SLC23A2	8.62	5.37	5.27	5.42	7.28	4.52	4.95	4.85	3.43	8.76	6.392	5.302
ENSG00000089060	SLC8B1	3.7	3.51	3	4.95	3.89	3.03	2.56	3.22	1.46	5.73	3.81	3.2
ENSG00000089063	TMEM230	85.44	58.77	74.76	63.58	77.32	43.46	67.09	59.21	34.35	85.22	71.974	57.866
ENSG00000089091	DZANK1	1.3	1.13	1.9	1.72	1.31	0.86	1.73	0.91	0.56	1.2	1.472	1.052
ENSG00000089094	KDM2B	18.34	12.38	9.85	12.22	12.7	7.32	9.7	10.53	3.95	19.45	13.098	10.19
ENSG00000089101	CFAP61	0.55	0.38	0.48	0.24	0.7	0.2	1.79	0	0.24	0.57	0.47	0.56
ENSG00000089116	LHX5	0	0	0	0	0	0	0	0	0	0	0	0
ENSG00000089123	TASP1	5.51	2.88	2.66	3.49	4.17	2.92	2.91	2.65	3.05	4.89	3.742	3.284
ENSG00000089127	OAS1	1.53	1.78	1.43	2.02	1.75	1.44	2.19	2.52	1.23	27.39	1.702	6.954
ENSG00000089154	GCN1	22.94	13.27	15.7	14.82	16.08	9.09	11.7	10.53	5.9	21.96	16.562	11.836
ENSG00000089157	RPLP0	1974.41	2198.41	1898.42	2234.77	2094.41	591.71	1699.01	1404.16	316.85	1870.1	2080.08	1176.37
ENSG00000089159	PXN	56.13	41.83	28.07	39.2	41.24	28.97	36.47	39.25	15.03	45.15	41.294	32.974
ENSG00000089163	SIRT4	4.23	4.35	4.41	4.64	4.24	1.6	3.09	2.57	1.04	4.86	4.374	2.632
ENSG00000089169	RPH3A	0	0	0.17	0.03	0	0	0.06	0.17	0.01	0	0.04	0.048
ENSG00000089177	KIF16B	9.96	6.26	5.82	6.36	6.34	6.52	3.88	3.9	5.11	6.02	6.948	5.086
ENSG00000089195	TRMT6	8.57	5.27	6.75	5.21	7.7	6.84	5.81	5.45	7.53	9.67	6.7	7.06
ENSG00000089199	CHGB	0.16	0.8	0.59	0.49	0.66	0.24	1.05	0.19	0.54	0.25	0.54	0.454
ENSG00000089220	PEBP1	191.52	228.65	242.15	250.53	229.98	69.97	195.59	149.3	59.18	223.6	228.566	139.528
ENSG00000089225	TBX5	71.85	52.52	40.58	45.47	60.13	34.27	36.61	40.03	47.24	52.47	54.11	42.124
ENSG00000089234	BRAP	12.16	7.67	7.34	9.64	9.34	8.74	6.51	7.27	7.95	10.83	9.23	8.26
ENSG00000089248	ERP29	50.08	59.17	61.57	60.15	58.5	40.87	57.96	47.65	38.82	55.94	57.894	48.248
ENSG00000089250	NOS1	0.09	0.13	0.03	0.19	0.2	0.06	0.19	0.25	0.04	0.19	0.128	0.146
ENSG00000089280	FUS	279.65	265.04	287.31	272.84	304.51	233.52	268.93	238.4	230.31	270.57	281.87	248.346
ENSG00000089289	IGBP1	66.03	64.23	73.68	71.24	81.14	34.33	48.86	45.81	29.94	64.74	71.264	44.736
ENSG00000089327	FXYD5	22.54	24.85	23.04	29.51	25.15	22.06	31.24	35.3	25.63	27.74	25.018	28.394
ENSG00000089335	ZNF302	40.83	27.13	43.18	34.92	47.28	39.92	27.14	33.16	39.54	42.56	38.668	36.464
ENSG00000089351	GRAMD1A	37.39	37.4	29.77	35.52	28.9	21.28	29.16	27.83	6.93	34.82	33.796	24.004
ENSG00000089356	FXYD3	0.07	0.29	0.29	0	0.07	0.05	11.6	0.05	0.07	0.33	0.144	2.42
ENSG00000089472	HEPH	74.99	40.8	55.99	49.12	52.98	31.88	31.77	39.83	21.63	73.46	54.776	39.714
ENSG00000089486	CDIP1	31.88	30.52	23.39	29.32	31.01	8.04	24.47	22.95	4.85	29.52	29.224	17.966
ENSG00000089505	CMTM1	2.67	1.99	1.49	1.04	1.94	2.33	1.08	0.94	1.63	4.63	1.826	2.122
ENSG00000089558	KCNH4	0.04	0	0	0	0	0	0.02	0	0	0	0.008	0.004
ENSG00000089597	GANAB	113.28	83.93	72.56	77.06	84.27	42.85	71.48	61.46	23.66	105.86	86.22	61.062
ENSG00000089639	GMIP	1.97	0.98	0.61	0.84	0.8	0.93	0.86	1.07	0.65	3.07	1.04	1.316
ENSG00000089682	RBM41	13.26	6.5	8.01	7.25	11.73	13.44	6.32	6.98	9.33	10.8	9.35	9.374
ENSG00000089685	BIRC5	37.71	28.9	28.9	32.16	24.99	18.01	31.04	22.97	10.45	37.38	30.532	23.97
ENSG00000089692	LAG3	0.06	0.69	0.24	0.49	0.05	0.4	0.38	0.28	0.28	5.24	0.306	1.316
ENSG00000089693	MLF2	143.3	166.07	150.37	165.86	156.83	63.11	141.37	128.89	73.86	148.4	156.486	111.126
ENSG00000089723	OTUB2	0.71	0.58	0.67	0.57	0.7	0.41	0.63	0.38	0.33	1.06	0.646	0.562
ENSG00000089737	DDX24	131.24	104.21	112.88	115.37	127.61	116.19	82.21	95.57	119.68	109.31	118.262	104.592
ENSG00000089775	ZBTB25	16.03	8.62	8.2	9.12	10.59	9	7.22	9.03	4.53	12.19	10.512	8.394
ENSG00000089818	NECAP1	26.32	18.96	14.71	18.22	17.06	14.85	14.05	15.32	8.38	18.15	19.054	14.15
ENSG00000089820	ARHGAP4	15.04	19.5	14.68	16.66	10.73	4.46	15.64	16.2	2.74	18.3	15.322	11.468
ENSG00000089847	ANKRD24	0.07	0.72	0.16	0.09	0.1	0.13	0.31	0.19	0.26	0.35	0.228	0.248
ENSG00000089876	DHX32	35.38	22.46	23.11	23.65	26.2	15.08	18.35	17.95	11.33	29.5	26.16	18.442
ENSG00000089902	RCOR1	22.71	11.59	13.45	12.39	16.13	19.7	11.99	9.31	11.27	22.32	15.254	14.918
ENSG00000089916	GPATCH2L	13.51	6.92	6.24	6.4	8.06	8.36	7.23	5.68	4.24	11.54	8.226	7.41
ENSG00000090006	LTBP4	177.95	145.1	133.17	163.51	138.71	60.84	116.71	118.9	26.39	158.25	151.688	96.218
ENSG00000090013	BLVRB	39.74	56.87	60.2	55.92	47.84	17.54	59.12	43.72	11.98	55.18	52.114	37.508
ENSG00000090020	SLC9A1	9.21	7.57	6.42	9.91	8.7	5.65	9.4	10	5.61	9.48	8.362	8.028
ENSG00000090054	SPTLC1	29.44	16.99	19.86	22.08	27.74	19.84	18.82	19.18	16.13	28.83	23.222	20.56
ENSG00000090060	PAPOLA	137.11	72.62	86.36	81.51	101.41	88.1	80.95	79.05	81.36	122.78	95.802	90.448
ENSG00000090061	CCNK	32.44	23.09	23.07	23.79	26.97	31.85	17.36	20.94	33.3	34.84	25.872	27.658
ENSG00000090097	PCBP4	34.12	35.38	29.71	37.18	33.88	13.09	31.52	24.43	7.37	30.23	34.054	21.328
ENSG00000090104	RGS1	1.16	0.36	0.2	0.83	0.72	0.15	0.37	1.64	1.25	6.13	0.654	1.908
ENSG00000090238	YPEL3	48.1	79.55	62.07	65.07	54.3	20.8	54.36	36.02	13.86	49.51	61.818	34.91
ENSG00000090263	MRPS33	51.7	68.43	54.42	68.55	65.88	30.65	58.06	54.53	26.24	67.53	61.796	47.402
ENSG00000090266	NDUFB2	231.04	388.13	320.09	359.82	282.87	102.1	290.65	174.27	61.94	286.67	316.39	183.126
ENSG00000090273	NUDC	66.93	80.1	70.18	68.92	67.51	46.71	77.12	61.58	49.29	64.89	70.728	59.918
ENSG00000090316	MAEA	37.8	34.43	31.3	37.87	39.3	16.33	34.13	26.98	14.2	35.37	36.14	25.402
ENSG00000090339	ICAM1	7.26	4.31	4.01	5.44	6.42	3.69	3.52	6.55	4.63	17.54	5.488	7.186
ENSG00000090372	STRN4	69.48	55.36	47.8	50.62	57.98	31.27	39.76	46.38	23.02	60.48	56.248	40.182
ENSG00000090376	IRAK3	3.14	1.64	1.05	1.61	2.45	2.29	1.78	2.17	1.4	2.53	1.978	2.034
ENSG00000090382	LYZ	5.94	2.22	1.79	4.03	4.81	2.14	2.61	10.48	1.24	28.12	3.758	8.918
ENSG00000090402	SI	0	0	0	0	0	0	0	0	0	0.01	0	0.002
ENSG00000090432	MUL1	23.06	18.22	17.19	21.22	18.79	5.01	15.37	12.27	3.56	18.72	19.696	10.986
ENSG00000090447	TFAP4	8.66	6.32	6.06	7.59	8.09	6.04	5.64	7.98	3.87	5.92	7.344	5.89
ENSG00000090470	PDCD7	16.56	19.59	19.75	17.07	19.14	10.96	14.83	13.97	7.73	23.7	18.422	14.238
ENSG00000090487	SPG21	52.61	45.73	46.85	52.24	50.63	22.71	42.46	42.37	19.19	53.27	49.612	36
ENSG00000090512	FETUB	0	0.05	0.91	0	0.51	0.21	0.22	0.04	0	0	0.294	0.094
ENSG00000090520	DNAJB11	34.72	34.64	40.18	38.05	37.28	27.63	33.8	32.76	22.14	38.85	36.974	31.036
ENSG00000090530	P3H2	20.52	12.82	19.14	11.55	21.59	6.55	16.3	15.8	2.51	21.37	17.124	12.506
ENSG00000090534	THPO	0.28	0.59	0.28	0.41	0.39	0.25	0.39	0.42	0.32	0.51	0.39	0.378
ENSG00000090539	CHRD	3.18	2.48	2.43	2.42	4.32	1.51	3.21	2.13	0.32	3.26	2.966	2.086
ENSG00000090554	FLT3LG	2.34	1.26	1.07	1.78	2.6	0.82	1.78	0.82	0.38	2.98	1.81	1.356
ENSG00000090565	RAB11FIP3	22.02	26.71	15.64	24.79	23.74	31.82	16.75	20.24	25.52	26.27	22.58	24.12
ENSG00000090581	GNPTG	21.22	34.44	28.8	31.39	30.46	10.39	25.47	26.93	5.48	23.35	29.262	18.324
ENSG00000090612	ZNF268	8.81	4.69	4.69	4.45	6.41	7.08	3.88	4.98	5.33	7.12	5.81	5.678
ENSG00000090615	GOLGA3	18.56	13.55	10.99	12.43	13.26	8.66	8.35	10.54	4.15	21.59	13.758	10.658
ENSG00000090621	PABPC4	193.26	159.09	161.3	153.45	168.59	183.79	138.78	126.98	181.55	168.23	167.138	159.866
ENSG00000090659	CD209	0.11	0.39	0.19	0.31	0.79	0.31	0.1	1.08	0.36	0.75	0.358	0.52
ENSG00000090661	CERS4	20.59	25.08	27.55	27.94	22.92	6.67	27.02	12.21	4.96	20.71	24.816	14.314
ENSG00000090674	MCOLN1	9.78	10.26	6.88	6.48	7.8	3.44	7.06	4.96	1.48	9.28	8.24	5.244
ENSG00000090686	USP48	41.67	27.09	28.95	29.55	36.88	29.06	24.24	27.7	28.69	36.24	32.828	29.186
ENSG00000090776	EFNB1	19.91	23.87	23.5	27.03	27.7	8.06	20.49	16.94	4	27.5	24.402	15.398
ENSG00000090857	PDPR	17.52	9.53	13.04	11.02	13.58	13.13	6.91	4.54	6.21	16.47	12.938	9.452
ENSG00000090861	AARS	49.38	40.6	41.94	42.82	47.84	28.49	28.71	32.38	18.7	48.83	44.516	31.422
ENSG00000090863	GLG1	74.05	43.01	37.41	47.07	47.78	35.37	33.42	37.81	24	60.93	49.864	38.306
ENSG00000090889	KIF4A	11.15	8.63	8.39	8.56	9.34	8.02	7.52	6.84	4.75	10.8	9.214	7.586
ENSG00000090905	TNRC6A	31.65	20.03	18.69	17.7	23.71	23.16	14.02	17.23	10.89	26.43	22.356	18.346
ENSG00000090924	PLEKHG2	35.18	29.2	20.07	26.12	31.11	27.86	23.59	24.96	10.85	24.1	28.336	22.272
ENSG00000090932	DLL3	0.11	0.36	0.07	0.37	0.12	0.2	0.07	0.15	0.07	0.29	0.206	0.156
ENSG00000090971	NAT14	16.11	29.56	22.94	27.89	23.02	2.95	23.3	13.01	2.89	18.24	23.904	12.078
ENSG00000090975	PITPNM2	10.02	6.04	3.98	5.89	5.82	3.54	4.13	4.99	1.55	7.32	6.35	4.306
ENSG00000090989	EXOC1	22.91	13.36	13.95	19.55	17.79	12.82	12.92	14.59	11.23	22.32	17.512	14.776
ENSG00000091009	RBM27	12.56	5.29	6.43	6.01	9.31	9.13	5.2	6.13	8.04	11.09	7.92	7.918
ENSG00000091010	POU4F3	0	0	0	0	0	0	0	0	0	0	0	0
ENSG00000091039	OSBPL8	50.63	7.98	12.45	11.57	16.69	30.15	10.91	11.72	21.28	28.51	19.864	20.514
ENSG00000091073	DTX2	4.87	5.9	5.36	5.46	4.2	1.99	6.45	3.92	1.1	4.75	5.158	3.642
ENSG00000091106	NLRC4	0.13	0.16	0.08	0.19	0.07	0.06	0.09	0.12	0.03	0.67	0.126	0.194
ENSG00000091127	PUS7	8.95	3.59	5.33	5.05	4.77	6.75	4.93	4.85	3.25	7.59	5.538	5.474
ENSG00000091128	LAMB4	0.12	0.32	0.08	0.11	0.06	0.13	0.19	0.63	0.15	0.17	0.138	0.254
ENSG00000091129	NRCAM	2.06	0.48	2.49	0.84	1.54	1.09	1.5	1.52	1.11	1.3	1.482	1.304
ENSG00000091136	LAMB1	175.81	164.54	173.69	179.19	203.6	378.26	170.39	177.91	363.66	171.34	179.366	252.312
ENSG00000091137	SLC26A4	0.69	0.18	0.27	0.44	0.2	0.21	0.11	0.19	0.3	0.19	0.356	0.2
ENSG00000091138	SLC26A3	0	0	0	0	0	0	0	0	0	0	0	0
ENSG00000091140	DLD	179.89	85.78	96.31	112.49	131.46	103.12	81.87	91.23	69.22	168.3	121.186	102.748
ENSG00000091157	WDR7	5.42	5.29	3.59	3.99	5.33	5.15	2.43	3.94	3.02	6.58	4.724	4.224
ENSG00000091164	TXNL1	84.6	63.94	83.85	76.56	87.73	70.97	67.88	64.45	72.1	86.22	79.336	72.324
ENSG00000091181	IL5RA	0.17	0.35	0.11	0.16	0.6	0.09	2.32	0.28	0.19	0.6	0.278	0.696
ENSG00000091262	ABCC6	1	1.11	0.37	1.04	0.54	0.99	1.44	1.26	0.85	0.3	0.812	0.968
ENSG00000091317	CMTM6	21.47	9.24	13.36	12.89	17.54	10.52	14.21	14.25	10.37	26.04	14.9	15.078
ENSG00000091409	ITGA6	30.01	12.41	16.91	16.13	25.41	23.3	15.86	20.87	19.78	30.22	20.174	22.006
ENSG00000091428	RAPGEF4	7.14	5.19	7.06	6.27	10.53	4.88	4.81	3.64	3.81	8.55	7.238	5.138
ENSG00000091436	MAP3K20	171.45	76.53	88.76	73.17	124.97	115.59	55.69	65.2	88.11	163.8	106.976	97.678
ENSG00000091482	SMPX	434.95	412.13	422.61	422.77	475.84	341.95	396.15	385.98	281.54	503	433.66	381.724
ENSG00000091483	FH	175.78	153.81	172.53	180.13	178.29	116.2	131.38	126.24	104.1	177.64	172.108	131.112
ENSG00000091490	SEL1L3	9.62	7.15	5.41	6.06	10.4	6.59	9.51	9.42	4.75	9.04	7.728	7.862
ENSG00000091513	TF	2.89	1.74	24.09	1.56	12.1	0.66	22.96	7.35	0.87	6.89	8.476	7.746
ENSG00000091527	CDV3	104.94	52.67	59.07	61.17	81.84	82.54	54.1	54.57	50.62	105.28	71.938	69.422
ENSG00000091536	MYO15A	0.22	0.39	0.02	0.25	0.22	0.07	0.59	0.36	0.08	0.29	0.22	0.278
ENSG00000091542	ALKBH5	110.56	76.89	75.27	77.13	85.62	32.72	58.63	61.02	29.09	73.47	85.094	50.986
ENSG00000091583	APOH	0.78	1.35	23.91	0.33	10.43	0.06	17.53	3.71	0.16	4.6	7.36	5.212
ENSG00000091592	NLRP1	11.47	11.04	13.58	14.76	16.43	6.51	14.48	9.52	4.76	15.52	13.456	10.158
ENSG00000091622	PITPNM3	0.79	0.58	0.31	0.8	0.4	0.21	0.89	0.52	0.18	0.49	0.576	0.458
ENSG00000091640	SPAG7	118.95	161.76	136.6	149.36	136.85	79.14	115.57	120.87	87.68	115.54	140.704	103.76
ENSG00000091651	ORC6	19.9	15.78	17.02	19.07	19.7	15.87	19.97	11.29	7.45	19.08	18.294	14.732
ENSG00000091656	ZFHX4	2.01	1.75	2.29	2.25	2.27	4.05	1.06	1.14	1.2	1.95	2.114	1.88
ENSG00000091664	SLC17A6	0	0	0	0	0	0	0	0	0	0	0	0
ENSG00000091704	CPA1	0.33	0.44	0	0.26	0.27	0.07	0.43	0.62	0.14	0.32	0.26	0.316
ENSG00000091732	ZC3HC1	17.94	17.47	17.85	17.1	15.85	6.24	14.18	12.65	3.91	15.88	17.242	10.572
ENSG00000091831	ESR1	0.44	0.16	0.16	0.04	0.13	0.17	0.18	0.3	0.07	0.42	0.186	0.228
ENSG00000091844	RGS17	0.98	1.01	0.65	0.75	1.21	0.46	0.5	0.89	0.36	0.82	0.92	0.606
ENSG00000091879	ANGPT2	8.38	2.53	2.45	2.98	3.61	5.22	2.33	4.23	4.53	3.91	3.99	4.044
ENSG00000091947	TMEM101	13.78	15.32	14.98	19.7	17.04	4.92	15.2	11.46	3.02	16.99	16.164	10.318
ENSG00000091972	CD200	6.13	3.91	3.01	4.94	5.41	4.14	5.3	6.02	4.93	5.81	4.68	5.24
ENSG00000091986	CCDC80	53.26	68.26	40.49	52.76	77.17	42.05	49.12	89.4	56.37	62.63	58.388	59.914
ENSG00000092009	CMA1	0	0	0	0	0	0	0	0.12	0	0	0	0.024
ENSG00000092010	PSME1	100.55	124.54	124.63	124.33	116.3	68.61	102.35	95.24	67.03	196.69	118.07	105.984
ENSG00000092020	PPP2R3C	30.18	16.71	26.05	28.77	27.58	25.95	26.8	25.72	17.94	33.62	25.858	26.006
ENSG00000092036	HAUS4	30.32	24.68	24.21	29.47	30.67	11.12	22.43	23.58	8.73	31.56	27.87	19.484
ENSG00000092051	JPH4	0.61	0.37	0.33	0.36	0.5	0.21	0.82	0.99	0.41	0.45	0.434	0.576
ENSG00000092054	MYH7	4883.03	4335.66	4280.29	4441.98	4445.42	2901.2	2784.35	3271.49	1735.05	4647	4477.28	3067.82
ENSG00000092067	CEBPE	0	0.05	0	0	0.06	0	0	0.05	0	0.05	0.022	0.02
ENSG00000092068	SLC7A8	8.55	8.24	6.08	8.34	6.78	5.89	6.81	7.14	6.16	8.38	7.598	6.876
ENSG00000092094	OSGEP	29.87	31.54	30.58	27.38	27.26	19.98	30.28	26.13	9.82	29.94	29.326	23.23
ENSG00000092096	SLC22A17	18.9	18.76	19.49	22.29	22.54	5.42	19.49	14.75	4.09	17.42	20.396	12.234
ENSG00000092098	RNF31	18.71	28.09	19.03	17.58	20.1	15.34	20.88	18.94	9.89	26.04	20.702	18.218
ENSG00000092108	SCFD1	47.25	33.11	44.39	38.04	46.46	45.33	47.55	42.21	48.02	45.23	41.85	45.668
ENSG00000092140	G2E3	15.55	3.86	7.48	6.14	10.14	10.75	6.23	6.33	5.37	16.97	8.634	9.13
ENSG00000092148	HECTD1	64.41	36.77	47.76	54.54	53.86	55.85	40.9	41.76	37.93	57.19	51.468	46.726
ENSG00000092199	HNRNPC	340.43	332.51	337.46	344.2	357.95	345.11	313.27	311.09	403.52	345.81	342.51	343.76
ENSG00000092200	RPGRIP1	0.25	0.25	0.17	0.72	0.24	0.13	0.07	0	0.05	0.34	0.326	0.118
ENSG00000092201	SUPT16H	50.55	36.22	35.36	41.21	45.13	36.46	35.12	29.67	26.25	46.83	41.694	34.866
ENSG00000092203	TOX4	42.92	28.83	26.77	30.45	28.15	25.77	21.49	19.52	16.31	40.3	31.424	24.678
ENSG00000092208	GEMIN2	16.48	15.08	13.45	20.71	16.36	9.25	15.16	14.53	7.21	18.12	16.416	12.854
ENSG00000092295	TGM1	2.45	2.77	2.89	4.2	4.42	0.94	1.25	3.58	0.38	1.76	3.346	1.582
ENSG00000092330	TINF2	22.74	29.21	29.57	26.31	34.34	10.17	21.8	21.62	6.51	28.09	28.434	17.638
ENSG00000092345	DAZL	0	0	0	0	0	0	0	0	0	0	0	0
ENSG00000092377	TBL1Y	0.56	0	0.21	0.1	0	0	0.34	0.33	0.14	0	0.174	0.162
ENSG00000092421	SEMA6A	19.44	5.53	6.06	5.96	7.8	12.96	4.78	8.29	10.7	9.37	8.958	9.22
ENSG00000092439	TRPM7	34.81	13.98	21.21	16.02	25.13	23.68	9.27	13.55	14.21	23.56	22.23	16.854
ENSG00000092445	TYRO3	9.28	9.29	4.8	7.33	10.49	3.42	7.48	5.52	1.71	10.19	8.238	5.664
ENSG00000092470	WDR76	17.61	11.41	9.78	11.81	15.02	17.43	8.44	7.09	10.59	18.53	13.126	12.416
ENSG00000092529	CAPN3	8.46	9.9	5.8	6.26	6.53	5.1	9.26	9.58	10.51	6.66	7.39	8.222
ENSG00000092531	SNAP23	52.19	31.18	30.64	28.62	50.16	63.17	30.19	39.45	52.64	52.25	38.558	47.54
ENSG00000092607	TBX15	0.15	0.18	0.23	0.28	0.19	0.1	0	0.23	0.07	0.06	0.206	0.092
ENSG00000092621	PHGDH	37.04	51.58	40.45	37.48	36.25	17.05	37.4	25.92	9.94	35.55	40.56	25.172
ENSG00000092758	COL9A3	12.11	8.7	5.85	8.2	8.68	3.1	18.25	8.67	3.33	7.17	8.708	8.104
ENSG00000092820	EZR	185.9	126.12	123.1	149.5	139.67	90	116.93	105.21	94.72	156.54	144.858	112.68
ENSG00000092841	MYL6	1939.91	2166.13	2101.33	1966.6	2053.1	1138.51	1925.12	1872.46	702.34	1788.3	2045.41	1485.35
ENSG00000092847	AGO1	8.28	3.84	3.22	3.8	5.42	5.74	2.92	3.1	2.14	8.39	4.912	4.458
ENSG00000092850	TEKT2	0.34	0.77	0.5	0.72	0.46	0.42	9.4	0.6	0.14	0.71	0.558	2.254
ENSG00000092853	CLSPN	9.19	7.92	8.16	8.69	9.85	10.43	7.22	6.39	7.27	9.67	8.762	8.196
ENSG00000092871	RFFL	7.58	4	5.78	6.22	6.99	3.53	3.98	5.03	4.64	7.84	6.114	5.004
ENSG00000092929	UNC13D	8.64	4.93	3.84	4.24	2.69	3.43	14.7	3.85	1.52	12.76	4.868	7.252
ENSG00000092931	MFSD11	20.76	13.83	17.6	18.32	18.58	10.56	12.83	12.93	5.41	21.57	17.818	12.66
ENSG00000092964	DPYSL2	52.68	26.94	27.06	33.96	42.42	30.27	29.82	31.12	19.66	47.77	36.612	31.728
ENSG00000092969	TGFB2	7.62	5.2	4.9	6.95	6.48	8.77	6.83	4.6	5.33	8.95	6.23	6.896
ENSG00000092978	GPATCH2	8.43	4.6	5.12	4.72	7	5.72	4.29	5.7	4.65	7.13	5.974	5.498
ENSG00000093000	NUP50	18.75	9.84	9.28	9.88	11.63	13.79	9.19	9.15	8.02	17.39	11.876	11.508
ENSG00000093009	CDC45	7.69	11.01	6.22	8.67	6.19	9.28	8.85	4.13	10.63	9.75	7.956	8.528
ENSG00000093010	COMT	40.44	53.06	49.3	43.05	48.16	8.04	33.74	30.16	5.96	46.78	46.802	24.936
ENSG00000093072	ADA2	22.94	59.8	38.98	35.91	47.9	22.16	40.94	48.25	19	73.15	41.106	40.7
ENSG00000093100	AC016026.1	4.88	21.07	22.27	27.13	17.79	3	16.42	17.02	0.63	8.18	18.628	9.05
ENSG00000093134	VNN3	0	0	0.17	0	0	0	1.9	0.05	0	0	0.034	0.39
ENSG00000093144	ECHDC1	19.07	23.81	24.98	28.03	31.73	29.17	26.29	26.56	15.72	38.99	25.524	27.346
[truncated: 56,234 more rows]

## Sheet: DESeq2
ensembl_gene_id	external_gene_name	chromosome_name	start_position	end_position	baseMean	log2FoldChange	lfcSE	stat	pvalue	padj
ENSG00000274611	TBC1D3	17	38181659	38192541	41.6025	-8.89771	1.02731	-8.66115	4.67036e-18	8.38657e-14
ENSG00000270316	BORCS7-ASMT	10	102854272	102901899	12.0052	-21.8812	3.10533	-7.04633	1.83695e-12	1.64931e-08
ENSG00000132530	XAF1	17	6755447	6775647	340.391	1.86617	0.279561	6.67534	2.46661e-11	1.47643e-07
ENSG00000159110	IFNAR2	21	33229901	33265675	506.015	0.917539	0.145899	6.28885	3.19831e-10	1.4358e-06
ENSG00000254979	AP000781.2	11	57387365	57424059	46.9075	2.61382	0.43834	5.96299	2.47669e-09	8.89478e-06
ENSG00000156253	RWDD2B	21	29004384	29019378	239.218	1.06024	0.18058	5.87128	4.32449e-09	1.29425e-05
ENSG00000225178	RPSAP58	19	23827162	23828049	448.272	-3.08331	0.532757	-5.78745	7.14615e-09	1.83319e-05
ENSG00000166265	CYYR1	21	26466209	26573284	620.72	1.11499	0.19894	5.60465	2.08681e-08	4.68412e-05
ENSG00000100302	RASD2	22	35540868	35554001	770.017	-0.963788	0.173544	-5.55357	2.79886e-08	5.02592e-05
ENSG00000159216	RUNX1	21	34787801	36004667	130.143	1.82401	0.32791	5.56256	2.65852e-08	5.02592e-05
ENSG00000272789	AC010976.2	2	127625997	127626848	89.5677	1.57207	0.284862	5.51869	3.41532e-08	5.57536e-05
ENSG00000149573	MPZL2	11	118253403	118264536	89.9811	1.58003	0.292342	5.40473	6.49063e-08	9.71269e-05
ENSG00000154736	ADAMTS5	21	26917912	26966513	448.979	1.45815	0.275109	5.30027	1.1563e-07	0.000159721
ENSG00000159147	DONSON	21	33559542	33588708	512.163	0.708119	0.136895	5.17271	2.30729e-07	0.000295943
ENSG00000183527	PSMG1	21	39174769	39183851	288.815	0.779425	0.154428	5.04716	4.48431e-07	0.000536831
ENSG00000142188	TMEM50B	21	33432485	33480011	1068.98	0.77773	0.154859	5.02218	5.10876e-07	0.000573362
ENSG00000137558	PI15	8	74824537	74855029	291.505	1.6505	0.330299	4.99698	5.82366e-07	0.000580974
ENSG00000154721	JAM2	21	25639272	25717562	950.319	0.885149	0.176778	5.00713	5.52466e-07	0.000580974
ENSG00000243927	MRPS6	21	34073224	34143034	1207.72	0.533417	0.107044	4.98316	6.25532e-07	0.000591193
ENSG00000232229	LINC00865	10	89829510	89840861	134.193	2.21586	0.452552	4.89636	9.76304e-07	0.000876574
ENSG00000265590	AP000275.2	21	32578822	32612281	206.983	2.21673	0.459485	4.82437	1.40449e-06	0.00119568
ENSG00000182093	WRB	21	39380244	39428528	704.327	0.620385	0.128818	4.81597	1.46488e-06	0.00119568
ENSG00000133742	CA1	8	85327608	85379014	12.6608	3.35008	0.698409	4.79674	1.61272e-06	0.00120233
ENSG00000155307	SAMSN1	21	14485228	14583402	59.3069	2.33688	0.487941	4.78927	1.67391e-06	0.00120233
ENSG00000156261	CCT8	21	29055805	29073797	4214.87	0.665826	0.138808	4.79675	1.61261e-06	0.00120233
ENSG00000078081	LAMP3	3	183122213	183163839	23.3541	4.76258	1.00312	4.74776	2.05687e-06	0.00131911
ENSG00000205758	CRYZL1	21	33589341	33643926	470.3	0.740743	0.155984	4.74884	2.04589e-06	0.00131911
ENSG00000184900	SUMO3	21	44805617	44818779	1746.65	0.534507	0.112405	4.7552	1.98253e-06	0.00131911
ENSG00000205581	HMGN1	21	39342315	39349647	4817.37	0.63803	0.134999	4.72617	2.28792e-06	0.0014167
ENSG00000160221	C21orf33	21	44133605	44145723	68.9883	1.50111	0.318256	4.71666	2.39747e-06	0.00143504
ENSG00000104081	BMF	15	40087890	40108892	695.121	-0.769668	0.166723	-4.61644	3.90371e-06	0.00226126
ENSG00000137965	IFI44	1	78649796	78664078	102.604	1.97725	0.430021	4.59802	4.26526e-06	0.00239347
ENSG00000138755	CXCL9	4	76001275	76007488	430.082	5.65453	1.26122	4.48337	7.3473e-06	0.00399804
ENSG00000159267	HLCS	21	36750888	36990236	349.101	0.801082	0.179593	4.46055	8.17509e-06	0.00431765
ENSG00000130066	SAT1	X	23783173	23786226	1409.89	0.529245	0.120542	4.39055	1.13062e-05	0.00551156
ENSG00000177732	SOX12	20	325595	330224	2608.62	-0.67746	0.154056	-4.39749	1.09512e-05	0.00551156
ENSG00000205726	ITSN1	21	33642400	33899861	1817.49	0.911485	0.207647	4.38959	1.13565e-05	0.00551156
ENSG00000156256	USP16	21	29024629	29054488	1303.64	0.963366	0.220262	4.37373	1.2214e-05	0.00577177
ENSG00000169299	PGM2	4	37826633	37862937	251.376	0.64319	0.147805	4.3516	1.35146e-05	0.00622263
ENSG00000133106	EPSTI1	13	42886388	42992271	219.377	1.52986	0.354061	4.32088	1.55406e-05	0.00680642
ENSG00000154719	MRPL39	21	25585656	25607517	777.19	0.573359	0.132564	4.32513	1.5244e-05	0.00680642
ENSG00000168209	DDIT4	10	72273920	72276036	1055.94	-1.11416	0.258679	-4.30712	1.65396e-05	0.00707145
ENSG00000102804	TSC22D1	13	44432143	44577147	2615.91	-0.532513	0.124316	-4.28354	1.83942e-05	0.00768152
ENSG00000158714	SLAMF8	1	159826750	159837249	24.6791	3.66749	0.858437	4.27228	1.9348e-05	0.00789619
ENSG00000123609	NMI	2	151270465	151290057	104.746	1.54827	0.364507	4.24758	2.16091e-05	0.00825607
ENSG00000129007	CALML4	15	68190705	68206110	66.9537	1.26188	0.296473	4.2563	2.07836e-05	0.00825607
ENSG00000157240	FZD1	7	91264364	91271326	6335.58	-0.770542	0.181222	-4.25192	2.11947e-05	0.00825607
ENSG00000157601	MX1	21	41420304	41459214	315.115	2.4598	0.587048	4.19012	2.78809e-05	0.0104304
ENSG00000137959	IFI44L	1	78619922	78646145	166.698	2.64093	0.63123	4.18379	2.86685e-05	0.0105061
ENSG00000137726	FXYD6	11	117836976	117877486	5701.81	-0.727426	0.174717	-4.16344	3.13486e-05	0.0112585
ENSG00000112343	TRIM38	6	25962802	25991226	249.435	0.746445	0.17994	4.14831	3.34939e-05	0.0117004
ENSG00000113749	HRH2	5	175658030	175710756	2104.17	-0.61115	0.147569	-4.14145	3.45114e-05	0.0117004
ENSG00000163884	KLF15	3	126342635	126357442	376.278	-0.820083	0.198231	-4.13701	3.51853e-05	0.0117004
ENSG00000154723	ATP5J	21	25716503	25735673	3935.38	0.701676	0.169529	4.13898	3.48849e-05	0.0117004
ENSG00000261459	AC002310.5	16	30525923	30534852	10.1905	-3.62066	0.877003	-4.12845	3.65221e-05	0.0119241
ENSG00000267858	MZF1-AS1	19	58559129	58574797	31.1788	1.57229	0.382958	4.10563	4.03213e-05	0.0129294
ENSG00000182670	TTC3	21	37073226	37203112	6218	0.953912	0.232604	4.10101	4.11352e-05	0.012959
ENSG00000154640	BTG3	21	17593653	17612947	955.112	0.773919	0.18896	4.09567	4.20948e-05	0.0130327
ENSG00000176903	PNMA1	14	73711783	73714372	1547.89	-0.481562	0.118243	-4.07265	4.64811e-05	0.0141468
ENSG00000082074	FYB	5	39105236	39274528	110.029	1.9989	0.491814	4.06434	4.81683e-05	0.0142793
ENSG00000159131	GART	21	33503931	33543491	1207.53	0.638731	0.157218	4.06271	4.85069e-05	0.0142793
ENSG00000248905	FMN1	15	32765545	33194733	20.885	2.13373	0.526882	4.04973	5.12767e-05	0.0148512
ENSG00000165929	TC2N	14	91779751	91867536	36.5891	1.86633	0.462009	4.0396	5.35415e-05	0.0150226
ENSG00000157557	ETS2	21	38805307	38824955	1594.04	0.530398	0.131231	4.04171	5.30637e-05	0.0150226
ENSG00000203747	FCGR3A	1	161541759	161550737	144.84	2.4967	0.618943	4.03382	5.48785e-05	0.0150323
ENSG00000157578	LCA5L	21	39405844	39445805	21.2498	2.16589	0.537144	4.03223	5.52502e-05	0.0150323
ENSG00000274276	CBSL	21	6444869	6468040	150.236	9.03376	2.24679	4.02074	5.80152e-05	0.0153519
ENSG00000147394	ZNF185	X	152914442	152973480	960.701	-0.712031	0.177199	-4.01827	5.86274e-05	0.0153519
ENSG00000159140	SON	21	33542618	33577481	7143.01	0.75916	0.188995	4.01682	5.89899e-05	0.0153519
ENSG00000131398	KCNC3	19	50311937	50333515	68.1818	1.50887	0.377163	4.00059	6.31857e-05	0.0162089
ENSG00000079385	CEACAM1	19	42507304	42561234	56.8493	1.26264	0.316369	3.99105	6.57827e-05	0.0166375
ENSG00000113430	IRX4	5	1877413	1887236	677.997	-1.14921	0.288632	-3.98158	6.84577e-05	0.0170735
ENSG00000137033	IL33	9	6215786	6257983	1149.63	1.08406	0.272871	3.9728	7.1032e-05	0.0174729
ENSG00000067066	SP100	2	230415942	230544090	639.637	0.730085	0.184466	3.95784	7.56312e-05	0.0183528
ENSG00000136960	ENPP2	8	119557086	119673453	166.095	1.18848	0.301479	3.94218	8.0746e-05	0.0185892
ENSG00000186281	GPAT2	2	96021946	96039451	49.82	-1.49626	0.379492	-3.9428	8.05352e-05	0.0185892
ENSG00000279821	AC145098.2	5	177476631	177479656	44.0861	1.55354	0.393625	3.94675	7.92196e-05	0.0185892
ENSG00000142192	APP	21	25880550	26171128	15291	0.749535	0.189971	3.94552	7.96272e-05	0.0185892
ENSG00000107099	DOCK8	9	214854	465259	108.418	1.51437	0.385421	3.92913	8.52555e-05	0.0191367
ENSG00000274422	AC245060.5	22	22283928	22287220	177.054	2.02088	0.514091	3.93098	8.45989e-05	0.0191367
ENSG00000234449	FAM239A	X	3853010	3882317	144.106	-3.31212	0.843624	-3.92606	8.63494e-05	0.0191429
ENSG00000163751	CPA3	3	148865256	148897196	37.5144	1.46551	0.373695	3.92169	8.79319e-05	0.019256
ENSG00000184787	UBE2G2	21	44768580	44802019	1660.82	0.52261	0.133449	3.91619	8.99611e-05	0.019463
ENSG00000006704	GTF2IRD1	7	74453790	74602604	477.973	-0.718222	0.18376	-3.90848	9.2878e-05	0.0196213
ENSG00000149485	FADS1	11	61799625	61829318	2180.98	-0.407818	0.104288	-3.91051	9.21002e-05	0.0196213
ENSG00000100918	REC8	14	24171853	24180257	433.6	-1.30027	0.334273	-3.88985	0.000100307	0.0207036
ENSG00000142408	CACNG8	19	53963040	53990215	40.4285	1.5216	0.390986	3.89171	9.95385e-05	0.0207036
ENSG00000005020	SKAP2	7	26667062	26995239	116.116	0.945591	0.243393	3.88504	0.000102314	0.0207053
ENSG00000100027	YPEL1	22	21697544	21735834	858.433	-0.525289	0.135233	-3.88431	0.000102621	0.0207053
ENSG00000163395	IGFN1	1	201190825	201228952	20.1378	1.87119	0.482324	3.87952	0.000104664	0.0208829
ENSG00000212907	MT-ND4L	MT	10470	10766	61692.7	1.85911	0.479885	3.87407	0.000107032	0.0211205
ENSG00000015568	RGPD5	2	109792758	109857695	126.944	2.2206	0.57528	3.86002	0.000113376	0.0218912
ENSG00000183486	MX2	21	41361943	41409390	98.3184	2.09509	0.542481	3.86206	0.000112437	0.0218912
ENSG00000235314	LINC00957	7	44039171	44042306	241.185	-0.823331	0.213785	-3.85121	0.000117538	0.0224534
ENSG00000159086	PAXBP1	21	32733899	32771858	989.43	0.951003	0.247162	3.84769	0.000119236	0.0225381
ENSG00000280323	AC053503.6	2	219427477	219429319	31.0427	1.22172	0.318408	3.83695	0.00012457	0.023301
ENSG00000187164	SHTN1	10	116881482	117126586	100.199	1.01956	0.266896	3.82006	0.000133417	0.0246986
ENSG00000185862	EVI2B	17	31303766	31314112	38.7358	2.006	0.526719	3.80847	0.000139827	0.0256212
ENSG00000235961	PNMA6A	X	153072482	153075018	93.6292	-1.6113	0.423745	-3.80253	0.000143228	0.0259793
ENSG00000268895	A1BG-AS1	19	58347751	58355183	11.9291	2.33792	0.617427	3.78655	0.000152755	0.0274302
ENSG00000050344	NFE2L3	7	26152240	26187125	24.0866	2.11758	0.560672	3.77685	0.000158823	0.0276265
ENSG00000141385	AFG3L2	18	12328944	12377314	3671.29	-0.442103	0.11704	-3.77738	0.000158485	0.0276265
ENSG00000177508	IRX3	16	54283304	54286763	1278.77	-0.732574	0.194059	-3.77501	0.000160002	0.0276265
ENSG00000157554	ERG	21	38380027	38661780	796.508	0.95898	0.254004	3.77545	0.000159716	0.0276265
ENSG00000072952	MRVI1	11	10573091	10693988	123.328	0.715132	0.1912	3.74023	0.000183854	0.0299533
ENSG00000108551	RASD1	17	17494437	17496395	550.041	-1.11269	0.297481	-3.74038	0.000183742	0.0299533
ENSG00000154451	GBP5	1	89258950	89272804	52.8388	3.19707	0.852468	3.75037	0.000176573	0.0299533
ENSG00000182771	GRID1	10	85599555	86366493	194.66	-0.818833	0.219162	-3.7362	0.000186822	0.0299533
ENSG00000188921	HACD4	9	20999515	21031636	77.7378	1.10088	0.294647	3.73626	0.000186775	0.0299533
ENSG00000248527	MTATP6P1	1	633696	634376	65549.5	1.83156	0.490177	3.73652	0.000186581	0.0299533
ENSG00000283149	AC068631.2	3	186581995	186597103	148.135	1.2005	0.320264	3.74846	0.000177921	0.0299533
ENSG00000159256	MORC3	21	36320189	36386148	892.705	1.05883	0.282736	3.74496	0.000180424	0.0299533
ENSG00000132274	TRIM22	11	5689689	5737089	140.162	1.71894	0.46045	3.73317	0.000189087	0.0300481
ENSG00000100490	CDKL1	14	50329404	50416461	38.7461	1.13339	0.304737	3.71924	0.000199826	0.030934
ENSG00000133321	RARRES3	11	63536809	63546462	69.0602	2.84012	0.763077	3.72194	0.0001977	0.030934
ENSG00000138061	CYP1B1	2	38066973	38109902	256.907	1.44603	0.389026	3.71706	0.000201552	0.030934
ENSG00000198744	MTCO3P12	1	634376	634922	68.9114	2.27584	0.612016	3.71859	0.000200339	0.030934
ENSG00000241945	PWP2	21	44107290	44131181	41.7984	2.78574	0.754111	3.69407	0.000220689	0.033584
ENSG00000145287	PLAC8	4	83090048	83137075	21.4243	2.20317	0.598119	3.6835	0.000230056	0.0341669
ENSG00000176842	IRX5	16	54930862	54934485	386.265	-0.641538	0.174141	-3.684	0.000229598	0.0341669
ENSG00000250120	PCDHA10	5	140855883	141012344	6.75201	3.30423	0.897083	3.68331	0.000230227	0.0341669
ENSG00000267740	AC024592.3	19	5866171	5903787	72.3618	5.19257	1.41704	3.66438	0.000247936	0.0364933
ENSG00000111331	OAS3	12	112938352	112973249	326.664	1.55906	0.427767	3.64465	0.000267752	0.0384642
ENSG00000121858	TNFSF10	3	172505508	172523507	206.083	1.25114	0.343246	3.64501	0.000267377	0.0384642
ENSG00000152760	TCTEX1D1	1	66752459	66778787	74.4432	0.906209	0.24849	3.64687	0.000265456	0.0384642
ENSG00000142166	IFNAR1	21	33324477	33359862	1256.44	0.875871	0.240626	3.63997	0.000272671	0.03886
ENSG00000181274	FRAT2	10	97332497	97334709	238.994	-0.670865	0.184818	-3.62986	0.000283574	0.0394739
ENSG00000278996	FP671120.1	21	8197620	8227646	21.4656	1.56838	0.431844	3.63182	0.000281429	0.0394739
ENSG00000280441	FP236383.1	21	8380665	8410645	21.4656	1.56838	0.431844	3.63182	0.000281429	0.0394739
ENSG00000161649	CD300LG	17	43847148	43863629	88.6294	0.874376	0.241317	3.62335	0.000290814	0.0401703
ENSG00000142197	DOPEY2	21	36156782	36294274	245.904	0.609151	0.168227	3.62099	0.000293472	0.0402281
ENSG00000155011	DKK2	4	106921802	107283806	233.561	1.2557	0.34719	3.61676	0.000298314	0.040582
ENSG00000134595	SOX3	X	140502985	140505116	38.6586	-1.65679	0.461283	-3.59171	0.000328517	0.0443548
ENSG00000166816	LDHD	16	75111860	75116771	349.302	-1.16303	0.32506	-3.5779	0.000346365	0.0464155
ENSG00000213190	MLLT11	1	151057758	151068497	1139.74	0.554394	0.155166	3.5729	0.000353049	0.0469608
ENSG00000117394	SLC2A1	1	42925375	42959173	2035.37	-0.798836	0.224695	-3.5552	0.000377689	0.0478657
ENSG00000158869	FCER1G	1	161215234	161220699	95.2542	1.60493	0.451504	3.55463	0.000378511	0.0478657
ENSG00000198948	MFAP3L	4	169986597	170033031	29.8798	1.32438	0.372217	3.55809	0.000373565	0.0478657
ENSG00000219607	PPP1R3G	6	5084581	5089487	237.109	-0.752186	0.211189	-3.56167	0.000368505	0.0478657
ENSG00000230630	DNM3OS	1	172136531	172144794	169.798	0.964433	0.271278	3.55514	0.000377777	0.0478657
ENSG00000156239	N6AMT1	21	28872191	28885371	529.704	0.642731	0.180561	3.55964	0.000371367	0.0478657
ENSG00000197381	ADARB1	21	45073853	45226560	738.22	0.584075	0.163942	3.56268	0.000367083	0.0478657
ENSG00000115523	GNLY	2	85685175	85698854	27.8236	3.13403	0.883722	3.5464	0.000390537	0.0490411
ENSG00000172379	ARNT2	15	80404350	80597937	542.1	-0.637977	0.18026	-3.5392	0.000401334	0.0500469
ENSG00000049283	EPN3	17	50532543	50543750	612.996	-0.979375	0.277311	-3.53168	0.000412921	0.0511367
ENSG00000169894	MUC3A	7	100949555	100968346	35.1916	2.32452	0.658661	3.52916	0.000416879	0.0512732
ENSG00000171130	ATP6V0E2	7	149872968	149880698	453.408	-0.658299	0.186745	-3.52512	0.000423293	0.0513586
ENSG00000270617	URGCP-MRPS24	7	43866558	43906589	22.6254	7.87121	2.23246	3.5258	0.000422205	0.0513586
ENSG00000198759	EGFL6	X	13569605	13633575	61.8633	1.76645	0.501475	3.52251	0.000427481	0.0515187
ENSG00000162645	GBP2	1	89106132	89150456	103.836	2.25123	0.639626	3.5196	0.000432192	0.0517391
ENSG00000258659	TRIM34	11	5619764	5644398	86.1582	0.741857	0.211189	3.51276	0.00044348	0.0527388
ENSG00000198899	MT-ATP6	MT	8527	9207	355163	1.56682	0.447562	3.50078	0.000463894	0.0548036
ENSG00000043462	LCP2	5	170246237	170298227	88.4171	1.33659	0.382918	3.49053	0.000482055	0.0561764
ENSG00000170571	EMB	5	50396192	50443248	43.5633	1.51849	0.435009	3.49071	0.000481733	0.0561764
ENSG00000198727	MT-CYB	MT	14747	15887	251002	1.36769	0.392005	3.48896	0.000484899	0.0561764
ENSG00000121236	TRIM6	11	5596109	5612958	43.8903	1.2604	0.361458	3.48699	0.000488484	0.0562289
ENSG00000187486	KCNJ11	11	17385859	17389331	113.369	-1.17413	0.337726	-3.47656	0.000507882	0.0575394
ENSG00000248098	BCKDHA	19	41397460	41425005	281.438	-1.27376	0.366474	-3.47572	0.000509482	0.0575394
ENSG00000185437	SH3BGR	21	39445855	39515506	7473.03	0.806544	0.231996	3.47654	0.000507926	0.0575394
ENSG00000100982	PCIF1	20	45934628	45948023	795.347	-0.705848	0.203767	-3.46399	0.000532229	0.0576175
ENSG00000101144	BMP7	20	57168748	57266629	2215.37	-0.513929	0.148372	-3.46378	0.000532634	0.0576175
ENSG00000173918	C1QTNF1	17	79022814	79049788	357.467	-0.786104	0.226577	-3.46948	0.000521474	0.0576175
ENSG00000198695	MT-ND6	MT	14149	14673	4747.74	1.70926	0.493404	3.46423	0.000531756	0.0576175
ENSG00000198886	MT-ND4	MT	10760	12137	693744	1.53534	0.442824	3.46716	0.000525985	0.0576175
ENSG00000269378	AC022149.1	19	14621634	14622242	295.412	-1.42431	0.410237	-3.47192	0.000516755	0.0576175
ENSG00000156304	SCAF4	21	31671033	31732075	1015.95	0.74028	0.213261	3.47124	0.000518053	0.0576175
ENSG00000275895	U2AF1L5	21	6484623	6499261	1599.69	0.604773	0.175399	3.44798	0.000564789	0.0600114
ENSG00000176533	GNG7	19	2511219	2702709	1462.29	-0.698721	0.20256	-3.44946	0.000561715	0.0600114
ENSG00000183864	TOB2	22	41433492	41447023	1750.67	-0.456097	0.132211	-3.44977	0.000561055	0.0600114
ENSG00000142168	SOD1	21	31659622	31668931	3429.36	0.73333	0.213029	3.4424	0.000576578	0.0609036
ENSG00000133640	LRRIQ1	12	85036314	85263224	68.091	1.97754	0.575193	3.43804	0.000585945	0.061531
ENSG00000186409	CCDC30	1	42463330	42654664	77.2477	0.989923	0.288258	3.43415	0.000594411	0.0620572
ENSG00000105204	DYRK1B	19	39825350	39834201	524.867	-0.968415	0.282933	-3.42278	0.000619851	0.0641828
ENSG00000162458	FBLIM1	1	15756607	15786594	2105.08	-0.625708	0.182855	-3.42187	0.000621919	0.0641828
ENSG00000081237	PTPRC	1	198638671	198757283	165.946	2.17439	0.636159	3.41799	0.000630846	0.064732
ENSG00000132932	ATP8A2	13	25372071	26025851	143.5	0.89702	0.262874	3.41236	0.000644032	0.0657096
ENSG00000164483	SAMD3	6	130144315	130365425	11.4646	3.39854	0.996508	3.41044	0.00064857	0.0657987
ENSG00000105409	ATP1A3	19	41966582	41997497	4143.05	-0.595555	0.174792	-3.40723	0.000656253	0.0658343
ENSG00000178502	KLHL11	17	41853545	41865431	185.763	-0.573435	0.168273	-3.40777	0.000654952	0.0658343
ENSG00000172543	CTSW	11	65879809	65883741	19.6309	2.65077	0.778848	3.40345	0.000665402	0.0663812
ENSG00000112782	CLIC5	6	45898451	46080395	2010.86	0.678097	0.199731	3.39505	0.000686163	0.0680742
ENSG00000167074	TEF	22	41367333	41399326	422.978	-0.941984	0.277989	-3.38857	0.000702576	0.068566
ENSG00000205413	SAMD9	7	93099513	93118023	178.152	1.37627	0.40584	3.39117	0.000695952	0.068566
ENSG00000177692	DNAJC28	21	33485530	33491720	100.189	0.973736	0.28735	3.38867	0.000702318	0.068566
ENSG00000134242	PTPN22	1	113813811	113871759	9.63653	3.39582	1.00472	3.37988	0.000725165	0.0699744
ENSG00000166741	NNMT	11	114257787	114313285	32.169	1.73209	0.512244	3.38138	0.000721227	0.0699744
ENSG00000157617	C2CD2	21	41885112	41953890	258.655	0.730964	0.216355	3.37855	0.000728697	0.0699744
ENSG00000102174	PHEX	X	22032441	22251310	8.59655	3.31867	0.982937	3.37628	0.000734723	0.0701777
ENSG00000119669	IRF2BPL	14	77024543	77028699	1999.32	-0.762043	0.226264	-3.36794	0.000757316	0.0711996
ENSG00000143549	TPM3	1	154155304	154194648	1951.52	0.639788	0.189952	3.36816	0.000756716	0.0711996
ENSG00000177409	SAMD9L	7	93130055	93148369	251.075	1.51846	0.450784	3.36848	0.000755832	0.0711996
ENSG00000230606	AC092683.1	2	97416165	97433527	483.557	1.34677	0.400081	3.36625	0.000761969	0.071264
ENSG00000166510	CCDC68	18	54901509	54959508	137.328	0.911513	0.271019	3.36328	0.000770216	0.0712926
ENSG00000275064	AC239860.1	1	145509047	145520594	12.6203	5.12112	1.52213	3.36444	0.000766991	0.0712926
ENSG00000232653	GOLGA8N	15	32593456	32607310	395.342	0.552591	0.1644	3.36126	0.000775889	0.0714494
ENSG00000174611	KY	3	134603138	134651636	141.595	-1.05197	0.313213	-3.35863	0.000783288	0.0717628
ENSG00000111335	OAS2	12	112978395	113011723	210.965	1.68946	0.503569	3.35497	0.000793748	0.072352
ENSG00000167771	RCOR2	11	63911221	63916844	520.197	-0.752082	0.224384	-3.35176	0.000802999	0.0728255
ENSG00000133574	GIMAP4	7	150567277	150573955	419.482	0.861001	0.257229	3.34722	0.000816279	0.0731104
ENSG00000135205	CCDC146	7	77122434	77329533	247.281	0.897814	0.268765	3.34051	0.000836237	0.0731104
ENSG00000149131	SERPING1	11	57597387	57614853	1121.36	0.834226	0.250016	3.33669	0.000847838	0.0731104
ENSG00000150540	HNMT	2	137964020	138016364	394.834	0.632589	0.189794	3.33303	0.000859069	0.0731104
ENSG00000157927	RADIL	7	4797055	4883719	374.359	-0.966481	0.289464	-3.33886	0.000841222	0.0731104
ENSG00000166562	SEC11C	18	59139477	59158836	166.149	0.781939	0.233563	3.34787	0.000814361	0.0731104
ENSG00000171766	GATM	15	45361124	45402327	439.436	0.705228	0.211235	3.33859	0.000842056	0.0731104
ENSG00000185404	SP140L	2	230327184	230403732	63.6782	0.932379	0.279623	3.33442	0.000854772	0.0731104
ENSG00000188158	NHS	X	17375420	17735994	41.5646	1.09505	0.327664	3.34199	0.000831809	0.0731104
ENSG00000197142	ACSL5	10	112374018	112428380	66.7899	1.07552	0.322576	3.33418	0.000855517	0.0731104
ENSG00000198786	MT-ND5	MT	12337	14148	297610	1.28501	0.385364	3.33453	0.000854429	0.0731104
ENSG00000198812	LRRC10	12	69608564	69611162	3953.04	-0.662857	0.198541	-3.33865	0.000841879	0.0731104
ENSG00000228623	ZNF883	9	112957722	113050043	82.0686	1.39678	0.418643	3.33645	0.000848549	0.0731104
ENSG00000154080	CHST9	18	26906481	27185317	22.1042	2.96473	0.890656	3.32871	0.000872497	0.073903
ENSG00000129048	ACKR4	3	132597237	132618967	65.3013	1.13163	0.340499	3.32344	0.000889146	0.0739436
ENSG00000168461	RAB31	18	9708165	9862551	664.396	0.571925	0.172068	3.32382	0.000887925	0.0739436
ENSG00000154734	ADAMTS1	21	26835747	26845409	1616.69	0.620147	0.186442	3.32622	0.000880327	0.0739436
ENSG00000160194	NDUFV3	21	42879644	42913304	1469.13	0.630851	0.189824	3.32335	0.000889448	0.0739436
ENSG00000159079	C21orf59	21	32592079	32612866	532.386	0.735965	0.221663	3.32019	0.000899554	0.0744391
ENSG00000230043	TMSB4XP6	20	50840615	50840749	166.28	3.33369	1.00508	3.31685	0.000910384	0.0747283
ENSG00000278845	MRPL45	17	38297023	38323218	856.188	-0.465533	0.140367	-3.31655	0.000911372	0.0747283
ENSG00000073578	SDHA	5	218241	256700	7513.46	-0.537163	0.162099	-3.31378	0.000920427	0.0747878
ENSG00000156049	GNA14	9	77423079	77648307	43.3967	1.09509	0.330418	3.31427	0.000918842	0.0747878
ENSG00000258636	AL121821.1	14	41587861	41604856	9.66391	2.57521	0.777507	3.31214	0.000925863	0.0748907
ENSG00000140563	MCTP2	15	94231538	94483952	25.2765	2.16515	0.655118	3.30497	0.000949851	0.0764864
ENSG00000140450	ARRDC4	15	97960698	97973838	258.785	0.84237	0.255143	3.30156	0.000961495	0.0767358
ENSG00000215386	MIR99AHG	21	15928296	16627397	375.024	0.862217	0.261151	3.3016	0.000961342	0.0767358
ENSG00000145824	CXCL14	5	135570679	135579279	26.7949	2.19574	0.665455	3.29961	0.000968197	0.0769289
ENSG00000180730	SHISA2	13	26044597	26051031	70.2321	1.03508	0.313829	3.29822	0.000973015	0.076971
ENSG00000159082	SYNJ1	21	32628759	32728048	451.929	1.04585	0.317417	3.29486	0.00098471	0.0775546
ENSG00000130303	BST2	19	17402939	17405648	126.955	1.7088	0.519711	3.28798	0.00100911	0.0791289
ENSG00000145075	CCDC39	3	180602858	180871005	8.54389	4.53288	1.38131	3.28158	0.00103227	0.0795556
ENSG00000154122	ANKH	5	14704804	14871778	2020.06	-0.434393	0.13227	-3.28414	0.00102294	0.0795556
ENSG00000197614	MFAP5	12	8637346	8662888	267.213	1.04871	0.319385	3.28352	0.0010252	0.0795556
ENSG00000261434	AC021087.4	5	195778	196341	401.576	-0.863754	0.263158	-3.28226	0.00102978	0.0795556
ENSG00000105205	CLC	19	39731250	39738028	10.035	2.97257	0.907683	3.2749	0.00105699	0.0811131
ENSG00000162390	ACOT11	1	54542257	54639192	1075.95	-0.759188	0.232044	-3.27175	0.00106884	0.081673
ENSG00000179630	LACC1	13	43879284	43893932	218.149	1.00758	0.308186	3.26939	0.0010778	0.0818036
ENSG00000211829	TRDC	14	22462932	22465787	9.0911	2.64915	0.810409	3.2689	0.00107966	0.0818036
ENSG00000161405	IKZF3	17	39757715	39864188	40.2878	2.42364	0.741767	3.26739	0.00108542	0.0818946
ENSG00000005882	PDK2	17	50094737	50112152	1545.75	-0.490344	0.150325	-3.26189	0.0011067	0.0831509
ENSG00000160310	PRMT2	21	46635167	46665124	2578.81	0.382428	0.117343	3.25906	0.00111784	0.0836377
ENSG00000137103	TMEM8B	9	35814451	35854847	265.339	-0.500422	0.153917	-3.25125	0.00114899	0.0856117
ENSG00000240038	AMY2B	1	103553815	103579534	541.613	-0.646295	0.19939	-3.24137	0.00118959	0.0882702
ENSG00000135914	HTR2B	2	231108230	231125118	25.9497	1.06666	0.329645	3.2358	0.00121303	0.0892717
ENSG00000165272	AQP3	9	33441154	33447611	133.678	1.06941	0.330376	3.23694	0.00120817	0.0892717
ENSG00000148468	FAM171A1	10	15211643	15371062	1771.42	-0.545635	0.168778	-3.23286	0.00122559	0.0894632
ENSG00000245532	NEAT1	11	65422774	65445540	1521.57	0.596081	0.184362	3.23322	0.00122404	0.0894632
ENSG00000005187	ACSM3	16	20610243	20797581	109.487	1.01866	0.315463	3.22908	0.00124188	0.0899209
ENSG00000213886	UBD	6	29555515	29559925	21.0669	3.29678	1.02061	3.23019	0.00123708	0.0899209
ENSG00000067057	PFKP	10	3066333	3137712	11572.4	-0.516148	0.16007	-3.22452	0.00126186	0.0906498
ENSG00000153283	CD96	3	111292719	111665750	20.5727	2.29798	0.712669	3.22447	0.00126204	0.0906498
ENSG00000135052	GOLM1	9	86026146	86100173	987.875	0.549038	0.170408	3.22191	0.0012734	0.0911011
ENSG00000144815	NXPE3	3	101779202	101827392	448.67	0.636469	0.197824	3.21736	0.00129378	0.0919471
ENSG00000169635	HIC2	22	21417404	21451463	331.825	-0.648741	0.201661	-3.21698	0.00129546	0.0919471
ENSG00000005189	REXO5	16	20806429	20849668	550.845	-0.602983	0.187609	-3.21404	0.00130884	0.0925306
ENSG00000157306	ZFHX2-AS1	14	23511760	23560778	28.1743	1.30733	0.407538	3.20787	0.0013372	0.0941652
ENSG00000274419	TBC1D3D	17	38003976	38014902	39.7101	-5.80267	1.81065	-3.20475	0.0013518	0.0948216
ENSG00000181218	HIST3H2A	1	228456979	228457873	138.467	-1.1346	0.354323	-3.20217	0.00136394	0.0953008
ENSG00000110852	CLEC2B	12	9852984	9870136	38.536	1.64289	0.513454	3.19968	0.0013758	0.0957566
ENSG00000132205	EMILIN2	18	2847030	2915993	3665.7	-0.45603	0.142636	-3.19717	0.00138784	0.0961211
ENSG00000163563	MNDA	1	158831317	158849506	45.8708	1.8107	0.566683	3.19525	0.00139709	0.0961211
ENSG00000182870	GALNT9	12	132196372	132329349	17.3327	-1.66139	0.519825	-3.19606	0.00139316	0.0961211
ENSG00000007047	MARK4	19	45079288	45305283	986.785	-0.565182	0.176971	-3.19365	0.00140489	0.0962111
ENSG00000167208	SNX20	16	50666300	50681353	17.9263	2.35868	0.738756	3.19278	0.00140912	0.0962111
ENSG00000006283	CACNA1G	17	50561068	50627474	268.648	-0.686	0.21546	-3.18388	0.00145314	0.0972011
ENSG00000082512	TRAF5	1	211326615	211374946	261.098	0.582997	0.182856	3.18828	0.0014312	0.0972011
ENSG00000106772	PRUNE2	9	76611376	76906087	80.9081	1.23493	0.388018	3.18265	0.00145933	0.0972011
ENSG00000136514	RTP4	3	187368332	187372076	6.45216	3.81958	1.20089	3.18062	0.00146959	0.0972011
ENSG00000153902	LGI4	19	35124513	35142451	151.706	0.666863	0.209318	3.18588	0.00144313	0.0972011
ENSG00000180644	PRF1	10	70597348	70602775	28.5286	3.18172	0.998621	3.18611	0.001442	0.0972011
ENSG00000183798	EMILIN3	20	41359966	41366827	239.982	-0.904109	0.284226	-3.18094	0.00146796	0.0972011
ENSG00000257800	FNBP1P1	2	74120680	74123218	55.2158	1.12347	0.353284	3.18008	0.00147233	0.0972011
ENSG00000155313	USP25	21	15730025	15880069	1569.69	0.863453	0.271156	3.18435	0.00145082	0.0972011
ENSG00000179094	PER1	17	8140472	8156506	885.922	-0.65449	0.205885	-3.17891	0.0014783	0.0972376
ENSG00000036672	USP2	11	119355215	119381726	1261.89	-0.456854	0.143791	-3.17721	0.00148698	0.0974516
ENSG00000198888	MT-ND1	MT	3307	4262	268448	1.27854	0.402699	3.17492	0.00149876	0.0978661
ENSG00000185028	LRRC14B	5	191511	195353	373.429	-1.14314	0.361325	-3.16376	0.00155747	0.100965
ENSG00000198840	MT-ND3	MT	10059	10404	97048.5	1.3536	0.427717	3.16471	0.0015524	0.100965
ENSG00000221963	APOL6	22	35648395	35668409	268.632	1.73144	0.548676	3.15567	0.00160132	0.103435
ENSG00000147606	SLC26A7	8	91209494	91398152	105.289	1.0877	0.344812	3.15447	0.00160787	0.103486
ENSG00000047634	SCML1	X	17737449	17754988	154.214	0.873569	0.277106	3.15248	0.00161891	0.103809
ENSG00000116815	CD58	1	116514535	116571039	308.978	1.01585	0.322448	3.15044	0.00163024	0.103809
ENSG00000156299	TIAM1	21	31118416	31559977	310.265	0.737672	0.234125	3.15077	0.00162843	0.103809
ENSG00000050405	LIMA1	12	50175788	50283546	771.014	0.625933	0.198834	3.14802	0.00164379	0.104186
ENSG00000127083	OMD	9	92414245	92424461	101.111	1.26385	0.401564	3.14732	0.00164777	0.104186
ENSG00000151773	CCDC122	13	43823909	43879727	138.05	1.13523	0.360961	3.14503	0.00166071	0.10453
ENSG00000189221	MAOA	X	43654907	43746824	203.68	0.969124	0.308216	3.1443	0.00166484	0.10453
ENSG00000122133	PAEP	9	135561756	135566955	17.0091	4.02324	1.28099	3.14073	0.00168525	0.104687
ENSG00000159871	LYPD5	19	43795929	43827206	13.2463	1.90816	0.607488	3.14107	0.0016833	0.104687
ENSG00000169245	CXCL10	4	76021117	76023497	151.078	4.68033	1.48999	3.14118	0.00168266	0.104687
ENSG00000198938	MT-CO3	MT	9207	9990	258443	1.11265	0.354369	3.1398	0.00169066	0.104687
ENSG00000100284	TOM1	22	35299275	35347994	553.346	-0.70469	0.2247	-3.13614	0.00171186	0.105274
ENSG00000154639	CXADR	21	17512382	17593579	1773.95	0.974171	0.310602	3.1364	0.00171037	0.105274
ENSG00000151640	DPYSL4	10	132186900	132205776	990.375	-1.12599	0.359334	-3.13354	0.0017271	0.105848
ENSG00000271503	CCL5	17	35871491	35880793	54.1878	2.10875	0.673286	3.13202	0.00173608	0.106037
ENSG00000166501	PRKCB	16	23836001	24220611	134.12	1.02005	0.326087	3.12815	0.00175911	0.107079
ENSG00000163106	HPGDS	4	94298535	94342876	39.2652	1.27221	0.40692	3.12645	0.0017693	0.107134
ENSG00000272501	AL662844.4	6	31195200	31198037	85.076	-0.83475	0.267034	-3.12601	0.00177194	0.107134
ENSG00000185808	PIGP	21	37059170	37073170	365.242	0.650992	0.208599	3.12078	0.00180372	0.108689
ENSG00000152583	SPARCL1	4	87473335	87531061	4870.11	0.664012	0.212886	3.1191	0.00181406	0.108729
ENSG00000178814	OPLAH	8	144051266	144063965	664.238	-1.27983	0.410503	-3.11772	0.00182254	0.108729
ENSG00000188107	EYS	6	63719980	65707225	13.2132	1.50945	0.484037	3.11846	0.00181799	0.108729
ENSG00000260007	AC107871.1	15	68184032	68229718	49.5375	-1.02375	0.328617	-3.11534	0.00183736	0.108889
ENSG00000154727	GABPA	21	25734570	25772460	1103.9	1.05692	0.339232	3.11563	0.00183553	0.108889
ENSG00000073282	TP63	3	189631416	189897279	12.0681	2.27172	0.73058	3.10948	0.00187416	0.110365
ENSG00000224831	AC117395.2	3	149982181	149983308	15.9384	-2.91811	0.938765	-3.10845	0.0018807	0.110365
ENSG00000157540	DYRK1A	21	37365790	37517450	2830.05	0.746569	0.24014	3.10889	0.00187795	0.110365
ENSG00000137494	ANKRD42	11	83193739	83260694	87.1329	0.669365	0.21542	3.10726	0.00188832	0.110452
ENSG00000151023	ENKUR	10	24981979	25062279	19.89	3.42678	1.10376	3.10465	0.00190503	0.111067
ENSG00000121005	CRISPLD1	8	74984515	75034558	388.32	0.459195	0.148033	3.10198	0.00192231	0.111712
ENSG00000105647	PIK3R2	19	18153118	18170540	1316.27	-0.590062	0.190681	-3.09449	0.00197151	0.113864
ENSG00000135899	SP110	2	230167293	230225729	213.398	0.671502	0.217133	3.09258	0.00198425	0.113864
ENSG00000172215	CXCR6	3	45940933	45948353	6.51983	4.21286	1.36228	3.09251	0.00198472	0.113864
ENSG00000160208	RRP1B	21	43659548	43696079	705.591	0.490393	0.158547	3.09304	0.00198119	0.113864
ENSG00000267328	AC002398.2	19	35754566	35755490	48.8193	2.35711	0.762606	3.09087	0.00199573	0.114132
ENSG00000145703	IQGAP2	5	76403249	76708132	157.035	0.724093	0.234433	3.0887	0.00201031	0.114601
ENSG00000223551	TMSB4XP4	9	128342153	128342770	101.709	3.07412	0.996434	3.08512	0.00203471	0.115624
ENSG00000176371	ZSCAN2	15	84600986	84627796	250.952	-0.433824	0.140724	-3.0828	0.0020506	0.11616
ENSG00000196954	CASP4	11	104942866	104969436	312.668	0.62348	0.202325	3.08158	0.00205905	0.116271
ENSG00000165238	WNK2	9	93184916	93320572	4069.13	-0.530337	0.172273	-3.07847	0.00208066	0.116777
ENSG00000198804	MT-CO1	MT	5904	7445	930853	1.00671	0.327022	3.07842	0.00208101	0.116777
ENSG00000139278	GLIPR1	12	75480680	75503853	79.7605	1.11341	0.362132	3.07461	0.00210778	0.117911
ENSG00000163092	XIRP2	2	166888487	167259753	898.287	1.19506	0.388891	3.07299	0.00211929	0.118186
ENSG00000091542	ALKBH5	17	18183078	18209954	2554.91	-0.510096	0.166448	-3.06459	0.00217968	0.121178
ENSG00000112164	GLP1R	6	39048798	39087743	267.1	-0.980084	0.320057	-3.06222	0.002197	0.121616
ENSG00000187186	AL162231.1	9	34664163	34666112	75.158	-1.05183	0.343549	-3.06166	0.00220111	0.121616
ENSG00000152822	GRM1	6	146027646	146437598	64.9685	1.19257	0.389997	3.0579	0.00222894	0.122776
ENSG00000118298	CA14	1	150257159	150265078	887.886	-0.453899	0.148725	-3.05194	0.00227365	0.124015
ENSG00000118777	ABCG2	4	88090264	88231322	179.455	0.702753	0.230307	3.05138	0.00227795	0.124015
ENSG00000131094	C1QL1	17	44959693	44968071	237.919	-1.16315	0.381206	-3.05123	0.00227905	0.124015
ENSG00000163082	SGPP2	2	222424517	222560948	107.731	-0.797747	0.26131	-3.05288	0.00226656	0.124015
ENSG00000166401	SERPINB8	18	63969925	64019779	41.0304	1.00563	0.329742	3.04974	0.00229038	0.124255
ENSG00000108381	ASPA	17	3472374	3503419	19.2239	1.58541	0.520613	3.04527	0.00232472	0.125738
ENSG00000164023	SGMS2	4	107824563	107915047	103.004	1.06394	0.349538	3.04383	0.00233586	0.125961
ENSG00000242193	AL359075.1	1	178006136	178037950	92.4642	0.893618	0.29445	3.03487	0.00240642	0.129377
ENSG00000026751	SLAMF7	1	160739057	160754821	27.0728	3.29515	1.08681	3.03195	0.00242982	0.129753
ENSG00000100129	EIF3L	22	37848868	37889407	7511.6	-0.370751	0.122344	-3.0304	0.0024423	0.129753
ENSG00000100453	GZMB	14	24630954	24634267	32.8134	5.69978	1.87964	3.03237	0.00242642	0.129753
ENSG00000163661	PTX3	3	157436789	157443628	63.9386	0.845079	0.278807	3.03105	0.00243702	0.129753
ENSG00000004776	HSPB6	19	35754569	35758079	3390.73	0.86112	0.285067	3.02076	0.00252141	0.132045
ENSG00000019582	CD74	5	150401637	150412929	1338.51	1.52572	0.50623	3.01389	0.0025792	0.132045
ENSG00000111348	ARHGDIB	12	14942017	14961728	1011.83	0.518635	0.172241	3.01109	0.00260311	0.132045
ENSG00000125845	BMP2	20	6767664	6780280	145.639	0.821464	0.272396	3.0157	0.00256387	0.132045
ENSG00000127452	FBXL12	19	9810267	9827816	259.17	-0.647099	0.21454	-3.01621	0.00255953	0.132045
ENSG00000131759	RARA	17	40309192	40357643	1099.96	-0.505149	0.167742	-3.01146	0.00259996	0.132045
ENSG00000144619	CNTN4	3	2098813	3057956	255.886	0.833149	0.276014	3.0185	0.00254028	0.132045
ENSG00000167536	DHRS13	17	28897781	28903071	119.283	-0.84595	0.280065	-3.02054	0.00252321	0.132045
ENSG00000170604	IRF2BP1	19	45883607	45886170	455.924	-0.872566	0.289672	-3.01225	0.00259317	0.132045
ENSG00000177283	FZD8	10	35638249	35642278	1088.51	-0.743701	0.246346	-3.01893	0.0025367	0.132045
ENSG00000184292	TACSTD2	1	58575423	58577773	23.1661	3.42527	1.13577	3.01581	0.00256293	0.132045
ENSG00000210127	MT-TA	MT	5587	5655	93.9175	1.9863	0.658078	3.01834	0.00254163	0.132045
ENSG00000243566	UPK3B	7	76510428	76516521	104.774	-2.01639	0.669132	-3.01344	0.00258304	0.132045
ENSG00000250067	YJEFN3	19	19528861	19537581	393.176	1.04208	0.345594	3.01534	0.0025669	0.132045
ENSG00000253570	AC069120.2	8	38600661	38601200	10.063	4.00417	1.32618	3.01933	0.00253333	0.132045
ENSG00000154642	C21orf91	21	17788967	17819386	478.72	0.8926	0.295475	3.0209	0.00252023	0.132045
ENSG00000171357	LURAP1	1	46203334	46221261	108.459	-0.806333	0.267943	-3.00934	0.00261812	0.132061
ENSG00000198712	MT-CO2	MT	7586	8269	164835	1.23653	0.410856	3.00964	0.00261562	0.132061
ENSG00000273329	AC078846.1	7	129604548	129611630	90.0382	0.776136	0.25816	3.00642	0.00264348	0.132966
ENSG00000164604	GPR85	7	113078331	113087778	105.085	-1.37945	0.459093	-3.00473	0.00265815	0.133331
ENSG00000167173	C15orf39	15	75195643	75212169	521.476	-0.690996	0.230255	-3.001	0.00269095	0.1346
ENSG00000132170	PPARG	3	12287368	12434356	61.2378	0.794758	0.265023	2.99882	0.00271023	0.135188
ENSG00000137642	SORL1	11	121452203	121633693	81.1369	1.1434	0.381653	2.99592	0.00273621	0.136106
ENSG00000066135	KDM4A	1	43650158	43705515	835.166	-0.389916	0.130201	-2.99472	0.00274699	0.136264
ENSG00000197111	PCBP2	12	53452102	53481162	10157.4	-0.312504	0.104394	-2.99351	0.0027579	0.136429
ENSG00000115423	DNAH6	2	84516455	84819589	27.6429	2.48252	0.829679	2.99215	0.00277023	0.136662
ENSG00000174944	P2RY14	3	151212117	151278467	27.2484	1.21783	0.407301	2.99	0.00278977	0.136874
ENSG00000175931	UBE2O	17	76389451	76453206	1286.08	-0.652997	0.218363	-2.99041	0.002786	0.136874
ENSG00000100342	APOL1	22	36253010	36267530	131.889	1.73883	0.581908	2.98815	0.00280674	0.136958
ENSG00000110077	MS4A6A	11	60172014	60184666	109.827	1.31931	0.441477	2.9884	0.0028044	0.136958
ENSG00000105341	ATP5SL	19	41431318	41440717	1266.12	-0.509617	0.170804	-2.98364	0.00284839	0.138233
ENSG00000116824	CD2	1	116754385	116769228	15.2279	3.65355	1.22461	2.98345	0.0028502	0.138233
ENSG00000163694	RBM47	4	40423267	40630875	37.9706	1.43839	0.482222	2.98283	0.00285595	0.138233
ENSG00000086205	FOLH1	11	49146635	49208670	126.187	0.689922	0.231393	2.98161	0.00286741	0.138391
ENSG00000125735	TNFSF14	19	6661253	6670588	11.8643	2.11329	0.709154	2.98002	0.00288234	0.138391
ENSG00000198862	LTN1	21	28928144	28992956	1075.86	0.920897	0.308951	2.98072	0.00287567	0.138391
ENSG00000175471	MCTP1	5	94703741	95284575	61.1087	1.15139	0.386646	2.97789	0.00290244	0.138984
ENSG00000143258	USP21	1	161159450	161165723	441.761	-0.579891	0.194965	-2.97433	0.00293632	0.139491
ENSG00000176788	BASP1	5	17065598	17276843	216.651	0.567064	0.1906	2.97515	0.00292847	0.139491
ENSG00000185100	ADSSL1	14	104724186	104747325	1436.85	-0.531393	0.178646	-2.97456	0.00293407	0.139491
ENSG00000107159	CA9	9	35673856	35681159	21.1555	-1.41966	0.478398	-2.96753	0.00300208	0.140452
ENSG00000122786	CALD1	7	134744252	134970728	6807.95	0.851135	0.286831	2.96738	0.00300349	0.140452
ENSG00000138622	HCN4	15	73319859	73369264	1343	-0.456378	0.153778	-2.96777	0.00299971	0.140452
ENSG00000166130	IKBIP	12	98613405	98645113	435.35	0.612813	0.20641	2.96892	0.00298849	0.140452
ENSG00000177103	DSCAML1	11	117427773	117817525	20.5927	-1.15315	0.388297	-2.96977	0.00298026	0.140452
ENSG00000270800	RPS10-NUDT3	6	34284887	34426071	520.311	-0.464543	0.15644	-2.96947	0.00298311	0.140452
ENSG00000127314	RAP1B	12	68610839	68671901	1689.15	0.928387	0.312961	2.96646	0.00301245	0.140454
ENSG00000174808	BTC	4	74744759	74794686	18.0902	1.27764	0.430793	2.96578	0.00301918	0.140454
ENSG00000256043	CTSO	4	155924118	155953917	493.662	0.888167	0.299595	2.96456	0.00303115	0.140647
ENSG00000167658	EEF2	19	3976056	3985469	45901.3	-0.484912	0.163732	-2.96161	0.00306033	0.141635
ENSG00000100994	PYGB	20	25248069	25298014	8644.93	-0.712828	0.240797	-2.96029	0.0030735	0.141879
ENSG00000169136	ATF5	19	49928702	49933935	301.766	0.583455	0.197271	2.95764	0.00310007	0.142738
ENSG00000166341	DCHS1	11	6621323	6655854	2814.72	-0.602856	0.203922	-2.9563	0.0031135	0.14299
ENSG00000117228	GBP1	1	89052319	89065360	314.982	1.72197	0.582673	2.9553	0.00312366	0.143091
ENSG00000130518	KIAA1683	19	18257097	18274509	49.646	1.03596	0.350967	2.95173	0.00316	0.143748
ENSG00000160791	CCR5	3	46370854	46376206	17.4441	2.78738	0.944384	2.95153	0.00316202	0.143748
ENSG00000180353	HCLS1	3	121631399	121660927	109.508	1.29531	0.438782	2.95205	0.00315674	0.143748
ENSG00000104043	ATP8B4	15	49858238	50182817	26.867	1.17829	0.399808	2.94715	0.00320717	0.144701
ENSG00000117226	GBP3	1	89006666	89022894	126.901	1.84696	0.626688	2.94717	0.003207	0.144701
ENSG00000135503	ACVR1B	12	51951667	51997078	822.542	-0.403413	0.136881	-2.94718	0.00320683	0.144701
ENSG00000129226	CD68	17	7579467	7582113	150.079	1.39352	0.473101	2.9455	0.00322429	0.145109
ENSG00000135678	CPM	12	68842197	68971570	89.8171	1.76146	0.598537	2.94294	0.00325107	0.145604
ENSG00000197927	C2orf27A	2	131722375	131767404	8.06682	1.95773	0.665237	2.9429	0.00325149	0.145604
ENSG00000153071	DAB2	5	39371675	39462300	823.831	0.603385	0.205186	2.94067	0.003275	0.146292
ENSG00000148795	CYP17A1	10	102830531	102837533	7.21484	4.40961	1.49997	2.9398	0.00328423	0.14634
ENSG00000164818	DNAAF5	7	726701	786475	549.657	-0.646234	0.219994	-2.9375	0.00330866	0.147063
ENSG00000114473	IQCG	3	197889075	197960142	203.566	0.827894	0.282582	2.92974	0.00339242	0.148182
ENSG00000132334	PTPRE	10	127907061	128085855	213.801	0.733111	0.250033	2.93206	0.00336722	0.148182
ENSG00000132554	RGS22	8	99960936	100131268	26.1611	2.06508	0.70446	2.93144	0.00337399	0.148182
ENSG00000146094	DOK3	5	177501907	177511274	64.3444	0.91345	0.311857	2.92906	0.00339985	0.148182
ENSG00000147168	IL2RG	X	71107404	71112108	51.9449	2.12753	0.725978	2.93057	0.00338345	0.148182
ENSG00000170634	ACYP2	2	53970838	54305300	179.176	0.567212	0.193517	2.93107	0.00337797	0.148182
ENSG00000242779	ZNF702P	19	52968251	53037898	76.0962	1.07232	0.365998	2.92985	0.00339121	0.148182
ENSG00000268942	CKS1BP3	5	62512246	62512482	8.48308	3.73733	1.27593	2.9291	0.00339948	0.148182
ENSG00000112039	FANCE	6	35452361	35467103	271.853	-0.666634	0.228066	-2.92298	0.00346694	0.149349
ENSG00000126785	RHOJ	14	63204114	63293219	599.052	0.608758	0.208231	2.92347	0.00346155	0.149349
ENSG00000148677	ANKRD1	10	90912096	90921276	15059	1.02939	0.352184	2.92287	0.0034682	0.149349
ENSG00000158864	NDUFS2	1	161197104	161214395	3506.37	-0.409025	0.13987	-2.92432	0.00345206	0.149349
ENSG00000175946	KLHL38	8	123645527	123652950	545.072	-0.654928	0.223937	-2.92461	0.00344885	0.149349
ENSG00000154529	CNTNAP3B	9	41890314	42129510	186.787	0.750603	0.256931	2.92143	0.00348434	0.149685
ENSG00000106733	NMRK1	9	75060573	75088217	140.808	0.676684	0.231891	2.91811	0.00352163	0.149853
ENSG00000118707	TGIF2	20	36573488	36593950	710.455	-0.516705	0.177046	-2.91848	0.00351748	0.149853
ENSG00000179144	GIMAP7	7	150514830	150521073	147.707	0.963462	0.330117	2.91855	0.00351669	0.149853
ENSG00000214842	RAD51AP2	2	17510584	17518439	13.4038	1.46578	0.501975	2.92002	0.00350005	0.149853
ENSG00000037637	FBXO42	1	16246839	16352454	588.871	-0.607655	0.209037	-2.90692	0.00365003	0.150578
ENSG00000054277	OPN3	1	241590102	241677376	146.416	-0.600655	0.206717	-2.90569	0.00366445	0.150578
ENSG00000065534	MYLK	3	123610049	123884331	804.928	0.695073	0.238761	2.91117	0.00360084	0.150578
ENSG00000110583	NAA40	11	63938959	63957328	777.424	-0.468979	0.161122	-2.91071	0.00360609	0.150578
ENSG00000136720	HS6ST1	2	128236716	128318577	678.785	-0.812588	0.279413	-2.9082	0.00363521	0.150578
ENSG00000152422	XRCC4	5	83077498	83353787	142.428	0.700055	0.240884	2.9062	0.00365852	0.150578
ENSG00000163564	PYHIN1	1	158930796	158977054	7.29908	3.40996	1.17343	2.90599	0.00366098	0.150578
ENSG00000181192	DHTKD1	10	12068972	12123225	1002.26	-0.409607	0.140766	-2.90984	0.00361608	0.150578
ENSG00000181847	TIGIT	3	114276913	114310288	9.47697	3.70155	1.27052	2.91341	0.00357501	0.150578
ENSG00000183655	KLHL25	15	85759323	85795030	235.413	-1.03132	0.35411	-2.91242	0.00358637	0.150578
ENSG00000204161	C10orf128	10	49154725	49188585	62.521	0.759158	0.261033	2.90828	0.00363421	0.150578
ENSG00000213903	LTB4R	14	24311450	24318036	61.037	0.855485	0.293552	2.91426	0.00356534	0.150578
ENSG00000282851	BISPR	19	17405694	17418904	16.435	1.65982	0.569397	2.91506	0.00355623	0.150578
ENSG00000160191	PDE9A	21	42653636	42775509	136.521	0.630811	0.217049	2.90631	0.00365718	0.150578
ENSG00000184441	AP001062.1	21	44331234	44335851	105.65	0.682081	0.234217	2.91217	0.00358925	0.150578
ENSG00000212664	AC064799.1	15	71341158	71341712	13.7386	2.33033	0.80253	2.90373	0.00368749	0.151179
ENSG00000119917	IFIT3	10	89327894	89340971	251.353	1.3971	0.482032	2.89835	0.00375126	0.153443
ENSG00000055118	KCNH2	7	150944961	150978315	2396.6	-0.620569	0.214349	-2.89513	0.00378998	0.154026
ENSG00000129675	ARHGEF6	X	136665547	136782088	691.445	0.589375	0.203524	2.89585	0.00378128	0.154026
ENSG00000224505	AC138150.1	17	45150400	45161510	8.02553	1.85201	0.639722	2.89503	0.00379125	0.154026
ENSG00000141026	MED9	17	17476986	17493226	602.279	-0.676643	0.233788	-2.89426	0.00380059	0.154057
ENSG00000274333	CU633967.1	21	5553637	5614880	318.992	0.660783	0.228522	2.89155	0.00383352	0.154694
ENSG00000133247	KMT5C	19	55339853	55348120	200.907	-0.847983	0.293263	-2.89154	0.00383354	0.154694
ENSG00000150551	LYPD1	2	132644853	132671579	95.3591	-0.86528	0.299393	-2.89011	0.00385106	0.155053
ENSG00000126351	THRA	17	40058290	40093867	1785.23	-0.386918	0.133945	-2.88863	0.0038692	0.155435
ENSG00000165675	ENOX2	X	130623369	130903317	251.682	0.384239	0.133109	2.88666	0.00389355	0.156064
ENSG00000120915	EPHX2	8	27490779	27545564	448.514	-0.634345	0.219899	-2.8847	0.00391783	0.156357
ENSG00000172901	LVRN	5	115962454	116027619	7.74559	1.8186	0.630438	2.88467	0.00391828	0.156357
ENSG00000213809	KLRK1	12	10372353	10391874	11.4563	3.1777	1.10201	2.88354	0.00393229	0.156568
ENSG00000108840	HDAC5	17	44076746	44123702	1803.69	-0.828847	0.28789	-2.87904	0.0039889	0.156855
ENSG00000109107	ALDOC	17	28573115	28577264	6269.23	-0.648374	0.225331	-2.87742	0.00400939	0.156855
ENSG00000115138	POMC	2	25160853	25168903	50.7077	-1.31616	0.457308	-2.87806	0.00400135	0.156855
ENSG00000140749	IGSF6	16	21639537	21652660	32.4791	1.36554	0.474043	2.88062	0.00396889	0.156855
ENSG00000162614	NEXN	1	77888513	77943895	15031.3	1.15752	0.401956	2.87973	0.00398015	0.156855
ENSG00000169951	ZNF764	16	30553764	30558498	209.604	-0.641482	0.222577	-2.88207	0.00395067	0.156855
ENSG00000204644	ZFP57	6	29672392	29681110	173.663	4.06013	1.41043	2.87865	0.0039938	0.156855
ENSG00000214106	PAXIP1-AS2	7	154928498	154949908	31.9441	1.02134	0.354832	2.87838	0.00399725	0.156855
ENSG00000115750	TAF1B	2	9843354	9934416	156.81	0.549829	0.19117	2.87612	0.00402596	0.157161
ENSG00000089127	OAS1	12	112906777	112933222	85.3247	1.67768	0.583755	2.87395	0.00405373	0.15722
ENSG00000104450	SPAG1	8	100157906	100259278	57.5247	1.07104	0.372508	2.87521	0.00403765	0.15722
ENSG00000198911	SREBF2	22	41833079	41907308	3917.64	-0.596999	0.207709	-2.87421	0.00405042	0.15722
ENSG00000118640	VAMP8	2	85561562	85582031	72.1827	1.64928	0.575133	2.86765	0.00413539	0.158469
ENSG00000136866	ZFP37	9	113038380	113056759	78.8942	0.858619	0.299133	2.87036	0.00410005	0.158469
ENSG00000138587	MNS1	15	56421544	56465137	223.963	1.1186	0.389886	2.86905	0.00411708	0.158469
ENSG00000150510	FAM124A	13	51222334	51284241	623.732	-0.674816	0.235356	-2.86721	0.0041411	0.158469
ENSG00000206538	VGLL3	3	86876388	86991119	275.607	0.803705	0.280322	2.86707	0.00414285	0.158469
ENSG00000213563	C8orf82	8	144525733	144529132	475.801	-1.05654	0.368167	-2.86973	0.00410817	0.158469
ENSG00000246090	AP002026.1	4	99088857	99301356	49.5273	0.97747	0.340974	2.8667	0.00414771	0.158469
ENSG00000215251	FASTKD5	20	3146519	3159897	476.092	-0.429964	0.150036	-2.86573	0.0041605	0.15862
ENSG00000054219	LY75	2	159803355	159904749	42.5303	1.55963	0.545069	2.86134	0.00421854	0.160226
ENSG00000138185	ENTPD1	10	95711779	95869695	515.136	0.552703	0.193172	2.8612	0.00422046	0.160226
ENSG00000004660	CAMKK1	17	3860315	3894891	229.579	-0.820222	0.287031	-2.85761	0.00426846	0.160454
ENSG00000076924	XAB2	19	7619525	7629565	695.522	-0.756253	0.264542	-2.85872	0.00425351	0.160454
ENSG00000103740	ACSBG1	15	78167468	78245688	17.3644	1.71681	0.600967	2.85675	0.00428009	0.160454
ENSG00000120162	MOB3B	9	27325209	27529781	56.5127	0.906501	0.317293	2.85699	0.00427683	0.160454
ENSG00000126709	IFI6	1	27666061	27672218	363.891	1.46413	0.512238	2.85829	0.00425925	0.160454
ENSG00000273018	AC107983.2	17	18511221	18551705	117.738	-1.62108	0.566997	-2.85906	0.004249	0.160454
ENSG00000064012	CASP8	2	201233443	201287711	75.3197	0.773521	0.270858	2.85582	0.00429264	0.160551
ENSG00000119888	EPCAM	2	47345158	47387601	180.581	1.24203	0.435001	2.85523	0.00430054	0.160551
ENSG00000127311	HELB	12	66302545	66347645	127.682	0.81589	0.285897	2.85379	0.0043201	0.160946
ENSG00000137752	CASP1	11	105025443	105035250	84.3585	1.22175	0.428298	2.85257	0.00433673	0.161231
ENSG00000119812	FAM98A	2	33583658	33599382	653.883	0.507881	0.178165	2.85062	0.00436337	0.161886
ENSG00000171161	ZNF672	1	248838210	248849517	795.952	-0.682633	0.239609	-2.84895	0.00438641	0.162406
ENSG00000204366	ZBTB12	6	31899607	31901992	296.484	-0.557375	0.195742	-2.8475	0.00440642	0.162497
ENSG00000258227	CLEC5A	7	141927357	141947007	7.02221	2.3298	0.818202	2.84746	0.00440697	0.162497
ENSG00000188404	SELL	1	169690667	169711698	117.848	1.22384	0.430509	2.84278	0.00447226	0.164566
ENSG00000145147	SLIT2	4	20253260	20620561	330.244	0.685931	0.241364	2.84189	0.00448463	0.164684
ENSG00000081791	KIAA0141	5	141923808	141942047	1567.25	-0.513608	0.181067	-2.83657	0.00456012	0.166857
ENSG00000109944	C11orf63	11	122882528	122959798	53.6644	0.981747	0.346123	2.83641	0.00456239	0.166857
ENSG00000164035	EMCN	4	100395341	100880126	1468.54	0.695234	0.245246	2.83484	0.0045848	0.167336
ENSG00000105220	GPI	19	34359480	34402156	10631.8	-0.515609	0.182045	-2.83232	0.00462112	0.168129
ENSG00000135702	CHST5	16	75528535	75535247	6.51226	-2.36675	0.836067	-2.83081	0.00464298	0.168129
ENSG00000144488	ESPNL	2	238100157	238133287	48.9667	-1.97903	0.699121	-2.83074	0.00464397	0.168129
ENSG00000185739	SRL	16	4189374	4242080	9932.28	-0.595814	0.210448	-2.83117	0.0046378	0.168129
ENSG00000226479	TMEM185B	2	120221278	120223408	372.087	-0.414305	0.146407	-2.82982	0.00465747	0.168278
ENSG00000171757	LRRC34	3	169793428	169812986	72.0523	0.764455	0.270268	2.8285	0.00467662	0.168631
ENSG00000140682	TGFB1I1	16	31471585	31477960	2589.13	-0.645821	0.228385	-2.82777	0.00468729	0.168677
ENSG00000204287	HLA-DRA	6	32439842	32445046	504.033	1.47747	0.522663	2.82681	0.00470135	0.168707
ENSG00000213626	LBH	2	30231531	30323730	10388.5	-0.803729	0.284426	-2.8258	0.00471632	0.168707
ENSG00000213658	LAT	16	28984826	28990783	38.2994	1.22407	0.433098	2.8263	0.00470889	0.168707
ENSG00000249669	CARMN	5	149406689	149432835	599.057	0.738112	0.261297	2.8248	0.00473105	0.168898
ENSG00000007314	SCN4A	17	63938554	63972918	29.4718	1.04968	0.371821	2.82307	0.00475663	0.169
ENSG00000130294	KIF1A	2	240713764	240820308	4251.05	-0.538655	0.190841	-2.82254	0.00476449	0.169
ENSG00000275832	ARHGAP23	17	38419280	38512392	2609.1	-0.341694	0.121048	-2.82281	0.00476052	0.169
ENSG00000185658	BRWD1	21	39184176	39321559	1793.36	0.79744	0.282573	2.82206	0.00477157	0.169
ENSG00000015133	CCDC88C	14	91271323	91417844	251.926	0.640694	0.227488	2.81639	0.00485673	0.169016
ENSG00000137819	PAQR5	15	69298947	69407780	60.7336	-0.770707	0.273479	-2.81816	0.00483002	0.169016
ENSG00000171425	ZNF581	19	55635459	55645622	207.493	-1.03388	0.366731	-2.81917	0.00481486	0.169016
ENSG00000174749	C4orf32	4	112145397	112195256	717.419	1.10531	0.392386	2.8169	0.00484902	0.169016
ENSG00000182872	RBM10	X	47144869	47186813	1236.53	-0.46392	0.164676	-2.81717	0.00484484	0.169016
ENSG00000186918	ZNF395	8	28345585	28402701	1576.53	-0.540055	0.191595	-2.81873	0.00482136	0.169016
ENSG00000198774	RASSF9	12	85800697	85836570	238.533	0.829087	0.294125	2.81883	0.00481988	0.169016
ENSG00000221988	PPT2	6	32153441	32163680	337.984	-0.707322	0.251016	-2.81784	0.00483483	0.169016
ENSG00000229344	MTCO2P12	1	632757	633438	28.2804	1.75752	0.623781	2.81753	0.00483951	0.169016
ENSG00000197530	MIB2	1	1615415	1630610	1063.2	-0.715162	0.254009	-2.8155	0.00487021	0.169157
ENSG00000140905	GCSH	16	81081938	81096425	444.141	0.779668	0.277132	2.81334	0.00490296	0.169639
ENSG00000170161	AL512625.1	9	62897449	62900104	46.2763	-0.792234	0.281597	-2.81336	0.00490264	0.169639
ENSG00000083814	ZNF671	19	57719751	57727624	240.838	-0.475485	0.169063	-2.81247	0.00491627	0.169772
ENSG00000165943	MOAP1	14	93182196	93184928	1125.28	-0.345675	0.122958	-2.81132	0.00493387	0.170053
ENSG00000106546	AHR	7	17298622	17346152	595.516	0.7853	0.279445	2.81022	0.00495081	0.170085
ENSG00000132967	HMGB1P5	3	22381819	22382929	806.159	1.08541	0.38629	2.80982	0.00495689	0.170085
ENSG00000274180	NATD1	17	21238870	21253410	374.014	-0.786443	0.279931	-2.80941	0.00496322	0.170085
ENSG00000180817	PPA1	10	70202830	70233911	783.926	0.406868	0.144917	2.80759	0.00499145	0.170727
ENSG00000064545	TMEM161A	19	19119169	19138513	211.488	-1.16454	0.415201	-2.80477	0.00503527	0.170923
ENSG00000131979	GCH1	14	54842008	54902852	66.1903	1.24311	0.442996	2.80613	0.00501397	0.170923
ENSG00000141293	SKAP1	17	48133440	48430275	9.57748	2.33456	0.83233	2.80484	0.00503409	0.170923
ENSG00000162511	LAPTM5	1	30732469	30757820	303.71	1.08309	0.386038	2.80566	0.00502129	0.170923
ENSG00000136367	ZFHX2	14	23520855	23556192	35.3922	0.896036	0.31961	2.80353	0.0050547	0.171259
ENSG00000127951	FGL2	7	77193371	77199848	178.192	1.31559	0.469394	2.80273	0.00506721	0.171359
ENSG00000175390	EIF3F	11	7970251	8001862	4709.65	-0.426941	0.152565	-2.79841	0.00513542	0.17334
ENSG00000023445	BIRC3	11	102317450	102339403	53.1042	1.39617	0.499175	2.79695	0.00515868	0.173473
ENSG00000160190	SLC37A1	21	42496008	42581440	57.1102	0.932394	0.333306	2.79741	0.00515137	0.173473
ENSG00000232160	RAP2C-AS1	X	132217147	132432862	91.2775	1.02169	0.365635	2.79429	0.00520143	0.174583
ENSG00000182362	YBEY	21	46286337	46297751	235.036	0.513803	0.183937	2.79337	0.00521621	0.174753
ENSG00000112297	CRYBG1	6	106360808	106571978	130.747	1.07862	0.386707	2.78925	0.00528299	0.176204
ENSG00000114737	CISH	3	50606490	50611831	521.1	-0.754011	0.270583	-2.78661	0.00532623	0.176204
ENSG00000140379	BCL2A1	15	79960889	79971446	8.44023	2.74685	0.986253	2.78513	0.00535056	0.176204
ENSG00000141542	RAB40B	17	82654973	82698728	335.941	-0.488576	0.1754	-2.7855	0.00534461	0.176204
ENSG00000163399	ATP1A1	1	116372668	116410261	10336.6	-0.334715	0.120203	-2.78457	0.00535982	0.176204
ENSG00000181381	DDX60L	4	168356735	168537786	353.622	0.891849	0.320256	2.7848	0.00535611	0.176204
ENSG00000183654	2011-03-01	5	16067139	16180762	394.509	-1.15793	0.415908	-2.78411	0.00536746	0.176204
ENSG00000205643	CDPF1	22	46244011	46250679	146.317	-0.793354	0.284369	-2.78987	0.00527289	0.176204
ENSG00000266010	GATA6-AS1	18	22166898	22168968	831.415	-0.552991	0.19842	-2.78698	0.0053202	0.176204
ENSG00000278970	HEIH	5	180829954	180831605	457.496	-0.506064	0.1815	-2.78824	0.00529957	0.176204
ENSG00000160218	TRAPPC10	21	44012319	44106552	538.565	0.648469	0.232558	2.78842	0.00529662	0.176204
ENSG00000240563	L1TD1	1	62194831	62212328	30.8606	1.29878	0.466691	2.78296	0.00538656	0.176508
ENSG00000235505	AP002004.1	11	104901549	104919073	123.591	0.788011	0.28336	2.78095	0.00541993	0.177278
ENSG00000066294	CD84	1	160541095	160579516	44.5533	1.25703	0.45251	2.77791	0.00547098	0.17756
ENSG00000122862	SRGN	10	69088106	69104811	298.614	0.900185	0.324168	2.77691	0.00548788	0.17756
ENSG00000163823	CCR1	3	46201709	46208396	45.0383	1.4295	0.51451	2.77837	0.0054632	0.17756
ENSG00000172716	SLFN11	17	35350305	35373701	169.346	0.739664	0.266169	2.77893	0.00545383	0.17756
ENSG00000183098	GPC6	13	93226842	94407401	720.331	0.892815	0.321486	2.77715	0.00548381	0.17756
ENSG00000154654	NCAM2	21	20998315	21543329	175.443	1.26082	0.453724	2.77881	0.00545578	0.17756
ENSG00000168386	FILIP1L	3	99830141	100114513	1174.01	1.02505	0.369473	2.77436	0.00553102	0.178634
ENSG00000277991	FP236241.1	21	7669397	7681742	61.8813	-2.1336	0.769402	-2.77306	0.00555313	0.178705
ENSG00000132965	ALOX5AP	13	30713478	30764426	26.2396	1.56164	0.563067	2.77346	0.00554639	0.178705
ENSG00000090861	AARS	16	70252295	70289543	1724.11	-0.397529	0.143737	-2.76567	0.00568064	0.180909
ENSG00000114698	PLSCR4	3	146192339	146251179	562.719	0.717038	0.259066	2.76778	0.00564391	0.180909
ENSG00000152926	ZNF117	7	64971776	65006684	750.311	1.18385	0.428065	2.76559	0.00568206	0.180909
ENSG00000168256	NKIRAS2	17	42011382	42025644	1301.53	-0.448338	0.161947	-2.76843	0.00563278	0.180909
ENSG00000168427	KLHL30	2	238138722	238152947	505.976	-0.942551	0.340609	-2.76725	0.00565312	0.180909
ENSG00000253368	TRNP1	1	26993707	27000898	320.256	-0.519148	0.187662	-2.7664	0.00566784	0.180909
ENSG00000183072	NKX2-5	5	173232109	173235357	2822.8	-1.03031	0.372747	-2.7641	0.00570806	0.181415
ENSG00000276289	KCNE1B	21	7816675	7829926	167.512	1.14815	0.415635	2.7624	0.0057378	0.181586
ENSG00000129317	PUS7L	12	43718993	43758817	386.45	0.797747	0.288883	2.76149	0.00575388	0.181586
ENSG00000150636	CCDC102B	18	68715209	69055189	253.615	0.951173	0.344423	2.76164	0.00575116	0.181586
ENSG00000197646	PDCD1LG2	9	5510570	5571254	9.74509	2.26266	0.819205	2.76202	0.0057445	0.181586
ENSG00000004975	DVL2	17	7225341	7234545	768.022	-0.811661	0.29424	-2.7585	0.00580674	0.182231
ENSG00000011105	TSPAN9	12	3077355	3286564	6254.01	-0.789373	0.286105	-2.75903	0.00579729	0.182231
ENSG00000101134	DOK5	20	54475597	54651171	119.672	0.692364	0.251041	2.75797	0.00581614	0.182231
ENSG00000155754	C2CD6	2	201487425	201619178	17.695	1.63158	0.591343	2.75911	0.00579594	0.182231
ENSG00000169439	SDC2	8	96493351	96611780	1017.74	0.625846	0.226964	2.75747	0.00582505	0.182231
ENSG00000108947	EFNB3	17	7705202	7711378	1553.82	-0.446118	0.161989	-2.75401	0.00588704	0.18252
ENSG00000163131	CTSS	1	150730196	150765957	129.901	1.50138	0.545225	2.75369	0.0058927	0.18252
ENSG00000165389	SPTSSA	14	34432789	34462356	568.751	0.915273	0.332121	2.75584	0.00585408	0.18252
ENSG00000203727	SAMD5	6	147508927	147737547	164.23	0.652906	0.237145	2.7532	0.00590162	0.18252
ENSG00000225151	GOLGA2P7	15	84199311	84230136	1085.27	-0.537998	0.195423	-2.75299	0.00590545	0.18252
ENSG00000228253	MT-ATP8	MT	8366	8572	75895	2.31991	0.842459	2.75374	0.00589184	0.18252
ENSG00000227039	ITGB2-AS1	21	44921051	44929678	16.3874	2.05564	0.746149	2.755	0.00586923	0.18252
ENSG00000100385	IL2RB	22	37125838	37175054	53.8439	1.95261	0.7098	2.75093	0.00594259	0.182812
ENSG00000105967	TFEC	7	115935148	116159896	21.1064	1.84236	0.669658	2.7512	0.00593781	0.182812
ENSG00000153253	SCN3A	2	165087522	165204067	16.865	1.41489	0.514443	2.75033	0.00595353	0.182812
ENSG00000204267	TAP2	6	32821833	32838780	216.484	1.21505	0.441801	2.75022	0.00595561	0.182812
ENSG00000110080	ST3GAL4	11	126355640	126440344	1420.47	-0.77588	0.282442	-2.74704	0.00601353	0.183025
ENSG00000124140	SLC12A5	20	46021690	46060152	6.7995	1.75981	0.640226	2.74873	0.0059826	0.183025
ENSG00000134539	KLRD1	12	10226058	10329600	18.1581	1.80535	0.657097	2.74747	0.00600577	0.183025
ENSG00000164120	HPGD	4	174490177	174523154	55.0371	0.985573	0.358712	2.74754	0.00600447	0.183025
ENSG00000273356	LINC02019	3	50669989	50672048	9.04364	-1.50211	0.546679	-2.7477	0.00600153	0.183025
ENSG00000070808	CAMK2A	5	150219491	150290291	743.235	-0.521544	0.189939	-2.74585	0.00603542	0.183381
ENSG00000131981	LGALS3	14	55124110	55145413	3711.45	-0.721952	0.263061	-2.74443	0.00606167	0.183445
ENSG00000163508	EOMES	3	27715949	27722711	6.71135	2.50048	0.911227	2.74407	0.00606819	0.183445
ENSG00000185621	LMLN	3	197960200	198043720	245.762	0.708512	0.2581	2.74511	0.00604914	0.183445
ENSG00000006837	CDKL3	5	134286350	134371047	30.366	0.963428	0.351231	2.743	0.00608804	0.183553
ENSG00000255823	MTRNR2L8	11	10507887	10509189	12.5496	3.07753	1.12205	2.74278	0.0060922	0.183553
ENSG00000133739	LRRCC1	8	85107147	85146076	580.979	1.11399	0.406261	2.74205	0.00610564	0.18365
ENSG00000178538	CA8	8	60187347	60281412	83.058	0.658519	0.240206	2.74147	0.00611641	0.183666
ENSG00000136574	GATA4	8	11676959	11760002	3567.36	-0.348678	0.127232	-2.74048	0.00613493	0.183915
ENSG00000139914	FITM1	14	24131275	24132849	1268.39	-0.643296	0.234821	-2.73952	0.00615287	0.183926
ENSG00000147459	DOCK5	8	25184723	25418082	338.679	0.420812	0.153678	2.73827	0.00617629	0.183926
ENSG00000198521	ZNF43	19	21804949	21852125	500.101	0.737893	0.269446	2.73855	0.006171	0.183926
ENSG00000215790	SLC35E2	1	1724838	1745992	78.9181	-0.95034	0.347018	-2.73859	0.00617027	0.183926
ENSG00000150637	CD226	18	69831158	69961803	32.9541	1.48851	0.543926	2.73661	0.00620766	0.184396
ENSG00000163145	C1QTNF7	4	15339818	15446166	116.619	0.878966	0.321241	2.73616	0.00621617	0.184396
ENSG00000196422	PPP1R26	9	135479079	135488893	646.2	-0.562242	0.205513	-2.7358	0.00622288	0.184396
ENSG00000099942	CRKL	22	20917426	20953749	1850.05	-0.355477	0.130098	-2.73238	0.00628781	0.185403
ENSG00000244921	MTCYBP18	5	134923303	134924049	26.1373	4.80736	1.75922	2.73266	0.00628242	0.185403
ENSG00000254087	LYN	8	55879813	56014168	314.42	0.684373	0.250407	2.73304	0.00627532	0.185403
ENSG00000102302	FGD1	X	54445454	54496166	561.015	-0.424909	0.15568	-2.72938	0.00634536	0.18654
ENSG00000156042	CFAP70	10	73253759	73358859	57.1666	1.27142	0.466027	2.72821	0.00636794	0.18654
ENSG00000164543	STK17A	7	43582758	43626786	278.033	0.523136	0.1917	2.72894	0.00635391	0.18654
ENSG00000204136	GGTA1P	9	121444991	121500027	212.374	0.68762	0.252033	2.7283	0.00636626	0.18654
ENSG00000110318	CEP126	11	101915015	102001058	122.385	1.09978	0.403278	2.72711	0.0063891	0.186551
ENSG00000214485	RPL7P1	5	150094302	150095048	37.2348	-1.22844	0.450454	-2.72712	0.00638908	0.186551
ENSG00000135312	HTR1B	6	77461753	77463773	24.6895	-1.11537	0.40908	-2.72653	0.00640034	0.186576
ENSG00000100814	CCNB1IP1	14	20311368	20333312	1467.6	-0.394352	0.144903	-2.72149	0.00649883	0.186646
ENSG00000113083	LOX	5	122063195	122078360	769.577	0.794238	0.291645	2.72331	0.0064632	0.186646
ENSG00000126705	AHDC1	1	27534035	27604431	1126.07	-0.587576	0.215857	-2.72207	0.0064875	0.186646
ENSG00000133116	KL	13	33016433	33066145	53.4873	0.807509	0.296526	2.72323	0.00646472	0.186646
ENSG00000160439	RDH13	19	55039108	55071291	404.353	-0.454883	0.167058	-2.7229	0.00647109	0.186646
ENSG00000166173	LARP6	15	70829130	70854159	397.134	-0.496111	0.182072	-2.72481	0.00643393	0.186646
ENSG00000186952	TMEM232	5	110289233	110738956	23.1152	1.77142	0.650972	2.72119	0.0065048	0.186646
ENSG00000271605	MILR1	17	64449037	64468643	25.5015	1.23532	0.453256	2.72544	0.00642162	0.186646
ENSG00000276182	AL163051.2	14	96537170	96537904	29.2975	1.15162	0.42322	2.72109	0.00650666	0.186646
ENSG00000280304	AC104260.2	15	95280753	95284249	12.278	1.47414	0.541383	2.72291	0.00647093	0.186646
ENSG00000112640	PPP2R5D	6	42984499	43012342	1237.66	-0.446334	0.164112	-2.7197	0.00653416	0.186785
ENSG00000135525	MAP7	6	136342281	136550819	30.071	1.15584	0.424919	2.72015	0.00652526	0.186785
ENSG00000234665	AL512625.3	9	62856999	62898087	10.7454	-3.86784	1.42238	-2.71926	0.00654273	0.186785
ENSG00000145936	KCNMB1	5	170374671	170389677	336.724	0.676257	0.248767	2.71843	0.00655919	0.186958
ENSG00000176907	C8orf4	8	40153455	40155308	559.107	0.630484	0.232096	2.71648	0.00659807	0.187768
ENSG00000151929	BAG3	10	119651370	119677819	1902.36	-0.421197	0.155106	-2.71555	0.00661662	0.187998
ENSG00000172046	USP19	3	49108046	49120938	1159.8	-0.73482	0.270681	-2.71471	0.00663345	0.188178
ENSG00000163617	CCDC191	3	113964137	114056613	108.03	0.684438	0.252216	2.7137	0.00665368	0.188454
ENSG00000272398	CD24	6	106969831	106975627	212.608	1.19595	0.440894	2.71255	0.00667672	0.188809
ENSG00000153823	PID1	2	228850526	229271285	173.102	0.578006	0.213178	2.71137	0.00670049	0.188886
ENSG00000261971	MMP25-AS1	16	3051096	3059370	118.265	0.913224	0.33676	2.7118	0.00669197	0.188886
ENSG00000196247	ZNF107	7	64666083	64711582	251.058	0.994384	0.366824	2.71079	0.00671226	0.188922
ENSG00000119636	BBOF1	14	74019353	74082863	132.78	0.840773	0.310286	2.70967	0.00673493	0.188967
ENSG00000132938	MTUS2	13	28820348	29505947	4673.52	-0.451119	0.166462	-2.71005	0.00672731	0.188967
ENSG00000013523	ANGEL1	14	76786178	76826246	549.335	-0.444671	0.164185	-2.70836	0.00676172	0.189423
ENSG00000133710	SPINK5	5	148025683	148137289	14.3198	2.23593	0.826926	2.7039	0.00685302	0.191549
ENSG00000139626	ITGB7	12	53191318	53207307	18.0885	1.76105	0.651367	2.70362	0.00685894	0.191549
ENSG00000111669	TPI1	12	6867119	6870948	11988.3	-0.570584	0.211442	-2.69853	0.00696463	0.194198
ENSG00000204442	FAM155A	13	107163510	107866735	108.958	0.763535	0.283	2.69801	0.00697554	0.194201
ENSG00000198728	LDB1	10	102107560	102120453	1447.21	-0.361408	0.134076	-2.69554	0.00702753	0.195346
ENSG00000009790	TRAF3IP3	1	209756032	209782320	28.2619	1.7611	0.654053	2.6926	0.00708967	0.196108
ENSG00000110987	BCL7A	12	122019422	122062044	473.442	-0.392423	0.145745	-2.69253	0.00709117	0.196108
ENSG00000134215	VAV3	1	107571160	107965144	93.6915	0.799327	0.296925	2.69202	0.00710207	0.196108
ENSG00000280109	PLAC4	21	41175231	41185239	12.6017	2.71907	1.00998	2.69221	0.00709798	0.196108
ENSG00000160305	DIP2A	21	46458899	46569852	1260.6	0.442944	0.164561	2.69167	0.00710955	0.196108
ENSG00000022567	SLC45A4	8	141207166	141308305	255.288	-0.561584	0.208842	-2.68903	0.00716595	0.19736
ENSG00000160299	PCNT	21	46324122	46445769	867.001	0.493279	0.183526	2.68779	0.00719263	0.197792
ENSG00000075884	ARHGAP15	2	143091362	143768352	78.7489	0.962557	0.358308	2.68639	0.00722284	0.198319
ENSG00000138182	KIF20B	10	89701610	89774939	1040.5	0.845787	0.3154	2.68164	0.00732628	0.200521
ENSG00000171115	GIMAP8	7	150450630	150479392	252.311	0.59176	0.22071	2.68117	0.00733656	0.200521
ENSG00000279208	CR381653.2	21	9369285	9376645	8.67168	3.98253	1.48506	2.68172	0.00732438	0.200521
ENSG00000173848	NET1	10	5412551	5458463	809.586	0.441581	0.164791	2.67964	0.00737021	0.201135
ENSG00000138615	CILP	15	65194758	65211488	250.886	-0.942249	0.35179	-2.67844	0.00739662	0.201549
ENSG00000065268	WDR18	19	984271	998438	374.543	-1.06045	0.396044	-2.6776	0.00741508	0.201746
ENSG00000261136	AC023908.3	15	39782571	39785617	13.2835	1.44017	0.537989	2.67694	0.00742972	0.201839
ENSG00000137364	TPMT	6	18128311	18155074	339.18	0.451785	0.168805	2.67637	0.00744245	0.201879
ENSG00000173597	SULT1B1	4	69721162	69787961	51.917	1.02861	0.384463	2.67545	0.00746295	0.202038
ENSG00000234883	MIR155HG	21	25561909	25575168	8.72322	1.77145	0.662202	2.6751	0.00747079	0.202038
ENSG00000179431	FJX1	11	35618419	35620868	193.506	-0.566856	0.212173	-2.67167	0.0075474	0.203802
ENSG00000038358	EDC4	16	67873023	67884503	858.993	-0.665637	0.249301	-2.67002	0.00758467	0.204442
ENSG00000079335	CDC14A	1	100345025	100520277	111.712	0.719737	0.269604	2.66961	0.00759385	0.204442
ENSG00000145555	MYO10	5	16661914	16936276	604.482	0.510795	0.191459	2.66791	0.00763258	0.205177
ENSG00000140968	IRF8	16	85898803	85922609	67.5088	1.4326	0.537423	2.66569	0.00768304	0.206225
ENSG00000029559	IBSP	4	87799581	87812435	6.73875	2.73163	1.02496	2.6651	0.00769644	0.206276
ENSG00000091181	IL5RA	3	3066326	3126613	22.6694	2.3076	0.86678	2.66226	0.00776169	0.206493
ENSG00000102996	MMP15	16	58025566	58046901	4192.31	-0.833242	0.312984	-2.66225	0.00776201	0.206493
ENSG00000127954	STEAP4	7	88270892	88306891	85.2794	0.794338	0.298343	2.6625	0.00775634	0.206493
ENSG00000161395	PGAP3	17	39671122	39696797	367.721	-0.859026	0.322516	-2.66352	0.00773283	0.206493
ENSG00000182742	HOXB4	17	48575513	48580111	32.0252	1.12031	0.42075	2.66266	0.0077526	0.206493
ENSG00000038945	MSR1	8	16107878	16567490	43.1353	1.57414	0.591833	2.65977	0.00781934	0.206619
ENSG00000073331	ALPK1	4	112285509	112442620	81.5506	0.748165	0.281364	2.65906	0.00783581	0.206619
ENSG00000104413	ESRP1	8	94641074	94707466	178.017	0.846576	0.318326	2.65946	0.00782656	0.206619
ENSG00000119707	RBM25	14	73058436	73123898	3371.79	0.747576	0.280899	2.66137	0.00778238	0.206619
ENSG00000198042	MAK16	8	33484750	33501260	465.316	0.540121	0.203013	2.66052	0.00780202	0.206619
ENSG00000272054	AC007390.2	2	37208875	37212677	28.7329	1.42098	0.534333	2.65935	0.00782906	0.206619
ENSG00000197008	ZNF138	7	64794388	64833681	144.093	1.02126	0.38446	2.65634	0.0078995	0.207689
ENSG00000225630	MTND2P28	1	629640	630683	15614.3	2.12132	0.798494	2.65666	0.00789201	0.207689
ENSG00000259037	BX927359.1	14	104589021	104589847	9.36355	-1.41497	0.532847	-2.65549	0.00791922	0.207903
ENSG00000108846	ABCC3	17	50634777	50692252	16.9639	2.17107	0.817775	2.65485	0.00793429	0.207994
ENSG00000101846	STS	X	7219456	7354810	259.988	0.684108	0.257816	2.65347	0.00796685	0.208543
ENSG00000103021	CCDC113	16	58231157	58283836	85.2673	1.1785	0.44491	2.64884	0.00807684	0.210197
ENSG00000141577	CEP131	17	81189593	81222999	338.095	-0.668628	0.252285	-2.65029	0.00804231	0.210197
ENSG00000185304	RGPD2	2	87755955	87825952	29.5174	-1.56233	0.589657	-2.64956	0.00805961	0.210197
ENSG00000205129	C4orf47	4	185426249	185449826	12.9225	2.07098	0.781779	2.64907	0.00807146	0.210197
ENSG00000272142	AL359643.3	6	5029972	5043449	19.1687	1.2351	0.466589	2.64708	0.00811904	0.210684
ENSG00000159200	RCAN1	21	34513142	34615142	878.395	0.552424	0.208684	2.64718	0.00811672	0.210684
ENSG00000159461	AMFR	16	56361452	56425538	984.808	-0.512699	0.19386	-2.64468	0.00817675	0.210861
ENSG00000170827	CELP	9	133079900	133087355	8.18382	3.02901	1.14525	2.64486	0.00817252	0.210861
ENSG00000243175	RPSAP36	4	143424753	143426013	17.773	-1.34822	0.509665	-2.64529	0.00816198	0.210861
ENSG00000248124	RRN3P1	16	21796106	21820410	153.25	0.604814	0.228584	2.64592	0.00814696	0.210861
ENSG00000258064	AC073612.1	12	71674204	71698968	8.21627	-4.11427	1.55586	-2.64436	0.00818454	0.210861
ENSG00000185559	DLK1	14	100725705	100738224	1121.77	-0.636988	0.240946	-2.6437	0.00820049	0.210969
ENSG00000001626	CFTR	7	117465784	117715971	27.5364	1.99721	0.75667	2.63947	0.00830358	0.210988
ENSG00000070190	DAPP1	4	99816833	99870154	19.9285	1.5632	0.592152	2.63987	0.00829388	0.210988
ENSG00000099994	SUSD2	22	24181259	24189110	96.6862	0.640724	0.242786	2.63905	0.00831397	0.210988
ENSG00000108375	RNF43	17	58352500	58417595	227.288	-0.534206	0.202388	-2.63952	0.00830239	0.210988
ENSG00000134917	ADAMTS8	11	130404925	130428993	540.224	-0.595229	0.225543	-2.63909	0.00831294	0.210988
ENSG00000157429	ZNF19	16	71464555	71565089	53.3998	0.69614	0.263394	2.64296	0.00821844	0.210988
ENSG00000166508	MCM7	7	100092728	100101940	1867.14	-0.670344	0.254029	-2.63885	0.00831872	0.210988
ENSG00000166813	KIF7	15	89608789	89655451	154.486	-0.499647	0.189093	-2.64233	0.00823368	0.210988
ENSG00000213214	ARHGEF35	7	144186083	144195655	26.5774	1.34529	0.509744	2.63915	0.00831145	0.210988
ENSG00000159055	MIS18A	21	32268219	32279069	264.558	0.536639	0.203126	2.6419	0.00824432	0.210988
ENSG00000198053	SIRPA	20	1894167	1940592	2104.97	-0.386724	0.146607	-2.63783	0.00834388	0.211327
ENSG00000089289	IGBP1	X	70133449	70166324	1409.81	-0.381451	0.144728	-2.63564	0.00839792	0.212098
ENSG00000166128	RAB8B	15	63189469	63267782	471.433	0.916415	0.34764	2.6361	0.00838641	0.212098
ENSG00000000971	CFH	1	196651878	196747504	1144.47	0.619409	0.235058	2.63513	0.0084106	0.212119
ENSG00000088247	KHSRP	19	6413348	6424794	3241.17	-0.257082	0.097652	-2.63263	0.00847263	0.212194
ENSG00000119986	AVPI1	10	97677424	97687323	149.129	-0.867536	0.329521	-2.63272	0.00847046	0.212194
ENSG00000178222	RNF212	4	1056250	1113562	18.2918	-2.40829	0.914333	-2.63392	0.00844042	0.212194
ENSG00000243710	CFAP57	1	43172149	43254358	24.4016	2.05592	0.78086	2.63289	0.00846616	0.212194
ENSG00000156273	BACH1	21	29194071	29630751	958.084	0.752231	0.285668	2.63324	0.00845745	0.212194
ENSG00000151575	TEX9	15	56244009	56445997	29.0215	1.41035	0.535849	2.63199	0.00848873	0.212264
ENSG00000235423	AC068768.1	12	123252030	123261483	43.7583	0.934618	0.355156	2.63157	0.00849907	0.212264
ENSG00000255513	AC005363.1	16	1963745	1964095	14.1441	3.09499	1.17687	2.62986	0.008542	0.21304
ENSG00000132361	CLUH	17	2689386	2712663	1754.78	-0.708788	0.269774	-2.62734	0.00860547	0.213732
ENSG00000180525	PRR26	10	649948	669581	13.3953	1.71114	0.651209	2.62764	0.00859789	0.213732
ENSG00000229715	EEF1DP3	13	31846841	31953472	13.7327	1.28719	0.489899	2.62746	0.00860241	0.213732
ENSG00000234719	NPIPB2	16	11927373	11976643	37.6758	1.30678	0.49778	2.62521	0.00865954	0.214778
ENSG00000162889	MAPKAPK2	1	206684944	206734283	4638.81	-0.464552	0.177112	-2.62292	0.00871789	0.214779
ENSG00000179886	TIGD5	8	143597835	143603224	232.919	-1.02281	0.389958	-2.62286	0.0087194	0.214779
ENSG00000186222	BLOC1S4	4	6716055	6717671	132.424	-0.758337	0.288987	-2.62412	0.00868736	0.214779
ENSG00000215187	FAM166B	9	35561831	35563899	10.4545	3.32642	1.26815	2.62304	0.00871498	0.214779
ENSG00000251442	LINC01094	4	78645903	78682699	8.6919	1.7061	0.650153	2.62415	0.00868663	0.214779
ENSG00000101132	PFDN4	20	54207847	54228052	408.486	0.874327	0.333421	2.62229	0.00873401	0.214845
ENSG00000122483	CCDC18	1	93179919	93278730	284.135	0.843539	0.32185	2.62091	0.00876958	0.21533
ENSG00000165338	HECTD2	10	91409280	91514829	327.738	0.757029	0.288877	2.62059	0.00877772	0.21533
ENSG00000132749	TESMIN	11	68707440	68751564	123.009	-0.507822	0.193856	-2.61958	0.00880383	0.215676
ENSG00000175093	SPSB4	3	141051402	141148611	413.979	-0.547621	0.2092	-2.61769	0.00885276	0.216417
ENSG00000197301	AC090673.1	12	65851340	65882167	39.4138	0.730668	0.27915	2.61748	0.0088582	0.216417
ENSG00000073670	ADAM11	17	44759031	44781846	1591.64	-0.512222	0.195781	-2.61629	0.00888901	0.216875
ENSG00000104691	UBXN8	8	30732247	30767006	88.5207	0.553899	0.211825	2.61488	0.00892576	0.217181
ENSG00000244617	ASPRV1	2	69960089	69962265	33.4695	-1.13183	0.432784	-2.61524	0.00891659	0.217181
ENSG00000186517	ARHGAP30	1	161046946	161069970	64.6976	1.51564	0.579896	2.61364	0.00895827	0.217383
ENSG00000187244	BCAM	19	44809059	44821420	5938.02	-0.6357	0.243188	-2.61402	0.00894827	0.217383
ENSG00000131437	KIF3A	5	132692628	132737638	292.988	0.684021	0.261771	2.61305	0.00897374	0.217465
ENSG00000104432	IL7	8	78675743	78805523	7.57969	1.65198	0.632812	2.61054	0.00904003	0.217603
ENSG00000108852	MPP2	17	43875357	43909711	254.39	-0.66028	0.252893	-2.6109	0.00903031	0.217603
ENSG00000151176	PLBD2	12	113358566	113391625	846.058	0.963535	0.368839	2.61234	0.00899238	0.217603
ENSG00000163818	LZTFL1	3	45823316	45916042	323.151	0.540975	0.207131	2.61175	0.00900802	0.217603
ENSG00000243646	IL10RB	21	33266358	33310187	368.492	0.569484	0.218111	2.61098	0.00902845	0.217603
ENSG00000137691	C11orf70	11	102047443	102084560	19.1716	2.01389	0.771639	2.60988	0.00905734	0.217728
ENSG00000160200	CBS	21	43053191	43076943	307.582	-0.851012	0.326218	-2.60872	0.00908811	0.218175
ENSG00000111145	ELK3	12	96194382	96269835	1670.75	0.685434	0.262856	2.60764	0.009117	0.21828
ENSG00000120093	HOXB3	17	48548870	48604912	77.3041	0.718758	0.275682	2.6072	0.00912849	0.21828
ENSG00000141526	SLC16A3	17	82228397	82261129	1326.57	-0.751469	0.28823	-2.60719	0.00912893	0.21828
ENSG00000114544	SLC41A3	3	126006355	126101561	624.15	-0.727759	0.279424	-2.6045	0.00920089	0.219236
ENSG00000118785	SPP1	4	87975650	87983426	790.834	1.08621	0.41715	2.60387	0.00921775	0.219236
ENSG00000266820	KPNA2P3	17	64749918	64758603	30.1785	1.1846	0.45489	2.60415	0.00921037	0.219236
ENSG00000183067	IGSF5	21	39745407	39802096	96.3502	0.686567	0.26367	2.60389	0.00921728	0.219236
ENSG00000116489	CAPZA1	1	112619173	112671619	1990.13	0.498145	0.19141	2.60251	0.00925443	0.219297
ENSG00000139044	B4GALNT3	12	460364	563509	5445.27	-0.56139	0.215709	-2.60253	0.00925381	0.219297
ENSG00000168309	FAM107A	3	58564117	58627610	90.7647	0.751718	0.288904	2.60196	0.00926918	0.219297
ENSG00000212864	RNF208	9	137220247	137221581	217.428	-0.966749	0.371497	-2.60231	0.00925987	0.219297
ENSG00000085552	IGSF9	1	159927039	159945604	135.69	-0.791592	0.304553	-2.59919	0.0093443	0.22001
ENSG00000100285	NEFH	22	29480230	29491390	41.6867	1.05255	0.405072	2.59843	0.00936522	0.22001
ENSG00000120519	SLC10A7	4	146253975	146521964	133.489	0.755159	0.290537	2.59919	0.00934453	0.22001
ENSG00000140285	FGF7	15	49423096	49488775	509.095	1.03371	0.397863	2.59815	0.00937283	0.22001
ENSG00000149743	TRPT1	11	64223799	64226254	353.627	-0.828786	0.318827	-2.59948	0.00933651	0.22001
ENSG00000155304	HSPA13	21	14371115	14383484	819.771	0.779474	0.299953	2.59865	0.0093591	0.22001
ENSG00000124702	KLHDC3	6	43014103	43021298	3471.12	-0.696003	0.267994	-2.59708	0.00940193	0.220177
ENSG00000137310	TCF19	6	31158542	31167159	533.145	-0.403023	0.155215	-2.59654	0.00941672	0.220177
ENSG00000172974	AC007318.1	2	65205108	65205988	42.4531	-0.934413	0.359829	-2.59683	0.00940893	0.220177
ENSG00000115267	IFIH1	2	162267079	162318703	206.468	1.01532	0.391241	2.59512	0.00945589	0.220461
ENSG00000162714	ZNF496	1	247297412	247331846	802.463	-0.543192	0.209316	-2.59509	0.00945675	0.220461
ENSG00000176204	LRRTM4	2	76747719	77593319	20.0565	1.16354	0.448419	2.59476	0.00946568	0.220461
ENSG00000171119	NRTN	19	5823802	5828324	84.7175	-1.05743	0.408201	-2.59047	0.00958445	0.222938
ENSG00000100412	ACO2	22	41469125	41528989	8863.64	-0.56345	0.217674	-2.58851	0.00963935	0.223059
ENSG00000177981	ASB8	12	48147788	48181213	814.767	-0.417426	0.161227	-2.58905	0.00962399	0.223059
ENSG00000196739	COL27A1	9	114155560	114312511	913.125	0.517166	0.199742	2.58917	0.0096207	0.223059
ENSG00000197363	ZNF517	8	144798876	144811169	74.5415	-0.945357	0.365153	-2.58893	0.0096274	0.223059
ENSG00000257365	FNTB	14	64986720	65062652	585.687	-0.565866	0.218698	-2.58743	0.00966955	0.223183
ENSG00000268883	PNMA6B	X	153075769	153076968	8.96213	3.53399	1.36563	2.58781	0.00965886	0.223183
ENSG00000007866	TEAD3	6	35473597	35497076	1056.59	-0.400726	0.155018	-2.58503	0.00973703	0.223206
ENSG00000049249	TNFRSF9	1	7915894	7943165	6.85711	2.68613	1.04064	2.58124	0.00984459	0.223206
ENSG00000070047	PHRF1	11	576486	612222	801.141	-0.426347	0.165065	-2.58291	0.00979713	0.223206
ENSG00000099821	POLRMT	19	617224	633604	580.938	-0.771594	0.298806	-2.58226	0.00981565	0.223206
ENSG00000119715	ESRRB	14	76310614	76501841	143.182	-0.683573	0.264713	-2.58231	0.00981402	0.223206
ENSG00000144837	PLA1A	3	119597842	119629811	16.1545	1.60865	0.62286	2.58268	0.00980349	0.223206
ENSG00000156381	ANKRD9	14	102501760	102509799	1177.82	-0.732465	0.283674	-2.58207	0.00982097	0.223206
ENSG00000158623	COPG2	7	130506238	130668748	826.972	-0.330641	0.127867	-2.58581	0.00971498	0.223206
ENSG00000163431	LMOD1	1	201896452	201946588	184.492	0.782464	0.303024	2.58218	0.00981778	0.223206
ENSG00000167588	GPD1	12	50103819	50111319	9.73069	1.37097	0.531007	2.58183	0.00982773	0.223206
ENSG00000196576	PLXNB2	22	50274979	50307627	3266	-0.657044	0.254504	-2.58166	0.00983266	0.223206
ENSG00000247774	PCED1B-AS1	12	47205898	47216456	11.2812	1.78695	0.691246	2.58511	0.00973481	0.223206
ENSG00000256349	AP002748.4	11	66509079	66533613	21.0083	-7.82954	3.02806	-2.58566	0.00971927	0.223206
ENSG00000265190	ANXA8	10	47460162	47484158	55.9314	-1.55203	0.599985	-2.58678	0.00968787	0.223206
ENSG00000145569	FAM105A	5	14581775	14615007	51.1462	0.78207	0.303131	2.57997	0.00988085	0.223746
ENSG00000146376	ARHGAP18	6	129576132	129710225	408.087	0.652464	0.253008	2.57883	0.00991364	0.224206
ENSG00000010292	NCAPD2	12	6493356	6531955	1908.56	-0.505348	0.19605	-2.57765	0.00994755	0.224289
ENSG00000179954	SSC5D	19	55488404	55519098	212.799	0.871724	0.338219	2.5774	0.00995481	0.224289
ENSG00000184068	AL021453.1	22	41831215	41834665	132.125	-0.679873	0.263719	-2.57802	0.00993677	0.224289
ENSG00000105429	MEGF8	19	42325609	42378769	1756.69	-0.480085	0.186538	-2.57365	0.0100632	0.226448
ENSG00000206549	PRSS50	3	46712115	46812574	10.1436	-1.45508	0.565545	-2.57287	0.0100858	0.226673
ENSG00000273071	AC242426.4	1	147173186	147252659	21.1734	1.33424	0.518727	2.57214	0.0101073	0.226871
ENSG00000075975	MKRN2	3	12557014	12583713	793.056	-0.313446	0.12192	-2.57093	0.0101427	0.226964
ENSG00000137825	ITPKA	15	41493393	41503551	29.4275	-1.27579	0.496501	-2.56957	0.0101826	0.226964
ENSG00000149534	MS4A2	11	60088261	60098466	6.72162	1.99593	0.776386	2.57079	0.0101467	0.226964
ENSG00000165949	IFI27	14	94104836	94116698	167.441	2.07615	0.807625	2.57069	0.0101497	0.226964
ENSG00000166012	TAF1D	11	93729948	93784391	824.841	0.509976	0.198422	2.57016	0.0101653	0.226964
ENSG00000178764	ZHX2	8	122781394	122974512	814.597	-0.365559	0.142291	-2.56909	0.0101966	0.226964
ENSG00000230590	FTX	X	73946555	74293574	744.025	0.834182	0.324714	2.56898	0.0101999	0.226964
ENSG00000176454	LPCAT4	15	34358618	34367278	1499.1	-0.520077	0.202556	-2.56757	0.0102415	0.227607
ENSG00000110921	MVK	12	109573255	109598117	225.742	-0.751845	0.293135	-2.56484	0.0103223	0.227864
ENSG00000127527	EPS15L1	19	16355239	16472085	1024.17	-0.33384	0.130218	-2.5637	0.0103562	0.227864
ENSG00000132256	TRIM5	11	5663557	5938619	517.765	0.587936	0.22934	2.5636	0.0103592	0.227864
ENSG00000135063	FAM189A2	9	69324572	69392455	1107.87	-0.498797	0.194571	-2.56358	0.0103599	0.227864
ENSG00000138382	METTL5	2	169810081	169824931	477.552	0.402067	0.156874	2.563	0.0103773	0.227864
ENSG00000138778	CENPE	4	103105806	103198409	971.717	0.878596	0.342812	2.56291	0.0103799	0.227864
ENSG00000150337	FCGR1A	1	149782671	149792518	26.2115	1.65455	0.644946	2.56541	0.0103053	0.227864
ENSG00000175262	C1orf127	1	10946471	10982037	21.7121	-1.16661	0.454833	-2.56491	0.0103202	0.227864
ENSG00000198707	CEP290	12	88049014	88142216	926.001	0.797426	0.311011	2.56398	0.010348	0.227864
ENSG00000204392	LSM2	6	31797396	31806984	377.72	-0.608398	0.237169	-2.56525	0.0103102	0.227864
ENSG00000134463	ECHDC3	10	11742366	11764070	490.85	-0.64649	0.252357	-2.56181	0.0104129	0.228093
ENSG00000142661	MYOM3	1	24056035	24112175	103.247	1.06074	0.414075	2.56171	0.0104158	0.228093
ENSG00000128594	LRRC4	7	128027071	128032107	88.7783	0.542984	0.211998	2.56127	0.010429	0.228105
ENSG00000181904	C5orf24	5	134845680	134859737	2392.9	0.867711	0.339028	2.55941	0.010485	0.228773
ENSG00000253341	AC115837.1	8	74603244	74604244	37.8164	1.27166	0.496849	2.55946	0.0104836	0.228773
ENSG00000134996	OSTF1	9	75088543	75147265	277.295	0.400603	0.156573	2.55857	0.0105104	0.229049
ENSG00000185033	SEMA4B	15	90160604	90229679	527.733	-0.592127	0.231516	-2.55761	0.0105395	0.229404
ENSG00000185634	SHC4	15	48823735	48963444	43.7341	0.658607	0.25757	2.55701	0.0105578	0.229523
ENSG00000067606	PRKCZ	1	2050470	2185395	515.003	-0.387409	0.151608	-2.55534	0.0106084	0.229738
ENSG00000117054	ACADM	1	75724347	75787575	1983.51	0.62469	0.244533	2.55463	0.0106302	0.229738
ENSG00000118046	STK11	19	1177558	1228435	1208.64	-0.716253	0.28038	-2.55458	0.0106316	0.229738
ENSG00000130150	MOSPD2	X	14873441	14922327	245.913	0.649867	0.254365	2.55486	0.010623	0.229738
ENSG00000151690	MFSD6	2	190408355	190509205	463.7	0.649829	0.254333	2.55503	0.0106178	0.229738
ENSG00000060339	CCAR1	10	68721012	68792377	1860	0.666485	0.261166	2.55196	0.0107119	0.230917
ENSG00000279827	AC136469.2	19	8444570	8445597	27.4443	1.35914	0.532572	2.55203	0.0107099	0.230917
ENSG00000163565	IFI16	1	158999968	159055155	1213.81	0.716211	0.28072	2.55133	0.0107313	0.231057
ENSG00000163584	RPL22L1	3	170864875	170870483	473.687	0.432096	0.169412	2.55056	0.010755	0.23129
ENSG00000186399	GOLGA8R	15	30403740	30414162	59.7947	1.08353	0.424919	2.54998	0.0107729	0.231399
ENSG00000161956	SENP3	17	7561875	7571969	652.238	-0.557947	0.218928	-2.54855	0.0108173	0.232075
ENSG00000162545	CAMK2N1	1	20482391	20486220	226.112	0.84326	0.33125	2.54569	0.0109061	0.232362
ENSG00000163029	SMC6	2	17663812	17800242	1148.47	0.872889	0.342711	2.54701	0.0108651	0.232362
ENSG00000167766	ZNF83	19	52594060	52690496	1101.17	0.666252	0.261568	2.54715	0.0108608	0.232362
ENSG00000185561	TLCD2	17	1702790	1710438	203.176	0.751935	0.295384	2.54562	0.0109083	0.232362
ENSG00000189091	SF3B3	16	70523788	70577670	3286.14	-0.358886	0.140932	-2.54651	0.0108805	0.232362
ENSG00000231609	AC009501.1	2	63043922	63048640	8.6918	2.38292	0.936049	2.54572	0.0109052	0.232362
ENSG00000260942	CAPN10-AS1	2	240582700	240586699	41.8792	-0.795285	0.312524	-2.54472	0.0109367	0.23269
ENSG00000048342	CC2D2A	4	15469865	15601557	504.514	0.47509	0.18686	2.54249	0.0110066	0.232972
ENSG00000121413	ZSCAN18	19	58083838	58118427	1012.15	-0.518023	0.20387	-2.54095	0.0110553	0.232972
ENSG00000125695	AC046185.1	17	63702845	63752097	27.6828	7.54765	2.96991	2.54137	0.0110418	0.232972
ENSG00000136603	SKIL	3	170357678	170396835	764.771	0.809988	0.318706	2.54149	0.0110382	0.232972
ENSG00000157911	PEX10	1	2403964	2413797	470.411	-0.536914	0.211209	-2.54209	0.0110191	0.232972
ENSG00000162664	ZNF326	1	89995112	90035531	864.46	0.81284	0.319725	2.54231	0.0110123	0.232972
ENSG00000163071	SPATA18	4	52051331	52097292	76.8164	1.58883	0.625027	2.54202	0.0110215	0.232972
ENSG00000185905	C16orf54	16	29742463	29746006	7.83497	2.50779	0.987092	2.54059	0.0110667	0.232972
ENSG00000277304	AC142086.6	16	32916974	32946392	13.5328	-1.33912	0.526781	-2.54208	0.0110194	0.232972
ENSG00000100105	PATZ1	22	31325804	31346232	836.116	-0.503742	0.198542	-2.5372	0.0111742	0.232972
ENSG00000142444	TIMM29	19	10928733	10933535	130.542	-0.796966	0.314349	-2.53529	0.0112354	0.232972
ENSG00000143036	SLC44A3	1	94820342	94895246	31.1158	1.18219	0.465568	2.53924	0.0111095	0.232972
ENSG00000155329	ZCCHC10	5	132996985	133026604	248.77	0.619114	0.244129	2.53601	0.0112123	0.232972
ENSG00000173369	C1QB	1	22652762	22661538	222.703	1.33534	0.526545	2.53605	0.011211	0.232972
ENSG00000177733	HNRNPA0	5	137745651	137754376	3448.52	-0.403185	0.159022	-2.5354	0.0112318	0.232972
ENSG00000185101	ANO9	11	417933	442011	10.074	3.24027	1.27803	2.53537	0.0112329	0.232972
ENSG00000188060	RAB42	1	28592200	28595443	58.7648	-0.799509	0.314821	-2.53956	0.0110991	0.232972
ENSG00000205403	CFI	4	109740694	109802179	254.445	0.936061	0.368942	2.53715	0.011176	0.232972
ENSG00000218426	AL590867.2	6	153282287	153282733	181.324	-0.868852	0.342683	-2.53544	0.0112306	0.232972
ENSG00000235997	LINC01936	2	30346659	30352431	851.279	-0.708935	0.279377	-2.53756	0.0111629	0.232972
ENSG00000243660	ZNF487	10	43436841	43483179	74.7904	0.598205	0.23595	2.53531	0.0112349	0.232972
ENSG00000247498	AC007688.2	12	12927726	12984645	25.952	1.11141	0.437632	2.53959	0.0110982	0.232972
ENSG00000162496	DHRS3	1	12567910	12617731	1234.54	-0.635611	0.250979	-2.53252	0.0113245	0.233944
ENSG00000164330	EBF1	5	158695916	159099761	364.155	0.563186	0.222376	2.53258	0.0113225	0.233944
ENSG00000198121	LPAR1	9	110873263	111038458	376.974	0.629016	0.248405	2.53222	0.0113343	0.233944
ENSG00000260916	CCPG1	15	55340032	55408510	923.144	0.659693	0.260423	2.53316	0.0113039	0.233944
ENSG00000146859	TMEM140	7	135148072	135166215	30.9193	1.11544	0.440762	2.5307	0.0113834	0.234687
ENSG00000160325	CACFD1	9	133459965	133470848	265.163	-1.00849	0.398615	-2.52998	0.0114068	0.234899
ENSG00000133805	AMPD3	11	10308313	10507579	62.2502	0.851969	0.336881	2.52899	0.0114391	0.23504
ENSG00000272936	AC096586.1	4	44704405	44704965	13.8726	1.59422	0.630382	2.52897	0.0114398	0.23504
ENSG00000185917	SETD4	21	36034541	36079389	293.369	0.468178	0.185228	2.52758	0.011485	0.235699
ENSG00000166484	MAPK7	17	19377721	19383544	397.097	-0.419193	0.165915	-2.52655	0.011519	0.236127
ENSG00000144535	DIS3L2	2	231961245	232344350	482.464	-0.349648	0.138412	-2.52613	0.0115327	0.236137
ENSG00000186469	GNG2	14	51826195	51979342	829.995	0.693248	0.274498	2.52551	0.0115529	0.236283
ENSG00000156966	B3GNT7	2	231395543	231401164	335.46	-0.701239	0.277714	-2.52504	0.0115686	0.236334
ENSG00000129474	AJUBA	14	22971174	22982642	960.846	-0.556253	0.220432	-2.52347	0.0116205	0.236854
ENSG00000158941	CCAR2	8	22604632	22621514	1419.24	-0.572537	0.226869	-2.52364	0.0116146	0.236854
ENSG00000114251	WNT5A	3	55465715	55490539	448.578	0.656032	0.260038	2.52284	0.0116413	0.236929
ENSG00000149218	ENDOD1	11	95089810	95132645	333.138	0.626248	0.248259	2.52256	0.0116505	0.236929
ENSG00000143226	FCGR2A	1	161505430	161524013	93.8607	1.13411	0.449742	2.5217	0.0116789	0.23697
ENSG00000233098	CCDC144NL-AS1	17	20868433	21002276	31.042	0.935355	0.370911	2.52178	0.0116763	0.23697
ENSG00000157881	PANK4	1	2508533	2526628	637.254	-0.506423	0.200861	-2.52126	0.0116934	0.236997
ENSG00000151233	GXYLT1	12	42081845	42144879	456.714	0.685483	0.272063	2.51958	0.0117496	0.237347
ENSG00000159842	ABR	17	1003518	1229021	2887.72	-0.41626	0.165186	-2.51995	0.0117372	0.237347
ENSG00000173801	JUP	17	41754604	41786931	3884.36	-0.599105	0.237782	-2.51955	0.0117504	0.237347
ENSG00000108639	SYNGR2	17	78168558	78173527	1458.08	-0.876485	0.347992	-2.51869	0.0117791	0.237468
ENSG00000135426	TESPA1	12	54948018	54984746	26.2637	1.26311	0.501593	2.51819	0.0117961	0.237468
ENSG00000232973	CYP1B1-AS1	2	38073447	38231651	7.34603	1.52576	0.605864	2.51832	0.0117916	0.237468
ENSG00000140575	IQGAP1	15	90388218	90502243	1809.2	0.606341	0.24093	2.51667	0.011847	0.238128
ENSG00000182809	CRIP2	14	105472962	105480170	8212.68	-0.935142	0.371616	-2.51642	0.0118554	0.238128
ENSG00000145020	AMT	3	49416775	49422753	459.563	-0.593804	0.236066	-2.51541	0.0118893	0.238544
ENSG00000105122	RASAL3	19	15451624	15464571	21.878	1.88721	0.7504	2.51494	0.0119054	0.238584
ENSG00000147202	DIAPH2	X	96684663	97604997	320.975	0.744596	0.296113	2.51457	0.0119179	0.238584
ENSG00000008226	DLEC1	3	38039205	38124025	36.0752	2.07624	0.827885	2.50789	0.0121456	0.239651
ENSG00000101888	NXT2	X	109535781	109544690	87.1462	0.737309	0.293673	2.51065	0.012051	0.239651
ENSG00000110934	BIN2	12	51281038	51324668	53.0322	1.11703	0.445194	2.50909	0.0121042	0.239651
ENSG00000112414	ADGRG6	6	142301854	142446266	471.197	0.785144	0.312907	2.50919	0.0121008	0.239651
ENSG00000115641	FHL2	2	105357712	105438513	18432.9	-0.591839	0.236025	-2.50753	0.0121578	0.239651
ENSG00000120694	HSPH1	13	31134974	31162388	1840.29	0.555585	0.221636	2.50675	0.0121847	0.239651
ENSG00000135097	MSI1	12	120341330	120369180	300.434	-0.529448	0.210981	-2.50946	0.0120917	0.239651
ENSG00000135245	HILPDA	7	128455849	128458418	241.877	-0.508357	0.202753	-2.50727	0.0121667	0.239651
ENSG00000143374	TARS2	1	150487364	150507609	514.163	-0.524826	0.209076	-2.51022	0.0120656	0.239651
ENSG00000144810	COL8A1	3	99638475	99799226	148.497	0.653161	0.260532	2.50703	0.012175	0.239651
ENSG00000154864	PIEZO2	18	10666483	11148762	463.618	0.515447	0.205474	2.50857	0.0121221	0.239651
ENSG00000161040	FBXL13	7	102813230	103074843	7.91831	1.49101	0.593483	2.5123	0.0119948	0.239651
ENSG00000168961	LGALS9	17	27629798	27649560	238.015	0.947824	0.377732	2.50925	0.0120987	0.239651
ENSG00000169248	CXCL11	4	76033682	76041415	43.4251	4.21386	1.67759	2.51185	0.0120101	0.239651
ENSG00000171953	ATPAF2	17	17977409	18039209	335.274	-0.436737	0.174028	-2.50957	0.0120877	0.239651
ENSG00000204463	BAG6	6	31639028	31652705	4181.08	-0.550841	0.219563	-2.50881	0.0121138	0.239651
ENSG00000141068	KSR1	17	27456714	27626438	515.111	0.471313	0.18815	2.50498	0.0122457	0.240587
ENSG00000152763	WDR78	1	66812885	66924887	55.7883	0.949638	0.379324	2.5035	0.012297	0.241331
ENSG00000149231	CCDC82	11	96352769	96389923	780.64	0.899507	0.359416	2.50269	0.0123253	0.241622
ENSG00000162951	LRRTM1	2	80288351	80304749	82.2092	-0.726752	0.290526	-2.50151	0.0123666	0.242166
ENSG00000101400	SNTA1	20	33407955	33443892	4668.43	-0.880387	0.352094	-2.50043	0.0124042	0.242375
ENSG00000129250	KIF1C	17	4997948	5028401	3364.43	-0.319493	0.127771	-2.50052	0.0124012	0.242375
ENSG00000090104	RGS1	1	192575727	192580031	26.1306	1.88727	0.754984	2.49975	0.0124281	0.242407
ENSG00000136270	TBRG4	7	45100100	45112047	601.853	-0.768367	0.307536	-2.49846	0.0124733	0.242407
ENSG00000142655	PEX14	1	10472288	10630758	330.675	-0.503421	0.201484	-2.49856	0.0124698	0.242407
ENSG00000171045	TSNARE1	8	142212080	142403240	85.563	-0.690801	0.276468	-2.49867	0.0124662	0.242407
ENSG00000242028	HYPK	15	43796142	43803043	165.375	0.748696	0.299572	2.49922	0.0124467	0.242407
ENSG00000172273	HINFP	11	119121587	119136044	331.751	-0.522627	0.209213	-2.49806	0.0124874	0.242417
ENSG00000003436	TFPI	2	187464230	187565760	2219	0.856457	0.343142	2.49593	0.0125629	0.242654
ENSG00000102048	ASB9	X	15235288	15270467	32.7863	1.45038	0.58118	2.49557	0.0125755	0.242654
ENSG00000116883	AL591845.1	1	36323734	36329221	142.739	0.848917	0.340029	2.4966	0.012539	0.242654
ENSG00000129810	SGO1	3	20160593	20186292	240.225	0.45718	0.183168	2.49596	0.0125617	0.242654
ENSG00000260772	AC012321.1	16	69703065	69704652	301.529	1.14423	0.458602	2.49504	0.0125942	0.242654
ENSG00000263272	AC004148.2	17	5425139	5432876	25.7159	1.16468	0.466649	2.49584	0.0125658	0.242654
ENSG00000277075	HIST1H2AE	6	26216975	26217483	11.1465	-1.46204	0.585922	-2.49528	0.0125859	0.242654
ENSG00000073536	NLE1	17	35128753	35142315	212.308	-0.648317	0.260018	-2.49336	0.0126542	0.24345
ENSG00000233056	ERVH48-1	21	42916803	42925646	17.7559	1.26077	0.505699	2.49312	0.0126626	0.24345
ENSG00000280433	FP565260.7	21	5155499	5165472	195.934	0.644803	0.259285	2.48685	0.012888	0.244731
ENSG00000070413	DGCR2	22	19036282	19122454	1185.75	-0.562184	0.225985	-2.4877	0.0128572	0.244731
ENSG00000103241	FOXF1	16	86510527	86515418	13.3868	2.81534	1.1318	2.48748	0.012865	0.244731
ENSG00000135951	TSGA10	2	98997261	99154964	36.2555	1.06054	0.425797	2.49072	0.0127483	0.244731
ENSG00000139508	SLC46A3	13	28700064	28718970	91.7159	0.692625	0.278426	2.48764	0.0128594	0.244731
ENSG00000141543	EIF4A3	17	80135214	80147183	1074.81	-0.514387	0.206877	-2.48644	0.0129028	0.244731
ENSG00000167220	HDHD2	18	47107403	47150520	494.854	0.530067	0.213003	2.48854	0.0128269	0.244731
ENSG00000176049	JAKMIP2	5	147585439	147782848	42.6851	0.88682	0.356579	2.48702	0.0128817	0.244731
ENSG00000184716	SERINC4	15	43794162	43800221	11.5153	-1.26737	0.509479	-2.48758	0.0128615	0.244731
ENSG00000184908	CLCNKB	1	16043736	16057308	282.594	-0.799679	0.321436	-2.48783	0.0128524	0.244731
ENSG00000223749	MIR503HG	X	134543337	134546632	173.827	0.581801	0.233623	2.49034	0.0127621	0.244731
ENSG00000256667	KLRA1P	12	10588063	10599669	48.3702	0.776508	0.312316	2.48629	0.0129084	0.244731
ENSG00000269984	AC078795.1	3	169777192	169780334	9.28742	1.43245	0.576216	2.48597	0.01292	0.244731
ENSG00000274211	SOCS7	17	38352228	38405593	558.026	-0.382286	0.153684	-2.48748	0.0128652	0.244731
ENSG00000127663	KDM4B	19	4969113	5153595	1161.93	-0.600756	0.241702	-2.48553	0.0129359	0.24474
ENSG00000273155	AC092587.1	2	99154998	99195298	7.36224	2.6598	1.07026	2.4852	0.0129478	0.24474
ENSG00000022840	RNF10	12	120533480	120577594	3929.72	-0.470157	0.189225	-2.48464	0.0129682	0.244869
ENSG00000105357	MYH14	19	50188186	50310545	418.071	0.601344	0.242097	2.48389	0.0129954	0.244927
ENSG00000169564	PCBP1	2	70087454	70089203	4760.34	-0.473414	0.1906	-2.48381	0.0129986	0.244927
ENSG00000073861	TBX21	17	47733244	47746119	10.9702	2.55269	1.02886	2.48108	0.0130984	0.245777
ENSG00000163898	LIPH	3	185506262	185552613	8.44779	2.50624	1.01011	2.48115	0.013096	0.245777
ENSG00000169093	ASMTL	X	1403139	1453762	460.882	-0.747745	0.301268	-2.48199	0.0130651	0.245777
ENSG00000173272	MZT2A	2	131464900	131492743	657.453	-0.930253	0.374891	-2.48139	0.013087	0.245777
ENSG00000101210	EEF1A2	20	63488013	63499315	14537.1	-0.696733	0.2811	-2.4786	0.01319	0.246099
ENSG00000120942	UBIAD1	1	11273206	11296049	327.358	-0.518598	0.209142	-2.47965	0.0131512	0.246099
ENSG00000164124	TMEM144	4	158201604	158255411	197.802	0.519242	0.209508	2.47839	0.0131978	0.246099
ENSG00000167136	ENDOG	9	128818474	128822677	470.229	-0.893449	0.360496	-2.47839	0.0131977	0.246099
ENSG00000176593	AC008969.1	19	58002061	58011232	223.327	0.487463	0.196634	2.47904	0.0131738	0.246099
ENSG00000266904	LINC00663	19	19757366	19776423	54.3605	-0.823017	0.331942	-2.4794	0.0131603	0.246099
ENSG00000085872	CHERP	19	16517889	16542530	989.885	-0.506788	0.204594	-2.47705	0.0132475	0.246536
ENSG00000132478	UNK	17	75784771	75825799	640.051	-0.46035	0.185849	-2.47701	0.0132487	0.246536
ENSG00000008853	RHOBTB2	8	22987417	23020199	1316.37	-0.494125	0.199999	-2.47064	0.0134872	0.247112
ENSG00000082014	SMARCD3	7	151238764	151277896	2092.63	-0.511592	0.207152	-2.46964	0.0135248	0.247112
ENSG00000100941	PNN	14	39175183	39183218	2703.96	0.817997	0.33123	2.46957	0.0135274	0.247112
ENSG00000101347	SAMHD1	20	36890229	36951843	731.527	0.792323	0.320767	2.47009	0.0135078	0.247112
ENSG00000105750	ZNF85	19	20923222	20950697	178.28	0.777649	0.314724	2.47089	0.0134776	0.247112
ENSG00000132432	SEC61G	7	54752250	54759974	916.555	0.820917	0.332315	2.4703	0.0135	0.247112
ENSG00000136235	GPNMB	7	23235967	23275108	3862.32	0.777799	0.314377	2.4741	0.0133573	0.247112
ENSG00000166710	B2M	15	44711477	44718877	8475.29	0.859192	0.347295	2.47395	0.0133627	0.247112
ENSG00000167625	ZNF526	19	42220271	42228201	182.863	-0.506243	0.204595	-2.47437	0.0133472	0.247112
ENSG00000172296	SPTLC3	20	13008979	13169103	39.238	0.912859	0.369545	2.47023	0.0135027	0.247112
ENSG00000175826	CTDNEP1	17	7243591	7252491	1843.12	-0.423665	0.171288	-2.4734	0.0133833	0.247112
ENSG00000176463	SLCO3A1	15	91853695	92172435	1484.23	-0.30462	0.123283	-2.4709	0.0134773	0.247112
ENSG00000185947	ZNF267	16	31873758	31917357	179.436	0.942746	0.380943	2.47477	0.0133323	0.247112
ENSG00000205560	CPT1B	22	50568861	50578465	3943.75	-0.778098	0.31458	-2.47345	0.0133815	0.247112
ENSG00000243547	HNRNPKP4	3	96349554	96350939	10.1006	-1.39578	0.565034	-2.47026	0.0135016	0.247112
ENSG00000254673	AC110275.1	8	43018424	43077334	20.8227	7.47945	3.02826	2.46988	0.0135159	0.247112
ENSG00000279377	AC003973.3	19	21965708	21968529	44.3817	1.59571	0.645109	2.47355	0.0133777	0.247112
ENSG00000283886	BX664615.2	9	39816599	39874562	19.1547	1.30458	0.527757	2.47194	0.0134384	0.247112
ENSG00000134815	DHX34	19	47349281	47382704	289.928	-0.564543	0.228706	-2.46842	0.0135711	0.247406
ENSG00000163697	APBB2	4	40810027	41216714	761.681	0.509809	0.206508	2.46871	0.0135602	0.247406
ENSG00000174516	PELI3	11	66466327	66477337	70.8833	-0.681474	0.276135	-2.4679	0.0135908	0.247515
ENSG00000119689	DLST	14	74881891	74903745	2153.43	-0.539945	0.218866	-2.46701	0.0136245	0.247627
ENSG00000145649	GZMA	5	55102648	55110252	27.9637	2.31688	0.939114	2.4671	0.0136214	0.247627
ENSG00000096872	IFT74	9	26947039	27062930	368.952	0.860258	0.349033	2.46469	0.0137134	0.248738
ENSG00000100304	TTLL12	22	43166622	43187133	357.911	-0.617225	0.250423	-2.46474	0.0137115	0.248738
ENSG00000105732	ZNF574	19	42068477	42081549	250.224	-0.604798	0.245437	-2.46417	0.0137331	0.248844
ENSG00000185252	ZNF74	22	20394115	20408461	283.455	-0.592377	0.240436	-2.46377	0.0137486	0.248875
ENSG00000004468	CD38	4	15778275	15853230	54.2849	1.13927	0.462871	2.46131	0.0138431	0.249437
ENSG00000062485	CS	12	56271699	56300392	8191.48	-0.298907	0.121455	-2.46104	0.0138534	0.249437
ENSG00000064199	SPA17	11	124673798	124697518	125.282	0.70065	0.284714	2.46089	0.0138592	0.249437
ENSG00000076003	MCM6	2	135839626	135876426	1408.4	-0.329311	0.133823	-2.46079	0.013863	0.249437
ENSG00000135744	AGT	1	230702523	230714297	1223.07	-0.698725	0.283904	-2.46113	0.01385	0.249437
ENSG00000274370	AC130371.2	17	83098377	83098987	12.4653	-1.60735	0.653179	-2.46081	0.0138622	0.249437
ENSG00000228526	MIR34AHG	1	9148011	9196983	22.1319	0.997399	0.405455	2.45995	0.0138957	0.249774
ENSG00000240654	C1QTNF9	13	24307166	24322535	127.173	0.738183	0.300217	2.45883	0.013939	0.250302
ENSG00000140368	PSTPIP1	15	76993359	77037332	8.61866	2.31295	0.94081	2.45847	0.0139531	0.250305
ENSG00000117906	RCN2	15	76931619	76954392	917.409	0.547062	0.222647	2.45708	0.0140072	0.251024
ENSG00000094963	FMO2	1	171185208	171211230	92.4883	1.32611	0.540297	2.45441	0.0141115	0.251495
ENSG00000131370	SH3BP5	3	15254853	15341368	674.604	0.493633	0.201133	2.45426	0.0141175	0.251495
ENSG00000146374	RSPO3	6	127118604	127197765	69.0807	0.868273	0.35376	2.45441	0.0141115	0.251495
ENSG00000163378	EOGT	3	68975214	69013961	337.898	0.724338	0.295088	2.45465	0.0141022	0.251495
ENSG00000169122	FAM110B	8	57994509	58204279	980.213	-0.451996	0.184071	-2.45556	0.0140667	0.251495
ENSG00000171864	PRND	20	4721910	4728460	1082.92	0.930584	0.378954	2.45567	0.0140624	0.251495
ENSG00000159173	TNNI1	1	201403768	201429866	30908	-0.778471	0.317288	-2.45352	0.0141467	0.251766
ENSG00000102858	MGRN1	16	4616493	4690974	1124.33	-0.324321	0.132236	-2.4526	0.0141828	0.251967
ENSG00000103043	VAC14	16	70687439	70801161	460.414	-0.505496	0.206134	-2.45227	0.014196	0.251967
ENSG00000140320	BAHD1	15	40439721	40468242	465.014	-0.522746	0.213193	-2.45198	0.0142072	0.251967
ENSG00000166925	TSC22D4	7	100463359	100479279	1452.5	-0.816796	0.333141	-2.45181	0.0142141	0.251967
ENSG00000036530	CYP46A1	14	99684304	99727301	111.263	0.885258	0.361824	2.44665	0.0144189	0.252475
ENSG00000135390	ATP5G2	12	53632726	53677408	4053.04	-0.736181	0.300947	-2.44621	0.0144367	0.252475
ENSG00000139197	PEX5	12	7188685	7218574	464.939	-0.608468	0.248625	-2.44733	0.0143918	0.252475
ENSG00000147912	FBXO10	9	37510892	37576349	266.515	-0.406738	0.166082	-2.44902	0.0143245	0.252475
ENSG00000176928	GCNT4	5	75025346	75030899	7.51123	1.82742	0.74649	2.44802	0.0143642	0.252475
ENSG00000181856	SLC2A4	17	7281667	7288257	1064.6	-0.623677	0.254779	-2.44791	0.0143686	0.252475
ENSG00000182400	TRAPPC6B	14	39147811	39170532	695.171	0.70906	0.289455	2.44964	0.0142999	0.252475
ENSG00000183077	AFMID	17	78187317	78207701	540.041	-0.471	0.192505	-2.44668	0.0144178	0.252475
ENSG00000185019	UBOX5	20	3107573	3160196	131.653	-0.736064	0.300528	-2.44924	0.0143158	0.252475
ENSG00000185730	ZNF696	8	143289676	143298061	92.336	-0.877456	0.358046	-2.45068	0.0142586	0.252475
ENSG00000189319	FAM53B	10	124619292	124744269	1417.02	-0.639324	0.261193	-2.44771	0.0143768	0.252475
ENSG00000198498	TMA16	4	163494442	163520539	275.905	0.484126	0.197754	2.44812	0.0143604	0.252475
ENSG00000234456	MAGI2-AS3	7	79452877	79471208	1316.36	0.953633	0.389853	2.44614	0.0144396	0.252475
ENSG00000270055	AC127502.2	15	30487963	30490313	77.1076	0.756032	0.308708	2.44902	0.0143247	0.252475
ENSG00000069712	KIAA1107	1	92166985	92184723	112.781	0.921038	0.376689	2.44509	0.0144816	0.252717
ENSG00000173406	DAB1	1	56994778	58546734	617.12	1.06663	0.436228	2.44512	0.0144804	0.252717
ENSG00000134470	IL15RA	10	5943639	5978187	23.0837	1.13095	0.462842	2.44349	0.0145459	0.252894
ENSG00000135002	RFK	9	76385517	76394517	316.854	0.623444	0.255071	2.4442	0.0145174	0.252894
ENSG00000136167	LCP1	13	46125920	46211871	352.607	1.85047	0.757148	2.444	0.0145253	0.252894
ENSG00000162777	DENND2D	1	111187174	111204535	36.4159	1.31793	0.539405	2.4433	0.0145536	0.252894
ENSG00000235847	LDHAP7	2	84777259	84778223	7.32343	2.44707	1.00163	2.44309	0.0145621	0.252894
ENSG00000027001	MIPEP	13	23730189	23889419	304.292	-0.348226	0.143147	-2.43265	0.0149889	0.253238
ENSG00000079739	PGM1	1	63593276	63660245	2254.93	-0.353449	0.144873	-2.43972	0.0146987	0.253238
ENSG00000083812	ZNF324	19	58467045	58475436	150.453	-0.551295	0.226173	-2.4375	0.0147894	0.253238
ENSG00000103494	RPGRIP1L	16	53597683	53703938	237.323	0.602148	0.247099	2.43687	0.0148151	0.253238
ENSG00000103495	MAZ	16	29806106	29811164	4631.05	-0.557637	0.229297	-2.43195	0.015018	0.253238
ENSG00000106809	OGN	9	92383967	92404696	3518.09	0.952864	0.390289	2.44143	0.014629	0.253238
ENSG00000118004	COLEC11	2	3594832	3644644	394.682	-0.456561	0.187319	-2.43734	0.0147956	0.253238
ENSG00000126226	PCID2	13	113177539	113208715	730.429	-0.351221	0.144339	-2.43331	0.0149615	0.253238
ENSG00000132155	RAF1	3	12583601	12664226	2642.8	-0.384517	0.158245	-2.42988	0.0151038	0.253238
ENSG00000133138	TBC1D8B	X	106802680	106876145	105.433	0.829655	0.341091	2.43236	0.0150008	0.253238
ENSG00000135090	TAOK3	12	118149801	118372945	934.252	0.638736	0.261924	2.43863	0.0147431	0.253238
ENSG00000137502	RAB30	11	82973133	83071923	479.195	0.7424	0.305232	2.43225	0.0150054	0.253238
ENSG00000137960	GIPC2	1	77979542	78138449	26.6922	0.951263	0.391389	2.43048	0.0150788	0.253238
ENSG00000140022	STON2	14	81260656	81436465	42.8291	0.887644	0.364923	2.43242	0.0149985	0.253238
ENSG00000140057	AK7	14	96392111	96489427	46.575	1.03251	0.423802	2.4363	0.0148383	0.253238
ENSG00000143799	PARP1	1	226360691	226408079	4981	-0.327672	0.13478	-2.43116	0.0150506	0.253238
ENSG00000143924	EML4	2	42169350	42332548	1063.83	0.590103	0.242516	2.43326	0.0149637	0.253238
ENSG00000157514	TSC22D3	X	107713221	107777342	992.909	-0.480354	0.197683	-2.42992	0.015102	0.253238
ENSG00000160094	ZNF362	1	33256545	33300719	948.475	-0.323622	0.132737	-2.43808	0.0147657	0.253238
ENSG00000160678	S100A1	1	153627926	153632039	48.1751	1.09456	0.448528	2.44034	0.0146733	0.253238
ENSG00000160883	HK3	5	176880869	176899332	10.2699	1.93651	0.793754	2.43968	0.0147003	0.253238
ENSG00000163879	DNALI1	1	37556919	37566857	217.987	0.682399	0.280036	2.43683	0.0148168	0.253238
ENSG00000169432	SCN9A	2	166195185	166375993	181.307	0.704886	0.290082	2.42995	0.0151008	0.253238
ENSG00000170035	UBE2E3	2	180967248	181076585	1234.58	-0.31036	0.127342	-2.43721	0.0148012	0.253238
ENSG00000170089	AC106795.1	5	177809407	177950732	305.509	0.680659	0.279931	2.43152	0.0150355	0.253238
ENSG00000176055	MBLAC2	5	90458203	90474768	186.515	0.964801	0.396416	2.43381	0.0149407	0.253238
ENSG00000179743	FLJ37453	1	15834474	15848147	75.3617	-0.750429	0.307497	-2.44044	0.0146693	0.253238
ENSG00000182873	PRKCZ-AS1	1	2181794	2184389	20.7334	-0.974394	0.400629	-2.43216	0.015009	0.253238
ENSG00000198729	PPP1R14C	6	150143076	150250357	3475.02	-0.293958	0.120614	-2.43717	0.0148027	0.253238
ENSG00000204642	HLA-F	6	29722775	29738528	64.2528	1.71553	0.70386	2.43732	0.0147966	0.253238
ENSG00000205678	TECRL	4	64275257	64409468	8016.97	0.986116	0.404923	2.43532	0.0148787	0.253238
ENSG00000214140	PRCD	17	76527586	76553578	31.5249	-0.858914	0.353257	-2.43141	0.0150401	0.253238
ENSG00000226197	AL583785.1	9	13446491	13487511	33.3403	1.02481	0.420419	2.43759	0.0147855	0.253238
ENSG00000235750	KIAA0040	1	175156987	175192999	316.698	0.4299	0.176579	2.4346	0.0149084	0.253238
ENSG00000247095	MIR210HG	11	565660	568457	216.209	-0.798653	0.327552	-2.43825	0.0147587	0.253238
ENSG00000254838	GVINP1	11	6713536	6746439	35.7356	1.17404	0.482749	2.43199	0.0150159	0.253238
ENSG00000160307	S100B	21	46598962	46605208	155.115	0.945466	0.388529	2.43345	0.0149556	0.253238
ENSG00000277701	AC159540.2	2	97281904	97291780	132.687	0.725397	0.298791	2.42778	0.0151917	0.254476
ENSG00000014138	POLA2	11	65261762	65305589	358.212	-0.545919	0.224945	-2.4269	0.0152286	0.254618
ENSG00000071073	MGAT4A	2	98619106	98731126	253.425	0.521123	0.214728	2.4269	0.0152286	0.254618
ENSG00000165804	ZNF219	14	21090046	21104722	899.664	-0.823494	0.339508	-2.42555	0.0152853	0.254618
ENSG00000167371	PRRT2	16	29811382	29815892	266.961	0.560804	0.231168	2.42595	0.0152682	0.254618
ENSG00000174695	TMEM167A	5	83052846	83077863	1277.09	0.591264	0.243753	2.42567	0.0152803	0.254618
ENSG00000279161	AC093503.3	19	46636810	46639161	24.3672	1.08206	0.446016	2.42606	0.0152639	0.254618
ENSG00000182087	TMEM259	19	1009648	1021179	1906.42	-0.588627	0.242836	-2.42397	0.0153517	0.255487
ENSG00000056736	IL17RB	3	53846580	53865800	43.6457	-0.676505	0.279492	-2.42048	0.0154999	0.255759
ENSG00000104973	MED25	19	49818279	49838816	636.747	-0.709076	0.292978	-2.42024	0.0155104	0.255759
ENSG00000112561	TFEB	6	41683978	41736259	506.737	-0.738412	0.304983	-2.42116	0.0154712	0.255759
ENSG00000130726	TRIM28	19	58544091	58550722	4560.43	-0.807042	0.333107	-2.42277	0.0154025	0.255759
ENSG00000142583	SLC2A5	1	9035107	9088478	26.1812	-1.59841	0.660364	-2.4205	0.0154993	0.255759
ENSG00000154175	ABI3BP	3	100749156	100993515	461.5	0.830287	0.342652	2.42312	0.0153879	0.255759
ENSG00000167705	RILP	17	1646145	1650077	377.639	-0.725043	0.299388	-2.42175	0.0154459	0.255759
ENSG00000179364	PACS2	14	105300563	105398147	1482.04	-0.527878	0.217958	-2.42193	0.0154384	0.255759
ENSG00000197879	MYO1C	17	1464098	1492812	4518.36	-0.458219	0.18927	-2.42098	0.0154786	0.255759
ENSG00000198478	SH3BGRL2	6	79631283	79703659	318.756	0.452499	0.186843	2.42182	0.0154431	0.255759
ENSG00000138867	GUCD1	22	24540423	24555935	1571.81	-0.567316	0.234483	-2.41943	0.0155447	0.255854
ENSG00000242697	RPL5P12	4	98025390	98026240	155.032	0.901098	0.372429	2.41952	0.0155412	0.255854
ENSG00000181619	GPR135	14	59429022	59465342	95.8349	0.765842	0.316658	2.41852	0.0155838	0.256263
ENSG00000182095	TNRC18	7	5306790	5425414	2916.66	-0.435663	0.180163	-2.41816	0.0155993	0.256283
ENSG00000149269	PAK1	11	77321707	77474635	196.028	0.59477	0.246034	2.41743	0.0156305	0.25656
ENSG00000108700	CCL8	17	34319036	34321402	9.24666	2.00762	0.830834	2.41639	0.0156751	0.256952
ENSG00000133392	MYH11	16	15703172	15857033	867.667	0.736676	0.304889	2.41621	0.015683	0.256952
ENSG00000127507	ADGRE2	19	14732393	14778541	12.1652	2.15023	0.890249	2.41531	0.0157219	0.257355
ENSG00000089048	ESF1	20	13714322	13784886	736.609	0.742137	0.307476	2.41364	0.015794	0.257659
ENSG00000105982	RNF32	7	156640281	156677130	9.23663	1.60006	0.662902	2.41372	0.0157905	0.257659
ENSG00000159111	MRPL10	17	47823272	47831534	749.021	-0.600315	0.248683	-2.41398	0.0157793	0.257659
ENSG00000179564	LSMEM2	3	50279027	50288114	497.254	-0.708362	0.293494	-2.41355	0.0157979	0.257659
ENSG00000103510	KAT8	16	31115754	31131393	1104.09	-0.399155	0.165502	-2.41178	0.0158749	0.25813
ENSG00000108179	PPIF	10	79347469	79355337	2004.61	-0.557769	0.231245	-2.41203	0.015864	0.25813
ENSG00000157827	FMNL2	2	152335237	152649834	605.158	0.518265	0.214826	2.41248	0.0158442	0.25813
ENSG00000227671	AL390728.4	1	247189851	247210856	212.015	0.722581	0.299632	2.41156	0.0158842	0.25813
ENSG00000086189	DIMT1	5	62387254	62403939	322.227	0.609982	0.2531	2.41004	0.0159508	0.258293
ENSG00000127249	ATP13A4	3	193402077	193593111	17.6972	2.22292	0.922086	2.41075	0.0159196	0.258293
ENSG00000196912	ANKRD36B	2	97492663	97589965	210.027	0.912827	0.378764	2.41002	0.0159518	0.258293
ENSG00000197977	ELOVL2	6	10980759	11044314	144.641	0.823878	0.341854	2.41003	0.0159512	0.258293
ENSG00000180530	NRIP1	21	14961235	15065936	861.069	0.666603	0.276642	2.40962	0.0159691	0.258339
ENSG00000178075	GRAMD1C	3	113828182	113947174	34.8045	0.906703	0.376516	2.40814	0.016034	0.259062
ENSG00000277734	TRAC	14	22547506	22552154	42.7231	2.06719	0.858487	2.40795	0.0160426	0.259062
ENSG00000121895	TMEM156	4	38966744	39032922	11.6137	1.42957	0.594353	2.40525	0.0161613	0.260079
ENSG00000170323	FABP4	8	81478419	81483263	723.319	0.581037	0.241575	2.4052	0.0161635	0.260079
ENSG00000215915	ATAD3C	1	1449689	1470158	18.7487	1.13117	0.470165	2.4059	0.0161328	0.260079
ENSG00000221890	NPTXR	22	38818452	38843982	748.911	-0.550755	0.228978	-2.40527	0.0161605	0.260079
ENSG00000111339	ART4	12	14825569	14843495	79.2339	0.859507	0.35765	2.40321	0.0162519	0.260157
ENSG00000133275	CSNK1G2	19	1941149	1981338	632.501	-0.473961	0.197151	-2.40404	0.0162148	0.260157
ENSG00000133424	LARGE1	22	33162226	33922841	3175.5	-0.543211	0.225915	-2.40449	0.0161951	0.260157
ENSG00000134899	ERCC5	13	102844844	102876001	150.167	0.638334	0.265607	2.40331	0.0162475	0.260157
ENSG00000142621	FHAD1	1	15247272	15400283	19.0936	2.2343	0.929745	2.40313	0.0162553	0.260157
ENSG00000179632	MAF1	8	144104499	144107611	1615.4	-0.690927	0.287416	-2.40392	0.0162202	0.260157
ENSG00000162733	DDR2	1	162631373	162787400	1302.05	0.542364	0.225808	2.40189	0.0163107	0.26058
ENSG00000166801	FAM111A	11	59142748	59155039	801.025	0.53581	0.223056	2.40213	0.0162999	0.26058
ENSG00000106459	NRF1	7	129611714	129757082	288.689	-0.365922	0.152448	-2.4003	0.0163816	0.260764
ENSG00000106537	TSPAN13	7	16753535	16784536	652.093	0.489429	0.20389	2.40046	0.0163744	0.260764
ENSG00000113356	POLR3G	5	90471748	90514553	24.0121	0.958745	0.399288	2.40114	0.0163443	0.260764
ENSG00000122376	FAM35A	10	87094161	87191468	383.578	0.486257	0.202607	2.40001	0.0163948	0.260764
ENSG00000166526	ZNF3	7	100064033	100082548	574.684	-0.303825	0.126566	-2.40052	0.0163717	0.260764
ENSG00000079156	OSBPL6	2	178194481	178402891	96.7299	0.719702	0.300088	2.39831	0.0164711	0.261052
ENSG00000179859	AC104581.1	17	7913324	7916276	62.4535	-0.583241	0.243184	-2.39835	0.016469	0.261052
ENSG00000237463	AL157714.2	1	165476841	165582155	112.357	-0.602625	0.251201	-2.39897	0.0164413	0.261052
ENSG00000274828	AC068473.5	18	79677287	79679358	97.0101	-0.471823	0.196725	-2.39838	0.0164676	0.261052
ENSG00000167513	CDT1	16	88803213	88809258	312.824	-0.925714	0.386242	-2.39672	0.0165425	0.261491
ENSG00000179604	CDC42EP4	17	73283624	73312175	611.424	-0.495525	0.206749	-2.39675	0.0165413	0.261491
ENSG00000231389	HLA-DPA1	6	33064569	33080775	284.08	1.29519	0.540275	2.39727	0.0165175	0.261491
ENSG00000117091	CD48	1	160678746	160711851	23.7929	1.92875	0.805082	2.39572	0.0165877	0.261975
ENSG00000063244	U2AF2	19	55654146	55674715	2209.51	-0.405426	0.169276	-2.39506	0.0166177	0.261987
ENSG00000178802	MPI	15	74890005	74902219	615.713	-0.473596	0.197717	-2.39533	0.0166056	0.261987
ENSG00000069974	RAB27A	15	55202966	55319113	345.619	0.496702	0.207734	2.39105	0.0168002	0.262176
ENSG00000102034	ELF4	X	130064874	130110716	171.68	0.567947	0.237554	2.39081	0.0168112	0.262176
ENSG00000102226	USP11	X	47232690	47248328	2033.48	-0.450365	0.188346	-2.39115	0.0167956	0.262176
ENSG00000124920	MYRF	11	61752642	61788518	326.976	-0.678605	0.283843	-2.39077	0.0168129	0.262176
ENSG00000129757	CDKN1C	11	2883213	2885881	588.611	-0.666492	0.278482	-2.39331	0.0166973	0.262176
ENSG00000131171	SH3BGRL	X	81201943	81298547	1224.59	0.797389	0.333549	2.39062	0.01682	0.262176
ENSG00000155463	OXA1L	14	22766522	22773041	2278.48	-0.470205	0.196597	-2.39172	0.0167695	0.262176
ENSG00000183742	MACC1	7	20134655	20217404	12.0062	2.6614	1.11184	2.3937	0.0166794	0.262176
ENSG00000188566	NDOR1	9	137205685	137217009	87.5563	-0.714857	0.298592	-2.39409	0.0166616	0.262176
ENSG00000189067	LITAF	16	11547722	11636381	469.344	0.589632	0.246676	2.39031	0.016834	0.262176
ENSG00000213920	MDP1	14	24213937	24216070	63.7831	-1.1183	0.467826	-2.39041	0.0168296	0.262176
ENSG00000228672	PROB1	5	139390592	139395713	1016.15	-0.853277	0.356514	-2.39339	0.0166934	0.262176
ENSG00000229619	MBNL1-AS1	3	152262616	152269555	79.4748	0.715656	0.299147	2.39232	0.0167421	0.262176
ENSG00000259291	ZNF710-AS1	15	90074512	90082207	1565.84	-0.505172	0.211213	-2.39177	0.0167674	0.262176
ENSG00000135378	PRRG4	11	32829943	32858123	14.8531	1.47095	0.615568	2.38958	0.0168674	0.262275
ENSG00000156313	RPGR	X	38269163	38327564	142.347	0.721771	0.302055	2.38954	0.0168696	0.262275
ENSG00000073111	MCM2	3	127598223	127622436	1141.6	-0.609396	0.255409	-2.38596	0.0170347	0.262622
ENSG00000095585	BLNK	10	96191702	96271587	11.0787	1.52732	0.639939	2.38666	0.0170023	0.262622
ENSG00000102981	PARD6A	16	67660946	67662778	17.665	-1.25809	0.527036	-2.38711	0.0169814	0.262622
ENSG00000126860	EVI2A	17	31317560	31321884	25.7488	1.51891	0.635959	2.38838	0.016923	0.262622
ENSG00000134590	RTL8C	X	135032366	135033546	3366.65	-0.54229	0.227238	-2.38644	0.0170125	0.262622
ENSG00000150893	FREM2	13	38687129	38887131	649.036	0.813459	0.340833	2.38667	0.0170015	0.262622
ENSG00000163535	SGO2	2	200510008	200583782	633.477	0.64149	0.268631	2.388	0.0169402	0.262622
ENSG00000170006	TMEM154	4	152618632	152680165	24.4056	1.2355	0.517834	2.3859	0.0170373	0.262622
ENSG00000178921	PFAS	17	8247618	8270491	627.753	-0.61155	0.256168	-2.3873	0.0169726	0.262622
ENSG00000184489	PTP4A3	8	141391993	141432454	3752.04	-0.794567	0.333072	-2.38557	0.0170528	0.262622
ENSG00000263647	BPTFP1	17	64761912	64762710	21.0772	2.21904	0.930142	2.3857	0.0170468	0.262622
ENSG00000168939	SPRY3	X	155767812	155782459	80.5123	0.574245	0.240766	2.38507	0.0170758	0.26275
ENSG00000143851	PTPN7	1	202147013	202161588	30.0167	1.75987	0.738096	2.38434	0.0171098	0.262824
ENSG00000177427	MIEF2	17	18260534	18266552	304.413	-0.864187	0.362406	-2.38459	0.0170984	0.262824
ENSG00000171659	GPR34	X	41688973	41697277	35.3231	1.1658	0.489072	2.38371	0.0171393	0.262986
ENSG00000157538	DSCR3	21	37223420	37267919	704.648	0.474463	0.199063	2.38348	0.0171497	0.262986
ENSG00000120594	PLXDC2	10	19816239	20289856	847.947	0.676345	0.283861	2.38266	0.017188	0.26313
ENSG00000150471	ADGRL3	4	61201258	62078335	564.469	0.604813	0.253867	2.3824	0.0172	0.26313
ENSG00000166432	ZMAT1	X	101882288	101932031	396.821	0.686377	0.288148	2.38203	0.0172177	0.26313
ENSG00000184564	SLITRK6	13	85792790	85799488	143.468	0.835894	0.350892	2.3822	0.0172097	0.26313
ENSG00000112511	PHF1	6	33410399	33416453	910.84	-0.625436	0.262629	-2.38144	0.0172449	0.263322
ENSG00000106483	SFRP4	7	37905932	38025695	109.386	0.826959	0.347328	2.38091	0.0172697	0.26336
ENSG00000152207	CYSLTR2	13	48653711	48711226	203.733	0.826185	0.347071	2.38045	0.0172914	0.26336
ENSG00000168679	SLC16A4	1	110362848	110391082	37.2713	0.842884	0.354047	2.38071	0.0172793	0.26336
ENSG00000068354	TBC1D25	X	48539457	48562609	325.535	-0.487411	0.204879	-2.37902	0.0173587	0.263491
ENSG00000130717	UCK1	9	131523801	131531268	521.471	-0.551402	0.231717	-2.37964	0.0173297	0.263491
ENSG00000136048	DRAM1	12	101877351	102012130	72.7679	0.739989	0.311037	2.3791	0.0173548	0.263491
ENSG00000163728	TTC14	3	180602130	180617828	897.676	0.624995	0.262635	2.37971	0.0173265	0.263491
ENSG00000165169	DYNLT3	X	37836757	37847637	347.157	0.817748	0.343781	2.37869	0.0173744	0.263507
ENSG00000116685	KIAA2013	1	11919591	11926428	758.216	-0.620161	0.261083	-2.37534	0.0175326	0.265235
ENSG00000154479	CCDC173	2	169645425	169694433	19.2941	1.71574	0.722244	2.37557	0.0175217	0.265235
ENSG00000240065	PSMB9	6	32844136	32859585	70.5474	1.42407	0.599395	2.37584	0.017509	0.265235
ENSG00000215447	BX322557.1	21	45288052	45291738	121.532	0.551295	0.232241	2.3738	0.0176061	0.266122
ENSG00000115194	SLC30A3	2	27253684	27275817	343.699	-0.770614	0.324769	-2.37281	0.0176534	0.266373
ENSG00000141736	ERBB2	17	39687914	39730426	4664.4	-0.475146	0.200271	-2.37252	0.0176672	0.266373
ENSG00000144647	POMGNT2	3	43079232	43106076	304.22	-0.510759	0.215245	-2.37292	0.0176482	0.266373
ENSG00000244733	AL132656.2	10	79660891	79677996	17.2031	1.62435	0.685037	2.37119	0.0177308	0.267108
ENSG00000011451	WIZ	19	15419980	15449951	1086.54	-0.46146	0.19491	-2.36755	0.0179064	0.267186
ENSG00000049768	FOXP3	X	49250436	49264826	8.52371	1.88641	0.7969	2.36719	0.0179237	0.267186
ENSG00000104131	EIF3J	15	44537057	44563029	1596.28	0.543101	0.229428	2.36719	0.0179236	0.267186
ENSG00000139055	ERP27	12	14914035	14939082	13.3849	1.83433	0.773843	2.37042	0.0177679	0.267186
ENSG00000143409	MINDY1	1	150996086	151008375	469.403	-0.343558	0.145159	-2.36677	0.0179443	0.267186
ENSG00000145029	NICN1	3	49422946	49429326	211.716	-0.706615	0.298154	-2.36997	0.0177896	0.267186
ENSG00000162227	TAF6L	11	62771303	62787342	194.162	-0.81492	0.343829	-2.37013	0.0177817	0.267186
ENSG00000168672	FAM84B	8	126552442	126558393	2702.38	-0.645135	0.272465	-2.36777	0.0178955	0.267186
ENSG00000171853	TRAPPC12	2	3379675	3485094	624.198	-0.404187	0.17065	-2.36851	0.0178597	0.267186
ENSG00000183840	GPR39	2	132416574	132646559	119.354	-0.596161	0.251669	-2.36883	0.0178445	0.267186
ENSG00000184343	SRPK3	X	153776412	153785732	489.426	-0.862813	0.364093	-2.36976	0.0177996	0.267186
ENSG00000188807	TMEM201	1	9588922	9614873	549.636	-0.698303	0.29504	-2.36681	0.0179422	0.267186
ENSG00000254772	EEF1G	11	62559601	62574086	35228	-0.533375	0.225167	-2.36879	0.0178463	0.267186
ENSG00000263809	AC135178.2	17	8368638	8383187	242.529	-0.830303	0.35072	-2.36743	0.0179122	0.267186
ENSG00000066136	NFYC	1	40691648	40771603	1763.29	-0.317669	0.134315	-2.36511	0.0180246	0.267203
ENSG00000104221	BRF2	8	37843268	37849904	184.782	-0.514453	0.21743	-2.36606	0.0179784	0.267203
ENSG00000114923	SLC4A3	2	219627327	219641980	5469.62	-0.792433	0.335102	-2.36475	0.0180421	0.267203
ENSG00000166823	MESP1	15	89748661	89751310	11.4017	-1.50638	0.636916	-2.36512	0.0180243	0.267203
ENSG00000170322	NFRKB	11	129863636	129895590	604.806	-0.310767	0.131427	-2.36456	0.0180514	0.267203
ENSG00000172748	ZNF596	8	232137	264703	81.3508	0.535657	0.22659	2.36399	0.0180794	0.267203
ENSG00000183087	GAS6	13	113820549	113864067	2603.22	-0.875711	0.370436	-2.364	0.0180788	0.267203
ENSG00000251216	AC106895.2	4	173924207	173990861	17.1361	1.26501	0.534854	2.36515	0.0180227	0.267203
ENSG00000223768	LINC00205	21	45293285	45297354	70.1883	0.547664	0.231652	2.36417	0.0180707	0.267203
ENSG00000062716	VMP1	17	59707192	59842255	747.823	0.44314	0.187589	2.36229	0.0181622	0.267329
ENSG00000065320	NTN1	17	9021542	9244000	346.485	-0.603166	0.255448	-2.36121	0.0182155	0.267329
ENSG00000081985	IL12RB2	1	67307364	67396900	10.3406	1.99394	0.844274	2.36172	0.0181902	0.267329
ENSG00000086061	DNAJA1	9	33025211	33039907	2839.13	0.498198	0.210977	2.36139	0.0182067	0.267329
ENSG00000110660	SLC35F2	11	107790991	107928293	99.6569	0.537818	0.227672	2.36225	0.0181643	0.267329
ENSG00000134709	HOOK1	1	59814786	59876378	173.144	0.798351	0.33813	2.36108	0.0182219	0.267329
ENSG00000151327	FAM177A1	14	35044907	35113130	709.856	0.506423	0.214356	2.36253	0.0181506	0.267329
ENSG00000154553	PDLIM3	4	185500660	185535612	1434.38	0.604747	0.256016	2.36214	0.0181697	0.267329
ENSG00000173153	ESRRA	11	64305572	64316743	845.143	-0.861384	0.364644	-2.36226	0.0181637	0.267329
ENSG00000138496	PARP9	3	122527924	122564577	420.417	0.836339	0.35437	2.36007	0.0182714	0.267837
ENSG00000151470	C4orf33	4	129093317	129116640	107.01	0.658205	0.279031	2.35889	0.0183296	0.268034
ENSG00000169100	SLC25A6	X	1386152	1392724	7918.95	-0.535276	0.226893	-2.35916	0.0183166	0.268034
ENSG00000142149	HUNK	21	31873315	32044633	149.412	0.471694	0.199917	2.35944	0.0183025	0.268034
ENSG00000162739	SLAMF6	1	160485030	160523262	7.64366	2.96587	1.25786	2.35787	0.01838	0.268333
ENSG00000269416	LINC01224	19	23399233	23416075	122.091	-0.522833	0.221723	-2.35805	0.0183715	0.268333
ENSG00000105928	DFNA5	7	24698353	24758113	222.811	-0.429285	0.182124	-2.35711	0.0184179	0.268668
ENSG00000123106	CCDC91	12	28133249	28581511	687.521	0.73851	0.31337	2.35667	0.0184395	0.268765
ENSG00000134061	CD180	5	67179613	67196799	15.5067	1.30945	0.555774	2.35609	0.0184684	0.268856
ENSG00000134323	MYCN	2	15940564	15947007	431.479	-0.610724	0.259231	-2.3559	0.0184777	0.268856
ENSG00000242114	MTFP1	22	30425530	30429053	147.303	-0.896027	0.380375	-2.35564	0.0184907	0.268856
ENSG00000139117	CPNE8	12	38646822	38907430	145.124	0.700242	0.297371	2.35478	0.0185338	0.269265
ENSG00000166592	RRAD	16	66921679	66925644	3787.41	-0.904252	0.384063	-2.35444	0.0185508	0.269295
ENSG00000142330	CAPN10	2	240586716	240617705	384.491	-0.813861	0.345816	-2.35345	0.0186001	0.269791
ENSG00000100138	SNU13	22	41673930	41690504	1805.2	-0.535713	0.227847	-2.35119	0.0187134	0.270592
ENSG00000101162	TUBB1	20	59019254	59026654	72.5577	0.757881	0.322427	2.35055	0.0187457	0.270592
ENSG00000140873	ADAMTS18	16	77247813	77435114	20.5461	0.929228	0.395295	2.35072	0.0187371	0.270592
ENSG00000148334	PTGES2	9	128120693	128128462	653.892	-0.698821	0.297199	-2.35135	0.0187052	0.270592
ENSG00000177000	MTHFR	1	11785723	11806920	1170.34	-0.704744	0.299685	-2.35162	0.0186919	0.270592
ENSG00000180776	ZDHHC20	13	21372573	21459370	715.422	0.661835	0.281508	2.35103	0.0187214	0.270592
ENSG00000166750	SLFN5	17	35243036	35273655	556.696	0.640632	0.272617	2.34993	0.0187768	0.270663
ENSG00000186350	RXRA	9	134317098	134440585	1092.36	-0.531751	0.226291	-2.34985	0.0187808	0.270663
ENSG00000165637	VDAC2	10	75210154	75231448	5363.73	-0.240076	0.102255	-2.34782	0.0188835	0.271746
ENSG00000177106	EPS8L2	11	694438	727727	43.817	1.91822	0.81704	2.34777	0.0188862	0.271746
ENSG00000139352	ASCL1	12	102957686	102960516	6.41976	2.46225	1.04904	2.34713	0.0189184	0.271877
ENSG00000162231	NXF1	11	62792123	62806302	2030.5	-0.283812	0.120957	-2.3464	0.0189558	0.271877
ENSG00000162396	PARS2	1	54756898	54764514	108.162	-0.557189	0.237414	-2.3469	0.0189301	0.271877
ENSG00000182752	PAPPA	9	116153804	116402322	220.442	0.625939	0.26676	2.34645	0.0189531	0.271877
ENSG00000185305	ARL15	5	53883945	54310582	523.694	0.549709	0.234337	2.34581	0.018986	0.272092
ENSG00000163517	HDAC11	3	13479724	13506424	331.605	-0.781662	0.333406	-2.34447	0.0190539	0.272848
ENSG00000160570	DEDD2	19	42198598	42220140	235.636	-0.562824	0.240192	-2.34323	0.0191177	0.273543
ENSG00000100336	APOL4	22	36189124	36204840	539.464	0.717886	0.306547	2.34184	0.0191887	0.274161
ENSG00000130649	CYP2E1	10	133520406	133561220	14.0717	-1.21546	0.519029	-2.34179	0.0191914	0.274161
ENSG00000121753	ADGRB2	1	31727117	31764893	667.637	-0.66124	0.28249	-2.34076	0.0192448	0.274268
ENSG00000157837	SPPL3	12	120762510	120904371	961.174	-0.385821	0.164823	-2.34082	0.0192412	0.274268
ENSG00000234420	ZNF37BP	10	42513510	42552822	367.645	0.80119	0.342217	2.34118	0.0192231	0.274268
ENSG00000006282	SPATA20	17	50543058	50555852	909.726	-0.723825	0.310077	-2.33434	0.0195781	0.274286
ENSG00000075415	SLC25A3	12	98593591	98606379	12438.8	-0.553117	0.236622	-2.33756	0.0194103	0.274286
ENSG00000076248	UNG	12	109097574	109110992	731.397	-0.483622	0.207269	-2.33331	0.0196321	0.274286
ENSG00000102805	CLN5	13	76990660	77019143	287.641	0.386032	0.165151	2.33744	0.0194161	0.274286
ENSG00000123933	MXD4	4	2247432	2262294	1027.74	-0.684321	0.29297	-2.33581	0.0195011	0.274286
ENSG00000126603	GLIS2	16	4314761	4339597	691.771	-0.562135	0.240714	-2.33528	0.0195287	0.274286
ENSG00000127870	RNF6	13	26132115	26222493	499.686	0.540782	0.231227	2.33875	0.0193485	0.274286
ENSG00000128606	LRRC17	7	102912991	102944949	599.623	0.489074	0.209208	2.33774	0.0194009	0.274286
ENSG00000128833	MYO5C	15	52192322	52295798	175.216	0.654919	0.280147	2.33777	0.019399	0.274286
ENSG00000130159	ECSIT	19	11505916	11529174	1013.51	-0.751181	0.321919	-2.33345	0.0196245	0.274286
ENSG00000131730	CKMT2	5	81233285	81266397	6167.33	-0.450572	0.192709	-2.3381	0.0193823	0.274286
ENSG00000133878	DUSP26	8	33591332	33600106	490.38	-0.605399	0.25921	-2.33555	0.0195146	0.274286
ENSG00000138735	PDE5A	4	119494395	119628991	420.769	0.51811	0.222072	2.33307	0.0196447	0.274286
ENSG00000148841	ITPRIP	10	104309698	104338404	722.773	-0.55323	0.23703	-2.33401	0.0195952	0.274286
ENSG00000149657	LSM14B	20	62122461	62135378	1142.51	-0.268869	0.115215	-2.33364	0.0196145	0.274286
ENSG00000152910	CNTNAP4	16	76277278	76559238	6.88326	-1.68478	0.722214	-2.3328	0.0196584	0.274286
ENSG00000162366	PDZK1IP1	1	47183593	47191044	9.65458	-1.50854	0.644667	-2.34003	0.0192819	0.274286
ENSG00000164897	TMUB1	7	151081080	151083546	365.839	-0.677007	0.289365	-2.33963	0.0193028	0.274286
ENSG00000166477	LEO1	15	51938025	51971806	493.699	0.709768	0.304134	2.33373	0.0196098	0.274286
ENSG00000174915	PTDSS2	11	448268	491399	446.82	-0.690958	0.295901	-2.3351	0.0195383	0.274286
ENSG00000179813	FAM216B	13	42781550	42791549	132.906	1.31178	0.561727	2.33526	0.0195299	0.274286
ENSG00000182810	DDX28	16	68021274	68023442	118.099	-0.843266	0.3608	-2.33721	0.0194283	0.274286
ENSG00000185070	FLRT2	14	85530144	85654426	1622.87	0.436568	0.186857	2.33638	0.0194715	0.274286
ENSG00000196365	LONP1	19	5691834	5720572	1496.53	-0.59485	0.25496	-2.33311	0.0196423	0.274286
ENSG00000204131	NHSL2	X	71910818	72161750	506.012	0.610504	0.261261	2.33676	0.0194516	0.274286
ENSG00000204469	PRRC2A	6	31620720	31637771	5982.71	-0.515574	0.220487	-2.33834	0.0193697	0.274286
ENSG00000228878	SEPT7-AS1	7	35751856	35800616	36.4831	0.711365	0.304933	2.33286	0.0196555	0.274286
ENSG00000276550	HERC2P2	15	22495570	22590815	1959.89	0.664924	0.285116	2.33212	0.0196944	0.274575
ENSG00000196329	GIMAP5	7	150722253	150750033	101.033	0.69016	0.295987	2.33172	0.0197152	0.274652
ENSG00000275302	CCL4	17	36103590	36105621	17.8486	2.00588	0.860386	2.33137	0.0197338	0.274698
ENSG00000082175	PGR	11	101029624	101130524	144.146	0.830585	0.356513	2.32975	0.0198193	0.274744
ENSG00000108405	P2RX1	17	3896592	3916500	425.089	-0.583901	0.250594	-2.33007	0.0198027	0.274744
ENSG00000118495	PLAGL1	6	143940300	144064599	893.885	0.373554	0.160349	2.32964	0.0198253	0.274744
ENSG00000168491	CCDC110	4	185445182	185471759	17.5215	1.57909	0.67793	2.32928	0.0198443	0.274744
ENSG00000181634	TNFSF15	9	114784635	114806126	19.3086	1.22156	0.524389	2.3295	0.0198328	0.274744
ENSG00000242574	HLA-DMB	6	32934629	32941070	61.9238	1.1377	0.488179	2.3305	0.0197798	0.274744
ENSG00000261490	AC005674.2	4	10068089	10073019	203.921	0.588968	0.252813	2.32966	0.0198239	0.274744
ENSG00000173276	ZBTB21	21	41986831	42010387	269.913	0.735161	0.315684	2.32879	0.0198704	0.274895
ENSG00000102057	KCND1	X	48961378	48971569	50.3197	0.676866	0.290803	2.32757	0.0199348	0.275206
ENSG00000160588	MPZL3	11	118226690	118252350	26.2614	1.09606	0.470822	2.32798	0.0199131	0.275206
ENSG00000161249	DMKN	19	35497220	35513658	314.975	-0.605098	0.259978	-2.32749	0.0199389	0.275206
ENSG00000108231	LGI1	10	93757809	93806272	18.6067	1.13723	0.489042	2.32542	0.0200497	0.275433
ENSG00000111674	ENO2	12	6913745	6923698	713.665	-0.455514	0.195787	-2.32658	0.0199876	0.275433
ENSG00000115286	NDUFS7	19	1383527	1395589	1283.44	-0.880634	0.378786	-2.32489	0.0200781	0.275433
ENSG00000132591	ERAL1	17	28854938	28861067	624.17	-0.57053	0.245374	-2.32514	0.0200643	0.275433
ENSG00000158473	CD1D	1	158179947	158184896	51.6142	0.583469	0.250825	2.3262	0.0200078	0.275433
ENSG00000206417	H1FX-AS1	3	129315392	129326225	64.5831	-0.875949	0.376716	-2.32523	0.0200598	0.275433
ENSG00000272701	AC007938.4	7	130486042	130491033	10.225	1.39184	0.598637	2.32502	0.0200708	0.275433
ENSG00000272760	AC093726.1	7	154951226	154952188	14.0129	0.989828	0.425525	2.32613	0.0200115	0.275433
ENSG00000169442	CD52	1	26317957	26320523	28.4246	1.67776	0.721951	2.32392	0.0201297	0.275912
ENSG00000279026	AC005225.5	14	73580694	73582918	83.6328	0.706372	0.303991	2.32366	0.0201437	0.275912
ENSG00000006747	SCIN	7	12570577	12660179	10.7767	1.1623	0.500537	2.32211	0.0202269	0.276668
ENSG00000149925	ALDOA	16	30053090	30070457	30659.9	-0.576403	0.248245	-2.32191	0.0202377	0.276668
ENSG00000241399	CD302	2	159768630	159798255	551.167	0.695104	0.299385	2.32177	0.0202451	0.276668
ENSG00000091972	CD200	3	112332347	112362812	151.449	0.561435	0.241863	2.32129	0.0202711	0.276798
ENSG00000173511	VEGFB	11	64234538	64238793	2202.03	-0.619547	0.266944	-2.32089	0.0202929	0.276798
ENSG00000196616	ADH1B	4	99304964	99352760	114.582	2.31895	0.99923	2.32074	0.0203009	0.276798
ENSG00000113389	NPR3	5	32689070	32791724	842.151	0.878784	0.378853	2.31959	0.0203631	0.277015
ENSG00000172992	DCAKD	17	45023340	45061109	547.045	-0.510546	0.220092	-2.31969	0.0203575	0.277015
ENSG00000281103	TRG-AS1	7	38341577	38378804	12.6884	1.55495	0.670217	2.32007	0.0203371	0.277015
ENSG00000115484	CCT4	2	61868089	61888804	2999.95	-0.291671	0.125907	-2.31656	0.0205278	0.278151
ENSG00000127914	AKAP9	7	91940867	92110673	2583.27	0.734303	0.317096	2.31571	0.020574	0.278151
ENSG00000129028	THAP10	15	70881342	70892785	136.979	0.714287	0.308407	2.31605	0.0205554	0.278151
ENSG00000143603	KCNN3	1	154697455	154870280	158.184	0.662154	0.285819	2.31669	0.0205206	0.278151
ENSG00000160445	ZER1	9	128729786	128772414	933.058	-0.555396	0.239721	-2.31685	0.0205121	0.278151
ENSG00000167965	MLST8	16	2204248	2209416	468.002	-0.589285	0.254442	-2.31599	0.0205589	0.278151
ENSG00000221838	AP4M1	7	100101549	100110345	262.534	-0.645268	0.278674	-2.31549	0.020586	0.278151
ENSG00000267100	ILF3-AS1	19	10651862	10653844	259.318	-0.568308	0.245232	-2.31743	0.0204803	0.278151
ENSG00000278834	AC073508.3	17	40648300	40649718	79.7952	-0.591039	0.255017	-2.31765	0.0204685	0.278151
ENSG00000110442	COMMD9	11	36269284	36289449	448.508	-0.559888	0.241893	-2.31461	0.0206343	0.278385
ENSG00000174233	ADCY6	12	48766194	48789037	5352.44	-0.632927	0.273437	-2.31471	0.020629	0.278385
ENSG00000064933	PMS1	2	189784085	189877629	421.871	0.572677	0.247505	2.3138	0.0206786	0.278773
ENSG00000090432	MUL1	1	20499448	20508161	533.845	-0.656848	0.284109	-2.31196	0.0207799	0.278827
ENSG00000118690	ARMC2	6	108848416	108974472	109.322	0.685881	0.296693	2.31175	0.0207913	0.278827
ENSG00000130764	LRRC47	1	3778558	3796504	976.095	-0.384496	0.166246	-2.31281	0.020733	0.278827
ENSG00000140307	GTF2A2	15	59638062	59657541	782.388	0.514461	0.222491	2.31228	0.0207625	0.278827
ENSG00000140988	RPS2	16	1962052	1964860	24002.1	-0.540518	0.233733	-2.31254	0.0207477	0.278827
ENSG00000223891	OSER1-AS1	20	44210960	44226027	163.453	-0.581541	0.25144	-2.31284	0.0207312	0.278827
ENSG00000256806	C17orf100	17	6651718	6693202	66.1934	-0.552448	0.238928	-2.3122	0.0207668	0.278827
ENSG00000090659	CD209	19	7739994	7747564	24.4544	1.40232	0.607192	2.30952	0.0209147	0.280273
ENSG00000134186	PRPF38B	1	108692323	108701803	1529.34	0.755902	0.327345	2.30919	0.0209328	0.280306
ENSG00000065675	PRKCQ	10	6427143	6580301	20.0227	1.01351	0.43899	2.30874	0.0209581	0.280435
ENSG00000101608	MYL12A	18	3247481	3256236	4737.43	0.364538	0.158021	2.3069	0.0210604	0.280558
ENSG00000134884	ARGLU1	13	106541673	106568164	2403.29	0.519749	0.225208	2.30786	0.0210067	0.280558
ENSG00000158301	GPRASP2	X	102712176	102717733	811.778	-0.307434	0.133249	-2.30721	0.0210431	0.280558
ENSG00000164675	IQUB	7	123452400	123535077	16.288	1.70195	0.737915	2.30643	0.0210867	0.280558
ENSG00000169604	ANTXR1	2	69013178	69249327	3822.72	0.613957	0.265988	2.30822	0.0209872	0.280558
ENSG00000177045	SIX5	19	45764785	45769226	622.658	-0.709445	0.307608	-2.30633	0.0210922	0.280558
ENSG00000247315	ZCCHC3	20	296968	300321	1214.61	-0.312377	0.135435	-2.30648	0.0210838	0.280558
ENSG00000261740	AC133555.5	16	29443230	29454651	309.105	-0.832182	0.360663	-2.30737	0.0210345	0.280558
ENSG00000097007	ABL1	9	130713946	130887675	1802.56	-0.416033	0.180528	-2.30453	0.021193	0.281394
ENSG00000185842	DNAH14	1	224896262	225399292	68.2249	0.569691	0.247163	2.30492	0.0211712	0.281394
ENSG00000224958	PGM5-AS1	9	68355189	68357852	19.4625	0.904129	0.392355	2.30437	0.0212021	0.281394
ENSG00000137274	BPHL	6	3118374	3153578	355.124	-0.401085	0.17419	-2.30257	0.0213029	0.282314
ENSG00000259956	RBM15B	3	51391268	51397908	1332.2	-0.331261	0.143864	-2.3026	0.0213014	0.282314
ENSG00000115594	IL1R1	2	102064544	102179874	870.238	0.580933	0.252493	2.30079	0.0214036	0.282509
ENSG00000124006	OBSL1	2	219550729	219571859	3552.69	-0.609662	0.264842	-2.30199	0.021336	0.282509
ENSG00000148218	ALAD	9	113386317	113401333	686.839	0.35957	0.156224	2.30163	0.0213559	0.282509
ENSG00000197275	RAD54B	8	94371960	94475109	87.3891	0.867872	0.377191	2.30088	0.0213982	0.282509
ENSG00000235508	RPS2P7	20	45640486	45641370	19.8459	-4.64323	2.01823	-2.30064	0.021412	0.282509
ENSG00000244479	OR2A1-AS1	7	144251264	144356181	31.991	0.853557	0.370998	2.30071	0.0214082	0.282509
ENSG00000278233	RNA5-8S5	21	8212572	8212724	24.5276	-1.46229	0.637481	-2.29386	0.0217988	0.282628
ENSG00000277739	RNA5-8S5	21	8256781	8256933	24.5276	-1.46229	0.637481	-2.29386	0.0217988	0.282628
ENSG00000275215	RNA5-8S5	21	8395607	8395759	24.5276	-1.46229	0.637481	-2.29386	0.0217988	0.282628
ENSG00000278189	RNA5-8S5	21	8439823	8439975	24.5276	-1.46229	0.637481	-2.29386	0.0217988	0.282628
ENSG00000010610	CD4	12	6786858	6820808	160.614	1.04189	0.45418	2.29401	0.0217898	0.282628
ENSG00000067167	TRAM1	8	70573442	70608387	1555.3	0.767411	0.334468	2.29442	0.0217662	0.282628
ENSG00000071889	FAM3A	X	154506159	154516242	806.257	-0.551166	0.239662	-2.29976	0.0214617	0.282628
ENSG00000130517	PGPEP1	19	18340587	18369950	812.907	-0.610471	0.266055	-2.29453	0.0217601	0.282628
ENSG00000135452	TSPAN31	12	57738013	57750211	434.939	-0.466747	0.203221	-2.29674	0.0216334	0.282628
ENSG00000137941	TTLL7	1	83865028	83999150	198.209	0.677978	0.294967	2.29849	0.0215338	0.282628
ENSG00000139722	VPS37B	12	122865328	122896444	896.224	-0.590743	0.257509	-2.29407	0.0217866	0.282628
ENSG00000144749	LRIG1	3	66378797	66501263	2571.04	-0.345217	0.150441	-2.2947	0.0217504	0.282628
ENSG00000153993	SEMA3D	7	84995553	85186855	226.146	0.933535	0.406407	2.29704	0.0216163	0.282628
ENSG00000163755	HPS3	3	149129584	149173732	259.564	0.480821	0.209118	2.29928	0.021489	0.282628
ENSG00000176619	LMNB2	19	2427638	2456996	1967.95	-0.410942	0.178697	-2.29966	0.0214674	0.282628
ENSG00000182866	LCK	1	32251239	32286165	33.5265	1.89015	0.822341	2.2985	0.0215336	0.282628
ENSG00000189227	C15orf61	15	67521068	67530143	86.1983	-0.67137	0.292107	-2.29837	0.0215407	0.282628
ENSG00000196821	C6orf106	6	34587288	34696859	2082.28	-0.412319	0.179303	-2.29956	0.0214729	0.282628
ENSG00000233117	LINC00702	10	4201141	4243912	39.4095	0.927212	0.403526	2.29778	0.0215745	0.282628
ENSG00000243742	RPLP0P2	11	61615036	61639449	8.74454	2.10279	0.915661	2.29647	0.021649	0.282628
ENSG00000273730	RNA5-8S4	GL000220.1	155997	156149	24.5276	-1.46229	0.637481	-2.29386	0.0217988	0.282628
ENSG00000274917	RNA5-8S5	GL000220.1	112025	112177	24.5276	-1.46229	0.637481	-2.29386	0.0217988	0.282628
ENSG00000275757	RNA5-8S5	KI270733.1	173956	174108	24.5276	-1.46229	0.637481	-2.29386	0.0217988	0.282628
ENSG00000276700	RNA5-8S5	KI270733.1	128877	129029	24.5276	-1.46229	0.637481	-2.29386	0.0217988	0.282628
ENSG00000204472	AIF1	6	31615184	31617021	93.4455	0.938728	0.409344	2.29325	0.0218336	0.282875
ENSG00000140945	CDH13	16	82626803	83800640	1003.9	-0.460123	0.200668	-2.29296	0.0218506	0.282892
ENSG00000074621	SLC24A1	15	65611366	65660995	148.914	0.661962	0.28877	2.29235	0.0218853	0.283041
ENSG00000257594	GALNT4	12	89519408	89524806	140.501	0.701378	0.305984	2.29221	0.0218936	0.283041
ENSG00000156030	ELMSAN1	14	73715122	73790285	921.804	-0.364875	0.159218	-2.29167	0.021925	0.283242
ENSG00000245573	BDNF-AS	11	27506838	27698174	25.6947	1.01552	0.443345	2.2906	0.0219868	0.283837
ENSG00000153208	MERTK	2	111898479	112029561	127.52	0.656658	0.28674	2.29008	0.0220168	0.283855
ENSG00000177879	AP3S1	5	115841481	115914081	743.788	0.535038	0.233638	2.29003	0.0220199	0.283855
ENSG00000102189	EEA1	12	92770637	92929331	1245.52	1.02501	0.447679	2.2896	0.0220443	0.283967
ENSG00000116273	PHF13	1	6613685	6624033	530.71	-0.57159	0.249735	-2.28879	0.0220915	0.284167
ENSG00000165915	SLC39A13	11	47407132	47416501	742.677	-0.707863	0.30925	-2.28897	0.0220813	0.284167
ENSG00000074706	IPCEF1	6	154154496	154356792	38.6888	0.977097	0.426968	2.28845	0.0221111	0.284215
ENSG00000059145	UNKL	16	1363205	1414751	225.696	-0.539492	0.235807	-2.28786	0.0221457	0.284457
ENSG00000102854	MSLN	16	760762	768865	127.009	-1.45031	0.634082	-2.28725	0.022181	0.284549
ENSG00000113593	PPWD1	5	65563236	65587549	613.116	0.506641	0.221534	2.28697	0.0221978	0.284549
ENSG00000142856	ITGB3BP	1	63440770	63593721	205.081	0.497375	0.217487	2.28692	0.0222005	0.284549
ENSG00000149823	VPS51	11	65089324	65111860	961.526	-0.874591	0.382628	-2.28575	0.0222689	0.284615
ENSG00000173559	NABP1	2	191678068	191696659	92.8322	0.643487	0.281502	2.28591	0.0222598	0.284615
ENSG00000179922	ZNF784	19	55620742	55624601	150.464	-0.494482	0.216326	-2.28582	0.022265	0.284615
ENSG00000198816	ZNF358	19	7515292	7521026	1301.28	-0.512447	0.224127	-2.28642	0.02223	0.284615
ENSG00000123104	ITPR2	12	26336515	26833198	304.801	0.644703	0.282103	2.28535	0.0222925	0.284713
ENSG00000168685	IL7R	5	35852695	35879603	32.2631	1.70802	0.747685	2.28441	0.0223472	0.285209
ENSG00000005844	ITGAL	16	30472658	30523185	60.5608	1.466	0.642124	2.28306	0.0224271	0.285619
ENSG00000074696	HACD3	15	65530418	65578352	989.007	0.370746	0.162376	2.28326	0.0224151	0.285619
ENSG00000184702	2005-09-01	22	19714464	19724772	3734.59	-0.464454	0.203408	-2.28336	0.0224094	0.285619
ENSG00000115232	ITGA4	2	181457202	181536187	123.627	0.942357	0.41286	2.28251	0.0224594	0.285625
ENSG00000176182	MYPOP	19	45890020	45902604	110.053	-0.536483	0.235014	-2.28277	0.0224438	0.285625
ENSG00000101955	SRPX	X	38149336	38220924	1910.3	-0.294989	0.129271	-2.28193	0.0224934	0.285673
ENSG00000167487	KLHL26	19	18636965	18671714	107.296	-0.741257	0.324841	-2.2819	0.022495	0.285673
ENSG00000141698	NT5C3B	17	41825181	41836263	521.287	-0.370266	0.162287	-2.28155	0.0225157	0.285735
ENSG00000283041	AC008038.1	7	133034607	133035920	319.471	-0.734438	0.32205	-2.2805	0.0225778	0.28632
ENSG00000170775	GPR37	7	124745997	124765627	52.804	-1.10103	0.483068	-2.27924	0.0226529	0.286703
ENSG00000172785	CBWD1	9	121038	179147	465.097	0.799885	0.350889	2.27959	0.0226318	0.286703
ENSG00000185122	HSF1	8	144291591	144314722	2032.22	-0.711412	0.312134	-2.27919	0.0226559	0.286703
ENSG00000102181	CD99L2	X	150766337	150898816	1023.9	-0.433486	0.19035	-2.27731	0.0227675	0.287576
ENSG00000161281	COX7A1	19	36150922	36152869	1625.99	-0.848624	0.372658	-2.27722	0.0227729	0.287576
ENSG00000260300	AC009119.2	16	83908132	83951445	55.198	-0.84731	0.37202	-2.27759	0.0227509	0.287576
ENSG00000116729	WLS	1	68098473	68233120	2262.16	-0.355451	0.156146	-2.27639	0.0228225	0.287595
ENSG00000173041	ZNF680	7	64519884	64563106	244.233	0.789287	0.346721	2.27643	0.02282	0.287595
ENSG00000173442	EHBP1L1	11	65576038	65592650	1419.26	0.569379	0.250082	2.27676	0.0228003	0.287595
ENSG00000196230	TUBB	6	30720201	30725426	22026.4	-0.573087	0.251841	-2.27559	0.0228704	0.287997
ENSG00000011332	DPF1	19	38211006	38229714	57.5356	-0.674446	0.297126	-2.2699	0.0232137	0.288442
ENSG00000104897	SF3A2	19	2236504	2248679	1511.62	-0.710106	0.312711	-2.27081	0.0231588	0.288442
ENSG00000106682	EIF4H	7	74174245	74197101	4988.41	-0.338548	0.148831	-2.27471	0.0229231	0.288442
ENSG00000120457	KCNJ5	11	128891356	128921035	866.767	-0.53712	0.236338	-2.27268	0.0230454	0.288442
ENSG00000130479	MAP1S	19	17719242	17734516	509.806	-0.659434	0.290247	-2.27198	0.0230878	0.288442
ENSG00000153363	LINC00467	1	211382803	211435333	84.485	0.563712	0.248231	2.27091	0.0231522	0.288442
ENSG00000173193	PARP14	3	122680618	122730840	846.261	0.769979	0.338796	2.27269	0.0230448	0.288442
ENSG00000175662	TOM1L2	17	17843511	17972422	2604.13	-0.514861	0.226391	-2.27421	0.0229532	0.288442
ENSG00000177706	FAM20C	7	192969	260745	459.338	-0.623794	0.274367	-2.27358	0.0229915	0.288442
ENSG00000180263	FGD6	12	95076749	95217482	1459.59	0.548796	0.241344	2.27391	0.0229712	0.288442
ENSG00000183833	MAATS1	3	119703022	119767102	32.502	1.68891	0.744045	2.2699	0.0232134	0.288442
ENSG00000196664	TLR7	X	12867083	12890380	15.994	1.62185	0.714251	2.27071	0.0231648	0.288442
ENSG00000206077	ZDHHC11B	5	710360	766952	227.36	0.837949	0.369133	2.27005	0.0232046	0.288442
ENSG00000215041	NEURL4	17	7315628	7329393	623.478	-0.565296	0.249043	-2.26987	0.0232153	0.288442
ENSG00000238164	AL139246.5	1	2549920	2557031	7.2102	1.76382	0.777213	2.26942	0.023243	0.288442
ENSG00000250479	CHCHD10	22	23765834	23768443	3169.32	-0.627926	0.276618	-2.27001	0.0232072	0.288442
ENSG00000268061	NAPA-AS1	19	47484282	47501597	49.4447	-0.736846	0.32436	-2.27169	0.0231053	0.288442
ENSG00000272345	AL031775.1	6	24700907	24701793	22.136	1.3074	0.575508	2.27174	0.0231023	0.288442
ENSG00000272463	AL357054.4	6	708592	711405	11.1006	1.19288	0.524534	2.27417	0.022956	0.288442
ENSG00000277494	GPIHBP1	8	143213193	143217170	227.845	0.634617	0.279291	2.27224	0.0230719	0.288442
ENSG00000156265	MAP3K7CL	21	29077471	29175889	47.6281	0.934201	0.411647	2.26942	0.0232426	0.288442
ENSG00000084073	ZMPSTE24	1	40258107	40294184	487.916	0.575243	0.253554	2.26872	0.0232854	0.288678
ENSG00000115355	CCDC88A	2	55287842	55419921	3020.65	0.608181	0.26809	2.26857	0.0232943	0.288678
ENSG00000127337	YEATS4	12	69359703	69390796	244.838	0.504764	0.222563	2.26797	0.0233313	0.288938
ENSG00000134460	IL2RA	10	6010689	6062325	6.84337	3.13635	1.38338	2.26716	0.0233804	0.289148
ENSG00000137831	UACA	15	70654554	70763593	3519.04	0.700474	0.308948	2.26729	0.0233728	0.289148
ENSG00000196376	SLC35F1	6	117907526	118317676	361.957	0.429833	0.189637	2.26661	0.0234143	0.289221
ENSG00000213976	AC010615.1	19	21382865	21387177	39.5458	0.862305	0.38045	2.26654	0.0234185	0.289221
ENSG00000004139	SARM1	17	28364356	28404049	198.198	-0.522779	0.230693	-2.26612	0.0234438	0.289334
ENSG00000135905	DOCK10	2	224765090	225042445	203.534	0.608597	0.268641	2.26546	0.0234842	0.289633
ENSG00000072163	LIMS2	2	127638381	127681786	3350.29	-0.558941	0.246936	-2.26351	0.0236045	0.290246
ENSG00000090661	CERS4	19	8206736	8262421	366.252	-0.598348	0.264299	-2.26391	0.0235796	0.290246
ENSG00000101489	CELF4	18	37243047	37566037	15.6752	1.11961	0.494679	2.26331	0.0236163	0.290246
ENSG00000104964	AES	19	3052910	3063107	7529.54	-0.585036	0.258571	-2.26257	0.0236621	0.290246
ENSG00000110955	ATP5B	12	56638175	56646068	20124.8	-0.582874	0.257621	-2.26253	0.023665	0.290246
ENSG00000125354	2006-09-01	X	119615724	119693370	866.319	0.421534	0.18633	2.26229	0.0236794	0.290246
ENSG00000138795	LEF1	4	108047545	108168956	104.189	0.568302	0.251092	2.26332	0.0236158	0.290246
ENSG00000185519	FAM131C	1	16057769	16073632	47.1234	-0.902551	0.398895	-2.26263	0.0236585	0.290246
ENSG00000215146	BX322639.1	10	42331866	42367974	37.3924	1.43953	0.636027	2.26331	0.0236164	0.290246
ENSG00000273983	HIST1H3G	6	26269405	26271815	14.8913	-1.11484	0.492963	-2.26152	0.0237273	0.290635
ENSG00000170542	SERPINB9	6	2887266	2903280	461.119	0.709121	0.313645	2.2609	0.0237652	0.290703
ENSG00000177302	TOP3A	17	18271428	18315007	426.605	-0.437315	0.193408	-2.26111	0.0237527	0.290703
ENSG00000101161	PRPF6	20	63981135	64033100	1704.67	-0.374866	0.165835	-2.26047	0.0237918	0.29083
ENSG00000133243	BTBD2	19	1985438	2034881	1418.8	-0.732136	0.323948	-2.26004	0.0238187	0.29096
ENSG00000259431	THTPA	14	23555988	23560271	221.863	-0.643688	0.284845	-2.25978	0.0238348	0.29096
ENSG00000111725	PRKAB1	12	119667753	119681630	430.277	-0.541076	0.239489	-2.25929	0.0238655	0.291136
ENSG00000198270	TMEM116	12	111931282	112013185	350.263	-0.465548	0.206151	-2.25828	0.0239279	0.2917
ENSG00000178209	PLEC	8	143915147	143976734	5745.1	-0.619547	0.27438	-2.25799	0.0239462	0.291725
ENSG00000006831	ADIPOR2	12	1688574	1788678	1316.26	-0.318484	0.141095	-2.25724	0.0239934	0.291768
ENSG00000053918	KCNQ1	11	2444684	2849109	773.217	-0.665007	0.294583	-2.25745	0.0239798	0.291768
ENSG00000146776	ATXN7L1	7	105605067	105876604	139.255	0.5037	0.223157	2.25715	0.0239985	0.291768
ENSG00000107201	DDX58	9	32455705	32526324	205.147	0.733939	0.325264	2.25644	0.0240431	0.291914
ENSG00000272617	COG8	16	69326913	69339667	381.602	-0.392481	0.173934	-2.2565	0.0240394	0.291914
ENSG00000104980	TIMM44	19	7926718	7943920	908.392	-0.451872	0.200442	-2.25438	0.0241724	0.292006
ENSG00000105011	ASF1B	19	14119509	14136956	285.796	-0.715316	0.317377	-2.25384	0.0242064	0.292006
ENSG00000106633	GCK	7	44144271	44198170	189.489	-0.666923	0.295876	-2.25406	0.0241923	0.292006
ENSG00000130382	MLLT1	19	6210379	6279948	1807.98	-0.52185	0.231527	-2.25395	0.0241993	0.292006
ENSG00000145901	TNIP1	5	151029945	151093577	1867.09	-0.318669	0.141297	-2.25531	0.0241137	0.292006
ENSG00000183172	SMDT1	22	42079691	42084284	775.015	-0.732611	0.324849	-2.25523	0.0241187	0.292006
ENSG00000210082	MT-RNR2	MT	1671	3229	700523	0.795313	0.352838	2.25405	0.024193	0.292006
ENSG00000255526	NEDD8-MDP1	14	24213955	24232352	102.437	0.78174	0.346865	2.25373	0.0242133	0.292006
ENSG00000266028	SRGAP2	1	206203345	206464443	794.671	0.267722	0.118789	2.25376	0.0242114	0.292006
ENSG00000273492	AP000229.1	21	26170871	26217381	9.74795	1.39207	0.617299	2.25509	0.0241274	0.292006
ENSG00000113504	SLC12A7	5	1050376	1112035	2285.24	-0.641909	0.284949	-2.25272	0.0242771	0.292052
ENSG00000118961	LDAH	2	20684014	20823130	198.564	0.371676	0.164996	2.25264	0.0242821	0.292052
ENSG00000129295	LRRC6	8	132571953	132675617	48.3014	0.900646	0.399772	2.2529	0.0242657	0.292052
ENSG00000167996	FTH1	11	61959718	61967660	28756.3	-0.369481	0.163972	-2.25331	0.0242394	0.292052
ENSG00000276293	PIP4K2B	17	38765689	38800126	2197.87	-0.350614	0.155683	-2.2521	0.024316	0.292264
ENSG00000185641	AC034236.1	5	116051917	116052289	59.9047	-1.70489	0.757204	-2.25155	0.0243505	0.292483
ENSG00000229980	TOB1-AS1	17	50866679	50909737	32.1468	-1.241	0.551346	-2.25085	0.0243953	0.292825
ENSG00000076554	TPD52	8	80034745	80231232	492.055	0.596431	0.265889	2.24316	0.0248864	0.293232
ENSG00000077274	CAPN6	X	111245103	111270523	116.627	0.81824	0.364082	2.2474	0.0246142	0.293232
ENSG00000099910	KLHL22	22	20441519	20495883	401.557	-0.639373	0.2848	-2.24499	0.0247688	0.293232
ENSG00000100307	CBX7	22	39120167	39152674	415.644	-0.542332	0.24148	-2.24587	0.0247125	0.293232
ENSG00000111801	BTN3A3	6	26440472	26453415	168.68	0.906562	0.404044	2.24372	0.0248505	0.293232
ENSG00000121578	B4GALT4	3	119211732	119241103	339.754	0.369025	0.164059	2.24934	0.0244906	0.293232
ENSG00000134686	PHC2	1	33323623	33431052	2077.63	-0.603907	0.268904	-2.24581	0.0247161	0.293232
ENSG00000137501	SYTL2	11	85694224	85811159	296.295	0.400661	0.17831	2.24699	0.0246407	0.293232
ENSG00000139428	MMAB	12	109553737	109573874	443.697	-0.519537	0.230953	-2.24954	0.0244783	0.293232
ENSG00000140400	MAN2C1	15	75355207	75368630	1077.67	-0.749332	0.333855	-2.24448	0.0248013	0.293232
ENSG00000150054	MPP7	10	28050993	28334486	356.431	0.662872	0.295444	2.24365	0.0248552	0.293232
ENSG00000153714	LURAP1L	9	12775021	12822131	94.6864	0.53515	0.238368	2.24506	0.0247642	0.293232
ENSG00000163155	LYSMD1	1	151159748	151165948	342.211	-0.423578	0.188728	-2.24438	0.0248078	0.293232
ENSG00000165688	PMPCA	9	136410570	136423761	1057.65	-0.438388	0.195396	-2.24358	0.0248592	0.293232
ENSG00000170100	ZNF778	16	89217703	89237071	223.268	-0.324197	0.144518	-2.24329	0.0248779	0.293232
ENSG00000170779	CDCA4	14	105009573	105021148	270.045	-0.578905	0.257949	-2.24427	0.0248154	0.293232
ENSG00000172638	EFEMP2	11	65866441	65873592	2060.35	-0.552438	0.245866	-2.24691	0.0246461	0.293232
ENSG00000174669	SLC29A2	11	66362521	66372214	307.698	-0.705289	0.313811	-2.2475	0.0246083	0.293232
ENSG00000180071	ANKRD18A	9	38571358	38620660	342.914	0.851685	0.379049	2.2469	0.0246462	0.293232
ENSG00000188549	C15orf52	15	40331452	40340967	1010.95	-0.375853	0.167529	-2.24351	0.0248637	0.293232
ENSG00000204568	MRPS18B	6	30617709	30626395	1102.94	-0.573111	0.255021	-2.24731	0.0246201	0.293232
ENSG00000214595	EML6	2	54723499	54972025	9.74025	1.44828	0.643671	2.25004	0.0244467	0.293232
ENSG00000239900	ADSL	22	40346500	40390463	1356.49	-0.385677	0.171508	-2.24874	0.0245288	0.293232
ENSG00000268858	AL118506.1	20	63861212	63864293	142.879	-0.593376	0.264175	-2.24615	0.0246947	0.293232
ENSG00000272240	AC004908.1	8	234347	234887	61.508	1.33217	0.59304	2.24634	0.0246821	0.293232
ENSG00000272316	AL021368.3	6	57908560	57913911	151.65	0.802356	0.35674	2.24914	0.0245039	0.293232
ENSG00000273486	AC096992.2	3	136837338	136839021	22.1485	1.09175	0.48629	2.24506	0.0247641	0.293232
ENSG00000279267	AL078621.3	2	113605867	113607908	111.957	0.684287	0.304765	2.2453	0.0247491	0.293232
ENSG00000087502	ERGIC2	12	29337352	29381189	1088.67	0.684932	0.30544	2.24244	0.0249328	0.293393
ENSG00000220804	LINC01881	2	242088633	242160153	28.6932	1.03547	0.461736	2.24257	0.0249246	0.293393
ENSG00000213923	CSNK1E	22	38290691	38318084	2688.61	-0.417196	0.186084	-2.24197	0.0249632	0.293559
ENSG00000183943	PRKX	X	3604370	3713608	310.458	0.353473	0.157784	2.24023	0.0250758	0.294507
ENSG00000188243	COMMD6	13	75525219	75549439	1257.26	0.739993	0.330322	2.24022	0.0250767	0.294507
ENSG00000065609	SNAP91	6	83552880	83709691	344.358	0.809488	0.361439	2.23963	0.0251151	0.294574
ENSG00000174721	FGFBP3	10	91906589	91909483	28.5594	0.729573	0.325756	2.23963	0.0251151	0.294574
ENSG00000124383	MPHOSPH10	2	71130314	71150101	905.606	0.661677	0.295625	2.23824	0.0252057	0.295443
ENSG00000113263	ITK	5	157142933	157255191	15.2231	2.79815	1.25164	2.23559	0.0253789	0.297085
ENSG00000135046	ANXA1	9	73151757	73170393	1249.1	0.350138	0.156619	2.2356	0.025378	0.297085
ENSG00000007968	E2F2	1	23506430	23531220	104.744	-0.75116	0.336285	-2.2337	0.0255026	0.297682
ENSG00000112290	WASF1	6	110099819	110180004	146.396	0.629996	0.282093	2.2333	0.0255293	0.297682
ENSG00000114405	C3orf14	3	62318973	62336213	83.5905	0.59821	0.267832	2.23352	0.0255144	0.297682
ENSG00000167460	TPM4	19	16067021	16103005	7314.21	0.502141	0.224773	2.23399	0.025484	0.297682
ENSG00000182463	TSHZ2	20	52972407	53495330	307.444	0.521491	0.233421	2.23412	0.0254753	0.297682
ENSG00000273000	AP000347.2	22	23652860	23717347	29.7923	1.43331	0.641782	2.23333	0.0255271	0.297682
ENSG00000075234	TTC38	22	46267961	46294008	369.969	-0.60378	0.270418	-2.23276	0.0255645	0.297899
ENSG00000198106	AC025279.1	16	29291220	29372110	29.1329	-1.11399	0.49918	-2.23164	0.0256387	0.29857
ENSG00000159899	NPR2	9	35792154	35809732	281.764	-0.384125	0.172171	-2.23107	0.0256765	0.298816
ENSG00000132589	FLOT2	17	28879335	28897679	2066.29	-0.396436	0.177734	-2.23051	0.0257138	0.298941
ENSG00000136856	SLC2A8	9	127397138	127408424	197.483	-0.837753	0.375648	-2.23015	0.0257372	0.298941
ENSG00000172007	RAB33B	4	139453232	139476609	291.52	0.674473	0.30242	2.23025	0.0257309	0.298941
ENSG00000132394	EEFSEC	3	128153454	128408646	341.781	-0.517822	0.232356	-2.22858	0.0258421	0.299966
ENSG00000088256	GNA11	19	3094410	3124004	1937.82	-0.518527	0.232729	-2.22803	0.0258783	0.299998
ENSG00000231125	AF129075.1	21	29058073	29060095	8.6149	1.96038	0.879799	2.22821	0.0258663	0.299998
ENSG00000111907	TPD52L1	6	125119049	125264407	185.196	0.608029	0.272962	2.22752	0.0259123	0.300062
ENSG00000145416	2001-03-01	4	163524298	164384050	42.918	1.16263	0.521955	2.22745	0.0259172	0.300062
ENSG00000022976	ZNF839	14	102317377	102342702	172.287	-0.386155	0.17359	-2.22452	0.0261137	0.300185
ENSG00000068137	PLEKHH3	17	42667914	42676994	358.688	-0.612089	0.27496	-2.22611	0.026007	0.300185
ENSG00000070081	NUCB2	11	17208153	17349974	2281.71	0.6414	0.288157	2.22587	0.0260228	0.300185
ENSG00000075790	BCAP29	7	107579977	107629170	1578.12	0.697157	0.313325	2.22503	0.0260793	0.300185
ENSG00000123374	CDK2	12	55966769	55972784	754.284	-0.337833	0.151881	-2.22433	0.0261264	0.300185
ENSG00000123600	METTL8	2	171317405	171434802	178.578	0.437268	0.196425	2.22613	0.0260054	0.300185
ENSG00000129467	ADCY4	14	24318349	24335093	456.73	0.487402	0.219104	2.22453	0.0261131	0.300185
ENSG00000165282	PIGO	9	35088688	35096601	188.692	-0.557866	0.25053	-2.22674	0.0259643	0.300185
ENSG00000198851	CD3E	11	118304545	118316175	41.6791	1.96121	0.881294	2.22538	0.0260556	0.300185
ENSG00000267199	AP001029.2	18	12438890	12448205	16.1045	1.34424	0.604256	2.22463	0.0261062	0.300185
ENSG00000270696	AC005034.3	2	75660462	75662208	126.32	0.596292	0.267952	2.22537	0.0260565	0.300185
ENSG00000283341	AC068205.2	11	43578889	43840030	38.3891	-0.680472	0.305927	-2.2243	0.0261284	0.300185
ENSG00000112304	ACOT13	6	24667035	24705065	1045.66	0.591793	0.266105	2.22391	0.0261545	0.300272
ENSG00000205531	NAP1L4	11	2944431	2992377	3530.74	-0.25267	0.113627	-2.22369	0.0261695	0.300272
ENSG00000119314	PTBP3	9	112217716	112333667	832.6	0.599751	0.26988	2.22229	0.0262637	0.30116
ENSG00000079819	EPB41L2	6	130839347	131063322	2268.75	0.583301	0.26253	2.22185	0.0262936	0.301264
ENSG00000125817	CENPB	20	3783851	3786690	1169.3	-0.510757	0.229899	-2.22166	0.0263063	0.301264
ENSG00000128309	MPST	22	37019635	37029822	698.676	-0.811135	0.365236	-2.22085	0.026361	0.301506
ENSG00000171928	TVP23B	17	18780995	18806714	291.126	0.394258	0.177525	2.22085	0.0263608	0.301506
ENSG00000148606	POLR3A	10	77969251	78029545	548.778	-0.42058	0.189421	-2.22035	0.026395	0.301703
ENSG00000116754	SRSF11	1	70205682	70253052	3243.34	0.522847	0.235561	2.21958	0.026447	0.301929
ENSG00000197629	MPEG1	11	59208510	59212951	145.996	1.00829	0.454273	2.21956	0.0264484	0.301929
ENSG00000038210	PI4K2B	4	25233975	25279092	147.151	0.482289	0.217653	2.21586	0.026701	0.302318
ENSG00000134121	CHL1	3	196596	409417	62.1525	0.728571	0.328835	2.21561	0.0267179	0.302318
ENSG00000136156	ITM2B	13	48233158	48270357	5101.3	0.486351	0.219304	2.21771	0.0265749	0.302318
ENSG00000140030	GPR65	14	88005124	88014811	16.2745	1.57758	0.711653	2.21678	0.026638	0.302318
ENSG00000141655	TNFRSF11A	18	62325287	62391292	74.5311	0.772189	0.348123	2.21815	0.0265445	0.302318
ENSG00000146834	MEPCE	7	100428790	100434126	739.185	-0.546671	0.246736	-2.21561	0.0267182	0.302318
ENSG00000147592	LACTB2	8	70635318	70669174	217.365	0.62761	0.283173	2.21635	0.0266678	0.302318
ENSG00000151065	DCP1B	12	1946054	2004535	82.0666	0.569377	0.256899	2.21634	0.026668	0.302318
ENSG00000151239	TWF1	12	43793723	43806375	565.558	0.660357	0.297952	2.21632	0.0266695	0.302318
ENSG00000164128	NPY1R	4	163323961	163344832	85.7812	0.967993	0.436432	2.21797	0.0265569	0.302318
ENSG00000169071	ROR2	9	91563091	91950162	437.93	-0.590674	0.266493	-2.21647	0.0266593	0.302318
ENSG00000183684	ALYREF	17	81887844	81891586	644.655	-0.470529	0.212156	-2.21785	0.0265653	0.302318
ENSG00000267160	AC091152.2	17	44673689	44676257	13.2375	1.3889	0.62655	2.21675	0.0266404	0.302318
ENSG00000271474	AC106881.1	4	95549129	95552457	24.5384	0.863897	0.389813	2.21618	0.0266792	0.302318
ENSG00000020129	NCDN	1	35557473	35567274	440.041	-0.608572	0.274775	-2.2148	0.0267736	0.302754
ENSG00000063169	BICRA	19	47608196	47703277	271.916	-0.478508	0.216127	-2.21401	0.0268283	0.302981
ENSG00000110172	CHORDC1	11	90201160	90223364	738.986	0.653821	0.29534	2.21379	0.0268431	0.302981
ENSG00000173641	HSPB7	1	16014028	16019594	39273	-0.528014	0.238522	-2.2137	0.0268497	0.302981
ENSG00000182240	BACE2	21	41167801	41282518	927.136	0.530128	0.239494	2.21353	0.0268612	0.302981
ENSG00000146386	ABRACL	6	139028682	139043302	140.256	0.472824	0.213696	2.2126	0.0269249	0.303108
ENSG00000166106	ADAMTS15	11	130448974	130476641	995.773	-0.547867	0.247661	-2.21216	0.0269556	0.303108
ENSG00000169964	TMEM42	3	44861869	44865670	162.224	-0.604584	0.273303	-2.21214	0.0269568	0.303108
ENSG00000188739	RBM34	1	235131183	235161457	570.283	0.477003	0.215557	2.21289	0.0269055	0.303108
ENSG00000261094	AC007066.2	9	122937623	122940333	54.9228	0.73339	0.331471	2.21253	0.02693	0.303108
ENSG00000176845	METRNL	17	83079691	83095119	766.025	-0.691585	0.312735	-2.21141	0.0270075	0.303488
ENSG00000135299	ANKRD6	6	89433170	89633834	183.53	0.39528	0.178848	2.21014	0.0270955	0.304287
ENSG00000085491	SLC25A24	1	108134036	108200849	712.933	0.576987	0.261324	2.20794	0.0272487	0.304294
ENSG00000100422	CERK	22	46684411	46738261	1612.91	-0.344579	0.15597	-2.20927	0.027156	0.304294
ENSG00000114988	LMAN2L	2	96705929	96740064	545.207	-0.440417	0.199463	-2.20802	0.027243	0.304294
ENSG00000116212	LRRC42	1	53946077	53968168	312.507	-0.413663	0.187339	-2.20809	0.0272378	0.304294
ENSG00000133874	RNF122	8	33547755	33567125	389.677	-0.581014	0.263035	-2.20889	0.0271826	0.304294
ENSG00000163864	NMNAT3	3	139560180	139678017	113.096	-0.460051	0.208191	-2.20975	0.0271225	0.304294
ENSG00000181631	P2RY13	3	151326312	151329548	19.7366	1.31678	0.596257	2.20841	0.0272159	0.304294
ENSG00000189306	RRP7A	22	42509968	42519802	498.702	-0.737784	0.333908	-2.20954	0.0271369	0.304294
ENSG00000271723	MROH7-TTC4	1	54641786	54742308	267.333	-1.13972	0.51616	-2.20808	0.0272385	0.304294
ENSG00000235033	AL590999.1	6	39881804	39900071	8.71274	1.48336	0.671965	2.2075	0.0272791	0.304445
ENSG00000105552	BCAT2	19	48795062	48811029	799.882	-0.647514	0.293409	-2.20687	0.0273234	0.30456
ENSG00000120686	UFM1	13	38349849	38363619	993.189	0.514069	0.232929	2.20697	0.0273158	0.30456
ENSG00000171724	VAT1L	16	77788530	77980107	251.388	0.51453	0.233238	2.20603	0.0273819	0.304626
ENSG00000183918	SH2D1A	X	124227868	124373197	12.7759	2.39302	1.08487	2.20581	0.0273972	0.304626
ENSG00000198203	SULT1C2	2	108288639	108309915	13.3262	2.51701	1.14096	2.20604	0.0273815	0.304626
ENSG00000282164	PEG13	8	140094894	140100560	22.6289	-0.787023	0.356684	-2.2065	0.0273492	0.304626
ENSG00000104714	ERICH1	8	614746	738106	249.208	0.489175	0.221879	2.20469	0.027476	0.304748
ENSG00000158411	MITD1	2	99161427	99181058	289.813	0.680955	0.308852	2.20479	0.0274685	0.304748
ENSG00000224578	HNRNPA1P48	16	51645756	51647132	317.808	0.518538	0.235169	2.20496	0.0274568	0.304748
ENSG00000267632	AC067852.6	17	42509784	42511519	12.8516	1.07319	0.486678	2.20514	0.0274441	0.304748
ENSG00000010278	CD9	12	6199715	6238271	675.442	0.428587	0.194536	2.20312	0.0275865	0.305056
ENSG00000068784	SRBD1	2	45388680	45612165	362.361	0.515312	0.234167	2.20062	0.0277632	0.305056
ENSG00000076201	PTPN23	3	47381011	47413441	809.877	-0.396082	0.179886	-2.20184	0.0276764	0.305056
ENSG00000109790	KLHL5	4	39045039	39126857	412.114	0.594554	0.26999	2.20213	0.0276561	0.305056
ENSG00000120159	CAAP1	9	26840685	26892804	170.5	0.539387	0.245026	2.20135	0.0277115	0.305056
ENSG00000137818	RPLP1	15	69452784	69456194	15683	-0.849409	0.385763	-2.20189	0.0276727	0.305056
ENSG00000144674	GOLGA4	3	37243177	37366751	5204.46	0.900186	0.409146	2.20016	0.0277958	0.305056
ENSG00000152359	POC5	5	75674124	75717481	129.009	0.422221	0.191578	2.20391	0.0275306	0.305056
ENSG00000156709	AIFM1	X	130129362	130165887	1319.78	-0.243764	0.110757	-2.2009	0.0277429	0.305056
ENSG00000164548	TRA2A	7	23504780	23532041	1378.75	0.541716	0.245894	2.20304	0.0275916	0.305056
ENSG00000168569	TMEM223	11	62771629	62792021	324.407	-0.570825	0.25947	-2.19996	0.0278095	0.305056
ENSG00000169139	UBE2V2	8	48008400	48064708	855.955	0.498952	0.226537	2.20252	0.0276286	0.305056
ENSG00000183137	CEP57L1	6	109095110	109163932	272.091	0.749128	0.340034	2.2031	0.0275876	0.305056
ENSG00000196263	ZNF471	19	56507843	56530221	275.955	0.508713	0.230983	2.20239	0.0276379	0.305056
ENSG00000198019	FCGR1B	1	121087345	121096310	9.45996	2.11572	0.960692	2.20229	0.0276448	0.305056
ENSG00000213901	SLC23A3	2	219161465	219170095	11.398	1.19879	0.544874	2.20013	0.0277976	0.305056
ENSG00000224614	TNK2-AS1	3	195908076	195911257	14.392	-0.98625	0.448266	-2.20014	0.0277966	0.305056
ENSG00000228903	RASA4CP	7	44026951	44041892	104.704	-0.764088	0.347145	-2.20106	0.0277317	0.305056
ENSG00000173621	LRFN4	11	66856647	66860475	415.488	-0.86664	0.394069	-2.19921	0.0278631	0.30527
ENSG00000196972	SMIM10L2B	X	135094987	135098634	119.574	-0.713999	0.324632	-2.19941	0.0278489	0.30527
ENSG00000215158	AC138409.2	5	34164698	34244796	96.4613	0.691601	0.314572	2.19854	0.0279103	0.305601
ENSG00000181220	ZNF746	7	149472794	149497817	236.176	-0.459604	0.209159	-2.19739	0.0279927	0.306129
ENSG00000185710	SMG1P4	16	21879338	21919156	33.984	-1.91886	0.873158	-2.19761	0.0279769	0.306129
ENSG00000172432	GTPBP2	6	43605316	43629162	761.865	-0.340073	0.154857	-2.19605	0.0280886	0.306314
ENSG00000172731	LRRC20	10	70298970	70382650	562.572	-0.704875	0.320944	-2.19626	0.0280736	0.306314
ENSG00000186765	FSCN2	17	81528396	81537130	14.5138	-1.09788	0.499948	-2.19598	0.0280934	0.306314
ENSG00000198604	BAZ1A	14	34752731	34875647	652.742	0.524097	0.238566	2.19686	0.0280306	0.306314
ENSG00000228340	MIR646HG	20	60087840	60527458	16.498	-1.20487	0.548676	-2.19596	0.0280949	0.306314
ENSG00000105568	PPP2R1A	19	52190039	52229533	4963.09	-0.733496	0.334071	-2.19563	0.0281184	0.306385
ENSG00000005884	ITGA3	17	50055968	50090481	718.897	-0.612035	0.27962	-2.18881	0.0286107	0.306525
ENSG00000026103	FAS	10	88990582	89015785	64.509	0.727867	0.331849	2.19337	0.0282809	0.306525
ENSG00000037757	MRI1	19	13764532	13774282	355.789	-0.36673	0.167473	-2.18979	0.0285392	0.306525
ENSG00000049449	RCN1	11	31812391	32105755	1829.65	0.355923	0.162561	2.18947	0.028563	0.306525
ENSG00000101945	SUV39H1	X	48695554	48709012	183.698	-0.58711	0.268129	-2.18965	0.0285494	0.306525
ENSG00000115350	POLE4	2	74958492	74970128	421.505	-0.583545	0.265895	-2.19464	0.0281891	0.306525
ENSG00000122417	ODF2L	1	86346824	86396342	596.888	0.653271	0.297929	2.19271	0.0283285	0.306525
ENSG00000132128	LRRC41	1	46261196	46303608	1069.22	-0.450832	0.205562	-2.19317	0.028295	0.306525
ENSG00000138709	LARP1B	4	128061268	128222931	511.568	0.574645	0.261839	2.19465	0.0281886	0.306525
ENSG00000147403	RPL10	X	154389955	154409168	23640.2	-0.789037	0.360522	-2.1886	0.0286263	0.306525
ENSG00000158169	FANCC	9	95099054	95426796	289.941	-0.505934	0.231093	-2.18932	0.0285739	0.306525
ENSG00000162337	LRP5	11	68312609	68449275	1290.06	-0.373325	0.170575	-2.18863	0.0286239	0.306525
ENSG00000167930	FAM234A	16	234546	268971	1270.63	-0.634212	0.289242	-2.19267	0.0283313	0.306525
ENSG00000168434	COG7	16	23388493	23453180	314.274	-0.358432	0.163724	-2.18925	0.0285787	0.306525
ENSG00000169554	ZEB2	2	144364364	144524583	2959.71	0.679822	0.310322	2.19069	0.0284739	0.306525
ENSG00000170265	ZNF282	7	149195485	149226248	568.448	-0.681391	0.310947	-2.19134	0.0284273	0.306525
ENSG00000170525	PFKFB3	10	6144934	6254644	620.04	-0.63598	0.290065	-2.19254	0.0283403	0.306525
ENSG00000170892	TSEN34	19	54189938	54194536	439.386	-0.822111	0.374975	-2.19244	0.0283477	0.306525
ENSG00000176894	PXMP2	12	132687606	132704991	500.132	-0.710574	0.324187	-2.19187	0.0283891	0.306525
ENSG00000178573	MAF	16	79585843	79600714	521.113	0.623074	0.284459	2.19038	0.0284967	0.306525
ENSG00000180901	KCTD2	17	75032575	75065889	810.902	-0.444624	0.202932	-2.191	0.0284517	0.306525
ENSG00000184203	PPP1R2	3	195514425	195543386	959.613	0.679343	0.309963	2.19169	0.0284021	0.306525
ENSG00000186575	NF2	22	29603556	29698598	761.123	-0.370812	0.169092	-2.19296	0.02831	0.306525
ENSG00000197302	ZNF720	16	31713229	31794869	262.907	0.603352	0.275304	2.19158	0.0284096	0.306525
ENSG00000232995	RGS5	1	163244505	163321894	34.9036	0.814032	0.371389	2.19186	0.0283896	0.306525
ENSG00000260448	LCMT1-AS1	16	25085592	25111555	13.0346	1.10454	0.503898	2.19198	0.0283808	0.306525
ENSG00000271092	TMEM56-RWDD3	1	95117923	95247225	48.4127	-0.924509	0.422178	-2.18986	0.0285347	0.306525
ENSG00000273398	AC017083.4	2	68131238	68261230	8.75626	2.05065	0.934148	2.19521	0.0281484	0.306525
ENSG00000277543	AC026471.5	16	31428180	31428646	7.46369	-1.4049	0.641304	-2.19069	0.028474	0.306525
ENSG00000061918	GUCY1B3	4	155758992	155807591	647.48	0.472933	0.21631	2.18636	0.028789	0.306935
ENSG00000089157	RPLP0	12	120196686	120201235	22156.9	-0.683645	0.312711	-2.18619	0.0288018	0.306935
ENSG00000116771	AGMAT	1	15572353	15585110	6.95937	1.96182	0.897751	2.18526	0.0288697	0.306935
ENSG00000120280	CXorf21	X	30558824	30577844	7.29554	2.0809	0.952129	2.18552	0.0288505	0.306935
ENSG00000132612	VPS4A	16	69311356	69326939	645.18	-0.480248	0.219698	-2.18595	0.0288191	0.306935
ENSG00000140740	UQCRC2	16	21952660	21983660	5590.68	-0.263599	0.120535	-2.18692	0.0287487	0.306935
ENSG00000165168	CYBB	X	37780011	37813461	216.226	1.04375	0.477326	2.18665	0.0287681	0.306935
ENSG00000178035	IMPDH2	3	49024325	49029408	2148.41	-0.343198	0.157049	-2.1853	0.0288672	0.306935
ENSG00000196683	TOMM7	7	22812628	22822852	1528.59	-0.582732	0.266395	-2.18748	0.0287077	0.306935
ENSG00000268439	EMG1	12	6970921	6997428	106.561	-0.743658	0.340061	-2.18683	0.0287546	0.306935
ENSG00000271147	ARMCX5-GPRASP2	X	102599512	102714671	102.933	0.59725	0.273161	2.18644	0.0287834	0.306935
ENSG00000273403	AC107294.3	3	184741937	184742462	7.31405	-1.48082	0.677532	-2.18561	0.0288444	0.306935
ENSG00000179115	FARSA	19	12922479	12934037	675.544	-0.477752	0.218659	-2.18492	0.0288948	0.30702
ENSG00000026508	CD44	11	35138870	35232402	401.844	0.582576	0.267285	2.1796	0.0292869	0.307378
ENSG00000091409	ITGA6	2	172427354	172506282	1648.28	0.543981	0.249683	2.17868	0.0293552	0.307378
ENSG00000103148	NPRL3	16	84271	138860	474.226	-0.480367	0.220316	-2.18035	0.0292314	0.307378
ENSG00000105251	SHD	19	4278601	4290724	237.537	-0.666822	0.305606	-2.18197	0.0291119	0.307378
ENSG00000106018	VIPR2	7	159028175	159144957	528.277	-0.707705	0.324554	-2.18055	0.0292168	0.307378
ENSG00000107829	FBXW4	10	101610664	101695295	610.715	-0.512129	0.234579	-2.18319	0.0290219	0.307378
ENSG00000112855	HARS2	5	140691426	140699291	448.654	-0.479484	0.2196	-2.18344	0.0290033	0.307378
ENSG00000115956	PLEK	2	68365173	68397453	107.492	1.16387	0.534592	2.17711	0.0294722	0.307378
ENSG00000119900	OGFRL1	6	71288803	71308950	406.988	0.598184	0.27479	2.17688	0.0294896	0.307378
ENSG00000125257	ABCC4	13	95019829	95301446	154.535	0.662484	0.30434	2.17679	0.0294965	0.307378
ENSG00000125520	SLC2A4RG	20	63739861	63743505	1057.1	-0.823085	0.378215	-2.17624	0.0295375	0.307378
ENSG00000125740	FOSB	19	45467995	45475179	485.039	2.29151	1.05178	2.1787	0.0293543	0.307378
ENSG00000130560	UBAC1	9	135932969	135961380	1038.04	-0.425547	0.195408	-2.17774	0.0294254	0.307378
ENSG00000135318	NT5E	6	85449584	85495791	273.989	0.753727	0.346153	2.17744	0.0294478	0.307378
ENSG00000136274	NACAD	7	45080438	45088914	235.03	-0.516851	0.237007	-2.18074	0.0292026	0.307378
ENSG00000148356	LRSAM1	9	127451486	127503501	547.952	-0.523089	0.240094	-2.17868	0.0293553	0.307378
ENSG00000149658	YTHDF1	20	63195429	63216234	812.112	-0.305619	0.140183	-2.18015	0.0292467	0.307378
ENSG00000153310	FAM49B	8	129839593	130017129	798.011	0.506259	0.232039	2.18178	0.0291255	0.307378
ENSG00000156171	DRAM2	1	111117333	111140216	521.489	0.431672	0.198245	2.17747	0.0294458	0.307378
ENSG00000164068	RNF123	3	49689499	49721529	754.312	-0.496584	0.228099	-2.17705	0.0294768	0.307378
ENSG00000164967	RPP25L	9	34610486	34612104	199.511	-0.845364	0.38847	-2.17614	0.0295447	0.307378
ENSG00000166340	TPP1	11	6612763	6619461	1695.31	0.735995	0.337167	2.18288	0.0290449	0.307378
ENSG00000169955	ZNF747	16	30530367	30535347	329.5	-0.517761	0.237834	-2.17698	0.0294818	0.307378
ENSG00000170860	LSM3	3	14178358	14201119	1008.87	0.585266	0.268455	2.18012	0.0292483	0.307378
ENSG00000173175	ADCY5	3	123282296	123449758	6370.24	-0.483299	0.221425	-2.18267	0.0290601	0.307378
ENSG00000183323	CCDC125	5	69280175	69332809	116.095	0.461545	0.211979	2.17731	0.0294571	0.307378
ENSG00000184058	TBX1	22	19756703	19783593	24.9853	1.24589	0.572512	2.17618	0.0295421	0.307378
ENSG00000185049	NELFA	4	1982714	2041903	486.472	-0.513994	0.23534	-2.18404	0.0289591	0.307378
ENSG00000185085	INTS5	11	62646848	62653302	213.039	-0.874507	0.401017	-2.18072	0.0292039	0.307378
ENSG00000196109	ZNF676	19	22179091	22196951	38.2307	1.42574	0.65385	2.18053	0.0292181	0.307378
ENSG00000196878	LAMB3	1	209614870	209652466	55.8981	1.70604	0.783929	2.17627	0.0295352	0.307378
ENSG00000198734	F5	1	169514166	169586588	149.254	1.12198	0.514205	2.18196	0.0291123	0.307378
ENSG00000213866	YBX1P10	9	35971344	35972318	17.2074	1.0788	0.495087	2.17901	0.029331	0.307378
ENSG00000234869	AL021392.1	22	46541495	46548196	131.428	-0.604978	0.277855	-2.17732	0.0294568	0.307378
ENSG00000241014	AC114490.1	1	34974356	34985313	16.2974	1.02238	0.469046	2.1797	0.0292795	0.307378
ENSG00000258199	AC073896.4	12	56162359	56190284	52.5528	-0.890446	0.407983	-2.18256	0.0290684	0.307378
ENSG00000184897	H1FX	3	129314771	129316277	3195.05	-0.994372	0.457045	-2.17566	0.029581	0.307578
ENSG00000095321	CRAT	9	129094810	129111189	1189.37	-0.591932	0.272213	-2.17452	0.0296663	0.308285
ENSG00000103266	STUB1	16	680224	682870	956.434	-0.662096	0.304596	-2.17368	0.029729	0.308297
ENSG00000108848	LUC7L3	17	50719544	50756213	4676.87	0.576313	0.265168	2.17339	0.0297512	0.308297
ENSG00000131378	RFTN1	3	16313574	16514026	418.346	0.401741	0.184867	2.17313	0.0297704	0.308297
ENSG00000148300	REXO4	9	133406059	133418096	468.309	-0.303148	0.13949	-2.17326	0.0297608	0.308297
ENSG00000160695	VPS11	11	119067692	119081978	551.711	-0.382929	0.17615	-2.17388	0.0297139	0.308297
ENSG00000187210	GCNT1	9	76419850	76507416	64.7422	0.916781	0.421762	2.17369	0.0297284	0.308297
ENSG00000122547	EEPD1	7	36153149	36301543	157.53	-0.567142	0.261329	-2.17022	0.0299902	0.308661
ENSG00000135916	ITM2C	2	230864639	230879248	2189.06	-0.490519	0.225829	-2.17208	0.0298498	0.308661
ENSG00000138166	DUSP5	10	110497838	110511544	1430.93	-0.535632	0.246783	-2.17046	0.0299717	0.308661
ENSG00000143196	DPT	1	168695459	168729264	486.943	0.548863	0.252913	2.17016	0.0299946	0.308661
ENSG00000146083	RNF44	5	176526697	176538025	1100.67	-0.255031	0.117484	-2.17078	0.0299477	0.308661
ENSG00000151067	CACNA1C	12	1970786	2697950	4034.26	-0.400439	0.184403	-2.17154	0.02989	0.308661
ENSG00000164070	HSPA4L	4	127781821	127840733	303.78	0.656581	0.302328	2.17175	0.0298742	0.308661
ENSG00000169105	CHST14	15	40470998	40474571	548.661	-0.432157	0.199129	-2.17023	0.0299892	0.308661
ENSG00000179091	CYC1	8	144095027	144097525	2316.29	-0.701032	0.322862	-2.1713	0.0299082	0.308661
ENSG00000251359	WWC2-AS2	4	183097017	183099199	24.9086	-0.759885	0.349883	-2.17183	0.0298687	0.308661
ENSG00000276855	AC015922.4	17	15789016	15789705	154.854	0.522801	0.240828	2.17084	0.029943	0.308661
ENSG00000132702	HAPLN2	1	156619294	156625725	8.85605	-1.1604	0.534847	-2.16959	0.0300377	0.308868
ENSG00000167613	LAIR1	19	54351384	54370558	58.3102	1.09185	0.50334	2.16922	0.0300664	0.308868
ENSG00000170745	KCNS3	2	17877847	18361616	64.7938	0.610169	0.281285	2.16922	0.0300662	0.308868
ENSG00000017427	IGF1	12	102395867	102480645	718.068	0.906006	0.417946	2.16776	0.0301771	0.309582
ENSG00000072518	MARK2	11	63838928	63911019	878.25	-0.330484	0.152464	-2.16762	0.0301876	0.309582
ENSG00000122591	FAM126A	7	22889371	23014130	1034.84	0.582057	0.268523	2.16762	0.0301874	0.309582
ENSG00000148832	PAOX	10	133379234	133391694	45.2261	-1.01407	0.467906	-2.16725	0.0302162	0.309698
ENSG00000058799	YIPF1	1	53851719	53889834	198.171	-0.354183	0.163449	-2.16694	0.0302396	0.309762
ENSG00000102978	POLR2C	16	57462387	57472010	751.529	-0.44322	0.204592	-2.16636	0.0302838	0.309861
ENSG00000261716	AC239868.2	1	149844498	149849024	136.516	0.707403	0.326508	2.16657	0.0302675	0.309861
ENSG00000214765	SEPT7P2	7	45723780	45768985	231.801	0.603559	0.278685	2.16574	0.0303313	0.31017
ENSG00000123080	CDKN2C	1	50960745	50974633	585.518	-0.484117	0.223584	-2.16526	0.0303678	0.310191
ENSG00000214796	AC098934.1	1	202851828	202861620	31.5193	-0.894708	0.413214	-2.16524	0.0303692	0.310191
ENSG00000225972	MTND1P23	1	629062	629433	237.039	1.06671	0.492701	2.16503	0.0303852	0.310191
ENSG00000046889	PREX2	8	67952118	68237030	286.128	0.63021	0.291344	2.16311	0.0305328	0.310262
ENSG00000126461	SCAF1	19	49642125	49658642	1289.33	-0.604976	0.279505	-2.16445	0.0304296	0.310262
ENSG00000131724	IL13RA1	X	118727572	118794539	500.785	0.476714	0.220276	2.16416	0.0304518	0.310262
ENSG00000165525	NEMF	14	49782083	49853203	1496.42	0.523009	0.241766	2.16328	0.0305194	0.310262
ENSG00000176124	DLEU1	13	50082171	50723236	229.616	0.454109	0.209855	2.16392	0.0304708	0.310262
ENSG00000185250	PPIL6	6	109390215	109441171	63.9803	0.839489	0.38808	2.16318	0.030527	0.310262
ENSG00000198087	CD2AP	6	47477789	47627263	745.256	0.737489	0.340958	2.16299	0.0305416	0.310262
ENSG00000203930	LINC00632	X	140709767	140772679	47.1606	1.33181	0.615748	2.16292	0.0305476	0.310262
ENSG00000251022	THAP9-AS1	4	82893009	82900960	559.367	0.425608	0.196675	2.16401	0.0304633	0.310262
ENSG00000140983	RHOT2	16	668086	674174	1464.33	-0.642388	0.297195	-2.1615	0.0306567	0.311018
ENSG00000176597	B3GNT5	3	183253244	183298504	208.905	0.552829	0.255754	2.16156	0.0306521	0.311018
ENSG00000008513	ST3GAL1	8	133454848	133571940	2059.51	-0.277626	0.129372	-2.14595	0.0318772	0.311219
ENSG00000008838	MED24	17	40019097	40061215	959.015	-0.554252	0.257527	-2.15221	0.0313809	0.311219
ENSG00000008952	SEC62	3	169966635	169998373	2232.95	0.389066	0.18069	2.15322	0.0313012	0.311219
ENSG00000048540	LMO3	12	16548373	16610594	41.1786	1.03777	0.480517	2.1597	0.0307957	0.311219
ENSG00000058272	PPP1R12A	12	79773563	79935460	2626.66	0.606996	0.283077	2.14428	0.0320105	0.311219
ENSG00000070495	JMJD6	17	76712832	76726799	862.982	-0.283805	0.13234	-2.14451	0.0319918	0.311219
ENSG00000071991	CDH19	18	66501083	66604138	198.64	0.857712	0.398955	2.1499	0.0315632	0.311219
ENSG00000072756	TRNT1	3	3126916	3150879	262.958	0.412785	0.192075	2.14909	0.0316275	0.311219
ENSG00000077713	SLC25A43	X	119399060	119454478	88.1235	0.591273	0.275884	2.14319	0.0320976	0.311219
ENSG00000099284	H2AFY2	10	70052796	70112280	903.959	-0.501369	0.233285	-2.14917	0.031621	0.311219
ENSG00000103423	DNAJA3	16	4425805	4456775	793.918	-0.417371	0.194534	-2.14549	0.0319134	0.311219
ENSG00000107815	TWNK	10	100987367	100994401	151.591	-0.447572	0.20872	-2.14437	0.0320035	0.311219
ENSG00000112759	SLC29A1	6	44219505	44234151	1708.42	-0.305898	0.142257	-2.15032	0.0315302	0.311219
ENSG00000115317	HTRA2	2	74529377	74533348	406.765	-0.507313	0.234862	-2.16005	0.0307689	0.311219
ENSG00000116478	HDAC1	1	32292086	32333635	1056.3	-0.32606	0.151202	-2.15645	0.0310486	0.311219
ENSG00000118242	MREG	2	215942805	216034096	13.7192	1.39559	0.650792	2.14444	0.0319973	0.311219
ENSG00000122140	MRPS2	9	135499984	135504673	614.065	-0.629485	0.292831	-2.14965	0.0315825	0.311219
ENSG00000122435	TRMT13	1	100133150	100150497	284.046	0.636985	0.294984	2.15939	0.0308201	0.311219
ENSG00000122643	NT5C3A	7	33014114	33062797	320.843	0.533582	0.248883	2.1439	0.0320405	0.311219
ENSG00000122678	POLM	7	44072247	44082540	224.431	-0.508805	0.235844	-2.15738	0.0309761	0.311219
ENSG00000125967	NECAB3	20	33657087	33674463	660.84	-0.701455	0.325904	-2.15234	0.0313709	0.311219
ENSG00000127124	HIVEP3	1	41506365	42035925	123.347	0.490973	0.228742	2.14641	0.0318403	0.311219
ENSG00000127554	GFER	16	1984207	1987749	288.361	-0.650163	0.301552	-2.15606	0.0310792	0.311219
ENSG00000128340	RAC2	22	37225261	37244448	84.5677	1.1882	0.55323	2.14775	0.0317339	0.311219
ENSG00000128482	RNF112	17	19411125	19417276	42.7543	-0.565173	0.261637	-2.16014	0.0307615	0.311219
ENSG00000131203	IDO1	8	39902275	39928444	29.6158	3.15796	1.46602	2.1541	0.0312321	0.311219
ENSG00000133477	FAM83F	22	39994949	40043529	24.7604	0.938568	0.437378	2.1459	0.0318813	0.311219
ENSG00000133731	IMPA1	8	81657961	81686693	458.795	0.572039	0.266012	2.15043	0.0315215	0.311219
ENSG00000134321	RSAD2	2	6865806	6898239	82.5174	1.35067	0.626977	2.15426	0.0312195	0.311219
ENSG00000135114	OASL	12	121019111	121039242	7.47041	3.33583	1.55107	2.15067	0.0315025	0.311219
ENSG00000135164	DMTF1	7	87152361	87196337	1396.61	0.532736	0.248502	2.14379	0.0320497	0.311219
ENSG00000136011	STAB2	12	103587273	103766727	180.431	0.986379	0.459185	2.14811	0.0317051	0.311219
ENSG00000136383	ALPK3	15	84816680	84873482	7282.65	-0.513397	0.237619	-2.16059	0.0307269	0.311219
ENSG00000138796	HADH	4	107989714	108035175	1702.64	-0.344191	0.159443	-2.15871	0.0308726	0.311219
ENSG00000139266	2009-03-01	12	57755098	57760407	271.273	-0.564105	0.261518	-2.15704	0.0310024	0.311219
ENSG00000141552	ANAPC11	17	81890790	81900991	729.172	-0.865995	0.40218	-2.15325	0.0312989	0.311219
ENSG00000143669	LYST	1	235661041	235883640	355.255	0.559363	0.259559	2.15505	0.0311577	0.311219
ENSG00000144566	RAB5A	3	19947079	19985175	1162.97	0.540597	0.251987	2.14534	0.0319259	0.311219
ENSG00000144645	OSBPL10	3	31657890	32077580	118.57	0.448711	0.208495	2.15214	0.0313861	0.311219
ENSG00000145945	FAM50B	6	3849386	3851317	258.096	-0.513049	0.238298	-2.15297	0.031321	0.311219
ENSG00000146701	MDH2	7	76048051	76067508	4632.8	-0.444851	0.2073	-2.14593	0.0318789	0.311219
ENSG00000152234	ATP5A1	18	46080248	46104334	17312.2	-0.442066	0.205323	-2.15303	0.0313164	0.311219
ENSG00000155926	SLA	8	133036724	133103054	60.6403	1.05826	0.491432	2.15342	0.0312853	0.311219
ENSG00000158234	FAIM	3	138608606	138633376	147.921	0.610306	0.282782	2.15822	0.0309104	0.311219
ENSG00000158887	MPZ	1	161304735	161309972	200.537	0.57858	0.268728	2.15303	0.0313163	0.311219
ENSG00000161664	ASB16	17	44170447	44179083	66.6476	-0.630681	0.293282	-2.15043	0.0315214	0.311219
ENSG00000164342	TLR3	4	186069152	186088069	25.0366	1.10902	0.513719	2.15881	0.030865	0.311219
ENSG00000164366	CCDC127	5	196871	218215	589.621	-0.296084	0.138133	-2.14346	0.032076	0.311219
ENSG00000165516	KLHDC2	14	49767608	49786385	1755.38	-0.290283	0.134913	-2.15163	0.0314261	0.311219
ENSG00000166619	BLCAP	20	37492472	37527931	1365.46	-0.413167	0.192605	-2.14515	0.0319408	0.311219
ENSG00000167107	ACSF2	17	50426158	50474845	725.535	-0.545268	0.254388	-2.14346	0.0320765	0.311219
ENSG00000168135	KCNJ4	22	38426327	38455199	375.182	-0.935033	0.433495	-2.15697	0.0310084	0.311219
ENSG00000169213	RAB3B	1	51907956	51990764	20.162	1.01424	0.469643	2.15959	0.0308043	0.311219
ENSG00000171206	TRIM8	10	102644496	102658407	1185.06	-0.403017	0.18754	-2.14897	0.0316366	0.311219
ENSG00000175573	C11orf68	11	65916808	65919117	430.043	-0.738783	0.343825	-2.14872	0.0316569	0.311219
ENSG00000177133	LINC00982	1	3059615	3068437	725.302	-0.654028	0.302885	-2.15933	0.0308248	0.311219
ENSG00000178464	RPL10P16	19	12643275	12643919	61.8354	-0.969246	0.450953	-2.14933	0.0316085	0.311219
ENSG00000179862	CITED4	1	40861051	40862366	171.673	-0.798164	0.370553	-2.15398	0.0312419	0.311219
ENSG00000179899	PHC1P1	12	55411727	55414787	131.632	0.508175	0.236315	2.15042	0.0315224	0.311219
ENSG00000182389	CACNB4	2	151832768	152099475	72.3702	0.835729	0.388655	2.15031	0.0315308	0.311219
ENSG00000182704	TSKU	11	76782251	76798154	411.417	-0.71965	0.333429	-2.15833	0.0309021	0.311219
ENSG00000184185	KCNJ12	17	21376197	21419872	172.981	-0.705396	0.327639	-2.15297	0.0313212	0.311219
ENSG00000185499	MUC1	1	155185824	155192916	36.8967	1.66974	0.778258	2.14549	0.0319137	0.311219
ENSG00000185838	GNB1L	22	19783224	19854939	21.8172	-1.24099	0.576363	-2.15315	0.0313073	0.311219
ENSG00000188042	ARL4C	2	234493041	234497053	146.624	0.562634	0.260425	2.16045	0.030738	0.311219
ENSG00000188070	C11orf95	11	63759892	63768775	703.265	-0.506232	0.235322	-2.15123	0.0314582	0.311219
ENSG00000189007	ADAT2	6	143422832	143450673	138.234	0.366666	0.170619	2.14904	0.0316315	0.311219
ENSG00000189152	GRAPL	17	19127469	19159176	9.21704	1.49299	0.692332	2.15647	0.031047	0.311219
ENSG00000196352	CD55	1	207321508	207386804	624.42	0.560495	0.260272	2.1535	0.0312792	0.311219
ENSG00000196873	CBWD3	9	68232003	68300015	128.267	0.897005	0.416495	2.1537	0.0312636	0.311219
ENSG00000213619	NDUFS3	11	47565336	47584562	1303.8	-0.74829	0.34847	-2.14736	0.0317647	0.311219
ENSG00000233087	WTH3DI	2	131361111	131364142	7.2256	2.24459	1.04487	2.1482	0.0316976	0.311219
ENSG00000234851	RPL23AP42	3	161429127	161429597	2798.91	0.797219	0.369931	2.15505	0.0311579	0.311219
ENSG00000255031	AP002807.1	11	68050740	68053762	25.1131	0.893113	0.415669	2.14862	0.0316648	0.311219
ENSG00000260244	AC104083.1	4	155734448	155737062	452.706	0.541528	0.25217	2.14747	0.0317555	0.311219
ENSG00000260577	AC126773.2	16	68644248	68646168	60.9434	-0.962235	0.448971	-2.1432	0.0320969	0.311219
ENSG00000270562	AC097634.1	3	71584943	71587409	46.3865	0.655476	0.303988	2.15626	0.0310633	0.311219
ENSG00000272807	AC007038.2	2	210028417	210029156	11.013	1.1306	0.524272	2.15652	0.031043	0.311219
ENSG00000274414	AL121772.1	20	25239007	25245229	17.3564	1.14355	0.532312	2.14828	0.0316916	0.311219
ENSG00000280287	AC131212.3	12	132550729	132554947	100.622	-0.702996	0.327808	-2.14454	0.0319899	0.311219
ENSG00000282278	AC058822.1	4	53377839	54295272	17.6035	-6.4	2.97866	-2.14861	0.031665	0.311219
ENSG00000160255	ITGB2	21	44885953	44931989	215.304	1.68721	0.787143	2.14346	0.0320765	0.311219
ENSG00000154589	LY96	8	73991352	74029087	16.4956	1.21776	0.568371	2.14254	0.0321498	0.311515
ENSG00000165197	VEGFD	X	15345591	15384376	31.1849	1.00951	0.471208	2.14238	0.0321629	0.311515
ENSG00000115841	RMDN2	2	37923187	38067142	87.0584	0.720815	0.336489	2.14216	0.0321802	0.311515
ENSG00000104889	RNASEH2A	19	12802063	12813638	373.387	-0.663537	0.309832	-2.1416	0.0322253	0.311616
ENSG00000164587	RPS14	5	150443190	150449756	10055.7	-0.653211	0.305004	-2.14165	0.0322215	0.311616
ENSG00000172732	MUS81	11	65857126	65867653	627.105	-0.576848	0.269406	-2.14118	0.0322593	0.311776
ENSG00000105383	CD33	19	51225064	51243860	21.7435	0.925853	0.432503	2.14069	0.0322994	0.311996
ENSG00000157119	KLHL40	3	42685519	42692544	83.4054	-1.05124	0.491183	-2.14023	0.0323362	0.312095
ENSG00000168591	TMUB2	17	44186970	44191731	508.781	-0.602911	0.281718	-2.14012	0.0323447	0.312095
ENSG00000185269	NOTUM	17	81952507	81961840	20.1736	1.58538	0.740896	2.13981	0.0323701	0.312095
ENSG00000205090	TMEM240	1	1535174	1540453	57.7424	-0.955452	0.446536	-2.1397	0.0323792	0.312095
ENSG00000015153	YAF2	12	42157104	42238349	452.95	0.527622	0.247058	2.13562	0.0327102	0.312174
ENSG00000090238	YPEL3	16	30092314	30096915	622.54	-0.569103	0.266183	-2.13801	0.0325158	0.312174
ENSG00000105185	PDCD5	19	32581068	32587452	1239.28	0.577942	0.270274	2.13836	0.0324876	0.312174
ENSG00000107130	NCS1	9	130172578	130237304	1200.08	-0.527118	0.246638	-2.13722	0.0325805	0.312174
ENSG00000115935	WIPF1	2	174559572	174682916	597.774	0.519587	0.243292	2.13566	0.0327074	0.312174
ENSG00000132424	PNISR	6	99398051	99425331	3870.36	0.590896	0.276447	2.13747	0.0325599	0.312174
ENSG00000132541	RIDA	8	98102344	98117241	208.694	0.464904	0.217585	2.13665	0.0326262	0.312174
ENSG00000133884	DPF2	11	65333754	65353249	1259.89	-0.24135	0.112917	-2.13741	0.0325648	0.312174
ENSG00000137767	SQOR	15	45631148	45691294	83.1057	0.791071	0.370359	2.13596	0.0326826	0.312174
ENSG00000144134	RABL2A	2	113627229	113643396	207.681	0.484231	0.22657	2.13723	0.0325795	0.312174
ENSG00000151849	CENPJ	13	24882284	24922889	452.223	0.665353	0.311474	2.13614	0.032668	0.312174
ENSG00000152558	TMEM123	11	102396332	102470384	2706.45	0.682729	0.319446	2.13723	0.0325793	0.312174
ENSG00000154262	ABCA6	17	69078702	69141888	187.685	0.652059	0.305338	2.13553	0.0327177	0.312174
ENSG00000155893	PXYLP1	3	141228726	141367753	566.416	-0.41175	0.192774	-2.13592	0.0326862	0.312174
ENSG00000158417	EIF5B	2	99337353	99401326	3614.08	0.592639	0.277498	2.13565	0.0327076	0.312174
ENSG00000169379	ARL13B	3	93980139	94055668	198.262	0.637726	0.298119	2.13917	0.032422	0.312174
ENSG00000188986	NELFB	9	137255173	137273546	773.492	-0.720456	0.336819	-2.139	0.0324358	0.312174
ENSG00000204147	ASAH2B	10	50739318	50816495	147.72	0.531748	0.248976	2.13574	0.0327003	0.312174
ENSG00000272894	AC004982.2	7	7552462	7566996	32.0629	0.894998	0.418521	2.13848	0.0324779	0.312174
ENSG00000099203	TMED1	19	10832438	10836318	317.755	-0.768257	0.359976	-2.13419	0.0328273	0.312499
ENSG00000112303	VNN2	6	132743870	132763459	8.40955	1.2166	0.570088	2.13405	0.0328388	0.312499
ENSG00000145681	HAPLN1	5	83637805	83721613	293.228	0.869721	0.407501	2.13428	0.0328197	0.312499
ENSG00000149948	HMGA2	12	65824131	65966295	263.438	0.666375	0.31225	2.13411	0.0328341	0.312499
ENSG00000254165	AC090739.1	8	42537529	42538304	11.1084	1.50773	0.706277	2.13476	0.032781	0.312499
ENSG00000121933	TMIGD3	1	111483348	111563962	18.1795	1.07899	0.505755	2.13343	0.0328898	0.312552
ENSG00000130822	PNCK	X	153669730	153689010	871.956	-0.757641	0.355105	-2.13357	0.032878	0.312552
ENSG00000162368	CMPK1	1	47333797	47378839	1687.53	0.618712	0.290049	2.13313	0.032914	0.312552
ENSG00000242516	LINC00960	3	75672391	75679303	7.45816	-2.57505	1.20714	-2.13318	0.0329103	0.312552
ENSG00000161558	TMEM143	19	48332356	48364237	209.135	-0.379461	0.177912	-2.13286	0.0329359	0.312595
ENSG00000085231	AK6	5	69350984	69370013	307.902	0.415784	0.194965	2.13261	0.0329568	0.312629
ENSG00000137727	ARHGAP20	11	110577042	110713189	36.8629	0.992174	0.465387	2.13194	0.0330122	0.312682
ENSG00000164099	PRSS12	4	118280038	118353003	93.9388	0.868712	0.407482	2.1319	0.0330147	0.312682
ENSG00000178761	FAM219B	15	74899987	74907121	1145.04	-0.377552	0.177063	-2.13231	0.0329817	0.312682
ENSG00000174130	TLR6	4	38823715	38856817	17.4307	1.2151	0.570041	2.13161	0.0330389	0.312746
ENSG00000106819	ASPN	9	92456205	92482506	1300.92	0.75155	0.352705	2.13082	0.033104	0.313197
ENSG00000129465	RIPK3	14	24336021	24340045	26.5388	1.0162	0.477142	2.12976	0.0331915	0.313859
ENSG00000075240	GRAMD4	22	46576012	46679790	833.054	-0.546254	0.256557	-2.12917	0.0332404	0.313939
ENSG00000104969	SGTA	19	2754714	2783371	1431.56	-0.400739	0.188376	-2.12733	0.0333927	0.313939
ENSG00000109466	KLHL2	4	165207618	165323156	293.386	0.429306	0.20177	2.1277	0.0333619	0.313939
ENSG00000110002	VWA5A	11	124115362	124147721	160.499	0.41197	0.193713	2.1267	0.0334447	0.313939
ENSG00000117411	B4GALT2	1	43978943	43991170	782.112	-0.59546	0.279725	-2.12874	0.033276	0.313939
ENSG00000123143	PKN1	19	14433053	14471867	2155.38	-0.7927	0.372568	-2.12766	0.033365	0.313939
ENSG00000135637	CCDC142	2	74471986	74483408	85.3024	-0.703277	0.33035	-2.12888	0.0332638	0.313939
ENSG00000139679	LPAR6	13	48389567	48444704	454.161	0.702422	0.330195	2.12729	0.0333957	0.313939
ENSG00000160959	LRRC14	8	144517992	144525178	313.942	-0.683349	0.321054	-2.12846	0.0332992	0.313939
ENSG00000164053	ATRIP	3	48446710	48465716	112.654	-0.536739	0.252362	-2.12686	0.0334314	0.313939
ENSG00000168496	FEN1	11	61792637	61797244	549.74	-0.477532	0.224261	-2.12936	0.0332242	0.313939
ENSG00000169021	UQCRFS1	19	29205321	29213541	2467.02	-0.40605	0.190809	-2.12804	0.0333336	0.313939
ENSG00000204315	FKBPL	6	32128707	32130291	57.5962	-0.822027	0.386478	-2.12697	0.0334225	0.313939
ENSG00000256618	MTRNR2L1	17	22523111	22524663	12.3986	6.44653	3.02896	2.1283	0.0333126	0.313939
ENSG00000204628	RACK1	5	181236909	181248096	18948.2	-0.625699	0.294315	-2.12595	0.0335071	0.314361
ENSG00000144560	VGLL4	3	11556070	11771350	1535.29	-0.340836	0.160353	-2.12553	0.0335422	0.314526
ENSG00000089327	FXYD5	19	35154730	35169883	333.399	0.463062	0.217909	2.12502	0.0335851	0.314764
ENSG00000132485	ZRANB2	1	71063291	71081297	1915.49	0.643291	0.302753	2.1248	0.033603	0.314767
ENSG00000102178	UBL4A	X	154483717	154486670	709.697	-0.680241	0.320368	-2.12331	0.0337277	0.31495
ENSG00000115252	PDE1A	2	182140036	182523192	173.769	0.561136	0.264253	2.12349	0.0337132	0.31495
ENSG00000138180	CEP55	10	93496632	93529092	607.858	0.507029	0.238718	2.12397	0.033673	0.31495
ENSG00000144034	TPRKB	2	73729104	73737400	311.442	0.359789	0.169364	2.12436	0.0336401	0.31495
ENSG00000144043	TEX261	2	70985938	70994945	1087.36	-0.295759	0.139254	-2.12389	0.0336798	0.31495
ENSG00000204257	HLA-DMA	6	32948613	32969094	60.3225	1.03545	0.487565	2.12372	0.0336939	0.31495
ENSG00000177600	RPLP2	11	809647	812880	5234.08	-0.615872	0.290104	-2.12294	0.0337593	0.315081
ENSG00000005007	UPF1	19	18831938	18868236	1470.5	-0.483491	0.227903	-2.12148	0.0338816	0.315117
ENSG00000100324	TAB1	22	39399741	39437060	683.587	-0.512495	0.241455	-2.12253	0.0337933	0.315117
ENSG00000120251	GRIA2	4	157204182	157366075	94.6502	0.544545	0.25663	2.12191	0.0338454	0.315117
ENSG00000136848	DAB2IP	9	121567057	121785530	1876.65	-0.487141	0.229629	-2.12143	0.033886	0.315117
ENSG00000144395	CCDC150	2	196639554	196763490	75.0565	0.660125	0.311057	2.1222	0.0338209	0.315117
ENSG00000196458	ZNF605	12	132918308	132956306	607.167	0.613302	0.289081	2.12156	0.033875	0.315117
ENSG00000279088	AC022400.7	10	73742995	73744230	112.678	0.588345	0.277309	2.12163	0.0338692	0.315117
ENSG00000198865	CCDC152	5	42756801	42802360	169.382	0.728064	0.343239	2.12116	0.0339085	0.315163
ENSG00000016391	CHDH	3	53812335	53846390	123.334	-0.570088	0.268848	-2.12048	0.0339655	0.315529
ENSG00000279792	AC015909.5	17	50362967	50365232	12.5454	-1.09902	0.518389	-2.12006	0.0340009	0.315695
ENSG00000102024	PLS3	X	115561174	115650861	1898.11	0.383838	0.181071	2.11982	0.0340212	0.31572
ENSG00000198959	TGM2	20	38127387	38166578	13875	-0.397356	0.187481	-2.11945	0.0340528	0.31585
ENSG00000188596	CFAP54	12	96489571	96875555	16.1628	1.51694	0.71582	2.11916	0.0340768	0.31591
ENSG00000165795	NDRG2	14	21016763	21070872	3056.58	-0.266614	0.12583	-2.11885	0.0341036	0.315995
ENSG00000124587	PEX6	6	42963870	42979220	398.221	-0.772029	0.364563	-2.11768	0.0342019	0.316091
ENSG00000129521	EGLN3	14	33924231	34462774	1997.51	-0.523051	0.246989	-2.11771	0.0341996	0.316091
ENSG00000176700	SCAND2P	15	84631451	84647478	551.763	-0.619796	0.292655	-2.11783	0.0341891	0.316091
ENSG00000204397	CARD16	11	105041326	105101431	44.0874	0.978931	0.462163	2.11815	0.0341623	0.316091
ENSG00000260917	AL158212.3	10	112823490	112827726	113.938	-0.451197	0.213018	-2.11811	0.0341654	0.316091
ENSG00000070814	TCOF1	5	150357639	150400308	881.551	-0.298185	0.140862	-2.11686	0.0342718	0.316154
ENSG00000114554	PLXNA1	3	126988594	127037392	2160.9	-0.509	0.240416	-2.11716	0.0342458	0.316154
ENSG00000169744	LDB2	4	16501541	16898809	804.144	0.56642	0.267542	2.11712	0.0342496	0.316154
ENSG00000232320	AC009299.2	2	161340816	161341326	7.324	1.78338	0.842501	2.11677	0.0342792	0.316154
ENSG00000261371	PECAM1	17	64319415	64413776	5047.97	0.361699	0.170896	2.11648	0.0343037	0.316217
ENSG00000105953	OGDH	7	44606572	44709066	4873.59	-0.338525	0.160012	-2.11562	0.0343774	0.316571
ENSG00000183873	SCN5A	3	38548057	38649673	3729.5	-0.595367	0.28141	-2.11565	0.0343743	0.316571
ENSG00000131849	ZNF132	19	58432814	58440222	138.429	-0.491034	0.232164	-2.11503	0.0344271	0.316867
ENSG00000155090	KLF10	8	102648779	102655902	670.329	0.50408	0.23841	2.11434	0.0344858	0.317245
ENSG00000007392	LUC7L	16	188969	229463	893.385	0.376416	0.179316	2.09918	0.0358012	0.317316
ENSG00000065518	NDUFB4	3	120596309	120602500	2450.17	-0.438558	0.208191	-2.10652	0.035159	0.317316
ENSG00000075218	GTSE1	22	46296741	46330810	615.048	-0.478623	0.226777	-2.11054	0.0348118	0.317316
ENSG00000077420	APBB1IP	10	26438203	26567803	42.8561	1.15705	0.549192	2.10682	0.0351333	0.317316
ENSG00000088387	DOCK9	13	98793429	99086625	966.144	0.480677	0.227858	2.10955	0.0348972	0.317316
ENSG00000088756	ARHGAP28	18	6729718	6915716	440.6	0.582243	0.276537	2.10548	0.0352499	0.317316
ENSG00000096746	HNRNPH3	10	68331174	68343191	4197.62	0.581939	0.275481	2.11245	0.0346482	0.317316
ENSG00000100297	MCM5	22	35400063	35425430	1137.11	-0.538989	0.256191	-2.10385	0.0353913	0.317316
ENSG00000100439	ABHD4	14	22598237	22613215	539.447	-0.444388	0.211491	-2.10121	0.0356222	0.317316
ENSG00000101638	ST8SIA5	18	46667821	46759257	103.553	-0.654215	0.311149	-2.10258	0.0355029	0.317316
ENSG00000104866	PPP1R37	19	45091396	45148077	526.371	-0.641766	0.304721	-2.10607	0.0351979	0.317316
ENSG00000105229	PIAS4	19	4007646	4039386	429.11	-0.59312	0.282491	-2.09961	0.0357634	0.317316
ENSG00000106511	MEOX2	7	15611212	15686812	344.712	0.492086	0.232981	2.11213	0.034675	0.317316
ENSG00000112651	MRPL2	6	43054029	43059806	651.594	-0.528632	0.250412	-2.11105	0.0347678	0.317316
ENSG00000117477	CCDC181	1	169394870	169460669	136.33	0.628627	0.298252	2.1077	0.0350567	0.317316
ENSG00000119922	IFIT2	10	89283694	89309276	167.071	0.875545	0.415642	2.10649	0.0351619	0.317316
ENSG00000120685	PROSER1	13	39009866	39038076	691.071	0.636982	0.302111	2.10844	0.0349932	0.317316
ENSG00000128274	A4GALT	22	42692121	42721298	1052.51	-0.49745	0.23534	-2.11375	0.034537	0.317316
ENSG00000130035	GALNT8	12	4720341	4851927	107.308	-0.68298	0.324648	-2.10375	0.0353999	0.317316
ENSG00000131236	CAP1	1	40040233	40072649	1576.18	0.323692	0.153941	2.10271	0.0354912	0.317316
ENSG00000132465	JCHAIN	4	70655541	70681817	7.74389	1.53082	0.724838	2.11195	0.0346908	0.317316
ENSG00000133943	C14orf159	14	91060333	91225632	2739.23	-0.45873	0.217153	-2.11248	0.0346456	0.317316
ENSG00000137474	MYO7A	11	77128264	77215239	53.456	0.735976	0.348523	2.1117	0.0347122	0.317316
ENSG00000137547	MRPL15	8	54135210	54147901	1411.98	-0.385909	0.182987	-2.10895	0.034949	0.317316
ENSG00000138030	KHK	2	27086747	27100772	60.9517	-0.851446	0.405174	-2.10143	0.0356028	0.317316
ENSG00000140807	NKD1	16	50548330	50649249	91.2588	0.792032	0.375534	2.10908	0.0349375	0.317316
ENSG00000142002	DPP9	19	4675224	4724673	644.691	-0.572362	0.271431	-2.10868	0.0349718	0.317316
ENSG00000146070	PLA2G7	6	46704201	46735693	13.2441	1.50697	0.71608	2.10448	0.0353369	0.317316
ENSG00000152527	PLEKHH2	2	43637273	43767987	157.379	0.750618	0.356758	2.104	0.0353788	0.317316
ENSG00000153815	CMIP	16	81445170	81711762	918.299	0.469131	0.223301	2.10089	0.0356503	0.317316
ENSG00000154358	OBSCN	1	228208130	228378874	5428.25	-0.598583	0.284303	-2.10544	0.0352533	0.317316
ENSG00000154370	TRIM11	1	228393673	228406840	221.038	-0.634248	0.301299	-2.10505	0.0352873	0.317316
ENSG00000155876	RRAGA	9	19049395	19050983	1301.58	-0.532348	0.253328	-2.10142	0.0356041	0.317316
ENSG00000157181	C1orf27	1	186375838	186421378	436.098	0.628051	0.298501	2.10401	0.0353773	0.317316
ENSG00000157703	SVOPL	7	138594285	138701352	40.1103	-0.713081	0.337571	-2.11239	0.0346532	0.317316
ENSG00000159713	TPPP3	16	67389809	67393535	233.382	1.22838	0.583305	2.10589	0.0352139	0.317316
ENSG00000162695	SLC30A7	1	100896076	100981753	303.461	0.529127	0.251432	2.10445	0.035339	0.317316
ENSG00000162999	DUSP19	2	183078559	183100005	176.03	0.581381	0.276268	2.10441	0.0353429	0.317316
ENSG00000163485	ADORA1	1	203090654	203167405	201.804	-0.60498	0.286393	-2.11242	0.0346508	0.317316
ENSG00000164116	GUCY1A3	4	155666711	155732349	1506.65	0.498247	0.237224	2.10032	0.0357006	0.317316
ENSG00000164187	LMBRD2	5	36098412	36151961	345.903	0.696104	0.330722	2.1048	0.0353087	0.317316
ENSG00000164985	PSIP1	9	15464066	15511019	2879.75	0.726336	0.345997	2.09926	0.0357943	0.317316
ENSG00000167670	CHAF1A	19	4402662	4445018	530.782	-0.317086	0.150418	-2.10804	0.0350279	0.317316
ENSG00000169045	HNRNPH1	5	179614178	179634784	6294.13	0.537233	0.25497	2.10705	0.0351135	0.317316
ENSG00000169957	ZNF768	16	30524001	30526821	1001.26	-0.363774	0.172521	-2.10858	0.0349809	0.317316
ENSG00000172724	CCL19	9	34689567	34691277	32.1835	2.0697	0.981433	2.10886	0.0349571	0.317316
ENSG00000175213	ZNF408	11	46700818	46705912	144.385	-0.600658	0.284457	-2.1116	0.0347211	0.317316
[truncated: 56,234 more rows]
