# Supplementary material for: Increased dosage of DYRK1A leads to congenital heart defects in a mouse model of Down syndrome
Source: Sci Transl Med. Author manuscript; Available in PMC 2024 Feb 16. (PMC7615651; doi:10.1126/scitranslmed.add6883)
Supplement: Table S3 [file EMS193971-supplement-Table_S3.xlsx]

## Sheet: Readme
RNAseq Dp1Tyb vs WT
Samples:
5 WT E13.5 mouse hearts
5 Dp1Tyb E13.5 mouse hearts
TPM_all_genes_all_samples
Columns	Meaning
ensembl_gene_id	Gene ID in Ensembl
external_gene_name	Gene symbol in MGI
WT_1 (M)	WT mouse embryonic heart 1, male
WT_2 (F)	WT mouse embryonic heart 2, female
WT_3 (M)	WT mouse embryonic heart 3, male
WT_4 (M)	WT mouse embryonic heart 4, male
WT_5 (M)	WT mouse embryonic heart 5, male
Dp1Tyb_1 (F)	Dp1Tyb mouse embryonic heart 1, female
Dp1Tyb_2 (F)	Dp1Tyb mouse embryonic heart 2, female
Dp1Tyb_3 (F)	Dp1Tyb mouse embryonic heart 3, female
Dp1Tyb_4 (M)	Dp1Tyb mouse embryonic heart 4, male
Dp1Tyb_5 (F)	Dp1Tyb mouse embryonic heart 5, female
MeanTPM_WT	average of TPM values across the 5 WT samples
MeanTPM_Dp1Tyb	average of TPM values across the 5 Dp1Tyb samples
DESeq2
Columns	Meaning
ensembl_gene_id	Gene ID in Ensembl
external_gene_name	Gene symbol in MGI
chromosome_name	Name of chromosome on which gene is located
start_position	Start position of gene
end_position	End position of gene
baseMean	Average of the normalized counts taken over all samples
log2FoldChange	Log2 fold change between Dp1Tyb and WT samples
lfcSE	Standard error of the log2FoldChange estimate
stat	Wald statistic
pvalue	Wald test p-value
padj	Benjamini-Hochberg adjusted p-value
NA, not applicable
	Significantly upregulated gene (padj <0.05)
	Significantly downregulated gene (padj <0.05)
Gene	Genes on Mmu16 in three copies in Dp1Tyb mice

## Sheet: TPM_all_genes_all_samples
ensembl_gene_id	external_gene_name	WT_1 (M)	WT_2 (F)	WT_3 (M)	WT_4 (M)	WT_5 (M)	Dp1Tyb_1 (F)	Dp1Tyb_2 (F)	Dp1Tyb_3 (F)	Dp1Tyb_4 (M)	Dp1Tyb_5 (F)	MeanTPM_WT	MeanTPM_Dp1Tyb
ENSMUSG00000000001	Gnai3	80.46	81.68	85.02	75.87	84.69	86.98	87.22	88.52	83.65	79.09	81.544	85.092
ENSMUSG00000000003	Pbsn	0	0	0	0	0	0	0	0	0	0	0	0
ENSMUSG00000000028	Cdc45	24.7	25.01	27.83	26.12	24.99	21.55	24.1	22.3	22.24	26.32	25.73	23.302
ENSMUSG00000000031	H19	6621.33	7857.92	7967.06	6708.91	6590.61	7473.82	7406.49	7011.46	6903.22	7220.59	7149.17	7203.12
ENSMUSG00000000037	Scml2	6.35	6.62	7.09	5.66	6.37	8.36	9.15	6.27	6.42	6.47	6.418	7.334
ENSMUSG00000000049	Apoh	0.06	0	0.12	0	0.11	0.28	0.33	0.11	0.14	0.08	0.058	0.188
ENSMUSG00000000056	Narf	41.57	50.94	45.6	43.33	42.7	47.34	42.57	47.83	42.85	44.88	44.828	45.094
ENSMUSG00000000058	Cav2	22.37	21.21	24.07	18.1	20.22	20.62	17.74	22.01	22.37	20.27	21.194	20.602
ENSMUSG00000000078	Klf6	41.17	42.35	43.18	43.59	42.01	39.59	39.77	40.39	45	42.74	42.46	41.498
ENSMUSG00000000085	Scmh1	75.36	84.04	92.68	81.82	74.86	87.22	86.15	81.91	73.39	86.4	81.752	83.014
ENSMUSG00000000088	Cox5a	500.08	495.41	518.49	487.64	453.33	437.14	517.15	498.22	504.06	484.99	490.99	488.312
ENSMUSG00000000093	Tbx2	10.1	9.05	11.14	7.97	11.07	13	13.42	12.92	11.03	7.54	9.866	11.582
ENSMUSG00000000094	Tbx4	2.62	1.11	2.77	0.7	2.64	2.77	3.75	2.67	2.99	0.27	1.968	2.49
ENSMUSG00000000103	Zfy2	0	0	0	0	0	0	0	0	0	0	0	0
ENSMUSG00000000120	Ngfr	5.03	4.27	4.23	3.77	4.51	5.51	6.31	6.16	4.72	3.79	4.362	5.298
ENSMUSG00000000125	Wnt3	0.02	0.13	0	0.04	0.02	0.03	0.06	0.02	0.05	0	0.042	0.032
ENSMUSG00000000126	Wnt9a	2.63	3.01	2.94	3.43	3.21	3.19	4.97	3.52	2.88	3.78	3.044	3.668
ENSMUSG00000000127	Fer	18.62	21.28	18.21	17.22	17.39	19.67	18.74	19.2	17.96	18.37	18.544	18.788
ENSMUSG00000000131	Xpo6	41.81	43.52	44.39	50.94	44.19	46.19	46.72	45.24	43.82	39.75	44.97	44.344
ENSMUSG00000000134	Tfe3	19.68	19.6	20.95	17.02	19.5	21.23	18.52	17.98	18.78	18.24	19.35	18.95
ENSMUSG00000000142	Axin2	8.45	10.07	9.14	9.03	8.84	8.76	9.68	9.01	9.03	9.44	9.106	9.184
ENSMUSG00000000148	Brat1	8.51	9.44	8.72	7.7	7.89	9.42	8.84	9.01	8.24	9.25	8.452	8.952
ENSMUSG00000000149	Gna12	56.56	61.76	62.49	60.14	57.28	62.12	64.24	64.1	56.61	55.85	59.646	60.584
ENSMUSG00000000154	Slc22a18	0.49	0.64	1.38	0.71	0.78	0.79	1.12	0.8	0.87	0.47	0.8	0.81
ENSMUSG00000000157	Itgb2l	0.03	0	0.03	0	0	0.1	0.34	0.09	0.3	0	0.012	0.166
ENSMUSG00000000159	Igsf5	0.24	0.25	0.25	0.25	0.61	0.27	0.2	0.41	1.54	0.1	0.32	0.504
ENSMUSG00000000167	Pih1d2	2.26	1.46	1.56	1.16	1.28	0.89	3.23	1.34	1.78	1.46	1.544	1.74
ENSMUSG00000000168	Dlat	121.5	125.19	127.08	124.64	111.01	125.79	123.26	130.74	120.93	135.45	121.884	127.234
ENSMUSG00000000171	Sdhd	256.85	278.98	289.73	257.26	246.09	255.21	256.58	277.04	259.77	254.49	265.782	260.618
ENSMUSG00000000182	Fgf23	0.52	1.01	0.58	0.96	0.59	1.04	1.16	1.52	1.27	1.1	0.732	1.218
ENSMUSG00000000183	Fgf6	0.15	0.22	0.12	0.1	0.13	0.13	0.36	0.23	0.17	0.21	0.144	0.22
ENSMUSG00000000184	Ccnd2	211.15	218.88	212.03	217.02	216.16	230.18	225.07	222.4	225.26	237.63	215.048	228.108
ENSMUSG00000000194	Gpr107	35.76	39.23	34.47	34.44	33.73	37.7	34.26	32.3	31.51	33.55	35.526	33.864
ENSMUSG00000000197	Nalcn	0.6	0.34	0.46	0.27	0.48	0.6	0.44	0.47	0.37	0.1	0.43	0.396
ENSMUSG00000000202	Btbd17	0.04	0.15	0.26	0.21	0.11	0	0	0.24	0.05	0	0.154	0.058
ENSMUSG00000000204	Slfn4	0.1	0.03	0.06	0	0.11	0.02	0.1	0.16	0	0.08	0.06	0.072
ENSMUSG00000000214	Th	0.47	0.62	0.38	0.37	0.7	0.81	0.42	0.94	0.72	0.65	0.508	0.708
ENSMUSG00000000215	Ins2	0	0	0	0.29	0	0.37	0.99	0.5	0	0	0.058	0.372
ENSMUSG00000000216	Scnn1g	0.07	0.04	0.11	0.04	0.12	0.14	0.06	0.04	0.11	0.12	0.076	0.094
ENSMUSG00000000223	Drp2	1.27	1.42	1.54	1.23	1.65	1.48	1.71	1.28	1.08	1.01	1.422	1.312
ENSMUSG00000000244	Tspan32	1.17	1.66	1.31	1.86	2.46	2.07	2.65	2.17	2.28	2.17	1.692	2.268
ENSMUSG00000000247	Lhx2	0.12	0.24	0.03	0.19	0.2	0.18	0.07	0.71	0.15	0.29	0.156	0.28
ENSMUSG00000000248	Clec2g	0	0	0	0	0	0	0	0	0	0	0	0
ENSMUSG00000000253	Gmpr	79.97	85.59	82.8	78.41	69.19	79.85	92.91	88.44	74.77	83.06	79.192	83.806
ENSMUSG00000000263	Glra1	0.04	0	0	0	0	0	0	0	0	0	0.008	0
ENSMUSG00000000266	Mid2	26.59	29.86	28.37	26.69	25.45	30.45	26.43	27.71	25.74	28.54	27.392	27.774
ENSMUSG00000000275	Trim25	14.58	17.26	14.65	13.94	14.68	22.92	17.09	17.6	17.18	19.7	15.022	18.898
ENSMUSG00000000276	Dgke	8.91	8.82	9.33	7.09	6.95	8.69	8.1	8.04	6.94	7.85	8.22	7.924
ENSMUSG00000000278	Scpep1	36.38	36.44	38.51	33.59	35.23	38.47	39.68	36.67	34.07	34.87	36.03	36.752
ENSMUSG00000000282	Mnt	11.28	12.3	12.28	11.2	10.93	12.79	11.85	12.13	10.74	11.11	11.598	11.724
ENSMUSG00000000290	Itgb2	1.54	1.35	1.04	2.31	1.04	1.56	1.31	1.71	1.24	1.16	1.456	1.396
ENSMUSG00000000295	Hddc2	31.62	27.22	30.18	21.73	29.96	32.63	34.44	32.26	31.07	27.64	28.142	31.608
ENSMUSG00000000296	Tpd52l1	7.84	7.45	7.6	6.63	6.8	6.89	9.68	7.46	7.56	7.58	7.264	7.834
ENSMUSG00000000301	Pemt	5.65	7.14	6.79	3.92	9.1	5.42	5.77	7.07	3.73	7.24	6.52	5.846
ENSMUSG00000000303	Cdh1	3.79	0.78	3.02	0.39	3.95	2.92	3.83	4.48	3.41	0.03	2.386	2.934
ENSMUSG00000000305	Cdh4	1.11	1.23	1.51	1.47	1.61	1.35	1.95	1.24	1.38	1.24	1.386	1.432
ENSMUSG00000000308	Ckmt1	0.33	0.36	0.44	0.23	0.12	0.17	0.82	0.5	0.35	0.25	0.296	0.418
ENSMUSG00000000317	Bcl6b	15.43	17.07	16.37	14.01	15.21	18	18.06	15.55	16.97	16.63	15.618	17.042
ENSMUSG00000000318	Clec10a	0.45	0	0.2	0	0.52	0.22	0.54	0.16	0	0.24	0.234	0.232
ENSMUSG00000000320	Alox12	3.04	1.03	2.15	2.15	2.25	2.47	2.44	3.05	1.73	2.37	2.124	2.412
ENSMUSG00000000325	Arvcf	27.48	27.3	30.26	27.09	24.68	27.24	25.02	24.75	24.37	26.3	27.362	25.536
ENSMUSG00000000326	Comt	46.05	49.36	51.5	49	48.29	53.35	57.69	49.85	46.01	50.11	48.84	51.402
ENSMUSG00000000339	Rtca	32.79	34.3	36.22	31.37	34.57	33.3	37.59	35.89	35.01	36.97	33.85	35.752
ENSMUSG00000000340	Dbt	28.36	31.74	28.68	27.07	26.52	30.13	30.71	27.68	28.07	28.87	28.474	29.092
ENSMUSG00000000346	Dazap2	143.66	145.43	152.01	138.18	140.99	144.78	139.46	152.39	140.78	139.45	144.054	143.372
ENSMUSG00000000355	Mcts1	41.17	45.76	49.47	37.12	43.44	40.38	46.45	41.99	40.11	42.4	43.392	42.266
ENSMUSG00000000359	Rem1	6.49	12.99	5.79	7.92	5.83	11.4	8.04	6.92	8.65	6.58	7.804	8.318
ENSMUSG00000000365	Rnf17	1.55	1.38	1.59	1.91	1.6	3.27	2.96	3.38	3.01	2.3	1.606	2.984
ENSMUSG00000000374	Trappc10	19.91	21.01	21.64	21.37	19.56	21.15	19.46	20.45	20.44	20.33	20.698	20.366
ENSMUSG00000000378	Ccm2	27.7	31.29	27.69	30.47	25.98	32.21	28.82	31.08	27.15	30.8	28.626	30.012
ENSMUSG00000000381	Wap	0	0	0	0	0	0	0	0	0	0	0	0
ENSMUSG00000000384	Tbrg4	39.19	47.56	42.79	37.48	39.36	42.99	42.83	42.66	32.35	40.46	41.276	40.258
ENSMUSG00000000385	Tmprss2	0.42	0.04	0.33	0.22	0.47	0.59	0.59	0.74	0.64	0.03	0.296	0.518
ENSMUSG00000000386	Mx1	0.08	0.05	0.09	0.08	0.14	0.61	0.08	0.29	0.15	0.23	0.088	0.272
ENSMUSG00000000392	Fap	5.31	4.88	5.95	1.85	7.08	3.85	4.43	5.62	3.6	2.13	5.014	3.926
ENSMUSG00000000394	Gcg	0.22	0	0	0	0	0	0	0	0	0	0.044	0
ENSMUSG00000000399	Ndufa9	195.3	212.83	209.78	191.38	179.19	195.05	210.54	201.6	187.73	199.44	197.696	198.872
ENSMUSG00000000402	Egfl6	9.6	9.9	9.57	8.18	14.58	12.47	11.71	10.99	10.41	8.83	10.366	10.882
ENSMUSG00000000409	Lck	2.4	3.66	2.52	1.28	2.82	4.04	3.31	3.87	2.99	2.82	2.536	3.406
ENSMUSG00000000411	Tssk3	0	0	0	0	0	0	0	0	0	0	0	0
ENSMUSG00000000416	Cttnbp2	6.03	5.93	5.72	4.85	5.44	6.6	6.12	7.28	5.62	5.81	5.594	6.286
ENSMUSG00000000420	Galnt1	96.19	102.75	100.7	90.81	91.59	104.81	110.51	106.32	101.27	101.42	96.408	104.866
ENSMUSG00000000435	Myf5	0.03	0.06	0	0	0.09	0	0	0.03	0.04	0	0.036	0.014
ENSMUSG00000000439	Mkrn2	7.89	7.91	9.57	10.38	10.2	9.19	10.65	11.64	11.65	8.9	9.19	10.406
ENSMUSG00000000440	Pparg	1.24	1.19	1.6	1.47	1.11	1.26	1.78	1.91	1.98	1.65	1.322	1.716
ENSMUSG00000000441	Raf1	108	112.94	120.52	111.48	97.35	113.61	119.65	101.76	100.29	99.79	110.058	107.02
ENSMUSG00000000486	2001-09-01	21.79	24.25	20.29	22.39	18.25	25.28	25.09	20.06	19.83	19.57	21.394	21.966
ENSMUSG00000000489	Pdgfb	7.66	8.71	10.81	6.86	6.74	6.85	6.38	6.64	5.7	6.73	8.156	6.46
ENSMUSG00000000530	Acvrl1	6.86	7.54	7.94	5.05	7.99	7.09	8.52	9.15	7.93	8.09	7.076	8.156
ENSMUSG00000000531	Grasp	8.29	9.29	10.18	8.16	8.55	9.41	9.74	9.12	8.45	9.46	8.894	9.236
ENSMUSG00000000532	Acvr1b	22.56	23.88	24.4	21.85	20.63	23.68	22.47	22.68	21.48	22.31	22.664	22.524
ENSMUSG00000000538	Tom1l2	25.99	29.56	25.33	26.04	26.37	30.37	24.65	24.64	27.42	26.86	26.658	26.788
ENSMUSG00000000544	Gpa33	0.27	0.12	0.11	0.1	0.08	0.23	0	0.09	0.22	0.24	0.136	0.156
ENSMUSG00000000552	Zfp385a	17.02	17.89	19.21	20.2	17.19	21.76	21.5	20.59	18.56	20.4	18.302	20.562
ENSMUSG00000000555	Itga5	84.93	96.79	90.65	88.99	77.97	97.57	90.35	85.51	85.58	94.22	87.866	90.646
ENSMUSG00000000560	Gabra2	0.93	0.52	0.84	0.48	0.62	0.79	0.93	0.68	1.19	0.91	0.678	0.9
ENSMUSG00000000561	Wdr77	52.86	61.79	51.6	58.6	58.36	60.22	66.11	56.87	54.27	64.62	56.642	60.418
ENSMUSG00000000562	Adora3	0.04	0	0	0.1	0.1	0.12	0	0.08	0.07	0.04	0.048	0.062
ENSMUSG00000000563	Atp5f1	591.72	626.87	639.09	560.55	541.12	596.35	530.72	585.21	536.4	562.69	591.87	562.274
ENSMUSG00000000567	Sox9	26.47	26.65	27.08	23.07	25.09	31.43	33.17	27.73	29.91	28.29	25.672	30.106
ENSMUSG00000000568	Hnrnpd	468.11	426.71	472.89	413.91	468.29	378.59	470.77	443.66	418.91	392.91	449.982	420.968
ENSMUSG00000000579	Dynlt1c	16.89	11.38	15.84	13.15	16.59	15.64	12.36	12.88	13.33	12.77	14.77	13.396
ENSMUSG00000000581	C1d	54.46	45.7	58.68	52.64	57.89	40.94	60.27	59.99	56.15	41	53.874	51.67
ENSMUSG00000000594	Gm2a	30.06	32.94	30.67	29.88	25.64	33.6	33.78	33.86	31.55	30.92	29.838	32.742
ENSMUSG00000000600	Krit1	31.05	34.05	33.06	34.53	31.8	31.83	30.55	30.27	29.31	32.79	32.898	30.95
ENSMUSG00000000605	Clcn4	36.32	37.03	38.95	34.84	33.93	36.5	33.86	34.13	34.73	32.3	36.214	34.304
ENSMUSG00000000606	Vmn2r88	0	0	0	0	0	0	0	0	0	0	0	0
ENSMUSG00000000617	Grm6	0.18	0.15	0.06	0.03	0.02	0.1	0.06	0.06	0.1	0.04	0.088	0.072
ENSMUSG00000000627	Sema4f	0.26	0.46	0.29	0.41	0.6	0.47	0.74	0.52	0.37	0.55	0.404	0.53
ENSMUSG00000000628	Hk2	45.09	38.66	40.86	34.17	35.11	40.02	35.96	33.75	39.4	39.33	38.778	37.692
ENSMUSG00000000631	Myo18a	142.99	144.83	142.75	155.64	131.96	155.16	131.03	130.67	124.38	153.45	143.634	138.938
ENSMUSG00000000632	Sez6	0.23	0.32	0.22	0.15	0.15	0.11	0.06	0.06	0.12	0	0.214	0.07
ENSMUSG00000000673	Haao	0.06	0	0.2	0	0.1	0	0	0.11	0.07	0	0.072	0.036
ENSMUSG00000000682	Cd52	3.06	3.41	5.63	3.8	3.69	5.79	2.92	4.59	3.78	3.76	3.918	4.168
ENSMUSG00000000686	Abhd15	0.45	0.19	0.45	0.3	0.63	0.38	0.28	0.63	0.55	0.57	0.404	0.482
ENSMUSG00000000690	Hoxb6	0.15	0	0.31	0	0.29	0	0.15	0.1	0.13	0	0.15	0.076
ENSMUSG00000000693	Loxl3	5.16	6.14	5.9	4.58	7.89	6.14	6.31	5.79	6.85	5.52	5.934	6.122
ENSMUSG00000000701	Tcl1b5	0	0	0	0	0	0	0	0	0	0	0	0
ENSMUSG00000000706	Btn1a1	4.03	3.36	3.46	2.93	3.12	4.66	5.55	4.08	3.42	3.9	3.38	4.322
ENSMUSG00000000708	Kat2b	33.72	36.16	33.7	38.04	28.91	36.01	32.7	28.4	30.83	34.88	34.106	32.564
ENSMUSG00000000711	Rab5b	59.62	60.93	66.34	59.52	58.55	67.01	67.07	64.46	61.83	62.3	60.992	64.534
ENSMUSG00000000724	Cryba1	0	0	0	0	0	0	0	0	0	0.12	0	0.024
ENSMUSG00000000730	Dnmt3l	0	0.08	0	0	0.06	0.08	0	0	0.08	0	0.028	0.032
ENSMUSG00000000731	Aire	0.23	0	0.03	0.2	0.11	0.06	0.33	0.08	0.28	0.19	0.114	0.188
ENSMUSG00000000732	Icosl	1.41	2.1	1.67	0.96	1.32	1.62	1.5	1.81	1.77	1.69	1.492	1.678
ENSMUSG00000000738	Spg7	65.67	77.92	65.47	63.79	54.97	71.45	66.22	74.29	63.01	74.47	65.564	69.888
ENSMUSG00000000739	Sult5a1	3.5	3.47	4.07	3.28	4.77	5.58	5.09	4.7	4.54	4.72	3.818	4.926
ENSMUSG00000000740	Rpl13	541.35	388.55	459.2	481.55	526.61	412.61	532.19	504.16	481.94	403.34	479.452	466.848
ENSMUSG00000000743	Chmp1a	40.94	44.94	46.94	46.16	42.77	47.61	54.32	47.3	45.69	43.05	44.35	47.594
ENSMUSG00000000751	Rpa1	83.63	86.74	82.5	84.15	80.6	80.3	85.73	84.01	73.32	77.83	83.524	80.238
ENSMUSG00000000753	Serpinf1	25.06	34.37	36.28	27.7	34.54	42.19	46.09	45.85	38.87	35.35	31.59	41.67
ENSMUSG00000000759	Tubgcp3	27.1	27.76	28.94	26.02	27.52	29.58	28.73	27.44	27.97	25.6	27.468	27.864
ENSMUSG00000000766	Oprm1	0.06	0	0	0	0.05	0	0	0.07	0.07	0	0.022	0.028
ENSMUSG00000000776	Polr3d	20.98	24.43	23.51	22.08	22.52	23.39	23.54	22.29	24.22	28.56	22.704	24.4
ENSMUSG00000000782	Tcf7	4.96	5.28	6.68	4.9	5.02	6.75	5.68	6.3	6.26	5.4	5.368	6.078
ENSMUSG00000000787	Ddx3x	214.96	257.15	223.6	200.27	213.72	255.1	258.63	252.98	205.25	240.9	221.94	242.572
ENSMUSG00000000791	Il12rb1	0.09	0	0.08	0	0.02	0	0	0.22	0.03	0	0.038	0.05
ENSMUSG00000000792	Slc5a5	0.07	0.13	0.08	0.12	0.11	0.09	0	0.02	0	0.03	0.102	0.028
ENSMUSG00000000794	Kcnn3	3.15	2.62	3.38	2.7	2.91	3.01	3.04	2.59	2.6	2.79	2.952	2.806
ENSMUSG00000000804	Usp32	22.1	23.11	26.18	26.94	21.97	23.72	21.82	20.18	19.76	22.13	24.06	21.522
ENSMUSG00000000805	Car4	1.37	2.26	1.3	1.04	1.65	1.99	2.79	3.17	3.26	3.83	1.524	3.008
ENSMUSG00000000811	Txnrd3	9.74	8.2	8.16	7.3	7.99	9.05	9.22	8.32	7.74	7.4	8.278	8.346
ENSMUSG00000000817	Fasl	0.03	0	0.04	0.06	0.06	0.09	0	0	0.13	0.26	0.038	0.096
ENSMUSG00000000823	Zfp512b	38.89	37.73	41.3	37.55	40.86	52.67	45.75	39.58	39.05	39.5	39.266	43.31
ENSMUSG00000000826	Dnajc5	68.92	74.62	69.93	66.71	66.67	76.64	72.13	68.3	67.71	67.67	69.37	70.49
ENSMUSG00000000827	Tpd52l2	62.88	70.74	70.49	63.78	66.56	68.49	73.98	71	61.82	65.17	66.89	68.092
ENSMUSG00000000838	Fmr1	58.76	65.89	63.82	59.55	60.92	61.37	59.95	55.87	57.64	55.68	61.788	58.102
ENSMUSG00000000861	Bcl11a	17.67	16.58	18.6	16.15	17.3	16.08	16.94	15.46	16.8	13.19	17.26	15.694
ENSMUSG00000000869	Il4	0.14	0.27	0	0	0	0.18	0	0	0.17	0	0.082	0.07
ENSMUSG00000000876	Pxmp4	11.28	11.75	11.06	10.41	11.58	12.03	10.16	11.61	11.51	10.5	11.216	11.162
ENSMUSG00000000881	Dlg3	16.98	15.48	17.91	11.63	15.06	15.29	18.13	14.63	15.1	13.18	15.412	15.266
ENSMUSG00000000884	Gnb1l	3.43	3.42	2.92	3.81	2.97	3.49	4.5	3.42	2.99	3.35	3.31	3.55
ENSMUSG00000000889	Dbh	0.93	0.86	0.41	1.35	0.85	0.8	1.04	0.79	0.7	0.32	0.88	0.73
ENSMUSG00000000901	Mmp11	26.8	19.72	33.08	19.2	27.62	33.22	27.69	25.4	21.53	20.02	25.284	25.572
ENSMUSG00000000902	Smarcb1	70.39	75.86	73.7	72.25	69.74	72.82	76.34	71.66	66.43	68.12	72.388	71.074
ENSMUSG00000000903	Vpreb3	0	0	0	0.2	0.11	0	0.33	0.11	0	0	0.062	0.088
ENSMUSG00000000915	Hip1r	6.31	8.36	8.16	5.61	6.62	5.91	10.86	7.36	4.58	6.43	7.012	7.028
ENSMUSG00000000916	Nsun5	9.66	10.63	10.72	11.44	10.98	11.59	10.7	10.13	8.34	11.7	10.686	10.492
ENSMUSG00000000934	Top1mt	6.27	6.57	6.31	5.12	5.29	7.01	6.21	7.14	6.45	6.61	5.912	6.684
ENSMUSG00000000938	Hoxa10	0.07	0.08	0.08	0.07	0.25	0	0.19	0.07	0	0.06	0.11	0.064
ENSMUSG00000000942	Hoxa4	4.21	4.78	6.37	2.86	8.18	4.27	7.36	5.81	4.95	2.23	5.28	4.924
ENSMUSG00000000948	Gm38393	5.93	5.3	5.28	5.29	4.93	4.81	4.73	4.72	4.85	6.42	5.346	5.106
ENSMUSG00000000957	Mmp14	148.15	155.37	165.58	129.28	150.83	171.54	174.68	158.97	155.13	142.61	149.842	160.586
ENSMUSG00000000958	Slc7a7	7.96	9.61	7.21	6.65	8.82	9.52	8.37	8.71	7.3	9.19	8.05	8.618
ENSMUSG00000000959	Oxa1l	53.81	58	57.29	52.58	48.52	56.87	57.04	52.4	48.84	52.24	54.04	53.478
ENSMUSG00000000976	Heatr6	10.68	10.49	11.31	11.27	10.95	12.57	9.42	9.42	10.74	10.35	10.94	10.5
ENSMUSG00000000982	Ccl3	0.37	0.18	0.34	0.48	0.78	0.83	0.79	0.46	0.11	0.38	0.43	0.514
ENSMUSG00000000983	Wfdc18	0.86	1.4	1.04	1.25	1.08	0.55	0.82	0.85	1.06	1.17	1.126	0.89
ENSMUSG00000001014	Icam4	0.31	0.15	0.56	0.4	0.43	0.99	0.22	0.3	0.76	0.84	0.37	0.622
ENSMUSG00000001016	Ilf2	120.91	114.2	127.74	114.9	119.42	106.86	117.99	110.98	109.56	106.86	119.434	110.45
ENSMUSG00000001017	Chtop	118.24	115.47	121.6	116.42	117.62	110.72	130.49	120.05	110	112.99	117.87	116.85
ENSMUSG00000001018	Snapin	43.54	43.48	49.59	39.69	43.69	47.53	48.58	46.96	43.96	40.95	43.998	45.596
ENSMUSG00000001020	S100a4	1.96	1.91	2.74	2.6	2.13	1.36	2.1	4.02	3.51	2.26	2.268	2.65
ENSMUSG00000001021	S100a3	0.44	0.05	0.25	0	0.11	0.95	0	0.29	0.3	0.45	0.17	0.398
ENSMUSG00000001023	S100a5	0	0	0	0	0	0	0	0	0	0	0	0
ENSMUSG00000001025	S100a6	22.16	18.36	28.06	22.86	29.91	25.94	31.41	29.47	28.78	28.95	24.27	28.91
ENSMUSG00000001027	Scn4a	0.41	0.27	0.45	0.81	0.21	0.38	0.81	0.46	0.21	0.2	0.43	0.412
ENSMUSG00000001029	Icam2	41.53	43.18	46.64	43.55	35.15	43.21	41.91	41.67	46.46	41.92	42.01	43.034
ENSMUSG00000001034	Mapk7	25.76	25.83	27.31	22.52	24.29	24.75	22.59	26.18	23.81	24.22	25.142	24.31
ENSMUSG00000001036	Epn2	24.19	23.56	24.56	22.36	22.05	24.64	23.67	23.01	22.81	24.67	23.344	23.76
ENSMUSG00000001039	B9d1	12.25	8.77	14.23	9.57	10.84	9.45	9.96	10.29	8.13	9.2	11.132	9.406
ENSMUSG00000001052	Sec24b	39.98	51.84	53.12	50.01	46.36	49.91	48.19	43.12	49.95	51.58	48.262	48.55
ENSMUSG00000001053	N4bp3	7.97	8.35	7.93	6.3	6.6	6.92	5.72	6.95	5.94	6.36	7.43	6.378
ENSMUSG00000001054	Rmnd5b	15.15	16.32	15.04	14.62	15.04	15.43	16.99	19.25	14.14	16.16	15.234	16.394
ENSMUSG00000001056	Nhp2	46.33	48.13	53.89	43.88	48.74	45.77	48.95	48.33	46.57	51.65	48.194	48.254
ENSMUSG00000001062	Vps9d1	15.28	15.3	16.89	15.92	13.81	18.23	18.91	15.33	16.1	16.17	15.44	16.948
ENSMUSG00000001065	Zfp276	12.54	12.94	9.41	13.24	9.93	10.61	9.2	9.52	10.22	9.73	11.612	9.856
ENSMUSG00000001076	C1ql4	0.32	0.47	0	0.14	0.15	0	0	0.32	0.2	0.22	0.216	0.148
ENSMUSG00000001082	Mfsd10	31.41	26.95	27.65	31.96	29.84	40.01	36.11	29.95	27.29	32.8	29.562	33.232
ENSMUSG00000001089	Luzp1	33.11	36.08	37.09	37.68	33.63	34.36	33.99	32.08	33.32	37.56	35.518	34.262
ENSMUSG00000001095	Slc13a2	0	0	0	0	0	0	0	0	0	0	0	0
ENSMUSG00000001098	Kctd10	67.5	76.21	72.51	66.54	69.52	79.56	77.66	76.8	73.22	75.14	70.456	76.476
ENSMUSG00000001100	Poldip2	88.44	99.54	95.38	86.78	84.57	96.19	97.73	89.34	79.4	88.82	90.942	90.296
ENSMUSG00000001103	Sebox	0	0	0	0	0	0	0	0	0	0	0	0
ENSMUSG00000001105	Ift20	50.28	56.38	55.67	51.24	55.57	57.4	60.69	57.52	63.46	62.38	53.828	60.29
ENSMUSG00000001119	Col6a1	83.59	72.92	87.48	70.81	84.64	98.15	99.84	93.24	87.86	68.22	79.888	89.462
ENSMUSG00000001120	Pcbp3	9.92	8.18	8.67	7.81	8.73	9.04	10.63	9.04	9.52	8.69	8.662	9.384
ENSMUSG00000001123	Lgals9	32.8	38.54	36.83	31.84	34.32	62.54	47.79	50.05	45.76	53.12	34.866	51.852
ENSMUSG00000001127	Araf	58.47	65.28	63.29	61.48	56.36	69.54	67.7	59.49	58.07	62.78	60.976	63.516
ENSMUSG00000001128	Cfp	3.96	3.93	4.73	6.79	3.71	6.09	4.63	4.62	5.07	3.96	4.624	4.874
ENSMUSG00000001131	Timp1	20.69	24.61	23.49	19.64	20.82	25.58	27.84	26.98	22.68	25.51	21.85	25.718
ENSMUSG00000001134	Uxt	22.67	20.54	22.72	20.7	20.66	20.54	21.61	20.52	23.17	22.16	21.458	21.6
ENSMUSG00000001138	Cnnm3	15.8	13.97	15.25	16.98	13.09	17.33	15.3	13.64	11.04	12.03	15.018	13.868
ENSMUSG00000001143	Lman2l	33.68	35.74	35.55	33.63	33.29	36.75	33.19	38	32.37	34.49	34.378	34.96
ENSMUSG00000001150	Mcm3ap	18.22	20.27	19.9	18.86	17.74	20.79	19.44	18.39	17.96	18.98	18.998	19.112
ENSMUSG00000001151	Pcnt	10.47	10.2	11.67	10.97	10.06	11.57	9.38	9.27	9.23	10.25	10.674	9.94
ENSMUSG00000001155	Ftcd	1.31	2.15	1.5	2.57	1.1	1.55	1.87	1.87	1.66	1.45	1.726	1.68
ENSMUSG00000001156	Mxd1	9	8.88	8.11	8.48	10.83	8.76	8.82	10	9.59	10.61	9.06	9.556
ENSMUSG00000001157	Gmcl1	17.09	17.77	20.29	17.47	18.94	18.72	19.41	18.07	16.66	17.6	18.312	18.092
ENSMUSG00000001158	Snrnp27	66.62	74.01	72.42	58.65	62.83	63.17	70.59	66.46	67.07	69.67	66.906	67.392
ENSMUSG00000001166	Oas1c	0.77	0.51	0.33	0.4	0.7	0.63	1.66	0.63	0.54	0.47	0.542	0.786
ENSMUSG00000001168	Oas1h	0	0	0	0	0	0	0	0	0	0	0	0
ENSMUSG00000001173	Ocrl	17.42	15.84	17.88	14.57	16.48	17.73	18.88	17.75	15.72	15.27	16.438	17.07
ENSMUSG00000001175	Calm1	252.98	270.56	284.41	265.33	268.65	244.27	276.7	281.5	252.82	245.67	268.386	260.192
ENSMUSG00000001211	Agpat3	31.04	32.65	31.69	32.74	30.44	38.24	32.61	37.87	31.36	31.45	31.712	34.306
ENSMUSG00000001225	Slc26a3	0.06	0.32	0.09	0	0.06	0.09	0	0.16	0.04	0.09	0.106	0.076
ENSMUSG00000001227	Sema6b	1.41	1.53	1.35	1.13	1.34	1.37	1.36	1.22	1.34	1.29	1.352	1.316
ENSMUSG00000001228	Uhrf1	74.72	73.65	81.81	72.54	70.99	70.3	74.36	68.49	65.97	72.44	74.742	70.312
ENSMUSG00000001229	Dpp9	21.61	21.38	24.28	20.82	21.33	23.76	24.6	21.56	20.53	21.39	21.884	22.368
ENSMUSG00000001240	Ramp2	122.42	141.23	134.71	133.05	117.32	155.98	149.64	148.49	149.19	144.68	129.746	149.596
ENSMUSG00000001247	Lsr	8.91	8.56	8.07	8.56	8.08	9.91	11.27	9.34	9.31	9.12	8.436	9.79
ENSMUSG00000001248	Gramd1a	33.78	35.44	37.71	37.27	36.08	44.38	38	36.17	37.83	39.75	36.056	39.226
ENSMUSG00000001249	Hpn	1.54	2.64	1.17	0.55	1.49	1.8	2.8	2.02	1.51	1.19	1.478	1.864
ENSMUSG00000001260	Gabrg1	0.02	0.16	0.05	0.03	0.06	0	0.16	0.03	0.09	0.05	0.064	0.066
ENSMUSG00000001270	Ckb	96.23	98.94	102.87	105.93	90.47	111.74	117.85	114.05	103.74	110.07	98.888	111.49
ENSMUSG00000001280	Sp1	37.57	40.75	45.01	35.72	38.53	37.86	35.71	33.82	32.64	37.41	39.516	35.488
ENSMUSG00000001281	Itgb7	0.19	0.34	0.5	0.26	0.25	0.74	0.21	0.32	0.24	0.27	0.308	0.356
ENSMUSG00000001285	Myg1	49.85	53.1	56.17	48.91	49.6	50.39	53.84	52.42	49.49	51.12	51.526	51.452
ENSMUSG00000001288	Rarg	13.56	12.39	18.11	10.2	14.93	14.86	16.67	14.23	14.64	11.7	13.838	14.42
ENSMUSG00000001289	Pfdn5	283.58	300.73	310.47	285.07	307.34	267.36	305.15	304.06	286.64	258.76	297.438	284.394
ENSMUSG00000001300	Efnb2	43.88	45.64	52.51	42.45	46.44	43.75	47.81	44.92	42.4	49.37	46.184	45.65
ENSMUSG00000001305	Rrp15	20.47	27.35	26.1	23.69	23.42	25.04	23.71	21.55	24.73	25.16	24.206	24.038
ENSMUSG00000001313	Rnd2	21.62	24.02	26.93	23.13	20.84	28.41	33.41	27.49	29.96	30.49	23.308	29.952
ENSMUSG00000001323	Srr	22.52	22.81	21.21	16.32	19.97	23.73	19.38	21.53	20.1	25.51	20.566	22.05
ENSMUSG00000001333	Sync	2.07	2	1.67	1.62	2.22	1.71	2.11	2.27	2.81	2.11	1.916	2.202
ENSMUSG00000001334	Fndc5	12.67	12.75	13.97	11.81	11.6	13.17	14.52	14.81	13.54	13.29	12.56	13.866
ENSMUSG00000001348	Acp5	3.42	2.73	2	4.54	3.68	3.67	4.31	3.17	6.21	7.53	3.274	4.978
ENSMUSG00000001349	Cnn1	130.61	144.07	138.78	146.32	129.27	116.4	137.67	118.67	128.94	130.69	137.81	126.474
ENSMUSG00000001366	Fbxo9	33.36	33.33	33.52	36.11	34.88	37.35	32.83	32.81	36.32	34.7	34.24	34.802
ENSMUSG00000001376	Vps50	19.27	18.45	18.34	15.89	17.44	17.74	18.77	15.9	16.47	15.47	17.878	16.87
ENSMUSG00000001380	Hars	51.83	54.43	55.42	50.61	53.82	56.58	54.23	54.88	51.42	52.06	53.222	53.834
ENSMUSG00000001383	Zmat2	50.43	52.28	50.45	41.49	47.33	44.5	52.65	51.71	48.79	46.77	48.396	48.884
ENSMUSG00000001403	Ube2c	214.33	256.3	225.14	233.6	209.8	216.41	203.87	199.11	197.67	214.99	227.834	206.41
ENSMUSG00000001415	Smg5	48.03	49.07	51.87	53.54	45.41	44.71	46.55	45.69	41.48	48.2	49.584	45.326
ENSMUSG00000001416	Cct3	219.51	219.35	227.94	216.42	227.88	240.89	245.83	224.99	226	222.27	222.22	231.996
ENSMUSG00000001418	Glmp	95.06	90.6	96.86	83.89	98.61	97.93	108.42	101.97	97.5	100.83	93.004	101.33
ENSMUSG00000001419	Mef2d	62.02	77.96	72	72.89	61.87	66.35	63.71	64.78	68.34	71.94	69.348	67.024
ENSMUSG00000001420	Tmem79	1.59	0.89	2.15	0.82	1.1	2.6	0.88	1.61	1.44	2.11	1.31	1.728
ENSMUSG00000001424	Snd1	101.32	114.36	103.02	99.83	94.33	116.81	106.73	101.47	91.23	94.25	102.572	102.098
ENSMUSG00000001435	Col18a1	166.83	184.05	173.71	159.24	156.87	203.79	186.09	176.36	185.15	203.39	168.14	190.956
ENSMUSG00000001436	Slc19a1	7.02	8.9	8.11	7.09	5.97	8.51	9.98	6.8	6.52	6.44	7.418	7.65
ENSMUSG00000001440	Kpnb1	211.71	208.2	219.89	212.08	206.62	212.45	228.45	203.69	203.51	224.85	211.7	214.59
ENSMUSG00000001441	Npepps	97.73	95.94	97.5	93.77	84.55	103.24	87.02	86.61	91.04	91.36	93.898	91.854
ENSMUSG00000001444	Tbx21	0.05	0	0.03	0.05	0	0.03	0	0.03	0.07	0	0.026	0.026
ENSMUSG00000001445	Mrpl10	44.29	52.31	46.16	43.7	43	49.55	45.21	51.12	44.99	44.98	45.892	47.17
ENSMUSG00000001467	Cyp51	29.96	32.54	32.15	25.77	29.4	27.99	28.23	28.17	27.18	27.13	29.964	27.74
ENSMUSG00000001472	Tcf25	190.18	197.23	216.61	236.17	198.74	196.45	231.31	193.73	194.98	209.83	207.786	205.26
ENSMUSG00000001473	Tubb6	69.22	77.19	75.56	65.54	68.52	74.18	82.44	74.23	71.28	75.71	71.206	75.568
ENSMUSG00000001482	Def8	25.23	27.67	27.8	29.38	26.3	27.75	34.28	30.62	31.05	27.29	27.276	30.198
ENSMUSG00000001493	Meox1	27.86	33.93	31.1	27.72	24.69	30.68	34.72	30.25	28.66	33.07	29.06	31.476
ENSMUSG00000001494	Sost	6.11	6.41	6.03	6.93	6.37	4.79	6.26	4.72	5.48	5.37	6.37	5.324
ENSMUSG00000001496	Nkx2-1	1.42	1.01	1.72	0.15	1.78	1.52	2.79	1.61	1.61	0	1.216	1.506
ENSMUSG00000001497	Pax9	0.43	0.09	0.42	0.03	0.33	0.16	0.46	0.49	0.15	0.13	0.26	0.278
ENSMUSG00000001504	Irx2	20.88	24.79	24.7	14.45	19.67	19.18	18.27	19.74	19.15	18.48	20.898	18.964
ENSMUSG00000001506	Col1a1	594.38	510.27	647.42	541.47	665.95	744.05	728.65	625.79	644.75	525.34	591.898	653.716
ENSMUSG00000001507	Itga3	13.46	14.44	13.51	15.06	12.12	14.64	12.92	15.71	13.73	15.18	13.718	14.436
ENSMUSG00000001508	Sgca	17.04	17.13	18.17	16.88	14.72	22.8	21.37	20.3	19.45	17.94	16.788	20.372
ENSMUSG00000001510	Dlx3	0.13	0.1	0.06	0.26	0.36	0.16	0.43	0.2	0.22	0.03	0.182	0.208
ENSMUSG00000001517	Foxm1	47.65	56.61	48.56	49.03	46.18	46.19	43.45	43.89	41.91	39.73	49.606	43.034
ENSMUSG00000001518	Itfg2	15.28	23.45	26.27	20.21	16.8	17.44	22.3	16.81	16.39	16.1	20.402	17.808
ENSMUSG00000001520	Nrip2	0.51	0.98	1.35	0.75	0.73	0.75	1.59	1.42	1.42	0.53	0.864	1.142
ENSMUSG00000001521	Tulp3	17.58	18.26	19.24	16.77	20.16	22.69	19.48	20.96	17.53	18.23	18.402	19.778
ENSMUSG00000001524	Gtf2h4	14.37	19.12	17.65	13.64	15.96	16.16	17.15	15.85	14.74	14.73	16.148	15.726
ENSMUSG00000001525	Tubb5	954.4	1030.6	1005.76	940.3	934.7	984.25	1039.85	979.93	918.03	937.36	973.152	971.884
ENSMUSG00000001542	Ell2	8.41	6.48	5.14	8.29	9.08	6.49	6.31	7.9	8	8.67	7.48	7.474
ENSMUSG00000001552	Jup	81.13	76.71	78.33	81.67	69.62	85.43	74.98	75.48	75.25	79.8	77.492	78.188
ENSMUSG00000001555	Fkbp10	111.93	109.6	115.02	102.91	110.33	123.54	113.08	119.48	113.94	111.02	109.958	116.212
ENSMUSG00000001558	Klhl10	0.46	0.26	0.36	0.69	0.31	0.13	0.65	0.6	0.24	0.45	0.416	0.414
ENSMUSG00000001566	Mnx1	0.18	0	0	0	0.19	0	0.09	0.32	0	0	0.074	0.082
ENSMUSG00000001569	Nom1	11.2	12.6	16.78	14.88	13.02	14.22	10.81	17.55	13.67	14.27	13.696	14.104
ENSMUSG00000001576	Ergic1	135.45	161.33	148.53	148.2	134.44	159.77	158.87	149.12	145.28	153.92	145.59	153.392
ENSMUSG00000001583	Tnk1	0.53	0	0.26	0.23	0.38	0.79	0.38	0.58	0.65	0.18	0.28	0.516
ENSMUSG00000001588	Acap1	5.45	6.61	5.28	6.9	5.74	8.39	7.53	6.42	6.99	7.72	5.996	7.41
ENSMUSG00000001604	Tcea3	41.18	46.17	41.63	39.19	33.42	41.77	42.95	40.8	39.14	39.99	40.318	40.93
ENSMUSG00000001622	Csn3	0.66	0.27	0.25	0.49	0.2	0.13	0.2	0.21	0.26	0.38	0.374	0.236
ENSMUSG00000001627	Ifrd1	65.49	77.05	73.24	73.44	75.61	61.92	56.74	55.3	66.86	78.14	72.966	63.792
ENSMUSG00000001630	Stk38l	40.22	45.15	46.18	38.55	36.58	40.13	36.88	35.68	35.4	40.4	41.336	37.698
ENSMUSG00000001632	Brpf1	16.4	17.94	19.09	19.02	17.8	17.93	15.58	16.18	16.63	17.59	18.05	16.782
ENSMUSG00000001642	Akr1b3	100.75	104.57	111.87	95.46	92.45	99.11	109.31	100.36	94.57	101.96	101.02	101.062
ENSMUSG00000001655	Hoxc13	0.11	0.16	0	0.05	0.05	0.1	0.08	0	0.03	0	0.074	0.042
ENSMUSG00000001656	Hoxc11	0	0	0	0	0	0	0	0.03	0	0	0	0.006
ENSMUSG00000001657	Hoxc8	0	0	0.04	0	0	0	0.2	0.03	0	0	0.008	0.046
ENSMUSG00000001661	Hoxc6	0.34	0.27	0.51	0.07	0.76	0.33	0.36	0.82	0.11	0.12	0.39	0.348
ENSMUSG00000001663	Gstt1	4.69	3.62	3.93	3.56	5.98	5.22	4.68	5.04	4.63	3.25	4.356	4.564
ENSMUSG00000001665	Gstt3	2.07	2.01	3.32	1.91	2.51	4.19	3.46	3.32	3.11	2.02	2.364	3.22
ENSMUSG00000001666	Ddt	17.78	16.98	14.95	16.08	14.94	18.57	18.81	18.07	19.67	17.4	16.146	18.504
ENSMUSG00000001670	Tat	0.06	0.05	0.03	0	0.09	0.24	0.27	0	0.14	0.13	0.046	0.156
ENSMUSG00000001672	Marveld3	0.33	0.33	0.65	0.23	0.23	0.28	0.48	0.22	0.5	0.18	0.354	0.332
ENSMUSG00000001674	Ddx18	38.49	48.37	41.88	40.2	41.18	42.57	49.19	45.74	43.75	40.91	42.024	44.432
ENSMUSG00000001687	Ubl3	51.79	56.36	53.65	51.81	56.13	54.11	59.17	60.9	49.74	54.89	53.948	55.762
ENSMUSG00000001700	Gramd3	24.62	25.41	26.71	26.01	24.39	26.53	26.22	27.86	24.48	25.84	25.428	26.186
ENSMUSG00000001707	Eef1e1	38.9	48.73	41.71	43.84	41.78	39.13	44.77	36.77	38.16	44.95	42.992	40.756
ENSMUSG00000001729	Akt1	296.48	327.73	318.58	308.86	287.26	336.12	321.45	315.95	302.58	313.59	307.782	317.938
ENSMUSG00000001739	Cldn15	3.17	1.9	3.1	3.51	2.54	3.89	2.37	3.2	2.23	2.89	2.844	2.916
ENSMUSG00000001741	Il16	1.8	2.21	1.87	1.4	2.12	2.33	2.36	2.34	1.73	1.5	1.88	2.052
ENSMUSG00000001750	Tcirg1	17.89	13.67	16.02	16.08	17.2	26.49	17.97	15.28	17.08	22.74	16.172	19.912
ENSMUSG00000001751	Naglu	8.11	9.65	8.5	6.59	7.04	9.72	8.7	9.01	7.73	8.61	7.978	8.754
ENSMUSG00000001755	Coasy	18.09	19.28	17.75	17.63	15.84	21.56	21.5	18.9	17.78	18.33	17.718	19.614
ENSMUSG00000001761	Smo	40.23	40.44	41.86	38.98	41.84	46.23	46.7	41.98	39.04	39.91	40.67	42.772
ENSMUSG00000001763	Tspan33	3.23	3	2.71	3.69	3.28	3.01	2.91	3.76	4.18	4.92	3.182	3.756
ENSMUSG00000001767	Crnkl1	19.75	22.27	21.34	18.77	19.3	19.04	18.64	19.05	20.69	19.71	20.286	19.426
ENSMUSG00000001768	Rin2	18.27	18.56	22.65	16.75	18.54	20.8	19.92	18.78	17.14	17.79	18.954	18.886
ENSMUSG00000001773	Folh1	0.04	0	0.03	0.05	0.21	0.05	0.06	0.1	0	0	0.066	0.042
ENSMUSG00000001774	Chordc1	50.94	52.03	50.08	47.47	53.11	49.41	47.82	47.31	49.91	55.38	50.726	49.966
ENSMUSG00000001783	Rtcb	96.28	99.3	102.35	92.1	97.02	97.83	99.91	97.03	95.99	90.98	97.41	96.348
ENSMUSG00000001785	Pwp1	32.3	28.13	29.07	26.93	29.78	30.2	29.06	27.52	29.32	25.65	29.242	28.35
ENSMUSG00000001786	Fbxo7	15.9	13.58	11.45	15.28	16.03	16.21	16.77	15.24	15.27	17.89	14.448	16.276
ENSMUSG00000001794	Capns1	234.61	238.95	245.08	228.91	231.88	255.15	273.6	262.14	245.92	242.54	235.886	255.87
ENSMUSG00000001802	Lrp3	5.31	3.79	5.86	4.7	6.19	5.51	8.08	5.66	5.73	3.88	5.17	5.772
ENSMUSG00000001804	Dsg4	0	0.04	0	0	0	0.02	0	0	0	0.03	0.008	0.01
ENSMUSG00000001815	Evx2	0.02	0	0.02	0	0.04	0	0.04	0.03	0	0	0.016	0.014
ENSMUSG00000001819	Hoxd13	0	0	0	0	0	0.03	0.08	0	0.03	0.04	0	0.036
ENSMUSG00000001823	Hoxd12	0	0	0	0	0	0	0	0	0	0	0	0
ENSMUSG00000001827	Folr1	2.93	2.68	2.8	3.56	3.38	3.89	4.55	3.91	3.63	4.04	3.07	4.004
ENSMUSG00000001829	Clpb	27.92	31.11	34.71	33.22	30.91	34.22	34.11	32.54	31.73	29.66	31.574	32.452
ENSMUSG00000001833	2007-09-01	245.62	255.16	257.11	221.91	242.73	252.15	252.02	245.56	239.23	239.55	244.506	245.702
ENSMUSG00000001844	Zdhhc4	27.39	26.22	26.68	28.1	25.68	23.53	30.71	27.97	26.56	26.51	26.814	27.056
ENSMUSG00000001847	Rac1	320.12	338.17	348.04	298.99	322.09	334.5	339.58	333.58	332.48	321.52	325.482	332.332
ENSMUSG00000001855	Nup214	19.17	16.73	22.5	21.44	17.57	21.12	19.32	18.46	16.21	19.41	19.482	18.904
ENSMUSG00000001864	Aif1l	59.59	73.08	55.8	69.35	65.59	60.16	68.09	68.71	64.02	70.76	64.682	66.348
ENSMUSG00000001865	Cpa3	1.97	0.46	0.9	0.57	2.04	2.29	1.2	1.19	0.86	1.07	1.188	1.322
ENSMUSG00000001870	Ltbp1	99.04	102.95	104.26	93.83	100.4	117.48	108.85	98.19	101.08	110.99	100.096	107.318
ENSMUSG00000001891	Ugp2	196.02	205.89	192.09	185.18	185.72	207.81	192.21	200.92	194.63	197.66	192.98	198.646
ENSMUSG00000001901	Kcnh6	0.14	0.22	0.08	0.2	0.06	0.15	0.17	0.21	0.1	0.1	0.14	0.146
ENSMUSG00000001909	Trmt1	42.94	52.2	48.18	43.37	41.34	45.82	52.07	46.56	43.86	46.28	45.606	46.918
ENSMUSG00000001910	Nacc1	53.31	62.41	59.67	60.3	53.74	62.76	64.23	60.42	58.03	60.58	57.886	61.204
ENSMUSG00000001911	Nfix	41.11	36.22	48.46	33.63	41.66	40.13	42.93	41.25	34.99	28.78	40.216	37.616
ENSMUSG00000001918	Slc1a5	31.78	35.07	38.12	37.29	30.76	41.72	37.81	37.47	31.16	40.39	34.604	37.71
ENSMUSG00000001924	Uba1	214.09	231.23	221.14	222.78	204.97	240.89	219.82	219.13	215.86	233.03	218.842	225.746
ENSMUSG00000001930	Vwf	15.28	13.84	15.73	16	14.81	27.7	24.9	22.81	25.53	28.56	15.132	25.9
ENSMUSG00000001942	Siae	10.45	10.62	10.42	9.82	9.75	12.04	11.84	11.54	10.46	10.23	10.212	11.222
ENSMUSG00000001943	Vsig2	1.23	2.06	1.48	2.95	1.65	1.65	1.17	1.21	1.95	1.75	1.874	1.546
ENSMUSG00000001946	Esam	38.37	39.27	40.76	37.32	33.83	38.14	37.9	38.38	37.55	39.9	37.91	38.374
ENSMUSG00000001948	Spa17	6.46	5.9	7.56	5.25	6.45	7.09	8.05	6.57	6.05	5.66	6.324	6.684
ENSMUSG00000001962	Fam50a	42.86	43.93	40.74	39.58	44.33	41.39	41.81	38.7	40.84	40.13	42.288	40.574
ENSMUSG00000001964	Emd	68.1	79.29	72.44	72.98	72.49	71.76	76.66	75.19	68.76	66	73.06	71.674
ENSMUSG00000001983	Taco1	19.86	21.7	21.3	22.38	19.93	21.79	20.02	21.32	19.95	19.47	21.034	20.51
ENSMUSG00000001985	Grik3	1.2	1.03	1.2	0.98	1.1	0.87	0.93	0.81	0.85	0.75	1.102	0.842
ENSMUSG00000001986	Gria3	12.33	13.11	11.15	12.87	13.57	15.73	15.73	13.6	13.31	13.47	12.606	14.368
ENSMUSG00000001988	Npas1	0	0.07	0	0	0	0	0	0.07	0	0	0.014	0.014
ENSMUSG00000001995	Sipa1l2	34.06	36.19	39.57	34.41	31.95	36.66	36.34	34.06	31.63	36.36	35.236	35.01
ENSMUSG00000001998	Ap4e1	9.33	10.89	11.29	10.64	10.09	10.24	10.56	10.7	8.6	10.08	10.448	10.036
ENSMUSG00000001999	Blvra	20.53	22.54	22.88	18	20.33	22.22	28.85	24.36	20.57	22.34	20.856	23.668
ENSMUSG00000002006	Pdzd4	4.96	4.01	5.52	4.19	6.23	4.86	6.25	5.42	5.68	3.85	4.982	5.212
ENSMUSG00000002007	Srpk3	30.67	38.35	31.45	34.03	28.81	33.75	29.07	29.1	27.71	28.54	32.662	29.634
ENSMUSG00000002010	Idh3g	214.93	225.74	239.44	212.46	195.43	216.26	211.12	211.83	198.96	200.1	217.6	207.654
ENSMUSG00000002012	Pnck	7.09	8.56	6.19	6.05	7.47	9.62	9.6	8.57	9.53	7.3	7.072	8.924
ENSMUSG00000002014	Ssr4	94.57	86.26	92.35	84.94	86.05	92.76	97.63	94.95	96.92	83.37	88.834	93.126
ENSMUSG00000002015	Bcap31	89.6	91.71	94.49	77.55	86.08	97.56	90.61	94.73	87.15	90.17	87.886	92.044
ENSMUSG00000002017	Fam98a	41.38	41.65	44.18	41.51	43.12	41.81	45.56	43.87	43.88	49.05	42.368	44.834
ENSMUSG00000002020	Ltbp2	3.4	3.43	5.76	3.5	2.8	3.23	3.4	3.34	2.3	4.84	3.778	3.422
ENSMUSG00000002028	Kmt2a	10.05	11.77	11.97	12.77	10.6	11.12	10.09	9.97	11.39	13.87	11.432	11.288
ENSMUSG00000002031	Ift46	66.89	65.33	83.59	59.95	62.92	74.47	87.8	74.94	61.97	59.98	67.736	71.832
ENSMUSG00000002032	Tmem25	1.08	0.96	1.17	1.28	0.95	1.52	1.39	1.06	1.4	1.43	1.088	1.36
ENSMUSG00000002033	Cd3g	0.87	0	0	0	0	0	0	0.37	0.08	0	0.174	0.09
ENSMUSG00000002043	Trappc6a	23.78	22.11	25.9	20.76	22.15	23.65	28.41	26.23	27.47	23.12	22.94	25.776
ENSMUSG00000002052	Supt6	36.7	37.1	39.79	36.43	36.48	41.4	37.76	35.14	35.99	38.62	37.3	37.782
ENSMUSG00000002055	Spag5	30.68	30.28	32.31	30.61	30.19	28.81	28.58	29.02	28.33	27.2	30.814	28.388
ENSMUSG00000002057	Foxn1	0	0	0	0	0	0	0	0	0	0	0	0
ENSMUSG00000002058	Unc119	35.33	34.3	37.05	30.28	33.31	48.45	44.22	41.5	43.14	38.6	34.054	43.182
ENSMUSG00000002059	Rab34	44.49	43.06	48.93	44.68	45.92	45.47	48.99	50.32	42	38.93	45.416	45.142
ENSMUSG00000002064	Sdf2	54.42	55.2	61.57	49.86	58.41	60.11	62.65	59.14	62.87	56.61	55.892	60.276
ENSMUSG00000002068	Ccne1	24.31	22.39	23.53	27.35	26.55	23.43	27.36	26.87	26.19	24.65	24.826	25.7
ENSMUSG00000002076	Hsf2bp	0.34	0.04	0.31	0.6	0.08	1.2	0.07	0.42	0.36	0.48	0.274	0.506
ENSMUSG00000002083	Bbc3	4.28	5.18	6.12	5.44	5.5	5.21	5.22	4.69	5.59	4.85	5.304	5.112
ENSMUSG00000002100	Mybpc3	738.44	784.61	827.8	771.77	645.74	780.38	724.68	710.8	681.72	749.73	753.672	729.462
ENSMUSG00000002102	Psmc3	245.32	284.38	259.48	226.4	242.15	243.5	279.43	256.7	254.19	249.85	251.546	256.734
ENSMUSG00000002103	Acp2	22.02	19.49	21.43	18.45	20.2	23.05	19.97	22.52	19.04	17.65	20.318	20.446
ENSMUSG00000002104	Rapsn	8.51	9.61	10.72	9.7	7.64	7.33	7.78	7.99	8.91	8.97	9.236	8.196
ENSMUSG00000002105	Slc39a13	29.1	30.39	32	31.49	27.31	30.2	34.25	31.39	26.6	29.98	30.058	30.484
ENSMUSG00000002107	Celf2	51.33	46.68	48.94	44.24	51.22	51.6	55.79	49.46	46.36	47.82	48.482	50.206
ENSMUSG00000002108	Nr1h3	1.84	2.14	2.77	1.84	1.48	1.81	5.24	1.39	3.44	1.92	2.014	2.76
ENSMUSG00000002109	Ddb2	6.14	4.98	7.01	5.55	6.35	4.85	7.95	5.93	5.35	4.85	6.006	5.786
ENSMUSG00000002111	Spi1	3.54	5.99	3.54	2.25	3.58	4.96	3.25	3.59	3.52	3.15	3.78	3.694
ENSMUSG00000002129	Sf3a1	47.88	46.69	48.92	47.31	45.54	49.6	47	46.53	46.48	50.61	47.268	48.044
ENSMUSG00000002147	Stat6	23.26	28.1	24.35	21.32	21.03	28.73	24.11	25.39	23.88	23.39	23.612	25.1
ENSMUSG00000002190	Clgn	0.08	0.13	0.14	0.05	0.08	0.17	0.17	0.14	0.08	0.08	0.096	0.128
ENSMUSG00000002204	Napsa	0.19	0.09	0.69	0.25	0.13	0.06	0	0.57	0.67	0.16	0.27	0.292
ENSMUSG00000002205	Vrk3	31.05	31.33	28.72	29.28	27.98	33.06	31.13	31.96	30.07	30.84	29.672	31.412
ENSMUSG00000002210	Smg9	11.2	11.59	14.29	12.5	12.11	13.03	13.84	13.27	10.6	11.56	12.338	12.46
ENSMUSG00000002221	Paxip1	30.62	26.73	30.86	26.69	25.4	26.06	27.29	25.7	32.94	28.67	28.06	28.132
ENSMUSG00000002222	Rmnd5a	54.89	55.33	60.14	51.58	54.63	55.58	49.32	47.9	50.33	49.87	55.314	50.6
ENSMUSG00000002227	Mov10	22.9	22.98	24.13	22.48	22.48	32.2	28.04	27.54	26.28	27.59	22.994	28.33
ENSMUSG00000002228	Ppm1j	18.02	17.86	17.49	20.27	16.02	19.51	18.25	18.25	20.42	19.72	17.932	19.23
ENSMUSG00000002233	Rhoc	213.84	229.65	235.75	209.27	203.46	221.29	243.96	228.87	233.54	234.05	218.394	232.342
ENSMUSG00000002240	Prr27	0	0	0	0	0	0	0	0	0	0	0	0
ENSMUSG00000002249	Tead3	31.07	32.2	33.74	28.24	30.5	36.84	32.21	32.27	28.32	33.03	31.15	32.534
ENSMUSG00000002250	Ppard	11.78	14.06	12.29	11.99	13.06	15.89	12.55	13.49	12.61	12.13	12.636	13.334
ENSMUSG00000002257	Def6	2.35	2.1	2.32	1.82	1.8	2.65	2.83	2.95	2.16	1.97	2.078	2.512
ENSMUSG00000002265	Peg3	157.22	168.41	161	165.08	181.45	192.59	188.72	169.48	159.25	187.35	166.632	179.478
ENSMUSG00000002266	Zim1	41.57	47.75	37.91	44.55	46.53	43.52	40.7	41.79	47.8	50.23	43.662	44.808
ENSMUSG00000002274	Metrn	13.75	13.43	14.67	11.59	13.89	15.22	18.07	15.49	13.69	13.81	13.466	15.256
ENSMUSG00000002279	Lmf1	18.02	19.72	22.09	21.78	16.19	20.37	20.47	19.06	18.34	18.3	19.56	19.308
ENSMUSG00000002280	Narfl	18.49	16.69	18.24	17.75	19.55	20.94	18.39	18.34	16.59	20.89	18.144	19.03
ENSMUSG00000002289	Angptl4	10.3	12.3	11.86	7.24	11.46	11.85	10.88	10.26	7.9	7.36	10.632	9.65
ENSMUSG00000002297	Dbf4	41.25	44.68	45.08	42.27	43.88	39.97	44.42	42.29	41.63	40.94	43.432	41.85
ENSMUSG00000002307	Daxx	21.21	23.3	24.05	22.89	24.8	28.18	22.29	23.72	23.44	26.03	23.25	24.732
ENSMUSG00000002308	Cd320	15.64	18.09	17.99	17.63	16.41	17.07	20.95	21.48	17.79	18.76	17.152	19.21
ENSMUSG00000002319	Ipo4	52.41	59.55	59.77	51.9	46.89	61.43	46.21	53.81	49.01	53.74	54.104	52.84
ENSMUSG00000002320	Tm9sf1	61.79	62.99	56.25	62.2	56.19	66.98	66.73	59.86	55.95	54.28	59.884	60.76
ENSMUSG00000002324	Rec8	13.89	15.35	13.84	13.04	10.77	11.44	9.21	9.66	8.43	7.73	13.378	9.294
ENSMUSG00000002325	Irf9	10.11	9.05	10.02	9.17	9.43	17.55	12.26	12.43	11.02	14.4	9.556	13.532
ENSMUSG00000002326	Gmpr2	24.15	25.47	25.25	24.19	25.9	26.8	23.83	27.12	23.86	24.69	24.992	25.26
ENSMUSG00000002329	Mdp1	47.48	51.67	53.08	48.62	45.61	49.69	48.28	49.89	45.31	43.72	49.292	47.378
ENSMUSG00000002332	Dhrs1	47.18	52.13	48	37.47	42.46	54.4	48.81	47.71	44.43	42.33	45.448	47.536
ENSMUSG00000002341	Ncan	0.32	0.39	0.24	0.22	0.46	0.46	0.26	0.4	0.51	0.37	0.326	0.4
ENSMUSG00000002342	Tmem161a	53.56	43.21	51.19	40.14	41.89	42.71	59.13	42.54	49.5	47.51	45.998	48.278
ENSMUSG00000002343	Armc6	9.05	10.03	8.61	12.29	8.92	10.6	9.97	10.6	9.13	12.45	9.78	10.55
ENSMUSG00000002345	Borcs8	33.62	36.99	33.38	28.42	31.58	35.53	44.2	33.51	31	27.61	32.798	34.37
ENSMUSG00000002346	Slc25a42	6.21	7.18	7.35	7.59	5.61	7.9	6.84	5.57	5.63	6.9	6.788	6.568
ENSMUSG00000002365	Snx9	31.87	32.29	33.24	30.56	31.48	30.98	32.86	32.44	32.91	30.26	31.888	31.89
ENSMUSG00000002372	Ranbp3	44.76	48.06	47.6	45.71	43.01	46.14	46.56	44.82	43.58	45.22	45.828	45.264
ENSMUSG00000002379	Ndufa11	33.52	38.75	36.61	38.84	31.73	33.39	35.78	35.75	35.36	35.2	35.89	35.096
ENSMUSG00000002384	Bmp8b	0.02	0.13	0.21	0.28	0.06	0.09	0	0.04	0.11	0.06	0.14	0.06
ENSMUSG00000002393	Nr2f6	29.65	35.28	35.6	35.56	32.64	37.05	34.11	36.86	34.3	36.5	33.746	35.764
ENSMUSG00000002395	Use1	65.2	64.73	68.92	60.07	67.78	62.83	66.42	68.14	61.53	64.2	65.34	64.624
ENSMUSG00000002396	Ocel1	1.65	1.67	2.37	1.91	1.92	2.35	2.65	2.4	1.92	1.41	1.904	2.146
ENSMUSG00000002409	Dyrk1b	13.34	13	14.47	13.1	13.16	12.22	12.46	11.14	10.87	10.72	13.414	11.482
ENSMUSG00000002413	Braf	13.58	13.88	14.59	13.73	13.25	13.94	14.05	12.64	13.62	14.59	13.806	13.768
ENSMUSG00000002416	Ndufb2	147.75	120.26	137.31	130.91	133.41	110.74	148.75	146.08	125.98	132.3	133.928	132.77
ENSMUSG00000002428	Hltf	18.88	17.86	19.66	17.41	17.19	17.3	18.68	18.14	15.83	17.81	18.2	17.552
ENSMUSG00000002455	Prpf6	43.67	41.23	43.94	40.54	39.95	45.83	43.27	41.54	42.79	40.98	41.866	42.882
ENSMUSG00000002458	Rgs19	22.69	25.99	23.88	22.48	24.34	22.3	23.16	24.91	22.94	24.31	23.876	23.524
ENSMUSG00000002459	Rgs20	0.08	0.25	0.05	0.07	0.18	0.33	0.11	0.11	0.31	0.17	0.126	0.206
ENSMUSG00000002475	Abhd3	0.95	1.31	1.5	0.55	0.83	1.23	1.01	1.5	0.66	0.72	1.028	1.024
ENSMUSG00000002477	Snrpd1	169.02	174.71	165.57	164.98	169.97	148.04	168.99	162.13	165.21	155.4	168.85	159.954
ENSMUSG00000002486	Tchp	9.18	8.82	8.38	10.07	9.57	8	10.3	9.06	8.53	7.82	9.204	8.742
ENSMUSG00000002489	Tiam1	12.16	12.24	13.19	13.04	12.77	20.37	21.66	21.55	18.54	21.05	12.68	20.634
ENSMUSG00000002496	Tsc2	30.6	34.84	32.57	32.18	29.7	36.39	33.06	31.41	28.88	31.69	31.978	32.286
ENSMUSG00000002500	Rpl3l	0.39	0.29	0.32	0.23	0.19	0.51	0	0.59	0.45	0.54	0.284	0.418
ENSMUSG00000002504	Slc9a3r2	28.13	35.68	32.73	27	28.19	33.2	32.54	34.83	29.55	32.66	30.346	32.556
ENSMUSG00000002524	Puf60	116.42	124.64	128.3	114.87	112.24	125.52	136.75	125	117.52	119.99	119.294	124.956
ENSMUSG00000002546	Golga2	46.85	48.71	46.42	43.71	45.39	49.6	41.69	43.28	44.05	45.02	46.216	44.728
ENSMUSG00000002550	Uck1	30.93	32.83	33.42	26.93	26.44	33.91	32.43	31.53	33.71	31.32	30.11	32.58
ENSMUSG00000002565	Scin	2.63	2.96	2.78	2.56	2.72	3.15	2.13	2.66	2.27	2.17	2.73	2.476
ENSMUSG00000002578	Ikzf4	3.01	3.6	3.46	3.88	2.61	4.07	3.52	3.61	2.54	2.57	3.312	3.262
ENSMUSG00000002580	Mien1	43.67	49.66	48.1	38.91	42.95	49.6	45.48	47.94	44.44	43.82	44.658	46.256
ENSMUSG00000002588	Pon1	0	0	0	0	0	0	0	0.09	0	0.16	0	0.05
ENSMUSG00000002602	Axl	65.56	64.16	63.49	63.82	70.17	78.26	77.18	66.83	83.42	73.45	65.44	75.828
ENSMUSG00000002603	Tgfb1	27.79	31.23	28.35	29.22	25.93	33.54	30.63	30.49	28.13	31.56	28.504	30.87
ENSMUSG00000002608	Ccdc97	29.23	28.23	28.81	27.14	25.33	28.85	31.18	28.44	26.52	28.29	27.748	28.656
ENSMUSG00000002617	Zfp40	8.5	10.05	8.68	8.49	8.73	8.53	9.94	8.73	9.32	9.66	8.89	9.236
ENSMUSG00000002625	Akap8l	29.67	33.27	34.72	33.74	31.42	35.69	33.98	30.19	29.42	31.16	32.564	32.088
ENSMUSG00000002633	Shh	1.29	0.41	0.67	0.08	1.43	0.65	1.72	1.39	1.14	0	0.776	0.98
ENSMUSG00000002635	Pdcd2l	21.27	23.34	23.36	21.51	20.97	20.4	19.39	18.38	22.51	21.47	22.09	20.43
ENSMUSG00000002658	Gtf2f1	29.98	33.44	32.85	32.21	32.34	28.12	32.58	30.51	31.21	28.9	32.164	30.264
ENSMUSG00000002660	Clpp	33.97	36.01	38.76	36.97	33.47	34.75	43.68	33.32	36.18	36.16	35.836	36.818
ENSMUSG00000002661	Alkbh7	20.22	21.7	17.91	19.56	20.19	20.6	20.22	20.93	17.5	21.87	19.916	20.224
ENSMUSG00000002664	Pspn	0	0	0	0	0.15	0	0	0	0	0	0.03	0
ENSMUSG00000002668	Dennd1c	0.34	0.31	0.41	0.23	0.25	0.3	0.3	0.41	0.32	0.21	0.308	0.308
ENSMUSG00000002679	Med6	44.93	41.6	46.05	41.01	42.82	41.15	48.15	47.49	40.16	42.42	43.282	43.874
ENSMUSG00000002688	Prkd1	9.94	10.3	10.41	9.41	9.69	10.01	9.7	10	9.4	9.27	9.95	9.676
ENSMUSG00000002699	Lcp2	1.59	1.89	2.51	1.56	1.52	1.77	1.37	1.74	1.28	1.21	1.814	1.474
ENSMUSG00000002718	Cse1l	101.07	106.94	104.52	102.26	92.25	100.67	96.45	93.24	99.41	97.93	101.408	97.54
ENSMUSG00000002728	Naa20	86.62	88.54	94.71	90.96	88.81	87.73	81.92	81.97	88.6	86.37	89.928	85.318
ENSMUSG00000002731	Prkra	29.53	31.76	32.91	27.63	27.87	33.26	35.52	32.58	29.47	29.41	29.94	32.048
ENSMUSG00000002732	Fkbp7	46.28	38.73	45.07	42.98	52.67	48.19	50.66	57.07	54.39	48.41	45.146	51.744
ENSMUSG00000002733	Plekha3	18.22	21.67	20.27	19.32	18.79	22.51	21.46	20.13	21.5	22.38	19.654	21.596
ENSMUSG00000002741	Ykt6	66.85	67.42	72.95	66.8	72.07	74.46	81.22	72.24	70.09	71.84	69.218	73.97
ENSMUSG00000002748	Baz1b	66.95	67.47	73.59	72.38	68.77	70.03	65.93	61.29	64.84	73.69	69.832	67.156
ENSMUSG00000002763	Pex6	14.6	15.43	15.09	12.89	14.23	15.51	14.93	15.29	15.52	14.59	14.448	15.168
ENSMUSG00000002767	Mrpl2	51.74	49.77	54.21	50.39	47.7	49.26	50.71	53.92	51.59	48.92	50.762	50.88
ENSMUSG00000002768	Mea1	76.66	79.74	79.06	74.62	71.78	74.27	79.68	80.69	74.38	72.34	76.372	76.272
ENSMUSG00000002769	Gnmt	0.49	0.8	0.46	0.35	0.66	0.26	0.23	0.57	0.41	0.89	0.552	0.472
ENSMUSG00000002771	Grin2d	0.68	0.65	0.73	0.44	0.73	0.97	1.23	1.15	0.9	0.79	0.646	1.008
ENSMUSG00000002778	Kdelr1	162.25	170.74	162.45	160.59	155.76	179.18	186.79	175.17	167.24	162.61	162.358	174.198
ENSMUSG00000002781	Tmem143	14.27	14.03	15.72	15.76	12.11	15.77	11.89	13.07	14	14.64	14.378	13.874
ENSMUSG00000002791	Pdxk-ps	0.08	0	0.1	0.42	0	0.04	0	0.08	0.03	0	0.12	0.03
ENSMUSG00000002797	Ggct	5.84	4.08	4.73	5.2	5.61	4.77	5.39	6.98	5.8	5.16	5.092	5.62
ENSMUSG00000002799	Jag2	6.2	5.79	6.21	6.49	5.87	7.25	6.49	6.82	5.47	6.18	6.112	6.442
ENSMUSG00000002803	Btbd6	12.26	13.36	12.63	11.49	12.71	12.88	13.98	12.32	10.45	10.57	12.49	12.04
ENSMUSG00000002804	Nudt14	13.8	12.19	14.11	10.38	13.79	16.01	15.3	16.33	15.41	11.62	12.854	14.934
ENSMUSG00000002808	Epdr1	18.2	18.57	20.37	18.31	16.9	18.59	18.39	18.05	16.57	17.27	18.47	17.774
ENSMUSG00000002812	Flii	52.85	57.84	60.09	59.78	53.06	66.78	54.56	54.71	54.79	58.2	56.724	57.808
ENSMUSG00000002814	Top3a	9.83	10.95	10.49	9.41	8.7	10.44	10.65	10.01	8.62	8.76	9.876	9.696
ENSMUSG00000002820	Atg4d	13.53	14.91	14.16	15.17	14.06	13.39	13.45	13.08	13.99	13.68	14.366	13.518
ENSMUSG00000002825	Qtrt1	11.52	9.65	10.7	8.86	10.62	9.31	9.28	10.4	9.22	11.46	10.27	9.934
ENSMUSG00000002831	Plin4	0.02	0.09	0.07	0.06	0.13	0.13	0.13	0.07	0.1	0.02	0.074	0.09
ENSMUSG00000002833	Hdgfrp2	42.87	42.54	44.96	43.29	41.13	43	46.56	42.51	43.26	44.67	42.958	44
ENSMUSG00000002835	Chaf1a	25.69	26.27	26.63	27.11	25.53	23.56	26.92	26.08	24.47	26.03	26.246	25.412
ENSMUSG00000002844	Adprh	87.56	83.68	84.99	87.19	83	88.73	90.37	96.56	87.52	85.02	85.284	89.64
ENSMUSG00000002845	Tmem39a	51.39	49.48	58.07	61.51	62.32	54.23	61.45	54.66	62.83	55.91	56.554	57.816
ENSMUSG00000002846	Timmdc1	32.67	34.83	36.26	32.91	29.64	34.06	34.77	32.76	33.37	34.11	33.262	33.814
ENSMUSG00000002847	Pla1a	0.44	0.33	0.45	0.18	0.16	0.26	0.48	0.53	0.38	0.23	0.312	0.376
ENSMUSG00000002870	Mcm2	70.89	72.59	75.57	71.65	69.11	69.43	70.79	68.83	68.5	75.09	71.962	70.528
ENSMUSG00000002871	Tpra1	17.88	24.5	23.26	23.5	18.04	25.69	27.03	21.11	19.49	20.63	21.436	22.79
ENSMUSG00000002881	Nab1	40.27	42.6	46.93	35.33	39.4	42.9	44.84	39.68	39.3	40.94	40.906	41.532
ENSMUSG00000002885	Adgre5	26.33	31.6	33.41	25.6	26.06	33.1	30.01	31.42	27.55	26.34	28.6	29.684
ENSMUSG00000002897	Il17ra	4.36	5.24	4.59	4.17	3.74	4.07	2.11	4.29	4.04	3.71	4.42	3.644
ENSMUSG00000002900	Lamb1	154.51	155.76	159.36	148.82	136.5	166.8	141.87	141.46	141.46	148.53	150.99	148.024
ENSMUSG00000002908	Kcnn1	1.57	2.02	2.07	1.66	2.41	3.12	2.62	2.47	2.38	2.18	1.946	2.554
ENSMUSG00000002910	Arrdc2	2.15	1.65	2.76	1.63	2.56	3.2	2.29	2.93	2.11	2.22	2.15	2.55
ENSMUSG00000002930	Ppp1r17	8.83	7.88	6.72	8.34	6.93	13.92	13.4	10.65	11.43	11.94	7.74	12.268
ENSMUSG00000002944	Cd36	91.86	94.91	93.25	79.42	83.41	101.07	98.65	98.05	89.99	86.99	88.57	94.95
ENSMUSG00000002948	Map2k7	39.57	33.45	38.22	35.4	40.03	44.78	41.57	32.46	34.31	42.87	37.334	39.198
ENSMUSG00000002949	Timm44	60.24	66.81	68.23	71.06	61.4	68.28	63.44	70.55	61.05	68.6	65.548	66.384
ENSMUSG00000002957	Ap2a2	48.68	53.47	53.56	50.89	51.72	54.96	58.55	53.37	51.07	53.54	51.664	54.298
ENSMUSG00000002963	Pnkp	14.61	14.94	19.25	15.48	14.84	17.32	18.97	16.71	17.52	22.37	15.824	18.578
ENSMUSG00000002968	Med25	40.01	41.76	49.45	40.85	41.42	42.69	46.36	45.22	42.31	40.65	42.698	43.446
ENSMUSG00000002980	Bcam	169.9	187.75	184.37	168.92	153.54	202.06	193.1	189.22	173.22	184.67	172.896	188.454
ENSMUSG00000002981	Clptm1	81.01	89.32	84.93	78.17	77.37	83.16	86.9	81.13	76.38	79.22	82.16	81.358
ENSMUSG00000002983	Relb	3.54	3.2	3.33	2.74	3.26	3.89	4.74	4.44	3.03	3.16	3.214	3.852
ENSMUSG00000002984	Tomm40	69.21	78.29	70.53	76.19	66.46	76.09	76.49	73.32	74.89	76.52	72.136	75.462
ENSMUSG00000002985	Apoe	270	298.3	284	259.09	283.89	323.36	303.34	314.75	283.97	268.75	279.056	298.834
ENSMUSG00000002992	Apoc2	0.13	0	0.16	0	0.36	1	0	0	0.16	0.47	0.13	0.326
ENSMUSG00000002996	Hbp1	84.85	81.06	90.7	74.98	78.93	84.65	83.31	85.24	74.16	67.92	82.104	79.056
ENSMUSG00000002997	Prkar2b	17.21	14.2	17.68	13.39	15.93	16.65	16.42	16.22	16.63	13.68	15.682	15.92
ENSMUSG00000003031	Cdkn1b	60.21	56.25	63.38	56.2	58.38	52.15	50.02	51.28	48.78	46.2	58.884	49.686
ENSMUSG00000003032	Klf4	9.75	12.76	11.77	10.52	10.84	12.43	11.35	11.49	11.78	11.39	11.128	11.688
ENSMUSG00000003033	Ap1m1	72.84	82.12	76.44	72.37	69.64	78.07	76.29	75.23	67.46	69.41	74.682	73.292
ENSMUSG00000003037	Rab8a	49.67	44.94	55.95	51.59	50.18	42.17	61.51	55.7	53.06	52.26	50.466	52.94
ENSMUSG00000003038	Hmgn2	948.71	996.34	988.06	879.63	940.25	912.78	949.81	911.38	867.87	842.43	950.598	896.854
ENSMUSG00000003039	Fam32a	39.54	40.26	45.75	33.49	36.85	40.78	44.98	42.72	37.27	39.34	39.178	41.018
ENSMUSG00000003051	Elf3	0.89	0.62	1.06	0.24	0.86	0.9	1	1.02	0.87	0.33	0.734	0.824
ENSMUSG00000003053	Cyp2c29	0	0	0	0	0	0	0	0	0	0	0	0
ENSMUSG00000003062	Stard3nl	50.87	51.71	54.83	51.88	41.67	52.78	51.65	49.76	50.5	45.59	50.192	50.056
ENSMUSG00000003068	Stk11	63.45	72.22	73.18	72.92	63.38	74.7	69.74	68.39	61.4	66.96	69.03	68.238
ENSMUSG00000003070	Efna2	11.77	13.69	12.42	13.27	12.56	14.74	16.04	13.26	13.66	13.49	12.742	14.238
ENSMUSG00000003072	Atp5d	315	331.12	333.09	330.19	307.12	315.73	336.81	339.28	316.73	324.33	323.304	326.576
ENSMUSG00000003099	Ppp5c	68.8	74.08	77.82	68.53	64.4	74.19	70.84	69.92	63.77	68.13	70.726	69.37
ENSMUSG00000003119	Cdk12	28.15	28.17	27.86	28.86	26.59	29.05	25.72	28.26	27.39	31.33	27.926	28.35
ENSMUSG00000003123	Lipe	4.28	3.73	4.91	2.85	3.32	4.99	3.68	4.93	3.28	3.68	3.818	4.112
ENSMUSG00000003131	Pafah1b2	83.5	89.61	88.2	80.77	85.14	90.72	92.55	87.22	89.54	89.01	85.444	89.808
ENSMUSG00000003134	Tbc1d8	16.14	19.92	19.33	17.15	13.76	17.37	17.57	16.13	17.53	20.36	17.26	17.792
ENSMUSG00000003135	Cnot11	38.06	42.4	43.36	38.14	41.34	40.76	42.13	38.5	37.1	38.16	40.66	39.33
ENSMUSG00000003153	Slc2a3	19.3	20.7	19.87	19.07	18.95	18.87	18.73	16.11	19.05	18.73	19.578	18.298
ENSMUSG00000003154	Foxj2	13.29	13.35	14.63	14.02	13.27	13.85	14.5	12.69	13.56	13.77	13.712	13.674
ENSMUSG00000003161	Sri	103.71	113.3	103.41	92.63	100.32	106.78	110.7	111.73	100.91	104.09	102.674	106.842
ENSMUSG00000003166	Dgcr2	48.81	46.29	51.86	45.28	48.5	51.8	49.55	51.43	48.6	49.48	48.148	50.172
ENSMUSG00000003184	Irf3	43.26	56.86	49.81	48.65	42.62	57.87	46.45	40.11	45.15	49.35	48.24	47.786
ENSMUSG00000003190	Bcl2l12	23.19	26.4	26.79	23.28	22.39	25.67	28.19	23.54	23.01	22.34	24.41	24.55
ENSMUSG00000003198	Zfp959	5.29	5.45	5.88	4.87	6.51	6.21	5.33	5.42	5.33	5.11	5.6	5.48
ENSMUSG00000003199	Mpnd	51.49	60.34	58.33	53.56	55.02	63.58	58.2	61.39	60.47	56.46	55.748	60.02
ENSMUSG00000003200	Sh3gl1	35.49	38.39	38.45	35.02	38.26	40.07	43.03	39.72	38.54	40.35	37.122	40.342
ENSMUSG00000003206	Ebi3	0.76	1.14	0.71	0.41	0.77	0.6	0.84	0.92	0.43	0.32	0.758	0.622
ENSMUSG00000003208	Ccdc94	9.63	10.32	9.95	9.55	8.45	10.57	12	10	9.15	10.62	9.58	10.468
ENSMUSG00000003226	Ranbp2	47.72	47.33	46.32	46.22	47.57	47.44	43.49	40.9	43.62	49.07	47.032	44.904
ENSMUSG00000003227	Edar	0.16	0	0.07	0.09	0.08	0.07	0.05	0.14	0.04	0.1	0.08	0.08
ENSMUSG00000003228	Grk5	18.13	20.44	19.39	18.13	17.5	18.05	19.75	18.89	20.15	19.55	18.718	19.278
ENSMUSG00000003233	Dvl3	39.32	46.38	42.23	45.95	40.09	49.52	46.04	41.09	40.67	46.03	42.794	44.67
ENSMUSG00000003234	Abcf3	44.98	37.02	42.31	50.08	38.37	48.09	45.98	46.92	35.27	49.12	42.552	45.076
ENSMUSG00000003235	Eif2b5	39.28	44.4	41.37	41.61	40.23	46.66	44.18	41.75	41.53	43.21	41.378	43.466
ENSMUSG00000003269	Cyth2	72.62	85.77	83.49	75.95	72.8	77.91	76.67	82.96	76.54	76.54	78.126	78.124
ENSMUSG00000003271	Sult2b1	0.49	0.11	0.37	0	0.14	0.53	0.14	0.17	0.23	0.36	0.222	0.286
ENSMUSG00000003273	Car11	5.38	6.98	8.84	6.65	5.27	9.89	7.64	9.23	7.61	7.88	6.624	8.45
ENSMUSG00000003279	Dlgap1	0.23	0.33	0.22	0.09	0.2	0.16	0.21	0.3	0.17	0.19	0.214	0.206
ENSMUSG00000003282	Plag1	10.1	9.49	11.67	9.35	10.04	11.23	11.76	9.53	9.5	9.39	10.13	10.282
ENSMUSG00000003283	Hck	0.67	1.12	1.31	1.33	0.98	1.26	0.91	1.47	1.26	0.99	1.082	1.178
ENSMUSG00000003299	Mrpl4	38.34	47.33	41.63	45.63	37.82	46.77	43.29	40.56	37.7	40.58	42.15	41.78
ENSMUSG00000003308	Keap1	29.33	28.09	28.44	28.78	27.47	29.91	28.21	29.58	28.56	29.23	28.422	29.098
ENSMUSG00000003309	Ap1m2	1.08	0.53	1.49	0.13	0.83	0.89	1.33	1.52	1.24	0	0.812	0.996
ENSMUSG00000003316	Glg1	85.21	89.8	86.88	81.57	78.7	95.22	78.98	82.71	88.24	91.6	84.432	87.35
ENSMUSG00000003341	Atp8b3	0.12	0.09	0.05	0.08	0.06	0.06	0.04	0.1	0.05	0.04	0.08	0.058
ENSMUSG00000003344	Btbd2	43	48.74	46.86	41.97	44.05	49.09	50.44	51.52	43.85	46.97	44.924	48.374
ENSMUSG00000003345	Csnk1g2	66.36	74.97	71.91	72.58	68.17	74.37	79.51	78.97	69.4	71.04	70.798	74.658
ENSMUSG00000003346	Abhd17a	39.78	49.75	42.54	46.03	44.01	51.09	46.55	49.49	48.84	48.74	44.422	48.942
ENSMUSG00000003348	Mob3a	16.97	19.23	19.13	18.51	17.59	21.04	20.9	19.92	18.81	19.97	18.286	20.128
ENSMUSG00000003352	Cacnb3	16.28	16.2	16.18	14.05	16.86	17.82	17.38	17.22	16.33	14.37	15.914	16.624
ENSMUSG00000003354	Ccdc65	0.18	0.28	0.38	0.43	0.36	0.32	0.5	0.49	0.39	0.38	0.326	0.416
ENSMUSG00000003355	Fkbp11	6.72	7.05	6.84	5.6	5.67	7.38	7.53	11.24	8.19	8.34	6.376	8.536
ENSMUSG00000003360	Ddx23	55.74	57.29	61.56	57.09	56.76	54.72	56.86	57.95	54.04	57.03	57.688	56.12
ENSMUSG00000003363	Pld3	40.46	45.04	45.48	41.16	40.22	56.48	53.28	51.77	50.39	58.01	42.472	53.986
ENSMUSG00000003378	Grik5	27.64	30.2	30.35	26.86	24.02	32.6	32.35	28.87	27.18	27.32	27.814	29.664
ENSMUSG00000003379	Cd79a	0.05	0	0	0.4	0.17	0.18	0	0.09	0.17	0.06	0.124	0.1
ENSMUSG00000003380	Rabac1	67.44	88.24	81.68	71.14	58.41	85.17	65.44	73.73	71.98	73.8	73.382	74.024
ENSMUSG00000003382	Etv3	14	15.74	14.07	15.42	13.63	15.55	14.51	14.34	15.1	14.2	14.572	14.74
ENSMUSG00000003402	Prkcsh	82.78	84.16	88.94	81.53	79.19	94.36	91.38	85.57	83.36	89.6	83.32	88.854
ENSMUSG00000003410	Elavl3	0.8	0.48	0.99	0.7	0.92	1.01	0.48	0.68	0.88	0.33	0.778	0.676
ENSMUSG00000003411	Rab3b	3.83	3.96	3.64	3.53	3.81	5.65	4.68	5.83	5.68	4.85	3.754	5.338
ENSMUSG00000003418	St8sia6	0.69	0.34	0.53	0.61	0.65	0.45	0.5	0.29	0.54	0.24	0.564	0.404
ENSMUSG00000003420	Fcgrt	25.79	24.97	30.37	23.1	26.6	31.86	36.82	34.16	30.1	27.75	26.166	32.138
ENSMUSG00000003421	Nosip	30.94	32.3	34.47	31.4	31.5	35.64	34.01	33.02	30.48	32.95	32.122	33.22
ENSMUSG00000003423	Pih1d1	55.16	60.35	60.97	59.06	53.7	50.55	58.87	54.48	52.56	54.93	57.848	54.278
ENSMUSG00000003429	Rps11	1128.1	1116.85	1206.88	1047.14	1162.51	1028.64	1240.29	1198.74	1119.94	1053.56	1132.3	1128.23
ENSMUSG00000003435	Supt5	62.5	66.72	63.03	62.38	60.25	72	71.74	63.1	63.36	63.48	62.976	66.736
ENSMUSG00000003436	Dll3	0.24	0.05	0.13	0.29	0.08	0.17	0.31	0.24	0.27	0	0.158	0.198
ENSMUSG00000003437	Paf1	88.88	93.82	96	98.24	83.84	95.88	98.64	80.9	84.95	88.77	92.156	89.828
ENSMUSG00000003438	Timm50	51.02	52.25	53.61	48.71	47.85	51.65	54.23	51.49	44.51	53.95	50.688	51.166
ENSMUSG00000003444	Med29	19.21	21.67	22.07	22.61	18.12	20.16	23.23	20.5	20.98	19.17	20.736	20.808
ENSMUSG00000003452	Bicd1	4.9	4.39	4.94	5.35	5.25	5	5.48	5.82	5.35	6.25	4.966	5.58
ENSMUSG00000003458	Ncstn	85	88.82	84.68	84.65	80.49	98.63	86.09	91.55	84.45	90.84	84.728	90.312
ENSMUSG00000003464	Pex19	86.76	91.63	96.82	90.27	87.7	90.72	95.85	95.97	94.3	89.1	90.636	93.188
ENSMUSG00000003469	Phyhip	0.57	0.88	0.73	0.48	0.43	0.68	0.62	0.48	0.46	0.31	0.618	0.51
ENSMUSG00000003476	Crhr2	4.32	4.8	5.13	6.14	4.59	4.82	3.71	4.69	5.18	5.03	4.996	4.686
ENSMUSG00000003477	Inmt	0.06	0.12	0.15	0.13	0.24	0.26	0.37	0.25	0	0	0.14	0.176
ENSMUSG00000003484	Cyp4f18	0.08	0.26	0	0.07	0.32	0.2	0.69	0.28	0.45	0.18	0.146	0.36
ENSMUSG00000003500	Impdh1	24.93	25.13	25.03	22.43	23.77	31.88	29.03	30.86	28.22	28.46	24.258	29.69
ENSMUSG00000003505	Psg18	0	0	0	0	0	0	0	0	0	0	0	0
ENSMUSG00000003518	Dusp3	56.46	62.56	58.48	58.93	54.43	54.59	54.78	54.18	55.44	58.14	58.172	55.426
ENSMUSG00000003526	Prodh	5.16	5.75	4.99	5.58	5.22	7.96	8.81	6.41	5.92	5.04	5.34	6.828
ENSMUSG00000003527	Dgcr14	15.56	15.55	16.56	13.02	15.24	15.09	17.16	14.49	14.13	15.52	15.186	15.278
ENSMUSG00000003528	Slc25a1	23.54	29.48	28.08	22.4	25.68	30.63	23.71	29.57	25.96	28.32	25.836	27.638
ENSMUSG00000003531	Dgcr6	28.84	29.51	25.22	22.8	27.12	26.43	29.09	28.36	23.36	21.84	26.698	25.816
ENSMUSG00000003534	Ddr1	118.14	131.05	125.31	131.57	112.53	117.55	129.36	113.57	116.45	127.18	123.72	120.822
ENSMUSG00000003541	Ier3	21.81	27.83	22.05	21.71	20.53	17.34	24.1	22.76	24.56	21.73	22.786	22.098
ENSMUSG00000003545	Fosb	0.52	1.07	0.76	0.72	0.62	0.46	0.72	0.37	0.62	0.78	0.738	0.59
ENSMUSG00000003546	Klc4	14.84	15.42	15.98	14.17	14.41	16.56	14.35	14.41	13.9	14.86	14.964	14.816
ENSMUSG00000003549	Ercc1	37.8	39.31	33.75	32.92	28.79	43.7	36.79	30.65	36.34	31.71	34.514	35.838
ENSMUSG00000003555	Cyp17a1	1.06	1.01	1.07	0.38	0.62	1.13	0.53	1.02	0.64	1.03	0.828	0.87
ENSMUSG00000003559	As3mt	29.98	33.13	33.48	29.89	27.67	32.4	29.07	31.81	32.18	35.11	30.83	32.114
ENSMUSG00000003573	Homer3	28.63	29.54	33.9	24.79	31.36	37.88	32.13	35.18	32.36	36.07	29.644	34.724
ENSMUSG00000003575	Crtc1	11.92	13.01	13.49	13.23	11.47	13.87	12.22	11.12	11.34	14.52	12.624	12.614
ENSMUSG00000003581	Rnf215	14.5	15.98	17.72	14.3	16.87	15.8	17.19	16.51	14.88	16.09	15.874	16.094
ENSMUSG00000003585	Sec14l2	1.61	1.63	1.81	1.93	1.39	1.59	2.29	2.75	1.3	2.14	1.674	2.014
ENSMUSG00000003604	Aven	19.64	23.92	20.85	21.29	17.43	20.64	18.41	21.49	17.55	20.87	20.626	19.792
ENSMUSG00000003617	Cp	1.56	1	2.29	1.12	0.65	0.92	1.31	1.02	0.96	0.93	1.324	1.028
ENSMUSG00000003623	Crot	26.67	27.22	29.55	24.98	25.04	29.97	26.51	27.17	24.98	24.62	26.692	26.65
ENSMUSG00000003644	Rps6ka1	15.43	14.76	17.17	14.46	14.08	18.81	18.05	17.4	16.41	15.78	15.18	17.29
ENSMUSG00000003657	Calb2	0.85	0.28	1.2	1.05	1.2	1.03	0.68	1.12	1.17	1.41	0.916	1.082
ENSMUSG00000003660	Snrnp200	49.93	45.12	51.16	48.67	46.29	53.96	45.77	41.74	44.23	48.35	48.234	46.81
ENSMUSG00000003662	Ciao1	39.64	38.46	42.87	46.23	35.35	44.09	41.01	44.56	45.39	41.1	40.51	43.23
ENSMUSG00000003665	Has1	0	0.25	0.08	0	0.12	0.16	0.09	0	0.12	0.04	0.09	0.082
ENSMUSG00000003680	Taf6l	29.31	31.73	30.29	32.99	29.44	33.12	26.34	33.97	30.21	27.62	30.752	30.252
ENSMUSG00000003721	Insig2	25.26	28.84	26.64	25.98	24.18	29.36	24.07	27.61	25.35	24.41	26.18	26.16
ENSMUSG00000003731	Kpna6	37.72	38.13	37.78	37.93	34.94	38.65	36.1	36.9	38.08	36.64	37.3	37.274
ENSMUSG00000003746	Man1a	16.71	16.18	17.03	14.38	16.46	18.47	18.06	18.4	16.48	19.1	16.152	18.102
ENSMUSG00000003752	Itpkc	5.91	5.67	5.45	6.24	6.23	6.02	5.56	5.79	7.37	5.24	5.9	5.996
ENSMUSG00000003762	Coq8b	7.91	8.26	8.17	5.49	8.5	8.89	8.63	8.56	8.21	7.09	7.666	8.276
ENSMUSG00000003778	Brd8	49.6	48.2	51.24	46.55	47.02	49.68	47.94	48.14	43.91	45.35	48.522	47.004
ENSMUSG00000003779	Kif20a	55.72	64.61	60.12	58.36	56.89	60.54	58.68	55.55	52.1	55.19	59.14	56.412
ENSMUSG00000003808	Farsa	36.57	39.43	39.18	35.82	34.67	36.19	35.03	35.4	32.17	32.53	37.134	34.264
ENSMUSG00000003809	Gcdh	26.72	27.55	30.25	28.19	27.69	33.29	30.6	28.54	25.83	30.83	28.08	29.818
ENSMUSG00000003810	Mast2	42.11	43.52	45.68	42.76	42.03	44.23	36.95	38.32	37.37	41.38	43.22	39.65
ENSMUSG00000003812	Dnase2a	4.59	5.73	7.35	5.48	6.28	8.98	7.33	6.78	5.28	6.21	5.886	6.916
ENSMUSG00000003813	Rad23a	63.88	86.86	73.15	63.69	63.16	74.14	67.05	69.63	70.54	79.64	70.148	72.2
ENSMUSG00000003814	Calr	789.93	745.5	774.43	789.49	740.6	800.49	860.09	827.11	820.81	858.12	767.99	833.324
ENSMUSG00000003824	Syce2	18.39	18.73	19.97	21.67	19.56	19.1	20.65	20.22	23.06	18.63	19.664	20.332
ENSMUSG00000003847	Nfat5	24.43	27.04	33.74	26.08	26.44	36.19	24.96	26.52	25.9	35.13	27.546	29.74
ENSMUSG00000003848	Nob1	27.35	26.03	26.1	27.39	26.6	23.96	28.47	26.07	25.93	26.08	26.694	26.102
ENSMUSG00000003849	Nqo1	3.77	2.96	4.08	3.09	4.39	2.89	3.84	4.7	3.96	3.65	3.658	3.808
ENSMUSG00000003863	Ppfia3	2.27	2.42	1.83	1.74	2.01	1.76	2.6	2.63	1.93	1.59	2.054	2.102
ENSMUSG00000003865	Gys1	82.89	93.72	90.4	89.05	76.42	103.38	92.07	88.34	91.38	98.61	86.496	94.756
ENSMUSG00000003868	Ruvbl2	74.06	68.74	71.88	69.14	70.86	75.4	87.57	67.04	77.41	80.56	70.936	77.596
ENSMUSG00000003872	Lin7b	1.16	0.4	0.12	1.4	0	0.67	2.34	2.38	1.79	1.39	0.616	1.714
ENSMUSG00000003873	Bax	65.09	71.1	67.52	68.79	61.61	71.11	69.41	70.43	67.93	69.75	66.822	69.726
ENSMUSG00000003882	Il7r	0.14	0.08	0.37	0.04	0.19	0.08	0.29	0.12	0.08	0.03	0.164	0.12
ENSMUSG00000003923	Tfam	65.26	65.06	67.96	59.32	56.71	60.16	68.15	57.02	56.73	55.66	62.862	59.544
ENSMUSG00000003929	Zfp81	7.7	7.78	8.62	7.67	8.07	7.56	7.87	7.86	8.39	8.15	7.968	7.966
ENSMUSG00000003934	Efnb3	68.66	70.6	74.2	65.07	63.58	76.63	77.41	77.49	72.34	74.55	68.422	75.684
ENSMUSG00000003948	Mmd	113.24	122.31	110.11	111.04	104.92	116.06	121.75	110.87	114.73	118.45	112.324	116.372
ENSMUSG00000003949	Hlf	7.3	6.9	6.53	6.13	7.53	7.12	7.22	6.58	6.03	5.05	6.878	6.4
ENSMUSG00000003955	Fam162a	299.71	287.4	330.64	292.95	272.18	264.12	306.15	294.97	299.16	285.04	296.576	289.888
ENSMUSG00000003970	Rpl8	947.85	1035.14	1070.19	971.92	997.52	979.35	1120.93	1046.84	1013.02	1005.69	1004.52	1033.17
ENSMUSG00000003974	Grm3	0.41	0.42	0.55	0.3	0.38	0.3	0.74	0.25	0.21	0.26	0.412	0.352
ENSMUSG00000003992	Ssbp2	57.62	57.96	65	51.76	52.98	56.69	60.66	57.2	51.5	52.33	57.064	55.676
ENSMUSG00000004018	Fancl	16.46	16.27	16.68	17.3	16.32	16.19	18.67	16.94	15.54	16.6	16.606	16.788
ENSMUSG00000004031	Brinp2	0.65	0.28	0.59	0.38	0.75	0.55	1.07	0.59	0.52	0.53	0.53	0.652
ENSMUSG00000004032	Gstm5	70.19	65.25	65.4	64.4	68.89	71.05	63.3	67.05	67.19	61.84	66.826	66.086
ENSMUSG00000004035	Gstm7	10.14	9.82	9.76	8.33	7.99	10.44	7.68	9.91	12.74	9.2	9.208	9.994
ENSMUSG00000004038	Gstm3	0	0	0	0	0	0	0	0	0	0	0	0
ENSMUSG00000004040	Stat3	35.2	47.6	43.25	35.39	33.8	47.15	45.83	38.53	36.93	46.71	39.048	43.03
ENSMUSG00000004043	Stat5a	4.18	5.85	4.2	4.08	3.88	5.28	5.2	5.74	4.85	5.43	4.438	5.3
ENSMUSG00000004044	Ptrf	226.62	234.1	246.79	218.3	212.49	217.72	238.97	225.59	221.74	231.82	227.66	227.168
ENSMUSG00000004054	Map3k11	18.7	20.31	21.86	20.89	19.03	22.01	21.88	20.36	19.7	20.98	20.158	20.986
ENSMUSG00000004056	Akt2	74.41	78.59	79.96	81.17	76.92	87.16	90.48	80.87	75.23	77.73	78.21	82.294
ENSMUSG00000004069	Dnaja3	41.06	47.05	45.99	43.96	41.77	45.94	45.71	43.35	40.92	43.42	43.966	43.868
ENSMUSG00000004070	Hmox2	68.64	72.56	75.7	67.91	72.89	76.11	75.91	71.86	72.27	63.22	71.54	71.874
ENSMUSG00000004071	Cdip1	74.27	79.3	80.52	79.86	74.46	79.83	76.27	78.44	76.73	77.61	77.682	77.776
ENSMUSG00000004085	Zak	90.05	99.66	95.85	86	81.96	87	83.66	81.65	82.54	83.24	90.704	83.618
ENSMUSG00000004096	Cwc15	101.53	98.48	104.26	99.06	100.2	94.33	98.98	98.5	99.5	92.94	100.706	96.85
ENSMUSG00000004098	Col5a3	0.39	0.19	0.38	0.17	0.53	0.31	0.27	0.37	0.31	0.09	0.332	0.27
ENSMUSG00000004099	Dnmt1	76.04	75.46	81.16	76.97	73.18	79.37	75.37	70.35	73.1	78.18	76.562	75.274
ENSMUSG00000004100	Ppan	22.27	26.83	22.35	25.16	28.4	26.44	30.24	27.26	22.73	25.1	25.002	26.354
ENSMUSG00000004105	Angptl2	57.04	63.21	67.01	52.58	54.15	58.3	56.51	51.23	53.87	52.16	58.798	54.414
ENSMUSG00000004110	Cacna1e	0.17	0.24	0.34	0.29	0.24	0.23	0.35	0.23	0.26	0.29	0.256	0.272
ENSMUSG00000004113	Cacna1b	0.27	0.28	0.87	0.17	0.39	0.6	0.84	0.5	0.55	0.4	0.396	0.578
ENSMUSG00000004127	Trmt10a	13.33	12.92	12.84	11.49	12.95	13.77	14.98	15.38	14.66	15.88	12.706	14.934
ENSMUSG00000004151	Etv1	26.07	31.42	24.57	25.6	24.01	28.4	27.15	26.39	22.55	25.33	26.334	25.964
ENSMUSG00000004187	Kifc2	2.53	1.92	2.5	1.92	2.51	2.68	2.09	2.3	1.99	1.76	2.276	2.164
ENSMUSG00000004207	Psap	282.31	287.62	303.06	268.18	268.23	305.97	303.34	302.45	281.36	284.93	281.88	295.61
ENSMUSG00000004221	Ikbkg	19.12	18.1	17.87	21.19	19.4	18.33	21.78	19.54	20.38	22.95	19.136	20.596
ENSMUSG00000004231	Pax2	0.04	0	0.08	0	0.04	0.22	0.06	0.06	0.05	0.03	0.032	0.084
ENSMUSG00000004233	Wars2	9.18	9.56	9.5	11.12	8.96	8.83	9.96	8.23	8.54	8.65	9.664	8.842
ENSMUSG00000004263	Atn1	38.68	34.95	38.13	41.45	42.21	30.84	42.43	43.79	42.8	44.2	39.084	40.812
ENSMUSG00000004264	Phb2	200.13	212.04	211.43	214.56	198.16	206.95	206.24	210.7	198.77	209.47	207.264	206.426
ENSMUSG00000004266	Ptpn6	2.95	4.7	3.29	2.92	4.12	5.53	2.91	5.42	2.99	3.76	3.596	4.122
ENSMUSG00000004267	Eno2	6.24	7.19	5.2	5.58	5.83	5.29	3.92	5.92	6.58	4.37	6.008	5.216
ENSMUSG00000004268	Emg1	75.94	74.12	82.35	80.03	77.48	69.66	77.92	77.01	74.66	65.63	77.984	72.976
ENSMUSG00000004270	Lpcat3	25.21	32.35	27.76	23.79	25.47	36.19	37.45	34.49	23.97	26.34	26.916	31.688
ENSMUSG00000004285	Atp6v1f	93.5	95.92	100.47	94.95	93.67	99.06	101.7	101.85	101.4	93.69	95.702	99.54
ENSMUSG00000004296	Il12b	0.07	0.07	0.26	0.12	0.13	0.18	0.21	0.14	0.18	0.1	0.13	0.162
ENSMUSG00000004317	Clcn5	57.38	65.54	59.57	61.95	51.88	62.17	57.51	57.98	56.71	61.37	59.264	59.148
ENSMUSG00000004319	Clcn3	28.27	32.12	28.12	29.45	28.04	31.27	29.17	28.63	31.18	31.95	29.2	30.44
ENSMUSG00000004328	Hif3a	34.52	36.51	38.45	36.27	32.46	46.26	38.48	34.45	37.6	39.61	35.642	39.28
ENSMUSG00000004341	Gpx6	0	0	0	0	0	0	0	0	0	0	0	0
ENSMUSG00000004344	Gpx5	0	0	0	0	0	0	0	0	0	0	0	0
ENSMUSG00000004347	Pde1c	3.95	3.67	4.73	3.07	3.35	4.44	4.8	4.62	4	3.39	3.754	4.25
ENSMUSG00000004356	Utp20	11.44	11.73	11.7	12.1	11.55	12.32	11.62	11.22	11.34	13.45	11.704	11.99
ENSMUSG00000004359	Spic	0.11	0	0.14	0	0	0.06	0	0.05	0.06	0	0.05	0.034
ENSMUSG00000004360	9330159F19Rik	0.32	0.11	0.31	0.3	0.27	0.24	0.23	0.25	0.37	0.16	0.262	0.25
ENSMUSG00000004364	Cul3	127.28	130.29	120.18	116.45	110.46	122.79	137.42	111.11	116.18	112.85	120.932	120.07
ENSMUSG00000004366	Sst	0	0	0	0	0	0	0	0	0	0	0	0
ENSMUSG00000004371	Il11	0.03	0.13	0.08	0.12	0.13	0.36	0	0.07	0.17	0.09	0.098	0.138
ENSMUSG00000004383	Large	23.55	21.78	26.07	19.74	20.84	23.58	21.66	24.32	21.78	21.45	22.396	22.558
ENSMUSG00000004393	Ddx56	28.27	32.75	32.11	27.14	29.46	29.11	33.25	29.97	28.38	29.24	29.946	29.99
ENSMUSG00000004394	Tmed4	49.57	46.58	52.81	46.79	50.35	46.89	50.39	50.24	48.78	48.96	49.22	49.052
ENSMUSG00000004415	Col26a1	37.07	34.22	33.63	30.41	41	37.71	42.47	41.07	40.12	29.01	35.266	38.076
ENSMUSG00000004446	Bid	4.99	5.09	5.55	4.42	4.26	5.59	5.55	5.25	5.19	5.94	4.862	5.504
ENSMUSG00000004451	Ralb	89.13	88.14	96.19	88.7	87.65	99.58	99.75	99.11	99.62	95.03	89.962	98.618
ENSMUSG00000004455	Ppp1cc	238.77	277.62	276.82	256.85	250.42	259.8	248.01	248.17	250.22	246.85	260.096	250.61
ENSMUSG00000004460	Dnajb11	103.13	98.41	96.23	93.62	87.93	105.36	102.67	102.15	99.82	99.81	95.864	101.962
ENSMUSG00000004462	Tbccd1	8.94	9.19	9.46	7.59	7.82	8.6	9.35	9.13	7.95	8.9	8.6	8.786
ENSMUSG00000004473	Clec11a	0.29	0.09	0.19	0.15	0.43	0.34	0.32	0.41	0.25	0.27	0.23	0.318
ENSMUSG00000004500	Zfp324	6.12	6.33	6.94	6.26	6.58	6.71	6.56	7.26	6.42	6.56	6.446	6.702
ENSMUSG00000004508	Gab2	14.11	16.46	15.69	13.7	12.68	17.09	16.01	15.7	13.02	14.55	14.528	15.274
ENSMUSG00000004530	Coro1c	93.81	111.52	96.85	93.56	98.96	106.23	109.58	100.14	95.5	97.05	98.94	101.7
ENSMUSG00000004535	Tax1bp1	82.08	80.49	79.15	76.71	78.62	80.47	74.73	76.17	75.2	75.63	79.41	76.44
ENSMUSG00000004540	Psg17	0	0.12	0.15	0.05	0.03	0.04	0	0.03	0.08	0.04	0.07	0.038
ENSMUSG00000004542	Psg19	0	0	0	0.08	0	0	0	0	0.05	0.2	0.016	0.05
ENSMUSG00000004552	Ctse	0.11	0.21	0.05	0.07	0.31	0.37	0.12	0.36	0.45	0.2	0.15	0.3
ENSMUSG00000004558	Ndrg2	143.07	164.26	166.76	145.12	130.4	154.48	149.15	152.59	139.34	145.52	149.922	148.216
ENSMUSG00000004561	Mettl17	15.81	17.15	19.12	17.3	18.98	19.21	17.17	16.07	15.49	15.97	17.672	16.782
ENSMUSG00000004562	Arhgef40	50.79	55.77	61.75	55.2	52.01	67.21	60.27	59.82	53.31	58.35	55.104	59.792
ENSMUSG00000004565	Pnpla6	18.17	19.9	14.8	16.22	18.14	17.18	16.78	19.33	17.81	16.03	17.446	17.426
ENSMUSG00000004567	Mcoln1	25.77	27.79	27.26	28.73	27.05	32.86	27.77	24.46	25.06	27.42	27.32	27.514
ENSMUSG00000004568	Arhgef18	10.83	10.52	11.6	11.06	10.34	11.62	11.24	10.64	11.44	11.12	10.87	11.212
ENSMUSG00000004591	Pkn2	60.03	66.65	63.09	59.12	60.57	60.06	55.89	58.19	56.75	61.75	61.892	58.528
ENSMUSG00000004609	Cd33	1.41	1.14	1.89	1.43	1.33	2.26	3.35	1.83	1.84	1.72	1.44	2.2
ENSMUSG00000004610	Etfb	232.93	253.27	248.83	239.23	219.28	222.8	230.6	237.4	229.19	226.83	238.708	229.364
ENSMUSG00000004612	Nkg7	0	0	0.17	0	0	0.2	0	0.28	0	0	0.034	0.096
ENSMUSG00000004613	Lim2	0	0	0	0	0.15	0.1	0	0	0	0.11	0.03	0.042
ENSMUSG00000004626	Stxbp2	35.94	40.53	36.04	31.42	34.6	39.12	33.15	35.87	29.88	38.9	35.706	35.384
ENSMUSG00000004630	Pcp2	0	0	0	0	0	0	0	0	0	0	0	0
ENSMUSG00000004631	Sgce	46.85	46.92	48.91	46.06	45.09	46.79	50.23	49.66	45.27	43.5	46.766	47.09
ENSMUSG00000004633	Chn2	8.18	11.42	11.3	8.55	8.35	10.64	11.84	9.56	11.69	9.19	9.56	10.584
ENSMUSG00000004637	Wwox	8.02	10.91	8.87	9.36	8.56	8.58	9.35	8.31	8.37	8.04	9.144	8.53
ENSMUSG00000004642	Slbp	63.77	65.23	73.65	71.22	73.67	68.72	75.13	69.78	68.01	65.86	69.508	69.5
ENSMUSG00000004651	Tyr	0.58	0.28	0.53	0.17	0.29	1.49	0.82	0.43	0.25	0.39	0.37	0.676
ENSMUSG00000004654	Ghrhr	0	0	0	0	0	0	0	0	0	0	0	0
ENSMUSG00000004655	Aqp1	31.64	32.35	34.4	29.28	28.08	33.74	39.2	36.4	31.58	32.26	31.15	34.636
ENSMUSG00000004661	Arid3b	11.7	12.03	11.97	11.15	12.92	15.85	18.73	15.45	20.31	17.54	11.954	17.576
ENSMUSG00000004665	Cnn2	167.02	190.09	176.8	166.87	162.38	184.97	187.63	183.84	181.49	194.6	172.632	186.506
ENSMUSG00000004667	Polr2e	56.25	63.59	62.87	62.13	56.07	60.97	63.23	61.33	57.57	61.72	60.182	60.964
ENSMUSG00000004668	Abca13	0.02	0.03	0.03	0.03	0.03	0.02	0.07	0.04	0.02	0.02	0.028	0.034
ENSMUSG00000004677	Myo9b	40.84	38.5	43.33	49.38	41.88	39.38	42.93	38.29	42.18	41.25	42.786	40.806
ENSMUSG00000004698	Hdac9	27.48	27.9	29.75	27.61	22.65	29.19	24.4	25.36	24.83	26.37	27.078	26.03
ENSMUSG00000004707	Ly9	0.17	0.31	0.15	0.37	0.36	0.16	0.18	0.31	0.19	0.3	0.272	0.228
ENSMUSG00000004709	Cd244	0.09	0.05	0.06	0	0.02	0.16	0	0.05	0.19	0.07	0.044	0.094
ENSMUSG00000004730	Adgre1	4.2	5.05	4.35	3.51	4.87	5.26	3.81	5.11	3.49	2.88	4.396	4.11
ENSMUSG00000004748	Mtfp1	10.21	10.95	12.05	10.17	9.98	11.19	13.57	11.99	10.65	12.12	10.672	11.904
ENSMUSG00000004768	Rab23	14.26	14.38	17.14	13.36	15.38	15.1	14.93	15.61	14.52	16.35	14.904	15.302
ENSMUSG00000004771	Rab11a	257.22	273.05	265.28	262.06	240.64	241.11	251.08	282.4	280.21	251.06	259.65	261.172
ENSMUSG00000004788	Eif2b2	39.35	37.92	38.38	34.04	40.78	42.93	35.8	46.48	42.1	32.01	38.094	39.864
ENSMUSG00000004789	Dlst	189.53	206.27	199.17	195.92	179.63	201.94	195.34	190.73	189.74	200.81	194.104	195.712
ENSMUSG00000004791	Pgf	6.37	5.89	6.47	4.36	5.46	7.9	6.81	5.94	6.61	5.25	5.71	6.502
ENSMUSG00000004798	Ulk2	31.56	30.34	34.14	32.08	31.28	33.79	30.65	32.23	31.24	31.37	31.88	31.856
ENSMUSG00000004814	Ccl24	0.26	0.31	1.11	0.23	0.62	0.34	0	0.13	0.65	0.36	0.506	0.296
ENSMUSG00000004815	Dgkq	7.85	8.26	10.27	9.92	8.38	9.34	8.1	9.12	7.32	7.36	8.936	8.248
ENSMUSG00000004821	Tmed11	0	0	0	0	0	0	0	0	0	0	0	0
ENSMUSG00000004837	Grap	5.28	6.07	5.32	5.75	4.28	5.54	7.04	5.33	5.78	5.81	5.34	5.9
ENSMUSG00000004842	Pou1f1	0.04	0.11	0	0	0.04	0	0.11	0	0	0	0.038	0.022
ENSMUSG00000004843	Chmp2b	56.64	58.39	60.28	51.66	56.93	56.85	58.81	60.77	56.79	54.24	56.78	57.492
ENSMUSG00000004846	Plod3	56.27	62.96	68.71	61.89	57.79	68.32	67.02	62.5	66.41	67.45	61.524	66.34
ENSMUSG00000004849	Ap1s1	85.21	86.96	99.2	80.68	88.87	86.79	103.54	86.56	90.75	94.9	88.184	92.508
ENSMUSG00000004864	Mapk13	4.42	1.93	4	2.65	3.56	4.93	4.45	4.68	4.41	2.27	3.312	4.148
ENSMUSG00000004865	Srpk1	45.98	47.51	51.32	51.58	51.74	48.1	49.53	51.27	45.72	50.23	49.626	48.97
ENSMUSG00000004872	Pax3	0.28	0.43	0.21	0.12	0.14	0.27	0.19	0.13	0.16	0.09	0.236	0.168
ENSMUSG00000004880	Lbr	47.54	45.4	48.82	45.16	45.73	42.85	44.99	41.76	44.89	45.02	46.53	43.902
ENSMUSG00000004885	Crabp2	7.25	4.37	9.11	4.94	11.07	5.28	8.98	7.44	5.36	2.94	7.348	6
ENSMUSG00000004891	Nes	52.46	54.99	49.73	50.6	50.01	57.39	58.24	54.41	54.68	62.17	51.558	57.378
ENSMUSG00000004892	Bcan	0.22	0.26	0.25	0.07	0.17	0.35	0.13	0.19	0.26	0.28	0.194	0.242
ENSMUSG00000004894	Hapln2	0.04	0	0.13	0	0.1	0.05	0	0.04	0	0	0.054	0.018
ENSMUSG00000004895	Prcc	46.94	50.61	53.2	45.99	44.82	50.61	54.22	47.89	46.78	46	48.312	49.1
ENSMUSG00000004896	Rrnad1	11.28	11.27	10.71	12.6	11.15	12.91	13.35	9.3	12.08	12.15	11.402	11.958
ENSMUSG00000004897	Hdgf	175.45	185.16	191.3	177.23	170.28	165.04	168.66	161.59	163.26	162.65	179.884	164.24
ENSMUSG00000004902	Slc25a18	0.17	0.2	0.04	0.12	0.07	0.09	0.2	0.31	0.04	0	0.12	0.128
ENSMUSG00000004929	Thop1	25.05	20.46	29.63	23.2	21.98	29.09	27.46	25.42	24.35	25.7	24.064	26.404
ENSMUSG00000004931	Apba3	14.4	14.84	16.85	16.45	15.03	17.92	16.6	15.88	15.46	17.25	15.514	16.622
ENSMUSG00000004933	Matk	0.61	0.88	0.62	0.73	0.91	0.46	0.71	0.94	0.79	0.97	0.75	0.774
ENSMUSG00000004934	Pias4	25.82	26.59	27.33	24.64	24.38	28.45	29.44	25.88	24.49	24.15	25.752	26.482
ENSMUSG00000004936	Map2k1	57.94	59.24	62.81	62.88	56.26	67.46	67.82	64.06	67.04	64.31	59.826	66.138
ENSMUSG00000004937	Sgta	63.03	64.72	65.47	63.55	60.42	68.57	68.96	64.2	59.63	65.63	63.438	65.398
ENSMUSG00000004939	Nmrk2	1.6	1.49	1.32	1.77	1.05	2.28	1.97	1.54	1.39	1.53	1.446	1.742
ENSMUSG00000004945	Tmem242	100.68	103.58	101.42	96.3	94.04	95.97	116.23	103.39	100.8	95.66	99.204	102.41
ENSMUSG00000004947	Dtx2	13.49	14.85	14.94	13.42	12.56	16.08	16.49	15.36	13.04	14.97	13.852	15.188
ENSMUSG00000004948	Zp3	0.1	0	0.06	0	0	0	0	0	0	0	0.032	0
ENSMUSG00000004951	Hspb1	325.14	362.57	349.9	368.73	304.18	300.46	334.7	314.08	313.48	336.24	342.104	319.792
ENSMUSG00000004952	Rasa4	1.59	1.51	2.36	1.52	2.21	2.14	3.84	1.52	1.34	1.45	1.838	2.058
ENSMUSG00000004961	Syt5	1.23	1.19	1.45	1.66	1.88	1.18	0.87	1.24	1.23	1.5	1.482	1.204
ENSMUSG00000004980	Hnrnpa2b1	1307.13	1243.75	1300.27	1226.73	1303.16	1217.88	1291.43	1216.27	1172.16	1166.38	1276.21	1212.82
ENSMUSG00000004988	Fxyd4	0	0	0	0	0	0	0	0	0	0	0	0
ENSMUSG00000004994	Ccdc130	10.7	9.19	10.74	10.66	9.39	12.36	10.12	9.69	11.92	10.09	10.136	10.836
ENSMUSG00000004996	Mri1	18.58	14.7	14.14	16.39	16.02	17.05	17.97	17.71	15.4	14.15	15.966	16.456
ENSMUSG00000005034	Prkacb	63.27	63.86	60.53	57.09	60.38	64.15	65.67	58.32	57.09	59.45	61.026	60.936
ENSMUSG00000005043	Sgsh	5.65	9.76	6.11	6.83	7.34	6.87	6.74	7.1	6.18	6.56	7.138	6.69
ENSMUSG00000005045	Chd5	0.2	0.08	0.38	0.2	0.17	0.19	0.12	0.23	0.14	0.17	0.206	0.17
ENSMUSG00000005054	Cstb	57.44	57.46	59.89	54.97	65.13	60.3	58.65	58.69	58.78	57.01	58.978	58.686
ENSMUSG00000005057	Sh2b2	1.17	1.52	1.17	1.63	1.57	1.58	1.14	1.63	1.8	1.73	1.412	1.576
ENSMUSG00000005069	Pex5	21.45	19.42	21.41	22.83	21.95	21.87	26.03	22.09	19.4	19.3	21.412	21.738
ENSMUSG00000005078	Jkamp	35.4	34.4	38.37	32.91	34.63	36.56	38.13	39.16	35.11	39.75	35.142	37.742
ENSMUSG00000005087	Cd44	41.04	46.26	43.44	40.33	37.43	41.39	40.86	38.17	38.82	44.31	41.7	40.71
ENSMUSG00000005089	Slc1a2	0.8	0.72	0.8	1.06	0.82	0.78	1.07	0.87	0.75	1.82	0.84	1.058
ENSMUSG00000005102	Eif2ak4	10.73	10.74	11.49	10.86	11.42	12.68	11.6	10.85	10.67	10.83	11.048	11.326
ENSMUSG00000005103	Wdr1	166.71	183.73	183.08	165.41	163.82	182.02	184.24	176.58	169.21	180.41	172.55	178.492
ENSMUSG00000005107	Slc2a9	0.67	0.62	1.01	1.01	0.53	1.33	1.16	1.23	0.52	0.67	0.768	0.982
ENSMUSG00000005124	Wisp1	48.53	49.63	49.78	45.92	45.5	54.42	51.37	51.56	48.42	49.39	47.872	51.032
ENSMUSG00000005125	Ndrg1	11.74	10.79	11.58	10.53	10.86	10.31	10.78	10.19	10.46	9.62	11.1	10.272
ENSMUSG00000005131	4930550C14Rik	0.33	0.43	0.4	0.29	0.47	0.14	0.32	0.33	0.41	0.45	0.384	0.33
ENSMUSG00000005142	Man2b1	28.61	27.84	27.8	26.67	26.61	33.52	32.74	28.89	27.22	28.71	27.506	30.216
ENSMUSG00000005148	Klf5	3.69	3.88	3.86	2.91	4.38	3.84	3.56	3.83	3.6	2.17	3.744	3.4
ENSMUSG00000005150	Wdr83	20.47	21.55	21.75	27.86	21.98	23.39	27.8	25.83	22.72	22.64	22.722	24.476
ENSMUSG00000005161	Prdx2	465.12	473.96	447.89	475.96	491	482.45	470.58	501.03	502.36	492.84	470.786	489.852
ENSMUSG00000005198	Polr2a	55.12	56.35	56.48	55.16	54.38	66.88	57.53	49.96	50.99	53.85	55.498	55.842
ENSMUSG00000005202	Shbg	0	0	0	0	0.12	0.06	0	0.09	0	0.13	0.024	0.056
ENSMUSG00000005204	Senp3	79.76	98.25	95.83	84.79	108.16	124.31	107.25	97.88	97.41	99.89	93.358	105.348
ENSMUSG00000005220	Corin	34.44	38.91	29.35	34.88	29.5	36.54	26.85	32.56	29.9	33.19	33.416	31.808
ENSMUSG00000005225	Plekha8	17.38	18.36	16.22	14.33	15.5	19.34	15.41	16.86	17.8	18.83	16.358	17.648
ENSMUSG00000005232	G6pc2	0	0	0.05	0	0.04	0	0	0	0	0	0.018	0
ENSMUSG00000005233	Spc25	69.41	84.14	80.09	70.76	64.56	72.69	64.23	72.2	61.7	65.07	73.792	67.178
ENSMUSG00000005237	Dnah2	0.97	0.25	0.3	0.36	0.38	0.27	0.23	0.32	0.19	0.28	0.452	0.258
ENSMUSG00000005251	Ripk4	2.01	1.55	2.06	1.41	2.13	4.23	4.18	4.69	3.94	2.86	1.832	3.98
ENSMUSG00000005262	Ufd1l	51.16	47.17	52.59	45.37	48.1	53.5	49.76	46	46.15	45.27	48.878	48.136
ENSMUSG00000005267	Zfp287	4.3	4.72	5.19	4.67	4.72	5.09	5.15	4.64	5.06	4.75	4.72	4.938
ENSMUSG00000005268	Prlr	1.1	1.53	1.03	1.37	0.98	1.68	1.48	1.15	1.29	1.23	1.202	1.366
ENSMUSG00000005299	Letm1	25.53	25.54	27.35	29.78	24.96	32.44	33.97	31.4	28.3	27.84	26.632	30.79
ENSMUSG00000005312	Ubqln1	67.36	71.55	71.12	69.88	67.75	70.45	69.77	68.51	65.12	70.09	69.532	68.788
ENSMUSG00000005320	Fgfr4	0.87	0.65	0.67	0.65	0.86	1.13	1.3	0.74	0.61	0.51	0.74	0.858
ENSMUSG00000005338	Cadm3	1.87	2.81	2.53	2.67	2.48	2.61	2.58	3.22	2.42	1.67	2.472	2.5
ENSMUSG00000005339	Fcer1a	0	0	0	0	0	0	0	0	0.09	0	0	0.018
ENSMUSG00000005354	Txn2	126.05	141.96	143.5	142.95	127.79	129.41	131.04	140.23	126.61	126.94	136.45	130.846
ENSMUSG00000005355	Casp14	0	0	0	0	0	0	0.08	0	0	0	0	0.016
ENSMUSG00000005357	Slc1a6	0.76	0.93	0.96	0.77	0.89	0.53	0.82	0.66	0.55	0.6	0.862	0.632
ENSMUSG00000005360	Slc1a3	11.84	10.96	11.51	10	11.59	14.06	13.92	12.08	13.86	11.78	11.18	13.14
ENSMUSG00000005362	Crbn	24.68	26.15	25.39	21.39	23.92	24.15	24.83	23.98	22.33	23.12	24.306	23.682
ENSMUSG00000005364	Il5ra	0	0	0	0	0	0	0	0	0	0	0	0
ENSMUSG00000005370	Msh6	32.04	32.51	32.72	31.74	32.35	32.24	35.12	30.45	29.46	31.9	32.272	31.834
ENSMUSG00000005371	Fbxo11	55.51	53.14	58.05	53.13	51.34	55.82	49.4	51.89	57.18	58.01	54.234	54.46
ENSMUSG00000005373	Mlxipl	0.48	0.32	1.2	0.53	0.67	0.7	0.86	0.5	0.44	0.85	0.64	0.67
ENSMUSG00000005374	Tbl2	17.32	17.77	16.54	20.91	17.86	17.56	15.56	17.32	16.81	17.86	18.08	17.022
ENSMUSG00000005378	Wbscr22	45.34	49.91	52.21	48.3	44.67	45.63	45.35	51.82	46.89	48.99	48.086	47.736
ENSMUSG00000005397	Nid1	104.75	106.97	120.7	100.97	104.35	126.35	109.57	107.76	105.56	119.15	107.548	113.678
ENSMUSG00000005410	Mcm5	65.55	63.85	76.98	67.44	66.76	64.09	78.09	65.02	64.9	70.46	68.116	68.512
ENSMUSG00000005413	Hmox1	31.1	28.13	18.13	40.6	41.57	32.55	25.99	37.1	34.31	40.32	31.906	34.054
ENSMUSG00000005417	Mprip	125.1	134.47	133.69	124.12	125.99	140.56	136.19	134.84	124.26	131.3	128.674	133.43
ENSMUSG00000005442	Cic	85.65	74.07	84.82	81.23	84.51	93.96	86.75	80.27	81.35	87.67	82.056	86
ENSMUSG00000005447	Pafah1b3	80.28	79.76	82.31	72.12	81.31	88.33	90.63	87.51	84.07	79.89	79.156	86.086
ENSMUSG00000005465	Il27ra	3.9	4.3	3.8	4.12	3.51	4.42	4.85	4.13	4.73	4.23	3.926	4.472
ENSMUSG00000005469	Prkaca	180.8	196.97	194.34	174.45	167.69	180.39	183.21	186.21	170.85	173.79	182.85	178.89
ENSMUSG00000005470	Asf1b	25.51	26.56	27.55	24.17	23.11	25.99	25.45	24.63	24.27	23.85	25.38	24.838
ENSMUSG00000005474	Myl10	0	0	0	0	0	0	0	0	0	0	0	0
ENSMUSG00000005481	Ddx39	58.36	52.89	62.48	59.72	55.76	54.48	59.49	58.58	52.62	55.45	57.842	56.124
ENSMUSG00000005483	Dnajb1	25.78	24.88	25	25.92	27.2	27.3	24.35	22.64	28.88	30.19	25.756	26.672
ENSMUSG00000005493	Msh4	0.05	0.06	0.08	0.12	0.06	0.04	0	0.08	0.02	0	0.074	0.028
ENSMUSG00000005501	Usp40	27.71	30.54	31.4	26.21	25.95	27.64	25.98	27.54	25.38	25.09	28.362	26.326
ENSMUSG00000005503	Evx1	0.07	0.09	0.08	0.2	0.15	0.12	0.26	0.09	0.14	0.09	0.118	0.14
ENSMUSG00000005505	Kbtbd4	20.99	19.34	18.83	17.49	18.75	22.82	19.15	19.53	18.46	21.21	19.08	20.234
ENSMUSG00000005506	Celf1	123.8	128.51	125.65	125.28	117.59	120.13	120.76	115.4	117.98	128.99	124.166	120.652
ENSMUSG00000005510	Ndufs3	225.96	247.04	243.87	234.36	210.83	237.88	220.34	236	224.22	227.2	232.412	229.128
ENSMUSG00000005514	Por	40.7	45.85	45.24	46.4	42.72	43.41	51.6	49.42	43.68	44.6	44.182	46.542
ENSMUSG00000005533	Igf1r	36.12	41.92	39.62	38.88	34.12	40.86	33.73	31.89	33.39	40.78	38.132	36.13
ENSMUSG00000005534	Insr	35.1	39.14	37.63	37.98	31.18	35.9	33.87	32.22	34.49	35.89	36.206	34.474
ENSMUSG00000005540	Fcer2a	0	0	0	0	0.07	0.08	0	0.08	0	0.21	0.014	0.074
ENSMUSG00000005547	Cyp2a5	0	0	0	0	0	0	0	0	0	0	0	0
ENSMUSG00000005553	Atp4a	0.48	0.43	0.23	0.4	0.25	0.37	0.11	0.32	0.55	0.66	0.358	0.402
ENSMUSG00000005566	Trim28	352.87	354.73	377.43	347.26	357.38	382.82	358.86	342.88	326.65	343.87	357.934	351.016
ENSMUSG00000005575	Ube2m	194.94	218.46	206.58	218.71	192.93	206.7	228.6	208.64	214.47	204.93	206.324	212.668
ENSMUSG00000005580	Adcy9	2.17	2.52	2.13	1.67	1.69	2.16	2.27	2.5	2.52	2.12	2.036	2.314
ENSMUSG00000005583	Mef2c	60.43	64.89	65.31	64.38	57.32	65.13	63.66	64.21	62.98	66.94	62.466	64.584
ENSMUSG00000005609	Ctr9	32.02	35.21	37.24	35.38	33.55	40.05	34.84	33.41	33.39	34.6	34.68	35.258
ENSMUSG00000005610	Eif4g2	690.47	703.41	724.62	683.19	702.5	734.47	708.61	693.66	686.21	711.64	700.838	706.918
ENSMUSG00000005611	Mrvi1	10.67	7.29	8.85	8.46	8.71	13.34	11.09	10.29	12.77	12.35	8.796	11.968
ENSMUSG00000005615	Pcyt1a	37.78	41.83	41.02	36.81	37.66	41.31	41.09	40.36	38.1	40.73	39.02	40.318
ENSMUSG00000005621	Zfp592	21.33	21.92	19.33	17.1	16.52	24.86	20.67	17.97	17.3	18.12	19.24	19.784
ENSMUSG00000005625	Psmd4	110.3	117.87	112.8	110.99	107.84	112.48	114.08	118.3	114.03	109.84	111.96	113.746
ENSMUSG00000005628	Tmod4	1.18	1.88	0.8	0.75	0.74	0.9	1.4	0.91	1.06	0.99	1.07	1.052
ENSMUSG00000005640	Insrr	0.21	0.2	0.12	0.74	0.21	0.09	0.61	0.42	0.12	0.29	0.296	0.306
ENSMUSG00000005649	Cabp5	0	0	0	0	0.04	0	0	0.04	0.05	0	0.008	0.018
ENSMUSG00000005656	Snx6	75.62	73.98	76.44	72.41	76.7	76.16	83.24	80.84	77.34	76.51	75.03	78.818
ENSMUSG00000005667	Mthfd2	22.11	25.23	26.36	23.83	23.67	21.77	23.95	23.28	26.87	23.14	24.24	23.802
ENSMUSG00000005672	Kit	13.03	14.13	12	11.11	12.55	12.31	10.34	10.65	10.57	9.45	12.564	10.664
ENSMUSG00000005674	Tomm40l	36.48	38.73	35.21	39.89	32.45	33.53	38.02	37.85	38.63	36.17	36.552	36.84
ENSMUSG00000005677	Nr1i3	0.13	0.13	0.19	0.08	0.11	0.06	0.15	0.09	0.12	0.15	0.128	0.114
ENSMUSG00000005681	Apoa2	2.5	2.28	2.62	3.77	3.34	3	2.31	4.3	3.3	3.17	2.902	3.216
ENSMUSG00000005682	Pan2	24.6	26.37	25.98	25.25	23.69	26.56	23.37	23.36	21.43	22.42	25.178	23.428
ENSMUSG00000005683	Cs	354.32	396.77	393.34	369.04	329.75	388.73	365.32	363.83	343.88	375.55	368.644	367.462
ENSMUSG00000005686	Ampd3	5.58	6.11	6.13	6.11	4.89	6.88	9.31	6.37	5.86	6.03	5.764	6.89
ENSMUSG00000005687	Bcas2	76.3	73.56	81.45	77.32	75.59	71.98	69.97	82.28	74.94	73.02	76.844	74.438
ENSMUSG00000005696	Sh2d1a	0.09	0	0	0	0	0	0	0	0	0	0.018	0
ENSMUSG00000005698	Ctcf	70.45	69	75.81	68.79	68.99	67.14	73.62	65.42	61.53	65.03	70.608	66.548
ENSMUSG00000005699	Pard6a	7.02	4.57	8.28	5.98	5.43	7.08	4.58	5.31	5.63	6.08	6.256	5.736
ENSMUSG00000005705	Agrp	0	0.21	0.26	0	0	0.14	0	0	0	0.15	0.094	0.058
ENSMUSG00000005716	Pvalb	0.85	0.57	0.18	0.51	0.96	0.84	1.25	0.93	0.7	0.1	0.614	0.764
ENSMUSG00000005718	Tfap4	8.04	8.29	9.04	7.38	8.05	6.85	7.82	8.58	7.41	7.08	8.16	7.548
ENSMUSG00000005732	Ranbp1	244.44	269.48	269.3	238.37	254.37	248.86	254.81	251.62	247.7	246.02	255.192	249.802
ENSMUSG00000005763	Cd247	0.37	0.38	0.38	0.36	0.45	0.2	0.32	0.4	0.24	0.05	0.388	0.242
ENSMUSG00000005774	Rfx5	11.84	14.93	15.56	12.2	12.61	13.28	10.55	10.17	9.06	9.35	13.428	10.482
ENSMUSG00000005779	Psmb4	270.42	274.77	283.89	263.76	270.19	271.58	293.04	306.92	282.94	274.45	272.606	285.786
ENSMUSG00000005800	Mmp8	0.05	0.05	0.03	0.05	0.03	0.21	0.08	0.21	0	0	0.042	0.1
ENSMUSG00000005802	Slc30a4	18.93	20.32	19.85	17.67	18.79	19.35	19.58	19.99	18.63	17.79	19.112	19.068
ENSMUSG00000005803	Sqrdl	5.07	4	7.5	4.04	5.61	5.52	8.18	6.68	5.43	5.47	5.244	6.256
ENSMUSG00000005804	Bloc1s6	24.64	25.11	25.68	21.95	25.55	26.23	26.25	24.74	27.13	25.67	24.586	26.004
ENSMUSG00000005813	Metap1	43.19	55.99	50.95	48.44	45.51	53.6	47.16	46.4	43.85	49.26	48.816	48.054
ENSMUSG00000005823	Gpr108	16.1	15.42	18.16	15.93	14.13	19.07	16.96	16.49	15.47	16.87	15.948	16.972
ENSMUSG00000005824	Tnfsf14	0.18	0.14	0.13	0.19	0.17	0.05	0.21	0.25	0.18	0	0.162	0.138
ENSMUSG00000005836	Gata6	93.51	98.63	97.7	89.91	87.09	99.62	97.46	96.33	86.79	93.58	93.368	94.756
ENSMUSG00000005846	Rsl1d1	95.79	97.12	101.99	98.22	98.55	96.09	96.18	91.62	95.51	99.48	98.334	95.776
ENSMUSG00000005864	Cnga2	0.22	0	0.05	0.04	0.04	0.28	0.18	0.08	0.03	0.12	0.07	0.138
ENSMUSG00000005871	Apc	32.37	35.2	32.19	38.44	33.71	35.53	34.61	31.64	33.43	39.35	34.382	34.912
ENSMUSG00000005873	Reep5	93.83	99.49	98.53	89.95	88.04	96.26	104.45	99.78	94.59	92.03	93.968	97.422
ENSMUSG00000005881	Ergic3	109.52	123.04	99.78	106.34	107.86	135.88	115.66	116.23	110.57	118.18	109.308	119.304
ENSMUSG00000005882	Uqcc1	53.06	61.99	58.32	53.47	52.45	60.65	66.7	52.46	52.75	60.78	55.858	58.668
ENSMUSG00000005883	Spo11	0.04	0	0.04	0	0.03	0.02	0	0.04	0.23	0	0.022	0.058
ENSMUSG00000005886	Ncoa2	26.19	26.61	29.07	28.75	27.07	30.68	25.2	26.42	26.08	28.6	27.538	27.396
ENSMUSG00000005891	Prl4a1	0	0	0	0	0	0	0	0	0	0	0	0
ENSMUSG00000005892	Trh	0.29	0.38	0.3	0.17	0.18	0.13	0.42	0.19	0.42	0.33	0.264	0.298
ENSMUSG00000005893	Nr2c2	25.4	25.82	28.59	25.1	24.96	25.7	28.63	25.53	25.77	24.32	25.974	25.99
ENSMUSG00000005897	Nr2c1	9.4	9.68	8.98	9.29	8.51	10.57	8.12	9.92	8.25	9.63	9.172	9.298
ENSMUSG00000005899	Smpd4	27.96	30.64	31.49	31.99	28.28	30.08	31.59	27.19	26.9	28.21	30.072	28.794
ENSMUSG00000005907	Pex1	9.19	9.92	11.04	11.54	8.63	9.7	13.07	8.89	11.41	11.22	10.064	10.858
ENSMUSG00000005917	Otx1	0.4	0.47	0.34	0.16	0.71	0.58	0.41	0.54	0.68	0.12	0.416	0.466
ENSMUSG00000005936	Kctd20	60.94	73.02	68.16	61.45	64.37	75.47	70.66	64.09	64.48	64.75	65.588	67.89
ENSMUSG00000005947	Itgae	0.03	0.03	0.04	0.12	0	0.04	0.05	0.03	0.04	0.05	0.044	0.042
ENSMUSG00000005949	Ctns	12.38	14.26	13.53	14.06	12.34	15.24	12.11	13.11	13.12	12.07	13.314	13.13
ENSMUSG00000005950	P2rx5	1.13	1.75	1.27	1.11	1.04	1.74	1.42	1.83	1.82	1.09	1.26	1.58
ENSMUSG00000005951	Shpk	0.77	0.32	0.65	0.65	0.75	0.57	0.67	0.72	0.72	0.64	0.628	0.664
ENSMUSG00000005952	Trpv1	0.04	0.05	0	0	0	0.07	0.4	0.06	0.03	0.04	0.018	0.12
ENSMUSG00000005958	Ephb3	24.99	24.26	26.37	21.84	22.84	30.67	27.63	24.22	22.46	20.83	24.06	25.162
ENSMUSG00000005968	Tuft1	4.54	5.11	5.02	5.13	4.48	6.1	10.01	4.62	5.33	6.88	4.856	6.588
ENSMUSG00000005973	Rcn1	177.61	176.14	181.8	162.54	178.19	184.57	192.06	190.38	177.95	167.17	175.256	182.426
ENSMUSG00000005980	Dnase1	0	0	0.24	0.13	0.04	0	0	0	0.27	0	0.082	0.054
ENSMUSG00000005981	Trap1	74.65	85.14	85.27	75.15	70.2	80.31	79.08	75.64	73.95	78.03	78.082	77.402
ENSMUSG00000005982	Naa60	35.3	36.2	37.72	33.12	32.98	39.12	34.87	38.98	34.86	33	35.064	36.166
ENSMUSG00000005983	1700037C18Rik	3.76	4.78	4.73	4.5	3.1	3.1	4.36	3.02	3.38	3.66	4.174	3.504
ENSMUSG00000005986	Ankrd13d	1.2	2.96	1.62	1.42	2.65	2.07	1.6	2.15	2.15	3.23	1.97	2.24
ENSMUSG00000005994	Tyrp1	0	0	0	0	0	0	0	0.02	0	0	0	0.004
ENSMUSG00000006005	Tpr	100.11	97.92	112.05	104.84	96.48	101.12	95.28	88.64	84.06	94.32	102.28	92.684
ENSMUSG00000006007	Pdc	0	0	0	0	0	0	0	0	0	0	0	0
ENSMUSG00000006010	BC003331	38.25	37.05	37.01	33.58	37.21	36.28	36.02	35.85	34.95	33.64	36.62	35.348
ENSMUSG00000006014	Prg4	0.5	0.3	0.56	0.4	0.38	0.61	0.43	0.3	0.35	0.58	0.428	0.454
ENSMUSG00000006019	Dhx34	6.46	7.46	6.22	6.12	5.64	7.29	8.05	7.61	6.39	6.74	6.38	7.216
ENSMUSG00000006021	Kptn	17.74	18.53	17.8	20.7	18.01	20.59	21.73	20.6	19.61	18.1	18.556	20.126
ENSMUSG00000006024	Napa	82.93	97.45	85.14	80	87.77	88.68	95.46	89.94	90.37	82.43	86.658	89.376
ENSMUSG00000006050	Sra1	78.14	79.45	83.4	80.81	79.73	87.41	89.28	81.35	83.05	82.19	80.306	84.656
ENSMUSG00000006056	Calcoco2	0	0	0	0	0	0	0	0	0.09	0	0	0.018
ENSMUSG00000006057	Atp5g1	437.78	496.22	490.25	467.65	414.65	471.94	483.1	468.3	444.18	487.53	461.31	471.01
ENSMUSG00000006058	Snf8	42.21	42.91	45.51	43.08	43.06	37.71	46.51	47.19	47.98	44.03	43.354	44.684
ENSMUSG00000006095	Tbcb	79.22	92.73	90.41	79.14	75.23	95.13	84.83	91.18	84.3	87	83.346	88.488
ENSMUSG00000006127	Inpp5k	13.44	18.51	16.56	14.11	14.52	14.78	13.54	15	11.19	11.74	15.428	13.25
ENSMUSG00000006134	Crkl	33.01	35.01	33.85	34.34	35.17	34.44	35.51	32.86	33.54	34.52	34.276	34.174
ENSMUSG00000006143	Upk3bl	0.47	0	0.62	0.12	0.42	0.09	0.61	0.31	0	0.14	0.326	0.23
ENSMUSG00000006154	Eps8l1	2.4	4.92	3.51	2.99	4.57	2.15	2.66	3.77	1.57	2.94	3.678	2.618
ENSMUSG00000006169	Clint1	68.71	76.64	73.6	73.51	70.64	80.02	78.76	74.66	73.75	76.66	72.62	76.77
ENSMUSG00000006179	Prss16	0.18	0.06	0.33	0.16	0.25	0.23	0.5	0.15	0.22	0.04	0.196	0.228
ENSMUSG00000006191	Cdkal1	13.5	11.87	16.92	12.59	11.86	12.38	13.37	13.5	13.51	14.82	13.348	13.516
ENSMUSG00000006200	Rhox6	0	0	0	0	0	0	0	0	0	0	0	0
ENSMUSG00000006204	5430419D17Rik	0.34	0.22	0.3	0.31	0.13	0.32	0.39	0.18	0.14	0.27	0.26	0.26
ENSMUSG00000006205	Htra1	54.1	57.21	74.85	45.94	46.55	54.73	62.58	53.02	52.65	50.51	55.73	54.698
ENSMUSG00000006215	Zbtb17	13.92	14	15.21	13.27	14.96	15.01	18.49	17	16.27	15.91	14.272	16.536
ENSMUSG00000006216	Clcnkb	1.08	0.48	0.72	0.59	0.18	0.65	0.57	0.54	0.63	0.54	0.61	0.586
ENSMUSG00000006218	Fam131c	0.57	0.64	0.85	0.66	0.93	1.21	0.81	0.7	0.76	0.9	0.73	0.876
ENSMUSG00000006219	Fblim1	50.67	56.84	54.95	45.47	48.77	61.38	61.38	55.88	53.81	54.11	51.34	57.312
ENSMUSG00000006221	Hspb7	426.79	500.6	489.92	436.07	392.54	449.36	403.79	414.22	380.66	406.3	449.184	410.866
ENSMUSG00000006235	Epor	2.74	2.71	1.72	2.6	2.84	3.23	2.3	3.42	3.43	2.82	2.522	3.04
ENSMUSG00000006241	Ccdc159	2.07	2.23	1.44	1.38	1.86	2.03	2.52	2.17	1.96	2.15	1.796	2.166
ENSMUSG00000006262	Mob1b	60.05	69.74	62.43	59.49	59.7	68.2	64.71	62.05	62.1	65.89	62.282	64.59
ENSMUSG00000006269	Atp6v1b1	0	0	0	0	0	0	0	0	0	0	0	0
ENSMUSG00000006270	Vax1	0	0	0	0	0	0	0	0.07	0	0	0	0.014
ENSMUSG00000006273	Atp6v1b2	67.39	70.79	69.15	68.27	67.03	75.07	71.21	73.78	69.57	68.46	68.526	71.618
ENSMUSG00000006276	Eps15l1	40.51	43.2	48.8	43.3	42.06	47.34	47.01	41.69	41.51	41.45	43.574	43.8
ENSMUSG00000006281	Tep1	3.66	3.86	4.03	3.34	3.31	4.39	3.69	3.74	3.91	4.35	3.64	4.016
ENSMUSG00000006288	Ttc5	27.11	26.77	28.36	25.53	25.3	25.44	28.01	26.01	23.68	23.57	26.614	25.342
ENSMUSG00000006289	Osgep	55.88	56.26	59.27	56.95	57.47	54.81	61.29	63.94	62.04	56.9	57.166	59.796
ENSMUSG00000006299	Aamp	98.08	109.85	105.59	100.31	100.47	111.32	116.63	105.66	97.35	103.96	102.86	106.984
ENSMUSG00000006301	Tmbim1	29.01	33.77	31.26	27.91	28.58	32.87	31.86	33.73	31.68	30.81	30.106	32.19
ENSMUSG00000006304	Arpc2	291.22	318.47	305.62	289.49	287.35	312.94	304	309.16	294.06	294.44	298.43	302.92
ENSMUSG00000006307	Kmt2b	24.39	21.62	24.38	22.36	25.87	30.48	26.76	23.89	22.3	22.82	23.724	25.25
ENSMUSG00000006310	Zbtb32	0	0	0	0	0	0	0.24	0.08	0.1	0	0	0.084
ENSMUSG00000006311	Etv2	0.2	0.13	0.24	0.34	0.19	0.17	0	0.13	0.32	0.09	0.22	0.142
ENSMUSG00000006313	Upk1a	0.38	0.74	0.34	0.5	0.18	0.12	0.41	0.42	0.47	0.45	0.428	0.374
ENSMUSG00000006315	Tmem147	81.56	91.08	88.05	81.05	73.3	85.38	74.12	85.18	72.49	77.23	83.008	78.88
ENSMUSG00000006333	Rps9	1165.64	1190.09	1238.8	1116.45	1228.28	1125.19	1280.31	1235.6	1174.36	1075.93	1187.85	1178.28
ENSMUSG00000006335	Tfpt	15.16	18.98	18.86	18.54	16.92	16.97	19.16	17.11	19.41	20.39	17.692	18.608
ENSMUSG00000006342	Susd2	6.77	8.12	7.06	6.84	6.69	9.64	9.74	9.12	8.33	7.15	7.096	8.796
ENSMUSG00000006344	Ggt5	4.21	4.64	6.49	5.25	5.77	5.22	10.81	8.54	6.89	7.55	5.272	7.802
ENSMUSG00000006345	Ggt1	0.35	0.35	0.1	0.32	0.47	0.12	0.26	0.51	0.27	0.27	0.318	0.286
ENSMUSG00000006356	Crip2	577.07	684.52	707.41	613.86	523.45	610.04	615.95	604.32	593.44	603.85	621.262	605.52
ENSMUSG00000006360	Crip1	118.57	123.56	139.23	132.26	120.39	107.82	136.53	138.94	132.12	126.27	126.802	128.336
ENSMUSG00000006362	Cbfa2t3	8.36	9.09	11.04	9.5	9.81	11.12	10.1	10.41	9.01	10.6	9.56	10.248
ENSMUSG00000006369	Fbln1	106.65	111.57	108.53	103.35	103.36	127.78	125.57	120.26	114.73	110.27	106.692	119.722
ENSMUSG00000006373	Pgrmc1	101.76	98.33	106.2	87.98	97.99	99.62	102.49	102.33	97.82	91.12	98.452	98.676
ENSMUSG00000006378	Gcat	4.33	4.32	4.95	4.15	4.41	4.63	6.29	6.41	5.82	4.84	4.432	5.598
ENSMUSG00000006386	Tek	68.22	70.72	64.14	68.09	59.65	80.68	71.86	71.72	71.02	76.76	66.164	74.408
ENSMUSG00000006389	Mpl	1.28	0.5	0.78	1.17	0.76	1.49	1.8	1.32	1.08	1.31	0.898	1.4
ENSMUSG00000006390	Elovl1	40.86	43.29	45.1	41.35	38.64	41.08	39.38	43.06	40.27	37.83	41.848	40.324
ENSMUSG00000006392	Med8	44.94	46.19	48.17	45.36	47.16	46.39	48.12	49.1	48.91	45.47	46.364	47.598
ENSMUSG00000006395	Hyi	17.4	14.07	12.12	11	15.14	15.59	12.14	13.47	14.5	11.08	13.946	13.356
ENSMUSG00000006398	Cdc20	77.77	83.07	83.48	75.67	72.75	86.94	79.52	72.11	66.66	74.67	78.548	75.98
ENSMUSG00000006403	Adamts4	3.61	3.63	4.71	2.82	3.5	4.36	5.27	4.17	4.55	3.44	3.654	4.358
ENSMUSG00000006411	Nectin4	0.45	0.2	0.22	0.14	0.5	0.32	0.59	0.75	0.35	0.22	0.302	0.446
ENSMUSG00000006412	Pfdn2	100.76	91.73	109.51	102.58	104.03	89.08	102.06	98.65	101.64	93.45	101.722	96.976
ENSMUSG00000006418	Rnf114	37.63	42.43	41.6	41.39	38.18	42.26	44.5	40.8	40.05	39.98	40.246	41.518
ENSMUSG00000006423	C330007P06Rik	21.68	24.57	24.04	21.68	22.88	24.88	22.93	22.38	22.5	22.28	22.97	22.994
ENSMUSG00000006435	Neurl1a	1.9	1.35	1.65	1.36	1.63	2.39	2.24	2.08	1.62	1.11	1.578	1.888
ENSMUSG00000006442	Srm	41.43	50.89	47.79	52.18	49.89	49.1	56.76	52.72	48.64	56.38	48.436	52.72
ENSMUSG00000006445	Epha2	8.01	9.28	8.19	9	7.79	8.77	9.36	8.6	10.59	10.55	8.454	9.574
ENSMUSG00000006456	Rbm14	28.63	29.54	31.37	31.86	29.92	29	32.43	28.8	27.53	29.44	30.264	29.44
ENSMUSG00000006457	Actn3	2.33	3.59	2.64	2.42	2.72	3.89	3.83	3.34	3.14	4.12	2.74	3.664
ENSMUSG00000006462	A530013C23Rik	0.03	0	0	0	0.04	0.07	0	0	0	0	0.014	0.014
ENSMUSG00000006463	Zdhhc24	7.76	6.94	9.24	6.81	6.99	9.03	7.27	8.04	8.15	7.42	7.548	7.982
ENSMUSG00000006464	Bbs1	3.37	3.02	3.67	2.89	3.02	3.37	3.3	3.34	3.1	2.73	3.194	3.168
ENSMUSG00000006469	Slc34a3	0	0	0	0	0	0	0	0	0	0.23	0	0.046
ENSMUSG00000006471	Ndor1	11.53	13.43	13.19	14.19	13.95	14.23	13.57	11.42	12.74	12.76	13.258	12.944
ENSMUSG00000006476	Nsmf	34.38	36.45	40.05	32.03	36.47	46.52	38.14	35.62	33.8	35.07	35.876	37.83
ENSMUSG00000006488	Prl7a1	0	0	0	0	0	0	0	0	0	0.1	0	0.02
ENSMUSG00000006490	Prl8a9	0	0	0	0	0	0	0	0	0	0	0	0
ENSMUSG00000006494	Pdk1	134.57	155.48	157.99	129.01	128.61	132.77	136.31	131.43	124.89	138.38	141.132	132.756
ENSMUSG00000006498	Ptbp1	200.59	203.09	215.43	213.32	214.26	214.18	210.95	210.42	194.83	193.94	209.338	204.864
ENSMUSG00000006517	Mvd	11.8	11.16	12.11	12.05	12.1	12.61	11.44	11.94	11.79	12.54	11.844	12.064
ENSMUSG00000006519	Cyba	54.76	59.35	64.19	64.72	55.72	59.21	67.3	66.43	66.53	68.1	59.748	65.514
ENSMUSG00000006522	Itih3	1.49	2.09	1.17	1.67	1.22	1.64	1.99	1.16	1.36	1.32	1.528	1.494
ENSMUSG00000006526	Tmem110	12.57	13.65	13.25	13.97	12.99	13.55	17.12	15.3	12.21	11.62	13.286	13.96
ENSMUSG00000006527	Sfmbt1	12.05	12.36	12.97	12.98	11.28	13.57	12.64	12.39	12.19	13.06	12.328	12.77
ENSMUSG00000006529	Itih1	0	0	0	0	0	0	0	0	0	0	0	0
ENSMUSG00000006538	Ihh	0.05	0.1	0	0.05	0.14	0.07	0	0.03	0	0	0.068	0.02
ENSMUSG00000006542	Prkag3	3.7	3.93	4.05	5.39	4.07	3.86	3.44	3.02	2.77	4	4.228	3.418
ENSMUSG00000006546	Cryba2	0	0	0	0	0	0	0	0	0	0	0	0
ENSMUSG00000006567	Atp7b	2.71	2.74	2.24	2.47	2.12	2.98	2.77	2.19	2.61	3	2.456	2.71
ENSMUSG00000006570	Defb2	0.28	0	0	0	0.26	0	0	0	0	0	0.108	0
ENSMUSG00000006574	Slc4a1	55.08	30.39	7.85	67.71	70.9	46.12	26.4	43.01	75.63	87.74	46.386	55.78
ENSMUSG00000006575	Rundc3a	2.45	4.14	0.83	2.25	3.53	3.3	1.78	3.25	2.53	1.85	2.64	2.542
ENSMUSG00000006576	Slc4a3	34.89	30.1	33.08	31.39	31.2	43.9	30.77	34.4	28.28	36.58	32.132	34.786
ENSMUSG00000006585	Cdt1	35.03	33.7	35.9	36.8	36.59	32.75	29.78	33.91	30.94	32.87	35.604	32.05
ENSMUSG00000006586	Runx1t1	14.85	15.06	14.34	13.31	14.33	15.35	15.95	14.72	13.7	14.69	14.378	14.882
ENSMUSG00000006587	Snai3	0.7	0.72	0.65	1.36	0.97	0.74	0.59	0.73	0.36	0.62	0.88	0.608
ENSMUSG00000006589	Aprt	89.29	92.18	92.48	85.24	94.31	106.64	116.6	105.86	99.23	99.52	90.7	105.57
ENSMUSG00000006599	Gtf2h1	29.94	36.3	31.09	28.91	29.17	29.55	31.23	33.18	28.66	29.25	31.082	30.374
ENSMUSG00000006611	Hfe	9.07	8.79	8.42	8.67	8.26	11.35	11.34	11.26	7.46	9	8.642	10.082
ENSMUSG00000006638	Abhd1	1.05	1.67	1.23	1.72	1.69	1.9	1.34	2.22	1.47	1.43	1.472	1.672
ENSMUSG00000006641	Slc5a6	7.05	4.88	6.34	4.79	6.37	9.63	8.06	5.92	7.4	8.57	5.886	7.916
ENSMUSG00000006642	Tcf23	0.13	0.28	0.17	0.22	0.19	0.3	0.09	0.2	0.35	0.32	0.198	0.252
ENSMUSG00000006649	Nphs1	0.47	0.58	0.41	0.49	0.5	0.24	0.24	0.29	0.4	0.32	0.49	0.298
ENSMUSG00000006651	Aplp1	22.47	23.13	23.4	23.83	23.55	29.33	28.52	28.7	24.52	27.64	23.276	27.742
ENSMUSG00000006673	Qrich1	78.77	72.12	78.95	72.36	75.6	83.59	85.97	79.03	77.17	71.48	75.56	79.448
ENSMUSG00000006675	P4htm	11.19	11.74	12.02	11.21	8.97	11.43	13.86	10.81	8.59	9.92	11.026	10.922
ENSMUSG00000006676	Usp19	71.89	74.36	75.78	77.96	73.34	81.26	76.33	74.59	68.48	79.7	74.666	76.072
ENSMUSG00000006678	Pola1	18.58	16.05	18.22	16.19	16.09	15.46	16.92	15.62	15.34	14.98	17.026	15.664
ENSMUSG00000006699	Cdc42	351.7	371.84	380.86	322.66	368.1	378.71	387.31	380.58	360.87	356.37	359.032	372.768
ENSMUSG00000006705	Pknox1	12.42	12.95	14.59	11.25	13.47	13.38	13.33	12.6	11.83	12.78	12.936	12.784
ENSMUSG00000006711	D130043K22Rik	0.04	0	0	0	0.13	0.02	0	0.01	0	0.39	0.034	0.084
ENSMUSG00000006715	Gmnn	64.56	62.96	69.09	63.52	59.58	52.43	65.73	58.06	49.95	62.56	63.942	57.746
ENSMUSG00000006717	Acot13	103.52	105.24	117.31	94.89	90.56	95.56	97.74	104.51	97.72	102.46	102.304	99.598
ENSMUSG00000006720	Zfp184	6.93	7.22	6.77	6	8.04	7.8	5.57	6.69	5.88	5.71	6.992	6.33
ENSMUSG00000006724	Cyp27b1	0.28	0.11	0.1	0.19	0.18	0.07	0.24	0.25	0.2	0.23	0.172	0.198
ENSMUSG00000006728	Cdk4	647.15	718.06	709.79	661.36	661.71	680.98	727.95	671.24	642.48	659.02	679.614	676.334
ENSMUSG00000006731	B4galnt1	0.8	0.52	1	0.6	0.8	1.4	1.07	1.21	0.96	0.69	0.744	1.066
ENSMUSG00000006732	Mettl1	22.39	27.2	24.36	22.73	22.76	24.2	27	23.03	24.35	22.36	23.888	24.188
ENSMUSG00000006736	Tspan31	77.23	80.28	80.13	76.33	69.1	84.53	81.1	78.24	73.75	79.74	76.614	79.472
ENSMUSG00000006740	Kif5b	121.51	133.7	122.82	125.35	119.7	123.44	121.36	118.11	124.59	126.98	124.616	122.896
ENSMUSG00000006763	Saal1	11.72	10.88	12.71	9.14	11.97	12.1	10.69	12.41	9.75	11.79	11.284	11.348
ENSMUSG00000006764	Tph2	0.03	0	0	0	0.07	0	0	0	0.03	0	0.02	0.006
ENSMUSG00000006777	Krt23	0.52	0.17	0.1	0.52	0.28	0.61	0.61	0.47	0.58	0.53	0.318	0.56
ENSMUSG00000006782	Cnp	12.47	13.32	12.28	9.72	11.45	14.65	13.99	14.27	13.68	12.65	11.848	13.848
ENSMUSG00000006784	Ttc25	0.42	0.82	0.34	0.49	0.25	0.39	0.85	0.47	0.37	0.38	0.464	0.492
ENSMUSG00000006800	Sulf2	166.71	174.28	182.19	159.36	156.81	164.42	170.8	158.31	149.65	153.4	167.87	159.316
ENSMUSG00000006818	Sod2	72.71	77.15	83.25	75.67	68.05	75.76	68.53	72.39	70.86	75.28	75.366	72.564
ENSMUSG00000006850	Tmco6	6.03	5.74	6.31	5.56	5.03	5.47	5.99	5.87	5.36	6.04	5.734	5.746
ENSMUSG00000006906	Stambp	18.29	20.48	19.68	17.7	18.37	22.67	20.2	19.1	15.67	17.84	18.904	19.096
ENSMUSG00000006920	Ezh1	11.67	11.13	11.59	10.88	10.77	11.96	10.86	11.26	10.59	12.73	11.208	11.48
ENSMUSG00000006930	Hap1	11.59	9.37	8.12	8.16	9.4	8.26	6.84	8.75	6.86	8.78	9.328	7.898
ENSMUSG00000006931	P3h4	53.32	44.82	45.82	42.71	40.32	54.99	75.28	62.77	55.83	56.14	45.398	61.002
ENSMUSG00000006932	Ctnnb1	444.36	441.55	479.09	421.47	436.09	465.43	479.63	455.16	441.38	439.57	444.512	456.234
ENSMUSG00000006941	Eif1b	94.65	88.19	95.18	95.56	89.39	89.43	95.23	92.04	96.59	88.23	92.594	92.304
ENSMUSG00000006948	Klk4	0	0	0	0	0	0	0	0.05	0	0	0	0.01
ENSMUSG00000006958	Chrd	1.25	1.06	1.22	1.46	1.32	1.49	1.73	1.45	1.56	0.67	1.262	1.38
ENSMUSG00000006998	Psmd2	162.07	165.59	170.76	155.11	154.74	171.45	172.43	163.5	154.62	160.51	161.654	164.502
ENSMUSG00000007021	Syngr3	0.61	0.42	0.37	0.37	0.41	0.52	0	0.6	0.29	0.51	0.436	0.384
ENSMUSG00000007029	Vars	53.3	55.16	45.8	51.94	45.22	51.51	55.61	43.87	42.05	48.05	50.284	48.218
ENSMUSG00000007030	Vwa7	0.48	0.5	0.42	0.6	0.48	0.43	0.42	0.45	0.45	0.74	0.496	0.498
ENSMUSG00000007033	Hspa1l	3.03	2.74	2.41	3.38	2.7	2.66	1.92	2.25	2.16	2.24	2.852	2.246
ENSMUSG00000007034	Slc44a4	0.06	0	0.04	0.1	0.08	0.08	0	0	0.07	0.04	0.056	0.038
ENSMUSG00000007035	Msh5	2.08	1.85	2.66	2.79	2.88	2.52	3.25	3.42	1.73	2.54	2.452	2.692
ENSMUSG00000007036	Abhd16a	28.25	33.02	30.24	26.2	28.35	32.38	37.18	30.34	27.45	27.96	29.212	31.062
ENSMUSG00000007038	Neu1	10.98	10.21	11.01	10.84	9.99	12.92	12.58	11.48	11.29	11.88	10.606	12.03
ENSMUSG00000007039	Ddah2	102.35	98.35	106.62	95.61	97.89	100.86	117.47	107.81	93.75	98.82	100.164	103.742
ENSMUSG00000007041	Clic1	211.33	230.53	224.55	211.01	203.24	217.68	208.76	217.04	210.77	214.6	216.132	213.77
ENSMUSG00000007050	Lsm2	70.69	85.88	71.43	65.32	70.96	72.66	80.14	68.64	70.66	75.91	72.856	73.602
ENSMUSG00000007080	Pole	17.13	16.62	16.75	13.59	15.3	18.6	15.59	13.54	14.97	14.18	15.878	15.376
ENSMUSG00000007097	Atp1a2	33.08	35.14	36.08	31.5	28.96	42.89	37.3	37.39	35.77	34.71	32.952	37.612
ENSMUSG00000007107	Atp1a4	0.19	0.37	0.22	0.37	0.23	0.2	0.11	0.22	0.14	0.23	0.276	0.18
ENSMUSG00000007122	Casq1	178.7	202.77	172.55	207.42	176.13	169.11	159.27	168.48	191.2	182.5	187.514	174.112
ENSMUSG00000007207	Stx1a	13.17	13.32	11.89	15.09	13.72	11.85	15.3	14.35	11.17	16.07	13.438	13.748
ENSMUSG00000007209	Ceacam9	0	0	0	0	0	0	0	0	0	0	0	0
ENSMUSG00000007216	Zfp775	3.98	3.6	4.07	3.02	4.03	4.98	3.22	2.92	3.15	2.9	3.74	3.434
ENSMUSG00000007279	Scube2	9.81	11.17	9.2	8.85	8.58	12.24	9.55	10.8	9.57	10.32	9.522	10.496
ENSMUSG00000007338	Mrpl49	37.35	42.15	42.01	40.09	39.2	39.7	41.04	41.72	37.12	42.01	40.16	40.318
ENSMUSG00000007379	Dennd2c	4.46	4.43	4.12	4.21	4.14	4.8	4.28	4.41	5.04	5.5	4.272	4.806
ENSMUSG00000007411	Mark3	56.13	60.67	58.67	57.71	53.76	57.22	56.83	54.76	53.94	54.09	57.388	55.368
ENSMUSG00000007415	Gatad1	124.14	120.6	133.01	116.62	112.18	112.05	124.58	128.25	117.68	113.49	121.31	119.21
ENSMUSG00000007440	Pcdha11	0	0	0.04	0.06	0.08	0.04	0.07	0	0.04	0.04	0.036	0.038
ENSMUSG00000007457	2310003L06Rik	0	0	0	0	0	0	0	0	0	0	0	0
ENSMUSG00000007458	M6pr	69.56	72.73	71.93	67.67	68.04	72.8	70.74	73.96	68.51	71.75	69.986	71.552
ENSMUSG00000007476	Lrrc8a	30.01	33.41	30.59	28.68	28.01	33.45	33.01	31.39	30.53	30.32	30.14	31.74
ENSMUSG00000007480	Mc5r	0.06	0	0.14	0	0	0	0	0.12	0.07	0	0.04	0.038
ENSMUSG00000007564	Ppp2r1a	203.68	217.9	203.93	196.86	190.75	202.81	194.04	201.65	191.99	193.95	202.624	196.888
ENSMUSG00000007570	Fance	17.68	16.3	23.57	16.49	15.38	20.83	16.92	20.13	20.57	23.19	17.884	20.328
ENSMUSG00000007589	Tinf2	21.08	21.08	21.85	19.77	19.92	22.8	20.07	18.65	19.28	17.79	20.74	19.718
ENSMUSG00000007591	Tssk4	0.52	0.62	0.82	0.5	0.49	0.49	0.34	0.7	0.39	0.71	0.59	0.526
ENSMUSG00000007594	Hapln4	0.18	0.29	0.09	0.16	0.12	0.41	0.46	0.37	0.35	0.41	0.168	0.4
ENSMUSG00000007603	Dus3l	20.72	20.32	22.44	21.19	20.33	22.23	20.72	21.16	19.06	19.98	21	20.63
ENSMUSG00000007610	Gtpbp3	10.78	11.54	13.97	11.04	11.74	13.28	11.34	10.36	12.85	11.23	11.814	11.812
ENSMUSG00000007613	Tgfbr1	55.6	55.49	55.24	52.52	56.55	59.94	60.18	57.94	55.89	57.8	55.08	58.35
ENSMUSG00000007617	Homer1	43.5	44.99	42.86	46.27	43.58	44.9	43.45	43.74	46.81	46.79	44.24	45.138
ENSMUSG00000007646	Rad51c	14.22	15.17	14.92	14.28	12.98	11.06	12.29	14.45	13.16	13.56	14.314	12.904
ENSMUSG00000007653	Gabrb2	3.06	2.21	2.24	2	2.27	2.52	3.22	2.45	2.07	2.71	2.356	2.594
ENSMUSG00000007655	Cav1	160.34	139.68	151.22	133.12	144.38	128.96	148.46	149.91	130.69	121.63	145.748	135.93
ENSMUSG00000007656	Arpp19	165.63	161.84	172.54	157.03	172.08	127.47	176.46	168.36	169.95	161.28	165.824	160.704
ENSMUSG00000007659	Bcl2l1	36.21	38.1	29.27	36.83	36.94	34.07	38.15	37.48	41.88	42.71	35.47	38.858
ENSMUSG00000007670	Khsrp	100.39	106.25	103.98	100.54	97.15	115.22	109.06	104.21	100.27	102.49	101.662	106.25
ENSMUSG00000007682	Dio2	2.42	2.77	3.04	1.98	2.14	3.22	2.68	2.88	2.44	2.2	2.47	2.684
ENSMUSG00000007721	Ccdc124	38.75	42.61	43.31	41.36	34.98	34.13	41.29	39.39	34.73	37.4	40.202	37.388
ENSMUSG00000007739	Cct4	227.83	232.52	233.4	206.98	226.6	227.02	227.78	228.12	216.36	220.08	225.466	223.872
ENSMUSG00000007777	0610009B22Rik	26.47	27.67	26.75	27.44	27.28	26.86	32.24	27.55	27.3	29.59	27.122	28.708
ENSMUSG00000007783	Cpt1c	8.85	8.67	10.61	8.21	8.25	10.5	9.43	10.62	7.81	7.86	8.918	9.244
ENSMUSG00000007805	Twist2	5.72	3.69	6.38	3.99	7.01	6.64	7.89	6.59	6.18	3.47	5.358	6.154
ENSMUSG00000007812	Zfp655	20.85	20.73	21.55	21.43	23.99	20.65	21.01	20.11	21.26	21.42	21.71	20.89
ENSMUSG00000007815	Rhoa	331.06	349.8	355.31	306.39	324.57	338.39	339.95	338.32	324.32	325	333.426	333.196
ENSMUSG00000007817	Zmiz1	43.91	49.65	51.39	47.5	43.33	54.24	48.99	45.11	45.8	53.51	47.156	49.53
ENSMUSG00000007827	Ankrd26	6.81	5.4	6.35	6.01	7.21	6.13	6.98	5.97	5.67	7.16	6.356	6.382
ENSMUSG00000007833	Aldh16a1	27.78	33.41	36.02	27.86	27.95	42.21	27.5	31.27	28.56	28.68	30.604	31.644
ENSMUSG00000007836	Hnrnpa0	213.28	210.87	219.15	193.25	213.63	198.72	217.01	216.08	208.32	196.99	210.036	207.424
ENSMUSG00000007837	Prrg2	6.86	8.69	9.62	8.87	8.17	9.09	9.23	9.14	9.56	9.29	8.442	9.262
ENSMUSG00000007850	Hnrnph1	488.01	485.72	533.42	477.42	534.31	519.77	480.54	459.39	431.54	440.06	503.776	466.26
ENSMUSG00000007867	Ift43	57.55	54.82	62.53	52.61	50.32	49.14	46.54	50.17	51.47	47.28	55.566	48.92
ENSMUSG00000007872	Id3	103.14	123.8	112.53	102.93	118.36	116.56	127.22	119.79	114.3	110.01	112.152	117.576
ENSMUSG00000007877	Tcap	69.61	69.6	74.34	59.66	64.77	59.73	59.77	62.12	58.94	55.34	67.596	59.18
ENSMUSG00000007880	Arid1a	56.44	60.45	60.55	62.63	54.79	63.02	54.46	51.51	56.24	64.1	58.972	57.866
ENSMUSG00000007888	Crlf1	1.57	1.2	1.32	0.07	2.06	2.09	2.35	2.11	1	0.56	1.244	1.622
ENSMUSG00000007891	Ctsd	271.96	281.5	282.24	264.74	247.38	320.17	296.51	309.98	295.37	296.62	269.564	303.73
ENSMUSG00000007892	Rplp1	1334.98	1260.44	1407.87	1334.5	1373.03	1165.29	1519.8	1464.27	1430.75	1335.35	1342.16	1383.09
ENSMUSG00000007907	Cabs1	0.04	0	0	0	0	0	0	0	0	0	0.008	0
ENSMUSG00000007908	Hmgcll1	2.07	1.56	1.39	1.7	1.46	2.21	1.4	2.32	1.99	1.26	1.636	1.836
ENSMUSG00000007944	Ttc9b	0.13	0.06	0.08	0	0.06	0.04	0.09	0.06	0.12	0.09	0.066	0.08
ENSMUSG00000007946	Phox2a	1.63	0.41	1.01	1	1.49	1.39	0.72	1.16	1.13	0.23	1.108	0.926
ENSMUSG00000007950	Abhd8	17.34	18.41	18.16	17.66	17.66	19.06	20.14	19.46	20.78	19.84	17.846	19.856
ENSMUSG00000007987	Ift22	20.68	19.65	20.15	20.56	21.67	21.1	28.32	22.78	19.73	20.37	20.542	22.46
ENSMUSG00000007989	Fzd3	10.81	10.63	11.23	10.75	12.11	11.01	10.15	10.92	10.33	11.46	11.106	10.774
ENSMUSG00000008028	1700008O03Rik	1.13	0.17	0.14	0.13	0.27	0.72	0	0.25	0.51	0.22	0.368	0.34
ENSMUSG00000008035	Mid1ip1	20.16	19.25	19.75	17.09	20.04	17.51	20.04	20.7	16.27	19.03	19.258	18.71
ENSMUSG00000008036	Ap2s1	109.19	120.63	121.32	110.42	106.96	115.9	126.65	119.75	121.52	114.02	113.704	119.568
ENSMUSG00000008090	Fgfrl1	33.34	34.42	35.58	33.23	32.62	34.8	35.78	34.11	36.93	34.35	33.838	35.194
ENSMUSG00000008129	4930432K21Rik	1.14	0.83	1.28	0.59	0.63	0.67	0.44	0.83	0.76	1.02	0.894	0.744
ENSMUSG00000008136	Fhl2	144.26	151.25	166.83	136.26	120.53	142.06	131.2	142.62	130.35	132.55	143.826	135.756
ENSMUSG00000008140	Emc10	61.66	69.5	68.7	59.66	60.92	69.75	69.49	65.31	65.36	61.34	64.088	66.25
ENSMUSG00000008153	Clstn3	1.96	3.01	1.52	1.36	1.62	2.54	3.37	2.38	2.77	2.02	1.894	2.616
ENSMUSG00000008167	Fbxw9	11.35	12.41	12.56	12	10.48	13.96	13.56	13.66	12.2	12.2	11.76	13.116
ENSMUSG00000008193	Spib	0.02	0.05	0.21	0	0.02	0.03	0.07	0.02	0	0.03	0.06	0.03
ENSMUSG00000008200	Fnbp4	55.14	51.47	55.69	53.03	54.31	52.09	47.84	50.48	46.73	53.08	53.928	50.044
ENSMUSG00000008206	Cers4	32.93	31.55	34.16	31.85	27.88	35.55	34.2	34.03	27.62	28.37	31.674	31.954
ENSMUSG00000008226	Scrn3	12.29	14.77	12.77	10.6	11.13	12.02	11.3	14.8	13.31	11.95	12.312	12.676
ENSMUSG00000008301	Phax	41.71	36.06	38.49	40	40.75	42.99	39.55	41.5	35.65	37.27	39.402	39.392
ENSMUSG00000008305	Tle1	16.29	14.39	16.28	14.29	17.2	18.22	15.68	17.69	15.04	17.17	15.69	16.76
ENSMUSG00000008307	1700109H08Rik	3.25	5	2.77	3.32	2.19	1.5	4.26	2.7	1.87	3.28	3.306	2.722
ENSMUSG00000008318	Relt	2.05	2.67	1.97	3.88	1.88	2.37	2.72	2.25	2.11	2.32	2.49	2.354
ENSMUSG00000008333	Snrpb2	71.73	76.02	83.43	68.83	77.32	59.59	71.64	68.4	74.38	68.45	75.466	68.492
ENSMUSG00000008348	Ubc	408.13	419.84	447.04	370.94	377.19	438.8	423.6	421.6	352.31	374.91	404.628	402.244
ENSMUSG00000008373	Prpf31	48.56	51.88	53.72	48.84	46.68	50.22	52.69	53.24	46.72	46.07	49.936	49.788
ENSMUSG00000008384	Sertad1	14.76	15.55	15.95	14.9	15.41	17.97	12.97	14.98	19.31	16.83	15.314	16.412
ENSMUSG00000008393	Carhsp1	64.19	67.11	65.23	61.26	60.97	60.85	68.69	66.7	65.56	66.47	63.752	65.654
ENSMUSG00000008398	Elk3	66.75	68.09	69.48	64.07	65.1	69.86	70.4	70.67	69.91	72.48	66.698	70.664
ENSMUSG00000008429	Herpud2	27.25	25.59	27.09	25.83	24.56	28.26	26.7	26.39	26.17	26.71	26.064	26.846
ENSMUSG00000008435	Rdh13	20.73	21.44	22.36	23.84	21.27	22.34	20.45	20.17	20.74	24.35	21.928	21.61
ENSMUSG00000008438	Adam21	0.05	0	0.08	0.04	0	0.03	0.19	0.07	0	0.06	0.034	0.07
ENSMUSG00000008450	Nutf2	56.26	58.87	54.33	58.38	45.57	66.56	45.28	52.16	47.86	45.32	54.682	51.436
ENSMUSG00000008461	Fut1	0.23	0	0	0	0.06	0.03	0	0.06	0	0	0.058	0.018
ENSMUSG00000008475	Arpc5	129.23	142.44	130.85	125.26	131.9	140.16	141.16	138.98	133.46	130.64	131.936	136.88
ENSMUSG00000008482	Rnf151	0	0	0.07	0	0.11	0.07	0	0	0	0	0.036	0.014
ENSMUSG00000008489	Elavl2	3.26	2.68	2.44	4.13	3.53	3.56	2.76	2.83	5.15	2.27	3.208	3.314
ENSMUSG00000008496	Pou2f2	0.53	0.5	0.58	0.76	0.77	0.71	0.45	0.79	0.66	0.4	0.628	0.602
ENSMUSG00000008540	Mgst1	60.71	48.28	59.31	60.96	67.36	71.5	64.76	69.19	70.57	62.05	59.324	67.614
ENSMUSG00000008575	Nfib	101.36	92.22	106.3	92.04	97.86	96.28	93.81	92.94	88.1	86.41	97.956	91.508
ENSMUSG00000008590	Htr3b	0.16	0	0.13	0.05	0.1	0.18	0.16	0.11	0.27	0	0.088	0.144
ENSMUSG00000008601	Rab25	0.85	0.25	1.37	0	0.42	0.36	0.18	0.72	1.05	0.17	0.578	0.496
ENSMUSG00000008604	Ubqln4	55.55	58.58	56.14	58.92	54.61	57.9	58.36	55.65	55.13	60.54	56.76	57.516
ENSMUSG00000008658	Rbfox1	2.57	2.75	2.83	2.5	2.39	2.85	1.51	2.14	2.32	2.15	2.608	2.194
ENSMUSG00000008668	Rps18	1173.59	1195.84	1251.66	1156.18	1249	1171.25	1329.24	1289.22	1240.35	1134.05	1205.25	1232.82
ENSMUSG00000008682	Rpl10	372.59	230.26	289.51	307.38	416.55	230.59	406.14	379.17	342.83	261.38	323.258	324.022
ENSMUSG00000008683	Rps15a	1136.33	782.99	978.63	971.66	1170.36	752.82	1080.15	1063.43	1043.01	877.51	1007.99	963.384
ENSMUSG00000008690	Ncaph2	91.23	93.5	89.12	86.01	89.3	95.29	98.85	83.16	86.84	85.66	89.832	89.96
ENSMUSG00000008730	Hipk1	46.22	42.6	42.22	47.74	48.23	43.49	37.91	42.32	48.19	50.56	45.402	44.494
ENSMUSG00000008734	Gprc5b	16.95	14.15	19.28	13.17	16.07	13.04	15.41	16.58	17.53	10.81	15.924	14.674
ENSMUSG00000008763	Man1a2	53.77	56.1	62.24	59.2	57.65	62.57	51.46	63.02	59.63	58.97	57.792	59.13
ENSMUSG00000008789	Ceacam5	0	0	0	0	0	0	0	0	0	0	0	0
ENSMUSG00000008813	Tppp2	0	0	0.14	0	0	0.15	0	0	0	0	0.028	0.03
ENSMUSG00000008822	Acyp1	35.13	40.76	39.6	37.26	30.65	29.94	27.71	34.41	31.6	33.33	36.68	31.398
ENSMUSG00000008843	Cldn13	1.61	0.88	0.08	1.8	1.45	0.58	1.66	1.53	1.59	2.19	1.164	1.51
ENSMUSG00000008845	Cd163	0.02	0.05	0.07	0.08	0.07	0.03	0	0.02	0.03	0.1	0.058	0.036
ENSMUSG00000008855	Hdac5	63.23	73.24	71.12	75.6	57.9	62.67	60.18	64.03	62.18	60	68.218	61.812
ENSMUSG00000008859	Rala	58.31	59.5	60.2	56.47	56.44	53.85	56.39	55.87	56.61	52.62	58.184	55.068
ENSMUSG00000008874	Clec3a	0	0	0	0	0	0	0	0	0	0	0	0
ENSMUSG00000008892	Vdac3	272.39	289.59	283.93	281.76	262.69	270.02	285.15	276.81	260.28	267.87	278.072	272.026
ENSMUSG00000008932	Slc1a7	0	0	0.05	0	0	0	0.12	0.02	0	0	0.01	0.028
ENSMUSG00000008958	Vps72	64.51	63.48	70.25	67.28	62.05	68.67	73.62	61.99	67.07	63.1	65.514	66.89
ENSMUSG00000008976	Gabpa	51.6	55.62	56.37	53.09	50.58	78.3	76.88	81.76	72.63	73.97	53.452	76.708
ENSMUSG00000008999	Bmp7	62.14	66.28	64.08	63.23	53.18	67.89	67.33	65.1	62.08	65.61	61.782	65.602
ENSMUSG00000009013	Dynll1	542.99	597.39	603.24	593.34	591.1	531.79	610.4	578.37	610.05	634.08	585.612	592.938
ENSMUSG00000009030	Pdcl	41.17	35.19	43.28	37.02	36.81	38.74	37.28	41.57	36.11	36.62	38.694	38.064
ENSMUSG00000009035	Tmem184b	46.78	51.66	53.43	52.25	46.95	59.06	56.27	54.38	51.88	54.69	50.214	55.256
ENSMUSG00000009047	Gm5965	0	0	0	0	0	0	0	0	0	0	0	0
ENSMUSG00000009070	Rsph14	0	0	0	0	0	0	0	0	0	0	0	0
ENSMUSG00000009073	Nf2	62.47	66.72	68.57	60.59	59.84	60.66	59.29	63.11	57.21	61.68	63.638	60.39
ENSMUSG00000009075	Cabp7	0	0	0	0	0.05	0	0	0	0.06	0	0.01	0.012
ENSMUSG00000009076	Zmat5	19.44	23.53	23.33	21.41	18.13	21.73	24.25	23.17	21.44	20.44	21.168	22.206
ENSMUSG00000009079	Ewsr1	395.81	343.82	375.53	382.9	381.1	327.12	388.22	361.05	332.94	337.07	375.832	349.28
ENSMUSG00000009090	Ap1b1	38.08	38.98	36.79	35.72	38.3	42.51	53.65	46.01	39.41	43.86	37.574	45.088
ENSMUSG00000009092	Derl3	0.91	0.99	1.17	1.15	0.62	0.78	0.73	0.85	0.94	0.34	0.968	0.728
ENSMUSG00000009093	Gstt4	0	0	0	0	0	0	0	0	0	0	0	0
ENSMUSG00000009097	Tbx1	1.73	0.96	1.46	0.52	2.22	1.98	2.48	1.48	2.14	0.31	1.378	1.678
ENSMUSG00000009108	Gnat2	0.3	0.34	0.36	0.41	0.4	0.67	0.55	0.72	0.22	0.4	0.362	0.512
ENSMUSG00000009112	Bcl2l13	22.2	22.52	23.11	21.6	23.18	22.94	26.4	22.71	23.22	24.01	22.522	23.856
ENSMUSG00000009114	2610028H24Rik	0.05	0	0.06	0	0	0	0	0	0.06	0	0.022	0.012
ENSMUSG00000009115	Spatc1l	0	0	0	0	0	0	0	0.19	0	0	0	0.038
ENSMUSG00000009145	Dqx1	0.36	0.39	0.41	0.32	0.26	0.72	0.38	0.42	0.35	0.71	0.348	0.516
ENSMUSG00000009185	Ccl8	0	0	0	0	0	0	0	0	0	0	0	0
ENSMUSG00000009207	Lnpk1	21.53	22.91	20.91	20.57	22.83	19.72	22.91	21.22	20.11	22	21.75	21.192
ENSMUSG00000009210	Prr29	0.37	0	0.22	0.22	0	0.24	0	0.12	0.11	0.25	0.162	0.144
ENSMUSG00000009214	Tmem8c	0	0.55	0	0.1	0.37	0.25	0	0.33	0.07	0.27	0.204	0.184
ENSMUSG00000009216	Fam163b	0.67	0.56	0.48	0.66	0.6	0.77	0.76	0.94	0.69	0.48	0.594	0.728
ENSMUSG00000009246	Trpm5	5.08	4.21	4.63	2.97	5.56	4.92	6.47	6.77	4.67	3.11	4.49	5.188
ENSMUSG00000009248	Ascl2	0.29	0	0	0	0.16	0.05	0	0.09	0.11	0.12	0.09	0.074
ENSMUSG00000009281	Rarres2	23.29	23.1	26.53	26.49	23.4	24.17	26.95	23.03	24.33	25.69	24.562	24.834
ENSMUSG00000009291	Pttg1ip	72.27	80.23	76.9	69.55	73.24	76.31	72.53	79.25	75.22	72.24	74.438	75.11
ENSMUSG00000009292	Trpm2	0.14	0.09	0.12	0.12	0.07	0.13	0.06	0.13	0.09	0.11	0.108	0.104
ENSMUSG00000009293	Ube2g2	43.47	43.39	42.9	43.81	43.16	41.98	51.43	42.57	43.68	50.03	43.346	45.938
ENSMUSG00000009350	Mpo	0.7	0.22	0.36	0.52	0.94	0.6	0.71	2.3	1.56	0.37	0.548	1.108
ENSMUSG00000009356	Lpo	0	0.04	0	0	0.12	0	0	0	0	0.06	0.032	0.012
ENSMUSG00000009376	Met	4.54	3.82	3.9	4.6	4.02	4.24	3.16	3.42	3.89	3.66	4.176	3.674
ENSMUSG00000009378	Slc16a12	22.16	23.54	18.99	22.44	19	28.81	27.56	27.6	25.35	27.77	21.226	27.418
ENSMUSG00000009394	Syn2	1.96	1.49	1.46	1.37	1.84	2.04	2.19	1.88	2.04	1.51	1.624	1.932
ENSMUSG00000009406	Elk1	15.29	14.99	15.19	15.54	14.12	15.99	14.85	14.91	14.74	15.47	15.026	15.192
ENSMUSG00000009418	Nav1	44.6	55.24	49.8	57.9	42.49	54.69	41.67	41.96	41.72	53.74	50.006	46.756
ENSMUSG00000009470	Tnpo1	68.43	69.19	72.19	70.37	72.08	75.88	73.38	71.09	72.98	75	70.452	73.666
ENSMUSG00000009471	Myod1	0	0.56	0.04	0.12	0.3	0.23	0.1	0.21	0.04	0.24	0.204	0.164
ENSMUSG00000009487	Otog	0	0.06	0	0	0.03	0	0	0.02	0.04	0.05	0.018	0.022
ENSMUSG00000009535	Rnmt	25.82	24.9	28.6	24.15	26.87	24.21	25.78	29	24.53	25.29	26.068	25.762
ENSMUSG00000009545	Kcnq1	10.1	11.87	11.12	8.86	7.26	10.34	7.57	8.81	8.06	9.23	9.842	8.802
ENSMUSG00000009549	Srp14	105.74	113.89	119.81	102.58	111.74	128.18	117.37	122.22	109.81	110.66	110.752	117.648
ENSMUSG00000009551	6330409D20Rik	0.06	0	0.07	0	0.06	0.08	0	0	0.15	0	0.038	0.046
ENSMUSG00000009555	Cdk9	54.49	62.81	59.18	57.07	60.89	73.84	66.02	63.4	61.91	63.87	58.888	65.808
ENSMUSG00000009563	Tor2a	20.46	22.38	24.68	21.43	21.81	23.08	22.55	22.49	18.67	19.78	22.152	21.314
ENSMUSG00000009566	Fpgs	12.8	16.69	16.63	15.44	15.02	15.08	13.95	15.49	14.62	15.15	15.316	14.858
ENSMUSG00000009569	Mkl2	14.14	14.56	14.92	14.67	15.34	16.55	13.76	14.85	13.68	14.99	14.726	14.766
ENSMUSG00000009575	Cbx5	183.49	190.32	195.6	176.29	179.59	179.38	182.65	173.25	171.48	185.89	185.058	178.53
ENSMUSG00000009580	Odam	0	0	0	0	0	0	0	0	0.1	0	0	0.02
ENSMUSG00000009585	Apobec3	8.35	7.35	8.39	8	8.39	9.38	12.2	9.68	9.09	7.32	8.096	9.534
ENSMUSG00000009588	St6galnac1	0	0	0	0	0	0	0	0	0	0	0	0
ENSMUSG00000009596	Taf7l	0	0	0.13	0	0.21	0	0	0	0	0	0.068	0
ENSMUSG00000009614	Sardh	17.57	19.6	17.42	14.32	17.69	22.13	18.17	17.62	20.14	19.4	17.32	19.492
ENSMUSG00000009621	Vav2	8.43	8.96	8	6.87	8.85	9.04	10.07	10.33	8.41	8.57	8.222	9.284
ENSMUSG00000009628	Tex15	1.67	0.97	1.57	1.78	1.65	1.45	1.28	1.5	1.32	0.96	1.528	1.302
ENSMUSG00000009630	Ppp2cb	92.92	103.89	104.54	93.84	92.32	95.57	104.59	94.36	97	91.09	97.502	96.522
ENSMUSG00000009633	G0s2	17.27	17.27	21.57	14.54	14.48	15.47	17.25	16.56	17.28	12.88	17.026	15.888
ENSMUSG00000009640	Dmap1	26.5	26.95	27.89	24.47	25.06	26.92	29.77	26.53	24.49	23.95	26.174	26.332
ENSMUSG00000009646	Pla2g12b	0.26	0.37	0.32	0.15	0.35	0.48	1	0.25	0.33	0.48	0.29	0.508
ENSMUSG00000009647	Mcu	21.34	24.03	21.99	22.36	22.69	26.18	23.2	24.03	20.98	25.32	22.482	23.942
ENSMUSG00000009654	Oit3	3.78	4.55	3.35	3.63	3.62	4.51	4.51	4.94	4.67	4.84	3.786	4.694
ENSMUSG00000009670	Tex11	0.14	0.12	0.34	0.53	0.13	0.54	0.69	0.22	0.45	0	0.252	0.38
ENSMUSG00000009681	Bcr	14.24	16.17	13.61	15.2	13.78	16.85	16.39	16.46	16.02	18.07	14.6	16.758
ENSMUSG00000009687	Fxyd5	26.01	30.01	31.34	24.18	21.83	30.19	27.35	31.13	32.54	33.58	26.674	30.958
ENSMUSG00000009731	Kcnd1	1.29	1.18	1.17	1.32	1.46	1.73	2.27	1.42	1.47	1.05	1.284	1.588
ENSMUSG00000009733	Tfcp2	13.03	13.79	12.9	10.7	12.55	14.7	13.62	13.04	12.56	12.65	12.594	13.314
ENSMUSG00000009734	Pou6f2	0.53	0.38	0.39	0.25	0.4	0.57	1.14	0.33	0.4	0.89	0.39	0.666
ENSMUSG00000009739	Pou6f1	9.84	10.94	9.76	9.41	9.07	10.45	10.79	9	8.84	6.96	9.804	9.208
ENSMUSG00000009741	Ubp1	42.5	44.26	44.23	45.16	44.71	44.2	42.99	41.27	40.98	43.55	44.172	42.598
ENSMUSG00000009772	Nuak2	1.52	2.36	1.33	1.58	1.85	1.78	2.13	2.15	1.7	1.55	1.728	1.862
ENSMUSG00000009828	Ick	17.86	19.24	19.53	17.64	19.25	20.42	18.08	19.41	17.85	17.39	18.704	18.63
ENSMUSG00000009863	Sdhb	269.38	301.05	295.04	263.99	252.57	272.9	285.83	280.84	266.94	267.65	276.406	274.832
ENSMUSG00000009876	Cox4i2	8.04	7.86	9.13	9.38	11.04	8.31	8.7	10.25	9.45	7.97	9.09	8.936
ENSMUSG00000009894	Snap47	50.89	57.37	49.89	51.55	48.92	53.15	59.97	50.57	52.47	54.94	51.724	54.22
ENSMUSG00000009900	Wnt3a	0	0	0	0	0	0	0	0	0	0	0	0
ENSMUSG00000009905	Kdsr	7.33	7.29	7.88	6.22	7.11	7.43	8.69	6.72	6.86	6.48	7.166	7.236
ENSMUSG00000009907	Vps4b	61.07	55.31	58.64	51.75	57.97	56.26	57.97	59.99	54.14	56.23	56.948	56.918
ENSMUSG00000009927	Rps25	779.34	737.19	814.16	760.05	810.19	660.22	829.06	787.32	734.73	711.58	780.186	744.582
ENSMUSG00000009941	Nxf2	0.37	0.5	0.4	0.25	0.4	0.8	0.25	0.65	0.48	0.35	0.384	0.506
ENSMUSG00000009995	Taz	39.16	37.59	44.12	38.42	36.5	42.89	32.5	37.13	33.52	29.56	39.158	35.12
ENSMUSG00000010021	Kif19a	0.48	0.6	0.5	0.18	0.76	0.91	0.97	0.42	0.53	0.29	0.504	0.624
ENSMUSG00000010025	Aldh3a2	33.4	38.04	39.95	32.78	33.59	36.57	30.5	39.02	27.75	26.29	35.552	32.026
ENSMUSG00000010044	Zmynd10	0.22	0.23	0.37	0.07	0.31	0.49	0.34	0.47	0.58	0.49	0.24	0.474
ENSMUSG00000010045	Tmem115	20.36	23.91	23.63	21.28	19.84	23.03	21.87	22.69	21.5	23.71	21.804	22.56
ENSMUSG00000010047	Hyal2	50	53.8	58.47	56.4	51.21	57.87	63.14	58.44	58.93	56.43	53.976	58.962
ENSMUSG00000010048	Ifrd2	27.68	32.58	31.73	31.23	30.36	40.89	35.7	36	32.06	39.87	30.716	36.904
ENSMUSG00000010051	Hyal1	3.27	3.67	4.26	4.15	4.21	3.44	6.45	3.54	4.19	2.92	3.912	4.108
ENSMUSG00000010054	Tusc2	24.7	25.09	24.63	24.9	23.39	30.31	28.57	27.7	30.07	31.24	24.542	29.578
ENSMUSG00000010057	Nprl2	12.86	14.56	15.62	15.69	13.93	18.03	19.54	15.88	14.34	12.92	14.532	16.142
ENSMUSG00000010064	Slc38a3	3.37	5.03	3.02	2.33	2.58	5.33	3.3	3.63	2.99	3.03	3.266	3.656
ENSMUSG00000010066	Cacna2d2	49.53	62.23	36.52	48.28	42.44	64.5	53.39	56.41	57.99	59.85	47.8	58.428
ENSMUSG00000010067	Rassf1	31.92	33.49	37.44	32.75	34.53	33.39	34.72	32.08	32.11	35.6	34.026	33.58
ENSMUSG00000010080	Epn3	10.04	11.21	13.65	11.15	9.54	10.65	9.99	10.33	8.98	8.27	11.118	9.644
ENSMUSG00000010086	Rnf112	0.8	0.62	1.14	0.52	1.01	0.93	1.46	0.87	0.89	0.93	0.818	1.016
ENSMUSG00000010095	Slc3a2	53.78	52.07	54.37	62.84	65.06	54.51	59.64	59.9	59.59	57.56	57.624	58.24
ENSMUSG00000010097	Nxf1	138.69	129.03	146.84	128.37	128.56	128.91	122.94	127.03	126.16	127.56	134.298	126.52
ENSMUSG00000010110	Stx5a	62.75	60.5	65.9	65.82	69.05	66.85	66.41	61.89	62.32	58.57	64.804	63.208
ENSMUSG00000010122	Slc47a1	20.76	18.88	19.15	19.14	17.65	19.79	18.28	18.73	16.6	16.99	19.116	18.078
ENSMUSG00000010136	Pifo	0	0.3	0	0	0	0	0	0	0.1	0	0.06	0.02
ENSMUSG00000010142	Tnfrsf13b	0.95	1.82	1.09	0.99	0.96	1.23	1.77	2.02	1.15	1.81	1.162	1.596
ENSMUSG00000010154	Spire2	0.86	1.02	1.15	0.89	1.27	1.34	1.85	1.48	1.22	1.67	1.038	1.512
ENSMUSG00000010175	Prox1	29.85	32.77	32.19	33.36	27	29.67	27.74	27.31	28.25	29.81	31.034	28.556
ENSMUSG00000010205	Raver1	50.65	58.63	56.6	53.32	52.01	59.11	55.71	52.95	48.99	55.14	54.242	54.38
ENSMUSG00000010277	2610507B11Rik	82.57	88.58	88.82	85.32	79.97	91.82	86.14	89.77	84.66	92.19	85.052	88.916
ENSMUSG00000010290	AI597479	18.95	20.41	20.18	17.65	17.74	18.58	19.93	20.19	18.52	19.64	18.986	19.372
ENSMUSG00000010307	Tmem86a	14.43	14.03	13.27	11.48	12.69	13	13.67	14.88	13.65	13.17	13.18	13.674
ENSMUSG00000010311	Optc	0.91	0.53	0.66	0.59	0.99	0.54	1.19	0.82	0.95	0.61	0.736	0.822
ENSMUSG00000010342	Tex14	0.17	0.08	0.07	0.29	0.27	0.07	0.08	0.25	0.03	0.33	0.176	0.152
ENSMUSG00000010358	Ifi35	4.46	6.44	5.88	4.01	5.07	7.39	6.49	6.64	5.84	5.82	5.172	6.436
ENSMUSG00000010362	Rdm1	15.53	19.84	18.95	18.17	19.83	19.63	20.41	18.49	18.63	17.57	18.464	18.946
ENSMUSG00000010376	Nedd8	237.3	252.13	247.34	224.69	225.68	218.63	261.43	228.8	236.67	224.74	237.428	234.054
ENSMUSG00000010392	Gosr1	18.59	19.36	21.61	20.16	17.85	20.52	29.91	21.36	19.52	17.6	19.514	21.782
ENSMUSG00000010406	Mrpl52	108.77	96.32	107.39	94.88	106.31	84.3	98.94	101.01	108.24	97.23	102.734	97.944
ENSMUSG00000010435	Spaca7	0	0	0	0	0	0	0	0	0	0	0	0
ENSMUSG00000010453	Kansl3	42.62	43.62	43.97	45.27	38.79	45.96	39.74	41.06	41.05	40.97	42.854	41.756
ENSMUSG00000010461	Eya4	3.61	3.47	3.77	2.91	4.27	3.98	5.29	3.57	3.3	2.68	3.606	3.764
ENSMUSG00000010476	Ebf3	6.48	6.54	11.68	4.91	11.63	6.81	8.39	7.61	5.69	4.72	8.248	6.644
ENSMUSG00000010492	Uckl1os	0.26	0.19	0.12	0.26	0.15	0.04	0.19	0.23	0.55	0.35	0.196	0.272
ENSMUSG00000010505	Myt1	0.27	0.57	0.27	0.2	0.86	0.29	0.11	0.52	0.41	0.04	0.434	0.274
ENSMUSG00000010517	Faf1	29.47	33.01	30.59	24.92	28.66	29.37	29.03	28.21	27.97	27.28	29.33	28.372
ENSMUSG00000010529	Gm266	2.02	2.2	1.63	1.47	2.11	2.17	2.9	3.6	2.15	1.37	1.886	2.438
ENSMUSG00000010538	Tsacc	4.98	4.17	6.01	5.29	4.62	4.06	2.15	5.7	5.07	6.54	5.014	4.704
ENSMUSG00000010554	Mettl16	20.01	20.14	22.9	22.91	22.05	20.67	24.57	21.27	22.87	24.35	21.602	22.746
ENSMUSG00000010592	Dazl	0.13	0.17	0.3	0.43	0.19	0.4	0.32	0.26	0.11	0.24	0.244	0.266
ENSMUSG00000010601	Apol7a	0.17	0.46	0.14	0.16	0.08	0.12	0.68	0.28	0.06	0.15	0.202	0.258
ENSMUSG00000010607	Pigyl	18.08	16.43	19.95	17.94	20.61	19.6	21.84	22.27	15.93	16.62	18.602	19.252
ENSMUSG00000010608	Rbm25	104.6	109.05	105	99.38	99.81	94.01	109.23	92.11	95.05	102.09	103.568	98.498
ENSMUSG00000010609	Psen2	12.08	10.28	12.62	10.28	10.27	12.17	12.25	12.48	11.85	12.64	11.106	12.278
ENSMUSG00000010651	Acaa1b	0.44	0.35	0.28	0.3	0.21	0.55	0.58	0.23	0.44	0.16	0.316	0.392
ENSMUSG00000010660	Plcd1	10.24	11.85	12.98	9.68	10.7	13.33	12.73	12.2	11.58	12.39	11.09	12.446
ENSMUSG00000010663	Fads1	52.82	51.02	55.64	46.08	52.3	51.2	52.73	52.36	48.55	49.5	51.572	50.868
ENSMUSG00000010721	Lmbr1	15.54	13.87	14.24	11.32	13.13	14.7	12.92	13.77	13.26	13.02	13.62	13.534
ENSMUSG00000010751	Tnfrsf22	2.92	3.09	5.02	2.54	2.78	3.83	3	4.07	2.55	3.7	3.27	3.43
ENSMUSG00000010755	Cars	22.94	27.1	23.67	23.6	25.15	24.23	20.3	19.14	22.21	20.56	24.492	21.288
ENSMUSG00000010760	Phlda2	0.85	0.92	0.78	0.37	0.7	0.36	0	0.65	0.7	1.15	0.724	0.572
ENSMUSG00000010796	Asz1	0	0	0.12	0	0.04	0.05	0	0.11	0	0.14	0.032	0.06
ENSMUSG00000010797	Wnt2	3.64	4.07	3.05	4.34	3.72	4.82	6.13	5.59	5.41	5.14	3.764	5.418
ENSMUSG00000010803	Gabra1	1.56	1.76	1.29	1.18	1.57	1.58	2.79	1.07	1.18	1.42	1.472	1.608
ENSMUSG00000010825	Grid2ip	0.2	1.01	0.48	0.38	0.18	0.82	0.16	0.42	0.37	0.67	0.45	0.488
ENSMUSG00000010830	Kdelr3	40.72	37.73	42.77	40.24	43.41	44.47	44.32	46.31	44.82	41.15	40.974	44.214
ENSMUSG00000010841	1700006E09Rik	0	0	0	0	0	0	0	0	0	0	0	0
ENSMUSG00000010911	Apip	40.4	37.39	39.84	35.99	36.83	34.49	41.37	39.97	34.62	36.88	38.09	37.466
ENSMUSG00000010914	Pdhx	37.24	42.28	43.41	40.09	37.29	40.76	38.07	38.83	38.24	41.61	40.062	39.502
ENSMUSG00000010936	Vac14	17.68	17.91	18	17.54	16.45	18.96	19.63	18.4	17.3	18.55	17.516	18.568
ENSMUSG00000011008	Mcoln2	0.13	0.35	0.4	0.75	0.22	0.57	0.62	0.44	0.27	0.3	0.37	0.44
ENSMUSG00000011034	Slc5a1	0.02	0	0	0	0	0.02	0	0.02	0	0	0.004	0.008
ENSMUSG00000011052	1700049J03Rik	0	0	0	0	0	0	0	0	0	0	0	0
ENSMUSG00000011096	Akt1s1	67.07	76.27	69.6	69.84	64.27	75.72	78.39	73.78	73.73	75.27	69.41	75.378
ENSMUSG00000011114	Tbrg1	103.08	111.32	102.88	106.03	101.17	114.84	119.83	115.39	109.53	110.75	104.896	114.068
ENSMUSG00000011118	Panx3	0.03	0	0	0.05	0.02	0.03	0.07	0.1	0	0	0.02	0.04
ENSMUSG00000011148	Adssl1	47.14	51.39	55.06	43.08	42.7	47.71	43.47	45.99	43.35	44.84	47.874	45.072
ENSMUSG00000011154	Cfap161	2.34	3.03	3.45	1.59	2.27	2.54	2.93	2.45	2.01	3.29	2.536	2.644
ENSMUSG00000011158	Brf1	20.98	19.04	23.57	19.53	19.82	20.51	21.95	20.32	19.42	18.88	20.588	20.216
ENSMUSG00000011171	Vipr2	1.56	1.22	1.05	1.88	1.73	1.66	2.55	1.45	1.27	1.18	1.488	1.622
ENSMUSG00000011179	Odc1	133.36	138.87	132.29	121.99	129.6	130.37	138.5	132.35	127.76	121.52	131.222	130.1
ENSMUSG00000011254	Thg1l	12.59	14.72	13.29	12.22	13.39	16.16	17.88	15.15	13.12	13.23	13.242	15.108
ENSMUSG00000011256	Adam19	63.71	72.88	65.81	58.45	58.77	72.18	71.11	65.87	62.3	70.98	63.924	68.488
ENSMUSG00000011257	Pabpc4	177.68	194.9	195.71	175.64	172.36	189.06	187.17	187.23	171.76	180.11	183.258	183.066
ENSMUSG00000011263	Exoc3l2	3.22	4.18	2.81	3.53	3.19	5.41	3.88	4.4	4.1	4.75	3.386	4.508
ENSMUSG00000011267	Zfp296	0.18	0.43	0.74	0.31	0.12	0.34	0.25	0.22	0.43	0.36	0.356	0.32
ENSMUSG00000011305	Plin5	0.03	0.13	0.12	0	0.03	0.04	0.1	0.1	0.08	0.23	0.062	0.11
ENSMUSG00000011306	Sugp1	22.5	24.07	23.94	21.33	22.09	25.58	23.18	24.6	22.11	19.72	22.786	23.038
ENSMUSG00000011349	Dmrtc2	0	0	0	0	0	0	0	0	0	0	0	0
ENSMUSG00000011350	Gm5893	0	0	0	0	0	0	0	0	0	0	0	0
ENSMUSG00000011382	Dhdh	4.97	4.61	5.19	4.1	4.19	4.51	3.83	4.2	4.78	4.37	4.612	4.338
ENSMUSG00000011427	Zfp790	11.33	11.46	11.59	11.41	10.96	9.98	12.67	12.08	10.94	10.34	11.35	11.202
ENSMUSG00000011463	Cpb1	0.07	0	0.03	0	0.12	0.06	0.14	0.15	0.06	0	0.044	0.082
ENSMUSG00000011486	Slc25a41	0	0	0.07	0	0	0.07	0	0	0	0	0.014	0.014
ENSMUSG00000011589	Fsd1	1.95	2.77	1.9	2	2.19	2.85	2.19	2.15	2.27	1.77	2.162	2.246
ENSMUSG00000011632	Pinlyp	0	0	0	0	0.08	0	0	0	0	0	0.016	0
ENSMUSG00000011658	Fuz	10.67	10.95	10.98	8.59	8.17	10.41	8.98	9.77	10.2	7.57	9.872	9.386
ENSMUSG00000011751	Sptbn4	0.12	0.24	0.2	0.12	0.13	0.21	0.2	0.19	0.24	0.24	0.162	0.216
ENSMUSG00000011752	Pgam1	521.93	578.65	577.71	545.2	498.05	572.4	574.32	548.96	570.51	583.71	544.308	569.98
ENSMUSG00000011831	Evi5	39.08	38.15	41.73	35.69	42.59	44.89	42.25	42.25	39.53	40.75	39.448	41.934
ENSMUSG00000011832	Evi5l	15.65	15.98	16.66	14.14	17.44	19.22	20.35	18.26	15.45	16.27	15.974	17.91
ENSMUSG00000011837	Snapc2	24.4	27.26	25.88	22.48	22.4	25.34	28.28	25.82	24.33	22.85	24.484	25.324
ENSMUSG00000011877	Git1	51.57	56.19	56.55	56.12	51.08	57.46	57.11	52.89	54.23	54.67	54.302	55.272
ENSMUSG00000011884	Gltp	29.14	33.96	32.53	31.98	31.94	37.01	34.42	34.86	32.86	33.03	31.91	34.436
ENSMUSG00000011958	Bnip2	117.14	119.84	122.02	121.38	108.64	119.31	122.27	116.66	108.76	110.63	117.804	115.526
ENSMUSG00000011960	Ccnt1	24.54	31.06	23.92	26.17	25.33	25.14	24.29	24.42	27.94	24.61	26.204	25.28
ENSMUSG00000012017	Scarf2	17.62	17.48	20.03	17.05	18.79	22.46	23.28	20.93	18.51	19.69	18.194	20.974
ENSMUSG00000012042	4930579F01Rik	0	0	0	0	0	0	0	0	0	0	0	0
ENSMUSG00000012076	Brms1l	27.19	27.87	27.63	26.64	24.7	25.59	27.95	26.3	26.45	25.3	26.806	26.318
ENSMUSG00000012114	Med15	21.14	23.5	21.96	20.52	20.17	22.26	23.14	21.77	20.64	23.55	21.458	22.272
ENSMUSG00000012117	Dhdds	33.09	34.49	33.83	31.72	31.19	31.98	35.1	31.99	31.47	31.7	32.864	32.448
ENSMUSG00000012123	Aim1l	0.14	0.07	0.23	0.07	0.22	1.1	0.82	0.45	0.02	0.67	0.146	0.612
ENSMUSG00000012126	Ubxn11	2.22	1.57	1.73	1.88	1.59	1.76	1.38	1.49	1.22	1.35	1.798	1.44
ENSMUSG00000012187	Mogat1	0.18	0.35	0	0	0.08	0	0.25	0.2	0.11	0.27	0.122	0.166
ENSMUSG00000012211	Tex22	0	0	0	0.11	0	0	0	0	0	0	0.022	0
ENSMUSG00000012282	Wnt8a	0.04	0.07	0	0	0	0	0	0	0	0	0.022	0
ENSMUSG00000012296	Tjap1	20.62	23.25	24.49	25.39	22.94	23.14	23.4	20.78	21.2	23.4	23.338	22.384
ENSMUSG00000012350	Ehf	0.16	0.2	0.13	0.03	0.45	0.23	0.35	0.36	0.14	0.17	0.194	0.25
ENSMUSG00000012396	Nanog	0.53	0.65	0.89	0.64	0.69	0.31	0.86	0.59	0.45	0.41	0.68	0.524
ENSMUSG00000012405	Rpl15	498.68	577.46	582.89	465.26	501.86	617.04	521.73	539.48	499.39	505.36	525.23	536.6
ENSMUSG00000012422	Tmem167	26.15	28.78	27	26.35	27.03	28.24	29.23	30.53	29.54	28.51	27.062	29.21
ENSMUSG00000012428	Steap4	0.25	0.08	0.13	0.18	0.12	0.16	0.12	0.18	0.21	0.17	0.152	0.168
ENSMUSG00000012429	Mplkip	11.29	12.13	11.62	9.46	10.36	10.59	10.45	9.86	10.18	8.57	10.972	9.93
ENSMUSG00000012443	Kif11	59.38	67.46	65.64	59.49	59.52	61.62	60.11	51.38	53.78	52.64	62.298	55.906
ENSMUSG00000012483	Rpa3	66.16	68.22	70.62	61.42	66.96	57.99	68.51	63.81	64.21	56.6	66.676	62.224
ENSMUSG00000012519	Mlkl	1.28	2.06	2.17	1.52	1.87	2.7	2.92	2.27	1.08	1.78	1.78	2.15
ENSMUSG00000012520	Phox2b	1.83	0.77	1.16	1.14	2.16	1.41	1.81	2.18	1.07	0.24	1.412	1.342
ENSMUSG00000012535	Tnpo3	59.92	65.29	63.43	60.11	57.11	67.82	62.05	61.25	60.88	59.91	61.172	62.382
ENSMUSG00000012609	Ttll5	11.82	14.09	11.81	12.36	12.33	12.47	11.74	11.98	14.19	13.67	12.482	12.81
ENSMUSG00000012640	Zfp715	12.43	11.59	13.03	12.14	12.23	13.89	12.39	12.43	12.33	11.69	12.284	12.546
ENSMUSG00000012705	Retn	0	0	0	0	0	0	0	0	0	0	0	0
ENSMUSG00000012777	Acpt	0.04	0	0	0.07	0.04	0	0	0	0	0	0.03	0
ENSMUSG00000012819	Cdh23	0.1	0.09	0.01	0.27	0.28	0.14	0.02	0.14	0.08	0.12	0.15	0.1
ENSMUSG00000012848	Rps5	840.22	812.86	888.14	787.17	840.79	816.71	935.95	887.62	850.82	800.31	833.836	858.282
ENSMUSG00000012889	Podnl1	0.06	0.04	0.08	0.06	0.03	0.03	0	0.09	0.04	0	0.054	0.032
ENSMUSG00000013033	Adgrl1	41.72	36.09	40.67	41.45	38.74	45.48	38.34	39.53	40.33	38.61	39.734	40.458
ENSMUSG00000013076	Amotl1	46.68	50.09	49.54	47.45	44.99	50.71	50.93	47.67	47.48	50.22	47.75	49.402
ENSMUSG00000013083	2200002J24Rik	0.48	0.48	0.6	0	0.23	0.32	0	0	0.31	0	0.358	0.126
ENSMUSG00000013089	Etv5	16.61	22.9	16.75	19.67	16.57	22.04	19.67	20.6	18.06	21.47	18.5	20.368
ENSMUSG00000013091	Tmem190	0	0	0	0	0	0	0	0	0	0	0	0
ENSMUSG00000013150	Gfod2	3.43	5.62	5.08	7.07	5.04	4.58	5.82	5.46	5.75	5.15	5.248	5.352
ENSMUSG00000013155	Enkd1	8.95	8.93	8.19	7.1	8.35	7.77	9.67	9.3	8.06	9.71	8.304	8.902
ENSMUSG00000013158	4933405L10Rik	0.13	0.12	0	0	0.06	0	0.18	0.12	0	0	0.062	0.06
ENSMUSG00000013160	Atp6v0d1	56.57	61.33	58.69	55.2	59.39	66.08	61.53	64.33	60.99	58.91	58.236	62.368
ENSMUSG00000013236	Ptprs	85.01	88.33	94.35	82.79	84.59	103.66	101.72	96.12	91.88	93.4	87.014	97.356
ENSMUSG00000013275	Slc41a1	11.22	12.4	11.79	10.87	10.21	10.93	10.7	10.87	11.23	11.53	11.298	11.052
ENSMUSG00000013338	Fer1l4	0	0	0.04	0	0.03	0	0	0	0	0	0.014	0
ENSMUSG00000013353	4931406B18Rik	0	0	0	0	0	0	0	0	0.04	0	0	0.008
ENSMUSG00000013367	Iglon5	3.16	2.21	3.07	2.27	2.74	1.91	3.31	2.13	2.39	1.3	2.69	2.208
ENSMUSG00000013415	Igf2bp1	31.42	35.11	32.21	39.55	35.19	37.94	40.63	31.5	39.09	42.62	34.696	38.356
ENSMUSG00000013418	B4galnt2	0	0	0	0.07	0.11	0	0	0	0.05	0	0.036	0.01
ENSMUSG00000013419	Zfp651	11.76	12.71	13.16	12.9	12.24	13.62	12.64	12.28	11.85	12.73	12.554	12.624
ENSMUSG00000013465	Nelfb	45.01	50.29	50.24	43.54	41.39	49.14	46.92	45.31	45.83	48.25	46.094	47.09
ENSMUSG00000013483	Card14	0.53	0.59	0.38	0.32	0.42	0.54	0.66	0.63	0.48	0.43	0.448	0.548
ENSMUSG00000013495	Tmem175	12.9	12.13	13.14	10.1	10.8	12.84	12.4	13.06	11.14	11.2	11.814	12.128
ENSMUSG00000013523	Bcas1	0.65	1.2	1.31	1.07	0.61	0.59	1.06	0.85	0.79	1.17	0.968	0.892
ENSMUSG00000013539	Tango2	23.49	21.56	23.64	25.18	21.61	23.65	22.9	22.19	22.81	23.74	23.096	23.058
ENSMUSG00000013562	4833413E03Rik	0	0	0	0	0	0	0	0	0	0	0	0
ENSMUSG00000013584	Aldh1a2	31.64	36.69	30.91	29.96	42.45	34.83	39	41.45	35.09	37.41	34.33	37.556
ENSMUSG00000013593	Ndufs2	367.04	411.17	388.27	328.28	339.59	391.35	348.07	372.02	347.2	341.54	366.87	360.036
ENSMUSG00000013611	Snx31	0.24	0	0.1	0.25	0.45	0.33	0.16	0.24	0.14	0.08	0.208	0.19
ENSMUSG00000013622	Atraid	49.13	54.21	53.92	52.54	48.84	47.31	56.85	53.02	45.23	46.22	51.728	49.726
ENSMUSG00000013629	Cad	27.41	31.37	29	32.47	25.94	34.2	31.4	28.75	31.03	42.4	29.238	33.556
ENSMUSG00000013643	Lypd8	0	0	0	0	0	0	0	0	0.08	0	0	0.016
ENSMUSG00000013646	Sh3bp5l	17.66	16.05	15.8	17.13	18.68	14.48	16.84	15.88	16.31	15.86	17.064	15.874
ENSMUSG00000013653	1810065E05Rik	0.23	0	0	0	0.14	0.1	0.22	0	0	0	0.074	0.064
ENSMUSG00000013662	Atad1	62.16	63.73	66.19	59.38	61.24	62.14	62.37	62	59.28	62.55	62.54	61.668
ENSMUSG00000013663	Pten	33.47	32.82	34.1	31.24	32.51	33.33	32.34	33.2	31.47	32.63	32.828	32.594
ENSMUSG00000013668	4933402N03Rik	0	0	0	0	0	0	0	0	0	0	0	0
ENSMUSG00000013698	Pea15a	128.19	145.46	143.5	128.48	126.77	149.58	146.13	145.75	140.79	145.07	134.48	145.464
ENSMUSG00000013701	Timm23	119.63	129.85	123.8	104	125.31	74.77	107.36	135.64	114.25	107.96	120.518	107.996
ENSMUSG00000013707	Tnfaip8l2	0.79	0.96	0.74	0.96	1.03	1.33	1.22	1.39	0.76	0.33	0.896	1.006
ENSMUSG00000013736	Trnt1	36.42	39.64	38.61	33.59	39.18	34.99	38.85	37.94	37.3	37.26	37.488	37.268
ENSMUSG00000013766	Ly6g6e	0.06	0.32	0.43	0	0.11	0.36	0.27	0.28	0.15	0.41	0.184	0.294
ENSMUSG00000013787	Ehmt2	57.82	60.32	65.26	61.8	61.92	70.07	65.88	64.89	61.73	59.61	61.424	64.436
ENSMUSG00000013822	Elof1	54.36	56.17	53.1	51.83	53.81	58	54.7	51.37	52.16	54.26	53.854	54.098
ENSMUSG00000013833	Med16	25.96	32.12	27.25	25.11	23.85	31.36	25.99	29.46	24.49	28.96	26.858	28.052
ENSMUSG00000013846	St3gal1	23.84	24.84	23.54	23.77	23.29	27.24	25.12	24.64	23.96	25.91	23.856	25.374
ENSMUSG00000013858	Tmem259	56.97	60.97	59.09	63.43	53.52	61.52	61.24	58.61	57.16	58.46	58.796	59.398
ENSMUSG00000013878	Rnf170	12.46	10.51	13.63	12.34	12.25	13.19	13.03	13.58	11.54	11.81	12.238	12.63
ENSMUSG00000013921	Clip3	41.33	34.51	45.13	37.11	38.17	49.83	60.2	43.43	41.15	43.54	39.25	47.63
ENSMUSG00000013928	Thap8	0.15	0.1	0.24	0.29	0.09	0.13	0.17	0	0.2	0.28	0.174	0.156
ENSMUSG00000013936	Myl2	8919.88	9107.35	10734	8762.41	7801.35	7541.72	8667.58	8377.86	8086.52	7934.97	9065	8121.73
ENSMUSG00000013973	Dedd	39.35	36.82	36.23	33.52	36.15	35.35	37.27	37.83	38.11	34.11	36.414	36.534
ENSMUSG00000013974	Mcemp1	0.05	0	0	0	0	0	0	0.04	0.06	0	0.01	0.02
ENSMUSG00000013997	Nit1	27.33	29.86	28.86	25.74	25.42	31.22	30.8	31.2	27.69	25.44	27.442	29.27
ENSMUSG00000014030	Pax5	0.01	0	0.02	0.01	0	0	0	0	0	0.02	0.008	0.004
ENSMUSG00000014039	Prdm15	5.21	5.91	7.27	6.75	7.17	9.8	10.55	7.36	7.81	7.95	6.462	8.694
ENSMUSG00000014074	Rnf168	24.19	22.12	24.77	24.46	23.49	20.98	24.09	23.78	23.67	21.53	23.806	22.81
ENSMUSG00000014075	Tctex1d2	14.96	15.54	15.44	13.29	13.2	13.55	16.19	16.26	12.38	13.17	14.486	14.31
ENSMUSG00000014077	Chp1	55.4	60.45	58.07	53.61	62.22	67.93	59.69	66.09	63.01	58.59	57.95	63.062
ENSMUSG00000014104	Sval2	0	0	0	0	0	0	0	0	0	0	0	0
ENSMUSG00000014158	Trpv4	0.63	1.02	0.98	0.55	0.68	0.62	0.92	0.84	1.13	0.75	0.772	0.852
ENSMUSG00000014164	Klhl3	4.28	4.83	4.4	4.27	4.08	5.47	4.87	4.44	4.29	4.58	4.372	4.73
ENSMUSG00000014177	Tvp23b	33.29	31.52	31.54	29.81	31.04	32.94	37.3	30.71	32.5	30.55	31.44	32.8
ENSMUSG00000014195	Dnajc7	206.52	218.46	222.15	209.26	213.43	217.06	233.43	229.08	207.71	196	213.964	216.656
ENSMUSG00000014198	Zfp385c	0.31	0.33	0.11	0.08	0.18	0.21	0.2	0.5	0.12	0.32	0.202	0.27
ENSMUSG00000014226	Cacybp	83.12	86.25	86.32	78.09	80.13	80.12	78.61	81.16	81.35	81.25	82.782	80.498
ENSMUSG00000014232	Cluap1	12.21	10.56	11.84	10.48	12.77	11.02	13.55	12.28	11.98	9.49	11.572	11.664
ENSMUSG00000014243	Zswim7	6.91	7.61	9.77	7.79	6.76	7.62	6.69	6.62	8.06	8.73	7.768	7.544
ENSMUSG00000014245	Pigl	7.91	7.84	7.71	6.69	7.01	8.59	8.47	6.67	7.46	7.66	7.432	7.77
ENSMUSG00000014294	Ndufa2	143.6	135.74	152.1	137.6	138.28	121.2	153.85	156.32	143.48	135.58	141.464	142.086
ENSMUSG00000014301	Pam16	22.86	12.75	17.23	14.09	27.65	23.46	10.4	23.57	11.49	12.74	18.916	16.332
ENSMUSG00000014303	Glis2	26.9	31.34	36.53	29.38	27.87	32.14	31.02	29.77	27.83	29.2	30.404	29.992
ENSMUSG00000014313	Cox6c	773.93	774.2	814.44	736.98	727.71	670.3	778.82	762.43	742.53	692.88	765.452	729.392
ENSMUSG00000014329	Bicc1	40.92	43.62	43.62	40.34	42.01	46.15	46.08	43.56	42.3	41.96	42.102	44.01
ENSMUSG00000014349	Ube2z	52.62	58.88	58.79	54.15	53.93	58.76	57.84	55.87	57.55	57.04	55.674	57.412
ENSMUSG00000014351	Gip	0	0	0	0.21	0.11	0	0	0	0	0	0.064	0
ENSMUSG00000014353	Tmem87b	23.41	20.18	23.03	20.96	21.96	22.72	20.48	19.26	20.85	20.56	21.908	20.774
ENSMUSG00000014355	Anapc1	68.22	72.91	69.94	72.04	67.7	72.4	70.95	68.81	64.53	70.84	70.162	69.506
ENSMUSG00000014361	Mertk	6.34	6.74	6.91	6.09	6.47	7.32	6.68	6.9	6.08	6.93	6.51	6.782
ENSMUSG00000014402	Tsg101	143.99	171.05	162.57	152.07	150.5	168.91	159.41	146.9	153.32	147.17	156.036	155.142
ENSMUSG00000014418	Hps5	12.02	13.32	13.49	12.63	14.55	18.22	16.16	13.55	11.51	15.64	13.202	15.016
ENSMUSG00000014426	Map3k4	22.32	23.51	23.4	21.85	19.61	22.18	21.2	21	19.7	22.46	22.138	21.308
ENSMUSG00000014444	Piezo1	33.52	39.3	32.93	36.67	32.46	44.17	33.65	35.01	33.53	40.16	34.976	37.304
ENSMUSG00000014453	Blk	0.05	0	0.1	0.05	0	0.03	0.15	0.08	0	0.04	0.04	0.06
ENSMUSG00000014470	Rnf166	22.19	22.58	20.13	20.4	18.46	19.33	22.07	20.2	17.13	20.1	20.752	19.766
ENSMUSG00000014496	Ankrd28	18.55	18.16	18.88	16.27	17.58	19.42	20.02	18.75	16.82	16.82	17.888	18.366
ENSMUSG00000014498	Ankrd52	26.4	29.35	28.68	28	27.68	32.36	28.19	27.27	27.43	29.99	28.022	29.048
ENSMUSG00000014503	Pkd2l2	0.78	0.58	0.75	1.03	0.58	0.62	0.62	0.43	0.8	0.55	0.744	0.604
ENSMUSG00000014504	Srp19	73.51	86.98	81.07	78.36	68.18	74.39	79.35	77.3	79.99	71.75	77.62	76.556
ENSMUSG00000014529	Tmbim7	0	0	0	0	0	0	0	0	0	0	0	0
ENSMUSG00000014542	Clec4f	0.12	0.05	0.03	0.05	0.05	0	0.08	0	0.15	0.07	0.06	0.06
ENSMUSG00000014543	Klra17	0	0	0	0	0	0	0	0	0	0	0	0
ENSMUSG00000014547	Wdfy2	8	9.56	8.96	7.48	8.22	7.81	8.23	8.54	8.13	8.13	8.444	8.168
ENSMUSG00000014550	Rbsn	15.75	16.13	16.11	14.19	17.1	15.96	16.49	16.2	15.55	17.4	15.856	16.32
ENSMUSG00000014551	Mrps25	52.15	51.93	49.37	47.51	42.4	41.16	49.2	50.92	53.45	48.93	48.672	48.732
ENSMUSG00000014554	Dguok	23.47	25.35	26.63	24.86	22.62	27.5	21.18	24.77	23.91	18.84	24.586	23.24
ENSMUSG00000014592	Camta1	73.06	81.89	75.05	76.28	64.51	76.28	71.36	70.74	75.43	68.49	74.158	72.46
ENSMUSG00000014599	Csf1	12.15	12.82	11.31	11.71	11.45	14.96	14.84	14.11	12.24	15.48	11.888	14.326
ENSMUSG00000014601	Strip1	34.46	35.3	35.32	32.73	33.84	35.53	34.6	35.14	31.35	35.31	34.33	34.386
ENSMUSG00000014602	Kif1a	7.69	6.9	7.74	6.5	7.68	10.79	8.08	8.72	9.04	8.37	7.302	9
ENSMUSG00000014603	Alx3	0.32	0.9	0.6	0.43	0.7	0.23	0.71	0.84	0.26	0.68	0.59	0.544
ENSMUSG00000014606	Slc25a11	126.83	142.51	139.91	123.06	115.41	127.25	130.14	127.07	119.46	121.01	129.544	124.986
ENSMUSG00000014609	Chrne	0	0.28	0	0	0.14	0.19	0	0.14	0	0.2	0.084	0.106
ENSMUSG00000014633	Cmc2	43.12	44.74	49.61	51.14	44.8	45.45	49.81	48.01	43.39	46.1	46.682	46.552
ENSMUSG00000014668	Chfr	24.71	23.67	25.87	25.11	25.1	27.04	32.14	27.86	25.81	24.83	24.892	27.536
ENSMUSG00000014686	Ceacam16	0	0.08	0	0	0.15	0	0	0	0	0	0.046	0
ENSMUSG00000014704	Hoxa2	2.75	3.02	3.64	1.51	5.09	3.33	3.99	4.27	2.7	0.87	3.202	3.032
ENSMUSG00000014725	Adam28	0.78	0.13	0.34	0.15	0.98	0.47	0.86	0.87	0.43	0.03	0.476	0.532
ENSMUSG00000014747	Ankrd53	0.04	0	0	0	0	0	0	0.04	0	0	0.008	0.008
ENSMUSG00000014748	Tex261	40.7	41.41	43.01	39.21	36.99	43.96	40.92	40.63	40.39	42.15	40.264	41.61
ENSMUSG00000014763	Fam120b	11.93	11.38	11.38	11.26	11.78	10.95	11.88	12.15	11.16	11.08	11.546	11.444
ENSMUSG00000014767	Tbp	22.8	24.17	23.91	22.41	25.16	21.23	24.75	23.76	21.92	20.21	23.69	22.374
ENSMUSG00000014769	Psmb1	203.97	196.32	202.71	180.67	195.97	198.51	189.96	198.06	194.12	174.97	195.928	191.124
ENSMUSG00000014771	Pdcd2	26.27	28.2	26.11	25.1	25.72	30.34	31.26	24	18.5	19.94	26.28	24.808
ENSMUSG00000014773	Dll1	7.33	8.14	6.2	7.33	7.96	9.33	4.39	6.93	7.13	10.07	7.392	7.57
ENSMUSG00000014776	Nol3	1.4	1.37	1	0.97	1.03	1.32	1.95	1.1	0.92	1.23	1.154	1.304
ENSMUSG00000014778	Fhod1	11.02	9.69	10.33	10.83	10.43	15.2	13.34	12.95	11.28	10.56	10.46	12.666
ENSMUSG00000014782	Plekhg4	0.34	0.24	0.31	0.22	0.28	0.27	0.17	0.37	0.34	0.2	0.278	0.27
ENSMUSG00000014786	Slc9a5	5.24	3.87	4.93	4.87	4.33	6.2	5.7	5.54	4.8	3.85	4.648	5.218
ENSMUSG00000014791	Elmo3	2.27	2.86	2.88	1.88	2.12	2.72	1.62	1.84	1.92	1.86	2.402	1.992
ENSMUSG00000014813	Stc1	10.65	10.57	11.4	9.29	9.53	9.7	9.39	8.74	11.43	7.61	10.288	9.374
ENSMUSG00000014837	4931428F04Rik	7.17	6.38	7.1	6.98	8.09	8.79	9.61	7.94	7.99	7.22	7.144	8.31
ENSMUSG00000014846	Tppp3	8.17	10.48	10.57	8.47	9.69	7.78	12.79	11.55	10.43	9.98	9.476	10.506
ENSMUSG00000014850	Msh3	17.53	13.52	17.45	15.18	16.63	15.56	17.97	16.92	13.29	15.5	16.062	15.848
ENSMUSG00000014852	Adamts13	0	0.04	0	0	0	0	0	0	0.02	0	0.008	0.004
ENSMUSG00000014856	Tmem208	31.67	33.01	30.86	30.17	33.1	32.97	32.63	32.95	30.76	33.73	31.762	32.608
ENSMUSG00000014859	E2f4	29.93	35.53	33.08	38.38	38.35	36.82	39.83	37.79	36.83	36.03	35.054	37.46
ENSMUSG00000014867	Surf4	135.79	146.32	140.62	142.25	137.06	150.71	150.66	153.14	147.45	148.67	140.408	150.126
ENSMUSG00000014873	Surf2	23.21	25.91	25.6	23.03	21.26	24.13	25.23	25.72	23.94	23.05	23.802	24.414
ENSMUSG00000014905	Dnajb9	30.5	31.09	32.56	30.6	30.1	32.4	28.25	31.05	30.44	31.86	30.97	30.8
ENSMUSG00000014907	Naf1	13.57	15.79	13.92	13.37	13.91	16.78	12.13	15.02	15.5	16.61	14.112	15.208
ENSMUSG00000014932	Yes1	30.17	30.73	31.22	27.02	30.5	30.24	30.28	30.71	28.74	28.17	29.928	29.628
ENSMUSG00000014956	Ppp1cb	519.69	522.96	531.74	482.81	507.74	467.09	483.1	498.29	501.57	487.79	512.988	487.568
ENSMUSG00000014959	Gorasp2	89.3	104.16	99.46	97.48	92.6	99.39	104.61	98.76	96.43	103.35	96.6	100.508
ENSMUSG00000014980	Tsen15	32.66	38.52	33.57	32.22	33.31	32.91	36.34	35.42	35.6	33.27	34.056	34.708
ENSMUSG00000015001	Oc90	0.04	0.21	0	0	0.1	0	0	0	0	0	0.07	0
ENSMUSG00000015002	Efr3a	35.44	43.71	40.06	37.04	37.13	44.06	43.38	40.18	37.2	37.91	38.676	40.546
ENSMUSG00000015013	Trappc2l	24.78	25.29	25.65	26.13	21.76	24.18	31.64	31.21	29.09	27.53	24.722	28.73
ENSMUSG00000015016	Acsf3	11.76	13.49	12.53	13.06	10.75	13.38	12.23	12.59	11.91	11.82	12.318	12.386
ENSMUSG00000015023	Ddx19a	57	59.87	56.14	56.67	53.5	62.43	63.88	59.24	58.86	58.89	56.636	60.66
ENSMUSG00000015027	Galns	9.4	11.06	10.19	10.74	10.63	12.23	12.69	11.58	11.72	11.97	10.404	12.038
ENSMUSG00000015053	Gata2	11.52	12.76	13.24	11.3	11.62	11.22	10.6	10.8	9.26	12.11	12.088	10.798
ENSMUSG00000015083	C8g	0.65	0.58	1.37	0.98	0.84	1.07	0.84	0.76	1.15	0.62	0.884	0.888
ENSMUSG00000015085	Entpd2	0.38	0.22	0.54	0.26	0.42	0.31	0.32	0.35	0.38	0.33	0.364	0.338
ENSMUSG00000015087	Rabl6	47.22	47.84	51.55	49.31	50.67	48.76	51.13	52.07	52.93	52.49	49.318	51.476
ENSMUSG00000015090	Ptgds	8.16	5.33	10.78	5.29	5.65	5.98	2.74	5.1	4.43	4.52	7.042	4.554
ENSMUSG00000015092	Edf1	128.29	131.77	141.52	139.38	126.63	132.96	157.54	150.86	143.53	137.05	133.518	144.388
ENSMUSG00000015093	Clic3	0.27	0.19	0.43	0.17	0.84	0.57	0.64	0	0.28	0.6	0.38	0.418
ENSMUSG00000015094	Npdc1	18.76	23.6	22.43	19.51	21.94	28.22	26.55	29.64	23.34	22.07	21.248	25.964
ENSMUSG00000015095	Fbxw5	41.12	45.71	43.74	38.76	39.55	46.83	42.83	38	39.77	45.78	41.776	42.642
ENSMUSG00000015112	Slc25a13	49.53	48.59	56.54	49.34	45.4	54.26	51.3	52.13	52	55.48	49.88	53.034
ENSMUSG00000015120	Ube2i	253.34	263.93	266.14	256.22	255.08	251.53	277.61	258.33	250.6	254.05	258.942	258.424
ENSMUSG00000015126	Tsr3	17.13	14.66	16.69	13.05	14.14	14.41	15.9	15.3	14.79	12.68	15.134	14.616
ENSMUSG00000015127	Unkl	6.71	7.24	6.83	6.52	8.01	6.61	7.67	7.64	7.25	6.39	7.062	7.112
ENSMUSG00000015133	Lrrk1	6.22	7.36	6.84	5.67	6.2	7.43	8.62	6.87	6.46	6.45	6.458	7.166
ENSMUSG00000015134	Aldh1a3	1.11	1.02	1.28	0.64	1.19	0.69	1.15	1.21	0.97	0.36	1.048	0.876
ENSMUSG00000015143	Actn1	125.24	143.17	145.18	134.83	129.35	150.06	149.27	130.09	131.78	146.93	135.554	141.626
ENSMUSG00000015149	Sirt2	41.74	48.45	44.8	42.39	43.99	47.31	47.02	44.18	38.83	47.18	44.274	44.904
ENSMUSG00000015165	Hnrnpl	398.63	420.02	423.14	389.04	388.38	410.63	421.47	394.92	367.33	385.85	403.842	396.04
ENSMUSG00000015176	Nolc1	30.05	32.3	30.78	33.26	30.64	32.2	32.33	30.98	31.1	34.49	31.406	32.22
ENSMUSG00000015189	Casd1	46.84	44.74	47.25	49.76	45.78	43.61	39.88	46.67	43.93	43.77	46.874	43.572
ENSMUSG00000015202	Cnksr3	8.26	8.98	10.01	8.62	8.85	9.24	9.39	8.25	7.69	9.04	8.944	8.722
ENSMUSG00000015214	Mtmr1	14.41	13.42	16.73	16.57	14.9	13.9	12.94	16.28	13.11	14.86	15.206	14.218
ENSMUSG00000015217	Hmgb3	149.07	146.55	153.34	129.52	143.84	127.04	139	138.94	124.98	121.27	144.464	130.246
ENSMUSG00000015222	Map2	5.69	5.99	6.08	5.21	7.71	6.06	10.35	7.43	6.97	4.77	6.136	7.116
ENSMUSG00000015224	Cyp2j9	0.77	0.77	0.86	1.08	0.82	0.91	1.58	1.2	1	0.87	0.86	1.112
ENSMUSG00000015242	Nipsnap3a	0	0	0	0	0.06	0	0	0	0	0	0.012	0
ENSMUSG00000015243	Abca1	9.96	9.31	10.54	9.07	10.32	12.19	11.23	9.98	9.49	8.17	9.84	10.212
ENSMUSG00000015247	Nipsnap3b	34.61	41.04	39.68	35.88	34.45	41.17	36.22	39.89	35.88	39.94	37.132	38.62
ENSMUSG00000015289	Lage3	46.96	53.05	53.42	53.76	44.37	47.17	50.51	51.9	49.7	45.13	50.312	48.882
ENSMUSG00000015290	Ubl4a	36.01	33.43	36.4	38.12	32.91	36.47	41.71	36.18	35.48	36.59	35.374	37.286
ENSMUSG00000015291	Gdi1	112.66	120.13	112.6	118.05	118.81	139.37	124.64	111.32	104.38	119.26	116.45	119.794
ENSMUSG00000015305	Sash1	17.48	18.34	21.05	17.28	17.95	21.14	19.29	19.73	18.1	17.76	18.42	19.204
ENSMUSG00000015312	Gadd45b	18.7	20.26	23.52	17.76	19.16	15.72	23.07	18.33	15.93	18.75	19.88	18.36
ENSMUSG00000015314	Slamf6	0	0.02	0.1	0.02	0.04	0	0.2	0.14	0.09	0.1	0.036	0.106
ENSMUSG00000015316	Slamf1	0.12	0.19	0.04	0.23	0.06	0.13	0.17	0.24	0.15	0.15	0.128	0.168
ENSMUSG00000015335	Zdhhc12	18.08	18.06	19.21	14.17	15.98	19.89	20.47	18.36	18.7	18.86	17.1	19.256
ENSMUSG00000015337	Endog	10.94	10.12	12.22	10.48	9.72	12.63	10.38	11.62	10.96	10.73	10.696	11.264
ENSMUSG00000015340	Cybb	1.62	1.55	1.84	1.21	2	2.3	1.92	2.02	1.56	1.46	1.644	1.852
ENSMUSG00000015341	Golga7	89.93	95.41	95.31	89.48	93.68	99.76	99.35	98.95	101.85	94.49	92.762	98.88
ENSMUSG00000015342	Xk	5.74	4.95	3.93	6.06	6.39	7.36	5.39	5.34	7.91	8.73	5.414	6.946
ENSMUSG00000015354	Pcolce2	0.58	0.23	0.7	0.2	0.66	0.75	0.04	0.35	0.58	0.16	0.474	0.376
ENSMUSG00000015355	Cd48	0.4	0.56	0.77	0.5	0.92	0.96	0.43	0.97	0.21	0.47	0.63	0.608
ENSMUSG00000015357	Clpx	33	34.61	34.02	34.43	35.97	32.67	30.9	31.09	33.11	27.47	34.406	31.048
ENSMUSG00000015363	Trabd	34.7	38.35	35.31	37.36	32.9	37.27	32.42	35.44	32.01	36.76	35.724	34.78
ENSMUSG00000015365	Mov10l1	44.37	37.95	42.17	36.1	32.74	36.42	43.49	40.1	37.07	36.29	38.666	38.674
ENSMUSG00000015377	Dennd6b	4.71	4.97	4.78	4.99	4.19	5.04	4.85	4.04	3.68	3.93	4.728	4.308
ENSMUSG00000015396	Cd83	1.27	1.81	2.25	1.18	2.03	1.39	2.39	1.53	1.68	1.18	1.708	1.634
ENSMUSG00000015401	Tmem27	0.22	0	0	0	0.05	0.14	0.31	0.16	0.07	0.07	0.054	0.15
ENSMUSG00000015405	Ace2	0.94	0.69	2.24	0.4	2.6	1.35	2.14	2.44	1.11	0.52	1.374	1.512
ENSMUSG00000015437	Gzmb	0	0	0	0	0	0.06	0	0	0.06	0	0	0.024
ENSMUSG00000015441	Gzmf	0	0	0	0	0	0	0	0	0	0	0	0
ENSMUSG00000015443	Gzmn	0	0	0	0	0	0	0	0	0	0	0	0
ENSMUSG00000015451	C4a	0.78	1.09	0.77	0.49	0.58	0.85	0.56	0.69	0.49	0.44	0.742	0.606
ENSMUSG00000015452	Ager	3.31	3.24	2.79	2.87	2.68	4.94	5.49	4.12	4.17	4.72	2.978	4.688
ENSMUSG00000015461	Atf6b	34.48	33.9	33.34	33.67	31.51	37.81	39.16	35.8	36.91	32.39	33.38	36.414
ENSMUSG00000015467	Egfl8	0.59	0.38	1.29	0.72	1.91	1.12	2.34	2.07	1.29	0.81	0.978	1.526
ENSMUSG00000015468	Notch4	9.11	8.68	8.85	8.74	8.24	9.4	9.66	8.83	9.78	10.78	8.724	9.69
ENSMUSG00000015474	Ppt2	31.53	35.55	35.41	34.15	27.61	34.49	35.92	32.35	32.91	32.97	32.85	33.728
ENSMUSG00000015476	Prrt1	0.87	0.54	0.42	0.24	0.64	0.44	0.88	0.69	0.58	0.33	0.542	0.584
ENSMUSG00000015478	Rnf5	47.23	59.39	55.3	57.1	52.52	60.31	55.27	55.7	54.01	55.72	54.308	56.202
ENSMUSG00000015484	Fam163a	1.97	2.14	1.87	1.87	2.15	2.09	2.21	2.16	2.02	1.92	2	2.08
ENSMUSG00000015488	Cacfd1	36.25	37.13	37.07	36.71	36.45	42.42	43.32	40.26	36.97	37.06	36.722	40.006
ENSMUSG00000015501	Hivep2	6.97	7.71	8.12	7.3	7.44	8.01	6.87	6.91	6.99	8.59	7.508	7.474
ENSMUSG00000015519	2310057J18Rik	0	0	0	0	0	0	0	0	0	0	0	0
ENSMUSG00000015522	Arnt	41.94	45.01	43.52	39.78	41.48	47.82	47.36	41.63	42.13	41.7	42.346	44.128
ENSMUSG00000015533	Itga2	4.05	4.17	4.81	3.66	4.01	4.86	4.6	4.1	4.38	4.5	4.14	4.488
ENSMUSG00000015536	Mocs2	38.47	36.84	36.76	37.47	37.96	36.32	37.66	38.24	37.84	32.23	37.5	36.458
ENSMUSG00000015542	Nat9	16.89	16.51	15.21	13.31	12.75	13.73	19.7	15.96	14.48	15.11	14.934	15.796
ENSMUSG00000015568	Lpl	93.52	101.87	98.63	83.73	81.65	101.75	86.71	94.03	83.27	88.03	91.88	90.758
ENSMUSG00000015575	Atp6v0e	80.43	84.16	85.74	75.07	72.74	82.04	96.28	83.14	79.28	83.59	79.628	84.866
ENSMUSG00000015579	Nkx2-5	76.09	84.52	81.71	85.15	68.42	79.53	85.52	84.1	80.82	87.76	79.178	83.546
ENSMUSG00000015597	Zfp318	21.65	22.61	19.98	20.07	20.48	22.15	13.96	19.46	18.94	20.61	20.958	19.024
ENSMUSG00000015599	Ttbk1	0.14	0.13	0.26	0.08	0.14	0.21	0.24	0.19	0.11	0.21	0.15	0.192
ENSMUSG00000015605	Srf	52.82	65.7	53.3	55.38	47.9	52.78	55.05	51.46	54.3	58.47	55.02	54.412
ENSMUSG00000015619	Gata3	3.24	2.59	3.68	2.91	3.18	3.06	2.45	3.03	2.75	3.1	3.12	2.878
ENSMUSG00000015627	Gata5	14.54	15.98	12.11	14.71	12.48	18.12	15.45	16.04	14.7	18.55	13.964	16.572
ENSMUSG00000015647	Lama5	26.74	22.63	31.49	27.2	24.81	25.64	21.33	26.83	22.64	27.36	26.574	24.76
ENSMUSG00000015652	Steap1	1.16	1.08	1	0.87	1.4	1.21	1.9	1.69	1.92	0.98	1.102	1.54
ENSMUSG00000015653	Steap2	4.48	5.34	4.57	4.58	4.25	5.01	5.14	4	4.02	3.49	4.644	4.332
ENSMUSG00000015656	Hspa8	2125.76	2242.81	2212.1	2317.64	2156.11	2225.68	2198.9	2140.7	2263.69	2497.76	2210.88	2265.35
ENSMUSG00000015659	Serac1	5.76	5.45	5.95	5.66	5.73	4.98	4.76	5.63	5.32	4.87	5.71	5.112
ENSMUSG00000015665	Awat1	0	0	0	0	0	0	0	0	0	0	0	0
ENSMUSG00000015668	Pdzd11	50.6	55.07	57.57	50.57	48.95	49.93	56.47	55.69	51.44	54.02	52.552	53.51
ENSMUSG00000015671	Psma2	182.62	183.57	190.59	166.99	173.38	157.61	197.62	182	180	162.08	179.43	175.862
ENSMUSG00000015672	Mrpl32	56.56	54.65	58.7	53.94	55.07	59.23	53.35	57.49	59.18	59.29	55.784	57.708
ENSMUSG00000015697	Setdb1	29.36	28.88	32.8	32.25	32.04	33.44	31.54	30.6	31.19	31.56	31.066	31.666
ENSMUSG00000015702	Anxa9	0.71	0.85	0.87	0.75	1.01	0.74	0.95	0.92	0.8	0.67	0.838	0.816
ENSMUSG00000015709	Arnt2	10.8	10.93	10.95	10.95	11.54	11.38	13.63	10.97	12.27	8.42	11.034	11.334
ENSMUSG00000015711	Prune	29.12	32.34	34.12	27.03	25.56	33.48	33.39	31.46	28.93	29.43	29.634	31.338
ENSMUSG00000015714	Cers2	82.28	81.52	85.71	81.83	81.57	82.8	80.77	76.1	76.02	77.6	82.582	78.658
ENSMUSG00000015721	Nlrp5	0	0	0.03	0.04	0.04	0.03	0	0.06	0.05	0	0.022	0.028
ENSMUSG00000015733	Capza2	164.41	174.76	188.01	161.06	171.64	166.71	180.64	173.68	167.71	154.5	171.976	168.648
ENSMUSG00000015745	Plekho1	119.91	145.8	128.12	119.46	112.3	143.68	119.83	122.69	121.48	130.97	125.118	127.73
ENSMUSG00000015747	Vps45	27.77	25.97	22.56	25.25	22.11	24.34	31.53	27.93	23.6	24.27	24.732	26.334
ENSMUSG00000015748	Prpf3	32.22	30.46	31.8	39.08	35.74	33.39	34.36	36.03	29.18	34.79	33.86	33.55
ENSMUSG00000015749	Anp32e	269.67	288.04	289.81	245.12	268.91	242.49	255.76	252.2	249.15	246.65	272.31	249.25
ENSMUSG00000015750	Aph1a	81.19	88.76	90.97	82.48	82.98	93.17	98.03	87.59	83.51	86.24	85.276	89.708
ENSMUSG00000015755	Tab2	110.12	111.77	109.58	110.01	103.08	112.11	115.62	109.76	101.94	106.16	108.912	109.118
ENSMUSG00000015757	Ppil4	25.76	26.32	27.6	26.49	26.67	25.65	24.66	24.33	22.78	25.66	26.568	24.616
ENSMUSG00000015759	Cnih1	121.33	136.81	131.1	116.18	122.31	124.12	123.97	128.92	124.4	121.55	125.546	124.592
ENSMUSG00000015766	Eps8	11.82	13.99	12.89	14.21	11.52	15.11	15.63	14.57	13.03	13.05	12.886	14.278
ENSMUSG00000015776	Med22	26.32	25.08	25.25	21.76	24.38	24.83	25.21	24.87	21.76	22.79	24.558	23.892
ENSMUSG00000015787	Abo	0	0	0	0	0	0	0	0	0	0	0	0
ENSMUSG00000015790	Surf1	40.25	41.82	39.31	32.82	32.68	41.41	37.84	34.5	35.59	35.24	37.376	36.916
ENSMUSG00000015804	Med28	71.58	70.79	70.36	70.72	66.84	67.54	72.44	68.99	70.7	63.71	70.058	68.676
ENSMUSG00000015806	Qdpr	69.81	74.67	80.32	70.28	65.88	72.46	74.14	72.47	62.51	64.22	72.192	69.16
ENSMUSG00000015812	Gnrh1	0.43	0.84	0.35	0.5	0.4	0.74	0	0.28	0.71	0.39	0.504	0.424
ENSMUSG00000015829	Tnr	0.11	0.37	0.11	0.03	0.07	0.18	0.04	0.08	0.1	0.19	0.138	0.118
ENSMUSG00000015837	Sqstm1	183.64	187.58	145.82	180.92	193.48	178.26	173.89	175.77	173.48	177.53	178.288	175.786
ENSMUSG00000015839	Nfe2l2	39.92	44.06	42.32	40.18	41.28	44.3	44.24	39.9	46.22	45.51	41.552	44.034
ENSMUSG00000015843	Rxrg	1.47	1.76	1.15	1.65	1.29	1.78	1.41	2.4	1.21	1.07	1.464	1.574
ENSMUSG00000015846	Rxra	28.89	29.61	31.64	28.11	29.95	29.6	29.44	30.07	27.42	27.76	29.64	28.858
ENSMUSG00000015850	Adamtsl4	4.47	7.04	5	4.77	4.23	5.3	7.28	4.71	4.1	4.81	5.102	5.24
ENSMUSG00000015852	Fcrls	7.16	8.65	8.42	7.04	8.09	9.42	8.34	8.24	7.38	6.41	7.872	7.958
ENSMUSG00000015854	Cd5l	0.26	0.13	0.16	0.17	0.12	0.21	0.28	0.16	0.28	0.04	0.168	0.194
ENSMUSG00000015869	Prpsap1	53.27	52.98	52.07	52.75	50.26	60.66	58.06	51.27	49.26	51.21	52.266	54.092
ENSMUSG00000015879	Fam184b	0.49	0.27	0.77	0.3	0.58	0.3	0.48	0.28	0.34	0.15	0.482	0.31
ENSMUSG00000015880	Ncapg	33.13	33.36	34.01	28.71	31.03	34.2	31.8	28.34	28.18	27.15	32.048	29.934
ENSMUSG00000015882	Lcorl	15.14	16.29	17.14	14.14	17.66	16.44	16.86	14.37	15.4	15.74	16.074	15.762
ENSMUSG00000015889	Lta4h	127.16	135.07	138.25	127.29	124.39	139.54	140.69	134.18	135.03	139.94	130.432	137.876
ENSMUSG00000015890	Amdhd1	0.16	0.21	0.3	0.14	0.1	0.07	0.16	0.08	0.03	0.22	0.182	0.112
ENSMUSG00000015932	Dstn	769.15	798.07	785.06	738.92	711.78	731.36	766.2	758.77	765.09	749.59	760.596	754.202
ENSMUSG00000015937	H2afy	95.01	96.53	108.02	97.81	103.33	110.72	104.71	105.63	93.36	96.86	100.14	102.256
ENSMUSG00000015942	Gtf2ird2	7.74	7.26	9.87	8.65	8.35	10.06	8.47	9.31	7.24	8.94	8.374	8.804
ENSMUSG00000015943	Bola1	12.39	13.24	14.92	13.83	14.49	10.95	13.54	13.37	13.38	11.89	13.774	12.626
ENSMUSG00000015944	Gatsl2	9.54	11.29	11.02	9.88	9.97	12.03	11.28	11.65	10.83	11.16	10.34	11.39
ENSMUSG00000015947	Fcgr1	1.83	2.14	1.62	1.83	1.72	2.34	1.38	2.16	1.96	1.49	1.828	1.866
ENSMUSG00000015950	Ncf1	2.72	3.24	3.47	1.99	3.25	2.95	3.19	3.4	2.62	2.79	2.934	2.99
ENSMUSG00000015957	Wnt11	12.89	14.21	12.73	14.19	14.21	17.66	19.07	18.17	16.72	16.23	13.646	17.57
ENSMUSG00000015961	Adss	46.66	45.29	47.46	41.77	45.79	48.19	46.27	44.77	42.33	39.99	45.394	44.31
ENSMUSG00000015962	1700016C15Rik	0	0	0	0	0	0	0	0	0	0	0	0
ENSMUSG00000015966	Il17rb	0.07	0.54	0.09	0	0.09	0.13	0	0.05	0.04	0.18	0.158	0.08
ENSMUSG00000015968	Cacna1d	7.12	8.13	6.9	6.68	6.44	9.69	8.49	8.06	8.49	8.72	7.054	8.69
ENSMUSG00000015970	Chdh	0.14	0.26	0.21	0.27	0.13	0.16	0.1	0.19	0.04	0.05	0.202	0.108
ENSMUSG00000015971	Actr8	27.03	27.88	28.34	28.08	24.1	26.66	27.85	26.43	25.4	25.15	27.086	26.298
ENSMUSG00000015980	Lrrc27	2.83	5.16	3.95	2.08	2.89	4.5	1.92	4.46	3.29	3.68	3.382	3.57
ENSMUSG00000015981	Stk32c	0.64	0.42	0.51	0.43	0.63	0.39	0.71	0.52	0.48	0.29	0.526	0.478
ENSMUSG00000015994	Fnta	78.53	74.34	79.16	72.76	72.39	78.84	78.65	74.59	75.66	70.82	75.436	75.712
ENSMUSG00000016018	Skiv2l2	47.3	48.97	49.79	47.11	46.95	45.91	46.69	44.1	44.79	46	48.024	45.498
ENSMUSG00000016024	Lbp	8.81	13.38	9.56	11.21	9.62	12.28	12.06	9.08	10.25	13.36	10.516	11.406
ENSMUSG00000016028	Celsr1	7.66	7.39	8.87	7.88	6.99	8.68	7.33	7.72	7.31	7.44	7.758	7.696
ENSMUSG00000016087	Fli1	18.58	20.29	18.94	18.57	17.54	17.23	16.05	18.94	16.2	17.81	18.784	17.246
ENSMUSG00000016128	Stard13	6.88	7.01	8.08	6.42	7.54	7.48	8.7	7.02	8.37	6.6	7.186	7.634
ENSMUSG00000016150	Tenm1	0.01	0.03	0.04	0.01	0.04	0.02	0	0.02	0.08	0.02	0.026	0.028
ENSMUSG00000016179	Camk1g	6.11	4.6	5.03	3.71	5.04	5.68	6.34	5.01	5.63	3.45	4.898	5.222
ENSMUSG00000016181	Diexf	19.86	16.03	17.39	20.8	15.01	16.49	14.96	14.56	14.81	12.44	17.818	14.652
ENSMUSG00000016194	Hsd11b1	1.13	0.49	1.51	0.73	0.7	0.6	0.78	1.45	1.11	0.89	0.912	0.966
ENSMUSG00000016200	Syt14	2.36	2.31	2.33	1.6	2.3	2.82	2	2.58	2.4	2.3	2.18	2.42
ENSMUSG00000016206	H2-M3	0.42	0.92	0.34	0.25	0.79	1.14	0.81	0.97	0.52	0.51	0.544	0.79
ENSMUSG00000016239	Lonrf3	0.59	0.73	0.6	0.8	0.75	0.9	0.45	0.49	0.57	0.37	0.694	0.556
ENSMUSG00000016252	Atp5e	475.42	394.02	456.16	469.13	452.5	333.98	471.75	477.5	461.08	408.97	449.446	430.656
ENSMUSG00000016253	Nelfcd	45.26	45.12	46.27	46.52	42.09	42.65	49.28	42.59	46.58	42.96	45.052	44.812
ENSMUSG00000016255	Tubb1	3.99	2.25	2.09	3.26	3.29	4.01	1.93	4.98	2.2	3.66	2.976	3.356
ENSMUSG00000016256	Ctsz	64.09	68.02	72.06	65.85	62.65	73.96	75.22	72.37	70.97	67.57	66.534	72.018
ENSMUSG00000016257	Slmo2	94.23	86.83	99.05	99.04	96.77	95.93	94.5	91.17	88.28	101.98	95.184	94.372
ENSMUSG00000016262	Sertad4	22.15	24.08	27.06	20.35	23.54	26.24	26.92	24.54	21.88	21.35	23.436	24.186
ENSMUSG00000016283	H2-M2	0	0	0	0	0	0	0	0	0	0	0	0
ENSMUSG00000016308	Ube2a	70.01	67.27	71.12	62.93	58.44	61.34	69.09	64.76	62.79	59.98	65.954	63.592
ENSMUSG00000016319	Slc25a5	583.36	613.13	617.84	585.77	544.56	590.09	611.01	593.82	576.56	588.4	588.932	591.976
ENSMUSG00000016327	Atp1b4	0.09	0.12	0.04	0.16	0.15	0.04	0.04	0.03	0.08	0.06	0.112	0.05
ENSMUSG00000016344	Ppdpf	71.57	76.88	75.52	70.2	69.34	75.32	86.77	77.2	76.29	71.25	72.702	77.366
ENSMUSG00000016346	Kcnq2	0.26	0.13	0.07	0.1	0.31	0.22	0.27	0.3	0.2	0.01	0.174	0.2
ENSMUSG00000016349	Eef1a2	148.74	156.27	174.69	141.84	125.61	146.06	134.78	138.79	127.28	124.06	149.43	134.194
ENSMUSG00000016356	Col20a1	0.68	0.33	0.42	0.4	0.59	0.59	0.98	0.79	0.42	0.47	0.484	0.65
ENSMUSG00000016382	Pls3	79.28	77.93	79.69	73.48	82.83	83.89	80.67	84.09	79.2	79.99	78.642	81.568
ENSMUSG00000016386	Mpped2	62.11	67.18	69.08	62.98	58.29	69.35	75.49	68.34	67.96	73.53	63.928	70.934
ENSMUSG00000016409	Nkap	16.35	18.04	19.27	15.2	17.1	18.75	15.77	16.92	15.08	16.38	17.192	16.58
ENSMUSG00000016427	Ndufa1	210.03	171.66	206.09	204.13	196.45	140.19	188.61	194.18	181.87	191.46	197.672	179.262
ENSMUSG00000016458	Wt1	25.41	27.76	25.63	29.53	28.86	29.65	30.21	30.62	26.37	31.33	27.438	29.636
ENSMUSG00000016477	E2f3	23.7	23.88	21.94	26.47	23.84	24.65	24.8	23.34	22.93	23.93	23.966	23.93
ENSMUSG00000016481	Cr1l	50.51	49.85	57.16	48.33	49.42	49.41	55.57	54.61	47.61	46.23	51.054	50.686
ENSMUSG00000016487	Ppfibp1	77.17	74.84	75.61	86.76	76.9	99.29	92.08	84.48	83.07	88.88	78.256	89.56
ENSMUSG00000016493	Cd46	1.03	1.44	1.12	1.5	0.92	0.87	1.08	1.23	0.56	0.59	1.202	0.866
ENSMUSG00000016494	Cd34	95.23	96.2	116.39	88.64	92.06	93.17	112.13	98.41	93.06	98.15	97.704	98.984
ENSMUSG00000016495	Plgrkt	27.09	27.19	32.45	29.21	27.03	24.94	23.11	26.66	27.15	22.72	28.594	24.916
ENSMUSG00000016496	Cd274	0.58	0.67	0.72	0.53	0.41	0.67	0.41	0.75	0.47	0.49	0.582	0.558
ENSMUSG00000016498	Pdcd1lg2	0	0.08	0.05	0	0	0	0	0	0	0	0.026	0
ENSMUSG00000016503	Gtf3a	34.8	36.26	38.18	35.71	35.02	37.57	40.62	37.12	35.62	36.04	35.994	37.394
ENSMUSG00000016510	Mtif3	13.53	13.46	15.49	13.14	12.76	15.43	14.35	14.83	12.62	12.56	13.676	13.958
ENSMUSG00000016520	Lnx2	13.09	13.73	13.23	13.84	14.02	14.1	13.57	12.9	12.74	13.11	13.582	13.284
ENSMUSG00000016524	Il19	0	0	0.29	0.12	0	0	0	0	0.12	0	0.082	0.024
ENSMUSG00000016526	Dyrk3	2.57	2.98	1.33	4.16	3.67	2.79	1.78	2.76	4.16	5.6	2.942	3.418
ENSMUSG00000016528	Mapkapk2	127.98	145.19	143.33	131.09	119.8	133.95	129.56	132.53	126.41	138.12	133.478	132.114
ENSMUSG00000016529	Il10	0	0	0	0	0	0	0	0	0	0	0	0
ENSMUSG00000016534	Lamp2	153.8	154.8	158	141.55	146.78	160.82	158.53	161.25	147.8	152.97	150.986	156.274
ENSMUSG00000016541	Atxn10	133.63	144.41	146.82	127.28	131.17	143.79	151.41	148.04	135.68	133.99	136.662	142.582
ENSMUSG00000016552	Foxred2	1.65	1.86	1.5	1.72	1.92	1.59	2.19	1.7	1.91	1.52	1.73	1.782
ENSMUSG00000016554	Eif3d	113.79	122.08	119.5	113.59	110.67	122.97	120	122.96	117.97	115.26	115.926	119.832
ENSMUSG00000016559	H3f3b	367.77	357.57	373.44	294.69	362.72	351.42	401.11	370.15	327.13	288.73	351.238	347.708
ENSMUSG00000016619	Nup50	27.45	27.99	29.3	29.12	30.96	28.72	30.59	28.78	30.16	30.19	28.964	29.688
ENSMUSG00000016624	Phf21b	0.66	1	0.99	1.29	1.87	1.98	3.52	0.66	1.36	1.01	1.162	1.706
ENSMUSG00000016626	Nlrp14	0	0	0	0	0	0	0	0	0	0	0	0
ENSMUSG00000016637	Ift27	17.14	17.21	18.82	16.03	19.48	17.09	13.87	18.91	18.14	15.95	17.736	16.792
ENSMUSG00000016664	Pacsin2	50.59	55.74	57.15	54.09	50.81	57.06	58.74	55.53	53.08	55.74	53.676	56.03
ENSMUSG00000016756	Cmah	0.25	0.27	0.36	0.41	0.48	0.29	0.69	0.36	0.58	0.54	0.354	0.492
ENSMUSG00000016757	Ttll12	20.17	21.1	20.7	19.12	18.86	24.54	24.01	22.54	20.67	23.4	19.99	23.032
ENSMUSG00000016758	Bik	15.11	15.12	14.08	17.69	13.9	15.89	14.13	16.49	14.39	14.61	15.18	15.102
ENSMUSG00000016763	Scube1	15.07	12.74	15.71	14.7	14.95	18.57	18.99	15.23	16.48	14.45	14.634	16.744
ENSMUSG00000016831	Tox4	30.8	30.8	29.86	27.91	31.88	30.25	34.32	30.4	32.64	31.03	30.25	31.728
ENSMUSG00000016833	Mrps18c	72.32	81.67	74.08	73.82	73.75	75.71	77.2	70.5	69.94	66.88	75.128	72.046
ENSMUSG00000016918	Sulf1	87.96	84.4	107.29	78.38	108.16	93.25	103.49	95.6	80.26	72.45	93.238	89.01
ENSMUSG00000016921	Srsf6	217.48	222.31	230.89	228.85	224.62	224.45	229.81	218.27	203.94	204.12	224.83	216.118
ENSMUSG00000016933	Plcg1	51.6	52.66	56.09	50	51.84	58.32	52.4	51.9	47.8	44.74	52.438	51.032
ENSMUSG00000016940	Kctd2	23.83	20.4	22.52	21.59	19.2	20.53	22.84	20.68	18.9	18.93	21.508	20.376
ENSMUSG00000016942	Tmprss6	0.04	0	0.02	0	0	0.16	0	0.14	0.08	0.17	0.012	0.11
ENSMUSG00000016946	Kctd5	30.55	32.43	31.25	29.11	32.73	31.43	32.65	32.43	34.01	31.87	31.214	32.478
ENSMUSG00000016982	Pom121l2	0.02	0	0	0	0.03	0	0	0.03	0.04	0.05	0.01	0.024
ENSMUSG00000016984	Etaa1	12.79	11.57	13.24	11.06	12.28	12.01	13.55	12.05	11.93	11.36	12.188	12.18
ENSMUSG00000016995	Matn4	6.57	6.91	7.81	4.73	7.5	8.92	9.23	9.15	8.78	4.72	6.704	8.16
ENSMUSG00000016998	Svs4	0	0	0	0	0	0	0	0	0	0	0	0
ENSMUSG00000017000	Svs6	0	0	0	0	0	0	0	0	0	0	0	0
ENSMUSG00000017002	Slpi	0.49	0.39	0.44	0.14	0.37	1.26	0.35	0.84	0.4	0.33	0.366	0.636
ENSMUSG00000017003	Svs3a	0	0	0	0	0	0	0	0	0	0	0	0
ENSMUSG00000017004	Svs5	0	0	0	0	0	0	0	0	0	0	0	0
ENSMUSG00000017007	Rbpjl	0.07	0.05	0.12	0.05	0.1	0.22	0.08	0.15	0.07	0.08	0.078	0.12
ENSMUSG00000017009	Sdc4	29.39	29.55	28.94	26.78	27.86	32.75	31.37	30.98	29.84	31.56	28.504	31.3
ENSMUSG00000017049	Ccdc70	0	0	0	0	0	0	0	0	0	0	0	0
ENSMUSG00000017057	Il13ra1	26.85	27.83	29.31	21.5	25.41	28.13	26.7	27.5	25.38	22.33	26.18	26.008
ENSMUSG00000017064	Prl5a1	0	0	0	0	0	0	0	0	0	0	0	0
ENSMUSG00000017119	Nbr1	76.42	66.98	80.46	79.28	73.06	79.96	75.32	72.92	74.16	73.69	75.24	75.21
ENSMUSG00000017132	Cyth1	20.96	25.83	24.78	21.07	23.57	23.23	22.81	23.83	27.54	21.25	23.242	23.732
ENSMUSG00000017144	Rnd3	35.6	36.35	35.49	35.67	40.41	36.79	40.32	37.35	40.74	35.24	36.704	38.088
ENSMUSG00000017146	Brca1	11.27	10.01	11.85	10.77	11.86	10.31	11.15	9.9	10.06	10.19	11.152	10.322
ENSMUSG00000017165	Gast	0	0	0	0	0	0.21	0	0	0.2	0.23	0	0.128
ENSMUSG00000017167	Cntnap1	0.6	0.86	0.79	1.08	0.81	1.03	0.75	0.9	0.71	0.86	0.828	0.85
ENSMUSG00000017176	Nt5c3b	64.69	72.29	71.52	60.2	60.79	66.1	67.27	71.13	65	61.52	65.898	66.204
ENSMUSG00000017188	Coa3	69	74.76	73.25	68.61	63.35	65.51	78.78	68.5	65.1	69.31	69.794	69.44
ENSMUSG00000017195	Zpbp2	0.1	0.32	0.32	0.22	0.15	0	0	0.16	0.19	0.35	0.222	0.14
ENSMUSG00000017204	Gsdma	0	0	0	0	0	0.03	0	0	0	0	0	0.006
ENSMUSG00000017210	Med24	33.22	36.81	39.59	33.61	41.13	36.05	47.39	41.66	36.16	39.55	36.872	40.162
ENSMUSG00000017211	Gsdma2	0	0	0	0	0	0	0	0	0	0	0	0
ENSMUSG00000017221	Psmd3	99.67	113.71	105.74	102.68	97.47	114.11	112.37	106.68	103.49	108.01	103.854	108.932
ENSMUSG00000017264	Exosc10	51.43	55.64	53.81	50.56	47.17	57.28	56.56	53.07	51.17	54.53	51.722	54.522
ENSMUSG00000017286	Glod4	98.59	101.46	99.89	106.53	85.93	95.11	95.11	101.58	87.52	88.12	98.48	93.488
ENSMUSG00000017288	Vps53	27.88	26.63	28.34	28.74	25.43	31.51	29.29	30.61	27.77	26.74	27.404	29.184
ENSMUSG00000017291	Taok1	33.27	37.17	37.52	34.36	34.75	35.92	31.79	33.1	33.97	37.59	35.414	34.474
ENSMUSG00000017299	Dnttip1	32.24	31.07	32.88	28.29	32.27	30.97	34.84	32.27	31.28	31.9	31.35	32.252
ENSMUSG00000017300	Tnnc2	0.1	1.4	0.12	0.18	1.54	0	0.59	0.28	0	0.28	0.668	0.23
ENSMUSG00000017307	Acot8	10.15	10.21	9.98	10.1	8.08	8.75	9.05	8.53	9.62	10.69	9.704	9.328
ENSMUSG00000017309	Cd300lg	2.21	2.77	2.21	2	1.91	2.9	2.17	3.05	2.19	2.74	2.22	2.61
ENSMUSG00000017310	Spint4	0.09	0	0	0	0.18	0.49	0	0	0.23	0	0.054	0.144
ENSMUSG00000017311	Pyy	0	0	0.16	0	0.2	0.17	0	0.21	0	0	0.072	0.076
ENSMUSG00000017314	Mpp2	14.72	14.81	13.71	13.29	12.8	18.04	16.27	15.1	15.24	15.25	13.866	15.98
ENSMUSG00000017316	Ppy	0	0	0	0	0	0	0	0	0	0	0	0
ENSMUSG00000017344	Vtn	0	0.21	0	0.18	0.11	0.14	0.22	0.26	0.26	0	0.1	0.176
ENSMUSG00000017376	Nlk	24.68	27.25	26.44	29.32	27.43	29.92	24.33	24.07	29.14	26.42	27.024	26.776
ENSMUSG00000017386	Traf4	31.25	31.62	29.99	32.17	32.59	34.68	36.99	33.81	34.52	31.29	31.524	34.258
ENSMUSG00000017390	Aldoc	8.95	8.71	11.65	10.83	8.95	11.45	10.26	13.58	11.73	10.29	9.818	11.462
ENSMUSG00000017400	Stac2	1.61	2.4	1.98	1.88	1.49	1.3	1.16	1.59	1.17	1.05	1.872	1.254
ENSMUSG00000017404	Rpl19	1181.51	1193.98	1255.57	1148.07	1198.2	1138.29	1280.12	1247.49	1197.55	1144.94	1195.47	1201.68
ENSMUSG00000017405	Nek8	9.79	9.41	9.48	6.78	9.41	9.95	9.43	9.41	8.49	10.61	8.974	9.578
ENSMUSG00000017412	Cacnb4	0.59	0.47	0.5	0.5	0.57	0.73	0.37	0.62	0.5	0.46	0.526	0.536
ENSMUSG00000017417	Plxdc1	0.41	0.23	0.81	0.24	0.33	0.18	0.2	0.29	0.4	0.26	0.404	0.266
ENSMUSG00000017418	Arl5b	30.03	30.53	29.57	28.5	32.07	28.45	28.15	28.51	31.26	30.68	30.14	29.41
ENSMUSG00000017421	Zfp207	157.96	162.98	165.25	164.86	156.86	160.72	160.5	154.33	156.67	167.87	161.582	160.018
ENSMUSG00000017428	Psmd11	88.37	105.24	99.47	97.63	97.08	105.34	78.55	96.29	92.74	99.01	97.558	94.386
ENSMUSG00000017446	C1qtnf1	8.91	8.92	9.57	8.82	8.21	9.31	9.84	9.33	8.26	6.81	8.886	8.71
ENSMUSG00000017453	Pipox	3.27	3.68	3.22	3.44	2.5	2.06	1.53	2.31	1.98	1.66	3.222	1.908
ENSMUSG00000017466	Timp2	111.09	97.22	113.06	105.38	105.64	102.15	121.51	109.43	108.98	98.48	106.478	108.11
ENSMUSG00000017478	Zc3h18	35.21	36.82	37.95	38.96	36.99	42.24	43.37	36.02	35.21	41.39	37.186	39.646
ENSMUSG00000017485	Top2b	107.49	99.24	120.13	97.12	107.08	101.11	98.08	100.17	90.89	91.98	106.212	96.446
ENSMUSG00000017491	Rarb	22.4	21.69	21.35	19.83	20.87	23.66	22.73	22.44	20.67	18.28	21.228	21.556
ENSMUSG00000017493	Igfbp4	305.97	312.29	309.43	277.34	293.65	358.01	340.62	331.93	326.56	310.44	299.736	333.512
ENSMUSG00000017499	Cdc6	16.15	17.58	18.28	18.08	17.82	15.83	16	15.17	16.87	17.22	17.582	16.218
ENSMUSG00000017548	Suz12	55.25	55.96	62.91	60.56	61.4	56.32	51.95	54.8	57.32	58.53	59.216	55.784
ENSMUSG00000017550	Atad5	10.63	9.72	10.69	9.23	9.67	9.16	9.3	8.6	8.13	8.46	9.988	8.73
ENSMUSG00000017561	Crlf3	29.85	32.55	25.7	33.21	29.96	32.35	29.62	33.14	28.7	35.89	30.254	31.94
ENSMUSG00000017588	Krt27	0	0	0	0	0	0	0.12	0	0	0	0	0.024
ENSMUSG00000017607	Tns4	0.21	0.21	0.31	0.21	0.03	0.14	0.3	0.31	0.13	0.09	0.194	0.194
ENSMUSG00000017615	Tnfaip1	67.09	78.02	73.01	68.13	67.9	73.33	73.23	72.45	70.65	72.7	70.83	72.472
ENSMUSG00000017631	Abr	39.72	40.72	41.87	39.88	36.73	48.18	48.33	43.31	42.46	39.01	39.784	44.258
ENSMUSG00000017639	Rab11fip4	0.87	1.17	0.94	0.87	0.99	0.81	1.11	1.17	1.17	0.6	0.968	0.972
ENSMUSG00000017652	Cd40	7.6	8.18	5.31	6.18	5.85	6.63	5.63	7.01	5.93	5.99	6.624	6.238
ENSMUSG00000017664	Slc35c2	17.86	21.93	19.69	20.55	18.47	22.92	23.43	21.09	18.6	19.12	19.7	21.032
ENSMUSG00000017667	Zfp334	11.15	11	11.29	10.54	11.26	11.66	12.13	11.27	11.56	11.39	11.048	11.602
ENSMUSG00000017670	Elmo2	26.98	29.21	29.68	27.39	28.25	29.45	30.88	28.68	26.47	27.73	28.302	28.642
ENSMUSG00000017677	Wsb1	185.4	195.84	193.33	167.72	185.73	215.48	206.44	184.26	174.34	171.36	185.604	190.376
ENSMUSG00000017679	Ttpal	18.45	21.01	19.91	19.89	19.5	18.22	23.08	19.31	18.67	19.92	19.752	19.84
ENSMUSG00000017686	Rhot1	48.39	51.88	50.38	46.8	45.2	48.17	43.59	46.76	43.98	48.71	48.53	46.242
ENSMUSG00000017688	Hnf4g	0	0.06	0	0	0	0	0	0	0	0	0.012	0
ENSMUSG00000017692	Rhbdl3	1.54	1.23	1.54	1.34	1.79	1.4	1.78	1.24	1.33	1	1.488	1.35
ENSMUSG00000017697	Ada	2.7	2.25	2.54	1.93	2.83	3.31	4.43	2.86	3.28	3.34	2.45	3.444
ENSMUSG00000017707	Serinc3	155.51	156.81	151.52	149.01	145.23	162.89	154.14	163.32	157.33	156.53	151.616	158.842
ENSMUSG00000017713	Tha1	3.17	2.43	2.79	2.66	2.33	2.4	4.25	2.99	2.61	3.96	2.676	3.242
ENSMUSG00000017715	Pgs1	16.75	17.58	18.36	16.58	16.31	17.85	19.22	17.45	17.75	19.43	17.116	18.34
ENSMUSG00000017716	Birc5	110.24	115.36	120.14	109.74	106	108.32	117.17	107.27	104.31	100.49	112.296	107.512
ENSMUSG00000017718	Afmid	11.3	14.11	12.35	10.36	10.51	8.73	9.71	9.23	8.73	7.5	11.726	8.78
ENSMUSG00000017720	Trp53tg5	0	0	0	0	0	0	0	0	0	0	0	0
ENSMUSG00000017721	Pigt	62.37	69.65	60.76	59.28	55.45	72.42	68.57	69.27	64.8	67.13	61.502	68.438
ENSMUSG00000017723	Wfdc2	5.23	7.65	3.05	4.33	4.8	5.8	4.14	8.11	6.43	2.2	5.012	5.336
ENSMUSG00000017724	Etv4	8.74	7.52	8.84	9.67	9.49	11.07	10.71	10.7	7.31	10.98	8.852	10.154
ENSMUSG00000017733	Eppin	0	0	0	0	0	0	0	0	0	0	0	0
ENSMUSG00000017734	Dbndd2	13.97	14.68	10.21	10.34	13.24	11.76	15.81	15.07	11.82	14.9	12.488	13.872
ENSMUSG00000017737	Mmp9	0.12	0.16	0.52	0.11	0.25	0.27	1.05	0.3	0.23	0.34	0.232	0.438
ENSMUSG00000017740	Slc12a5	0.75	1.38	1.93	1.05	1.6	1.57	1.63	1.12	1.93	0.91	1.342	1.432
ENSMUSG00000017747	Ghdc	7.44	8.5	8.48	7.18	6.69	9.59	9.94	7.81	7.91	7.47	7.658	8.544
ENSMUSG00000017754	Pltp	6.85	4.69	5.85	5.34	7.21	8.16	8.03	8.03	7.9	8.01	5.988	8.026
ENSMUSG00000017756	Slc12a7	32.34	35.93	34.72	33.31	29.03	36.83	32.48	32.51	32.53	38.2	33.066	34.51
ENSMUSG00000017760	Ctsa	107.96	117.55	116.78	110.45	101.11	123.07	114.66	110.73	108.29	106.59	110.77	112.668
ENSMUSG00000017764	Zswim1	4.26	4.14	5.09	4.62	4.68	5.34	5.22	4.47	4.6	4.63	4.558	4.852
ENSMUSG00000017765	Slc12a4	34.12	39.02	38.61	35.54	35.55	46.87	39.71	38.74	36.12	38.23	36.568	39.934
ENSMUSG00000017767	Spata25	0.09	0	0.3	0.28	0	0.23	0	0.31	0.39	0.34	0.134	0.254
ENSMUSG00000017774	Myo1c	71.8	77.21	77.8	70.27	69.25	79.99	75.08	73.55	71.62	82.07	73.266	76.462
ENSMUSG00000017776	Crk	103.39	105.6	111.48	104.02	104.22	103.33	110.77	104.59	103.9	106.93	105.742	105.904
ENSMUSG00000017778	Cox7c	456.45	401.31	432.73	452.85	471.75	355.04	485.87	443.19	444.5	395.12	443.018	424.744
ENSMUSG00000017781	Pitpna	94.29	101.93	101.49	92.73	91.32	101.95	93.33	100.32	95.23	97.37	96.352	97.64
ENSMUSG00000017801	Mlx	30.27	35.7	26.65	34.5	31.81	33.68	33.65	27.87	28	31.92	31.786	31.024
ENSMUSG00000017802	Fam134c	33.24	33.12	32.89	32.01	31.79	32.83	33.14	34.08	32.55	31.59	32.61	32.838
ENSMUSG00000017817	Jph2	113.62	126.55	119.13	115.23	95.26	108.54	112.8	111.38	103.85	112.31	113.958	109.776
ENSMUSG00000017830	Dhx58	0.68	1.33	0.56	0.49	1.2	2.17	1.73	1.16	0.81	0.9	0.852	1.354
ENSMUSG00000017831	Rab5a	72.63	73.51	73.88	66.27	70.13	71.53	71.61	75.35	74.28	70.21	71.284	72.596
ENSMUSG00000017832	Hspb9	0.11	0	0	0.19	0	0.14	0	0	0	0	0.06	0.028
ENSMUSG00000017837	Nkiras2	37.5	39.49	40.97	34.78	37.97	39.75	37.84	38.37	37.81	38.48	38.142	38.45
ENSMUSG00000017843	Ppp2r5c	71.07	73.02	76.83	69.68	67.95	78.37	74.38	73.13	68.95	68.22	71.71	72.61
ENSMUSG00000017858	Ift52	30.33	33.05	30.86	27.76	30.06	28.79	29.42	28.21	26.66	25.73	30.412	27.762
ENSMUSG00000017861	Mybl2	14.35	16.84	16.42	18.58	14.88	15.77	17.67	15.41	16.51	14.01	16.214	15.874
ENSMUSG00000017868	Sgk2	0.02	0.05	0	0	0.02	0	0	0	0	0	0.018	0
ENSMUSG00000017897	Eya2	2.13	0.62	2.53	0.98	2.77	0.81	0.85	2.11	1.19	0.14	1.806	1.02
ENSMUSG00000017922	Prl3c1	0	0	0	0	0	0	0	0	0	0	0	0
ENSMUSG00000017929	B4galt5	27.21	29.17	26.61	25.06	26.07	27.38	39.68	27.76	31.59	30.03	26.824	31.288
ENSMUSG00000017943	Gdap1l1	0.28	0.44	0.22	0.59	0.81	0.27	0.99	0.43	0.77	0.38	0.468	0.568
ENSMUSG00000017950	Hnf4a	0.01	0	0.02	0	0.01	0	0.09	0.01	0.02	0	0.008	0.024
ENSMUSG00000017969	Ptgis	22.3	22.48	25.65	22.18	22.3	27.65	33.03	25.86	25.89	29.32	22.982	28.35
ENSMUSG00000017978	Cadps2	2.52	2.57	2.33	1.54	2.82	3.02	3.79	2.57	3.37	2.01	2.356	2.952
ENSMUSG00000017999	Ddx27	22.93	23.37	25.69	24.2	22.81	24.74	26.82	23.05	25.55	25.24	23.8	25.08
ENSMUSG00000018001	Cyth3	32.93	36.67	39.45	30.94	33.35	39.67	35.97	38.36	33.85	36.25	34.668	36.82
ENSMUSG00000018008	Cyth4	2.62	2.95	3.45	2.71	3.76	3.87	3.04	3.21	3.2	2.72	3.098	3.208
ENSMUSG00000018012	Rac3	7.33	4.86	8.65	8.52	8.87	6.62	7.64	7.91	8.35	5.38	7.646	7.18
ENSMUSG00000018040	Rrp7a	53.72	57.48	54.63	52.09	49.56	56.49	55.12	55.23	50.96	50.97	53.496	53.754
ENSMUSG00000018042	Cyb5r3	97.33	101.07	93.07	91.95	84.86	100.71	102.37	116.39	100.46	92.84	93.656	102.554
ENSMUSG00000018068	Ints2	13.51	14.89	13.51	14.47	14.21	16.29	15.75	14.21	12.91	13.65	14.118	14.562
ENSMUSG00000018076	Med13l	16.83	17.76	17.6	17.28	17.97	18.08	17.45	17.59	16.23	17.37	17.488	17.344
ENSMUSG00000018102	Hist1h2bc	31.92	30.45	32.87	29.5	31.27	38.99	36.01	40.4	34.33	34.88	31.202	36.922
ENSMUSG00000018126	Baiap2l2	5.06	4.56	5.84	6.24	4.38	6.28	5.89	6.43	5.1	5.27	5.216	5.794
ENSMUSG00000018143	Mafk	13.55	15.87	15.56	15.8	14.93	14.56	12.81	13.49	16.12	17.07	15.142	14.81
ENSMUSG00000018160	Med1	27.04	29.88	29.11	30.09	24.74	29.59	33.98	26.64	26.13	28.24	28.172	28.916
ENSMUSG00000018166	Erbb3	7.91	7.62	7.68	6	7.47	9.18	9.5	9.27	8.66	7.26	7.336	8.774
ENSMUSG00000018167	Stard3	25.24	25.59	26.35	25.1	23.47	26.24	24.56	25.19	23.95	23.77	25.15	24.742
ENSMUSG00000018168	Ikzf3	0.05	0	0.13	0.03	0	0	0.05	0.04	0.13	0.05	0.042	0.054
ENSMUSG00000018169	Mfng	7.11	6.2	8.29	6.29	5.9	8.11	6.65	7.47	7.54	6.45	6.758	7.244
ENSMUSG00000018171	Vmp1	61.95	59.74	64.31	56.01	56.39	61.66	69.25	66.46	72.31	64.3	59.68	66.796
ENSMUSG00000018189	Uchl5	45.64	42.59	43.67	37.07	38.29	38.87	45.02	42.17	37.91	38.9	41.452	40.574
ENSMUSG00000018196	Glrx2	54.87	58.06	55.49	54.32	51.35	45.99	54.92	51.1	50.81	52.14	54.818	50.992
ENSMUSG00000018199	Trove2	22.32	23.31	23.18	21.01	22.06	23.78	22.47	21.52	21.17	22.4	22.376	22.268
ENSMUSG00000018209	Stk4	21.46	23.88	21.77	20.67	21.87	22.31	22.39	21.91	21.49	23.3	21.93	22.28
ENSMUSG00000018211	Wfdc15b	0	0	0	0	0	0	0	0	0	0	0	0
ENSMUSG00000018217	Pmp22	52.78	52.24	56.56	44.02	49.71	53.76	57.68	54.89	52.34	49.33	51.062	53.6
ENSMUSG00000018238	Gdf9	0.75	1.82	1.09	0.39	0.52	0.57	0.52	0.62	0.74	0.74	0.914	0.638
ENSMUSG00000018239	Zcchc10	10.93	13.22	12.2	13.29	12.53	12.87	11.83	12.48	14.04	12.54	12.434	12.752
ENSMUSG00000018259	Prl8a2	0	0	0	0.13	0	0	0	0	0	0	0.026	0
ENSMUSG00000018263	Tbx5	50.82	52.88	45.09	51.09	48.18	54.97	52.03	52.21	48.07	49.44	49.612	51.344
ENSMUSG00000018286	Psmb6	229.1	251.45	234.23	230.23	237.18	226.17	256.36	247.69	236.1	225.26	236.438	238.316
ENSMUSG00000018287	Spag7	109.91	112.39	117.05	97.61	102.91	102.34	103.15	107.22	103.32	97.6	107.974	102.726
ENSMUSG00000018293	Pfn1	737.25	759.84	772.55	723.12	704.55	760.28	791.69	789.7	751.18	769.97	739.462	772.564
ENSMUSG00000018322	Tomm34	33.32	35.17	37.07	31.19	30.91	38.96	36.99	37.21	34.19	34.74	33.532	36.418
ENSMUSG00000018326	Ywhab	202.05	213.46	213.32	200.23	201.02	219.55	221.07	216.63	215.23	206.41	206.016	215.778
ENSMUSG00000018334	Ksr1	10.75	12.04	10.11	11.2	10.51	11.64	10.56	10.96	10.89	13.15	10.922	11.44
ENSMUSG00000018339	Gpx3	565.12	616.2	500.75	567.01	484.14	684.37	657.2	659.79	656.14	695.41	546.644	670.582
ENSMUSG00000018340	Anxa6	329.07	342.78	339.17	315.25	309.76	345.96	341.98	339.8	319.79	324.53	327.206	334.412
ENSMUSG00000018341	Il12rb2	0.29	0.05	0.31	0.11	0.25	0.08	0.26	0.14	0.24	0.1	0.202	0.164
ENSMUSG00000018347	Zkscan6	8.46	8.15	8.46	7.2	7.88	8.42	8.43	7.45	8.4	7.92	8.03	8.124
ENSMUSG00000018362	Kpna2	173.29	197.82	181.93	178.92	180.49	176.62	169.06	162.35	169.21	187.07	182.49	172.862
ENSMUSG00000018363	Smurf2	41.95	45.97	48	44.91	42.2	43.97	44.6	45.79	45.03	42.17	44.606	44.312
ENSMUSG00000018372	Cep95	14.31	14.29	14.98	15.95	13.44	17.06	11.4	11.69	13.82	14.33	14.594	13.66
ENSMUSG00000018377	Vezf1	34.37	35.67	36.23	31.91	33.71	34.73	33.42	31.23	30.83	30.6	34.378	32.162
ENSMUSG00000018378	Cuedc1	24.24	27.05	26.25	22.71	24.68	33.03	30.26	27	20.76	22.79	24.986	26.768
ENSMUSG00000018379	Srsf1	365	377.13	393.32	382.71	386.46	366.37	397.44	366.3	339.08	363.28	380.924	366.494
ENSMUSG00000018381	Abi3	11.85	15.2	14.46	10.82	12.41	16.02	11.59	14.28	15.33	14.32	12.948	14.308
ENSMUSG00000018387	Shroom1	2.34	3.72	3.03	6.37	2.5	3.85	4.67	7.82	3.7	3.98	3.592	4.804
ENSMUSG00000018395	Kif3a	25.66	23.04	24.38	22.14	25.06	25.02	25.4	25.74	21.76	21	24.056	23.784
ENSMUSG00000018398	2008-09-01	45.03	50.07	50.56	43.74	46.99	48.49	50.06	47.51	42.15	45.01	47.278	46.644
ENSMUSG00000018401	Mtmr4	19.25	21.24	19.38	22.58	22.15	22.52	20.93	19.3	22.13	24.7	20.92	21.916
ENSMUSG00000018405	Mrm1	8.16	8.76	8.71	9.7	8.45	7.5	9.65	9.46	7.07	9.7	8.756	8.676
ENSMUSG00000018411	Mapt	0.92	0.64	0.94	0.73	0.81	0.93	0.52	0.99	1.06	0.48	0.808	0.796
ENSMUSG00000018412	Kansl1	33.84	35.42	36.6	33.62	35.85	40.68	38.44	35.22	33.6	32.45	35.066	36.078
ENSMUSG00000018415	Gid4	21.46	23.46	24.33	21.78	21.28	22.51	21.69	20.79	21.15	22.16	22.462	21.66
ENSMUSG00000018417	Myo1b	34.52	32.08	34.8	28.94	32.7	38.21	34.79	35.2	34.12	33.32	32.608	35.128
ENSMUSG00000018425	Dhx40	20.1	20.18	21.55	17.68	19.47	20.55	20.95	19.01	18.92	17.27	19.796	19.34
ENSMUSG00000018427	Ypel2	32.99	34.48	32.3	32.56	30.5	30.8	29.65	28.95	30.04	30.79	32.566	30.046
ENSMUSG00000018428	Akap1	48.76	53.78	53.29	48.01	46.69	54.28	52.07	50.17	47.89	50.18	50.106	50.918
ENSMUSG00000018433	Nol11	33.26	35.24	36.37	31.99	32.43	32.64	36.07	33.73	32.26	33.85	33.858	33.71
ENSMUSG00000018442	Derl2	22.46	23.62	21.42	21.57	21.25	22.7	23.39	23.45	22.54	21.23	22.064	22.662
ENSMUSG00000018446	C1qbp	208.13	239.95	235.02	230.8	211.19	231.86	218.41	211.8	214.33	226.37	225.018	220.554
ENSMUSG00000018449	Rpain	26.84	20.1	28.47	27.99	24.41	22.81	22.57	20.95	18.21	23.81	25.562	21.67
ENSMUSG00000018451	6330403K07Rik	31.84	26.7	34.74	24.71	36.52	30.56	30.72	36.81	35.44	29.03	30.902	32.512
ENSMUSG00000018459	Slc13a3	0.4	0.37	0.05	0.07	0.16	0.25	0.57	0.13	0.03	0.27	0.21	0.25
ENSMUSG00000018470	Kcnab3	0.95	0.93	1.37	1.15	1.03	0.97	1.09	1.04	1.77	1.05	1.086	1.184
ENSMUSG00000018474	Chd3	89.17	84.61	97.71	80.11	105.17	94.42	103.86	96.17	89.6	67.24	91.354	90.258
ENSMUSG00000018476	Kdm6b	33.5	37.01	38.59	38.06	34.24	39.75	33.95	34.31	37.72	35.94	36.28	36.334
ENSMUSG00000018479	1700125H20Rik	0	0	0	0.18	0.2	0	0.3	0.1	0.13	0	0.076	0.106
ENSMUSG00000018481	Appbp2	54.6	58.27	57.25	56.72	54.02	59.05	55.83	56.59	55.55	59.14	56.172	57.232
ENSMUSG00000018486	Wnt9b	1.6	2.65	2.16	1.7	1.61	2.31	2.47	1.75	2.23	2.54	1.944	2.26
ENSMUSG00000018500	Adora2b	0.9	0.57	0.92	0.38	0.98	0.56	0.72	1.25	0.8	0.39	0.75	0.744
ENSMUSG00000018501	Ncor1	149.05	145.05	148.75	144.05	128.14	157.98	139.92	129.66	139.02	136.64	143.008	140.644
ENSMUSG00000018507	Trpv2	4.54	4	2.88	4.17	3.49	4.42	4.88	4.67	4.76	5.49	3.816	4.844
ENSMUSG00000018509	Cenpv	20.04	16.66	17.55	15.7	20.07	12.47	12.54	13.75	14.68	16.47	18.004	13.982
ENSMUSG00000018537	Pcgf2	47.45	48.66	50.78	44.05	47.93	55.65	48.99	45.45	43.74	49.14	47.774	48.594
ENSMUSG00000018541	Cwc25	12.55	13.28	12.95	11.87	11.9	12.86	14.23	11.83	11.64	11.4	12.51	12.392
ENSMUSG00000018543	1700001P01Rik	0.47	0.23	0	0	0.22	0.3	0	0.23	0.43	0.47	0.184	0.286
ENSMUSG00000018547	Pip4k2b	27.86	27.47	26.71	24.84	26.71	28.26	29.16	28.83	26.51	28.1	26.718	28.172
ENSMUSG00000018548	Trim37	23.11	25.54	23.32	23.04	23.67	22.97	25.11	21.09	22.41	22.61	23.736	22.838
ENSMUSG00000018554	Ybx2	6.48	8.84	9.49	12.29	7.01	6.39	5.5	6.62	4.72	6.18	8.822	5.882
ENSMUSG00000018559	Ctdnep1	113.23	124.64	125.19	108.23	115.94	117.37	140.14	117.97	106.56	109.88	117.446	118.384
ENSMUSG00000018565	Elp5	62.38	64.64	65.12	63.37	59.79	70.6	66.3	70.79	63.33	65.08	63.06	67.22
ENSMUSG00000018566	Slc2a4	19.15	21.55	22.25	19.35	17.32	19.66	20.12	19.48	17.12	20	19.924	19.276
ENSMUSG00000018567	Gabarap	321.78	340.14	311.93	311.58	331.72	322.8	335.13	326.77	327.3	315.44	323.43	325.488
ENSMUSG00000018569	Cldn7	3.04	1.49	2.12	0.76	3.62	3.3	4.89	1.9	3.18	0.87	2.206	2.828
ENSMUSG00000018570	2810408A11Rik	3.66	3.79	5.47	4.39	3.3	4.53	3.37	4.66	3.87	2.41	4.122	3.768
ENSMUSG00000018572	Phf23	55.25	59.43	53.87	58.25	60.23	56.22	56.7	57.68	57.97	53.34	57.406	56.382
ENSMUSG00000018574	Acadvl	76.72	85.84	90.17	69.97	69.45	79.58	79.17	81.87	68.97	76.61	78.43	77.24
ENSMUSG00000018581	Dnah11	0.02	0.03	0.03	0.12	0.1	0.1	0.07	0.04	0.05	0.06	0.06	0.064
ENSMUSG00000018583	G3bp1	81.48	84.33	85.7	78.97	79.64	82.43	87.27	83.07	80.19	81.66	82.024	82.924
ENSMUSG00000018585	Atox1	76.5	70.5	80.6	73.17	71.8	70.99	94.63	83.82	85.4	80.3	74.514	83.028
ENSMUSG00000018589	Glra2	0.04	0	0.05	0.11	0.06	0.08	0	0	0.05	0.03	0.052	0.032
ENSMUSG00000018593	Sparc	1094.44	1120.08	1219.29	1039	1070.38	1169.69	1237.18	1178.48	1097.44	1088.33	1108.64	1154.22
ENSMUSG00000018595	Glra4	0	0	0	0	0.04	0	0	0	0	0	0.008	0
ENSMUSG00000018599	Mief2	11.58	12.35	11.16	11.89	10.85	13.15	12.22	12.87	12.93	10.94	11.566	12.422
ENSMUSG00000018604	Tbx3	15.47	12.04	12.52	11.01	12.78	15.67	13.55	14.95	12.52	9.2	12.764	13.178
ENSMUSG00000018620	Mmp20	0	0	0	0	0	0	0	0	0	0	0	0
ENSMUSG00000018623	Mmp7	0	0	0	0	0	0	0	0	0	0	0	0
ENSMUSG00000018634	Crhr1	0	0	0	0	0.03	0.03	0	0.03	0	0	0.006	0.012
ENSMUSG00000018648	Dusp14	3.5	2.46	2.54	3.33	3.07	2.99	3.2	3.93	3.85	2.79	2.98	3.352
ENSMUSG00000018651	Tada2a	19.34	16.74	20.78	16.56	20	18.53	19.31	16.59	17.89	16.85	18.684	17.834
ENSMUSG00000018654	Ikzf1	1.14	0.89	1.3	1.38	1.58	1.33	1.62	1.44	1.15	1.26	1.258	1.36
ENSMUSG00000018656	Tcaf3	0	0	0	0	0	0	0	0	0	0	0	0
ENSMUSG00000018659	Pnpo	30.13	20.49	16.37	29.25	27.89	25.38	23.41	30.99	32.66	31.61	24.826	28.81
ENSMUSG00000018661	Cog1	15.69	16.65	17.46	15.62	17.86	19.22	15.29	17.55	13.94	20.38	16.656	17.276
ENSMUSG00000018666	Cbx1	103.78	98.47	108.45	91.15	105.4	103.36	103.99	103.02	97.07	92.94	101.45	100.076
ENSMUSG00000018669	Cdk5rap3	34.78	34.09	35.74	28.43	33.51	37.91	40.75	34.5	30.43	39.12	33.31	36.542
ENSMUSG00000018672	Copz2	64.39	66.45	62.93	65.93	63.22	81.7	64.74	70.2	67.79	64.69	64.584	69.824
ENSMUSG00000018677	Slc25a39	117.72	117.51	109.24	129.96	117.99	123.13	106.99	112.92	132.09	115.52	118.484	118.13
ENSMUSG00000018678	Sp2	15.02	16.12	16.67	15.3	14	17.58	16.11	15.28	12.74	14.55	15.422	15.252
ENSMUSG00000018697	Aatf	18.52	17.43	19.66	15.66	16.84	17.85	19.26	19.36	17.58	17.31	17.622	18.272
ENSMUSG00000018698	Lhx1	0	0	0	0.1	0	0	0.05	0	0	0	0.02	0.01
ENSMUSG00000018707	Dync1h1	63.66	76.76	71.86	61.81	56.01	74.02	63.73	54.74	59	75.7	66.02	65.438
ENSMUSG00000018727	Cpsf4l	0.05	0	0	0	0	0.14	0	0	0.09	0	0.01	0.046
ENSMUSG00000018733	Pex12	7.37	6.7	7.2	5.2	7.38	5.98	8.03	5.92	6.99	5.89	6.77	6.562
ENSMUSG00000018736	Ndel1	42.63	50.71	48.49	50.16	46.26	45.49	54.74	44.43	50.52	47.63	47.65	48.562
ENSMUSG00000018740	Slc25a35	0.93	0.46	0.62	0.7	0.89	1.17	1.38	1.42	1.37	0.88	0.72	1.244
ENSMUSG00000018750	Zbtb4	9.99	10.15	9.95	10.3	9.45	11.71	13.88	10.45	11.12	10.59	9.968	11.55
ENSMUSG00000018752	Tnfsfm13	3.58	3.51	3.05	3.42	3.08	4.26	5.43	3.58	3.34	4.06	3.328	4.134
ENSMUSG00000018761	Mpdu1	40.84	43.08	45.25	38.27	43.47	42.37	43.41	50.65	44.3	40.13	42.182	44.172
ENSMUSG00000018765	Fxr2	78.82	89.18	81.58	77.31	74.93	91.74	81.79	79.57	73.99	78.1	80.364	81.038
ENSMUSG00000018770	Atp5g3	1162.67	1188.26	1236.11	1161.12	1104.96	1074.86	1187.8	1165.1	1140.07	1138.05	1170.62	1141.18
ENSMUSG00000018774	Cd68	5.87	6.71	4.76	4.76	6.34	5.55	6.81	5.68	4.24	4.38	5.688	5.332
ENSMUSG00000018776	Slc35g3	0.29	0	0.55	0.51	0.23	0.32	0.12	0.16	0.21	0.23	0.316	0.208
ENSMUSG00000018796	Acsl1	24.69	23.79	24.54	21.67	21.49	24.37	21.87	24.8	21.94	20.52	23.236	22.7
ENSMUSG00000018800	Abca5	4.82	4.39	4.18	4.64	4.16	5.28	4.58	4.17	4.03	5.12	4.438	4.636
[truncated: 46,796 more rows]

## Sheet: DESeq2
Row.names	external_gene_name	chromosome_name	start_position	end_position	baseMean	log2FoldChange	lfcSE	stat	pvalue	padj
ENSMUSG00000022892	App	16	84954440	85173707	10765.4	0.627645	0.0302463	20.7512	1.19638e-95	1.93024e-91
ENSMUSG00000045975	C2cd2	16	97855210	97922633	912.361	0.615127	0.0401644	15.3152	6.05071e-53	4.8811e-49
ENSMUSG00000032932	Hspa13	16	75755190	75766821	1781.6	0.575684	0.0411176	14.0009	1.53874e-44	8.27535e-41
ENSMUSG00000022967	Ifnar1	16	91485238	91507441	2007.9	0.655876	0.0491267	13.3507	1.17318e-40	4.73204e-37
ENSMUSG00000053414	Hunk	16	90386397	90499553	1874.57	0.638585	0.0486384	13.1292	2.23939e-39	7.22605e-36
ENSMUSG00000022965	Ifngr2	16	91547072	91565169	2063.23	0.566307	0.0444252	12.7474	3.22225e-37	8.66463e-34
ENSMUSG00000022867	Usp25	16	77014069	77116779	1977.09	0.55277	0.0452891	12.2054	2.91038e-34	6.06791e-31
ENSMUSG00000022969	Il10rb	16	91406164	91425834	707.969	0.644635	0.0528274	12.2026	3.00875e-34	6.06791e-31
ENSMUSG00000051483	Cbr1	16	93607837	93610505	562.382	0.565715	0.0470683	12.019	2.8232e-33	5.06106e-30
ENSMUSG00000022964	Tmem50b	16	91574503	91597800	1055.98	0.640458	0.0557345	11.4912	1.46012e-30	2.35576e-27
ENSMUSG00000044442	N6amt1	16	87354185	87368742	611.538	0.594304	0.0537596	11.0548	2.07722e-28	3.04672e-25
ENSMUSG00000025613	Cct8	16	87483326	87495873	5978.23	0.563466	0.052529	10.7268	7.62168e-27	1.02473e-23
ENSMUSG00000040605	Bace2	16	97356728	97439012	960.842	0.774935	0.0725679	10.6788	1.27963e-26	1.58812e-23
ENSMUSG00000022895	Ets2	16	95702075	95721051	2708.24	0.518023	0.0495633	10.4517	1.43851e-25	1.65778e-22
ENSMUSG00000022973	Synj1	16	90936092	91011308	836.085	0.560785	0.0551329	10.1715	2.65754e-24	2.85845e-21
ENSMUSG00000022897	Dyrk1a	16	94570010	94695517	3038.22	0.466309	0.0464002	10.0497	9.21381e-24	9.29097e-21
ENSMUSG00000002489	Tiam1	16	89787111	89980080	990.393	0.683539	0.0682751	10.0115	1.35619e-23	1.28711e-20
ENSMUSG00000040820	Hlcs	16	94129195	94313563	505.002	0.658548	0.0661344	9.95773	2.33334e-23	2.09145e-20
ENSMUSG00000039680	Mrps6	16	92058270	92112227	518.252	0.613159	0.0633297	9.68201	3.5956e-22	3.05323e-19
ENSMUSG00000025612	Bach1	16	87698945	87733346	1729.58	0.593431	0.0613759	9.66879	4.09182e-22	3.30087e-19
ENSMUSG00000025616	Usp16	16	87454703	87483517	1159.6	0.488019	0.0505963	9.64535	5.14374e-22	3.95186e-19
ENSMUSG00000022961	Son	16	91647506	91679221	11972	0.563778	0.0592324	9.51808	1.76408e-21	1.29372e-18
ENSMUSG00000039456	Morc3	16	93832121	93876072	1010.14	0.478792	0.0506615	9.45082	3.36182e-21	2.35825e-18
ENSMUSG00000022974	Paxbp1	16	91014037	91044543	1464.98	0.477649	0.0506512	9.43017	4.09438e-21	2.75245e-18
ENSMUSG00000022865	Cxadr	16	78301496	78359785	3409.1	0.503533	0.0539994	9.32478	1.11213e-20	7.17723e-18
ENSMUSG00000022982	Sod1	16	90220742	90226322	3350.81	0.536167	0.0593701	9.03094	1.70206e-19	1.0562e-16
ENSMUSG00000052299	Ltn1	16	87376651	87432606	1996.61	0.535454	0.0608891	8.79393	1.4442e-18	8.62989e-16
ENSMUSG00000040785	Ttc3	16	94370618	94522117	9241.3	0.486802	0.0554946	8.77205	1.75437e-18	1.0109e-15
ENSMUSG00000022945	Chaf1b	16	93883901	93906115	693.44	0.574756	0.0664928	8.64388	5.43369e-18	3.02301e-15
ENSMUSG00000008976	Gabpa	16	84834925	84863779	2794.86	0.494901	0.0597594	8.28155	1.21581e-16	6.53861e-14
ENSMUSG00000023147	Wrb	16	96145407	96157852	1056.39	0.561622	0.0682442	8.22959	1.87855e-16	9.77692e-14
ENSMUSG00000022940	Pigp	16	94358763	94371015	605.312	0.514957	0.0626306	8.22212	1.99932e-16	1.00803e-13
ENSMUSG00000046962	Zbtb21	16	97947435	97962621	502.838	0.443687	0.0558272	7.94751	1.90296e-15	9.30375e-13
ENSMUSG00000030513	Pcsk6	7	65861734	66050386	471.231	0.481605	0.0606718	7.93786	2.05693e-15	9.76075e-13
ENSMUSG00000001930	Vwf	6	125546774	125686679	1360.64	0.741394	0.0941096	7.87799	3.32694e-15	1.53363e-12
ENSMUSG00000023328	Ache	5	137287519	137294466	225.401	0.652211	0.0852431	7.65119	1.99128e-14	8.92424e-12
ENSMUSG00000022971	Ifnar2	16	91372783	91405589	627.929	0.617014	0.0807986	7.63644	2.23315e-14	9.73774e-12
ENSMUSG00000035606	Ky	9	102505750	102546239	126.643	-1.24284	0.16427	-7.56582	3.85438e-14	1.63649e-11
ENSMUSG00000041079	Rwdd2b	16	87433407	87440573	227.412	0.711957	0.0971543	7.3281	2.33436e-13	9.65708e-11
ENSMUSG00000022957	Itsn1	16	91729281	91920597	2445.18	0.484977	0.0669794	7.24069	4.46415e-13	1.80061e-10
ENSMUSG00000048120	Entpd1	19	40612366	40741602	595.154	0.457853	0.0634652	7.21424	5.42369e-13	2.13429e-10
ENSMUSG00000025232	Hexa	9	59539667	59565105	1143.13	0.282617	0.0393055	7.19028	6.46564e-13	2.42597e-10
ENSMUSG00000053062	Jam2	16	84774123	84825928	422.896	0.620097	0.0862182	7.19218	6.37645e-13	2.42597e-10
ENSMUSG00000022913	Psmg1	16	95979933	95990960	456.222	0.530887	0.0739554	7.17848	7.04918e-13	2.58481e-10
ENSMUSG00000003031	Cdkn1b	6	134920401	134925513	1616.78	-0.247965	0.0347387	-7.13801	9.46941e-13	3.3951e-10
ENSMUSG00000028675	Pnrc2	4	135870918	135873850	1951.12	-0.252904	0.0355124	-7.12156	1.06711e-12	3.74276e-10
ENSMUSG00000005251	Ripk4	16	97741933	97763737	95.3709	1.05949	0.151109	7.01144	2.35872e-12	8.09693e-10
ENSMUSG00000022962	Gart	16	91621186	91646952	1818.1	0.557904	0.0796542	7.00407	2.48631e-12	8.35712e-10
ENSMUSG00000022894	Adamts5	16	85858170	85901125	1049.03	0.564147	0.081314	6.93788	3.98017e-12	1.31053e-09
ENSMUSG00000027375	Mal	2	127633226	127656695	75.7108	1.02395	0.148817	6.8806	5.96003e-12	1.92318e-09
ENSMUSG00000022914	Brwd1	16	95992092	96082526	2863.96	0.523466	0.0772106	6.77972	1.20408e-11	3.80914e-09
ENSMUSG00000039929	Urb1	16	90751527	90810413	422.094	0.623571	0.0941906	6.62031	3.58449e-11	1.11216e-08
ENSMUSG00000022889	Mrpl39	16	84717576	84735742	966.445	0.550039	0.0849023	6.47849	9.26449e-11	2.82025e-08
ENSMUSG00000074491	Clec4g	8	3707064	3720651	41.7742	1.2062	0.187664	6.42747	1.29749e-10	3.87661e-08
ENSMUSG00000058240	Cryzl1	16	91689322	91728975	592.34	0.544574	0.0858369	6.34428	2.23463e-10	6.55518e-08
ENSMUSG00000000365	Rnf17	14	56402697	56525032	117.604	0.870211	0.138013	6.30529	2.87652e-10	8.28746e-08
ENSMUSG00000022972	1110004E09Rik	16	90925809	90934927	357.578	0.557143	0.0884108	6.30175	2.94299e-10	8.33021e-08
ENSMUSG00000110344	RP23-220F20.2	11	90187683	90251255	307.44	-0.579892	0.0928546	-6.24516	4.2337e-10	1.1777e-07
ENSMUSG00000040681	Hmgn1	16	96120618	96127729	7586	0.534046	0.0861666	6.19783	5.72458e-10	1.56543e-07
ENSMUSG00000033355	Rtp4	16	23520291	23614222	78.6146	1.54647	0.252577	6.12275	9.19726e-10	2.45226e-07
ENSMUSG00000040666	Sh3bgr	16	96200470	96228933	5371.18	0.556452	0.0909016	6.12147	9.27157e-10	2.45226e-07
ENSMUSG00000041134	Cyyr1	16	85421533	85553397	422.673	0.553423	0.090954	6.08465	1.16749e-09	3.03811e-07
ENSMUSG00000022898	Dscr3	16	94497783	94526830	833.506	0.659769	0.108567	6.07706	1.22406e-09	3.13477e-07
ENSMUSG00000022960	Donson	16	91677268	91688765	369.923	0.49326	0.0816402	6.04187	1.52338e-09	3.84035e-07
ENSMUSG00000031209	Heph	X	96455359	96574485	1226.76	0.304449	0.0504368	6.03624	1.57746e-09	3.9155e-07
ENSMUSG00000039763	Dnajc28	16	91614257	91619026	173.35	0.55763	0.0938732	5.94025	2.84592e-09	6.95698e-07
ENSMUSG00000031167	Rbm3	X	8138975	8145880	4492.02	-0.323253	0.0544544	-5.93621	2.91682e-09	7.02387e-07
ENSMUSG00000019961	Tmpo	10	91147571	91171582	6474.99	-0.15761	0.0265655	-5.93287	2.97679e-09	7.06288e-07
ENSMUSG00000022893	Adamts1	16	85793827	85803113	3308.56	0.4212	0.0710812	5.92562	3.11128e-09	7.27499e-07
ENSMUSG00000047735	Samd9l	6	3372257	3399572	186.995	0.798347	0.135586	5.88813	3.90581e-09	9.00233e-07
ENSMUSG00000001123	Lgals9	11	78962974	78984946	670.64	0.553502	0.0943511	5.86641	4.45343e-09	1.01199e-06
ENSMUSG00000023341	Mx2	16	97535308	97560900	32.5665	2.09901	0.358816	5.84982	4.92096e-09	1.10271e-06
ENSMUSG00000022890	Atp5j	16	84827866	84835625	3923.12	0.526343	0.0900597	5.84438	5.08461e-09	1.12377e-06
ENSMUSG00000039956	Mrap	16	90738324	90749785	109.378	0.613782	0.105535	5.81589	6.03134e-09	1.315e-06
ENSMUSG00000022956	Atp5o	16	91684398	91931687	7742.92	0.485831	0.0846488	5.73936	9.50329e-09	2.04435e-06
ENSMUSG00000022951	Rcan1	16	92391953	92466146	2953.61	0.484918	0.0854103	5.67751	1.36673e-08	2.90142e-06
ENSMUSG00000036523	Greb1	12	16670615	16800886	96.5095	0.688406	0.121399	5.67062	1.42282e-08	2.98126e-06
ENSMUSG00000059588	Calcrl	2	84330626	84425411	1921.75	0.292418	0.0517967	5.64549	1.64707e-08	3.4069e-06
ENSMUSG00000014039	Prdm15	16	97791467	97851850	380.166	0.395784	0.070944	5.57883	2.42147e-08	4.94531e-06
ENSMUSG00000028037	Ifi44	3	151730922	151749960	42.3436	2.22656	0.399912	5.56762	2.58244e-08	5.20813e-06
ENSMUSG00000022367	Has2	15	56665627	56694539	382.217	0.361647	0.0660259	5.47735	4.31748e-08	8.59978e-06
ENSMUSG00000002222	Rmnd5a	6	71388634	71440637	2742.2	-0.162561	0.030058	-5.40825	6.36424e-08	1.2522e-05
ENSMUSG00000017485	Top2b	14	16365179	16430787	5585.4	-0.14324	0.0266198	-5.38097	7.40875e-08	1.44015e-05
ENSMUSG00000082815	Gm5678	16	93628097	93630451	7.14858	5.83804	1.11511	5.23541	1.6462e-07	3.16189e-05
ENSMUSG00000005672	Kit	5	75574916	75656722	566.972	-0.316857	0.0606717	-5.22249	1.76535e-07	3.35084e-05
ENSMUSG00000037405	Icam1	9	21015960	21028797	195.831	0.455628	0.0886239	5.14114	2.73073e-07	5.12298e-05
ENSMUSG00000027559	Car3	3	14863512	14872523	189.992	0.620586	0.120825	5.13626	2.80265e-07	5.19747e-05
ENSMUSG00000069516	Lyz2	10	117277334	117282274	479.779	0.487722	0.0962693	5.06622	4.05783e-07	7.43967e-05
ENSMUSG00000037235	Mxd4	5	34173883	34187720	1432.4	-0.292256	0.0586752	-4.98091	6.32858e-07	0.000114725
ENSMUSG00000002930	Ppp1r17	6	56017497	56032689	179.468	0.630614	0.12687	4.97056	6.67598e-07	0.000119678
ENSMUSG00000096210	H1f0	15	79028212	79030498	4289.37	-0.299203	0.0607163	-4.92789	8.31215e-07	0.000147372
ENSMUSG00000026104	Stat1	1	52119440	52161865	859.743	0.474763	0.0964234	4.92373	8.49095e-07	0.000148905
ENSMUSG00000022978	Mis18a	16	90719312	90727404	305.616	0.472133	0.0961476	4.9105	9.0843e-07	0.000157598
ENSMUSG00000031066	Usp11	X	20703906	20720539	1221.86	-0.223378	0.0456292	-4.89551	9.80512e-07	0.000168293
ENSMUSG00000027641	Rbl1	2	157145893	157204534	1140.52	-0.164446	0.0339431	-4.84474	1.26776e-06	0.000215306
ENSMUSG00000021728	Emb	13	117220625	117274098	291.283	0.351734	0.0726449	4.84182	1.28652e-06	0.000216216
ENSMUSG00000024908	Ppp6r3	19	3454933	3575749	3545.81	-0.115111	0.024098	-4.77677	1.78131e-06	0.000296285
ENSMUSG00000064023	Klk8	7	43797577	43803826	140.098	0.563249	0.118604	4.74898	2.04443e-06	0.000336581
ENSMUSG00000024640	Psat1	19	15904678	15947337	1272.41	-0.24447	0.0519322	-4.70747	2.50807e-06	0.000408739
ENSMUSG00000048490	Nrip1	16	76287400	76373827	1252.94	0.452397	0.0967818	4.6744	2.94812e-06	0.00047094
ENSMUSG00000051989	Smim11	16	92301286	92313041	298.898	0.505274	0.108092	4.67446	2.9473e-06	0.00047094
ENSMUSG00000035778	Ggta1	2	35400179	35463231	1671.14	0.193271	0.041541	4.65254	3.27875e-06	0.000518621
ENSMUSG00000001517	Foxm1	6	128362967	128376146	1534.11	-0.194108	0.0419048	-4.63213	3.61924e-06	0.000566921
ENSMUSG00000033031	C330027C09Rik	16	48994185	49019709	1550.84	-0.195427	0.0423076	-4.6192	3.85223e-06	0.000597615
ENSMUSG00000025134	Alyref	11	120592121	120598365	1502.04	-0.184049	0.0404457	-4.55052	5.35128e-06	0.000815317
ENSMUSG00000041445	Mmrn2	14	34375504	34404287	1478.72	0.284157	0.0624478	4.55031	5.35661e-06	0.000815317
ENSMUSG00000002324	Rec8	14	55618037	55625395	255.271	-0.538959	0.11863	-4.5432	5.54071e-06	0.000835457
ENSMUSG00000040296	Ddx58	4	40203773	40239828	354.836	0.43782	0.0968914	4.51866	6.2231e-06	0.000929662
ENSMUSG00000022941	Ripply3	16	94328420	94336935	77.1631	0.722456	0.160898	4.49014	7.11765e-06	0.00105354
ENSMUSG00000002058	Unc119	11	78343482	78349164	436.036	0.322428	0.0718666	4.48649	7.24068e-06	0.00106201
ENSMUSG00000022314	Rad21	15	51962605	51991760	6974.52	-0.144742	0.032323	-4.47799	7.53477e-06	0.00109519
ENSMUSG00000032261	Sh3bgrl2	9	83548327	83638801	657.276	0.250256	0.056157	4.45637	8.33599e-06	0.00120083
ENSMUSG00000032348	Gsta4	9	78191966	78209348	490.672	0.254596	0.0572128	4.44998	8.5879e-06	0.00122617
ENSMUSG00000045930	Clec14a	12	58264720	58269258	790.289	0.253897	0.0571219	4.44483	8.79632e-06	0.00124491
ENSMUSG00000090386	Mir99ahg	16	77236317	77691403	236.81	0.490923	0.111129	4.41759	9.98063e-06	0.00140024
ENSMUSG00000104713	Gbp6	5	105270702	105293698	103.036	0.913491	0.206945	4.41417	1.01396e-05	0.00141028
ENSMUSG00000019124	Scrn1	6	54501173	54566489	521.033	0.289477	0.0660404	4.38333	1.1688e-05	0.00161175
ENSMUSG00000025876	Unc5a	13	54949411	55006018	103.677	0.492092	0.112355	4.37978	1.18801e-05	0.00162435
ENSMUSG00000034908	Sidt2	9	45937857	45955247	1557.13	0.165453	0.0378894	4.36674	1.26113e-05	0.00170983
ENSMUSG00000022946	Dopey2	16	93711907	93810585	380.485	0.372816	0.0854439	4.36329	1.28122e-05	0.0017226
ENSMUSG00000063889	Crem	18	3266048	3337748	236.952	-0.341585	0.0784945	-4.3517	1.35083e-05	0.00180118
ENSMUSG00000089774	Slc5a3	16	92058322	92087473	565.829	0.455105	0.104791	4.34297	1.40571e-05	0.001859
ENSMUSG00000022440	C1qtnf6	15	78523346	78529625	868.18	0.225483	0.0519547	4.34	1.42486e-05	0.001869
ENSMUSG00000037725	Ckap2	8	22168160	22185819	863.014	-0.194291	0.0448006	-4.3368	1.44575e-05	0.0018811
ENSMUSG00000034807	Colgalt1	8	71610998	71624911	2271.42	0.127626	0.0295082	4.32511	1.52458e-05	0.0019678
ENSMUSG00000036856	Wnt4	4	137277489	137299726	203.939	0.385541	0.0893838	4.31332	1.60818e-05	0.00205924
ENSMUSG00000021702	Thbs4	13	92751590	92794818	1575.26	0.281613	0.0653321	4.31048	1.62898e-05	0.00206944
ENSMUSG00000063564	Col23a1	11	51289920	51583918	1278.91	0.18534	0.0432399	4.28631	1.81661e-05	0.00228979
ENSMUSG00000056054	S100a8	3	90668978	90670035	18.9574	2.06367	0.48166	4.2845	1.83152e-05	0.00229068
ENSMUSG00000028108	Ecm1	3	95734147	95739569	689.792	0.388623	0.0907877	4.28057	1.86415e-05	0.00231355
ENSMUSG00000020182	Ddc	11	11814101	11898144	1140.09	-0.494867	0.116133	-4.26119	2.0334e-05	0.00250434
ENSMUSG00000022864	D16Ertd472e	16	78544012	78576657	173.973	0.449641	0.105735	4.25251	2.11387e-05	0.00258372
ENSMUSG00000002227	Mov10	3	104794836	104818563	822.002	0.271109	0.0638657	4.24499	2.18598e-05	0.00265178
ENSMUSG00000026365	Cfh	1	140084708	140183764	1292.15	0.239046	0.0564032	4.23816	2.25363e-05	0.00271344
ENSMUSG00000062190	Lancl2	6	57702540	57739439	590.805	-0.223667	0.0529647	-4.22294	2.41132e-05	0.00288179
ENSMUSG00000030761	Myo7a	7	98051060	98119524	558.531	0.302948	0.0719599	4.20995	2.55422e-05	0.00303013
ENSMUSG00000031803	B3gnt3	8	71690756	71701789	97.2261	0.580285	0.138079	4.20257	2.63902e-05	0.00310788
ENSMUSG00000021190	Lgmn	12	102394084	102439813	1807.31	0.192143	0.0460975	4.1682	3.07015e-05	0.0035894
ENSMUSG00000001313	Rnd2	11	101464999	101471853	371.765	0.337053	0.0810496	4.1586	3.20206e-05	0.00363817
ENSMUSG00000003363	Pld3	7	27532000	27553218	855.446	0.248091	0.059602	4.16246	3.14833e-05	0.00363817
ENSMUSG00000027379	Bub1	2	127801122	127831865	1500.65	-0.151107	0.0363351	-4.15871	3.20055e-05	0.00363817
ENSMUSG00000046442	Ppm1e	11	87226906	87359023	554.174	-0.290336	0.0697866	-4.16034	3.17778e-05	0.00363817
ENSMUSG00000035692	Isg15	4	156199424	156200818	27.6932	1.76266	0.424037	4.15684	3.22674e-05	0.00364057
ENSMUSG00000024899	Papss2	19	32620005	32667187	928.001	0.371063	0.0895395	4.14413	3.41106e-05	0.00379545
ENSMUSG00000034422	Parp14	16	35832874	35871544	120.177	0.813447	0.196229	4.14539	3.39229e-05	0.00379545
ENSMUSG00000022108	Itm2b	14	73362231	73385271	4928.88	0.141728	0.0343285	4.1286	3.64983e-05	0.00400587
ENSMUSG00000028111	Ctsk	3	95499256	95509362	261.06	0.424466	0.102788	4.12952	3.63523e-05	0.00400587
ENSMUSG00000024960	Plcb3	19	6953714	6969759	953.256	0.228417	0.0554118	4.12217	3.75319e-05	0.00409149
ENSMUSG00000030996	Art1	7	102101743	102113933	22.2836	1.13613	0.27572	4.12058	3.77918e-05	0.00409217
ENSMUSG00000029561	Oasl2	5	114896936	114912234	118.919	1.25509	0.305008	4.11493	3.87292e-05	0.00416571
ENSMUSG00000051502	Ufsp1	5	137294629	137295665	59.9149	0.630905	0.153455	4.11134	3.93368e-05	0.00420305
ENSMUSG00000056071	S100a9	3	90692632	90695721	19.0492	2.05303	0.499963	4.10636	4.01945e-05	0.00426643
ENSMUSG00000041958	Pigs	11	78328415	78342782	1117.46	0.172191	0.0420667	4.09328	4.2532e-05	0.00445592
ENSMUSG00000054717	Hmgb2	8	57511907	57515999	3567.34	-0.222672	0.054385	-4.09435	4.2335e-05	0.00445592
ENSMUSG00000046761	Fam83h	15	76001093	76014336	50.8919	0.658812	0.161239	4.08594	4.3898e-05	0.00456936
ENSMUSG00000085162	Gm12295	11	65277654	65365798	61.7072	-0.696623	0.17098	-4.07429	4.61543e-05	0.00477342
ENSMUSG00000026100	Mstn	1	53061640	53068079	205.573	0.534593	0.13134	4.07031	4.69516e-05	0.00479921
ENSMUSG00000034673	Pbx2	17	34591266	34597400	2189.27	0.154053	0.0378503	4.07007	4.69985e-05	0.00479921
ENSMUSG00000023015	Racgap1	15	99620496	99651656	2681.75	-0.150884	0.0372215	-4.0537	5.04149e-05	0.00511568
ENSMUSG00000096847	Tmem151b	17	45541940	45549677	154.321	0.343993	0.0850178	4.04613	5.20706e-05	0.00525067
ENSMUSG00000025372	Baiap2	11	119942763	120006782	243.033	0.276229	0.0686733	4.02236	5.7617e-05	0.00577387
ENSMUSG00000049134	Nrap	19	56320035	56390037	2872.09	-0.347743	0.086633	-4.01397	5.97057e-05	0.00594624
ENSMUSG00000003644	Rps6ka1	4	133847290	133887797	473.104	0.212171	0.052905	4.01042	6.06119e-05	0.00599946
ENSMUSG00000050555	Hyls1	9	35560820	35570398	293.074	-0.281484	0.0704115	-3.99771	6.39587e-05	0.00629213
ENSMUSG00000025321	Itgb8	12	119158022	119238802	685.08	0.211441	0.0529569	3.9927	6.53251e-05	0.00634913
ENSMUSG00000030020	Prickle2	6	92370908	92706155	930.821	0.179223	0.044874	3.99391	6.49927e-05	0.00634913
ENSMUSG00000071562	Stfa1	16	36277148	36285371	7.01863	3.01799	0.758201	3.98046	6.87825e-05	0.00664513
ENSMUSG00000040283	Btnl9	11	49165585	49187159	137.457	-0.524317	0.132129	-3.96823	7.24084e-05	0.00695379
ENSMUSG00000061751	Kalrn	16	33974258	34573532	1278.32	-0.184038	0.0464213	-3.96451	7.35474e-05	0.00702138
ENSMUSG00000026430	Rassf5	1	131176410	131245258	501.397	0.284344	0.0717651	3.96216	7.42754e-05	0.00704917
ENSMUSG00000040483	Xaf1	11	72301629	72313733	48.9108	0.954261	0.241814	3.94626	7.93814e-05	0.00748971
ENSMUSG00000052155	Acvr2a	2	48814109	48903269	1073.94	-0.158326	0.0401584	-3.94255	8.06195e-05	0.0075623
ENSMUSG00000004661	Arid3b	9	57790353	57836793	380.488	0.371803	0.0945359	3.93293	8.39184e-05	0.00782624
ENSMUSG00000039629	Strip2	6	29917012	29959681	2197.14	-0.35415	0.0904059	-3.91733	8.95352e-05	0.00830208
ENSMUSG00000063430	Wscd2	5	113490333	113589725	177.749	-0.473095	0.121148	-3.90508	9.41933e-05	0.00868408
ENSMUSG00000026739	Bmi1	2	18677018	18686629	1127.44	-0.155572	0.0398903	-3.9	9.61916e-05	0.00881793
ENSMUSG00000033880	Lgals3bp	11	118392751	118402092	122.81	0.821285	0.211033	3.89174	9.95276e-05	0.00907219
ENSMUSG00000027087	Itgav	2	83724397	83806916	3062.34	0.236841	0.0609788	3.884	0.000102754	0.00931362
ENSMUSG00000031891	Hsd11b2	8	105518755	105523988	22.8482	0.927469	0.239779	3.86801	0.000109727	0.00989013
ENSMUSG00000029359	Tesc	5	118027743	118061878	122.748	0.51825	0.134135	3.86364	0.00011171	0.0100129
ENSMUSG00000015452	Ager	17	34597862	34600936	53.1511	0.581869	0.150702	3.86106	0.000112894	0.0100632
ENSMUSG00000027715	Ccna2	3	36564865	36572150	4493.05	-0.202621	0.0525292	-3.8573	0.000114649	0.0101634
ENSMUSG00000024084	Qpct	17	79051906	79090243	454.645	0.22212	0.0576355	3.85387	0.000116263	0.0102502
ENSMUSG00000030727	Rabep2	7	126428759	126449245	225.682	0.338265	0.0878501	3.85048	0.000117888	0.010337
ENSMUSG00000012443	Kif11	19	37376403	37421859	3087.1	-0.184557	0.0479721	-3.84717	0.00011949	0.0104208
ENSMUSG00000037999	Arap2	5	62602445	62766159	198.752	0.407412	0.105949	3.84535	0.000120383	0.0104422
ENSMUSG00000036339	Tmem260	14	48446128	48515135	637.594	0.189167	0.0492825	3.83842	0.000123831	0.0106839
ENSMUSG00000028551	Cdkn2c	4	109660876	109667189	308.96	-0.359565	0.0937124	-3.8369	0.000124599	0.0106929
ENSMUSG00000090066	1110002E22Rik	3	138065052	138081506	2045	-0.41337	0.107905	-3.83087	0.000127691	0.0109004
ENSMUSG00000021775	Nr1d2	14	18204054	18239127	690.041	-0.26285	0.0686728	-3.82757	0.000129417	0.010932
ENSMUSG00000025790	Slco3a1	7	74275419	74554780	802.545	0.218041	0.0569545	3.82834	0.000129008	0.010932
ENSMUSG00000034349	Smc4	3	69004738	69034623	5614.89	-0.187528	0.0493401	-3.80073	0.000144273	0.0121234
ENSMUSG00000029287	Tgfbr3	5	107106570	107289629	1961.09	0.236498	0.0623224	3.79474	0.000147796	0.0122954
ENSMUSG00000029298	Gbp9	5	105077630	105139539	321.547	0.432821	0.11406	3.79466	0.000147844	0.0122954
ENSMUSG00000038943	Prc1	7	80294450	80316259	2930.66	-0.19903	0.0527047	-3.77633	0.000159157	0.0131684
ENSMUSG00000050447	Lypd6	2	50066429	50193569	176.117	0.330009	0.0876364	3.76566	0.000166111	0.0136737
ENSMUSG00000066000	Zfp979	4	147611937	147642513	111.683	0.446222	0.118696	3.75938	0.000170337	0.0139504
ENSMUSG00000025647	Shisa5	9	109038565	109057777	777.654	0.194775	0.0519116	3.75205	0.000175397	0.0142922
ENSMUSG00000069515	Lyz1	10	117287796	117292868	60.6839	0.573295	0.153188	3.74243	0.000182249	0.0147759
ENSMUSG00000015217	Hmgb3	X	71555918	71560676	2188.6	-0.172988	0.0463319	-3.73367	0.000188706	0.0152229
ENSMUSG00000026227	2810459M11Rik	1	86045863	86055456	12.1451	1.27093	0.340626	3.73117	0.000190593	0.0152434
ENSMUSG00000079017	Ifi27l2a	12	103442167	103443680	10.3373	1.69902	0.455401	3.73083	0.00019085	0.0152434
ENSMUSG00000020914	Top2a	11	98992943	99024189	8786.35	-0.18882	0.0507231	-3.72255	0.000197218	0.0156745
ENSMUSG00000028678	Kif2c	4	117159639	117182639	893.102	-0.166084	0.0446855	-3.71673	0.000201822	0.0159617
ENSMUSG00000059022	Kcp	6	29473162	29507952	253.613	0.459752	0.123905	3.71053	0.000206828	0.0162779
ENSMUSG00000039879	Heca	10	17900466	17948067	750.581	-0.204627	0.0552221	-3.70552	0.00021096	0.0165224
ENSMUSG00000020260	Pofut2	10	77259300	77269586	2046.57	0.150681	0.0407112	3.70123	0.000214554	0.0167228
ENSMUSG00000038775	Vill	9	119052778	119071525	251.619	0.396309	0.107688	3.68016	0.00023309	0.0180801
ENSMUSG00000054612	Mgmt	7	136894614	137130266	84.6593	0.492825	0.134086	3.67545	0.000237434	0.018329
ENSMUSG00000041695	Kcnj2	11	111066164	111076821	671.38	-0.281012	0.0765209	-3.67236	0.000240325	0.0184638
ENSMUSG00000020926	Adam11	11	102761439	102780262	567.666	0.347012	0.0946233	3.6673	0.000245125	0.0187433
ENSMUSG00000025579	Gaa	11	119267887	119285454	2829.35	0.193318	0.0527562	3.66436	0.000247962	0.0188709
ENSMUSG00000025059	Gk	X	85701937	85776819	780.238	-0.293459	0.0801217	-3.66267	0.000249601	0.0189034
ENSMUSG00000028927	Padi2	4	140906344	140952586	96.3793	0.552443	0.150878	3.66151	0.000250733	0.0189034
ENSMUSG00000042216	Sgsm1	5	113243220	113310786	52.1971	0.593583	0.162211	3.65933	0.000252874	0.0189762
ENSMUSG00000005698	Ctcf	8	105636568	105682922	2293.8	-0.0991176	0.0271174	-3.65513	0.00025705	0.0191513
ENSMUSG00000022037	Clu	14	65968483	65981548	2394.89	0.368083	0.100718	3.6546	0.000257583	0.0191513
ENSMUSG00000035775	Krt20	11	99428403	99438150	46.6873	0.656282	0.179667	3.65277	0.000259423	0.0191597
ENSMUSG00000022983	Scaf4	16	90228957	90284425	1047.77	0.412742	0.113014	3.65213	0.000260071	0.0191597
ENSMUSG00000079608	Stard6	18	70472454	70501066	23.2309	1.00811	0.276348	3.64798	0.000264307	0.0193833
ENSMUSG00000051455	Meioc	11	102663716	102682237	39.3625	-0.886504	0.243372	-3.64259	0.000269906	0.0197043
ENSMUSG00000064225	Paqr9	9	95559657	95568023	77.9868	0.521098	0.143152	3.64018	0.000272453	0.0198007
ENSMUSG00000004455	Ppp1cc	5	122158278	122175273	4400.84	-0.101489	0.0279762	-3.62769	0.00028597	0.0206899
ENSMUSG00000040253	Gbp7	3	142530342	142550149	136.334	0.631868	0.17467	3.6175	0.000297459	0.021425
ENSMUSG00000063681	Crb1	1	139197056	139377100	40.5171	0.713443	0.197317	3.61571	0.000299525	0.0214779
ENSMUSG00000075702	Selm	11	3514684	3517351	421.841	0.221519	0.0613255	3.61218	0.00030363	0.0216759
ENSMUSG00000062901	Klhl24	16	20097554	20127744	2986.08	-0.204124	0.0565391	-3.61031	0.000305826	0.0217365
ENSMUSG00000000275	Trim25	11	88999376	89020293	980.89	0.294566	0.0816536	3.60751	0.000309154	0.0217812
ENSMUSG00000025912	Mybl1	1	9667415	9700209	243.76	-0.304539	0.0844132	-3.60772	0.000308898	0.0217812
ENSMUSG00000037185	Krt80	15	101349571	101370125	164.6	-0.418999	0.11641	-3.59934	0.000319029	0.0223792
ENSMUSG00000062329	Cytl1	5	37735519	37739820	46.0138	0.678757	0.188791	3.59529	0.000324033	0.0226318
ENSMUSG00000003038	Hmgn2	4	133964738	133968650	11756.8	-0.113204	0.031505	-3.5932	0.000326648	0.0227161
ENSMUSG00000092534	Pagr1b	7	127001480	127016484	6.54412	6.03604	1.68115	3.59042	0.000330144	0.0228607
ENSMUSG00000042594	Sh2b3	5	121815488	121837646	908.45	0.139712	0.0389376	3.5881	0.0003331	0.0229668
ENSMUSG00000068745	Mybphl	3	108364911	108380057	418.915	0.483409	0.134995	3.58093	0.000342372	0.0235057
ENSMUSG00000051669	AU021092	16	5211828	5222299	36.8909	0.668384	0.186742	3.57918	0.000344678	0.0235637
ENSMUSG00000026594	Ralgps2	1	156804166	156939626	1807.88	-0.132198	0.0369811	-3.57475	0.000350568	0.0238653
ENSMUSG00000039637	Coro7	16	4626133	4679777	424.407	0.217378	0.0608385	3.57304	0.000352866	0.0239207
ENSMUSG00000020326	Ccng1	11	40748552	40755311	5312.56	0.262591	0.0735853	3.56853	0.000358991	0.0241332
ENSMUSG00000068747	Sort1	3	108284082	108361511	3946.52	0.160716	0.045028	3.56926	0.000357997	0.0241332
ENSMUSG00000028832	Stmn1	4	134468320	134473843	5651.83	-0.176089	0.0494224	-3.56294	0.00036672	0.0245505
ENSMUSG00000032484	Ngp	9	110419747	110423012	16.0255	2.16339	0.61087	3.54149	0.000397867	0.0265256
ENSMUSG00000030107	Usp18	6	121245906	121270917	20.6993	1.48097	0.418866	3.53567	0.000406737	0.0270053
ENSMUSG00000020684	Rasl10b	11	83409137	83421039	473.425	0.279809	0.0792562	3.53044	0.000414875	0.0272097
ENSMUSG00000021091	Serpina3n	12	104406729	104414329	19.6023	1.14919	0.3254	3.53162	0.00041302	0.0272097
ENSMUSG00000031878	Nae1	8	104511028	104534637	825.127	-0.154959	0.0438878	-3.5308	0.000414306	0.0272097
ENSMUSG00000026437	Cdk18	1	132112237	132139684	114.035	0.513489	0.145514	3.52878	0.000417474	0.0272693
ENSMUSG00000057606	Colq	14	31523082	31591343	178.788	0.357834	0.101494	3.52568	0.000422397	0.0274796
ENSMUSG00000031134	Rbmx	X	57383530	57393036	2010.06	-0.192028	0.0544881	-3.52423	0.000424723	0.02752
ENSMUSG00000026579	F5	1	164151838	164220277	38.9875	0.7465	0.212525	3.51252	0.000443878	0.0286461
ENSMUSG00000039114	Nrn1	13	36725625	36734477	50.3093	0.571399	0.162755	3.51078	0.000446792	0.0287193
ENSMUSG00000017314	Mpp2	11	102057015	102088515	581.29	0.187419	0.0535355	3.50084	0.000463794	0.0296939
ENSMUSG00000018893	Mb	15	77015489	77050670	3002.41	-0.51633	0.147542	-3.49954	0.000466066	0.0297214
ENSMUSG00000034171	Faah	4	115967145	116017926	36.8561	0.642433	0.183756	3.49612	0.000472077	0.0299862
ENSMUSG00000021403	Serpinb9b	13	33027416	33041884	19.2525	0.926039	0.265292	3.49064	0.000481871	0.0304882
ENSMUSG00000009378	Slc16a12	19	34668403	34747289	1001.21	0.343216	0.0985562	3.48244	0.000496861	0.0313139
ENSMUSG00000036768	Kif15	9	122951081	123018725	819.783	-0.204298	0.0588492	-3.47154	0.000517473	0.032486
ENSMUSG00000024810	Il33	19	29925114	29960718	190.674	0.473218	0.136454	3.46798	0.000524395	0.032793
ENSMUSG00000002409	Dyrk1b	7	28179469	28187294	324.366	-0.260374	0.0751052	-3.46679	0.000526705	0.0328103
ENSMUSG00000034285	Nipsnap1	11	4873951	4894200	475.164	0.2275	0.0657277	3.46124	0.000537684	0.0333654
ENSMUSG00000019773	Fbxo5	10	5799160	5805600	618.965	-0.19746	0.0572372	-3.44985	0.000560892	0.0344085
ENSMUSG00000020886	Dlg4	11	70017085	70045532	594.934	0.223648	0.0648236	3.4501	0.000560369	0.0344085
ENSMUSG00000025958	Creb1	1	64532645	64604548	1851.39	-0.164009	0.0475242	-3.45106	0.000558382	0.0344085
ENSMUSG00000005774	Rfx5	3	94954075	94961561	444.646	-0.34025	0.0988348	-3.44261	0.000576126	0.0352091
ENSMUSG00000021477	Ctsl	13	64363214	64370306	4198.95	0.168699	0.049046	3.43961	0.000582548	0.0354673
ENSMUSG00000040276	Pacsin1	17	27655509	27711106	28.8317	0.705447	0.205276	3.43658	0.000589098	0.0357312
ENSMUSG00000034413	Neurl1b	17	26414829	26446349	788.186	-0.286579	0.0835333	-3.43072	0.00060199	0.0363167
ENSMUSG00000039903	Eva1c	16	90826719	90905109	38.4011	0.68247	0.198962	3.43015	0.000603253	0.0363167
ENSMUSG00000023805	Synj2	17	5941280	6044290	411.687	-0.251834	0.0735102	-3.42583	0.000612916	0.0367613
ENSMUSG00000038127	Ccdc50	16	27388869	27452218	3544.15	-0.0887627	0.0259564	-3.41968	0.000626946	0.0374635
ENSMUSG00000028134	Ptbp2	3	119718742	119784466	1809.75	-0.223517	0.0654386	-3.41568	0.000636232	0.0377389
ENSMUSG00000029119	Man2b2	5	36806921	36830653	535.519	0.254278	0.0744297	3.41634	0.000634682	0.0377389
ENSMUSG00000002325	Irf9	14	55603571	55610030	295.192	0.478871	0.140358	3.41179	0.000645368	0.0381405
ENSMUSG00000039968	Rsbn1l	5	20893028	20956398	913.793	-0.171425	0.0502828	-3.40921	0.00065151	0.038363
ENSMUSG00000032496	Ltf	9	111019271	111042767	16.3503	2.2022	0.646522	3.40622	0.000658686	0.0386445
ENSMUSG00000034707	Gns	10	121365090	121397245	1893.88	0.102702	0.0301821	3.40274	0.000667131	0.0389084
ENSMUSG00000022949	Clic6	16	92485736	92541243	73.6578	0.618518	0.181789	3.40238	0.000668008	0.0389084
ENSMUSG00000024781	Lipa	19	34492318	34527474	1127.15	0.155408	0.0457136	3.3996	0.000674838	0.0391649
ENSMUSG00000057894	Zfp329	7	12804977	12818858	785.174	-0.166244	0.0490518	-3.38915	0.000701095	0.0405429
ENSMUSG00000031907	Zfp90	8	106415327	106426598	407.51	-0.185302	0.0547165	-3.38658	0.000707692	0.0407783
ENSMUSG00000046598	Bdh1	16	31422280	31458901	166.452	0.317895	0.0939413	3.38397	0.000714456	0.0410215
ENSMUSG00000020290	Xpo1	11	23256041	23298249	5571.24	-0.0986234	0.0291982	-3.37772	0.000730907	0.0415448
ENSMUSG00000028251	Tstd3	4	21757382	21767212	285.78	0.302829	0.0896159	3.37919	0.000727005	0.0415448
ENSMUSG00000085069	Gm13111	4	154637576	154644724	108.442	-0.462064	0.136804	-3.37757	0.000731295	0.0415448
ENSMUSG00000022844	Pdia5	16	35397313	35490873	455.109	0.179031	0.0530255	3.37632	0.000734622	0.0415874
ENSMUSG00000028268	Gbp3	3	142560026	142573209	53.684	1.14005	0.338094	3.37198	0.000746296	0.0417748
ENSMUSG00000030268	Bcat1	6	144993835	145076184	260.55	0.291646	0.08651	3.37125	0.00074829	0.0417748
ENSMUSG00000035547	Capn5	7	98121559	98178274	265.632	0.292186	0.0866428	3.3723	0.000745423	0.0417748
ENSMUSG00000080904	Gm11966	11	5818497	5818583	237.807	0.475013	0.140898	3.37131	0.000748104	0.0417748
ENSMUSG00000035112	Wnk4	11	101260567	101277409	276.517	0.30805	0.0914911	3.36699	0.000759935	0.0420355
ENSMUSG00000039396	Neil3	8	53586867	53639065	364.126	-0.261255	0.0775614	-3.36836	0.000756157	0.0420355
ENSMUSG00000096992	Gm26788	1	34165856	34178446	13.041	-1.36387	0.405107	-3.36668	0.000760777	0.0420355
ENSMUSG00000046718	Bst2	8	71534255	71537456	149.892	0.873487	0.259715	3.36325	0.000770298	0.0424163
ENSMUSG00000028698	Pik3r3	4	116221618	116303056	1180.06	-0.152845	0.0455951	-3.35222	0.000801656	0.0439929
ENSMUSG00000032113	Chek1	9	36708482	36727065	606.869	-0.182472	0.0544812	-3.34926	0.000810281	0.0443155
ENSMUSG00000048546	Tob2	15	81848270	81858326	499.853	-0.202481	0.0605554	-3.34374	0.000826573	0.0449021
ENSMUSG00000087177	E130307A14Rik	10	39621412	39732007	208.25	-0.276644	0.0827261	-3.34409	0.000825523	0.0449021
ENSMUSG00000034974	Dapk3	10	81183007	81193197	442.725	0.173184	0.0518571	3.33964	0.000838859	0.0454166
ENSMUSG00000019990	Pde7b	10	20398004	20725078	657.449	0.216699	0.0649447	3.33667	0.000847875	0.0456598
ENSMUSG00000037846	Rtkn2	10	67979570	68059740	162.171	-0.314798	0.0943816	-3.33538	0.000851841	0.0456598
ENSMUSG00000062991	Nrg1	8	31814551	32884029	244.103	0.395938	0.118689	3.33594	0.000850125	0.0456598
ENSMUSG00000030978	Rrm1	7	102441695	102469771	4817.3	-0.115164	0.0345724	-3.33109	0.000865063	0.046215
ENSMUSG00000015880	Ncapg	5	45669919	45700546	1163.35	-0.148026	0.0444744	-3.32835	0.000873635	0.0465189
ENSMUSG00000031618	Nr3c2	8	76899442	77245012	86.5549	-0.500872	0.150624	-3.32531	0.0008832	0.0468536
ENSMUSG00000035683	Melk	4	44300876	44364675	687.612	-0.173108	0.0520701	-3.32451	0.000885729	0.0468536
ENSMUSG00000018986	Slfn3	11	83191330	83215154	69.887	0.504857	0.151968	3.32212	0.000893362	0.047103
ENSMUSG00000024079	Eif2ak2	17	78852564	78882573	789.027	0.256564	0.0772922	3.31941	0.000902087	0.0472932
ENSMUSG00000045594	Glb1	9	114401076	114474376	912.06	0.166042	0.050025	3.31918	0.000902833	0.0472932
ENSMUSG00000032598	Nckipsd	9	108808368	108818844	160.211	0.291232	0.087835	3.31567	0.000914245	0.047736
ENSMUSG00000010054	Tusc2	9	107563255	107566112	436.767	0.232995	0.070302	3.3142	0.000919071	0.0478332
ENSMUSG00000054404	Slfn5	11	82951349	82962941	255.117	0.454388	0.137171	3.31258	0.000924409	0.0479563
ENSMUSG00000000805	Car4	11	84957786	84966044	22.8556	0.834273	0.252419	3.30511	0.00094939	0.0489375
ENSMUSG00000039099	Wdr93	7	79743163	79785950	28.8431	0.719448	0.217634	3.30577	0.000947147	0.0489375
ENSMUSG00000023007	Prpf40b	15	99295087	99317018	724.414	0.172038	0.0521074	3.30161	0.000961313	0.0493943
ENSMUSG00000025764	Jade1	3	41555731	41616864	873.685	-0.168005	0.0509786	-3.29559	0.000982141	0.0501978
ENSMUSG00000079363	Gbp4	5	105115767	105139586	213.128	0.450508	0.136712	3.2953	0.000983173	0.0501978
ENSMUSG00000042644	Itpr3	17	27057304	27122223	421.61	0.25929	0.0788623	3.28788	0.00100944	0.0513764
ENSMUSG00000007594	Hapln4	8	70083457	70090862	10.1525	1.47386	0.448493	3.28624	0.00101534	0.0515142
ENSMUSG00000026479	Lamc2	1	153122756	153186447	580.173	-0.280735	0.0854739	-3.28445	0.00102181	0.0516797
ENSMUSG00000063524	Eno1	4	150236721	150248879	14719.2	-0.233911	0.0712843	-3.28138	0.00103299	0.0520823
ENSMUSG00000040204	2810417H13Rik	9	65890237	65903266	2199.27	-0.149088	0.045479	-3.27817	0.00104484	0.0525152
ENSMUSG00000103585	Pcdhgb4	18	37720369	37841870	249.219	-0.339971	0.103742	-3.27709	0.00104882	0.0525518
ENSMUSG00000030560	Ctsc	7	88278085	88310888	716.469	0.217653	0.066494	3.27328	0.00106308	0.0529374
ENSMUSG00000043259	Fam13c	10	70440668	70558731	327.477	-0.230663	0.0704601	-3.27367	0.00106162	0.0529374
ENSMUSG00000007850	Hnrnph1	11	50376990	50386528	9293.9	-0.13426	0.0410795	-3.26829	0.00108198	0.0537129
ENSMUSG00000022034	Esco2	14	65819038	65833994	709.324	-0.199999	0.0614011	-3.25726	0.00112494	0.0554807
ENSMUSG00000038481	Cdk19	10	40349308	40483818	1145.67	-0.140703	0.0431883	-3.2579	0.00112242	0.0554807
ENSMUSG00000048240	Gng7	10	80948624	81014945	58.12	0.65235	0.200322	3.25651	0.00112791	0.0554807
ENSMUSG00000042606	Hirip3	7	126861972	126865377	794.007	-0.171451	0.0526729	-3.25502	0.00113384	0.0556028
ENSMUSG00000027955	Fam198b	3	79884533	79946280	3865.66	-0.186952	0.0575054	-3.25104	0.00114985	0.0562171
ENSMUSG00000041633	Kctd12b	X	153685154	153696391	396.18	-0.229266	0.0706523	-3.24499	0.00117455	0.0571266
ENSMUSG00000051652	Lrrc3	10	77897575	77902536	94.3619	0.45021	0.13875	3.24475	0.00117553	0.0571266
ENSMUSG00000027879	Sec22b	3	97901190	97923276	1464.06	0.117085	0.0361888	3.2354	0.00121474	0.0588545
ENSMUSG00000016018	Skiv2l2	13	112867780	112927380	1637.02	-0.105233	0.0326526	-3.22281	0.00126941	0.0613193
ENSMUSG00000038914	Dido1	2	180657964	180709999	2053.51	-0.165054	0.0512465	-3.22079	0.00127837	0.0615679
ENSMUSG00000045776	Lrtm1	14	29018208	29033642	168.957	-0.47473	0.147577	-3.21682	0.00129618	0.0622397
ENSMUSG00000006651	Aplp1	7	30434982	30445535	575.793	0.217308	0.067604	3.21442	0.0013071	0.0625777
ENSMUSG00000031827	Cotl1	8	119809222	119840544	997.543	0.201267	0.0627162	3.20917	0.00133119	0.0630788
ENSMUSG00000078773	Rad54b	4	11558922	11615805	300.567	-0.218609	0.0681197	-3.20919	0.00133111	0.0630788
ENSMUSG00000022537	Tmem44	16	30511855	30550842	770.084	-0.251346	0.0782733	-3.21113	0.00132214	0.0630788
ENSMUSG00000022876	Samsn1	16	75858793	76022270	46.6632	0.505584	0.157565	3.20874	0.0013332	0.0630788
ENSMUSG00000023963	Cyp39a1	17	43667425	43751431	663.211	-0.223776	0.0697742	-3.20714	0.0013406	0.0632434
ENSMUSG00000046295	Ankle1	8	71406010	71409904	230.734	-0.353094	0.110201	-3.20409	0.00135489	0.0637312
ENSMUSG00000036534	Slc38a7	8	95835920	95853539	310.696	0.230264	0.0721307	3.19231	0.00141139	0.0661959
ENSMUSG00000031486	Adgra2	8	27085583	27123436	3211.29	0.180311	0.056565	3.18767	0.00143423	0.0670721
ENSMUSG00000082229	Nap1l2	X	103184176	103186640	25.9279	-0.733384	0.230277	-3.18479	0.00144859	0.0675479
ENSMUSG00000019139	Isyna1	8	70594373	70597290	1260.01	0.169762	0.0533964	3.17927	0.00147644	0.0686481
ENSMUSG00000027193	Api5	2	94411682	94438136	2545.8	-0.10265	0.0323226	-3.1758	0.00149426	0.0692772
ENSMUSG00000039942	Ptger4	15	5206661	5244187	81.8952	-0.439667	0.138663	-3.17076	0.00152042	0.0702878
ENSMUSG00000046879	Irgm1	11	48861968	48871683	204.724	0.498972	0.157474	3.1686	0.00153177	0.0706104
ENSMUSG00000024772	Ehd1	19	6276725	6300096	1729.05	0.158112	0.0499417	3.16593	0.00154585	0.0710565
ENSMUSG00000072244	Trim6	7	104218793	104235152	135.118	0.338138	0.106836	3.16502	0.00155074	0.0710783
ENSMUSG00000035521	Gnptg	17	25233331	25240124	187.595	0.252468	0.0798335	3.16243	0.00156461	0.0713089
ENSMUSG00000056144	Trim34a	7	104244457	104262234	95.6701	0.423417	0.13389	3.16243	0.00156456	0.0713089
ENSMUSG00000001376	Vps50	6	3498382	3603531	553.918	-0.155191	0.0491219	-3.1593	0.00158148	0.0718751
ENSMUSG00000023903	Mmp25	17	23629458	23645269	23.1293	0.689765	0.218546	3.15616	0.00159863	0.0722474
ENSMUSG00000036882	Arhgap33	7	30522226	30535060	360.957	-0.271906	0.0861424	-3.15648	0.00159688	0.0722474
ENSMUSG00000059248	2009-09-01	11	117199661	117362325	2992.42	0.157747	0.0500056	3.15459	0.00160725	0.072434
ENSMUSG00000030029	Lrig1	6	94604529	94700158	979.357	0.145751	0.0462444	3.15175	0.00162297	0.0729385
ENSMUSG00000106734	Gm20559	6	3333194	3346128	123.024	0.358261	0.114008	3.14242	0.00167555	0.0750927
ENSMUSG00000025758	Plk4	3	40800019	40816883	1171.46	-0.146773	0.0467591	-3.13893	0.00169567	0.075784
ENSMUSG00000029651	Mtus2	5	147957320	148316065	2390.55	-0.280768	0.0895294	-3.13604	0.00171245	0.0763222
ENSMUSG00000029605	Oas1b	5	120812635	120824163	13.4589	1.24826	0.398179	3.13492	0.00171902	0.0764042
ENSMUSG00000028820	Sfpq	4	127021324	127037013	7785.24	-0.133895	0.0427374	-3.13297	0.00173048	0.076492
ENSMUSG00000039630	Hnrnpu	1	178321108	178337797	14296.7	-0.100879	0.0321961	-3.13326	0.00172879	0.076492
ENSMUSG00000050379	2006-09-01	X	36911326	36991794	2102.95	-0.262219	0.0837586	-3.13065	0.00174422	0.0768885
ENSMUSG00000021552	Gkap1	13	58233351	58274188	357.985	-0.224221	0.0716731	-3.12839	0.00175766	0.0772701
ENSMUSG00000006344	Ggt5	10	75589340	75617200	163.378	0.30499	0.0975931	3.12512	0.00177731	0.0779213
ENSMUSG00000028232	Tmem68	4	3549041	3574853	329.009	-0.21106	0.0675585	-3.12411	0.00178343	0.0779781
ENSMUSG00000042828	Trim72	7	128003949	128011033	88.1046	0.478869	0.153352	3.12269	0.00179207	0.0781441
ENSMUSG00000024063	Lbh	17	72918305	72941942	12203.3	-0.212969	0.0682792	-3.1191	0.00181406	0.0788896
ENSMUSG00000073590	3222401L13Rik	18	37655451	37661742	110.029	-0.417826	0.134061	-3.11669	0.00182892	0.0793222
ENSMUSG00000026072	Il1r1	1	40225080	40317257	574.199	0.257928	0.0827938	3.11531	0.0018375	0.0794807
ENSMUSG00000020473	Aebp1	11	5861947	5872088	1296.76	0.196724	0.0632465	3.11043	0.00186816	0.0799493
ENSMUSG00000030921	Trim30a	7	104409025	104465193	69.6209	0.699464	0.224732	3.11244	0.00185549	0.0799493
ENSMUSG00000036242	3632451O06Rik	14	49681560	49783383	1750.68	0.231184	0.0743228	3.11054	0.00186746	0.0799493
ENSMUSG00000073418	C4b	17	34728380	34743882	7.35218	1.36725	0.43936	3.1119	0.00185886	0.0799493
ENSMUSG00000023940	Sgol1	17	53674786	53689333	487.837	-0.189261	0.0610391	-3.10065	0.00193097	0.0824186
ENSMUSG00000049791	Fzd4	7	89404355	89413134	1451.56	-0.139633	0.045092	-3.09662	0.0019574	0.0833263
ENSMUSG00000017718	Afmid	11	117825924	117839908	192.792	-0.292476	0.0945418	-3.09362	0.00197732	0.0839232
ENSMUSG00000046169	Adamts6	13	104287873	104494763	546.793	-0.240793	0.0778524	-3.09294	0.00198182	0.0839232
ENSMUSG00000031841	Cdh13	8	118283733	119324921	1089.45	-0.343197	0.110998	-3.09193	0.00198859	0.0839893
ENSMUSG00000022678	Nde1	16	14163275	14192928	1118.36	-0.127311	0.0412104	-3.08929	0.00200636	0.0845186
ENSMUSG00000040183	Ankrd6	4	32804035	32950841	278.888	0.222664	0.0720956	3.08846	0.002012	0.0845355
ENSMUSG00000030247	Kcnj8	6	142564837	142571614	113.744	-0.507333	0.164508	-3.08395	0.00204273	0.0853819
ENSMUSG00000069910	Spdl1	11	34809190	34833641	413.44	-0.172556	0.0559468	-3.08429	0.00204042	0.0853819
ENSMUSG00000071757	Zhx2	15	57694665	57839832	518.244	-0.271121	0.0879479	-3.08275	0.00205097	0.0855049
ENSMUSG00000036103	Colec12	18	9707648	9877995	2159.59	0.199677	0.0648955	3.0769	0.00209167	0.0867533
ENSMUSG00000040990	Sh3kbp1	X	159627272	159978069	1920.17	-0.326709	0.106168	-3.07729	0.00208894	0.0867533
ENSMUSG00000026669	Mcm10	2	4989714	5012791	453.385	-0.181174	0.0589772	-3.07193	0.00212681	0.0869499
ENSMUSG00000027326	Casc5	2	119047119	119105501	1286.1	-0.210058	0.0683027	-3.0754	0.00210223	0.0869499
ENSMUSG00000027331	Knstrn	2	118814003	118853957	1417.9	-0.170276	0.0553904	-3.07412	0.00211128	0.0869499
ENSMUSG00000029405	G3bp2	5	92052146	92083719	5011.77	0.0749295	0.0243938	3.07166	0.00212875	0.0869499
ENSMUSG00000037808	Fam76b	9	13827716	13846541	712.293	-0.14143	0.0460377	-3.07204	0.002126	0.0869499
ENSMUSG00000098318	Lockd	6	134929092	134956798	183.939	-0.308351	0.100331	-3.07335	0.00211673	0.0869499
ENSMUSG00000034311	Kif4	X	100625737	100727214	1427.74	-0.163922	0.0534478	-3.06695	0.00216253	0.087664
ENSMUSG00000045932	Ifit2	19	34550694	34576419	315.243	-0.228414	0.0744479	-3.0681	0.00215425	0.087664
ENSMUSG00000046207	Pik3r6	11	68503019	68552698	61.9774	0.420469	0.137096	3.06696	0.0021625	0.087664
ENSMUSG00000039410	Prdm16	4	154316125	154636873	644.626	-0.278236	0.0907894	-3.06463	0.00217937	0.0881252
ENSMUSG00000023249	Parp3	9	106470322	106476949	47.9033	0.506863	0.165557	3.06155	0.00220191	0.0888142
ENSMUSG00000051166	Eml5	12	98786604	98901484	393.154	-0.237514	0.0776245	-3.05978	0.00221501	0.0891198
ENSMUSG00000001985	Grik3	4	125490700	125714173	86.6757	-0.4336	0.141882	-3.05606	0.00224269	0.0900087
ENSMUSG00000021613	Hapln1	13	89540636	89611832	2105.05	0.279438	0.0914749	3.0548	0.00225209	0.0901619
ENSMUSG00000040563	Plppr2	9	21937033	21948907	184	0.314736	0.103061	3.05387	0.00225908	0.0902177
ENSMUSG00000030399	Ckm	7	19404776	19422841	1657.53	-0.446591	0.146362	-3.05127	0.00227876	0.0907789
ENSMUSG00000001016	Ilf2	3	90476126	90488379	2114.16	-0.126204	0.0414023	-3.04824	0.00230188	0.0914744
ENSMUSG00000036106	Prr5	15	84669620	84703673	296.433	0.245786	0.0806927	3.04595	0.00231948	0.091947
ENSMUSG00000046186	Cd109	9	78615546	78716253	281.762	-0.377644	0.124101	-3.04304	0.00234199	0.0926121
ENSMUSG00000067276	Capn6	X	143802231	143827414	7303.76	0.198157	0.0651509	3.04152	0.0023539	0.0928553
ENSMUSG00000025492	Ifitm3	7	141009586	141010770	232.7	0.608744	0.200274	3.03956	0.00236926	0.0932331
ENSMUSG00000034459	Ifit1	19	34640871	34650009	18.6853	1.72331	0.567139	3.0386	0.0023768	0.0933022
ENSMUSG00000030554	Synm	7	67730160	67759742	440.162	0.27059	0.0892043	3.03337	0.00241841	0.0947052
ENSMUSG00000015749	Anp32e	3	95929246	95947390	5632.9	-0.119053	0.0392668	-3.0319	0.00243022	0.0949375
ENSMUSG00000020653	Klf11	12	24651371	24662774	774.925	-0.175002	0.0577534	-3.03016	0.00244422	0.0952539
ENSMUSG00000033295	Ptprf	4	118208213	118291405	3462.96	0.150409	0.0496787	3.02764	0.0024647	0.0958203
ENSMUSG00000061082	Plac1	X	53069995	53240111	55.4014	0.499839	0.165246	3.02481	0.00248787	0.0962572
ENSMUSG00000071042	Rasgrp3	17	75435905	75529043	804.416	-0.240894	0.0796245	-3.02537	0.00248327	0.0962572
ENSMUSG00000039661	Dusp26	8	31089471	31097047	88.0561	-0.399472	0.132107	-3.02386	0.00249572	0.0963299
ENSMUSG00000006589	Aprt	8	122574635	122576909	697.564	0.161753	0.0535623	3.01991	0.00252847	0.0972376
ENSMUSG00000042406	Atf4	15	80255184	80257540	1697.05	-0.158765	0.0525784	-3.01958	0.00253129	0.0972376
ENSMUSG00000028693	Nasp	4	116601052	116627941	4065.28	-0.127509	0.0422508	-3.01791	0.00254523	0.0974866
ENSMUSG00000031505	Carkd	8	11497506	11514960	423.331	0.186714	0.0618799	3.01736	0.00254985	0.0974866
ENSMUSG00000017400	Stac2	11	98036623	98053462	45.2749	-0.541202	0.17953	-3.01455	0.00257359	0.0980014
ENSMUSG00000028755	Cda	4	138338424	138367992	61.3928	0.47736	0.158363	3.01433	0.00257547	0.0980014
ENSMUSG00000015968	Cacna1d	14	30039949	30491156	708.326	0.280158	0.093006	3.01225	0.00259318	0.0984431
ENSMUSG00000032244	Fem1b	9	62791832	62811648	3198.13	-0.110697	0.0367701	-3.01051	0.00260811	0.0987776
ENSMUSG00000029064	Gnb1	4	155491361	155559269	8573.06	-0.0658754	0.0218893	-3.00948	0.00261698	0.0988814
ENSMUSG00000024782	Ak3	19	29020833	29047961	1583.74	-0.123246	0.0410032	-3.00576	0.00264918	0.0996448
ENSMUSG00000034361	Cpne2	8	94532990	94570531	124.477	0.324172	0.107852	3.00572	0.00264954	0.0996448
ENSMUSG00000001627	Ifrd1	12	40201567	40248504	560.528	-0.258789	0.0861755	-3.00305	0.00267292	0.100058
ENSMUSG00000015957	Wnt11	7	98835112	98855195	274.591	0.310766	0.103472	3.00338	0.00266998	0.100058
ENSMUSG00000034120	Srsf2	11	116849901	116853094	5728.62	-0.102988	0.0343325	-2.99971	0.00270234	0.100925
ENSMUSG00000057963	Itpk1	12	102568582	102704930	150.762	0.32246	0.107686	2.99444	0.00274953	0.10245
ENSMUSG00000027445	Cst9	2	148835147	148838738	8.17287	-1.28169	0.428203	-2.99318	0.00276085	0.102635
ENSMUSG00000026676	Ccdc3	2	5137776	5230878	460.608	0.220972	0.0738817	2.99089	0.00278162	0.103169
ENSMUSG00000029070	Mxra8	4	155839680	155844088	601.962	0.184808	0.0620442	2.97865	0.00289521	0.107136
ENSMUSG00000042377	Fam83g	11	61684091	61709951	68.4144	0.414364	0.139302	2.97458	0.00293388	0.108202
ENSMUSG00000047220	Ccdc36	9	108403611	108428484	25.8352	-0.776581	0.261105	-2.97421	0.00293742	0.108202
ENSMUSG00000021556	Golm1	13	59634996	59675784	1962.31	0.145972	0.0491024	2.97281	0.00295085	0.108449
ENSMUSG00000016757	Ttll12	15	83575119	83595157	684.871	0.171234	0.0576731	2.96905	0.00298723	0.109288
ENSMUSG00000039960	Rhou	8	123653929	123663884	1408.18	0.211598	0.0712564	2.96953	0.00298258	0.109288
ENSMUSG00000029414	Kntc1	5	123749716	123821593	1013.19	-0.223136	0.0752194	-2.96647	0.00301244	0.109961
ENSMUSG00000028013	Ppa2	3	133310110	133378235	758.363	-0.162293	0.0547242	-2.96566	0.00302034	0.11
ENSMUSG00000025092	Hspa12a	19	58795751	58860984	555.539	-0.2224	0.0750203	-2.96453	0.00303143	0.110156
ENSMUSG00000022026	Olfm4	14	80000302	80021930	7.69947	2.24929	0.759401	2.96193	0.00305716	0.110373
ENSMUSG00000028496	Mllt3	4	87769925	88033364	1320.37	0.136025	0.0459362	2.96116	0.00306478	0.110373
ENSMUSG00000030606	Hapln3	7	79115102	79131018	21.5608	0.666102	0.224914	2.96159	0.00306057	0.110373
ENSMUSG00000032400	Zwilch	9	64137144	64173104	675.632	-0.16812	0.0567629	-2.9618	0.00305851	0.110373
ENSMUSG00000078640	Gm11627	11	102576398	102579461	67.1086	0.480133	0.162181	2.96047	0.00307174	0.110377
ENSMUSG00000025200	Cwf19l1	19	44108644	44135876	222.496	-0.229722	0.0776701	-2.95766	0.00309986	0.11114
ENSMUSG00000023092	Fhl1	X	56731787	56793346	3127.77	-0.17757	0.0600903	-2.95505	0.00312616	0.111341
ENSMUSG00000029762	Akr1b8	6	34354119	34368463	164.537	0.277439	0.0938663	2.95568	0.0031198	0.111341
ENSMUSG00000062488	Ifit3b	19	34607970	34613401	10.7217	1.71168	0.57906	2.95597	0.00311688	0.111341
ENSMUSG00000027342	Pcna	2	132249162	132253314	3141.5	-0.117163	0.0396939	-2.95166	0.00316072	0.112077
ENSMUSG00000062515	Fabp4	3	10204088	10208576	459.901	-0.627661	0.212621	-2.95202	0.00315703	0.112077
ENSMUSG00000021811	Dnajc9	14	20384638	20388910	846.465	-0.135025	0.0457739	-2.94983	0.00317944	0.112281
ENSMUSG00000038766	Gabpb2	3	95181766	95217916	1350.2	-0.131684	0.0446425	-2.94974	0.00318038	0.112281
ENSMUSG00000051853	Arf3	15	98737621	98763214	2656.42	0.102881	0.0348931	2.94846	0.00319359	0.112501
ENSMUSG00000022564	Grina	15	76246807	76249904	1138.34	0.227147	0.0771658	2.94362	0.00324397	0.113779
ENSMUSG00000040929	Rfx3	19	27761721	28011166	560.912	-0.192628	0.0654348	-2.94382	0.00324192	0.113779
ENSMUSG00000025529	Zfp711	X	112600526	112635070	334.717	-0.225541	0.0767369	-2.93914	0.00329123	0.115186
ENSMUSG00000020811	Wscd1	11	71749920	71789647	89.1421	0.39367	0.134082	2.93603	0.00332441	0.115595
ENSMUSG00000034845	Plvap	8	71497765	71511752	1525.83	0.237443	0.0808673	2.93621	0.00332251	0.115595
ENSMUSG00000110537	RP23-115O21.3	8	123165255	123178765	76.9914	-0.646879	0.220225	-2.93736	0.00331022	0.115595
ENSMUSG00000045273	Cenph	13	100759674	100775899	196.004	-0.292038	0.0995303	-2.93417	0.00334445	0.115998
ENSMUSG00000056204	Pgpep1	8	70646435	70660388	658.725	0.144545	0.0492753	2.93341	0.00335262	0.115998
ENSMUSG00000022855	Senp2	16	22009484	22049269	1012.47	-0.126955	0.0432857	-2.93295	0.00335758	0.115998
ENSMUSG00000032555	Topbp1	9	103305215	103350428	2931.43	-0.122439	0.0417681	-2.93141	0.00337423	0.116325
ENSMUSG00000034853	Acot11	4	106744555	106804998	214.738	0.261839	0.0893758	2.92964	0.00339358	0.1166
ENSMUSG00000044934	Zfp367	13	64133022	64153202	831.104	-0.173545	0.0592435	-2.92935	0.00339668	0.1166
ENSMUSG00000009207	Lnpk1	2	74520291	74579435	653.178	-0.140471	0.0479791	-2.92776	0.00341418	0.116952
ENSMUSG00000006678	Pola1	X	93304767	93632155	927.617	-0.138754	0.0474151	-2.92636	0.00342954	0.116981
ENSMUSG00000074247	Dda1	8	71469199	71476098	762.964	0.136575	0.0466695	2.92643	0.00342881	0.116981
ENSMUSG00000044966	Fbxo48	11	16951375	16954772	51.5229	-0.447985	0.153403	-2.92032	0.00349669	0.11902
ENSMUSG00000045667	Smtnl2	11	72389164	72411713	2709.73	0.1226	0.0420113	2.91827	0.00351979	0.119431
ENSMUSG00000062391	4932435O22Rik	11	114413401	114448860	14.7746	0.989918	0.339253	2.91794	0.00352357	0.119431
ENSMUSG00000020063	Sirt1	10	63319005	63381704	612.327	-0.15107	0.0517971	-2.91658	0.00353897	0.119465
ENSMUSG00000032254	Kif23	9	61917280	61946799	1459.08	-0.126995	0.0435485	-2.91616	0.00354364	0.119465
ENSMUSG00000057530	Ece1	4	137862237	137965229	5051.77	0.179366	0.0615132	2.91589	0.00354678	0.119465
ENSMUSG00000025207	Sema4g	19	44989101	45003397	182.826	0.33037	0.113371	2.91407	0.00356748	0.119803
ENSMUSG00000028312	Smc2	4	52439243	52488260	3219.49	-0.122895	0.0421783	-2.91371	0.00357167	0.119803
ENSMUSG00000021281	Tnfaip2	12	111442469	111455018	172.053	0.285741	0.098143	2.91147	0.00359728	0.120274
ENSMUSG00000027699	Ect2	3	27097222	27153878	1932.54	-0.149801	0.0514571	-2.91118	0.00360063	0.120274
ENSMUSG00000002012	Pnck	X	73655994	73660117	98.0026	0.406863	0.139893	2.90839	0.00363296	0.12038
ENSMUSG00000022021	Diaph3	14	86655367	87141224	994.663	-0.134892	0.0463814	-2.90833	0.00363365	0.12038
ENSMUSG00000022066	Gm21685	14	69555424	69585520	902.791	0.131099	0.0450576	2.90959	0.00361905	0.12038
ENSMUSG00000029718	Pcolce	5	137605103	137613784	1296.95	0.160311	0.0551124	2.9088	0.00362818	0.12038
ENSMUSG00000030220	Arhgdib	6	136923655	136941899	816.699	0.296312	0.10201	2.90472	0.00367579	0.121527
ENSMUSG00000040771	Oard1	17	48410014	48417266	319.62	-0.227212	0.0782568	-2.90342	0.00369115	0.121785
ENSMUSG00000031377	Bmx	X	164192842	164258193	348.422	0.210737	0.0726084	2.90238	0.00370344	0.121941
ENSMUSG00000009079	Ewsr1	11	5069689	5099266	5863.19	-0.0981123	0.0338443	-2.89893	0.00374439	0.122844
ENSMUSG00000024891	Slc29a2	19	5024006	5031971	196.562	-0.231685	0.0799336	-2.89848	0.00374982	0.122844
ENSMUSG00000086587	Gm11837	4	14929908	14953030	71.3387	-0.375235	0.129474	-2.89815	0.0037537	0.122844
ENSMUSG00000005611	Mrvi1	7	110868266	110982461	442.251	0.307415	0.106146	2.89616	0.00377765	0.123247
ENSMUSG00000072620	Slfn2	11	83065112	83070678	66.4699	0.622941	0.215115	2.89585	0.00378129	0.123247
ENSMUSG00000050953	Gja1	10	56377300	56390419	8262.22	-0.206862	0.0715205	-2.89235	0.00382377	0.124381
ENSMUSG00000027544	Nfatc2	2	168476410	168601657	484.867	-0.304447	0.105531	-2.8849	0.00391539	0.127051
ENSMUSG00000029528	Pxn	5	115506676	115555987	1714.82	0.125195	0.0434041	2.8844	0.00392162	0.127051
ENSMUSG00000000489	Pdgfb	15	79995900	80014808	211.604	-0.354499	0.12304	-2.88117	0.00396197	0.128101
ENSMUSG00000018166	Erbb3	10	128567523	128589652	491.087	0.223012	0.077516	2.87698	0.00401496	0.129555
ENSMUSG00000036957	Lrfn3	7	30355489	30362772	105.467	0.32377	0.112591	2.87564	0.00403203	0.129587
ENSMUSG00000041263	Rusc1	3	89083981	89093311	162.916	0.288486	0.10031	2.87596	0.00402807	0.129587
ENSMUSG00000045427	Hnrnph2	X	134601179	134607060	2662.01	-0.110292	0.0383651	-2.8748	0.00404285	0.129677
ENSMUSG00000007891	Ctsd	7	142375911	142388038	5391.8	0.148587	0.0518183	2.86745	0.00413795	0.132464
ENSMUSG00000063659	Zbtb18	1	177442351	177450764	975.66	-0.137041	0.0478771	-2.86235	0.00420514	0.134348
ENSMUSG00000026896	Ifih1	2	62595798	62646255	77.6737	0.490285	0.171342	2.86145	0.00421709	0.134464
ENSMUSG00000009681	Bcr	10	75060896	75184923	1040.74	0.17821	0.062323	2.85945	0.00424376	0.135047
ENSMUSG00000079509	Zfx	X	94074631	94123702	1479.48	-0.118355	0.0414102	-2.85812	0.00426161	0.135082
ENSMUSG00000089417	Gm22009	3	69085105	69085447	43.5885	-0.70163	0.245482	-2.85817	0.00426088	0.135082
ENSMUSG00000032657	Fam189b	3	89183143	89189295	272.982	0.248123	0.0869218	2.85456	0.0043097	0.13616
ENSMUSG00000042029	Ncapg2	12	116405402	116463531	1358.41	-0.136398	0.0477858	-2.85435	0.00431249	0.13616
ENSMUSG00000069874	Irgm2	11	58199618	58222782	143.847	0.591303	0.207283	2.85264	0.00433578	0.136628
ENSMUSG00000038379	Ttk	9	83834689	83872389	546.384	-0.155544	0.0545769	-2.84999	0.00437202	0.137501
ENSMUSG00000032648	Pygm	19	6384399	6398459	4079.29	0.182947	0.0642406	2.84785	0.00440158	0.138162
ENSMUSG00000057143	Trim12c	7	104338754	104353362	351.579	0.219306	0.0770825	2.84508	0.00443996	0.139096
ENSMUSG00000017550	Atad5	11	80089400	80135794	680.421	-0.189125	0.0665661	-2.84116	0.00449497	0.140274
ENSMUSG00000047412	Zbtb44	9	31030644	31075879	1158.92	-0.14815	0.0521424	-2.84127	0.00449348	0.140274
ENSMUSG00000036144	Meox2	12	37108540	37179534	50.5718	-0.696262	0.245176	-2.83985	0.00451352	0.140581
ENSMUSG00000009739	Pou6f1	15	100575318	100599984	321.651	-0.197051	0.0694846	-2.83589	0.00456982	0.141796
ENSMUSG00000061080	Lsamp	16	39984361	42181679	65.0397	-0.473002	0.166792	-2.83587	0.00457009	0.141796
ENSMUSG00000031295	Phka2	X	160502166	160598878	952.77	-0.156523	0.0552755	-2.83169	0.00463027	0.142839
ENSMUSG00000031861	Lpar2	8	69822429	69831102	224.219	0.239506	0.0845694	2.83206	0.00462491	0.142839
ENSMUSG00000078941	Ak6	13	100650979	100666359	1624.13	-0.119269	0.0421026	-2.83281	0.00461408	0.142839
ENSMUSG00000023367	Tmem176a	6	48840919	48847071	811.461	0.153348	0.0541712	2.83081	0.00464306	0.14296
ENSMUSG00000000420	Galnt1	18	24205344	24286818	3697.19	0.112684	0.0399013	2.82408	0.00474168	0.143882
ENSMUSG00000026196	Bard1	1	71027498	71103146	487.632	-0.15239	0.0539399	-2.82517	0.00472551	0.143882
ENSMUSG00000027115	Kif18a	2	109280738	109341747	371.537	-0.211644	0.0748683	-2.82689	0.0047003	0.143882
ENSMUSG00000029844	Hoxa1	6	52155590	52158317	35.175	-0.738878	0.261302	-2.82767	0.00468875	0.143882
ENSMUSG00000031358	Msl3	X	168654117	168673898	958.639	-0.137849	0.0487801	-2.82592	0.00471452	0.143882
ENSMUSG00000039419	Cntnap2	6	45059357	47304213	26.7246	0.689959	0.244291	2.82433	0.00473796	0.143882
ENSMUSG00000043753	Dmrta1	4	89679436	89694772	45.1154	0.498198	0.17623	2.82698	0.00469888	0.143882
ENSMUSG00000107355	AI839979	5	31569595	31571397	15.1786	-0.848593	0.300504	-2.8239	0.00474434	0.143882
ENSMUSG00000035829	Ppp1r26	2	28446800	28455508	391.782	-0.167987	0.0595044	-2.8231	0.00475611	0.143968
ENSMUSG00000046410	Kcnk6	7	29221926	29232515	253.355	0.206827	0.0732835	2.82228	0.00476828	0.144066
ENSMUSG00000049690	Nckap5	1	125913620	126830799	153.284	-0.272532	0.0966316	-2.82031	0.00479765	0.144683
ENSMUSG00000034810	Scn7a	2	66673425	66784914	137.078	0.310161	0.110073	2.81777	0.00483588	0.145564
ENSMUSG00000028073	Pear1	3	87747890	87824306	535.925	0.173957	0.0617523	2.81702	0.00484717	0.145632
ENSMUSG00000074024	4632427E13Rik	7	92734166	92741468	117.675	-0.372186	0.132188	-2.81558	0.00486892	0.145743
ENSMUSG00000079022	Col22a1	15	71795795	72034227	49.1768	0.425376	0.151048	2.81616	0.00486008	0.145743
ENSMUSG00000025780	Itih5	2	10153571	10256529	533.07	0.252039	0.0895905	2.81324	0.00490453	0.146536
ENSMUSG00000038205	Prkab2	3	97658193	97673812	1204.03	0.1518	0.0539743	2.81245	0.0049166	0.146626
ENSMUSG00000005233	Spc25	2	69193895	69206194	985.904	-0.160506	0.0571344	-2.80928	0.00496529	0.147805
ENSMUSG00000044086	Lmod3	6	97238534	97252759	553.539	-0.306623	0.109337	-2.80439	0.00504121	0.149788
ENSMUSG00000003746	Man1a	10	53904788	54075796	886.779	0.147821	0.0527271	2.8035	0.0050551	0.149925
ENSMUSG00000071533	Pcnp	16	56007245	56029739	2457.59	-0.0897132	0.0320104	-2.80263	0.00506881	0.150055
ENSMUSG00000025409	Mbd6	10	127281956	127289018	1104.87	0.14956	0.0534062	2.80042	0.00510359	0.150808
ENSMUSG00000098090	2700099C18Rik	17	94750100	94775132	175.908	-0.262616	0.0939494	-2.79529	0.00518536	0.152944
ENSMUSG00000042109	Csdc2	15	81936759	81950941	119.698	0.292574	0.104744	2.79323	0.00521846	0.15364
ENSMUSG00000036257	Pnpla8	12	44221370	44312343	1430.38	-0.10762	0.0385432	-2.7922	0.00523503	0.153847
ENSMUSG00000024911	Fibp	19	5460607	5465052	352.076	0.215061	0.0770638	2.79069	0.00525951	0.154285
ENSMUSG00000035310	Lin54	5	100441918	100500639	699.652	-0.200428	0.0718489	-2.78957	0.00527779	0.154541
ENSMUSG00000004040	Stat3	11	100885098	100939540	1584.31	0.193909	0.0695438	2.78831	0.00529844	0.154864
ENSMUSG00000078350	Smim1	4	154020470	154026230	538.801	0.239458	0.0860004	2.78438	0.00536295	0.156466
ENSMUSG00000085006	BC021767	3	94661830	94670696	7.80445	1.64687	0.591922	2.78224	0.00539854	0.15722
ENSMUSG00000029687	Ezh2	6	47530139	47595341	1641.08	-0.103802	0.0373294	-2.7807	0.00542417	0.157682
ENSMUSG00000010066	Cacna2d2	9	107399612	107529343	2882.84	0.298897	0.107529	2.77969	0.00544113	0.157891
ENSMUSG00000018102	Hist1h2bc	13	23684199	23692488	227.718	0.218587	0.0787008	2.77745	0.00547874	0.158697
ENSMUSG00000027387	Zc3h8	2	128926268	128944077	87.8928	-0.364779	0.131584	-2.77222	0.0055676	0.160403
ENSMUSG00000036478	Btg1	10	96617001	96622813	2535.12	-0.156536	0.0564777	-2.77164	0.00557741	0.160403
ENSMUSG00000043252	Tmem64	4	15265831	15286753	1850.75	0.117909	0.0425272	2.77256	0.00556166	0.160403
ENSMUSG00000087107	AI662270	11	83223576	83226604	26.9738	1.00381	0.362013	2.77285	0.0055567	0.160403
ENSMUSG00000037664	Cdkn1c	7	143458339	143461050	10637.5	0.239266	0.0863843	2.76979	0.00560931	0.161033
ENSMUSG00000040331	Nsmce4a	7	130532526	130573118	1215.61	-0.124399	0.0449349	-2.76842	0.00563281	0.161421
ENSMUSG00000056529	Ptafr	4	132564067	132582683	27.2895	-0.623173	0.225252	-2.76656	0.00566511	0.161771
ENSMUSG00000003526	Prodh	16	18060357	18090203	94.6564	0.358913	0.129714	2.76695	0.00565837	0.161771
ENSMUSG00000036820	Amdhd2	17	24155833	24163766	189.033	0.273319	0.0988266	2.76565	0.00568103	0.161939
ENSMUSG00000024352	Spata24	18	35656690	35662186	119.801	-0.289473	0.104717	-2.76434	0.00570384	0.162251
ENSMUSG00000025498	Irf7	7	141262706	141266481	29.78	0.99906	0.361892	2.76066	0.00576847	0.162251
ENSMUSG00000027322	Siglec1	2	131069220	131086765	23.9476	0.839421	0.304061	2.7607	0.00576771	0.162251
ENSMUSG00000028859	Csf3r	4	126024550	126044440	22.4561	0.718797	0.260424	2.7601	0.00577839	0.162251
ENSMUSG00000042489	Clspn	4	126556935	126593903	775.308	-0.183454	0.0664063	-2.7626	0.00573424	0.162251
ENSMUSG00000046841	Ckap4	10	84526305	84534036	5598.11	0.0818596	0.0296323	2.76251	0.0057359	0.162251
ENSMUSG00000063200	Nol7	13	43398376	43402858	789.436	-0.138549	0.0501963	-2.76014	0.00577767	0.162251
ENSMUSG00000087365	C430049B03Rik	X	53055046	53057190	486.128	-0.255032	0.0924073	-2.75987	0.00578246	0.162251
ENSMUSG00000022948	Setd4	16	93583457	93604063	60.0316	0.470451	0.170344	2.76177	0.00574882	0.162251
ENSMUSG00000068854	Hist2h2be	3	96221119	96223738	201.077	-0.242534	0.0879216	-2.75853	0.00580628	0.162636
ENSMUSG00000007867	Ift43	12	86082561	86162458	404.856	-0.202371	0.0733937	-2.75733	0.00582748	0.162699
ENSMUSG00000022422	Dscc1	15	55076099	55090491	128.151	-0.271744	0.0985705	-2.75685	0.00583604	0.162699
ENSMUSG00000034557	Zfyve9	4	108637466	108780798	1047.7	-0.115489	0.0418941	-2.7567	0.00583878	0.162699
ENSMUSG00000004043	Stat5a	11	100859351	100885169	171.693	0.27991	0.101596	2.75514	0.00586677	0.162917
ENSMUSG00000052776	Oas1a	5	120896256	120907521	17.3634	1.06745	0.387371	2.75563	0.00585786	0.162917
ENSMUSG00000090150	Acad11	9	104063377	104127656	360.266	0.180312	0.0654676	2.75422	0.00588322	0.163093
ENSMUSG00000005682	Pan2	10	128303335	128321358	1126.04	-0.126615	0.0460246	-2.75102	0.00594093	0.164132
ENSMUSG00000035024	Ncapd3	9	27030175	27095311	944.536	-0.135795	0.0493807	-2.74996	0.00596027	0.164132
ENSMUSG00000037936	Scarb1	5	125277087	125341094	1053.91	0.166785	0.0606514	2.7499	0.00596139	0.164132
ENSMUSG00000038984	Tspyl5	15	33683876	33687883	373.135	-0.276779	0.100625	-2.75061	0.00594843	0.164132
ENSMUSG00000027454	Gins1	2	150905400	150931280	252.208	-0.234294	0.085251	-2.74828	0.00599087	0.164662
ENSMUSG00000029385	Ccng2	5	93267257	93276231	904.09	-0.229159	0.0834308	-2.74669	0.00602002	0.164734
ENSMUSG00000032258	Lca5	9	83390293	83441127	430.167	-0.16772	0.0610428	-2.74757	0.00600381	0.164734
ENSMUSG00000045613	Chrm2	6	36388084	36528414	625.113	-0.289585	0.105461	-2.74591	0.00603434	0.164734
ENSMUSG00000070003	Ssbp4	8	70597490	70608872	489.772	0.174584	0.0635779	2.74599	0.00603286	0.164734
ENSMUSG00000020462	Cfap36	11	29221532	29247409	476.076	-0.207183	0.0755064	-2.74392	0.00607112	0.165458
ENSMUSG00000035000	Dpp4	2	62330073	62412231	929.787	0.221419	0.0807813	2.74097	0.00612586	0.166388
ENSMUSG00000093701	Gm21970	16	91391721	91419451	37.0442	1.2874	0.469683	2.741	0.00612533	0.166388
ENSMUSG00000037060	Prkcdbp	7	105480083	105482300	540.829	-0.191552	0.0699183	-2.73965	0.00615047	0.166776
ENSMUSG00000004897	Hdgf	3	87906321	87916132	3838.87	-0.12599	0.0460013	-2.73885	0.0061655	0.166903
ENSMUSG00000017453	Pipox	11	77880615	77894096	41.8573	-0.526687	0.192539	-2.73548	0.00622889	0.167216
ENSMUSG00000029675	Eln	5	134702593	134747323	17738.7	-0.445598	0.16282	-2.73675	0.0062049	0.167216
ENSMUSG00000032014	Oaf	9	43221278	43239816	478.171	0.24268	0.088703	2.73587	0.00622161	0.167216
ENSMUSG00000032596	Uba7	9	107975505	107984060	332.45	0.432563	0.1581	2.73601	0.00621891	0.167216
ENSMUSG00000093594	Gm20707	4	147782319	147809840	56.6582	0.450661	0.164744	2.73552	0.00622815	0.167216
ENSMUSG00000010080	Epn3	11	94489599	94499974	333.167	-0.320491	0.117207	-2.7344	0.00624937	0.167487
ENSMUSG00000032679	Cd59a	2	104095801	104115354	475.253	0.274104	0.100376	2.73078	0.0063184	0.168776
ENSMUSG00000036599	Chst12	5	140505550	140525724	288.523	0.343157	0.125643	2.7312	0.00631037	0.168776
ENSMUSG00000032599	Ip6k2	9	108783796	108806337	755.406	-0.206078	0.0754819	-2.73017	0.00633025	0.168814
ENSMUSG00000031333	Abcb7	X	104280657	104413856	1548.46	-0.134461	0.0493013	-2.72733	0.00638482	0.169988
ENSMUSG00000026723	Trdmt1	2	13509014	13544668	166.791	-0.257347	0.094378	-2.72677	0.00639583	0.170001
ENSMUSG00000042671	Rgs8	1	153653025	153700323	60.4811	0.439506	0.16133	2.72426	0.00644458	0.171014
ENSMUSG00000024431	Nr3c1	18	39410545	39491301	1777.43	-0.104618	0.0384157	-2.72332	0.00646285	0.171218
ENSMUSG00000020728	Cep112	11	108425192	108860615	199.961	-0.289925	0.1065	-2.72232	0.00648263	0.17146
ENSMUSG00000034780	B3galt1	2	67565871	68122689	211.771	-0.220619	0.0811359	-2.71913	0.00654542	0.172838
ENSMUSG00000026675	Hsd17b7	1	169949535	169969241	1067.39	0.201076	0.0739854	2.71779	0.00657205	0.173214
ENSMUSG00000039089	L3mbtl3	10	26274468	26375185	768.056	-0.12883	0.0474107	-2.71733	0.00658115	0.173214
ENSMUSG00000043668	Tox3	8	90247040	90348343	862.424	-0.2586	0.0952304	-2.71552	0.00661727	0.173881
ENSMUSG00000033066	Gas7	11	67455437	67688990	753.692	0.171539	0.0631866	2.7148	0.00663161	0.173975
ENSMUSG00000009555	Cdk9	2	32705784	32713076	924.943	0.140184	0.0516956	2.71173	0.00669338	0.175026
ENSMUSG00000091649	Phf11b	14	59320964	59341351	6.81232	1.41653	0.52235	2.71183	0.00669123	0.175026
ENSMUSG00000037474	Dtl	1	191537356	191575544	1075.58	-0.12945	0.0477834	-2.7091	0.00674656	0.175846
ENSMUSG00000039304	Tnfsf10	3	27317028	27342427	14.3455	1.33535	0.492829	2.70955	0.0067374	0.175846
ENSMUSG00000079259	Trim71	9	114507133	114564369	43.7296	0.742604	0.274614	2.70418	0.00684738	0.178187
ENSMUSG00000025582	Nptx1	11	119538719	119547753	69.1117	0.401765	0.148635	2.70303	0.00687101	0.178268
ENSMUSG00000050786	Ccdc126	6	49319274	49341582	112.925	0.28666	0.106079	2.70234	0.00688529	0.178268
ENSMUSG00000052271	Bhlha15	5	144190286	144194441	9.35048	1.04457	0.38657	2.70215	0.00688935	0.178268
ENSMUSG00000062609	Kcnj15	16	95257558	95300260	189.615	0.348117	0.128842	2.70189	0.00689469	0.178268
ENSMUSG00000018427	Ypel2	11	86936425	86993707	1607.51	-0.139077	0.0515524	-2.69778	0.00698037	0.178481
ENSMUSG00000033595	Lgi3	14	70530821	70538323	94.0432	0.505986	0.187528	2.69818	0.00697187	0.178481
ENSMUSG00000033722	BC034090	1	155212471	155244444	561.103	-0.189152	0.0700475	-2.70033	0.00692699	0.178481
ENSMUSG00000042942	Greb1l	18	10325177	10562934	297.971	0.271217	0.100508	2.69847	0.00696593	0.178481
ENSMUSG00000051220	Ercc6l	X	102141716	102157091	615.041	-0.141261	0.0523433	-2.69873	0.0069604	0.178481
ENSMUSG00000057672	Pkn1	8	83666536	83699179	1410.38	0.121359	0.0449641	2.69902	0.00695447	0.178481
ENSMUSG00000062184	Hs6st2	X	51387212	51681856	1140.41	0.167978	0.0622536	2.69828	0.00696982	0.178481
ENSMUSG00000026471	Mr1	1	155127277	155146814	185.941	-0.459674	0.170471	-2.69649	0.00700752	0.178891
ENSMUSG00000024565	Sall3	18	80966376	80986578	154.089	0.337224	0.125222	2.69301	0.00708095	0.18048
ENSMUSG00000053093	Myh7	14	54970688	54994634	133154	-0.264123	0.0981314	-2.69152	0.00711262	0.181002
ENSMUSG00000025324	Atp10a	7	58656166	58829420	159.939	-0.283338	0.105373	-2.68891	0.0071686	0.182139
ENSMUSG00000028989	Angptl7	4	148495183	148500460	182.034	0.356368	0.132764	2.68422	0.00727002	0.184136
ENSMUSG00000074934	Grem1	2	113746164	113758646	12.6882	-1.2831	0.477969	-2.68448	0.00726432	0.184136
ENSMUSG00000037996	Slc24a2	4	86983124	87230477	535.727	-0.19089	0.0711323	-2.6836	0.0072835	0.184188
ENSMUSG00000063334	Krr1	10	111972664	111988432	783.687	-0.149602	0.0557921	-2.68142	0.00733107	0.185101
ENSMUSG00000043068	Fam89a	8	124740257	124751832	15.3689	0.777306	0.290075	2.67968	0.00736934	0.185776
ENSMUSG00000021457	Syk	13	52583173	52648792	630.078	-0.172705	0.0644688	-2.67889	0.00738668	0.185923
ENSMUSG00000028003	Lrat	3	82892579	82903973	11.4579	-0.994891	0.371553	-2.67766	0.00741391	0.186318
ENSMUSG00000022462	Slc38a2	15	96687394	96699698	7676.73	-0.177508	0.0663272	-2.67624	0.00744529	0.186815
ENSMUSG00000000976	Heatr6	11	83753696	83783754	516.695	-0.136982	0.0512034	-2.67525	0.00746736	0.187078
ENSMUSG00000031972	Acta1	8	123891769	123894751	2596.97	0.380123	0.142235	2.6725	0.00752884	0.188326
ENSMUSG00000048965	Mrgpre	7	143778363	143784500	102.611	0.282043	0.105584	2.67126	0.00755674	0.188731
ENSMUSG00000000838	Fmr1	X	68678541	68717963	2318.92	-0.079948	0.0299381	-2.67044	0.00757514	0.188898
ENSMUSG00000033737	Fndc3c1	X	106420041	106485401	161.145	-0.456131	0.170866	-2.66953	0.00759572	0.189119
ENSMUSG00000021636	Marveld2	13	100595957	100616971	77.3674	0.344114	0.129	2.66756	0.0076405	0.189869
ENSMUSG00000070327	Rnf213	11	119393100	119487418	1421.71	0.444059	0.166491	2.66717	0.00764936	0.189869
ENSMUSG00000028262	Clca3a2	3	144796559	144819494	230.493	-0.833362	0.312687	-2.66516	0.00769506	0.190614
ENSMUSG00000028641	P3h1	4	119232915	119248975	1325.76	0.108577	0.0407527	2.6643	0.00771483	0.190614
ENSMUSG00000047789	Slc38a9	13	112660766	112738743	280.52	-0.183205	0.0687612	-2.66436	0.00771351	0.190614
ENSMUSG00000022479	Vdr	15	97854425	97910630	46.0667	0.4309	0.161918	2.66123	0.00778552	0.192067
ENSMUSG00000036298	Slc2a13	15	91267696	91573261	311.253	0.211214	0.0794002	2.66012	0.00781125	0.192407
ENSMUSG00000031963	Bmper	9	23223076	23485202	395.663	0.285531	0.107462	2.65703	0.00788321	0.193884
ENSMUSG00000011263	Exoc3l2	7	19463331	19496762	137.442	0.379797	0.143103	2.65402	0.00795387	0.195027
ENSMUSG00000041645	Ddx24	12	103407976	103425867	1389.66	0.115909	0.0436675	2.65435	0.00794616	0.195027
ENSMUSG00000028568	Btf3l4	4	108814295	108833614	2044.57	-0.0991426	0.0373777	-2.65245	0.00799098	0.195329
ENSMUSG00000029007	Agtrap	4	148077061	148088031	555.427	0.216886	0.0817555	2.65287	0.00798112	0.195329
ENSMUSG00000040667	Nup88	11	70943058	70969973	1865	-0.0910917	0.0343488	-2.65196	0.00800252	0.195329
ENSMUSG00000027423	Snx5	2	144250123	144270906	3003.09	0.136005	0.0513063	2.65084	0.00802909	0.195682
ENSMUSG00000029581	Fscn1	5	142960343	142973185	3008.05	0.103122	0.0389474	2.64773	0.00810337	0.197194
ENSMUSG00000015766	Eps8	6	137477245	137654876	543.472	0.146888	0.0555353	2.64495	0.00817035	0.198525
ENSMUSG00000024055	Cyp4f13	17	32924688	32947402	72.0573	0.350105	0.132444	2.64341	0.00820746	0.198923
ENSMUSG00000024989	Cep55	19	38055025	38074425	695.087	-0.154393	0.0584101	-2.64325	0.00821141	0.198923
ENSMUSG00000020492	Ska2	11	87109234	87124635	1966.49	-0.106645	0.0403793	-2.64108	0.00826411	0.199005
ENSMUSG00000037921	Ddx60	8	61928087	62038244	72.5549	0.369284	0.139777	2.64195	0.00824293	0.199005
ENSMUSG00000043639	Rbm20	19	53677306	53867080	3339.5	-0.214656	0.0812721	-2.6412	0.00826134	0.199005
ENSMUSG00000048668	Rhno1	6	128357000	128362911	691.14	-0.124337	0.0470537	-2.64245	0.00823084	0.199005
ENSMUSG00000029328	Hnrnpdl	5	100033577	100039664	4438.4	-0.11312	0.042878	-2.63818	0.00833526	0.200005
ENSMUSG00000029510	Gpc2	5	138273655	138280005	573.592	0.22413	0.0849354	2.63883	0.00831927	0.200005
ENSMUSG00000032218	Ccnb2	9	70407689	70421554	1114.58	-0.125544	0.0475934	-2.63784	0.00834364	0.200005
ENSMUSG00000097195	Snhg5	9	88521050	88522929	391.835	-0.192281	0.0729063	-2.63737	0.00835523	0.200005
ENSMUSG00000031554	Adam5	8	24727093	24824369	9.33051	1.01592	0.38564	2.63437	0.0084294	0.201481
ENSMUSG00000038252	Ncapd2	6	125168007	125191701	3658.47	-0.122028	0.0464213	-2.62871	0.00857085	0.204559
ENSMUSG00000001750	Tcirg1	19	3896050	3907133	311.309	0.311845	0.118851	2.62383	0.00869461	0.207207
ENSMUSG00000031262	Cenpi	X	134308084	134362639	531.927	-0.173472	0.0661448	-2.6226	0.00872606	0.207649
ENSMUSG00000030335	Mrpl51	6	125191801	125196269	1042.62	-0.138282	0.0527485	-2.62154	0.00875331	0.207991
ENSMUSG00000071644	Eef1g	19	8967041	8978479	9833.28	0.0827133	0.0315681	2.62016	0.00878892	0.20853
ENSMUSG00000037594	BC022687	12	112808975	112816245	91.5119	0.470532	0.179704	2.61837	0.00883508	0.209318
ENSMUSG00000041046	Ramp3	11	6658521	6677475	20.865	0.634596	0.24284	2.61323	0.00896903	0.212179
ENSMUSG00000025352	Gdf11	10	128882295	128891718	557.407	0.165787	0.0634745	2.61186	0.00900504	0.212408
ENSMUSG00000022887	Masp1	16	23451785	23520590	370.864	0.333028	0.1275	2.61198	0.00900187	0.212408
ENSMUSG00000022453	Naga	15	82329532	82338826	480.664	0.162243	0.0622031	2.60827	0.00910004	0.213091
ENSMUSG00000027580	Helz2	2	181227615	181242027	332.434	0.42508	0.162905	2.60938	0.00907073	0.213091
ENSMUSG00000049580	Tsku	7	98350668	98361328	312.767	0.244629	0.0937871	2.60834	0.00909827	0.213091
ENSMUSG00000073535	Gm5532	1	155520173	155527143	105.698	-0.341511	0.130878	-2.60938	0.00907062	0.213091
ENSMUSG00000079737	3110001I22Rik	16	13671929	13678405	45.1745	-0.439757	0.168569	-2.60877	0.00908673	0.213091
ENSMUSG00000003778	Brd8	18	34598615	34624601	1772.09	-0.0919238	0.0352688	-2.60638	0.00915047	0.213962
ENSMUSG00000027931	Npr1	3	90450591	90465866	430.755	0.254721	0.0977509	2.60582	0.0091655	0.214003
ENSMUSG00000005968	Tuft1	3	94612757	94658872	126.525	0.340262	0.130694	2.60351	0.00922737	0.214882
ENSMUSG00000090086	AI480526	5	123133723	123141666	257.806	-0.232051	0.0891331	-2.60342	0.00922976	0.214882
ENSMUSG00000003411	Rab3b	4	108879063	108943324	49.5406	0.489242	0.187973	2.60272	0.00924863	0.215011
ENSMUSG00000097776	Gm26795	8	28593505	28595599	96.6796	-0.327188	0.125737	-2.60216	0.00926392	0.215056
ENSMUSG00000028970	Abcb1b	5	8798147	8866315	27.6965	-0.620821	0.238651	-2.60138	0.00928504	0.215237
ENSMUSG00000094365	Gm21982	7	30641001	30664937	41.713	-1.0525	0.405775	-2.59381	0.00949189	0.219716
ENSMUSG00000011114	Tbrg1	9	37649182	37657312	1720.79	0.0991354	0.0382534	2.59154	0.00955463	0.220536
ENSMUSG00000024331	Dsc2	18	20030633	20059554	1351.37	0.162302	0.0626213	2.5918	0.00954745	0.220536
ENSMUSG00000061838	Suclg2	6	95473009	95718800	2513.81	-0.120608	0.0465826	-2.58912	0.00962222	0.221778
ENSMUSG00000073755	5730409E04Rik	4	126609818	126614371	158.145	0.257169	0.0993809	2.58771	0.00966152	0.222367
ENSMUSG00000051154	Commd3	2	18672384	18676231	805.174	-0.166006	0.0641653	-2.58716	0.009677	0.222406
ENSMUSG00000029304	Spp1	5	104435118	104441050	35.0189	-0.778205	0.300966	-2.58569	0.00971845	0.22304
ENSMUSG00000027525	Phactr3	2	178118975	178338492	82.3602	0.324591	0.125585	2.58463	0.00974838	0.223373
ENSMUSG00000060519	Tor3a	1	156653617	156674356	101.173	0.306708	0.118686	2.5842	0.00976062	0.223373
ENSMUSG00000033419	Snap91	9	86765923	86880654	2783.72	-0.155029	0.0600425	-2.58199	0.00982327	0.224147
ENSMUSG00000061718	Ppp1r1b	11	98348404	98357796	323.108	-0.298497	0.115605	-2.58203	0.009822	0.224147
ENSMUSG00000102336	Gm37233	1	34427002	34433264	160.453	-0.39351	0.152433	-2.58154	0.00983612	0.224147
ENSMUSG00000001555	Fkbp10	11	100415697	100424824	2412.13	0.110584	0.0428665	2.57973	0.00988778	0.224273
ENSMUSG00000031805	Jak3	8	71676296	71690575	248.785	0.302919	0.117405	2.58012	0.00987673	0.224273
ENSMUSG00000050229	Pigm	1	172376546	172384099	1272.68	0.105366	0.040849	2.5794	0.00989725	0.224273
ENSMUSG00000094463	Gm8546	13	89577155	89578413	22.0158	-0.874168	0.338849	-2.57982	0.00988528	0.224273
ENSMUSG00000025534	Gusb	5	129989011	130003049	1070.61	0.225474	0.0875462	2.57548	0.01001	0.226464
ENSMUSG00000038280	Ostm1	10	42583822	42702459	551.169	0.173933	0.067545	2.57507	0.010022	0.226464
ENSMUSG00000024276	Zfp397	18	23954688	23964671	1320.73	-0.101725	0.0395385	-2.57282	0.0100874	0.227305
ENSMUSG00000031636	Pdlim3	8	45885461	45919548	2601.75	0.205577	0.0798961	2.57306	0.0100804	0.227305
ENSMUSG00000028703	Lrrc41	4	116075269	116097043	1075.02	0.111139	0.0432134	2.57187	0.010115	0.227609
ENSMUSG00000022617	Chkb	15	89416405	89429908	645.957	-0.204349	0.0794881	-2.57081	0.0101461	0.22799
ENSMUSG00000001494	Sost	11	101962458	101967015	119.879	-0.302237	0.117609	-2.56984	0.0101745	0.228311
ENSMUSG00000039747	Orai2	5	136147459	136170713	94.1517	0.288572	0.112371	2.56804	0.0102277	0.22855
ENSMUSG00000039787	Cercam	2	29869164	29882840	467.32	0.160445	0.0624664	2.5685	0.0102139	0.22855
ENSMUSG00000042246	Tmc7	7	118535841	118584736	119.129	0.267243	0.10405	2.56841	0.0102165	0.22855
ENSMUSG00000026349	Ccnt2	1	127774164	127808061	1710.46	-0.0993538	0.0387077	-2.56677	0.0102651	0.228752
ENSMUSG00000049313	Sorl1	9	41964720	42124297	899.007	0.295474	0.11511	2.56689	0.0102614	0.228752
ENSMUSG00000036023	Parp2	14	50807946	50821300	493.706	-0.157385	0.0613435	-2.56563	0.0102988	0.229186
ENSMUSG00000036707	Cab39	1	85793441	85851576	2588.07	-0.0807196	0.0314882	-2.56349	0.0103626	0.229972
ENSMUSG00000044927	H1fx	6	87980421	87981637	393.755	-0.242428	0.0945552	-2.56388	0.010351	0.229972
ENSMUSG00000025395	Prim1	10	128015168	128030037	629.414	-0.138748	0.0541816	-2.5608	0.0104432	0.23039
ENSMUSG00000031097	Tnni2	7	142441808	142444410	268.419	0.350893	0.137026	2.56077	0.010444	0.23039
ENSMUSG00000040187	Arntl2	6	146796055	146833529	54.0897	-0.392786	0.1533	-2.56221	0.0104008	0.23039
ENSMUSG00000049940	Pgrmc2	3	41066326	41083046	1751.77	-0.10724	0.0418829	-2.56048	0.0104528	0.23039
ENSMUSG00000059213	Ddn	15	98803782	98807925	13.9233	0.74541	0.291001	2.56153	0.0104211	0.23039
ENSMUSG00000013236	Ptprs	17	56412431	56476483	5720.24	0.140099	0.054746	2.55907	0.0104953	0.231011
ENSMUSG00000017493	Igfbp4	11	99041244	99054392	5817.97	0.111837	0.0437108	2.55857	0.0105105	0.23103
ENSMUSG00000003573	Homer3	8	70282827	70294361	593.812	0.168941	0.0661929	2.55225	0.010703	0.233415
ENSMUSG00000023072	Cep89	7	35397035	35438689	485.744	-0.135438	0.0530202	-2.55447	0.010635	0.233415
ENSMUSG00000025608	Podxl	6	31519488	31563981	2552.11	0.133308	0.0522189	2.55287	0.0106838	0.233415
ENSMUSG00000026384	Ptpn4	1	119652467	119837613	968.299	-0.144965	0.0567729	-2.55342	0.010667	0.233415
ENSMUSG00000028759	Hp1bp3	4	138216296	138244683	3897	-0.0599362	0.0234845	-2.55216	0.0107058	0.233415
ENSMUSG00000064307	Lrrc51	7	101912984	101933895	22.6011	0.616317	0.241382	2.55329	0.0106711	0.233415
ENSMUSG00000047098	Rnf31	14	55591708	55603693	354.468	0.170373	0.0667749	2.55146	0.0107273	0.233569
ENSMUSG00000027381	Bcl2l11	2	128126038	128162547	712.137	-0.181918	0.0713883	-2.54829	0.0108254	0.235386
ENSMUSG00000024590	Lmnb1	18	56707813	56753424	4963.81	-0.115384	0.0453409	-2.54482	0.0109335	0.237347
ENSMUSG00000027247	Arhgap1	2	91649860	91672326	2786.83	0.146788	0.0576893	2.54445	0.010945	0.237347
ENSMUSG00000072594	Gm16439	14	44596665	44597228	7.34221	-1.39746	0.549455	-2.54335	0.0109794	0.237773
ENSMUSG00000019278	Dpep1	8	123186242	123201812	59.6138	0.373915	0.147224	2.53978	0.0110924	0.239503
ENSMUSG00000029291	Rufy3	5	88565040	88651392	585.171	-0.118742	0.046753	-2.53976	0.0110927	0.239503
ENSMUSG00000034858	Fam214a	9	74953053	75032468	418.443	-0.204603	0.0805707	-2.53942	0.0111038	0.239503
ENSMUSG00000027198	Ext2	2	93661028	93822568	1469.11	0.110563	0.0436082	2.53538	0.0112326	0.241844
ENSMUSG00000047842	Diras2	13	52504375	52530836	208.668	0.257516	0.101581	2.53508	0.0112423	0.241844
ENSMUSG00000110710	RP24-263E2.3	8	94322158	94328100	18.8639	-0.654448	0.258221	-2.53445	0.0112623	0.241953
ENSMUSG00000018740	Slc25a35	11	68968131	68974365	26.0206	0.598751	0.236712	2.52945	0.0114242	0.244563
ENSMUSG00000043943	Naalad2	9	18321951	18402995	115.619	0.286033	0.113088	2.52929	0.0114293	0.244563
ENSMUSG00000048922	Cdca2	14	67676331	67715841	780.934	-0.113168	0.0447267	-2.53021	0.0113995	0.244563
ENSMUSG00000084915	C230037L18Rik	15	89476236	89484847	14.5357	0.727396	0.287693	2.52838	0.0114591	0.244876
ENSMUSG00000049929	Lpar4	X	106920625	106933900	443.44	-0.203373	0.0804644	-2.52749	0.0114882	0.245172
ENSMUSG00000103332	Pcdhga2	18	37668953	37841870	370.217	-0.301735	0.119486	-2.52527	0.0115609	0.246399
ENSMUSG00000031558	Slit2	5	47983138	48307733	4810.13	0.164795	0.065349	2.52177	0.0116766	0.248178
ENSMUSG00000057967	Fgf18	11	33117430	33147400	39.8998	-0.499734	0.198146	-2.52205	0.0116674	0.248178
ENSMUSG00000063015	Ccni	5	93181933	93206495	5408.09	-0.07832	0.0310627	-2.52135	0.0116905	0.248178
ENSMUSG00000046699	Slitrk4	X	64264885	64276996	710.43	-0.210855	0.0837354	-2.51811	0.0117987	0.250145
ENSMUSG00000038170	Pde4dip	3	97689824	97888707	4675.2	-0.166221	0.0660746	-2.51565	0.0118813	0.251565
ENSMUSG00000032178	Ilf3	9	21368019	21405361	2975.79	-0.0761109	0.0302754	-2.51395	0.0119388	0.252121
ENSMUSG00000039678	Tbc1d13	2	30133746	30152013	757.882	0.116363	0.0462785	2.51441	0.0119232	0.252121
ENSMUSG00000051375	Pcdh1	18	38185914	38212053	387.124	-0.281174	0.111897	-2.51279	0.0119782	0.252623
ENSMUSG00000021098	4930447C04Rik	12	72881109	72940774	127.788	0.308209	0.122707	2.51174	0.0120137	0.25304
ENSMUSG00000031284	Pak3	X	143518591	143797796	241.972	-0.217866	0.0868313	-2.50907	0.0121049	0.253967
ENSMUSG00000050211	Pla2g4e	2	120166412	120245335	46.8808	-0.540194	0.215263	-2.50946	0.0120915	0.253967
ENSMUSG00000059555	Tor4a	2	25192966	25196886	169.301	0.232591	0.0926952	2.5092	0.0121004	0.253967
ENSMUSG00000026587	Astn1	1	158362273	158691781	174.277	0.500781	0.199802	2.50639	0.012197	0.25547
ENSMUSG00000069170	Adgrv1	13	81095068	81633154	55.8623	0.380202	0.151712	2.50607	0.0122082	0.25547
ENSMUSG00000022604	Cep97	16	55899888	55934855	572.888	-0.169217	0.0675769	-2.50407	0.0122774	0.256584
ENSMUSG00000021669	Col4a3bp	13	96542618	96640167	1584.29	-0.0862205	0.0344454	-2.50311	0.0123108	0.25695
ENSMUSG00000041012	Cmtm8	9	114789345	114844152	68.2891	0.342277	0.136869	2.50076	0.0123929	0.258329
ENSMUSG00000002771	Grin2d	7	45831883	45878378	38.8337	0.550872	0.220323	2.5003	0.0124089	0.25833
ENSMUSG00000039639	Kcne1	16	92346001	92359468	852.106	0.291056	0.116449	2.49943	0.0124393	0.258629
ENSMUSG00000032409	Atr	9	95857597	95951644	949.692	-0.141791	0.0567895	-2.49678	0.0125326	0.260233
ENSMUSG00000024065	Ehd3	17	73804841	73832093	124.644	0.252621	0.101226	2.49562	0.0125738	0.260418
ENSMUSG00000036777	Anln	9	22331214	22389206	2900.95	-0.129193	0.0517675	-2.49563	0.0125733	0.260418
ENSMUSG00000022270	Fam134b	15	25843264	25973687	1369.42	-0.232251	0.0931077	-2.49444	0.0126158	0.260952
ENSMUSG00000009654	Oit3	10	59422958	59441778	117.913	0.308851	0.123847	2.49382	0.0126377	0.261072
ENSMUSG00000030386	Zfp606	7	12478293	12496235	562.05	-0.15196	0.0609482	-2.49326	0.0126574	0.261145
ENSMUSG00000020273	Papolg	11	23862646	23895253	425.406	-0.180532	0.0724948	-2.49028	0.0127643	0.262931
ENSMUSG00000037010	Apln	X	48025146	48034853	239.37	-0.364276	0.146299	-2.48994	0.0127766	0.262931
ENSMUSG00000015090	Ptgds	2	25466709	25470046	35.1814	-0.588518	0.236502	-2.48843	0.0128308	0.263375
ENSMUSG00000033021	Gmppa	1	75435930	75443179	488.299	0.133956	0.0538291	2.48854	0.0128268	0.263375
ENSMUSG00000006542	Prkag3	1	74738922	74749221	99.5863	-0.367857	0.147959	-2.48621	0.0129111	0.264685
ENSMUSG00000033578	Tmem35a	X	134295225	134305969	210.94	-0.223042	0.0897483	-2.48519	0.0129481	0.265107
ENSMUSG00000017548	Suz12	11	79993106	80034123	2430.23	-0.0970406	0.0390649	-2.48408	0.0129885	0.265511
ENSMUSG00000030795	Fus	7	127967457	127985701	7775.22	-0.11522	0.0463897	-2.48375	0.0130007	0.265511
ENSMUSG00000031403	Dkc1	X	75095854	75109777	1069.24	-0.107372	0.0432394	-2.4832	0.013021	0.265588
ENSMUSG00000021994	Wnt5a	14	28504750	28527447	2199.83	0.152804	0.0615576	2.48229	0.0130542	0.265931
ENSMUSG00000039531	Zufsp	10	33926936	33951212	159.271	-0.219904	0.0886333	-2.48105	0.0130995	0.266517
ENSMUSG00000029161	Cgref1	5	30933143	30945591	41.7488	0.468576	0.188926	2.48021	0.0131306	0.266813
ENSMUSG00000022186	Oxct1	15	4026383	4155344	6246.11	-0.115935	0.0468179	-2.4763	0.0132752	0.269412
ENSMUSG00000020847	Rph3al	11	75830999	75938429	155.068	0.299215	0.120938	2.47413	0.0133562	0.269813
ENSMUSG00000030249	Abcc9	6	142587862	142702315	2889.77	-0.211459	0.0854887	-2.47353	0.0133786	0.269813
ENSMUSG00000034111	Tmed8	12	87166242	87200229	426.472	0.144349	0.0583417	2.4742	0.0133534	0.269813
ENSMUSG00000051159	Cited1	X	102247381	102252181	2403.71	0.224206	0.0906212	2.47411	0.013357	0.269813
ENSMUSG00000054920	Klhl5	5	65107539	65168188	746	0.125876	0.0508866	2.47366	0.0133736	0.269813
ENSMUSG00000028348	Murc	4	48663514	48673502	53.9337	0.416861	0.168689	2.47118	0.0134668	0.270936
ENSMUSG00000000028	Cdc45	16	18780447	18811987	500.897	-0.165765	0.0670801	-2.47115	0.0134679	0.270936
ENSMUSG00000029427	Zcchc8	5	123698294	123721100	1174.55	-0.111435	0.0451374	-2.46881	0.0135565	0.272378
ENSMUSG00000028718	Stil	4	115000159	115043196	641.001	-0.122566	0.049675	-2.46735	0.0136116	0.273147
ENSMUSG00000031488	Rab11fip1	8	27138773	27174646	391.628	0.177062	0.071794	2.46625	0.0136537	0.273286
ENSMUSG00000066637	Ttc32	12	9029997	9036394	63.649	-0.365633	0.14827	-2.466	0.013663	0.273286
ENSMUSG00000087178	A230056P14Rik	7	55962531	55980868	54.8189	0.381852	0.154857	2.46584	0.0136694	0.273286
ENSMUSG00000043415	Otud1	2	19657752	19660583	480.026	-0.257109	0.10447	-2.46109	0.0138516	0.276586
ENSMUSG00000055172	C1ra	6	124512405	124523443	12.0057	0.903476	0.367179	2.46059	0.013871	0.276631
ENSMUSG00000017390	Aldoc	11	78322968	78327781	157.746	0.313673	0.127545	2.45931	0.0139203	0.276916
ENSMUSG00000020411	Nipal4	11	46148155	46166508	447.143	0.230273	0.0936492	2.45889	0.0139368	0.276916
ENSMUSG00000079355	Ackr4	9	104084157	104126933	28.4014	0.640764	0.260529	2.45947	0.0139142	0.276916
ENSMUSG00000051262	Nat8f3	6	85732513	85765754	9.91275	0.886416	0.36057	2.45837	0.0139568	0.276972
ENSMUSG00000006457	Actn3	19	4861223	4877909	84.838	0.361753	0.147212	2.45736	0.0139963	0.277075
ENSMUSG00000041895	Wipi1	11	109573331	109611967	1385.99	0.121467	0.049426	2.45756	0.0139884	0.277075
ENSMUSG00000041912	Tdrkh	3	94413273	94434668	162.903	0.235214	0.0957428	2.45673	0.0140209	0.277222
ENSMUSG00000110234	Timm10b	7	105640552	105684439	45.0122	0.452357	0.184183	2.45602	0.0140484	0.277425
ENSMUSG00000038560	Sp6	11	97013394	97024734	13.1356	0.848878	0.346165	2.45223	0.0141972	0.280022
ENSMUSG00000004929	Thop1	10	81070035	81082559	510.651	0.15141	0.0618337	2.44867	0.0143386	0.282465
ENSMUSG00000021270	Hsp90aa1	12	110690605	110702728	15292.3	-0.103149	0.0421347	-2.44807	0.0143625	0.282466
ENSMUSG00000022306	Zfpm2	15	40655042	41104592	880.912	-0.153216	0.0626415	-2.44592	0.0144483	0.282466
ENSMUSG00000027215	Cd82	2	93419111	93463140	310.922	0.153449	0.0627325	2.44608	0.0144417	0.282466
ENSMUSG00000028833	Ncdn	4	126743750	126753438	692.55	0.118564	0.0484574	2.44676	0.0144145	0.282466
ENSMUSG00000030846	Tial1	7	128439777	128461717	2218.62	-0.0978283	0.0400003	-2.44569	0.0144575	0.282466
ENSMUSG00000032586	Traip	9	107950136	107972270	211.479	-0.191271	0.0782101	-2.4456	0.0144612	0.282466
ENSMUSG00000052544	St6galnac3	3	153198266	153725174	484.781	0.159923	0.0653728	2.44632	0.0144324	0.282466
ENSMUSG00000021579	Lrrc14b	13	74359578	74364005	213.465	-0.278725	0.114017	-2.44459	0.0145016	0.282913
ENSMUSG00000090841	Myl6	10	128490860	128493875	6126.08	-0.149219	0.0610673	-2.44353	0.0145445	0.283407
ENSMUSG00000041827	Oasl1	5	114923240	114937915	9.34365	1.38347	0.566719	2.44119	0.014639	0.284904
ENSMUSG00000018507	Trpv2	11	62574486	62600515	93.9703	0.293998	0.120483	2.44016	0.014681	0.285377
ENSMUSG00000044268	Gm4895	10	22153280	22154416	7.78718	-1.48425	0.609298	-2.436	0.0148506	0.288327
ENSMUSG00000001588	Acap1	11	69881567	69895539	139.458	0.334739	0.137514	2.43422	0.0149241	0.288366
ENSMUSG00000030671	Pde3b	7	114415281	114539251	876.283	-0.10844	0.044548	-2.43424	0.0149232	0.288366
ENSMUSG00000054469	Lclat1	17	73107985	73243368	2247.64	-0.21538	0.088456	-2.43488	0.0148966	0.288366
ENSMUSG00000073164	2410018L13Rik	12	22953997	23010284	174.432	0.310223	0.127429	2.43447	0.0149135	0.288366
ENSMUSG00000003355	Fkbp11	15	98724373	98728198	48.7506	0.424424	0.17449	2.43236	0.0150007	0.288685
ENSMUSG00000006386	Tek	4	94739289	94874976	3176.77	0.164132	0.067503	2.43148	0.0150371	0.288685
ENSMUSG00000025650	Col7a1	9	108953586	108984875	84.0937	0.526588	0.216542	2.4318	0.015024	0.288685
ENSMUSG00000030530	Furin	7	80388585	80405436	3151.37	0.150281	0.0618108	2.43131	0.0150443	0.288685
ENSMUSG00000030674	Qprt	7	127107114	127122226	50.4274	0.545499	0.224372	2.43122	0.015048	0.288685
ENSMUSG00000067873	Htatsf1	X	57053583	57067183	1673.02	-0.0851556	0.0350037	-2.43276	0.0149841	0.288685
ENSMUSG00000083307	AA414768	X	12936872	12938128	54.2765	0.348066	0.14323	2.43011	0.0150943	0.289229
ENSMUSG00000022237	Ankrd33b	15	31291479	31367759	107.142	-0.294538	0.121296	-2.42826	0.0151715	0.290364
ENSMUSG00000069237	Fam8a1	13	46669522	46678056	2323.74	-0.0920262	0.0379214	-2.42676	0.0152343	0.291221
ENSMUSG00000031637	Lrp2bp	8	45999303	46029477	31.7513	-0.582705	0.240347	-2.42444	0.0153322	0.292745
ENSMUSG00000040732	Erg	16	95359169	95586593	660.906	0.257353	0.106233	2.42253	0.0154127	0.293935
ENSMUSG00000068893	Sprr2a2	3	92215920	92256724	9.34146	1.1792	0.486884	2.42194	0.015438	0.294069
ENSMUSG00000031756	Cenpn	8	116921730	116941507	402.426	-0.17609	0.07273	-2.42115	0.0154715	0.294359
ENSMUSG00000026305	Lrrfip1	1	90998737	91128944	3016.23	-0.141321	0.0584169	-2.41918	0.0155557	0.295613
ENSMUSG00000054966	Lmntd1	6	145365134	145614319	252.008	-0.383321	0.158546	-2.41773	0.0156176	0.29644
ENSMUSG00000017830	Dhx58	11	100694884	100704271	18.0788	0.762458	0.315556	2.41624	0.0156817	0.296842
ENSMUSG00000018160	Med1	11	98152154	98193293	1721.42	-0.112058	0.0463802	-2.41607	0.0156891	0.296842
ENSMUSG00000026094	Stk17b	1	53755506	53785224	485.824	-0.165045	0.0683314	-2.41537	0.0157194	0.296842
ENSMUSG00000026832	Cytip	2	58129137	58195532	15.5828	-0.733622	0.303734	-2.41534	0.0157204	0.296842
ENSMUSG00000029672	Fam3c	6	22306520	22356243	1270.97	0.103175	0.0427208	2.4151	0.0157308	0.296842
ENSMUSG00000029202	Pds5a	5	65605721	65698273	3512.74	-0.0804399	0.0333181	-2.4143	0.0157655	0.29715
ENSMUSG00000023175	Bsg	10	79704491	79711969	7828.43	0.130486	0.0540965	2.41209	0.0158613	0.298274
ENSMUSG00000025355	Mmp19	10	128790953	128800824	56.4634	0.437747	0.181482	2.41207	0.0158621	0.298274
ENSMUSG00000045348	Nyap1	5	137729899	137741607	150.009	0.236329	0.0979979	2.41157	0.0158841	0.298339
ENSMUSG00000040562	Gstm2	3	107981702	107986453	321.16	0.269747	0.111937	2.4098	0.0159611	0.298653
ENSMUSG00000041193	Pla2g5	4	138799244	138863482	44.6765	0.454312	0.188551	2.40949	0.0159748	0.298653
ENSMUSG00000050192	Eif5a2	3	28781276	28798846	723.833	0.11022	0.04573	2.41024	0.0159418	0.298653
ENSMUSG00000072568	Fam84b	15	60818994	60853778	519.26	0.176546	0.0732425	2.41043	0.0159339	0.298653
ENSMUSG00000022639	Dubr	16	50719294	50732773	680.729	-0.14549	0.0603992	-2.40881	0.0160047	0.298866
ENSMUSG00000042286	Stab1	14	31139013	31168641	2414.42	0.240813	0.100034	2.40732	0.0160702	0.299742
ENSMUSG00000031922	Cep57	9	13807792	13827107	702.402	-0.123366	0.0512595	-2.40669	0.0160977	0.299907
ENSMUSG00000017631	Abr	11	76416734	76622314	1723.44	0.0907692	0.0377341	2.4055	0.0161505	0.300199
ENSMUSG00000052566	Hook2	8	84990603	85003349	123.082	0.26506	0.110185	2.40558	0.0161467	0.300199
ENSMUSG00000034906	Ncaph	2	127103809	127133954	1137.77	-0.108418	0.045147	-2.40145	0.0163302	0.30284
ENSMUSG00000038578	Susd1	4	59314683	59438633	298.771	0.193679	0.0806494	2.4015	0.0163281	0.30284
ENSMUSG00000041431	Ccnb1	13	100778650	100786570	2759.01	-0.135713	0.0565386	-2.40036	0.0163791	0.303399
ENSMUSG00000008822	Acyp1	12	85272398	85288438	202.531	-0.224423	0.093642	-2.3966	0.016548	0.30418
ENSMUSG00000020649	Rrm2	12	24708241	24714146	3059.8	-0.197068	0.0821633	-2.39849	0.0164626	0.30418
ENSMUSG00000027951	Adar	3	89715022	89753446	796.968	0.223689	0.0933399	2.3965	0.0165524	0.30418
ENSMUSG00000038264	Sema7a	9	57940113	57962864	62.2173	-0.416094	0.173609	-2.39673	0.0165421	0.30418
ENSMUSG00000040128	Pnrc1	4	33245423	33290163	1138.76	-0.179126	0.0747089	-2.39766	0.0165004	0.30418
ENSMUSG00000040850	Psme4	11	30771726	30880361	3348.43	-0.108631	0.0452988	-2.39809	0.0164808	0.30418
ENSMUSG00000102275	Gm37144	1	4778063	4779212	6.64635	-1.10475	0.460988	-2.39648	0.0165533	0.30418
ENSMUSG00000045095	Magi1	6	93675455	94283917	1291.36	-0.129842	0.0542252	-2.3945	0.0166429	0.30548
ENSMUSG00000038623	Tm6sf1	7	81859001	81884434	516.441	0.15827	0.0661538	2.39245	0.0167363	0.306845
ENSMUSG00000025025	Mxi1	19	53310506	53375810	911.356	-0.117074	0.0489883	-2.38983	0.016856	0.308338
ENSMUSG00000079042	Apela	8	65028417	65037336	188.595	0.441209	0.184593	2.39017	0.0168405	0.308338
ENSMUSG00000000182	Fgf23	6	127072902	127081408	15.4142	0.783156	0.327764	2.38939	0.0168765	0.308364
ENSMUSG00000064138	Fam172a	13	77708690	78166238	812.132	-0.113476	0.0475005	-2.38895	0.0168965	0.308381
ENSMUSG00000028041	Adam15	3	89338542	89349996	717.581	0.194841	0.0816314	2.38684	0.0169941	0.309811
ENSMUSG00000030435	U2af2	7	5062143	5079938	3434.28	-0.089879	0.0376762	-2.38556	0.0170531	0.310185
ENSMUSG00000063358	Mapk1	16	16983382	17047453	4368.68	-0.0478646	0.0200632	-2.38569	0.017047	0.310185
ENSMUSG00000015027	Galns	8	122578242	122611463	266.523	0.187	0.0784409	2.38396	0.0171276	0.310349
ENSMUSG00000019082	Slc25a22	7	141429744	141437892	290.883	0.199665	0.0837235	2.38481	0.0170877	0.310349
ENSMUSG00000037020	Wdr62	7	30240138	30280419	258.562	-0.211736	0.0888262	-2.38371	0.017139	0.310349
ENSMUSG00000044645	Gm7334	17	50698525	50699880	448.049	2.05641	0.862475	2.38431	0.0171112	0.310349
ENSMUSG00000049411	Tmem241	18	11964450	12121537	173.736	0.228698	0.096027	2.3816	0.0172376	0.311784
ENSMUSG00000018909	Arrb1	7	99535466	99606771	1386.74	0.130426	0.05479	2.38048	0.0172902	0.31229
ENSMUSG00000097785	B230217O12Rik	19	57323385	57360775	17.5953	-0.672601	0.282584	-2.38018	0.0173043	0.31229
ENSMUSG00000037349	Nudt22	19	6993018	6996117	97.5995	0.316976	0.133317	2.37762	0.0174249	0.314115
ENSMUSG00000020357	Flt4	11	49609263	49652739	960.922	0.164667	0.0692773	2.37693	0.0174574	0.314317
ENSMUSG00000021939	Ctsb	14	63122462	63145919	5377.33	0.0784672	0.0330226	2.37617	0.0174935	0.314317
ENSMUSG00000024056	Ndc80	17	71496100	71526857	667.565	-0.121563	0.0511744	-2.37547	0.0175266	0.314317
ENSMUSG00000062393	Dgkk	X	6779306	6948363	1683.23	-0.236389	0.0995164	-2.37538	0.0175308	0.314317
ENSMUSG00000100157	2310034O05Rik	5	100210692	100218049	7.6974	1.04823	0.4413	2.37532	0.0175335	0.314317
ENSMUSG00000018927	Ccl6	11	83587882	83593087	13.8563	-0.879354	0.370366	-2.37428	0.0175832	0.314362
ENSMUSG00000026662	Sephs1	2	4881564	4910557	1851.73	-0.100082	0.042164	-2.37363	0.017614	0.314362
ENSMUSG00000034714	Ttyh2	11	114675431	114720977	170.116	0.249974	0.1053	2.37393	0.0176	0.314362
ENSMUSG00000072501	Phf20l1	15	66577572	66645255	1901.5	-0.142834	0.0601563	-2.37439	0.0175779	0.314362
ENSMUSG00000015944	Gatsl2	5	134099711	134144343	801.302	0.122897	0.0518231	2.37148	0.0177172	0.315506
ENSMUSG00000017146	Brca1	11	101488764	101551955	733.444	-0.128308	0.0541014	-2.37161	0.0177106	0.315506
ENSMUSG00000023912	Slc25a27	17	43641900	43667015	107.856	-0.261434	0.110312	-2.36994	0.017791	0.316471
ENSMUSG00000019782	Rwdd1	10	33996555	34019624	702.41	-0.183949	0.0776379	-2.36932	0.0178206	0.31665
ENSMUSG00000030111	A2m	6	121635376	121679227	52.6887	0.392503	0.165758	2.36793	0.017888	0.317497
ENSMUSG00000005501	Usp40	1	87945119	88008551	1285.17	-0.114928	0.0485684	-2.36632	0.0179658	0.317536
ENSMUSG00000024663	Rab3il1	19	10001669	10038380	437.88	0.149179	0.063024	2.36702	0.017932	0.317536
ENSMUSG00000025227	Mfsd13a	19	46341121	46375252	65.1843	0.317384	0.134069	2.36731	0.017918	0.317536
ENSMUSG00000026355	Mcm6	1	128331590	128359664	3439.98	-0.0948868	0.0400999	-2.36626	0.0179689	0.317536
ENSMUSG00000027708	Dcun1d1	3	35892105	35937445	1496.97	-0.0912888	0.0386235	-2.36356	0.0181004	0.319154
ENSMUSG00000037613	Tnfrsf23	7	143665809	143685872	86.5868	0.403145	0.170599	2.36311	0.0181223	0.319154
ENSMUSG00000039055	Eme1	11	94644996	94653964	243.924	-0.235218	0.0995525	-2.36276	0.0181396	0.319154
ENSMUSG00000041219	Arhgap11a	2	113831492	113848661	2067.71	-0.117352	0.0496555	-2.36333	0.0181115	0.319154
ENSMUSG00000041718	Alg13	X	144317804	144374450	311.641	-0.180127	0.0762557	-2.36215	0.0181694	0.31933
ENSMUSG00000032899	Styk1	6	131299142	131353597	12.4755	0.814173	0.344795	2.36132	0.0182099	0.319346
ENSMUSG00000039254	Pomt1	2	32236590	32255005	366.795	0.145819	0.0617504	2.36143	0.0182045	0.319346
ENSMUSG00000047767	Atg16l2	7	101263034	101302251	218.313	-0.254418	0.107783	-2.36047	0.0182517	0.319732
ENSMUSG00000026749	Nek6	2	38511643	38594606	1025.73	0.1257	0.0532707	2.35965	0.0182921	0.320091
ENSMUSG00000027109	Sp3	2	72936427	72980446	2547.52	-0.0980558	0.0415989	-2.35717	0.0184147	0.32154
ENSMUSG00000029086	Prom1	5	43993620	44102032	393.226	0.213526	0.0905839	2.35722	0.0184123	0.32154
ENSMUSG00000087187	Gm13431	2	36216777	36222934	25.3858	0.525865	0.223176	2.35628	0.0184591	0.321967
ENSMUSG00000055148	Klf2	8	72319033	72321656	402.26	0.175416	0.0744839	2.35509	0.0185181	0.322646
ENSMUSG00000018548	Trim37	11	87127077	87220683	1216.16	-0.0994633	0.0422824	-2.35236	0.0186548	0.322893
ENSMUSG00000033904	Ccp110	7	118712552	118737024	711.45	-0.110035	0.0467535	-2.35351	0.0185972	0.322893
ENSMUSG00000034330	Plcg2	8	117498291	117635142	334.713	0.198976	0.0846126	2.35162	0.018692	0.322893
ENSMUSG00000038884	A230050P20Rik	9	20868642	20874307	88.5619	0.364487	0.154916	2.3528	0.0186327	0.322893
ENSMUSG00000041238	Rbbp8	18	11633276	11743207	614.724	-0.143034	0.0607858	-2.35309	0.0186183	0.322893
ENSMUSG00000050550	Gm11868	4	18844202	18845679	10.0557	-0.819247	0.348048	-2.35383	0.0185811	0.322893
ENSMUSG00000056666	Retsat	6	72598475	72608425	231.292	-0.212243	0.0902147	-2.35264	0.0186405	0.322893
ENSMUSG00000022885	St6gal1	16	23224740	23360350	1018.99	0.122628	0.0521463	2.35161	0.0186923	0.322893
ENSMUSG00000025432	Avil	10	127000709	127020994	9.7198	-0.838592	0.356947	-2.34935	0.0188065	0.323134
ENSMUSG00000029730	Mcm7	5	138164583	138172422	2459.78	-0.117175	0.0498749	-2.34937	0.0188052	0.323134
ENSMUSG00000032182	Yipf2	9	21588709	21592831	139.527	-0.263282	0.112045	-2.34978	0.0187845	0.323134
ENSMUSG00000038526	Car14	3	95897768	95904691	310.319	0.170313	0.0724579	2.35051	0.0187477	0.323134
ENSMUSG00000051855	Mest	6	30723547	30748465	51405.1	0.168686	0.0717978	2.34946	0.0188006	0.323134
ENSMUSG00000032064	Dixdc1	9	50662752	50739517	579.618	-0.169217	0.0720593	-2.3483	0.0188593	0.323697
ENSMUSG00000028873	Cdca8	4	124918465	124939311	1147.27	-0.109121	0.0464778	-2.34781	0.0188842	0.323781
ENSMUSG00000071317	Bves	10	45335762	45369708	2039.01	-0.200816	0.0855529	-2.34728	0.0189111	0.323898
ENSMUSG00000015627	Gata5	2	180325133	180334699	532.726	0.227131	0.0968698	2.3447	0.0190424	0.3258
ENSMUSG00000031980	Agt	8	124556534	124569706	9.49214	0.895389	0.382059	2.34359	0.0190992	0.325891
ENSMUSG00000074652	Myh7b	2	155611212	155634307	1023.05	-0.286617	0.122308	-2.34341	0.0191083	0.325891
ENSMUSG00000075031	Hist1h2bb	13	23746790	23747241	7.68328	-1.20787	0.515374	-2.34367	0.0190952	0.325891
ENSMUSG00000030254	Rad18	6	112619850	112696686	437.766	-0.201194	0.0858825	-2.34267	0.0191465	0.326199
ENSMUSG00000028497	Hacd4	4	88396144	88438928	406.372	0.15795	0.0674856	2.3405	0.0192581	0.327326
ENSMUSG00000049265	Kcnk3	5	30588170	30625271	1049.2	-0.232744	0.099438	-2.34059	0.0192532	0.327326
ENSMUSG00000075279	Mrpl23-ps1	2	74591330	74591909	366.326	-0.167425	0.0715432	-2.3402	0.0192736	0.327326
ENSMUSG00000029992	Gfpt1	6	87042846	87092197	2213.39	0.147697	0.0631377	2.33928	0.0193209	0.327785
ENSMUSG00000033170	Card10	15	78775138	78803042	360.573	0.185923	0.0795469	2.33728	0.0194247	0.329199
ENSMUSG00000076441	Ass1	2	31470207	31520672	161.094	0.233012	0.09972	2.33666	0.0194566	0.329394
ENSMUSG00000034390	Cmip	8	117257064	117459430	470.224	0.144644	0.0619438	2.33509	0.0195388	0.330439
ENSMUSG00000005124	Wisp1	15	66891320	66923201	2518.37	0.0749342	0.032146	2.33106	0.0197503	0.330451
ENSMUSG00000008333	Snrpb2	2	143063039	143072853	805.084	-0.125264	0.05373	-2.33136	0.0197345	0.330451
ENSMUSG00000024943	Smc5	19	23206441	23273897	1575.36	-0.10328	0.0443054	-2.33109	0.0197488	0.330451
ENSMUSG00000027009	Itga4	2	79255426	79333123	968.733	0.335233	0.143653	2.33363	0.0196151	0.330451
ENSMUSG00000027248	Pdia3	2	121413775	121438687	11747.6	0.0720234	0.0308682	2.33325	0.019635	0.330451
ENSMUSG00000027522	Stx16	2	174076308	174099771	1216.47	-0.0945338	0.040554	-2.33106	0.0197503	0.330451
ENSMUSG00000027778	Ift80	3	68892499	69004570	546.805	-0.173899	0.0745104	-2.33389	0.0196015	0.330451
ENSMUSG00000031137	Fgf13	X	59062145	59568071	818.681	-0.234641	0.100646	-2.33136	0.0197344	0.330451
ENSMUSG00000031958	Ldhd	8	111623785	111630374	16.2486	0.672984	0.288737	2.33078	0.0197648	0.330451
ENSMUSG00000057604	Lmcd1	6	112273758	112330425	510.29	-0.176007	0.0753888	-2.33465	0.0195616	0.330451
ENSMUSG00000069114	Zbtb10	3	9250602	9285333	926.277	-0.139123	0.0596733	-2.33141	0.0197318	0.330451
ENSMUSG00000053964	Lgals4	7	28833854	28841708	33.0707	0.47741	0.204877	2.33023	0.0197941	0.330598
ENSMUSG00000047250	Ptgs1	2	36230426	36252272	536.412	0.141541	0.0607527	2.3298	0.019817	0.330638
ENSMUSG00000097166	9330179D12Rik	6	127149389	127212411	6.60796	-1.01277	0.434949	-2.32849	0.0198863	0.331451
ENSMUSG00000017716	Birc5	11	117849251	117855743	1188.04	-0.113957	0.0489976	-2.32578	0.0200305	0.331465
ENSMUSG00000024924	Vldlr	19	27216484	27254231	2459.94	-0.173787	0.0747225	-2.32577	0.0200309	0.331465
ENSMUSG00000029516	Cit	5	115845278	116008947	688.974	-0.202253	0.0868756	-2.32807	0.0199083	0.331465
ENSMUSG00000030678	Maz	7	127022130	127027037	2986.76	-0.11851	0.0509282	-2.32701	0.0199649	0.331465
ENSMUSG00000032177	Pde4a	9	21165714	21213248	354.276	0.192127	0.0825763	2.32666	0.0199832	0.331465
ENSMUSG00000033060	Lmo7	14	101729957	101934710	5182.79	-0.16026	0.0689013	-2.32594	0.0200218	0.331465
ENSMUSG00000048170	Mcmbp	7	128696441	128740495	1529.15	-0.0864503	0.0371564	-2.32666	0.0199833	0.331465
ENSMUSG00000022070	Bora	14	99046427	99074537	555.574	-0.142499	0.0613309	-2.32344	0.0201556	0.332582
ENSMUSG00000032554	Trf	9	103204001	103230444	255.347	0.283957	0.12219	2.3239	0.0201309	0.332582
ENSMUSG00000036766	Dner	1	84369839	84696221	47.1464	0.364216	0.156763	2.32335	0.0201602	0.332582
ENSMUSG00000017969	Ptgis	2	167191805	167240604	478.026	0.222251	0.0956951	2.32249	0.0202064	0.332742
ENSMUSG00000020432	Tcn2	11	3917192	3932159	983.32	0.137536	0.0592216	2.3224	0.0202112	0.332742
ENSMUSG00000000037	Scml2	X	161117193	161258213	258.124	-0.167456	0.0721623	-2.32055	0.0203114	0.334006
ENSMUSG00000041794	Myrip	9	120303936	120474841	60.4935	0.372488	0.160541	2.32021	0.0203294	0.334006
ENSMUSG00000022074	Tnfrsf10b	14	69767472	69784403	260.163	0.189416	0.0817149	2.31801	0.020449	0.335629
ENSMUSG00000005142	Man2b1	8	85083270	85098282	1048	0.108539	0.0468372	2.31736	0.0204842	0.335865
ENSMUSG00000020335	Zfp354b	11	50921823	50931633	21.7792	-0.571329	0.24666	-2.31626	0.0205441	0.336506
ENSMUSG00000023959	Clic5	17	44188572	44280168	1150.24	-0.194051	0.0838745	-2.31359	0.0206903	0.33791
ENSMUSG00000028860	Sytl1	4	133253090	133263113	10.4731	0.924425	0.399454	2.31422	0.0206555	0.33791
ENSMUSG00000031201	Brcc3	X	75416628	75454001	623.131	-0.132926	0.0574557	-2.31355	0.0206926	0.33791
ENSMUSG00000049904	Tmem17	11	22512088	22519234	86.9406	-0.302058	0.130598	-2.31287	0.0207295	0.33817
ENSMUSG00000022360	Atad2	15	58094047	58135082	2141.08	-0.128433	0.0555805	-2.31075	0.0208466	0.339737
ENSMUSG00000049353	Rd3	1	191977370	191988283	63.5167	0.373592	0.161779	2.30928	0.0209282	0.340722
ENSMUSG00000035293	G2e3	12	51348061	51376986	1220.59	-0.117524	0.0509214	-2.30794	0.0210024	0.341585
ENSMUSG00000079654	Prrt4	6	29169232	29179584	94.8266	0.293828	0.127393	2.30648	0.0210839	0.342565
ENSMUSG00000068551	Zfp467	6	48427697	48445825	464.952	0.126048	0.0547001	2.30434	0.0212034	0.34416
ENSMUSG00000107096	Gm43597	5	150599932	150607003	171.999	-0.303148	0.1316	-2.30355	0.0212477	0.344533
ENSMUSG00000020669	Sh3yl1	12	30911668	30960162	97.5129	0.280428	0.121894	2.30059	0.0214148	0.344817
ENSMUSG00000025555	Farp1	14	121035200	121283744	2507.98	0.106226	0.0461304	2.30274	0.0212933	0.344817
ENSMUSG00000031196	F8	X	75172715	75382615	151.12	0.291837	0.126825	2.30111	0.0213856	0.344817
ENSMUSG00000032502	Stac	9	111561437	111690348	26.7169	-0.56973	0.247617	-2.30085	0.0214001	0.344817
ENSMUSG00000040549	Ckap5	2	91526762	91620664	4425.15	-0.130843	0.0568492	-2.30159	0.0213585	0.344817
ENSMUSG00000057069	Ero1lb	13	12565883	12609526	182.84	-0.195294	0.0848843	-2.30071	0.021408	0.344817
ENSMUSG00000110071	RP23-47G19.5	8	45920872	45922424	31.7725	0.510754	0.221939	2.30132	0.0213734	0.344817
ENSMUSG00000032086	Bace1	9	45838580	45864399	1321.9	0.113666	0.0494278	2.29964	0.0214685	0.344993
ENSMUSG00000102562	Gm37694	16	77685277	77687409	24.6366	0.635501	0.276343	2.29968	0.0214664	0.344993
ENSMUSG00000021186	Fbln5	12	101746565	101819055	3709.45	-0.309888	0.134872	-2.29765	0.0215817	0.346368
ENSMUSG00000030682	Cdipt	7	126975914	126980501	784.687	0.0962928	0.0419141	2.29738	0.021597	0.346368
ENSMUSG00000010064	Slc38a3	9	107650634	107669530	65.8179	0.352964	0.153813	2.29477	0.0217465	0.348371
ENSMUSG00000020102	Slc16a7	10	125219270	125389465	321.536	-0.181875	0.0792847	-2.29395	0.0217935	0.348371
ENSMUSG00000020427	Igfbp3	11	7206086	7213923	1190.15	-0.283809	0.123735	-2.29369	0.0218083	0.348371
ENSMUSG00000074476	Spc24	9	21755442	21760286	458.319	-0.186828	0.0814298	-2.29435	0.0217706	0.348371
ENSMUSG00000017697	Ada	2	163726584	163750239	48.2972	0.401153	0.174951	2.29294	0.0218515	0.348372
ENSMUSG00000027661	Slc2a10	2	165503787	165519917	137.692	0.25531	0.111336	2.29314	0.0218398	0.348372
ENSMUSG00000025195	Dnmbp	19	43846821	43940191	713.28	0.182697	0.0797077	2.29209	0.0219007	0.348633
ENSMUSG00000048731	Ggnbp1	17	26973217	27036378	255.996	-0.313097	0.136632	-2.29153	0.0219327	0.348633
ENSMUSG00000053477	Tcf4	18	69343356	69689079	3433.56	-0.165425	0.0721869	-2.29163	0.0219272	0.348633
ENSMUSG00000032656	2003-03-01	18	56761716	56925548	88.1616	0.320871	0.140113	2.29008	0.0220164	0.349275
ENSMUSG00000060882	Kcnd2	6	21215503	21729805	214.221	-0.231633	0.101142	-2.29019	0.0220105	0.349275
ENSMUSG00000020387	Jade2	11	51813455	51857653	98.2601	-0.295697	0.129159	-2.2894	0.0220563	0.349437
ENSMUSG00000022176	Rem2	14	54476100	54480431	24.3622	0.52438	0.229071	2.28916	0.0220699	0.349437
ENSMUSG00000039474	Wfs1	5	36966104	36989205	824.701	0.160298	0.070055	2.28817	0.0221277	0.350008
ENSMUSG00000056069	Fam105a	15	27655071	27681542	46.1049	0.414159	0.181082	2.28714	0.0221879	0.350617
ENSMUSG00000037362	Nov	15	54745702	54754039	193.988	-0.289103	0.126544	-2.2846	0.0223363	0.352617
ENSMUSG00000028211	Trp53inp1	4	11156431	11174379	1154	-0.14803	0.0648083	-2.28412	0.0223646	0.352718
ENSMUSG00000091898	Tnnc1	14	31208312	31211729	14108.2	-0.187903	0.0822801	-2.28371	0.0223889	0.352756
ENSMUSG00000012429	Mplkip	13	17695413	17699105	284.581	-0.172784	0.0756944	-2.28266	0.0224507	0.353384
ENSMUSG00000021870	Slmap	14	26413168	26534931	4439.01	-0.16766	0.0734947	-2.28125	0.0225337	0.354346
ENSMUSG00000018339	Gpx3	11	54902453	54910377	9709.37	0.267343	0.117278	2.27957	0.0226333	0.355219
ENSMUSG00000056145	AI504432	3	107039504	107054347	92.3659	-0.283193	0.124216	-2.27984	0.022617	0.355219
ENSMUSG00000026434	Nucks1	1	131910534	131936321	10229.7	-0.0576828	0.0253224	-2.27793	0.0227306	0.3564
ENSMUSG00000031626	Sorbs2	8	45507788	45827906	15304.9	-0.225633	0.0991295	-2.27614	0.0228377	0.357732
ENSMUSG00000089726	Mir17hg	14	115042879	115046727	207.218	-0.320705	0.140924	-2.27573	0.0228622	0.357769
ENSMUSG00000002297	Dbf4	5	8396973	8422716	1006.07	-0.0933639	0.0410797	-2.27275	0.0230411	0.357856
ENSMUSG00000003500	Impdh1	6	29200434	29216364	594.866	0.212779	0.09364	2.27231	0.0230681	0.357856
ENSMUSG00000024935	Slc1a1	19	28835049	28913960	52.4818	0.387809	0.170544	2.27395	0.0229687	0.357856
ENSMUSG00000026147	Col9a1	1	24177610	24252684	685.141	0.257241	0.113177	2.27291	0.0230317	0.357856
ENSMUSG00000026827	Gpd2	2	57237635	57370719	794.684	-0.123418	0.0543223	-2.27195	0.0230896	0.357856
ENSMUSG00000029674	Limk1	5	134656039	134688598	468.721	0.135811	0.0597317	2.27369	0.0229846	0.357856
ENSMUSG00000033585	Ndn	7	62346569	62350262	1336.1	0.20589	0.0905952	2.27264	0.0230479	0.357856
ENSMUSG00000039963	Ccdc40	11	119228572	119265236	38.7557	0.464995	0.20459	2.27282	0.0230369	0.357856
ENSMUSG00000066068	Gm13611	2	32271845	32272162	10.1752	1.13595	0.499579	2.27381	0.0229777	0.357856
ENSMUSG00000097589	Dleu2	14	61602839	61682373	396.174	-0.19244	0.0845901	-2.27497	0.0229078	0.357856
ENSMUSG00000032224	Fam81a	9	70089310	70142560	778.115	-0.206415	0.0909325	-2.26998	0.023209	0.35936
ENSMUSG00000018920	Cxcl16	11	70453983	70459984	100.781	0.272334	0.12008	2.26793	0.0233336	0.359961
ENSMUSG00000024384	Iws1	18	32067741	32104328	1983.46	-0.0945381	0.0416852	-2.2679	0.023335	0.359961
ENSMUSG00000030823	9130019O22Rik	7	127382260	127387166	105.382	-0.28222	0.124442	-2.26787	0.023337	0.359961
ENSMUSG00000064179	Tnnt1	7	4504570	4516382	4554.4	-0.275579	0.121496	-2.26822	0.0233159	0.359961
ENSMUSG00000005881	Ergic3	2	156008045	156018279	1283.53	0.0895442	0.0395039	2.26672	0.0234074	0.360301
ENSMUSG00000021134	Srsf5	12	80945504	80950507	5462.16	-0.136748	0.0603367	-2.26641	0.023426	0.360301
ENSMUSG00000028780	Sema3c	5	17574281	17730268	1103.34	0.13468	0.0594241	2.26641	0.023426	0.360301
ENSMUSG00000035206	Sppl2b	10	80855275	80868705	315.408	0.169738	0.0749057	2.26603	0.0234498	0.360324
ENSMUSG00000025907	Rb1cc1	1	6206197	6276648	1478.69	-0.153685	0.0678703	-2.2644	0.0235497	0.361514
ENSMUSG00000030967	Zranb1	7	132931142	132986391	1024.06	-0.122082	0.0539321	-2.26363	0.0235971	0.361896
ENSMUSG00000043964	Orai3	7	127769815	127775150	238.346	0.162477	0.0719351	2.25866	0.0239048	0.366268
ENSMUSG00000021998	Lcp1	14	75131101	75230842	1095.17	0.142336	0.0630395	2.25788	0.023953	0.366658
ENSMUSG00000006931	P3h4	11	100408456	100414836	844.364	0.265781	0.117766	2.25686	0.0240167	0.367107
ENSMUSG00000056679	Gpr173	X	152343598	152368704	175.254	0.199915	0.0885879	2.25668	0.0240278	0.367107
ENSMUSG00000024526	Cidea	18	67343564	67367794	16.1652	-0.767897	0.34047	-2.2554	0.0241083	0.367293
ENSMUSG00000029994	Anxa4	6	86736840	86793584	292.389	0.195747	0.0867636	2.2561	0.0240643	0.367293
ENSMUSG00000031740	Mmp2	8	92827291	92853420	3431.04	0.133106	0.0590113	2.25559	0.0240961	0.367293
ENSMUSG00000095440	Fignl2	15	101050194	101054399	109.354	0.25545	0.113282	2.255	0.0241335	0.36733
ENSMUSG00000048997	Atxn7l2	3	108202222	108210934	241.141	0.227701	0.101016	2.2541	0.0241901	0.367844
ENSMUSG00000026991	Pkp4	2	59160850	59355208	3473.42	-0.132605	0.0588378	-2.25373	0.0242131	0.367848
ENSMUSG00000022849	Hspbap1	16	35770386	35828446	121.655	-0.230124	0.102132	-2.25319	0.0242471	0.368017
ENSMUSG00000021877	Arf4	14	26638074	26665084	4941.44	0.0602681	0.0267613	2.25206	0.0243186	0.368756
ENSMUSG00000025862	Stag2	X	42149317	42277185	3935.21	-0.0732127	0.0325162	-2.25158	0.0243491	0.368871
ENSMUSG00000015882	Lcorl	5	45697181	45857615	820.936	-0.118191	0.0525013	-2.25121	0.0243721	0.368874
ENSMUSG00000026708	Cenpl	1	161070713	161086724	286.893	-0.195642	0.0869442	-2.25021	0.0244357	0.36892
ENSMUSG00000033335	Dnm2	9	21424908	21507759	1563.96	0.0935147	0.0415491	2.2507	0.0244045	0.36892
ENSMUSG00000038503	Mesdc2	7	83884466	83901532	1596.02	0.0800468	0.0355792	2.24982	0.0244605	0.36892
ENSMUSG00000051279	Gdf6	4	9844372	9862345	280.321	0.294323	0.130827	2.24972	0.0244666	0.36892
ENSMUSG00000004085	Zak	2	72285637	72442610	6109.09	-0.131888	0.0586966	-2.24695	0.0246432	0.369919
ENSMUSG00000031310	Zmym3	X	101404384	101420849	1642.58	0.0948068	0.042178	2.24778	0.0245903	0.369919
ENSMUSG00000032621	Srek1	13	103739348	103774608	1707.63	-0.115851	0.051558	-2.24701	0.0246395	0.369919
ENSMUSG00000033906	Zdhhc15	X	104536969	104671064	568.886	0.143729	0.0639545	2.24736	0.0246172	0.369919
ENSMUSG00000062300	Nectin2	7	19716644	19750483	1275.97	0.11777	0.0524147	2.24688	0.0246475	0.369919
ENSMUSG00000028468	Rgp1	4	43578715	43587487	1318.65	0.091871	0.0409085	2.24577	0.0247189	0.370115
ENSMUSG00000029250	Polr2b	5	77310147	77349324	1830.38	-0.0672075	0.0299285	-2.2456	0.0247294	0.370115
ENSMUSG00000049804	Armcx4	X	134686519	134696757	3261.26	-0.124024	0.0552182	-2.24607	0.0246997	0.370115
ENSMUSG00000034520	Gjc1	11	102799579	102819700	1288.68	-0.0831915	0.0370567	-2.24498	0.0247697	0.370375
ENSMUSG00000061306	Slc38a10	11	120103960	120151346	2613.2	0.102505	0.0456701	2.24446	0.0248027	0.370524
ENSMUSG00000020807	4933427D14Rik	11	72153929	72207459	260.386	-0.170324	0.0759479	-2.24264	0.0249198	0.371586
ENSMUSG00000064339	mt-Rnr2	MT	1094	2675	34080.3	-0.266318	0.118744	-2.24278	0.0249108	0.371586
ENSMUSG00000079555	Haus3	5	34153880	34169527	414.953	-0.155058	0.0691535	-2.24222	0.0249469	0.371647
ENSMUSG00000021067	Sav1	12	69965012	69987002	1081.51	-0.117308	0.0523524	-2.24074	0.0250431	0.372735
ENSMUSG00000106892	Gm42791	5	148893775	148995147	10.5087	2.08503	0.930995	2.23957	0.0251189	0.373519
ENSMUSG00000100707	Gm28523	6	141246920	141250009	46.5703	-0.413198	0.184601	-2.23833	0.0251998	0.374377
ENSMUSG00000038267	Slc22a23	13	34179158	34345182	1173.2	0.162136	0.0724632	2.2375	0.025254	0.374836
ENSMUSG00000032745	Gpbp1	13	111425680	111490111	2329.87	-0.0727207	0.0325211	-2.23611	0.0253445	0.375835
ENSMUSG00000025453	Nnt	13	119335448	119408997	3217.84	-0.147629	0.0660889	-2.23379	0.025497	0.377246
ENSMUSG00000041779	Tram2	1	20996299	21079229	700.809	0.141017	0.0631332	2.23364	0.0255065	0.377246
ENSMUSG00000059089	Fcgr4	1	171018920	171029761	7.31542	1.01239	0.453326	2.23324	0.0255332	0.377246
ENSMUSG00000062444	Ap3b2	7	81460399	81493925	138.147	0.455593	0.203975	2.23357	0.0255112	0.377246
ENSMUSG00000026463	Atp2b4	1	133699457	133801041	3969.64	0.154934	0.0694123	2.23208	0.0256098	0.377686
ENSMUSG00000030122	Ptms	6	124913681	124920103	3297.55	-0.133649	0.0598743	-2.23217	0.0256039	0.377686
ENSMUSG00000003418	St8sia6	2	13651021	13794064	29.6359	-0.592875	0.26589	-2.22977	0.0257625	0.379591
ENSMUSG00000029915	Clec5a	6	40574894	40585821	9.55851	0.943039	0.423011	2.22935	0.0257908	0.379662
ENSMUSG00000109674	RP23-118B13.1	8	27228686	27240332	12.9379	-0.774322	0.347645	-2.22734	0.0259247	0.381284
ENSMUSG00000048967	Yjefn3	8	69887788	69902712	10.9147	-0.738742	0.331771	-2.22666	0.0259701	0.381604
ENSMUSG00000035722	Abca7	10	79996494	80015572	301.935	0.233348	0.104887	2.22476	0.0260976	0.383129
ENSMUSG00000021189	Atxn3	12	101918901	101958246	487.513	-0.137811	0.061963	-2.22409	0.0261425	0.383439
ENSMUSG00000026707	Nsun6	2	14995131	15055069	135.938	-0.20281	0.0912529	-2.22251	0.026249	0.383954
ENSMUSG00000031539	Ap3m2	8	22787354	22805622	182.554	0.198789	0.0894424	2.22254	0.026247	0.383954
ENSMUSG00000051344	Plekhm3	1	64785983	64956824	367.439	0.134841	0.0606678	2.22262	0.0262417	0.383954
ENSMUSG00000004591	Pkn2	3	142790902	142882004	3005.65	-0.102638	0.0462198	-2.22064	0.0263752	0.385102
ENSMUSG00000027568	Ntsr1	2	180499976	180544980	74.2805	0.322853	0.145375	2.22084	0.0263621	0.385102
ENSMUSG00000027508	Pag1	3	9687479	9833679	601.625	0.14832	0.0668101	2.22002	0.0264172	0.385366
ENSMUSG00000027574	Nkain4	2	180934772	180954699	219.347	0.278325	0.125416	2.21921	0.0264728	0.385828
ENSMUSG00000025512	Chid1	7	141493136	141539857	596.122	0.217355	0.097963	2.21874	0.0265043	0.385938
ENSMUSG00000079462	Gm15737	6	92869357	92884411	13.7029	-0.804348	0.362596	-2.2183	0.0265341	0.386025
ENSMUSG00000029851	Tcaf2	6	42623016	42645254	160.208	0.304475	0.137317	2.21731	0.0266021	0.386665
ENSMUSG00000028339	Col15a1	4	47208161	47313167	683.54	-0.2911	0.1314	-2.21538	0.0267341	0.386868
ENSMUSG00000036002	Fam214b	4	43032414	43046220	514.367	0.206315	0.0931055	2.21592	0.0266967	0.386868
ENSMUSG00000036368	Rmdn2	17	79614900	79682152	205.825	0.186974	0.0843991	2.21535	0.026736	0.386868
ENSMUSG00000040659	Efhd2	4	141858142	141874920	1281.83	0.148803	0.0671384	2.21636	0.0266672	0.386868
ENSMUSG00000062031	Athl1	7	140941391	140947664	401.567	0.172775	0.0779547	2.21635	0.0266676	0.386868
ENSMUSG00000020520	Galnt10	11	57645442	57787514	633.975	0.14039	0.0633939	2.21457	0.0267897	0.387299
ENSMUSG00000015094	Npdc1	2	25399351	25409494	238.359	0.2108	0.0952187	2.21385	0.0268389	0.387662
ENSMUSG00000026605	Cenpf	1	189640606	189688086	3423.78	-0.217783	0.0984379	-2.21239	0.02694	0.388774
ENSMUSG00000037236	Matr3	18	35562146	35593835	7874.78	-0.0692094	0.031302	-2.21102	0.0270343	0.389787
ENSMUSG00000007655	Cav1	6	17306335	17341452	3288.61	-0.162598	0.073566	-2.21024	0.0270888	0.389837
ENSMUSG00000021747	4930452B06Rik	14	8431192	8666240	444.978	-0.205311	0.092894	-2.21017	0.0270936	0.389837
ENSMUSG00000053774	Ubxn7	16	32332252	32393747	2128.33	-0.0925753	0.0418907	-2.20993	0.0271102	0.389837
ENSMUSG00000021928	Ebpl	14	61339763	61360445	108.694	0.275535	0.124842	2.20708	0.0273088	0.392037
ENSMUSG00000028550	Atg4c	4	99193934	99259787	258.816	0.160604	0.0727923	2.20634	0.0273605	0.392037
ENSMUSG00000028676	Srsf10	4	135855747	135869908	3290.85	-0.0852543	0.0386396	-2.2064	0.0273561	0.392037
ENSMUSG00000028773	Fabp3	4	130308595	130315463	3196.81	-0.184295	0.083523	-2.20652	0.0273476	0.392037
ENSMUSG00000020826	Nos2	11	78920787	78960254	25.2911	-0.590537	0.267757	-2.2055	0.027419	0.392527
ENSMUSG00000024068	Spast	17	74338987	74391113	1557.47	-0.0883163	0.0400503	-2.20514	0.0274445	0.392544
ENSMUSG00000024892	Pcx	19	4510472	4621752	377.971	0.229496	0.104119	2.20417	0.0275124	0.39298
ENSMUSG00000039621	Prex1	2	166566342	166713832	679.346	0.129847	0.0589139	2.20401	0.0275237	0.39298
ENSMUSG00000018846	Pank3	11	35769484	35791285	2772.46	-0.0757495	0.0343837	-2.20306	0.0275903	0.392992
ENSMUSG00000031808	Slc27a1	8	71568882	71587302	279.906	0.20179	0.0915996	2.20296	0.0275976	0.392992
ENSMUSG00000022906	Parp9	16	35938470	35972605	230.524	0.243645	0.110565	2.20364	0.0275495	0.392992
ENSMUSG00000019916	P4ha1	10	59323296	59373304	1710.18	0.13487	0.0612552	2.20177	0.0276817	0.393614
ENSMUSG00000021697	Depdc1b	13	108316332	108407782	127.677	-0.239597	0.108826	-2.20165	0.0276901	0.393614
ENSMUSG00000030246	Ldhb	6	142490249	142507957	5687.98	-0.142209	0.0646119	-2.20097	0.0277382	0.393711
ENSMUSG00000035615	Frmpd1	4	45184875	45285936	174.184	0.191581	0.087048	2.20086	0.0277457	0.393711
ENSMUSG00000030929	Eri2	7	119768679	119794058	466.812	-0.116091	0.0527805	-2.19951	0.0278419	0.394036
ENSMUSG00000031479	Vps36	8	22192809	22220843	891.524	-0.105351	0.0478841	-2.20012	0.0277982	0.394036
ENSMUSG00000054752	Fsd1l	4	53631471	53707009	605.762	-0.171978	0.0781846	-2.19964	0.0278327	0.394036
ENSMUSG00000014599	Csf1	3	107741048	107760469	466.864	0.234927	0.106841	2.19884	0.0278892	0.394359
ENSMUSG00000043702	Pde12	14	26659958	26669883	626.93	0.113335	0.0515537	2.19838	0.0279221	0.394479
ENSMUSG00000056073	Grik2	10	49099460	49788766	46.9727	-0.404858	0.184254	-2.19728	0.0280005	0.395241
ENSMUSG00000020986	Sec23a	12	58958383	59012017	3237.17	0.0743431	0.033843	2.1967	0.0280416	0.395475
ENSMUSG00000044017	Adgrd1	5	129096750	129204599	48.5682	0.39644	0.180539	2.19587	0.0281013	0.395971
ENSMUSG00000038132	Rbm24	13	46418300	46431090	4160.82	-0.155665	0.0709322	-2.19456	0.0281955	0.396706
ENSMUSG00000045917	Tmem268	4	63558781	63586357	99.8613	0.273139	0.124468	2.19446	0.0282027	0.396706
ENSMUSG00000010797	Wnt2	6	17988940	18030585	102.669	0.495997	0.226149	2.19323	0.0282907	0.397252
ENSMUSG00000047205	Dusp18	11	3895240	3901296	562.248	0.188622	0.0859892	2.19356	0.0282674	0.397252
ENSMUSG00000034201	Gas2l1	11	5054132	5065327	410.186	0.140422	0.0641184	2.19004	0.0285211	0.399798
ENSMUSG00000022744	Cldnd1	16	58727910	58734251	1540.51	-0.0831557	0.03797	-2.19004	0.0285216	0.399798
ENSMUSG00000008153	Clstn3	6	124430759	124464794	70.5398	0.343127	0.15677	2.18873	0.0286162	0.400776
ENSMUSG00000025898	Cwf19l2	9	3403592	3479236	577.636	-0.112501	0.0514103	-2.18829	0.0286482	0.400876
ENSMUSG00000090958	Lrrc32	7	98489283	98502181	288.643	0.237633	0.108621	2.18773	0.0286896	0.401108
ENSMUSG00000024875	Yif1a	19	5088538	5092879	452.395	0.137103	0.062681	2.18731	0.0287201	0.401173
ENSMUSG00000039187	Fanci	7	79391929	79450264	463.808	-0.151479	0.0692747	-2.18664	0.0287689	0.401173
ENSMUSG00000042523	Dnal1	12	84114366	84147498	482.731	0.118097	0.0540026	2.18687	0.028752	0.401173
ENSMUSG00000024287	Thoc1	18	9958180	9995484	773.65	-0.124433	0.0569265	-2.18586	0.028826	0.401362
ENSMUSG00000027242	Wdr76	2	121506723	121544860	549.197	-0.137986	0.0631293	-2.18577	0.0288322	0.401362
ENSMUSG00000019132	BC005537	13	24801657	24814013	4256.53	-0.0634975	0.0290673	-2.1845	0.0289256	0.402315
ENSMUSG00000032359	Ctsh	9	90054152	90076089	329.939	0.181886	0.0832823	2.18397	0.0289645	0.402509
ENSMUSG00000022109	Med4	14	73510049	73518545	451.353	-0.139353	0.0638316	-2.18314	0.0290256	0.403012
ENSMUSG00000057406	Whsc1	5	33820725	33897975	3843.66	-0.0886214	0.040606	-2.18247	0.0290748	0.403347
ENSMUSG00000025742	Prps2	X	167346322	167382749	1549.49	-0.112153	0.0514264	-2.18085	0.0291945	0.404567
ENSMUSG00000053819	Camk2d	3	126596302	126846326	4108	-0.146197	0.0670444	-2.1806	0.0292129	0.404567
ENSMUSG00000015714	Cers2	3	95314791	95323599	1658.8	-0.0885879	0.0406431	-2.17966	0.0292829	0.404978
ENSMUSG00000016487	Ppfibp1	6	146888487	147032025	2832.97	0.121339	0.0556872	2.17894	0.029336	0.404978
ENSMUSG00000023066	Rttn	18	88971790	89131013	344.429	-0.139569	0.0640809	-2.17802	0.0294047	0.404978
ENSMUSG00000024521	Pmaip1	18	66458604	66465550	38.1881	-0.389462	0.178788	-2.17834	0.0293804	0.404978
ENSMUSG00000030108	Slc6a13	6	121300227	121337733	78.7524	0.299167	0.137369	2.17784	0.0294183	0.404978
ENSMUSG00000034255	Arhgap27	11	103331497	103363692	252.977	0.207016	0.0949853	2.17945	0.029298	0.404978
ENSMUSG00000038860	Garnl3	2	32986224	33131654	270.049	0.15282	0.0701618	2.17811	0.0293977	0.404978
ENSMUSG00000033326	Kdm4a	4	118136957	118180043	1795.83	-0.0910398	0.0418101	-2.17746	0.0294462	0.405017
ENSMUSG00000037752	Xkr8	4	132724897	132732546	121.877	0.231677	0.106444	2.17652	0.0295161	0.405633
ENSMUSG00000038608	Dock10	1	80501073	80758527	311.021	-0.216303	0.0994362	-2.1753	0.0296078	0.406201
ENSMUSG00000101599	Gm20342	1	63117118	63126837	150.738	-0.248363	0.114158	-2.17561	0.0295844	0.406201
ENSMUSG00000033411	Ctdspl2	2	121956001	122013642	1603.44	-0.0931353	0.0428432	-2.17387	0.0297152	0.406293
ENSMUSG00000034112	Atp2c2	8	119700009	119757717	15.0656	0.662148	0.304569	2.17405	0.0297014	0.406293
ENSMUSG00000041859	Mcm3	1	20802968	20820312	2286.59	-0.0875113	0.0402436	-2.17454	0.0296648	0.406293
ENSMUSG00000052485	Tmem171	13	98686235	98694834	9.43405	0.762678	0.350739	2.17449	0.0296684	0.406293
ENSMUSG00000029819	Npy	6	49822710	49829507	10.7347	0.771421	0.355048	2.17273	0.029801	0.40712
ENSMUSG00000019992	Mtfr2	10	20347819	20361669	181.784	-0.207749	0.0956902	-2.17106	0.0299266	0.407743
ENSMUSG00000023951	Vegfa	17	46016993	46032377	2287.47	-0.165079	0.0760135	-2.17171	0.0298774	0.407743
ENSMUSG00000029032	Arhgef16	4	154278486	154301676	33.8471	0.599488	0.276221	2.17032	0.0299826	0.407743
ENSMUSG00000043051	Disc1	8	125054195	125261858	59.8536	0.352765	0.162508	2.17076	0.0299494	0.407743
ENSMUSG00000059851	Suv420h2	7	4740115	4747514	783.825	-0.139055	0.0640601	-2.1707	0.029954	0.407743
ENSMUSG00000105940	Gm42635	5	57724393	57726963	16.0704	-0.722146	0.332768	-2.17011	0.0299982	0.407743
ENSMUSG00000039568	Ubald1	16	4874778	4880315	365.811	-0.145017	0.0668663	-2.16876	0.0301012	0.408111
ENSMUSG00000041870	Ankrd13a	5	114774677	114806200	1487.56	0.0788662	0.0363638	2.16881	0.0300969	0.408111
ENSMUSG00000079845	Xlr4a	X	73074345	73082478	12.2175	1.79773	0.828704	2.16933	0.030058	0.408111
ENSMUSG00000048416	Mlf1	3	67374097	67400003	1329.66	-0.222473	0.1026	-2.16836	0.0301315	0.408179
ENSMUSG00000020608	Smc6	12	11265886	11319785	2583.48	-0.157658	0.072787	-2.16601	0.0303101	0.408207
ENSMUSG00000025104	Hdgfrp3	7	81881251	81934473	1314.67	-0.172399	0.0795864	-2.16619	0.0302968	0.408207
ENSMUSG00000033102	Cdc14b	13	64192545	64274973	753.186	0.111163	0.0513106	2.16646	0.0302757	0.408207
ENSMUSG00000039234	Sec24d	3	123267455	123365641	2169.96	0.0877769	0.0405157	2.16649	0.0302739	0.408207
ENSMUSG00000040084	Bub1b	2	118598211	118641591	2475.44	-0.0922064	0.042531	-2.16798	0.0301602	0.408207
ENSMUSG00000040822	1700123O20Rik	14	54686171	54690742	382.143	-0.125162	0.0577845	-2.16601	0.0303106	0.408207
ENSMUSG00000087368	BC065397	X	136741824	136803364	106.592	-0.256164	0.118218	-2.16688	0.0302438	0.408207
ENSMUSG00000029108	Pcdh7	5	57717967	58133230	3706.2	-0.110025	0.050843	-2.16401	0.0304634	0.409846
ENSMUSG00000050896	Rtn4rl2	2	84871924	84886710	14.0439	-0.655471	0.302932	-2.16375	0.0304832	0.409846
ENSMUSG00000025105	Bnc1	7	81966672	81992292	442.104	0.200306	0.0926138	2.16281	0.0305558	0.410481
ENSMUSG00000002718	Cse1l	2	166906040	166946389	3294.34	-0.0695631	0.0321737	-2.16211	0.0306099	0.410682
ENSMUSG00000014602	Kif1a	1	93015464	93101951	567.553	0.234566	0.10858	2.16031	0.030749	0.410682
ENSMUSG00000024855	Pacs1	19	5133688	5273119	1259.19	0.0870808	0.0402843	2.16166	0.0306448	0.410682
ENSMUSG00000027353	Mcm8	2	132816141	132844197	296.498	-0.162688	0.0753038	-2.16043	0.0307395	0.410682
ENSMUSG00000029664	Tfpi2	6	3962595	3988919	68.7703	0.295961	0.136981	2.16059	0.0307268	0.410682
ENSMUSG00000032126	Hmbs	9	44336350	44344228	811.428	0.183903	0.0850902	2.16127	0.0306747	0.410682
ENSMUSG00000052560	Cpne8	15	90487482	90679432	148.966	0.254196	0.117608	2.16139	0.0306655	0.410682
ENSMUSG00000063268	Parp10	15	76231174	76243441	98.1998	0.383028	0.177366	2.15954	0.0308085	0.411137
ENSMUSG00000010154	Spire2	8	123332713	123369515	27.3726	0.451011	0.208887	2.15911	0.0308415	0.411237
ENSMUSG00000029823	Luc7l2	6	38551334	38609470	4463.38	-0.0888327	0.0411582	-2.15832	0.0309029	0.411716
ENSMUSG00000097415	AU020206	7	75769038	75782099	817.729	-0.170174	0.0788648	-2.15779	0.030944	0.411923
ENSMUSG00000006389	Mpl	4	118442415	118457513	32.2179	0.560042	0.259977	2.1542	0.0312245	0.413163
ENSMUSG00000019066	Rab3d	9	21907491	21918192	240.504	0.188283	0.0873614	2.15522	0.0311449	0.413163
ENSMUSG00000019848	Popdc3	10	45178098	45318452	348.971	-0.234405	0.108796	-2.15452	0.0311991	0.413163
ENSMUSG00000028318	Polr1e	4	45018583	45036565	400.044	-0.180063	0.0835883	-2.15417	0.031227	0.413163
ENSMUSG00000028737	Aldh4a1	4	139622866	139649690	504.265	0.205612	0.0954859	2.15332	0.0312932	0.413163
ENSMUSG00000030759	Far1	7	113513834	113571511	2134.2	-0.0852959	0.0396054	-2.15365	0.0312679	0.413163
ENSMUSG00000032536	Trak1	9	121297502	121474918	2483	-0.110727	0.0514143	-2.15362	0.0312697	0.413163
ENSMUSG00000037286	Stag1	9	100597798	100959375	2212.54	-0.0818721	0.0379953	-2.15479	0.031178	0.413163
ENSMUSG00000078877	Gm14295	2	176798612	176811223	213.394	0.261258	0.121276	2.15424	0.0312211	0.413163
ENSMUSG00000085779	Atcayos	10	81194609	81210877	746.003	-0.271065	0.125794	-2.15483	0.0311752	0.413163
ENSMUSG00000028443	Nudt2	4	41465151	41480926	196.657	0.187067	0.0868938	2.15282	0.0313327	0.413346
ENSMUSG00000027338	Prnd	2	131950861	131956130	242.228	-0.386801	0.179736	-2.15205	0.0313937	0.413812
ENSMUSG00000020061	Mybpc1	10	88518279	88605152	135.502	-0.360997	0.167815	-2.15116	0.0314637	0.414397
ENSMUSG00000038312	Edem2	2	155701677	155729475	386.836	0.140992	0.06556	2.15058	0.031509	0.414655
ENSMUSG00000037443	Cep85	4	134129858	134187112	492.84	-0.139206	0.0647812	-2.14887	0.0316449	0.41517
ENSMUSG00000043346	Gm6741	17	91236787	91238116	186.502	-0.289434	0.134661	-2.14936	0.0316061	0.41517
ENSMUSG00000073680	Tmem88b	4	155781591	155785874	188.035	0.257376	0.119773	2.14887	0.0316448	0.41517
ENSMUSG00000094870	Zfp131	13	119765187	119790805	846.953	-0.124573	0.0579738	-2.14879	0.0316511	0.41517
ENSMUSG00000006930	Hap1	11	100347327	100356128	255.368	-0.232274	0.108121	-2.14829	0.0316907	0.415236
ENSMUSG00000041000	Trim62	4	128883580	128911328	210.638	0.225722	0.105081	2.14808	0.0317076	0.415236
ENSMUSG00000024270	Slc39a6	18	24579881	24603817	1091.73	0.10756	0.0500948	2.14712	0.0317835	0.415891
ENSMUSG00000001403	Ube2c	2	164769898	164778822	2132.15	-0.166615	0.0776832	-2.14479	0.0319693	0.417984
ENSMUSG00000075591	Gm10874	5	138363719	138388287	11.5056	-0.909386	0.424166	-2.14394	0.032038	0.418205
ENSMUSG00000102222	Pcdhga10	18	37746993	37841873	323.398	-0.232094	0.108242	-2.14421	0.032016	0.418205
ENSMUSG00000000753	Serpinf1	11	75409769	75422701	328.541	0.358466	0.16741	2.14125	0.032254	0.420635
ENSMUSG00000069633	Pex11g	8	3457105	3467680	58.3731	-0.3657	0.17081	-2.14097	0.0322763	0.420635
ENSMUSG00000047123	Ticam1	17	56269319	56276786	381.645	0.187301	0.0875364	2.13969	0.0323794	0.420959
ENSMUSG00000048406	B330016D10Rik	4	141546189	141547892	38.1696	-0.496084	0.231821	-2.13994	0.0323594	0.420959
ENSMUSG00000072980	Oip5	2	119609512	119618469	227.265	-0.171604	0.0801837	-2.14013	0.0323439	0.420959
ENSMUSG00000024095	Hnrnpll	17	80029487	80062334	1937.61	-0.0825291	0.0385811	-2.13911	0.0324268	0.421235
ENSMUSG00000020680	Taf15	11	83473086	83506743	1912	-0.112627	0.0526656	-2.13854	0.0324733	0.4215
ENSMUSG00000049577	Zfpm1	8	122282141	122337251	1182.5	0.159838	0.0748242	2.13618	0.0326647	0.423643
ENSMUSG00000074570	Cass4	2	172393794	172433757	10.7025	0.733171	0.343319	2.13554	0.0327171	0.423982
ENSMUSG00000018449	Rpain	11	70970213	70977833	163.445	-0.204133	0.0956146	-2.13495	0.0327648	0.424039
ENSMUSG00000029767	Calu	6	29348069	29377110	14290.8	0.0554066	0.0259552	2.1347	0.0327855	0.424039
ENSMUSG00000071561	BC100530	16	36359382	36367748	6.78991	1.7073	0.799852	2.13452	0.0328004	0.424039
ENSMUSG00000014313	Cox6c	15	35925886	35938246	3531.88	-0.0975396	0.0457182	-2.1335	0.0328841	0.424781
ENSMUSG00000023467	Tulp2	7	45481877	45523632	10.6209	0.78439	0.367957	2.13175	0.0330277	0.425614
ENSMUSG00000029822	Osbpl3	6	50293330	50456201	738.22	-0.14558	0.0682856	-2.13193	0.0330125	0.425614
ENSMUSG00000071637	Cebpd	16	15887286	15891031	74.6213	0.306511	0.143773	2.13191	0.0330139	0.425614
ENSMUSG00000040138	Ndp	X	16885521	16911774	20.6137	-0.583829	0.273958	-2.13109	0.0330819	0.425972
ENSMUSG00000040498	Igsf23	7	19937305	19950756	28.7993	0.500565	0.235076	2.12938	0.0332229	0.427375
ENSMUSG00000046311	Zfp62	11	49203292	49218816	1247.31	-0.115263	0.0541446	-2.12881	0.0332703	0.427375
ENSMUSG00000087543	Gm16576	15	79742698	79757394	54.2352	-0.360972	0.169544	-2.12908	0.0332475	0.427375
ENSMUSG00000034586	Hid1	11	115347707	115367756	185.911	0.18397	0.0864486	2.12808	0.0333304	0.427806
ENSMUSG00000013033	Adgrl1	8	83900105	83941954	2434.55	0.118835	0.0558595	2.12739	0.0333876	0.428201
ENSMUSG00000003808	Farsa	8	84856989	84869257	619.077	-0.099671	0.0468636	-2.12683	0.033434	0.428455
ENSMUSG00000023031	Cela1	15	100674425	100687920	7.38418	0.845055	0.397577	2.12551	0.0335441	0.429399
ENSMUSG00000043542	Zc2hc1a	3	7503483	7553836	649.788	-0.112781	0.0530737	-2.12499	0.0335875	0.429399
ENSMUSG00000102189	Gm37194	14	50061360	50064390	18.1863	-0.534454	0.251481	-2.12522	0.033568	0.429399
ENSMUSG00000056917	Sipa1	19	5651185	5663707	692.194	0.117272	0.0552044	2.12432	0.0336436	0.429775
ENSMUSG00000016024	Lbp	2	158306493	158332852	211.704	0.189728	0.0893379	2.12372	0.0336937	0.430075
ENSMUSG00000095180	Rhox5	X	37804842	37808876	67.5939	0.360955	0.170012	2.12311	0.0337448	0.430387
ENSMUSG00000048271	Rbm33	5	28317121	28419239	1416.66	-0.117968	0.0555886	-2.12216	0.0338241	0.430552
ENSMUSG00000050989	Sepn1	4	134537892	134552166	1851.89	0.106903	0.0503733	2.12222	0.0338193	0.430552
ENSMUSG00000087213	2810408I11Rik	1	64679871	64690659	47.1318	-0.344546	0.162369	-2.122	0.0338378	0.430552
ENSMUSG00000037965	Zc3h7a	16	11136592	11176393	1142.29	-0.118749	0.0560074	-2.12024	0.0339859	0.432095
ENSMUSG00000074623	Gm826	2	160311393	160334162	58.6265	0.363505	0.171547	2.11898	0.0340922	0.433106
ENSMUSG00000022228	Zscan26	13	21442175	21453730	1412.43	-0.0937567	0.0442832	-2.11721	0.0342423	0.434258
ENSMUSG00000097088	Gm26615	4	133085474	133089146	25.3789	-0.512837	0.242248	-2.11699	0.0342605	0.434258
ENSMUSG00000041205	Map6d1	16	20233310	20241358	27.4401	0.466983	0.220592	2.11695	0.0342637	0.434258
ENSMUSG00000014778	Fhod1	8	105329163	105347953	433.737	0.252418	0.119284	2.11611	0.0343358	0.43483
ENSMUSG00000084145	Gm12263	11	59474284	59475765	9.67862	-0.767625	0.362829	-2.11566	0.0343734	0.434965
ENSMUSG00000038216	Pnmt	11	98386450	98388181	10.1988	0.765175	0.361994	2.11378	0.0345342	0.436363
ENSMUSG00000061808	Ttr	18	20665250	20674324	8.41803	0.784059	0.370936	2.11373	0.034538	0.436363
ENSMUSG00000025532	Crcp	5	130029290	130060789	239.856	-0.159413	0.075461	-2.11252	0.0346419	0.437333
ENSMUSG00000023000	Dhh	15	98893031	98898540	60.8522	0.305185	0.144505	2.11194	0.0346918	0.437622
ENSMUSG00000042622	Maff	15	79347541	79359072	117.708	0.2936	0.139083	2.11097	0.0347753	0.438331
ENSMUSG00000042684	Npl	1	153503015	153550045	85.1413	0.283895	0.134506	2.11065	0.0348025	0.438332
ENSMUSG00000020261	Slc36a1	11	55204350	55236330	353.178	0.167869	0.0795698	2.10971	0.0348834	0.438335
ENSMUSG00000038351	Sgsm2	11	74849261	74897060	492.813	0.122594	0.0581039	2.10991	0.0348664	0.438335
ENSMUSG00000051346	Spryd4	10	128209908	128211794	382.819	0.166711	0.0790211	2.1097	0.0348842	0.438335
ENSMUSG00000089936	Gm16199	6	120005998	120006285	165.191	-0.205531	0.097465	-2.10877	0.0349646	0.439004
ENSMUSG00000020340	Cyfip2	11	46193850	46312859	447.406	-0.221122	0.104888	-2.10816	0.0350169	0.439254
ENSMUSG00000025982	Sf3b1	1	54985169	55027481	7420.84	-0.0847519	0.0402159	-2.10742	0.0350812	0.439254
ENSMUSG00000037533	Rapgef6	11	54522847	54699285	1243.05	-0.0888926	0.0421778	-2.10757	0.0350683	0.439254
ENSMUSG00000083282	Ctsf	19	4855129	4860912	348.549	0.156477	0.0742557	2.10728	0.0350935	0.439254
ENSMUSG00000001418	Glmp	3	88325023	88331313	780.581	0.0969033	0.0460073	2.10626	0.0351818	0.439257
ENSMUSG00000016256	Ctsz	2	174427493	174439039	958.245	0.089024	0.0422527	2.10694	0.0351226	0.439257
ENSMUSG00000026200	Glb1l	1	75198236	75210813	192.078	0.223973	0.106339	2.10621	0.0351857	0.439257
ENSMUSG00000031410	Nxf7	X	135579555	135598777	14.4613	0.694858	0.330012	2.10556	0.035243	0.439257
ENSMUSG00000032841	Prr5l	2	101714285	101883027	200.189	0.187437	0.089024	2.10547	0.0352508	0.439257
ENSMUSG00000042699	Dhx9	1	153455758	153487660	6150.12	-0.0656784	0.0311999	-2.10508	0.0352843	0.439257
ENSMUSG00000084866	A930006K02Rik	16	91465104	91470121	14.1102	0.600109	0.285036	2.10538	0.0352584	0.439257
ENSMUSG00000013936	Myl2	5	122100951	122113472	53839.1	-0.175564	0.0834213	-2.10455	0.0353306	0.439478
ENSMUSG00000022756	Slc7a4	16	17572018	17576998	89.1539	0.291131	0.138354	2.10425	0.0353566	0.439478
ENSMUSG00000033752	Mnd1	3	84087933	84155786	80.1605	-0.306805	0.145874	-2.10322	0.0354466	0.440259
ENSMUSG00000000605	Clcn4	7	7282309	7300851	1540.6	-0.0981993	0.0467113	-2.10226	0.0355305	0.440312
ENSMUSG00000020407	Upp1	11	9118103	9136170	202.757	-0.214164	0.101873	-2.10228	0.0355291	0.440312
ENSMUSG00000039496	Cdnf	2	3513030	3526376	16.8329	0.605081	0.287828	2.10223	0.0355328	0.440312
ENSMUSG00000034024	Cct2	10	117050998	117063814	4762.5	-0.0715653	0.034049	-2.10183	0.0355678	0.440408
ENSMUSG00000028066	Pmf1	3	88394143	88410331	636.919	-0.1328	0.0631982	-2.10132	0.0356127	0.44061
ENSMUSG00000042333	Tnfrsf14	4	154922210	154928563	12.3109	0.823242	0.391829	2.10103	0.0356388	0.44061
ENSMUSG00000024053	Emilin2	17	71252176	71310965	2409.8	0.200002	0.0952552	2.09964	0.0357604	0.441437
ENSMUSG00000066150	Slc31a1	4	62360727	62391769	1429.85	0.0966986	0.0460548	2.09964	0.0357601	0.441437
ENSMUSG00000054150	Syne3	12	104929949	105009809	53.1678	-0.325967	0.155515	-2.09605	0.0360777	0.445013
ENSMUSG00000003348	Mob3a	10	80685256	80701820	496.333	0.11581	0.0552931	2.09447	0.0362177	0.446399
ENSMUSG00000036580	Spg20	3	55112108	55137322	1576.39	0.0960617	0.0458752	2.09398	0.036262	0.446604
ENSMUSG00000021537	Cetn3	13	81783292	81797143	1509.5	-0.116294	0.0555704	-2.09272	0.0363738	0.447639
ENSMUSG00000047583	Tyw3	3	154576431	154597104	156.055	-0.215875	0.103201	-2.0918	0.0364568	0.448319
ENSMUSG00000043635	Adamts3	5	89677087	89883334	240.431	0.175075	0.0837352	2.09081	0.0365448	0.449059
ENSMUSG00000034570	Inpp5j	11	3494375	3504821	300.216	0.220536	0.105515	2.09008	0.0366103	0.449521
ENSMUSG00000020620	Abca8b	11	109932190	109995845	127.964	0.240062	0.114954	2.08833	0.0367677	0.450096
ENSMUSG00000028248	Pnisr	4	21847583	21876475	2667.81	-0.140858	0.0674254	-2.08909	0.0366996	0.450096
ENSMUSG00000081822	Gm15626	5	83299585	83300452	25.3013	-0.553162	0.264883	-2.08832	0.0367687	0.450096
ENSMUSG00000097131	D230017M19Rik	1	72236465	72274869	26.7451	-0.471875	0.225909	-2.08878	0.0367275	0.450096
ENSMUSG00000016349	Eef1a2	2	181147653	181157014	2978.49	-0.17968	0.0860826	-2.0873	0.0368608	0.450235
ENSMUSG00000027002	Nckap1	2	80500512	80581380	4718.3	-0.0635815	0.0304616	-2.08727	0.0368638	0.450235
ENSMUSG00000054074	Skida1	2	18040676	18049051	607.392	-0.122792	0.0588119	-2.08788	0.0368084	0.450235
ENSMUSG00000032232	Cgnl1	9	71626509	71771602	5209.88	0.106242	0.050913	2.08674	0.0369116	0.450341
ENSMUSG00000091549	Gm6548	17	78850792	78851956	150.092	0.279194	0.133806	2.08656	0.0369283	0.450341
ENSMUSG00000005043	Sgsh	11	119343425	119355536	266.097	0.145025	0.0695309	2.08576	0.037	0.450718
ENSMUSG00000026427	Eif2d	1	131153181	131187658	644.212	0.130495	0.0625697	2.0856	0.0370151	0.450718
ENSMUSG00000021938	Pspc1	14	56722441	56778316	1065.11	0.100653	0.048281	2.08473	0.0370939	0.451338
ENSMUSG00000053646	Plxnb1	9	109095389	109119917	1404.79	-0.152218	0.0730586	-2.08351	0.0372047	0.452344
ENSMUSG00000033863	Klf9	19	23141226	23166911	101.323	-0.294663	0.141497	-2.08247	0.0372996	0.452475
ENSMUSG00000049382	Krt8	15	101996711	102004342	232.139	0.516155	0.247823	2.08275	0.0372736	0.452475
ENSMUSG00000106943	Dancr	5	74093060	74095406	11.134	-0.7638	0.366739	-2.08268	0.0372801	0.452475
ENSMUSG00000050234	Gja4	4	127311421	127314039	317.804	-0.220097	0.105709	-2.0821	0.0373334	0.452544
ENSMUSG00000020458	Rtn4	11	29692947	29744331	7528.28	-0.0735157	0.0353364	-2.08045	0.0374843	0.454033
ENSMUSG00000041771	Slc24a4	12	102128733	102267091	100.616	0.262017	0.12599	2.07967	0.0375562	0.454562
ENSMUSG00000022332	Khdrbs3	15	68928420	69093512	1066.54	-0.122413	0.0589082	-2.07803	0.0377064	0.45536
ENSMUSG00000057156	Homez	14	54852736	54870961	216.441	0.161688	0.0778002	2.07824	0.037687	0.45536
ENSMUSG00000078851	Hist3h2a	11	58954685	58956830	308.542	0.155329	0.0747483	2.07803	0.0377068	0.45536
ENSMUSG00000018554	Ybx2	11	69935796	69941605	70.7241	-0.469298	0.225919	-2.07728	0.0377754	0.455848
ENSMUSG00000028088	Fmo5	3	97628804	97655282	90.4809	0.254204	0.122419	2.0765	0.0378473	0.456033
ENSMUSG00000060429	Sntb1	15	55638843	55906949	303.97	-0.228299	0.109933	-2.07671	0.0378284	0.456033
ENSMUSG00000026828	Galnt5	2	57997884	58045860	60.6271	0.331302	0.159702	2.0745	0.038033	0.457928
ENSMUSG00000016493	Cd46	1	195036826	195092249	45.113	-0.39936	0.192594	-2.07358	0.0381185	0.458113
ENSMUSG00000024217	Snrpc	17	27839974	27851968	856.298	-0.0886155	0.0427481	-2.07297	0.0381754	0.458113
ENSMUSG00000037400	Atp11b	3	35754106	35856276	1523.77	-0.0778748	0.0375541	-2.07367	0.0381099	0.458113
ENSMUSG00000047415	Gpr68	12	100876682	100908198	115.784	-0.257936	0.12443	-2.07295	0.0381773	0.458113
ENSMUSG00000057858	Fam204a	19	60198586	60226697	338.924	-0.148424	0.0716052	-2.07281	0.0381903	0.458113
ENSMUSG00000028214	Gem	4	11704457	11714752	213.968	-0.246806	0.11917	-2.07104	0.0383555	0.459753
ENSMUSG00000027999	Pla2g12a	3	129878606	129895825	423.857	0.176508	0.0852474	2.07054	0.0384021	0.45997
ENSMUSG00000027831	Veph1	3	66053558	66296837	57.486	0.299818	0.144863	2.06966	0.0384842	0.46027
ENSMUSG00000040714	Klc3	7	19394437	19404104	37.4423	0.400481	0.193491	2.06977	0.0384737	0.46027
ENSMUSG00000024077	Strn	17	78649913	78737196	3115.54	-0.142069	0.068654	-2.06935	0.0385132	0.460276
ENSMUSG00000026683	Nuf2	1	169497934	169531464	1015.68	-0.112514	0.0544067	-2.06801	0.0386386	0.461433
ENSMUSG00000017861	Mybl2	2	163054687	163084688	490.105	-0.126087	0.0609841	-2.06754	0.038683	0.461621
ENSMUSG00000033327	Tnxb	17	34670535	34719815	520.436	0.327156	0.158304	2.06663	0.0387687	0.462301
ENSMUSG00000033813	Tcea1	1	4857814	4897909	2487.85	-0.0800559	0.0387513	-2.06589	0.0388389	0.462796
ENSMUSG00000021500	Ddx46	13	55635027	55681256	2113.94	-0.139455	0.0675208	-2.06536	0.0388891	0.463053
ENSMUSG00000009350	Mpo	11	87793581	87804413	14.6741	0.920766	0.446144	2.06383	0.0390338	0.463859
ENSMUSG00000030677	Kif22	7	127027729	127042471	957.692	-0.147257	0.0713554	-2.06371	0.0390456	0.463859
ENSMUSG00000034430	Zxdc	6	90369492	90403490	436.488	-0.169162	0.081981	-2.06343	0.0390718	0.463859
ENSMUSG00000051811	Cox6b2	7	4751792	4753094	106.082	0.293732	0.14231	2.06403	0.0390148	0.463859
ENSMUSG00000038058	Nod1	6	54923949	54972612	141.416	0.211843	0.102714	2.06247	0.0391633	0.464604
ENSMUSG00000026429	Ube2t	1	134962565	134974162	291.507	-0.165186	0.080126	-2.06158	0.0392481	0.465267
ENSMUSG00000014956	Ppp1cb	5	32458843	32517433	10124.9	-0.0799169	0.0387738	-2.06111	0.0392927	0.465454
ENSMUSG00000024558	Mapk4	18	73928486	74065359	28.1302	-0.453711	0.220204	-2.06042	0.0393589	0.465896
ENSMUSG00000038463	Olfml2b	1	170644532	170682789	1103.85	-0.122506	0.0594702	-2.05995	0.0394032	0.466079
ENSMUSG00000036915	Kirrel2	7	30447534	30457690	14.5787	0.56427	0.274025	2.0592	0.0394755	0.46625
ENSMUSG00000046727	Cystm1	18	36345619	36402980	180.279	0.197305	0.0958141	2.05925	0.0394707	0.46625
ENSMUSG00000033182	Kbtbd12	6	88545114	88637950	135.921	-0.273671	0.132963	-2.05824	0.0395671	0.46699
ENSMUSG00000002020	Ltbp2	12	84783212	84876532	160.773	-0.302315	0.147155	-2.0544	0.0399372	0.468289
ENSMUSG00000004105	Angptl2	2	33216069	33247717	1904.23	-0.135326	0.0658368	-2.05547	0.0398335	0.468289
ENSMUSG00000020638	Cmpk2	12	26469204	26479835	79.902	0.407693	0.198472	2.05416	0.0399602	0.468289
ENSMUSG00000021377	Dek	13	47084775	47106201	3963.36	-0.112612	0.0547898	-2.05534	0.039846	0.468289
ENSMUSG00000022620	Arsa	15	89472476	89477425	356.481	0.144777	0.0704915	2.05382	0.0399932	0.468289
ENSMUSG00000031584	Gsr	8	33652523	33698163	995.071	-0.0935003	0.0454918	-2.05532	0.039848	0.468289
ENSMUSG00000032498	Mlh1	9	111228228	111271791	585.09	-0.111549	0.0542599	-2.05582	0.0397995	0.468289
ENSMUSG00000056185	Snx32	19	5495278	5510489	139.927	0.192329	0.0936461	2.05379	0.0399964	0.468289
ENSMUSG00000078502	Gm13212	4	145585166	145625345	286.629	0.439248	0.213846	2.05405	0.0399713	0.468289
ENSMUSG00000092329	Gm20388	8	119910841	124345722	2894.59	0.121931	0.0593427	2.05469	0.0399086	0.468289
ENSMUSG00000094935	Gm9726	12	93927004	93929102	11.9487	5.20631	2.53202	2.05619	0.0397645	0.468289
ENSMUSG00000052565	Hist1h1d	13	23555087	23555830	17.9908	-0.738812	0.359814	-2.05331	0.0400421	0.468484
ENSMUSG00000024350	Dnajc18	18	35671103	35703144	880.052	-0.0959894	0.0467705	-2.05235	0.0401359	0.469241
ENSMUSG00000003458	Ncstn	1	172066013	172082795	2425.33	0.0834088	0.0406478	2.05199	0.0401709	0.46931
ENSMUSG00000103144	Pcdhga1	18	37661793	37841873	110.896	-0.340194	0.165824	-2.05154	0.0402144	0.469478
ENSMUSG00000027890	Gstm4	3	108040408	108044894	129.614	0.216762	0.105714	2.05045	0.0403207	0.470069
ENSMUSG00000029438	Bcl7a	5	123343834	123374992	1017.69	-0.0861733	0.0420271	-2.05042	0.0403233	0.470069
ENSMUSG00000037348	Paqr7	4	134496697	134510235	196.26	0.21698	0.105864	2.04961	0.0404029	0.470657
ENSMUSG00000039737	Prkrip1	5	136178127	136198963	234.698	-0.159582	0.0778736	-2.04924	0.040439	0.470738
ENSMUSG00000030433	Sbk2	7	4940512	4964406	48.4067	-0.448991	0.21918	-2.04851	0.0405104	0.471229
ENSMUSG00000015757	Ppil4	10	7792891	7823135	904.956	-0.134503	0.0656721	-2.04809	0.0405507	0.471358
ENSMUSG00000038388	Mpp6	6	50110241	50198939	1306.99	-0.09485	0.0463693	-2.04553	0.0408023	0.4736
ENSMUSG00000039683	Sdk1	5	141241490	142215586	824.255	0.176363	0.0862168	2.04558	0.0407977	0.4736
ENSMUSG00000026667	Uhmk1	1	170193420	170215397	2339.43	0.112127	0.0548394	2.04464	0.0408908	0.473605
ENSMUSG00000027420	Bfsp1	2	143826528	143863173	51.4241	0.338294	0.165421	2.04505	0.0408497	0.473605
ENSMUSG00000093593	Gm20683	17	25834465	25841763	57.6916	0.510679	0.249756	2.04471	0.0408835	0.473605
ENSMUSG00000064145	Arih2	9	108602942	108649386	1004.34	-0.078095	0.0382035	-2.04418	0.0409353	0.473781
ENSMUSG00000028976	Slc2a5	4	150119283	150144169	35.1991	0.416088	0.203615	2.0435	0.0410026	0.473896
ENSMUSG00000043333	Rhbdl2	4	123787874	123829904	17.4014	0.727983	0.356245	2.04349	0.041004	0.473896
ENSMUSG00000027611	Procr	2	155751117	155755471	122.46	0.242763	0.118827	2.04299	0.041053	0.474122
ENSMUSG00000102555	6430511E19Rik	7	92639949	92643783	81.6151	-0.315136	0.154323	-2.04206	0.0411455	0.474851
ENSMUSG00000058254	Tspan7	X	10485158	10596605	1126.09	0.101829	0.049875	2.04169	0.0411826	0.47494
ENSMUSG00000021314	Amph	13	18948351	19150915	55.0126	0.437858	0.214563	2.0407	0.0412807	0.475575
ENSMUSG00000024883	Rin1	19	5050808	5057071	102.467	0.253849	0.124403	2.04054	0.0412966	0.475575
ENSMUSG00000041408	Wapl	14	34673928	34747983	2549.26	-0.0880792	0.0431722	-2.04018	0.0413321	0.475644
ENSMUSG00000027875	Hmgcs2	3	98280435	98310738	357.34	0.189889	0.0931446	2.03865	0.0414853	0.476727
ENSMUSG00000058230	Arhgap35	7	16493719	16614993	3794.84	-0.0825208	0.0404742	-2.03885	0.0414649	0.476727
ENSMUSG00000053897	Slc39a8	3	135825279	135888572	646.7	0.213733	0.104859	2.03828	0.0415221	0.47681
ENSMUSG00000026986	Hnmt	2	24002910	24049394	58.1082	0.338186	0.165961	2.03774	0.0415757	0.476881
ENSMUSG00000030087	Klf15	6	90462576	90475238	68.0281	-0.285955	0.140347	-2.03749	0.041601	0.476881
ENSMUSG00000085917	Gm15899	8	122683602	122683839	343.218	-0.3333	0.163597	-2.03733	0.041617	0.476881
ENSMUSG00000013698	Pea15a	1	172196728	172206804	3395.74	0.098471	0.0483595	2.03623	0.0417277	0.47781
ENSMUSG00000034394	Lif	11	4257557	4272514	12.8599	0.699871	0.343862	2.03533	0.0418179	0.478165
ENSMUSG00000022533	Atp13a3	16	30312423	30388837	3274.44	-0.0931025	0.045743	-2.03534	0.0418168	0.478165
ENSMUSG00000009545	Kcnq1	7	143106362	143427042	276.801	-0.204097	0.100327	-2.03432	0.041919	0.478492
ENSMUSG00000019577	Pdk4	6	5483351	5496309	878.155	-0.167715	0.0824311	-2.03461	0.04189	0.478492
ENSMUSG00000028978	Nos3	5	24364810	24384474	1126.07	0.201743	0.0991918	2.03387	0.0419652	0.478492
ENSMUSG00000037730	Mynn	3	30602065	30619873	691.613	-0.0881159	0.0433183	-2.03415	0.0419362	0.478492
ENSMUSG00000001508	Sgca	11	94962791	94976327	224.116	0.227115	0.111713	2.03302	0.0420504	0.479125
ENSMUSG00000001289	Pfdn5	15	102326116	102331873	1231.91	-0.0935816	0.0460425	-2.0325	0.0421027	0.479266
ENSMUSG00000021832	Psmc6	14	45329824	45349071	2182.22	-0.0901298	0.0443484	-2.03231	0.0421222	0.479266
ENSMUSG00000023039	Krt7	15	101411043	101430313	369.818	0.216435	0.10652	2.03187	0.0421672	0.479441
ENSMUSG00000080316	Spaca6	17	17830719	17843009	609.637	-0.160339	0.0789361	-2.03125	0.0422294	0.479809
ENSMUSG00000036435	Exoc1	5	76529311	76570294	630.187	-0.10752	0.0529446	-2.0308	0.0422753	0.479993
ENSMUSG00000032497	Lrrfip2	9	111117592	111225668	1252.51	-0.165072	0.0812965	-2.03049	0.0423066	0.480011
ENSMUSG00000030446	Zfp273	13	67813740	67827002	104.325	-0.242157	0.119316	-2.02955	0.0424025	0.480617
ENSMUSG00000062248	Cks2	13	51645232	51650660	827.897	-0.180537	0.0889616	-2.02938	0.0424197	0.480617
ENSMUSG00000036941	Elac1	18	73735038	73754479	158.921	0.217945	0.107429	2.02874	0.0424847	0.480678
ENSMUSG00000058952	Cfi	3	129835884	129875332	56.3555	0.339264	0.167228	2.02875	0.0424842	0.480678
ENSMUSG00000032649	Colgalt2	1	152399830	152510695	164.639	0.202293	0.0998193	2.02659	0.0427042	0.482824
ENSMUSG00000001131	Timp1	X	20870166	20874735	186.658	0.207664	0.102516	2.02567	0.0427989	0.483019
ENSMUSG00000032489	Kif9	9	110476958	110525179	8.9782	0.769604	0.379949	2.02555	0.0428113	0.483019
ENSMUSG00000050668	Gpatch11	17	78835516	78848299	315.252	-0.169833	0.0838359	-2.02578	0.0427876	0.483019
ENSMUSG00000029363	Rfc5	5	117378103	117389047	675.292	-0.115006	0.0567934	-2.02499	0.0428687	0.483329
ENSMUSG00000049550	Clip1	5	123577795	123684618	2435.16	-0.109087	0.053893	-2.02414	0.0429554	0.483968
ENSMUSG00000001240	Ramp2	11	101246028	101259546	1184.17	0.167371	0.0827305	2.02308	0.0430649	0.484863
ENSMUSG00000027253	Lrp4	2	91457511	91513779	626.53	0.153273	0.0757737	2.02278	0.043096	0.484875
ENSMUSG00000021765	Fst	13	114452262	114458730	145.883	0.274349	0.135744	2.02108	0.0432716	0.485159
ENSMUSG00000039765	Cc2d2a	5	43662346	43740972	687.487	-0.15435	0.0763287	-2.02218	0.043158	0.485159
ENSMUSG00000041372	B4galnt3	6	120203073	120294559	47.4161	0.336507	0.166486	2.02123	0.0432555	0.485159
ENSMUSG00000046337	Fam178b	1	36562692	36683183	9.66148	0.747288	0.369655	2.02158	0.0432196	0.485159
ENSMUSG00000022868	Ahsg	16	22892042	22899438	16.3765	-0.579808	0.286804	-2.02162	0.0432158	0.485159
ENSMUSG00000046434	Hnrnpa1	15	103240432	103244955	14389.8	-0.141955	0.0702558	-2.02054	0.0433272	0.485445
ENSMUSG00000042549	Map2k3os	11	60920917	60931867	27.0391	0.44353	0.219585	2.01986	0.0433979	0.485562
ENSMUSG00000059208	Hnrnpm	17	33646233	33686860	5660.18	-0.0949544	0.0470061	-2.02005	0.0433786	0.485562
ENSMUSG00000018509	Cenpv	11	62524946	62539261	143.438	-0.366464	0.18146	-2.01953	0.0434324	0.485612
ENSMUSG00000029810	Tmem176b	6	48833818	48841496	1667.08	0.102712	0.0508873	2.01843	0.0435469	0.485632
ENSMUSG00000038991	Txndc5	13	38500273	38528824	5100	0.0921677	0.0456462	2.01918	0.043469	0.485632
ENSMUSG00000057054	Inca1	11	70688361	70700155	9.06939	-0.7305	0.361954	-2.01821	0.0435693	0.485632
ENSMUSG00000094628	Gm3252	14	4726775	4747493	16.1	-0.862829	0.427553	-2.01806	0.0435846	0.485632
ENSMUSG00000022935	Grik1	16	87895901	88290258	16.9869	-0.586567	0.290646	-2.01815	0.0435756	0.485632
ENSMUSG00000031016	Wee1	7	110122046	110143286	1279.5	-0.099763	0.049455	-2.01725	0.0436698	0.486244
ENSMUSG00000028167	Bdh2	3	135281221	135304426	20.6436	0.51862	0.257192	2.01647	0.043751	0.486813
ENSMUSG00000047454	Gphn	12	78226655	78684767	540.858	-0.105786	0.0524789	-2.01577	0.0438237	0.487285
ENSMUSG00000032796	Lama1	17	67697265	67822645	99.852	0.357288	0.177285	2.01533	0.0438696	0.487461
ENSMUSG00000020189	Osbpl8	10	111164802	111297247	4305.92	-0.149458	0.0741796	-2.01482	0.0439238	0.487726
ENSMUSG00000029804	Herc3	6	58831465	58920398	1785.52	-0.133672	0.0663701	-2.01404	0.0440058	0.488301
ENSMUSG00000009145	Dqx1	6	83057844	83067318	13.2917	0.658317	0.327168	2.01217	0.0442024	0.490146
ENSMUSG00000029334	Prkg2	5	98929773	99037351	27.1552	0.440681	0.219147	2.0109	0.0443362	0.491134
ENSMUSG00000048732	Klhl11	11	100462614	100472741	260.393	-0.192262	0.0956447	-2.01017	0.0444133	0.491134
ENSMUSG00000070699	Sars2	7	28741992	28753871	203.548	0.156795	0.077984	2.01061	0.0443669	0.491134
ENSMUSG00000110105	RP24-77E13.10	7	7213017	7278289	17.0603	-0.602675	0.299774	-2.01043	0.0443856	0.491134
ENSMUSG00000000567	Sox9	11	112782224	112787760	1184.9	0.201258	0.100279	2.00698	0.0447516	0.49386
ENSMUSG00000018750	Zbtb4	11	69765912	69784023	763.962	0.104853	0.0522408	2.0071	0.0447388	0.49386
ENSMUSG00000020990	Cdkl1	12	69746848	69790707	152.567	-0.269301	0.134155	-2.00739	0.0447086	0.49386
ENSMUSG00000002963	Pnkp	7	44857139	44862992	258.832	0.22505	0.112191	2.00596	0.0448607	0.494689
ENSMUSG00000009035	Tmem184b	15	79360684	79403303	1726.11	0.112053	0.0558754	2.00541	0.0449187	0.494689
ENSMUSG00000034327	Kctd9	14	67715937	67742310	626.8	-0.168452	0.0839915	-2.00559	0.0449003	0.494689
ENSMUSG00000042138	Msantd2	9	37489319	37524625	380.344	-0.116324	0.0580329	-2.00445	0.0450214	0.495092
ENSMUSG00000057596	Trim30d	7	104470014	104507849	25.0332	0.55777	0.27825	2.00457	0.0450094	0.495092
ENSMUSG00000081476	Itpa-ps1	2	94384502	94385098	32.7187	-0.571643	0.285221	-2.00421	0.0450474	0.495092
ENSMUSG00000042289	Hsd3b7	7	127800604	127803802	140.522	0.351909	0.175683	2.00309	0.0451676	0.496075
ENSMUSG00000007646	Rad51c	11	87376645	87404954	258.463	-0.150396	0.0751211	-2.00205	0.0452794	0.496545
ENSMUSG00000036863	Syde2	3	145987870	146021720	872.087	-0.126821	0.0633524	-2.00183	0.0453027	0.496545
ENSMUSG00000051379	Flrt3	2	140650914	140671469	1012.32	0.151759	0.0758005	2.00208	0.0452759	0.496545
ENSMUSG00000035367	Rmi1	13	58402597	58411149	362.065	-0.150792	0.0753474	-2.00129	0.0453611	0.496847
ENSMUSG00000019878	Hsf2	10	57486385	57513133	743.611	-0.114727	0.0573435	-2.00069	0.0454254	0.497214
ENSMUSG00000058656	Samd12	15	53461621	53902537	7.67046	0.79866	0.399269	2.00031	0.0454672	0.497334
ENSMUSG00000021750	Fam107a	14	8296274	8318023	24.7736	0.483921	0.242379	1.99655	0.0458741	0.500553
ENSMUSG00000025911	Adhfe1	1	9547948	9580673	40.573	-0.403581	0.202132	-1.99662	0.0458666	0.500553
ENSMUSG00000032300	1700017B05Rik	9	57252322	57262599	524.372	0.139682	0.0699368	1.99726	0.0457973	0.500553
ENSMUSG00000108322	Gm45123	7	44484517	44485413	1015.76	-0.257919	0.129189	-1.99644	0.0458856	0.500553
ENSMUSG00000019326	Aoc3	11	101330605	101341938	84.5756	-0.494035	0.2478	-1.99369	0.046186	0.501795
ENSMUSG00000028060	2810403A07Rik	3	88685803	88712924	1515.7	-0.0862343	0.0432489	-1.99391	0.0461623	0.501795
ENSMUSG00000030793	Pycard	7	127989708	127993867	149.78	0.201587	0.101047	1.99498	0.0460446	0.501795
ENSMUSG00000037824	Tspan14	14	40906445	40966807	863.057	0.11006	0.055204	1.9937	0.0461852	0.501795
ENSMUSG00000039057	Myo16	8	10153911	10634742	169.535	0.220177	0.1104	1.99436	0.0461124	0.501795
ENSMUSG00000064181	Rab3ip	10	116905784	116950380	908.933	-0.120984	0.060679	-1.99384	0.0461695	0.501795
ENSMUSG00000035150	Eif2s3x	X	94188707	94212862	5299.88	0.347756	0.174489	1.99299	0.0462621	0.502108
ENSMUSG00000061119	Prcp	7	92874470	92934583	828.328	0.0983073	0.0493298	1.99286	0.0462771	0.502108
ENSMUSG00000031738	Irx6	8	92674288	92680956	76.4318	0.349564	0.175467	1.99219	0.0463503	0.502226
ENSMUSG00000097462	9530026P05Rik	6	92940329	93272979	20.0468	-0.504838	0.253388	-1.99235	0.0463322	0.502226
ENSMUSG00000007097	Atp1a2	1	172271709	172298064	1507.76	0.163581	0.0821513	1.99122	0.0464565	0.502365
ENSMUSG00000022357	Klhl38	15	58314573	58324169	154.837	-0.264977	0.133062	-1.99137	0.0464401	0.502365
ENSMUSG00000095463	Entpd4	14	69337174	69367270	1750.61	0.100771	0.0506046	1.99134	0.0464433	0.502365
ENSMUSG00000057649	Brd9	13	73937838	73960894	798.707	-0.103493	0.0520164	-1.98961	0.0466338	0.503607
ENSMUSG00000090157	Gm16534	2	32050086	32064911	24.2774	-0.795794	0.399923	-1.98987	0.0466055	0.503607
ENSMUSG00000003420	Fcgrt	7	45092990	45103851	409.756	0.230985	0.116157	1.98855	0.0467506	0.504194
ENSMUSG00000048807	Slc35e4	11	3907021	3914664	92.2691	0.30549	0.153618	1.98864	0.0467407	0.504194
ENSMUSG00000069255	Dusp22	13	30659999	30711231	166.131	0.202921	0.102089	1.98768	0.0468472	0.504898
ENSMUSG00000021707	Dhfr	13	92354783	92389053	700.85	-0.0913262	0.0459599	-1.98709	0.0469129	0.505269
ENSMUSG00000022351	Sqle	15	59315077	59331192	875.837	-0.120513	0.0606699	-1.98637	0.0469919	0.505782
ENSMUSG00000036151	Tm6sf2	8	70072924	70080066	11.055	-0.753906	0.379603	-1.98604	0.0470287	0.505841
ENSMUSG00000020664	Dld	12	31331564	31351437	4310.31	-0.0861991	0.0434098	-1.98571	0.0470659	0.505903
ENSMUSG00000001504	Irx2	13	72628820	72634198	308.848	-0.150776	0.076006	-1.98373	0.0472856	0.507251
ENSMUSG00000040760	Appl1	14	26918988	26971232	1528.24	-0.119645	0.0603004	-1.98415	0.0472391	0.507251
ENSMUSG00000063506	Arhgap22	14	33214026	33369934	63.4943	0.392315	0.197759	1.9838	0.0472782	0.507251
ENSMUSG00000046798	Cldn12	5	5489537	5514958	561.666	0.122811	0.0619267	1.98317	0.0473489	0.507592
ENSMUSG00000035967	Ddx26b	X	56454857	56507843	986.271	-0.101628	0.0512636	-1.98246	0.0474279	0.508102
ENSMUSG00000067071	Hes6	1	91411483	91414038	341.178	0.201373	0.101598	1.98206	0.0474729	0.508247
ENSMUSG00000028034	Fubp1	3	152210422	152236826	3757.82	-0.103363	0.0521598	-1.98166	0.0475169	0.50838
ENSMUSG00000056952	Tatdn2	6	113697050	113711069	633.57	-0.118175	0.0596682	-1.98053	0.0476441	0.509404
ENSMUSG00000052374	Actn2	13	12269426	12340760	20659.8	-0.141138	0.0713064	-1.97931	0.0477808	0.510527
ENSMUSG00000004891	Nes	3	87971078	87980451	3473.03	0.124914	0.063124	1.97886	0.0478313	0.510728
ENSMUSG00000020736	Nt5c	11	115490420	115491862	242.516	0.14492	0.0732659	1.97801	0.047928	0.511084
ENSMUSG00000037085	Trmt12	15	58872649	58876781	134.192	-0.202786	0.102517	-1.97808	0.0479197	0.511084
ENSMUSG00000027646	Src	2	157418444	157471862	820.318	0.132078	0.0667983	1.97727	0.0480116	0.511638
ENSMUSG00000041245	Wnk3	X	151198078	151320152	323.456	0.193259	0.097807	1.97592	0.0481642	0.512587
ENSMUSG00000066568	Lsm14a	7	34344646	34393315	2500.59	-0.0827365	0.0418723	-1.97592	0.0481633	0.512587
ENSMUSG00000022371	Col14a1	15	55307750	55520803	1093.14	-0.304488	0.154144	-1.97535	0.0482288	0.512597
ENSMUSG00000073633	Fbxo36	1	84839841	84900487	24.7712	-0.528115	0.267338	-1.97545	0.0482166	0.512597
ENSMUSG00000022602	Arc	15	74669083	74672570	13.4525	0.668382	0.338619	1.97385	0.048399	0.512718
ENSMUSG00000033715	Akr1c14	13	4049011	4090422	67.8047	0.298617	0.151259	1.97421	0.048358	0.512718
ENSMUSG00000037994	Slc9b2	3	135307700	135345387	11.1595	0.782329	0.3963	1.97408	0.0483722	0.512718
ENSMUSG00000044201	Cdc25c	18	34732997	34751533	312.213	-0.148639	0.0753	-1.97396	0.0483868	0.512718
ENSMUSG00000097729	2310015A10Rik	12	80120548	80132844	232.99	-0.186561	0.0944974	-1.97424	0.0483543	0.512718
ENSMUSG00000039137	Whrn	4	63414910	63495991	152.348	0.192291	0.0974717	1.97279	0.0485197	0.51366
ENSMUSG00000027546	Atp9a	2	168634438	168742409	849.097	0.153568	0.0778661	1.97221	0.0485861	0.514025
ENSMUSG00000006342	Susd2	10	75636619	75644008	245.646	0.26555	0.134686	1.97162	0.0486527	0.514393
ENSMUSG00000020248	Nfyb	10	82748701	82764144	708.144	-0.100261	0.0508859	-1.97031	0.0488025	0.515301
ENSMUSG00000025332	Kdm5c	X	152233020	152274535	3179.77	0.300458	0.15249	1.97035	0.0487988	0.515301
ENSMUSG00000048232	Fbxo10	4	45034247	45084604	845.385	-0.129486	0.0657299	-1.96997	0.0488422	0.515383
ENSMUSG00000037098	Rab11fip3	17	25989036	26069409	913.759	0.0910881	0.0462682	1.9687	0.0489878	0.516581
ENSMUSG00000007080	Pole	5	110286306	110337474	1038.35	-0.122284	0.062199	-1.96601	0.0492978	0.517981
ENSMUSG00000009614	Sardh	2	27188393	27248337	659.961	0.17309	0.0880356	1.96614	0.0492826	0.517981
ENSMUSG00000019235	Rps6kl1	12	85135596	85151264	18.08	0.520502	0.264604	1.9671	0.049172	0.517981
ENSMUSG00000021047	Nova1	12	46694517	46818775	177.808	-0.235296	0.119637	-1.96674	0.0492126	0.517981
ENSMUSG00000026620	Mark1	1	184896789	184999570	502.342	-0.111885	0.0569135	-1.96587	0.0493132	0.517981
ENSMUSG00000034947	Tmem106a	11	101582242	101591788	43.5724	0.328115	0.166843	1.9666	0.049229	0.517981
ENSMUSG00000044715	Gskip	12	105685352	105703047	276.254	0.145739	0.074151	1.96543	0.0493643	0.518181
ENSMUSG00000042826	Fgf11	11	69796068	69801857	265.008	0.213833	0.108842	1.96462	0.0494577	0.518823
ENSMUSG00000025962	Fastkd2	1	63730614	63754655	567.489	-0.101265	0.0515661	-1.96378	0.0495551	0.518965
ENSMUSG00000028068	Iqgap3	3	88081971	88121048	1358.08	-0.185322	0.0943749	-1.96368	0.0495677	0.518965
ENSMUSG00000044066	Cep68	11	20227037	20249429	1533.17	-0.079465	0.0404612	-1.96398	0.0495326	0.518965
ENSMUSG00000024827	Gldc	19	30098449	30175418	113.262	0.293302	0.149458	1.96244	0.0497113	0.51919
ENSMUSG00000025860	Xiap	X	42059679	42109656	3001.66	-0.0688723	0.0350998	-1.96218	0.0497413	0.51919
ENSMUSG00000032120	C2cd2l	9	44309237	44320282	264.378	0.16112	0.0820758	1.96307	0.049638	0.51919
ENSMUSG00000041440	Gk5	9	96119362	96184608	239.19	0.149734	0.0763131	1.96211	0.0497501	0.51919
ENSMUSG00000046387	Pcdhb17	18	37484795	37489454	104.155	0.247768	0.126236	1.96274	0.0496767	0.51919
ENSMUSG00000061068	Mcpt4	14	56059744	56062310	8.75267	0.730381	0.372411	1.96122	0.0498532	0.51993
ENSMUSG00000042228	Lyn	4	3678115	3813122	523.28	-0.128121	0.0653774	-1.95972	0.0500288	0.521425
ENSMUSG00000029033	Acap3	4	155891822	155907251	371.099	0.140803	0.0718949	1.95846	0.0501762	0.522286
ENSMUSG00000060716	Plekhh1	12	79029163	79081648	318.084	0.147075	0.0750908	1.95863	0.0501566	0.522286
ENSMUSG00000026249	Serpine2	1	79794197	79861180	2285.53	0.10324	0.0527459	1.95731	0.0503113	0.522663
ENSMUSG00000030002	Dusp11	6	85942268	85961667	2438.1	-0.0830817	0.042435	-1.95786	0.0502468	0.522663
ENSMUSG00000031997	Trpc6	9	8544196	8680565	33.5109	0.378275	0.193289	1.95705	0.050342	0.522663
ENSMUSG00000098204	Gm26984	3	79673367	79676876	23.6318	0.535214	0.27341	1.95756	0.0502822	0.522663
ENSMUSG00000054191	Klf1	8	84901928	84905291	15.7226	0.736809	0.377126	1.95375	0.050731	0.526363
ENSMUSG00000022044	Stmn4	14	66344296	66361680	194.136	-0.237967	0.121933	-1.95163	0.0509823	0.527275
ENSMUSG00000026687	Aldh9a1	1	167349991	167368532	477.998	-0.15129	0.0775012	-1.9521	0.0509267	0.527275
ENSMUSG00000036223	Ska1	18	74195299	74207818	188.005	-0.176414	0.0903923	-1.95165	0.0509798	0.527275
ENSMUSG00000046658	Zfp316	5	143249697	143270022	325.856	-0.123589	0.0633257	-1.95164	0.0509811	0.527275
ENSMUSG00000085399	Foxd2os	4	114909257	114921967	7.93783	-0.856691	0.438729	-1.95266	0.0508594	0.527275
ENSMUSG00000026490	Cdc42bpa	1	179960472	180165603	2067.96	-0.100819	0.0516839	-1.95068	0.0510948	0.528028
ENSMUSG00000033342	Plppr5	3	117574836	117689507	282.018	0.207485	0.106377	1.95047	0.0511206	0.528028
ENSMUSG00000020605	Hs1bp3	12	8313433	8343824	415.914	0.123003	0.0630903	1.94963	0.05122	0.528588
ENSMUSG00000054934	Kcnmb4	10	116417861	116473878	106.01	0.244337	0.125336	1.94946	0.0512404	0.528588
ENSMUSG00000035834	Polr3g	13	81673843	81711013	444.342	0.126476	0.0648875	1.94916	0.0512765	0.528623
ENSMUSG00000056880	Gadl1	9	115909455	116076176	33.6368	-0.4172	0.214127	-1.94838	0.0513699	0.52891
ENSMUSG00000071659	Hnrnpul2	19	8819401	8834142	4626.58	-0.0647934	0.0332547	-1.9484	0.0513672	0.52891
ENSMUSG00000025902	Sox17	1	4490931	4497354	83.4812	-0.291107	0.149572	-1.94627	0.0516228	0.530836
ENSMUSG00000041846	Smek1	12	101039409	101083702	2279.16	-0.108141	0.0555611	-1.94634	0.0516135	0.530836
ENSMUSG00000020719	Ddx5	11	106780355	106789185	14879.3	-0.0747829	0.0384335	-1.94577	0.0516821	0.531108
ENSMUSG00000031778	Cx3cl1	8	94772009	94782427	227.961	-0.17786	0.0914505	-1.94487	0.0517903	0.53188
ENSMUSG00000045672	Col27a1	4	63214004	63334991	670.906	0.26105	0.134278	1.9441	0.0518837	0.532501
ENSMUSG00000030397	Mark4	7	19424775	19458821	1027.29	0.0999367	0.0514569	1.94214	0.0521198	0.534036
ENSMUSG00000034042	Gpbp1l1	4	116557658	116593882	1334.4	-0.0778035	0.040066	-1.94188	0.0521516	0.534036
ENSMUSG00000034793	G6pc3	11	102189620	102194081	319.774	0.132864	0.0684245	1.94176	0.0521656	0.534036
ENSMUSG00000060288	Ppih	4	119300010	119320546	374.422	-0.139793	0.071978	-1.94216	0.0521179	0.534036
ENSMUSG00000046157	Tmem229b	12	78961795	79007627	180.54	0.218246	0.112412	1.94149	0.0521994	0.534043
ENSMUSG00000030966	Trim21	7	102557921	102565486	110.523	0.301809	0.155507	1.94081	0.0522816	0.534545
ENSMUSG00000020218	Wif1	10	121033960	121100650	100.333	-0.423506	0.218339	-1.93967	0.0524199	0.53528
ENSMUSG00000053907	Mat2a	6	72432799	72439558	4288.64	-0.066655	0.0343612	-1.93983	0.0524	0.53528
ENSMUSG00000027843	Ptpn22	3	103859795	103912247	18.4247	0.559281	0.288655	1.93754	0.0526792	0.535893
ENSMUSG00000032580	Rbm5	9	107740371	107770996	2978.01	-0.10763	0.0555263	-1.93836	0.052579	0.535893
ENSMUSG00000036655	Colec11	12	28594173	28623290	68.5993	0.291042	0.150184	1.9379	0.0526355	0.535893
ENSMUSG00000056413	Adap1	5	139271876	139325622	43.5363	0.410261	0.211696	1.93797	0.0526271	0.535893
ENSMUSG00000060240	Cend1	7	141426446	141429491	136.866	0.235133	0.121339	1.93781	0.0526464	0.535893
ENSMUSG00000089857	Zfp882	8	71908608	71916354	123.213	-0.217054	0.112006	-1.93788	0.0526383	0.535893
ENSMUSG00000020264	Slc36a2	11	55158470	55185077	42.9534	0.412451	0.212919	1.93713	0.0527298	0.53607
ENSMUSG00000029814	Igf2bp3	6	49085223	49214957	2580.95	0.0821637	0.0424369	1.93614	0.0528504	0.536337
ENSMUSG00000032966	Fkbp1a	2	151542483	151561692	6496.56	0.0805843	0.0416138	1.93648	0.052809	0.536337
ENSMUSG00000110580	RP23-212H13.8	8	83576044	83585919	18.9829	-0.488744	0.252438	-1.9361	0.0528558	0.536337
ENSMUSG00000056749	Nfil3	13	52967209	52981073	548.379	-0.192401	0.0994161	-1.93531	0.0529527	0.536982
ENSMUSG00000001228	Uhrf1	17	56303321	56323486	2463.26	-0.0937227	0.0484986	-1.93248	0.0533	0.537264
ENSMUSG00000021758	Ddx4	13	112598333	112652310	30.3703	-0.512411	0.264908	-1.9343	0.0530767	0.537264
ENSMUSG00000024190	Dusp1	17	26505590	26508519	409.302	-0.168709	0.0872929	-1.93267	0.0532763	0.537264
ENSMUSG00000024769	Cdc42bpg	19	6306456	6325652	330.787	0.210738	0.109033	1.93279	0.0532617	0.537264
ENSMUSG00000026889	Rbm18	2	36116079	36136773	924.692	-0.0809539	0.041891	-1.93249	0.0532995	0.537264
ENSMUSG00000031700	Gpt2	8	85492576	85527560	263.444	0.190432	0.0985121	1.93309	0.0532256	0.537264
ENSMUSG00000032637	Atxn2l	7	126491708	126503437	2517.28	-0.121579	0.0628809	-1.93348	0.053177	0.537264
ENSMUSG00000038156	Spon1	7	113765998	114043370	4838.36	0.079111	0.0409398	1.93237	0.0533135	0.537264
ENSMUSG00000068580	Zfyve19	2	119208617	119217049	238.236	0.15217	0.0786592	1.93455	0.0530457	0.537264
ENSMUSG00000085024	C230035I16Rik	13	23427975	23431022	32.1299	-0.407829	0.21101	-1.93275	0.053267	0.537264
ENSMUSG00000021485	Mxd3	13	55325168	55329758	152.977	-0.210659	0.109052	-1.93173	0.0533933	0.537732
ENSMUSG00000021360	Gcnt2	13	40859768	40960891	170.808	-0.211348	0.109432	-1.93132	0.0534436	0.537903
ENSMUSG00000029185	Fam114a1	5	64970071	65041886	1327.63	0.112976	0.0585311	1.93018	0.0535842	0.538524
ENSMUSG00000046985	Tapt1	5	44175154	44226626	849.162	-0.0982342	0.0508979	-1.93003	0.0536034	0.538524
ENSMUSG00000093908	Gm5784	12	19387809	19390286	10.7471	0.644025	0.33369	1.93001	0.0536054	0.538524
ENSMUSG00000027555	Car13	3	14641727	14663002	102.086	0.284275	0.147332	1.92949	0.0536698	0.538836
ENSMUSG00000005357	Slc1a6	10	78780496	78814825	14.6929	-0.514734	0.266853	-1.9289	0.0537432	0.539237
ENSMUSG00000020695	Mrc2	11	105292643	105351139	1507.76	0.213772	0.110863	1.92825	0.0538236	0.53947
ENSMUSG00000051495	Irf2bp2	8	126588296	126593986	1699.94	-0.0955537	0.0495565	-1.92818	0.0538333	0.53947
ENSMUSG00000018733	Pex12	11	83294642	83302586	145.922	-0.206432	0.107132	-1.92688	0.0539941	0.539894
ENSMUSG00000037188	Grhl3	4	135541888	135573630	130.182	-0.218688	0.113532	-1.92622	0.0540764	0.539894
ENSMUSG00000038507	Parp12	6	39086410	39118349	372.654	0.181726	0.0943429	1.92623	0.0540751	0.539894
ENSMUSG00000043262	Uevld	7	46923216	46958527	544.781	-0.105029	0.0544969	-1.92725	0.053948	0.539894
ENSMUSG00000047909	Ankrd16	2	11777876	11790329	555.511	-0.180477	0.0936508	-1.92712	0.0539643	0.539894
ENSMUSG00000059263	Usp47	7	112023504	112111661	5231.88	-0.0478962	0.0248622	-1.92647	0.0540457	0.539894
ENSMUSG00000033545	Znrf1	8	111536097	111626030	1026.03	0.0939578	0.0488173	1.92468	0.0542692	0.541484
ENSMUSG00000024963	Dnajc4	19	6987911	6992503	151.873	-0.228066	0.118537	-1.92401	0.0543531	0.541754
ENSMUSG00000027620	Rbm39	2	156147239	156180238	5188.84	-0.0586913	0.030506	-1.92393	0.0543635	0.541754
ENSMUSG00000050890	Pdik1l	4	134275002	134287895	424.004	-0.108043	0.0561931	-1.92272	0.0545153	0.542932
ENSMUSG00000027961	Lrrc39	3	116562973	116583134	1153.06	-0.160837	0.0836745	-1.92218	0.0545832	0.542938
ENSMUSG00000041845	Rhod	19	4425459	4439432	197.762	0.173461	0.0902301	1.92243	0.0545514	0.542938
ENSMUSG00000026036	Nif3l1	1	58445151	58481816	424.619	0.105616	0.0549852	1.92081	0.0547559	0.543985
ENSMUSG00000029169	Dhx15	5	52150203	52190514	4053.99	-0.0816413	0.0425002	-1.92096	0.0547364	0.543985
ENSMUSG00000029647	Pan3	5	147430161	147548502	1007.23	-0.117938	0.0614185	-1.92023	0.0548285	0.544036
ENSMUSG00000053453	Thoc7	14	13949014	13961225	986.515	-0.106659	0.055545	-1.92023	0.0548284	0.544036
ENSMUSG00000030313	Dennd5b	6	148988071	149101680	1185.08	-0.129271	0.0673431	-1.91959	0.0549097	0.544038
ENSMUSG00000078495	Zfp984	4	147753974	147809788	426.963	0.176023	0.0917058	1.91943	0.0549298	0.544038
ENSMUSG00000012017	Scarf2	16	17797282	17808287	618.517	0.170806	0.0889778	1.91965	0.0549025	0.544038
ENSMUSG00000020448	Rnf185	11	3415982	3452363	684.357	0.0905457	0.0472087	1.91799	0.0551125	0.545512
ENSMUSG00000033805	Ephx4	5	107402736	107430035	10.8683	0.686028	0.357764	1.91754	0.0551689	0.545735
ENSMUSG00000020589	Fam49a	12	12262139	12376359	1675.12	0.168305	0.0878759	1.91525	0.0554601	0.54828
ENSMUSG00000001039	B9d1	11	61505144	61512931	63.1379	-0.253791	0.132563	-1.91448	0.0555585	0.54837
ENSMUSG00000004846	Plod3	5	136987019	136996648	1322.22	0.133088	0.0695338	1.914	0.0556199	0.54837
ENSMUSG00000025494	Sigirr	7	141091175	141100572	26.8704	0.508366	0.265588	1.91412	0.0556052	0.54837
ENSMUSG00000030730	Atp2a1	7	126445858	126463108	34.0384	0.577922	0.301968	1.91385	0.0556391	0.54837
ENSMUSG00000078963	Hsbp1l1	18	80229758	80247102	34.4132	0.535595	0.279819	1.91408	0.0556104	0.54837
ENSMUSG00000037214	Thap1	8	26158141	26164151	211.346	-0.166027	0.0867896	-1.91299	0.0557499	0.549126
ENSMUSG00000024841	Eif1ad	19	5366813	5371511	854.231	-0.0888289	0.0464606	-1.91192	0.0558867	0.550137
ENSMUSG00000019173	Rab5c	11	100715009	100738215	1307.2	0.094667	0.0495356	1.91109	0.0559932	0.550543
ENSMUSG00000024754	Tmem2	19	21778342	21858327	5635.5	0.134144	0.0701934	1.91107	0.0559961	0.550543
ENSMUSG00000034926	Dhcr24	4	106561038	106589113	1706.93	0.0937396	0.0490619	1.91064	0.056051	0.550747
ENSMUSG00000006219	Fblim1	4	141576062	141606096	1610.75	0.127826	0.0669462	1.90938	0.0562132	0.551101
ENSMUSG00000011171	Vipr2	12	116077726	116146261	41.2814	0.362781	0.190007	1.9093	0.0562237	0.551101
ENSMUSG00000024426	Atat1	17	35897595	35910075	541.491	-0.159885	0.0837152	-1.90987	0.0561501	0.551101
ENSMUSG00000025825	Iscu	5	113772748	113778288	464.521	-0.127885	0.0669618	-1.90982	0.0561565	0.551101
ENSMUSG00000022526	Zfp251	15	76852148	76871435	616.648	-0.0937352	0.0491159	-1.90845	0.0563329	0.551129
ENSMUSG00000029499	Pxmp2	5	110274282	110286186	63.2338	-0.319205	0.167276	-1.90825	0.0563589	0.551129
ENSMUSG00000029875	Ccdc184	15	98167806	98170134	19.5479	-0.485086	0.254209	-1.90822	0.0563632	0.551129
ENSMUSG00000052798	Nup107	10	117750624	117792705	1051.02	-0.109919	0.0575938	-1.90852	0.0563243	0.551129
ENSMUSG00000019874	Fabp7	10	57784881	57788450	29.6664	0.592474	0.31076	1.90653	0.0565812	0.551256
ENSMUSG00000023022	Lima1	15	99778470	99875428	1313.8	0.162332	0.0851262	1.90696	0.0565255	0.551256
ENSMUSG00000031409	Tceal6	X	135208687	135210687	18.5409	0.54035	0.283353	1.90698	0.0565231	0.551256
ENSMUSG00000037992	Rara	11	98927818	98974942	875.343	0.103127	0.0540877	1.90666	0.0565651	0.551256
ENSMUSG00000048489	8430408G22Rik	6	116650609	116652794	59.5543	-0.451688	0.23683	-1.90723	0.0564914	0.551256
ENSMUSG00000079173	Zan	5	137378637	137477064	15.8009	0.610464	0.320054	1.90738	0.0564719	0.551256
ENSMUSG00000010660	Plcd1	9	119071527	119093496	305.791	0.140355	0.0736837	1.90484	0.0568014	0.551638
ENSMUSG00000028790	Khdrbs1	4	129703164	129742303	4828.19	-0.0586698	0.0308057	-1.90452	0.0568431	0.551638
ENSMUSG00000036333	Kidins220	12	24974932	25059697	2922.7	-0.0879599	0.0461735	-1.90499	0.0567819	0.551638
ENSMUSG00000038990	Cables2	2	180258540	180273496	546.454	0.102316	0.0537037	1.90519	0.0567554	0.551638
ENSMUSG00000061130	Ppm1b	17	84956741	85023991	1974.05	-0.129031	0.0677025	-1.90585	0.0566693	0.551638
ENSMUSG00000068245	Phf11d	14	59347407	59365470	22.1937	0.539786	0.283443	1.90439	0.0568597	0.551638
ENSMUSG00000097461	Gm26735	13	28943048	28951671	68.9325	-0.354414	0.18601	-1.90535	0.0567342	0.551638
ENSMUSG00000031434	Morc4	X	139821632	139871677	519.543	-0.195917	0.1029	-1.90396	0.0569158	0.55185
ENSMUSG00000054178	Gm9938	19	23723279	23725034	176.806	-0.154587	0.0812974	-1.9015	0.0572371	0.554632
ENSMUSG00000055240	Zfp101	17	33360507	33394641	376.449	-0.144905	0.07624	-1.90065	0.0573479	0.55493
ENSMUSG00000093846	Gm4425	12	22115756	22156646	23.8327	0.439534	0.231213	1.90099	0.0573033	0.55493
ENSMUSG00000097290	1300002E11Rik	16	21794318	21809040	124.63	-0.193191	0.101654	-1.90047	0.057371	0.55493
ENSMUSG00000011096	Akt1s1	7	44848991	44855421	1103.94	0.0815711	0.0429581	1.89885	0.0575842	0.555549
ENSMUSG00000023050	Map3k12	15	102497649	102517064	509.41	0.10503	0.0553157	1.89874	0.0575988	0.555549
ENSMUSG00000027654	Fam83d	2	158768093	158786637	745.538	-0.153094	0.0805938	-1.89958	0.0574888	0.555549
ENSMUSG00000028766	Alpl	4	137741733	137796384	63.5074	0.336327	0.177075	1.89935	0.0575185	0.555549
ENSMUSG00000031367	Ap1s2	X	163909017	163933666	485.865	-0.125317	0.0660026	-1.89868	0.0576071	0.555549
ENSMUSG00000000568	Hnrnpd	5	99955935	99978938	5398.67	-0.12435	0.0655874	-1.89594	0.0579683	0.556799
ENSMUSG00000023393	Slc17a9	2	180725263	180742280	10.866	0.632073	0.333349	1.89613	0.0579425	0.556799
ENSMUSG00000028044	Cks1b	3	89415472	89418383	1269.03	-0.078954	0.0416327	-1.89644	0.0579018	0.556799
ENSMUSG00000028821	Syf2	4	134930898	134937548	583.524	-0.0923843	0.0487162	-1.89638	0.0579102	0.556799
ENSMUSG00000034612	Chst11	10	82985498	83195900	1108.99	0.110954	0.0584851	1.89713	0.0578109	0.556799
ENSMUSG00000034973	Dopey1	9	86467154	86555923	554.205	-0.128879	0.0679306	-1.89721	0.0577998	0.556799
ENSMUSG00000038876	Rnf146	10	29344178	29362442	862.367	-0.0920621	0.0485595	-1.89586	0.0579783	0.556799
ENSMUSG00000004451	Ralb	1	119470305	119504794	2159.65	0.105493	0.055657	1.89542	0.0580367	0.55695
ENSMUSG00000022853	Ehhadh	16	21761287	21787844	102.391	0.239334	0.126283	1.89522	0.0580631	0.55695
ENSMUSG00000042116	Vwa1	4	155768149	155774698	66.5802	0.295837	0.156144	1.89464	0.0581404	0.55736
ENSMUSG00000006019	Dhx34	7	16197147	16222037	254.997	0.168431	0.0889724	1.89307	0.0583491	0.557373
ENSMUSG00000029009	Mthfr	4	148039077	148059551	563.161	0.178043	0.0940889	1.89229	0.0584527	0.557373
ENSMUSG00000036743	Psma8	18	14706151	14762299	31.4491	0.463628	0.245004	1.89232	0.0584479	0.557373
ENSMUSG00000038759	Nup205	6	35177421	35247596	2328.94	-0.104094	0.0549631	-1.89389	0.0582391	0.557373
ENSMUSG00000039007	Cpq	15	33083129	33594552	777.015	0.134954	0.0713094	1.89251	0.0584233	0.557373
ENSMUSG00000041540	Sox5	6	143828425	144781977	346.904	0.133555	0.0705731	1.89243	0.0584332	0.557373
ENSMUSG00000046814	Gchfr	2	119167773	119172390	8.63325	0.699546	0.369391	1.89378	0.0582541	0.557373
ENSMUSG00000074361	C5ar2	7	16234585	16244154	31.7447	0.394347	0.208213	1.89397	0.0582295	0.557373
ENSMUSG00000098900	Gm18190	7	7265498	7278267	10.353	-0.694269	0.366758	-1.89299	0.0583595	0.557373
ENSMUSG00000001082	Mfsd10	5	34633642	34637212	361.31	0.141721	0.0749363	1.89122	0.058595	0.557742
ENSMUSG00000033272	Slc35a4	18	36679215	36683861	1085.09	0.0882867	0.0466792	1.89135	0.0585778	0.557742
ENSMUSG00000035842	Ddx11	17	66123520	66152167	410.86	0.140976	0.0745251	1.89166	0.0585368	0.557742
ENSMUSG00000000600	Krit1	5	3803184	3845564	1087.75	-0.118497	0.0627121	-1.88953	0.0588204	0.557864
ENSMUSG00000000706	Btn1a1	13	23456992	23465901	114.305	0.242044	0.128119	1.88921	0.058864	0.557864
ENSMUSG00000006221	Hspb7	4	141420779	141425311	12445.7	-0.153948	0.0814846	-1.88929	0.0588532	0.557864
ENSMUSG00000018042	Cyb5r3	15	83153494	83172592	1925.51	0.0852461	0.0450993	1.89019	0.0587331	0.557864
ENSMUSG00000029174	Tbc1d1	5	64156305	64351486	1857.93	0.0684543	0.0362374	1.88906	0.0588845	0.557864
ENSMUSG00000032482	Cspg5	9	110243783	110262576	55.4846	0.349146	0.184758	1.88975	0.0587915	0.557864
ENSMUSG00000042043	Tbca	13	94788943	94842899	1460.01	-0.137092	0.0725226	-1.89033	0.0587134	0.557864
ENSMUSG00000075700	Selt	3	58576636	58593133	3865.62	-0.0794887	0.042075	-1.88921	0.0588631	0.557864
ENSMUSG00000002428	Hltf	3	20057811	20118490	886.013	-0.104139	0.055159	-1.88798	0.0590292	0.558906
ENSMUSG00000020185	E2f7	10	110745439	110787384	630.82	-0.164149	0.0869596	-1.88765	0.0590732	0.558995
ENSMUSG00000037606	Osbpl5	7	143688762	143756985	1142.73	0.142122	0.0753142	1.88706	0.0591522	0.559415
ENSMUSG00000024220	Zfp523	17	28177207	28205886	607.926	0.0965869	0.0511932	1.88671	0.059199	0.55953
ENSMUSG00000066607	6030419C18Rik	9	58488603	58499742	131.83	0.18784	0.0995756	1.88641	0.0592396	0.559585
ENSMUSG00000051378	Kif18b	11	102905529	102925124	523.202	-0.128001	0.0678667	-1.88606	0.0592864	0.5597
ENSMUSG00000021069	Pygl	12	70190811	70231488	813.159	0.115162	0.061073	1.88564	0.0593436	0.559912
ENSMUSG00000062198	2700097O09Rik	12	55045661	55080110	216.003	-0.183596	0.0973813	-1.88533	0.0593851	0.559977
ENSMUSG00000021738	Atxn7	14	14012491	14107296	631.265	-0.104077	0.0552376	-1.88417	0.0595422	0.560273
ENSMUSG00000028854	Slc9a1	4	133369706	133423702	776.114	0.138194	0.0733479	1.88409	0.0595529	0.560273
ENSMUSG00000031666	Rbl2	8	91070057	91123844	997.978	-0.126737	0.0672769	-1.88381	0.0595902	0.560273
ENSMUSG00000032897	Nfyc	4	120757438	120831572	1257.07	-0.0897383	0.0476334	-1.88394	0.0595734	0.560273
ENSMUSG00000062380	Tubb3	8	123411424	123422015	117.468	0.328815	0.174455	1.88481	0.0594552	0.560273
ENSMUSG00000000739	Sult5a1	8	123140192	123158315	39.5666	0.39399	0.209178	1.88351	0.0596309	0.560329
ENSMUSG00000029408	Abcb9	5	124061530	124095798	33.0216	0.362084	0.19227	1.88321	0.0596725	0.560393
ENSMUSG00000096983	2010015M23Rik	11	88039578	88047360	19.5186	-0.501213	0.26637	-1.88164	0.0598847	0.562059
ENSMUSG00000092397	C130080G10Rik	2	114054335	114064868	444.279	-0.275146	0.1463	-1.8807	0.0600129	0.562608
ENSMUSG00000096039	D830030K20Rik	14	3224440	3234351	269.005	-0.243571	0.129509	-1.88073	0.0600087	0.562608
ENSMUSG00000026904	Slc4a10	2	62046462	62326730	16.18	0.638204	0.339409	1.88034	0.0600621	0.562742
ENSMUSG00000071369	Map3k5	10	19934472	20142753	648.692	-0.134286	0.0714371	-1.87978	0.0601386	0.563132
ENSMUSG00000046722	Cdc42se1	3	95228732	95236409	1105.33	0.0784819	0.0417564	1.87952	0.0601738	0.563135
ENSMUSG00000021903	Galnt15	14	32028989	32062197	25.9076	0.395498	0.210469	1.87913	0.0602268	0.563304
ENSMUSG00000017929	B4galt5	2	167298444	167349183	1133.99	0.103286	0.054991	1.87823	0.0603502	0.564131
ENSMUSG00000097204	Gm17690	3	96167464	96172416	60.4721	-0.275886	0.146919	-1.87781	0.060407	0.564335
ENSMUSG00000038936	Sccpdh	1	179668210	179687189	902.677	-0.127675	0.0680135	-1.87721	0.06049	0.564587
ENSMUSG00000097431	Gm26782	14	50870364	50879003	169.858	-0.187613	0.0999479	-1.8771	0.0605039	0.564587
ENSMUSG00000056394	Lig1	7	13277283	13311433	1867.66	-0.0766484	0.0408622	-1.87578	0.0606857	0.565956
ENSMUSG00000010047	Hyal2	9	107567945	107572779	952.678	0.100118	0.0533839	1.87543	0.0607339	0.566078
ENSMUSG00000017499	Cdc6	11	98907801	98923940	506.946	-0.143027	0.0762925	-1.87472	0.060831	0.566495
ENSMUSG00000039601	Rcan2	17	43801851	44039516	1579.82	-0.181238	0.0966812	-1.87459	0.0608489	0.566495
ENSMUSG00000090582	Gm17024	12	40209487	40211073	9.06634	-0.750588	0.400574	-1.87378	0.0609604	0.567206
ENSMUSG00000030494	Rhpn2	7	35334170	35392289	219.054	0.177975	0.0949997	1.87343	0.0610095	0.567335
ENSMUSG00000096549	Prickle4	17	47688517	47694736	20.5911	0.533065	0.284612	1.87296	0.0610746	0.567438
ENSMUSG00000099843	Gm7160	1	105979350	105990282	29.602	-0.424034	0.226413	-1.87284	0.0610909	0.567438
ENSMUSG00000021288	Klc1	12	111758849	111807844	1999.82	-0.0846373	0.0452109	-1.87206	0.0611986	0.568111
ENSMUSG00000073705	Apitd1	4	149127121	149137629	119.236	-0.216362	0.11564	-1.87099	0.0613466	0.569159
ENSMUSG00000020027	Socs2	10	95385362	95417180	607.567	0.11489	0.0614272	1.87034	0.0614362	0.569662
ENSMUSG00000037321	Tap1	17	34187553	34197225	32.9906	0.455826	0.243812	1.86958	0.0615421	0.569701
ENSMUSG00000040459	Arglu1	8	8665075	8690521	2863.41	-0.109057	0.058333	-1.86955	0.0615463	0.569701
ENSMUSG00000086606	Gm13205	4	148947492	148948914	7.77874	-0.750528	0.401387	-1.86984	0.0615063	0.569701
ENSMUSG00000035078	Mtmr9	14	63523616	63543953	658.984	0.081813	0.0437859	1.86848	0.0616955	0.569936
ENSMUSG00000039117	Taf4	2	179912152	179976646	508.192	-0.126792	0.0678597	-1.86844	0.0617008	0.569936
ENSMUSG00000040152	Thbs1	2	118111876	118127133	5565.28	0.159781	0.0855071	1.86863	0.0616738	0.569936
ENSMUSG00000059974	Ntm	9	28994750	29963141	960.076	0.158639	0.0849085	1.86835	0.0617131	0.569936
ENSMUSG00000044117	2900011O08Rik	16	13986604	14101500	30.5755	0.413587	0.221398	1.86807	0.0617527	0.569976
ENSMUSG00000031860	Pbx4	8	69832491	69872292	13.6078	0.521541	0.279232	1.86777	0.0617943	0.570034
ENSMUSG00000020413	Hus1	11	8993137	9011191	630.474	-0.0909796	0.0487287	-1.86706	0.0618927	0.570616
ENSMUSG00000022557	Bop1	15	76452996	76477269	537.152	0.149148	0.0799171	1.86628	0.0620021	0.571298
ENSMUSG00000021027	Ralgapa1	12	55602929	55821167	1844.88	-0.109585	0.0587376	-1.86567	0.0620882	0.571664
ENSMUSG00000028871	Rspo1	4	124986430	125009099	195.044	0.291574	0.156309	1.86537	0.062129	0.571664
ENSMUSG00000030607	Acan	7	79053483	79115099	137.97	-0.385111	0.206492	-1.86502	0.0621792	0.571664
ENSMUSG00000072812	Ahnak2	12	112772194	112802657	167.366	0.247444	0.132679	1.86498	0.0621836	0.571664
ENSMUSG00000039457	Ppl	16	5086291	5132481	144.127	0.218347	0.117131	1.86412	0.0623045	0.571828
ENSMUSG00000029167	Ppargc1a	5	51454250	51567726	2366.78	-0.210544	0.112947	-1.8641	0.0623078	0.571828
ENSMUSG00000030116	Mfap5	6	122505845	122529290	112.558	0.231575	0.124208	1.8644	0.0622649	0.571828
ENSMUSG00000030600	Lrfn1	7	28451980	28468242	121.374	0.235705	0.126473	1.86367	0.0623674	0.57205
ENSMUSG00000027075	Slc43a1	2	84838850	84863594	283.262	0.167686	0.0899916	1.86335	0.0624131	0.572144
ENSMUSG00000014077	Chp1	2	119547697	119587027	1458.51	0.0838664	0.0450175	1.86297	0.0624661	0.572305
ENSMUSG00000024952	Rps6ka4	19	6829085	6840601	318.668	0.171461	0.092056	1.86257	0.0625223	0.572494
ENSMUSG00000033488	BC026585	1	157458577	157492638	290.428	0.164091	0.0881426	1.86165	0.0626518	0.573355
ENSMUSG00000022450	Ndufa6	15	82350139	82354291	1040.01	-0.148571	0.0798436	-1.86077	0.0627765	0.573515
ENSMUSG00000026730	Pter	2	12924041	13003455	536.19	0.123959	0.0666068	1.86106	0.0627356	0.573515
ENSMUSG00000036918	Ttc7	17	87282886	87381769	70.1638	-0.308837	0.166016	-1.86029	0.0628444	0.573515
ENSMUSG00000058183	Mmel1	4	154869585	154895528	10.3828	0.675147	0.362929	1.86027	0.062847	0.573515
ENSMUSG00000102824	Gm3837	1	189277443	189277823	395.493	-0.23723	0.127505	-1.86056	0.0628063	0.573515
ENSMUSG00000031728	Zfp821	8	109705546	109724932	461.027	-0.0996268	0.053575	-1.85958	0.0629454	0.574088
ENSMUSG00000002486	Tchp	5	114707760	114722327	220.101	-0.147546	0.0793556	-1.8593	0.0629845	0.57412
ENSMUSG00000026663	Atf6	1	170704674	170867771	1596.49	0.116653	0.0628232	1.85684	0.0633342	0.576981
ENSMUSG00000037364	Srrt	5	137295704	137307674	2602.06	-0.0745336	0.0401597	-1.85593	0.0634636	0.577508
ENSMUSG00000066979	Bub3	7	131560222	131571895	1513.86	-0.0742254	0.0399882	-1.85618	0.0634279	0.577508
ENSMUSG00000034211	Mrps17	5	129715497	129722556	907.924	0.0715076	0.0385366	1.85558	0.0635141	0.577641
ENSMUSG00000024302	Dtna	18	23415415	23659714	241.088	-0.155175	0.0837254	-1.85338	0.0638273	0.57994
ENSMUSG00000032012	Nectin1	9	43744576	43807454	346.963	0.124571	0.0672154	1.8533	0.0638387	0.57994
ENSMUSG00000001280	Sp1	15	102406143	102436404	2908.64	-0.108472	0.0585702	-1.852	0.0640253	0.580055
ENSMUSG00000007877	Tcap	11	98383811	98384953	591.097	-0.217045	0.117187	-1.85213	0.0640078	0.580055
ENSMUSG00000041147	Brca2	5	150522630	150570329	758.686	-0.196257	0.105967	-1.85205	0.0640187	0.580055
ENSMUSG00000042284	Itga1	13	114958079	115101964	1875.73	-0.138757	0.0749245	-1.85196	0.0640311	0.580055
ENSMUSG00000056267	Cep70	9	99243367	99300404	311.191	-0.1493	0.080579	-1.85284	0.0639051	0.580055
ENSMUSG00000021572	Cep72	13	74036495	74062285	246.355	-0.149555	0.0807908	-1.85114	0.0641497	0.580803
ENSMUSG00000028655	Mfsd2a	4	122946850	122961188	15.1278	0.602741	0.325777	1.85016	0.0642899	0.581746
ENSMUSG00000021704	Mtx3	13	92844787	92858230	653.895	-0.0959306	0.0518921	-1.84865	0.0645077	0.582172
ENSMUSG00000024462	Gabbr1	17	37045966	37075067	612.977	-0.128885	0.0697071	-1.84895	0.0644644	0.582172
ENSMUSG00000028890	Mtf1	4	124802104	124849800	473.082	0.102238	0.0552884	1.84917	0.0644328	0.582172
ENSMUSG00000046865	Fbl	7	28169710	28179269	1280.13	-0.0944698	0.0510844	-1.84929	0.0644164	0.582172
ENSMUSG00000074521	Gm14327	2	177897096	177905784	37.977	-0.669537	0.362188	-1.84859	0.0645174	0.582172
ENSMUSG00000081049	Rps24-ps3	X	79195047	79195448	33.0943	-0.686938	0.371765	-1.84777	0.064635	0.582907
ENSMUSG00000050908	Tvp23a	16	10420557	10447362	151.622	0.22945	0.124296	1.846	0.0648925	0.583598
ENSMUSG00000021236	Entpd5	12	84373857	84409029	1363.14	0.103859	0.0562397	1.84672	0.0647882	0.583598
ENSMUSG00000031226	Pbdc1	X	105079756	105117090	624.619	0.217474	0.117799	1.84614	0.0648717	0.583598
ENSMUSG00000037815	Ctnna1	18	35118888	35254773	8123.44	-0.064809	0.0351028	-1.84626	0.0648541	0.583598
ENSMUSG00000043251	Exoc3l	8	105289924	105296101	140.258	0.219981	0.119116	1.84678	0.0647796	0.583598
ENSMUSG00000006369	Fbln1	15	85205949	85286535	2774	0.141526	0.0767007	1.84517	0.0650121	0.584348
ENSMUSG00000067081	Asb18	1	89950220	90014666	46.0461	-0.341379	0.185075	-1.84454	0.065104	0.584523
ENSMUSG00000072875	Gpr27	6	99692679	99695066	94.1072	-0.314321	0.170387	-1.84475	0.0650742	0.584523
ENSMUSG00000025905	Oprk1	1	5588466	5606131	51.2251	0.408116	0.221361	1.84367	0.0652315	0.584692
ENSMUSG00000026003	Acadl	1	66830839	66863277	6169.71	-0.115124	0.0624367	-1.84385	0.0652056	0.584692
ENSMUSG00000038497	Tmco3	8	13288190	13322924	662.759	0.0959761	0.0520485	1.84397	0.0651868	0.584692
ENSMUSG00000003585	Sec14l2	11	4097039	4123415	42.2992	0.34871	0.18925	1.84259	0.0653894	0.584759
ENSMUSG00000024800	Rpp30	19	36083716	36104772	259.31	-0.136836	0.0742587	-1.84269	0.0653748	0.584759
ENSMUSG00000031125	3830403N18Rik	X	56136572	56153498	25.13	-0.637732	0.346096	-1.84265	0.0653807	0.584759
ENSMUSG00000043621	Ubxn10	4	138709837	138737167	29.7309	0.403437	0.218977	1.84238	0.0654202	0.584759
ENSMUSG00000071073	Lrrc73	17	46254165	46257316	12.9902	0.620601	0.336836	1.84244	0.0654103	0.584759
ENSMUSG00000066551	Hmgb1	5	149046702	149184489	8465.52	-0.089778	0.0487511	-1.84156	0.0655395	0.585501
ENSMUSG00000048106	4632415L05Rik	3	19894886	19898984	413.996	-0.113127	0.0614637	-1.84055	0.0656882	0.586504
ENSMUSG00000001986	Gria3	X	41400854	41678601	694.871	0.210657	0.11448	1.84011	0.0657516	0.586746
ENSMUSG00000022105	Rb1	14	73183673	73325822	575.088	-0.136768	0.0744075	-1.83809	0.0660485	0.58777
ENSMUSG00000027314	Dll4	2	119325784	119335962	277.156	-0.200617	0.109135	-1.83825	0.0660259	0.58777
ENSMUSG00000027427	Polr3f	2	144527718	144541995	705.959	-0.0818503	0.0445138	-1.83876	0.0659504	0.58777
ENSMUSG00000038374	Rbm8a	3	96629933	96633791	1442.73	-0.0761128	0.0414014	-1.83841	0.0660019	0.58777
ENSMUSG00000050965	Prkca	11	107933387	108343928	1422.92	-0.126767	0.0689574	-1.83833	0.0660135	0.58777
ENSMUSG00000020171	Yeats4	10	117215142	117224507	821.473	-0.0908726	0.0494615	-1.83724	0.066175	0.588571
ENSMUSG00000032336	Nptn	9	58582240	58657955	2903.82	0.0733931	0.0399618	1.83658	0.066272	0.588873
ENSMUSG00000097793	Gm17259	13	81778773	81783749	32.4484	0.356004	0.193871	1.83629	0.0663147	0.588873
ENSMUSG00000105852	Gm42890	3	105959503	105984600	19.081	-0.571596	0.311282	-1.83626	0.0663185	0.588873
ENSMUSG00000001349	Cnn1	9	22099281	22109630	3220.81	-0.150364	0.0819169	-1.83556	0.0664222	0.58947
ENSMUSG00000002728	Naa20	2	145902099	145916425	989.796	-0.0905275	0.0494256	-1.83159	0.0670123	0.590806
ENSMUSG00000021591	Glrx	13	75839868	75850151	887.099	0.125788	0.0686662	1.83188	0.0669692	0.590806
ENSMUSG00000030319	Cand2	6	115774538	115805557	3040.55	-0.0817212	0.0446148	-1.83171	0.0669951	0.590806
ENSMUSG00000031447	Lamp1	8	13159161	13175338	6413.87	0.0767584	0.0419023	1.83184	0.0669748	0.590806
ENSMUSG00000031639	Tlr3	8	45395665	45411080	123.43	0.239993	0.130994	1.8321	0.0669372	0.590806
ENSMUSG00000033429	Mcee	7	64392607	64412125	297.37	-0.124002	0.0676231	-1.83373	0.0666944	0.590806
ENSMUSG00000039231	Suv39h1	X	8061171	8074760	917.524	-0.113567	0.0619779	-1.83237	0.0668956	0.590806
ENSMUSG00000049658	Bdp1	13	100017994	100104070	1382.67	-0.16434	0.0896979	-1.83215	0.0669284	0.590806
ENSMUSG00000053347	Zfp943	17	21962552	22071168	369.65	-0.160497	0.0875329	-1.83356	0.0667196	0.590806
ENSMUSG00000053536	Cstf2t	19	31082841	31086590	1444.63	-0.0694343	0.0378955	-1.83226	0.0669127	0.590806
ENSMUSG00000084950	Gm5577	6	87980883	88005471	29.2244	-0.386261	0.210672	-1.83347	0.066733	0.590806
ENSMUSG00000107134	Gm42528	5	39606927	39610344	25.9921	0.450751	0.245861	1.83335	0.0667502	0.590806
ENSMUSG00000020864	Ankrd40	11	94328001	94341841	1677.67	-0.0760244	0.0415422	-1.83005	0.0672424	0.591865
ENSMUSG00000021365	Nedd9	13	41309916	41487320	1021.15	-0.133782	0.0731011	-1.83009	0.0672366	0.591865
ENSMUSG00000110424	RP23-336M16.3	7	111083064	111122684	48.0536	-0.315819	0.172549	-1.83031	0.0672031	0.591865
ENSMUSG00000059898	Dsc3	18	19960930	20002097	30.2125	0.455475	0.248954	1.82955	0.0673169	0.591894
ENSMUSG00000060743	H3f3a	1	180800832	180813943	9662.96	-0.091809	0.0501815	-1.82954	0.067319	0.591894
ENSMUSG00000024045	Akap8	17	32303676	32321153	1905.73	-0.0660429	0.036109	-1.82899	0.0674015	0.592296
ENSMUSG00000031872	Bean1	8	104170442	104219122	25.9434	-0.562242	0.307509	-1.82837	0.0674935	0.592782
ENSMUSG00000024998	Plce1	19	38481109	38785030	1226.01	-0.0935187	0.0511893	-1.82692	0.067712	0.593408
ENSMUSG00000042686	Jph1	1	16964560	17097889	296.284	-0.191668	0.104876	-1.82757	0.0676139	0.593408
ENSMUSG00000058897	Col25a1	3	130131501	130599877	293.467	0.283324	0.155078	1.82697	0.0677038	0.593408
ENSMUSG00000059005	Hnrnpa3	2	75659261	75669407	11598.4	-0.109528	0.059946	-1.82711	0.0676833	0.593408
ENSMUSG00000026356	Dars	1	128363707	128417368	1614.16	0.0691149	0.0378575	1.82566	0.0679015	0.594747
ENSMUSG00000024304	Cdh2	18	16588877	16809246	10333.2	-0.11759	0.0644212	-1.82533	0.0679512	0.594858
ENSMUSG00000041488	Stx3	19	11775118	11819403	103.831	0.216368	0.118587	1.82455	0.0680694	0.59557
ENSMUSG00000004562	Arhgef40	14	51984719	52006251	1766.33	0.120445	0.0660351	1.82395	0.0681601	0.595718
ENSMUSG00000030061	Uba3	6	97183670	97205647	2184.65	-0.0721077	0.0395289	-1.82418	0.0681252	0.595718
ENSMUSG00000037379	Spon2	5	33198184	33218455	929.787	0.140346	0.0769946	1.8228	0.0683338	0.596678
ENSMUSG00000045790	Ccdc149	5	52374651	52471521	91.2789	0.249569	0.13692	1.82273	0.0683439	0.596678
ENSMUSG00000034424	Gcsh	8	116981810	116993537	677.031	0.110361	0.0605701	1.82204	0.0684495	0.596954
ENSMUSG00000059586	Nsmce2	15	59374198	59601683	655.33	-0.127172	0.0697891	-1.82223	0.0684204	0.596954
ENSMUSG00000052917	Senp7	16	56048338	56190012	835.801	-0.111645	0.061285	-1.82173	0.0684956	0.597033
ENSMUSG00000022575	Gsdmd	15	75862339	75867404	102.468	0.199038	0.10929	1.8212	0.0685771	0.597135
ENSMUSG00000070730	Rmdn3	2	119137001	119157034	372.817	0.129941	0.0713501	1.82117	0.0685814	0.597135
ENSMUSG00000021774	Ube2e1	14	18282722	18331859	602.166	-0.114999	0.0631591	-1.82079	0.0686386	0.597163
ENSMUSG00000102742	Pcdhga11	18	37755731	37841873	232.916	-0.205026	0.112611	-1.82066	0.0686585	0.597163
ENSMUSG00000093677	Gm20712	15	58780461	58781951	36.985	0.369784	0.203146	1.82028	0.0687159	0.597339
ENSMUSG00000040710	St8sia4	1	95587682	95667571	115.787	-0.262238	0.144092	-1.81993	0.06877	0.597488
ENSMUSG00000052726	Kcnt2	1	140246158	140612067	69.5329	0.253434	0.139287	1.81951	0.0688334	0.597717
ENSMUSG00000019876	Pkib	10	57631981	57741112	20.6812	0.45114	0.248148	1.81802	0.0690605	0.599044
ENSMUSG00000029782	Tmem209	6	30479053	30509783	814.802	-0.138617	0.0762413	-1.81814	0.0690434	0.599044
ENSMUSG00000036840	Siah1a	8	86724007	86745934	483.761	-0.112508	0.0618973	-1.81766	0.0691167	0.599209
ENSMUSG00000010097	Nxf1	19	8757073	8772475	2730.62	-0.07716	0.0424601	-1.81723	0.0691811	0.599446
ENSMUSG00000034532	Fbxo16	14	65266701	65321501	85.6053	0.285919	0.157394	1.81659	0.0692803	0.599661
ENSMUSG00000040464	Gtpbp10	5	5537454	5559538	495.963	-0.128411	0.0706822	-1.81673	0.0692578	0.599661
ENSMUSG00000072494	Ppp1r3e	14	54872669	54877550	87.7164	-0.233765	0.128712	-1.81618	0.0693423	0.599876
ENSMUSG00000028125	Abca4	3	122044443	122180123	119.619	0.2149	0.118392	1.81516	0.0694996	0.600848
ENSMUSG00000028341	Nr4a3	4	48045153	48086447	28.9022	-0.424083	0.233685	-1.81477	0.0695597	0.600848
ENSMUSG00000040195	Nemp1	10	127666901	127701049	519.001	-0.0998506	0.0550225	-1.81472	0.0695663	0.600848
ENSMUSG00000013160	Atp6v0d1	8	105524465	105566047	942.922	0.071056	0.0391653	1.81426	0.0696381	0.601
ENSMUSG00000026829	Gbgt1	2	28496891	28505415	15.1938	-0.526416	0.290311	-1.81328	0.0697882	0.601
ENSMUSG00000030400	Ercc2	7	19382010	19395694	506.754	0.126463	0.0697455	1.81321	0.0698001	0.601
ENSMUSG00000033400	Agl	3	116739999	116808166	2927.85	-0.110339	0.0608325	-1.81382	0.0697058	0.601
ENSMUSG00000034457	Eda2r	X	97333840	97377216	188.492	0.332586	0.183429	1.81316	0.0698075	0.601
ENSMUSG00000040631	Dok4	8	94863828	94876330	882.845	0.195622	0.10787	1.8135	0.0697549	0.601
ENSMUSG00000048027	Rgmb	17	15806253	15826586	372.643	0.118439	0.0653469	1.81246	0.0699152	0.601607
ENSMUSG00000006641	Slc5a6	5	31036036	31048924	177.151	0.177049	0.0977175	1.81184	0.0700102	0.60208
ENSMUSG00000029199	Lias	5	65391497	65410693	624.671	-0.102649	0.0566613	-1.81162	0.0700449	0.60208
ENSMUSG00000030217	Art4	6	136848451	136857733	529.224	0.106338	0.0587209	1.8109	0.0701561	0.602394
ENSMUSG00000078942	Naip6	13	100281121	100317674	13.9988	0.558494	0.308399	1.81095	0.0701488	0.602394
ENSMUSG00000045382	Cxcr4	1	128588199	128592293	157.154	-0.260246	0.143772	-1.81014	0.0702745	0.603089
ENSMUSG00000019832	Rab32	10	10545011	10558233	178.138	0.246602	0.136287	1.80944	0.0703832	0.603282
ENSMUSG00000028136	Snx27	3	94497544	94582716	1751.2	-0.0859683	0.0475154	-1.80927	0.070409	0.603282
ENSMUSG00000030771	Micalcl	7	112368308	112413106	34.7833	-0.352656	0.194913	-1.8093	0.0704043	0.603282
ENSMUSG00000037544	Dlgap5	14	47387779	47418407	1002.96	-0.0961095	0.0531281	-1.80901	0.0704487	0.603302
ENSMUSG00000028681	Ptch2	4	117096075	117116101	89.357	0.261948	0.144837	1.80858	0.070517	0.603565
ENSMUSG00000078853	Igtp	11	58199556	58207591	69.43	0.340316	0.188249	1.8078	0.0706379	0.60428
ENSMUSG00000020594	Pum2	12	8674134	8752581	5485.1	-0.0711381	0.0393754	-1.80666	0.0708148	0.60516
ENSMUSG00000028411	Aptx	4	40682382	40703194	396.738	-0.139147	0.0770193	-1.80666	0.0708158	0.60516
ENSMUSG00000019877	Serinc1	10	57515774	57532530	5186.45	-0.0655879	0.0363378	-1.80495	0.0710828	0.605211
ENSMUSG00000024188	Luc7l	17	26252910	26285504	1460.23	-0.131429	0.0728191	-1.80487	0.0710951	0.605211
ENSMUSG00000025188	Hps1	19	42755105	42779978	180.261	0.164353	0.0910661	1.80477	0.0711107	0.605211
ENSMUSG00000031729	Ist1	8	109671325	109693260	1769.26	-0.0928388	0.051434	-1.80501	0.0710732	0.605211
ENSMUSG00000035735	Dagla	19	10245265	10304877	103.822	0.253359	0.140388	1.8047	0.0711218	0.605211
ENSMUSG00000038204	Asb10	5	24532697	24540978	56.719	0.371302	0.205572	1.80619	0.0708886	0.605211
ENSMUSG00000055137	Sugct	13	16857855	17694732	9.81466	0.651749	0.361083	1.80498	0.0710773	0.605211
ENSMUSG00000106978	N4bp2os	5	65760991	65764379	80.8822	-0.29268	0.162083	-1.80574	0.0709584	0.605211
ENSMUSG00000030346	Rad51ap1	6	126923050	126939587	306.264	-0.123925	0.0686898	-1.80413	0.0712107	0.605648
ENSMUSG00000004651	Tyr	7	87424771	87493512	18.4595	0.521845	0.289381	1.80332	0.0713387	0.606098
ENSMUSG00000048040	Arxes2	X	135993824	135995355	668.501	0.116733	0.064732	1.80332	0.0713377	0.606098
ENSMUSG00000019846	Lama4	10	38965515	39110188	7400.59	-0.125452	0.0695893	-1.80274	0.0714283	0.60622
ENSMUSG00000027469	Tpx2	2	152847964	152895321	2510.22	-0.102602	0.0569135	-1.80276	0.0714252	0.60622
ENSMUSG00000020883	Fbxl20	11	98082556	98150403	991.873	-0.0848156	0.0470879	-1.80122	0.0716683	0.606595
ENSMUSG00000025041	Nt5c2	19	46886831	47015153	1549.51	-0.116587	0.0647361	-1.80095	0.0717103	0.606595
ENSMUSG00000028702	Rad54l	4	116094264	116123690	476.374	-0.156974	0.0871715	-1.80075	0.0717417	0.606595
ENSMUSG00000031169	Porcn	X	8193848	8206525	59.347	0.270253	0.149999	1.8017	0.0715929	0.606595
ENSMUSG00000036502	Tmem255a	X	38196573	38252439	411.387	-0.263183	0.146138	-1.80092	0.0717155	0.606595
ENSMUSG00000045519	Zfp560	9	20345136	20385177	199.498	-0.144719	0.0803026	-1.80217	0.071519	0.606595
ENSMUSG00000095105	Edaradd	13	12471209	12520450	36.3152	0.438976	0.243801	1.80055	0.0717733	0.606595
ENSMUSG00000109697	RP24-459A4.8	8	57331692	57334585	108.613	-0.283595	0.157492	-1.80069	0.0717514	0.606595
ENSMUSG00000039200	Atf7ip2	16	10192712	10243051	21.5376	-0.459724	0.255627	-1.79842	0.072111	0.60754
ENSMUSG00000000244	Tspan32	7	143005046	143019644	32.4248	0.359899	0.200083	1.79874	0.072059	0.60754
ENSMUSG00000031504	Rab20	8	11453518	11478710	182.291	0.212621	0.118211	1.79865	0.0720736	0.60754
ENSMUSG00000036112	Metap2	10	93858489	93897093	3875.07	-0.0584833	0.032517	-1.79855	0.0720907	0.60754
ENSMUSG00000041459	Tardbp	4	148612382	148627019	5862.3	-0.109123	0.0606447	-1.79939	0.0719578	0.60754
ENSMUSG00000050545	Fam228b	12	4746216	4769267	18.4921	-0.457761	0.25441	-1.7993	0.0719705	0.60754
ENSMUSG00000007411	Mark3	12	111574510	111656227	1978.7	-0.0766017	0.0426428	-1.79636	0.0724373	0.609944
ENSMUSG00000025140	Pycr1	11	120635712	120643769	242.571	0.156442	0.0871332	1.79544	0.0725836	0.609944
ENSMUSG00000033952	Aspm	1	139454772	139494091	1741.57	-0.1788	0.099586	-1.79543	0.0725854	0.609944
ENSMUSG00000051890	Klhdc1	12	69241176	69284632	117.289	-0.214067	0.119222	-1.79552	0.0725705	0.609944
ENSMUSG00000066270	Gm10157	9	118837613	118837955	24.2872	1.41625	0.788504	1.79613	0.072474	0.609944
ENSMUSG00000099481	Xndc1	7	102065511	102083765	431.123	-0.130697	0.072809	-1.79507	0.0726422	0.610104
ENSMUSG00000073557	Ppp1r12b	1	134754658	134955942	4196.27	-0.117913	0.0656964	-1.79482	0.0726827	0.610126
ENSMUSG00000026939	Tmem141	2	25620067	25622005	74.1873	0.242113	0.134951	1.79408	0.0728001	0.610477
ENSMUSG00000039648	Kyat1	2	30185124	30205847	222.487	0.163918	0.0913583	1.79423	0.0727759	0.610477
ENSMUSG00000004980	Hnrnpa2b1	6	51460932	51469894	19194.5	-0.0953259	0.0531922	-1.7921	0.0731168	0.611805
ENSMUSG00000028608	0610037L13Rik	4	107889813	107899384	744.707	-0.102379	0.0571341	-1.79191	0.0731482	0.611805
ENSMUSG00000039252	Lgi2	5	52533517	52566462	514.239	-0.194431	0.108457	-1.7927	0.0730212	0.611805
ENSMUSG00000052040	Klf13	7	63886351	63938915	1014.44	-0.120791	0.0674031	-1.79207	0.0731225	0.611805
ENSMUSG00000071054	Safb	17	56584825	56606294	2466.2	-0.0916006	0.0511067	-1.79234	0.0730783	0.611805
ENSMUSG00000042590	Ipo11	13	106794439	106936958	1931.37	-0.0888885	0.0496211	-1.79135	0.0732379	0.612238
ENSMUSG00000030272	Camk1	6	113334124	113343984	847.071	0.125755	0.0702582	1.78989	0.0734714	0.61292
ENSMUSG00000032018	Sc5d	9	42254177	42264300	526.142	0.112634	0.0629168	1.7902	0.0734214	0.61292
ENSMUSG00000048186	Bend7	2	4717831	4802142	64.7678	-0.329739	0.184209	-1.79003	0.0734497	0.61292
ENSMUSG00000091754	Gm3636	14	6735685	6742332	239.851	-0.234786	0.131156	-1.79012	0.0734338	0.61292
ENSMUSG00000038332	Sesn1	10	41810574	41908424	735.202	-0.0919932	0.0514169	-1.78916	0.0735885	0.61358
ENSMUSG00000020361	Hspa4	11	53259814	53300457	5634.7	-0.0513145	0.0287092	-1.78739	0.0738745	0.615139
ENSMUSG00000021175	Cdca7l	12	117804289	117878706	292.444	-0.122823	0.0687093	-1.78757	0.0738451	0.615139
ENSMUSG00000053226	Dand5	8	84815405	84822823	58.3626	0.351466	0.196647	1.78729	0.0738899	0.615139
ENSMUSG00000030079	Ruvbl1	6	88465409	88497572	765.17	-0.0986738	0.0552368	-1.78638	0.0740381	0.61542
ENSMUSG00000037369	Kdm6a	X	18162575	18279936	1194.29	0.316928	0.177409	1.78642	0.0740308	0.61542
ENSMUSG00000050244	Heatr1	13	12395398	12438677	708.953	-0.140996	0.0789249	-1.78646	0.0740244	0.61542
ENSMUSG00000028333	Anp32b	4	46450902	46472657	4563.03	-0.0864572	0.0484151	-1.78575	0.0741397	0.615947
ENSMUSG00000001348	Acp5	9	22126731	22135746	53.4752	0.559162	0.31332	1.78463	0.0743208	0.616426
ENSMUSG00000035165	Kcne3	7	100176502	100184869	80.9739	-0.260102	0.145715	-1.785	0.0742608	0.616426
ENSMUSG00000037012	Hk1	10	62268855	62379908	6502.14	-0.102907	0.0576689	-1.78445	0.0743502	0.616426
ENSMUSG00000061666	Gdpd1	11	87033867	87074062	430.636	-0.115459	0.0646908	-1.78478	0.0742978	0.616426
ENSMUSG00000020075	Ddx21	10	62580248	62602298	2256.12	-0.0791789	0.044399	-1.78335	0.0745296	0.617464
ENSMUSG00000042379	Esm1	13	113209659	113218098	25.2128	-0.395293	0.221675	-1.78321	0.0745518	0.617464
ENSMUSG00000037773	Pced1a	2	130417247	130424701	279.186	0.120199	0.067422	1.78278	0.074622	0.617728
ENSMUSG00000014074	Rnf168	16	32277459	32301434	1000.77	-0.0993348	0.0557449	-1.78195	0.074757	0.618528
ENSMUSG00000029864	Gstk1	6	42245935	42250447	68.9722	0.248607	0.139647	1.78025	0.075035	0.619654
ENSMUSG00000035296	Sgcg	14	61221059	61258490	208.349	-0.268254	0.150677	-1.78033	0.0750227	0.619654
ENSMUSG00000058620	Adra2b	2	127363208	127367221	29.1236	0.633063	0.355618	1.78018	0.0750467	0.619654
ENSMUSG00000060450	Rnf14	18	38296635	38317847	1722.82	-0.0788855	0.0443097	-1.78032	0.0750233	0.619654
ENSMUSG00000003934	Efnb3	11	69554092	69560205	2314.41	0.119947	0.0674176	1.77916	0.0752139	0.620054
ENSMUSG00000025762	Larp1b	3	40950354	41040234	338.931	-0.19909	0.111914	-1.77894	0.0752488	0.620054
ENSMUSG00000029447	Cct6a	5	129786998	129846371	4796.68	-0.0533151	0.0299624	-1.7794	0.0751739	0.620054
ENSMUSG00000054000	Tusc1	4	93334138	93335511	81.9613	0.227186	0.127701	1.77905	0.0752319	0.620054
ENSMUSG00000028409	Smu1	4	40736542	40757923	1341.29	-0.0786365	0.0442169	-1.77843	0.0753337	0.620436
ENSMUSG00000033847	Pla2g4c	7	13324655	13360672	21.9017	-0.424738	0.238875	-1.77807	0.075392	0.6206
ENSMUSG00000060314	Zfp941	7	140807449	140822178	34.7936	0.437134	0.245892	1.77775	0.0754456	0.620723
ENSMUSG00000061518	Cox5b	1	36691484	36693681	3338.71	-0.109341	0.0615297	-1.77704	0.0755617	0.621362
ENSMUSG00000003779	Kif20a	18	34624624	34633265	2197.44	-0.0944629	0.0531929	-1.77585	0.075757	0.621724
ENSMUSG00000004270	Lpcat3	6	124663027	124704418	541.923	0.158678	0.0893913	1.7751	0.0758818	0.621724
ENSMUSG00000016386	Mpped2	2	106693269	106868356	1466.09	0.0966275	0.054434	1.77513	0.0758763	0.621724
ENSMUSG00000024659	Anxa1	19	20373428	20390944	272.608	0.230153	0.129621	1.77558	0.0758019	0.621724
ENSMUSG00000035505	Cox18	5	90214724	90224001	131.926	0.199414	0.112358	1.77482	0.0759279	0.621724
ENSMUSG00000042626	Shc1	3	89418443	89430027	2170.47	0.0654178	0.0368573	1.77489	0.0759154	0.621724
ENSMUSG00000061411	Nol4l	2	153407462	153529971	1121.84	0.122903	0.0692466	1.77485	0.0759219	0.621724
ENSMUSG00000073489	Ifi204	1	173747293	173766943	39.8003	0.435041	0.245021	1.77553	0.0758107	0.621724
ENSMUSG00000106662	Gm43034	5	124531133	124532496	10.009	0.737988	0.415845	1.77467	0.0759525	0.621724
ENSMUSG00000030770	Parva	7	112427505	112591692	4248.14	0.0408	0.0229959	1.77423	0.0760251	0.621888
ENSMUSG00000087523	Gm12319	11	70654741	70656493	22.052	-0.440825	0.248481	-1.77408	0.0760497	0.621888
ENSMUSG00000020072	Pbld2	10	63024315	63077962	12.2138	0.541316	0.305261	1.77329	0.0761806	0.622328
ENSMUSG00000050052	Tdrp	8	13952008	13975032	65.4258	0.265916	0.149947	1.7734	0.0761621	0.622328
ENSMUSG00000000440	Pparg	6	115360951	115490399	26.1365	0.388205	0.21903	1.77238	0.0763309	0.622865
ENSMUSG00000013622	Atraid	5	31048312	31054623	439.456	-0.107823	0.0608493	-1.77196	0.0764008	0.622865
ENSMUSG00000027406	Idh3b	2	130279309	130284547	2815.69	-0.0949998	0.053606	-1.77219	0.0763636	0.622865
ENSMUSG00000101678	Gm29609	5	31144739	31179911	43.1457	-0.460086	0.259607	-1.77224	0.0763544	0.622865
ENSMUSG00000007033	Hspa1l	17	34972703	34979285	70.8036	-0.354512	0.200194	-1.77084	0.0765872	0.623805
ENSMUSG00000051950	B3glct	5	149678230	149762599	716.238	0.132022	0.0745547	1.7708	0.0765933	0.623805
ENSMUSG00000047330	Kcne4	1	78816758	78820028	55.8656	-0.313429	0.177065	-1.77013	0.076705	0.624398
ENSMUSG00000021690	Jmy	13	93430097	93499808	1767.54	-0.0842822	0.047639	-1.76918	0.076863	0.62474
ENSMUSG00000022180	Slc7a8	14	54722216	54781886	254.791	0.222756	0.125894	1.7694	0.0768279	0.62474
ENSMUSG00000060131	Atp8b4	2	126320973	126500674	9.37563	0.908862	0.513602	1.76958	0.0767967	0.62474
ENSMUSG00000001630	Stk38l	6	146724995	146778812	1521.87	-0.143165	0.0810742	-1.76585	0.0774215	0.624984
ENSMUSG00000021583	Erap1	13	74639872	74691875	483.959	0.148709	0.0840973	1.7683	0.0770106	0.624984
ENSMUSG00000021611	Tert	13	73627001	73649041	89.2459	0.220176	0.124595	1.76713	0.0772068	0.624984
ENSMUSG00000024576	Csnk1a1	18	61555274	61590061	9354.15	-0.044218	0.0250181	-1.76744	0.0771548	0.624984
ENSMUSG00000027983	Cyp2u1	3	131288441	131303227	187.292	-0.158344	0.0895998	-1.76724	0.0771879	0.624984
ENSMUSG00000029469	Ift81	5	122550204	122614518	595.214	-0.102932	0.058272	-1.76641	0.0773269	0.624984
ENSMUSG00000029826	Zc3hav1	6	38305286	38354603	506.613	0.244934	0.138684	1.76613	0.0773744	0.624984
ENSMUSG00000038151	Prdm1	10	44437177	44528501	36.7423	-0.430667	0.243883	-1.76588	0.0774161	0.624984
ENSMUSG00000042660	Wdr55	18	36760239	36763708	262.869	0.124426	0.0704179	1.76696	0.0772345	0.624984
ENSMUSG00000061533	Cep128	12	90998492	91384409	320.023	-0.183481	0.103838	-1.76699	0.0772291	0.624984
ENSMUSG00000078861	Zfp931	2	178067695	178078476	153.513	0.202962	0.114895	1.7665	0.0773112	0.624984
ENSMUSG00000105263	Gm42427	5	44137980	44143271	261.938	-0.165966	0.0939745	-1.76608	0.077383	0.624984
ENSMUSG00000005899	Smpd4	16	17619354	17644828	995.791	-0.101367	0.0574071	-1.76576	0.0774354	0.624984
ENSMUSG00000054604	Cggbp1	16	64851996	64859507	3169.67	-0.0552568	0.0312683	-1.76718	0.0771982	0.624984
[truncated: 46,796 more rows]
