# Supplementary material for: Increased dosage of DYRK1A leads to congenital heart defects in a mouse model of Down syndrome
Source: Sci Transl Med. Author manuscript; Available in PMC 2024 Feb 16. (PMC7615651; doi:10.1126/scitranslmed.add6883)
Supplement: Table S4 [file EMS193971-supplement-Table_S4.xlsx]

## Sheet: Readme
RNAseq Dp3Tyb vs WT
Samples:
5 WT E13.5 mouse hearts
5 Dp3Tyb E13.5 mouse hearts
TPM_all_genes_all_samples
Columns	Meaning
ensembl_gene_id	Gene ID in Ensembl
external_gene_name	Gene symbol in MGI
WT_1 (M)	WT mouse embryonic heart 1, male
WT_2 (M)	WT mouse embryonic heart 2, male
WT_3 (F)	WT mouse embryonic heart 3, female
WT_4 (F)	WT mouse embryonic heart 4, female
WT_5 (F)	WT mouse embryonic heart 5, female
Dp3Tyb_1 (F)	Dp3Tyb mouse embryonic heart 1, female
Dp3Tyb_2 (M)	Dp3Tyb mouse embryonic heart 2, male
Dp3Tyb_3 (M)	Dp3Tyb mouse embryonic heart 3, male
Dp3Tyb_4 (F)	Dp3Tyb mouse embryonic heart 4, female
Dp3Tyb_5 (F)	Dp3Tyb mouse embryonic heart 5, female
MeanTPM_WT	average of TPM values across the 5 WT samples
MeanTPM_Dp1Tyb	average of TPM values across the 5 Dp1Tyb samples
DESeq2
Columns	Meaning
ensembl_gene_id	Gene ID in Ensembl
external_gene_name	Gene symbol in MGI
chromosome_name	Name of chromosome on which gene is located
start_position	Start position of gene
end_position	End position of gene
baseMean	Average of the normalized counts taken over all samples
log2FoldChange	Log2 fold change between Dp3Tyb and WT samples
lfcSE	Standard error of the log2FoldChange estimate
stat	Wald statistic
pvalue	Wald test p-value
padj	Benjamini-Hochberg adjusted p-value
NA, not applicable
	Significantly upregulated gene (padj <0.05)
	Significantly downregulated gene (padj <0.05)
Gene	Genes on Mmu16 in three copies in Dp3Tyb mice

## Sheet: TPM_all_samples_all_genes
ensembl_gene_id	external_gene_name	WT_1 (M)	WT_2 (M)	WT_3 (F)	WT_4 (F)	WT_5 (F)	Dp3Tyb_1 (F)	Dp3Tyb_2 (M)	Dp3Tyb_3 (M)	Dp3Tyb_4 (F)	Dp3Tyb_5 (F)	MeanTPM_WT	MeanTPM_Dp3Tyb
ENSMUSG00000000001	Gnai3	82.7	76	78.8	74.82	32.67	41.73	82.37	72.65	70.9	91.78	68.998	71.886
ENSMUSG00000000003	Pbsn	0	0	0	0	0	0	0	0	0	0	0	0
ENSMUSG00000000028	Cdc45	23.43	24.72	24.24	26.2	14.18	14.86	22.2	19.74	21.05	21.98	22.554	19.966
ENSMUSG00000000031	H19	7378.64	7258.96	7434.56	7131.58	5734.91	6825.28	6619.58	7282.52	7168.51	6653.55	6987.73	6909.89
ENSMUSG00000000037	Scml2	4.99	7.17	4.99	6.35	2.38	3.32	8.31	8.13	7.22	8.57	5.176	7.11
ENSMUSG00000000049	Apoh	0	0	0.09	0.17	0	0.31	0	0	0	0	0.052	0.062
ENSMUSG00000000056	Narf	33	35.32	31.93	35.14	17.45	22.18	31.04	32.03	32.86	29.98	30.568	29.618
ENSMUSG00000000058	Cav2	18.44	18.7	18.37	16.7	14.56	12.94	19.54	19.26	19.59	22.63	17.354	18.792
ENSMUSG00000000078	Klf6	35.07	35.35	33.6	33.97	28.79	29.68	33.8	35.07	32.93	35.77	33.356	33.45
ENSMUSG00000000085	Scmh1	71.82	82.32	69.11	69.33	52.7	55.07	70.64	77.68	69.82	65.02	69.056	67.646
ENSMUSG00000000088	Cox5a	529.89	590.15	535.22	608.45	201.58	209.95	567.43	546.5	518.33	524.58	493.058	473.358
ENSMUSG00000000093	Tbx2	13.77	7.69	14.31	8.52	3.37	5.49	10.04	9.36	10.67	16.86	9.532	10.484
ENSMUSG00000000094	Tbx4	3.35	0.31	2.94	0.15	0.13	0.93	0.89	1.12	1.74	4.66	1.376	1.868
ENSMUSG00000000103	Zfy2	0	0	0	0	0	0	0	0	0	0	0	0
ENSMUSG00000000120	Ngfr	6.57	3.08	4.05	2.79	1.31	2.93	4.39	4.5	3.95	4.7	3.56	4.094
ENSMUSG00000000125	Wnt3	0	0	0	0	0	0	0	0	0.03	0	0	0.006
ENSMUSG00000000126	Wnt9a	3.74	3.04	3.02	2.77	0.63	1.34	2.48	3.08	2.2	2.85	2.64	2.39
ENSMUSG00000000127	Fer	17.91	17.32	16.67	17.09	18.08	16.36	15.79	17.49	16.34	16.3	17.414	16.456
ENSMUSG00000000131	Xpo6	44.19	45.92	45.29	44.03	33.86	38.04	42.24	42.75	41.42	45.09	42.658	41.908
ENSMUSG00000000134	Tfe3	19.92	20.32	19.68	21.87	12.39	14.01	17.96	21.37	16.92	18.04	18.836	17.66
ENSMUSG00000000142	Axin2	7.37	7.74	8.2	7.19	2.89	4.25	7.86	7.33	7.88	9.46	6.678	7.356
ENSMUSG00000000148	Brat1	8.47	8.57	8.69	7.9	2.63	3.37	8.39	8.99	8.91	9.34	7.252	7.8
ENSMUSG00000000149	Gna12	57.01	54.99	56.27	59.06	22.88	31.29	53.89	55.69	54.43	56.39	50.042	50.338
ENSMUSG00000000154	Slc22a18	0.41	0.73	0.3	0.38	0.13	0.46	0.92	1.24	0.76	0.7	0.39	0.816
ENSMUSG00000000157	Itgb2l	0	0	0	0	0	0	0	0.07	0	0.18	0	0.05
ENSMUSG00000000159	Igsf5	0.19	0.13	0.26	0.06	0.13	0	0.33	0.25	0.17	0.43	0.154	0.236
ENSMUSG00000000167	Pih1d2	1.39	1.11	1.33	1.4	2	1.67	2.2	1.99	1.04	1.63	1.446	1.706
ENSMUSG00000000168	Dlat	110.23	130.84	106.57	124.34	51.03	61.53	111.93	117.72	114.94	102.99	104.602	101.822
ENSMUSG00000000171	Sdhd	279.1	287.43	278.5	300.43	99.92	105.17	278.28	273.19	274.85	258.11	249.076	237.92
ENSMUSG00000000182	Fgf23	1.08	0.79	0.87	0.93	0.44	0.69	1.09	1.38	1.7	1.41	0.822	1.254
ENSMUSG00000000183	Fgf6	0.44	0.25	0.14	0.2	0.12	0.16	0.14	0.25	0.18	0.11	0.23	0.168
ENSMUSG00000000184	Ccnd2	171.72	168.26	159.88	164.93	88.7	106.96	167.81	162.65	152.48	161.49	150.698	150.278
ENSMUSG00000000194	Gpr107	26.64	27.78	31.2	30.31	17.23	16.79	30.15	28.53	25.43	31.36	26.632	26.452
ENSMUSG00000000197	Nalcn	0.59	0.07	0.29	0.09	0.08	0.18	0.21	0.18	0.27	0.54	0.224	0.276
ENSMUSG00000000202	Btbd17	0	0	0.71	0	0	0	0.07	0	0	0.11	0.142	0.036
ENSMUSG00000000204	Slfn4	0.3	0.05	0.05	0.07	0	0.03	0.05	0.19	0.13	0.14	0.094	0.108
ENSMUSG00000000214	Th	1.61	0.52	0.54	0.36	0	0.64	0.96	0.58	2.41	1.21	0.606	1.16
ENSMUSG00000000215	Ins2	0	0	0	0.38	0	0.38	0	0.34	0	0	0.076	0.144
ENSMUSG00000000216	Scnn1g	0.24	0	0.09	0	0	0.04	0	0.06	0.13	0.21	0.066	0.088
ENSMUSG00000000223	Drp2	1.46	1.31	1.78	1.03	0.47	0.76	1.47	1.32	1.18	1.87	1.21	1.32
ENSMUSG00000000244	Tspan32	2.8	1.64	1.89	1.71	0.62	0.92	1.32	1.76	2.04	2.39	1.732	1.686
ENSMUSG00000000247	Lhx2	0.71	0.13	0.13	0.06	0.07	0.2	0.57	0.12	0.25	0.09	0.22	0.246
ENSMUSG00000000248	Clec2g	0	0	0	0	0	0.05	0	0	0	0	0	0.01
ENSMUSG00000000253	Gmpr	83.5	86.54	80.98	84.04	28.76	32.75	77.45	86.57	80.31	73.86	72.764	70.188
ENSMUSG00000000263	Glra1	0	0	0	0	0	0	0	0	0	0	0	0
ENSMUSG00000000266	Mid2	25.71	30.23	25.43	28.54	18.49	22.25	29.11	26.87	26.05	24.15	25.68	25.686
ENSMUSG00000000275	Trim25	19.59	17.82	16.52	17.51	13.72	13.26	15.73	18.08	18.18	16.75	17.032	16.4
ENSMUSG00000000276	Dgke	7.69	8.79	8.97	8.71	4.25	4.4	7.57	7.5	8.13	7.9	7.682	7.1
ENSMUSG00000000278	Scpep1	37.46	33.89	36.29	37.49	22.81	25.35	34.34	37.05	36.63	40.64	33.588	34.802
ENSMUSG00000000282	Mnt	13.81	15.31	13.38	11.97	9.94	17.05	11.06	13.86	13.82	14.65	12.882	14.088
ENSMUSG00000000290	Itgb2	2.33	1.23	1.33	1.1	0.51	0.66	1.39	2.41	1.16	1.24	1.3	1.372
ENSMUSG00000000295	Hddc2	31.67	30.21	32.3	31.38	21.73	20.96	30.64	30.48	31.46	37.22	29.458	30.152
ENSMUSG00000000296	Tpd52l1	5.59	5.18	6.97	5.47	1.64	4.46	6.78	7.55	5.64	8.23	4.97	6.532
ENSMUSG00000000301	Pemt	5.02	5.1	6.93	7.21	2.64	3.8	6.25	11.65	5.47	8.62	5.38	7.158
ENSMUSG00000000303	Cdh1	4.25	0.04	2.91	0.04	0.59	1.37	0.43	1.48	1.28	5.9	1.566	2.092
ENSMUSG00000000305	Cdh4	1.62	1.2	1.22	1.28	0.4	0.89	1.17	1.3	1.1	1.35	1.144	1.162
ENSMUSG00000000308	Ckmt1	0.65	0	0.2	0.06	0.13	0.62	0.07	0.25	0.34	0.65	0.208	0.386
ENSMUSG00000000317	Bcl6b	18.65	18.24	18.01	18.08	10.42	13.2	18.31	18.32	17.76	18.23	16.68	17.164
ENSMUSG00000000318	Clec10a	0.29	0	0.41	0	0	0.17	0.27	0.07	0.07	0.39	0.14	0.194
ENSMUSG00000000320	Alox12	1.41	1.96	3.17	1.97	0.59	1.23	1.44	1.6	2.26	2.02	1.82	1.71
ENSMUSG00000000325	Arvcf	28.13	28.56	25.67	27.28	11.87	15.29	22.89	29.18	26.88	25.16	24.302	23.88
ENSMUSG00000000326	Comt	53.44	55.51	52.32	51.07	21.45	29.57	48.94	54.83	52.33	49.72	46.758	47.078
ENSMUSG00000000339	Rtca	36.41	33.74	33.23	31.07	15.92	19.99	35.43	31.03	30.75	31.95	30.074	29.83
ENSMUSG00000000340	Dbt	29.53	28.54	30.91	32.86	21.94	23.59	28.92	30.28	30.77	28.21	28.756	28.354
ENSMUSG00000000346	Dazap2	137.61	136.1	141.06	134.7	97.59	106.13	131.34	136.39	132.3	133.32	129.412	127.896
ENSMUSG00000000355	Mcts1	42.45	49.09	40.34	46.73	23.89	22.73	41.87	47	43.63	52.64	40.5	41.574
ENSMUSG00000000359	Rem1	5.62	7.2	6.22	6.14	3.82	5.24	5.7	6.17	6.59	7.58	5.8	6.256
ENSMUSG00000000365	Rnf17	2.32	1.49	2.07	1.44	0.9	1.64	2.87	2.53	2.51	2.06	1.644	2.322
ENSMUSG00000000374	Trappc10	20.22	19.4	20.27	19.72	8.69	10.82	19.39	18.21	18.41	17.79	17.66	16.924
ENSMUSG00000000378	Ccm2	28.37	26.8	24.99	28.25	16.03	18.4	24.12	26.86	25.38	26.2	24.888	24.192
ENSMUSG00000000381	Wap	0	0	0	0	0	0	0	0	0	0	0	0
ENSMUSG00000000384	Tbrg4	46	43.92	41.96	50.82	12.81	22.31	41.52	47.53	48.24	38.72	39.102	39.664
ENSMUSG00000000385	Tmprss2	0.67	0	0.41	0	0.06	0.31	0.37	0.26	0.43	0.79	0.228	0.432
ENSMUSG00000000386	Mx1	0.1	0.2	0.29	0.47	0.21	0.12	0	0.28	0.33	0.17	0.254	0.18
ENSMUSG00000000392	Fap	6.78	2.62	4.8	0.8	0.74	4.17	2.22	2.86	4.02	11.14	3.148	4.882
ENSMUSG00000000394	Gcg	0	0	0	0	0	0	0	0	0	0	0	0
ENSMUSG00000000399	Ndufa9	182.35	197.73	185.46	199.97	74.62	83.05	188.03	192.74	193.17	174.5	168.026	166.298
ENSMUSG00000000402	Egfl6	14.02	6.55	9.87	6.8	6.15	9.05	10.03	9.9	9.56	20.01	8.678	11.71
ENSMUSG00000000409	Lck	3.71	3.69	3.63	2.75	0.88	3.37	3.21	3.72	4.87	7.58	2.932	4.55
ENSMUSG00000000411	Tssk3	0.13	0	0	0	0	0	0	0	0	0	0.026	0
ENSMUSG00000000416	Cttnbp2	6.45	5.86	5.75	5.84	3.01	4.35	5.09	4.78	4.82	5.96	5.382	5
ENSMUSG00000000420	Galnt1	99.46	92.52	94.6	94.87	54.77	64.54	97.9	96.9	99.21	101.05	87.244	91.92
ENSMUSG00000000435	Myf5	0.35	0	0	0	0.09	0	0	0	0.1	0.09	0.088	0.038
ENSMUSG00000000439	Mkrn2	7.31	9.34	10.56	9.22	3.13	4.62	8.85	8.48	10.75	9.08	7.912	8.356
ENSMUSG00000000440	Pparg	1.15	1.27	1.92	1.44	1.63	2.34	1.5	1.86	1.52	1.24	1.482	1.692
ENSMUSG00000000441	Raf1	105.1	96.55	103.09	104.05	48.75	52.53	98.11	99.26	91.66	92.87	91.508	86.886
ENSMUSG00000000486	2001-09-01	17.31	22.17	20.35	22.39	17.11	24.9	21.26	19.61	19.09	19.38	19.866	20.848
ENSMUSG00000000489	Pdgfb	9.29	8.46	7.04	7.1	1.76	3.16	5.5	6.67	6.73	7.02	6.73	5.816
ENSMUSG00000000530	Acvrl1	8.24	8.47	7.79	7.61	2.29	3.68	6.63	8.47	8.69	9.72	6.88	7.438
ENSMUSG00000000531	Grasp	8.63	7.2	7.6	8.21	5.16	6.91	9.16	8.69	6.69	8.1	7.36	7.91
ENSMUSG00000000532	Acvr1b	21.03	23.84	22.33	22.56	9.95	11.74	20.29	22.48	21.64	21.14	19.942	19.458
ENSMUSG00000000538	Tom1l2	26.58	30.83	27.06	27.1	11.64	12.73	24.4	26.02	26.39	27.67	24.642	23.442
ENSMUSG00000000544	Gpa33	0	0.08	0.09	0.25	0	0.34	0.17	0.21	0.32	0	0.084	0.208
ENSMUSG00000000552	Zfp385a	19.58	18.69	19.34	18.48	9.39	13.8	18.85	20.95	20.78	20.75	17.096	19.026
ENSMUSG00000000555	Itga5	96.17	98.69	91.29	101.9	36.66	46.15	100.9	97.89	94.46	91.41	84.942	86.162
ENSMUSG00000000560	Gabra2	0.43	0.44	0.71	0.8	0.19	0.67	0.77	0.56	0.58	0.71	0.514	0.658
ENSMUSG00000000561	Wdr77	45.89	45.64	46.11	48.59	28.22	31.02	48.37	45.05	47.59	51.03	42.89	44.612
ENSMUSG00000000562	Adora3	0	0.08	0.17	0.08	0	0	0	0.26	0.15	0.06	0.066	0.094
ENSMUSG00000000563	Atp5f1	463.37	495.76	459.49	486.41	424.98	419.33	489.99	470.56	463.02	428.19	466.002	454.218
ENSMUSG00000000567	Sox9	20.01	19.09	20.96	20.09	13	17.45	21.29	19.22	21.26	23.58	18.63	20.56
ENSMUSG00000000568	Hnrnpd	473.68	447.52	443.46	391.3	461.27	476.03	411.42	384.11	393.93	440.45	443.446	421.188
ENSMUSG00000000579	Dynlt1c	20.14	27.76	22.51	17.18	10.76	10.83	18.66	24.77	18.35	22.65	19.67	19.052
ENSMUSG00000000581	C1d	70.96	54.25	56.45	49.86	20.3	38.24	62.42	63.68	66.01	65.62	50.364	59.194
ENSMUSG00000000594	Gm2a	23.72	26.8	27.04	28.24	13.3	19.94	24.73	27.35	28.58	24.38	23.82	24.996
ENSMUSG00000000600	Krit1	34.3	36.49	36.88	34.63	26.58	26.14	34.3	32.54	31.15	38.86	33.776	32.598
ENSMUSG00000000605	Clcn4	39.01	37.12	36.01	36.04	16.94	20.17	33.5	34.36	34.3	36.12	33.024	31.69
ENSMUSG00000000606	Vmn2r88	0	0	0	0	0	0	0	0	0	0	0	0
ENSMUSG00000000617	Grm6	0.09	0.08	0.13	0	0	0	0.03	0.03	0.06	0.09	0.06	0.042
ENSMUSG00000000627	Sema4f	0.58	0.11	0.48	0.08	0.07	0.08	0.19	0.31	0.31	0.82	0.264	0.342
ENSMUSG00000000628	Hk2	36.13	40.07	35.44	37.71	24.03	21.48	34.4	38.29	40.46	33.16	34.676	33.558
ENSMUSG00000000631	Myo18a	139.23	162.65	154.18	160.03	121.79	141.62	143.08	143.23	125.64	123.38	147.576	135.39
ENSMUSG00000000632	Sez6	0.22	0	0.06	0	0	0.03	0	0.03	0.03	0.24	0.056	0.066
ENSMUSG00000000673	Haao	0	0	0.09	0	0	0	0	0.08	0.09	0	0.018	0.034
ENSMUSG00000000682	Cd52	2.81	4.99	5.57	3.29	1.07	2.8	3.54	4.75	5.81	6.05	3.546	4.59
ENSMUSG00000000686	Abhd15	0.32	0.52	0.46	0.3	0	0.17	0.41	0.28	0.37	0.41	0.32	0.328
ENSMUSG00000000690	Hoxb6	0.36	0	0.24	0.08	0	0	0	0	0.08	1.6	0.136	0.336
ENSMUSG00000000693	Loxl3	5.8	7.22	6.12	7.09	2.46	2.81	5.95	5.8	6.15	9.18	5.738	5.978
ENSMUSG00000000701	Tcl1b5	0	0	0	0	0	0	0	0.1	0	0	0	0.02
ENSMUSG00000000706	Btn1a1	3.64	3.52	3.81	4.44	1.88	2.93	4.76	3.68	4.93	4.56	3.458	4.172
ENSMUSG00000000708	Kat2b	26.54	28.82	27.32	27.52	41.65	37.94	24.47	29.21	28.43	22.89	30.37	28.588
ENSMUSG00000000711	Rab5b	62.65	61.69	59.86	61.67	29.24	40.23	59.43	61.36	58.16	60.48	55.022	55.932
ENSMUSG00000000724	Cryba1	0	0	0	0	0.3	0	0	0	0	0	0.06	0
ENSMUSG00000000730	Dnmt3l	0	0	0	0	0	0	0	0.12	0	0.09	0	0.042
ENSMUSG00000000731	Aire	0.38	0.28	0.31	0.18	0.06	0.14	0.09	0.44	0.23	0.19	0.242	0.218
ENSMUSG00000000732	Icosl	1.72	1.26	1.39	1.39	0.55	0.48	1.59	1.43	1.38	1.58	1.262	1.292
ENSMUSG00000000738	Spg7	59.17	61.16	60.35	58.98	44.37	47.5	57.65	66.03	58.41	58.59	56.806	57.636
ENSMUSG00000000739	Sult5a1	6.34	5.95	5.02	3.24	1.43	2.64	4.19	5.96	2.95	7.6	4.396	4.668
ENSMUSG00000000740	Rpl13	1360.75	1214.89	1348.58	1325.59	365.54	461.65	1183.8	1288.53	1297.93	1385.71	1123.07	1123.52
ENSMUSG00000000743	Chmp1a	136.81	47.15	48.48	49.92	12.17	14.81	41.79	43.48	44.06	49.47	58.906	38.722
ENSMUSG00000000751	Rpa1	100.92	96.32	90.48	103.31	30.37	34.05	87.33	83.18	85.21	86.73	84.28	75.3
ENSMUSG00000000753	Serpinf1	28.45	27.7	30.58	22.12	15.91	36.6	27.28	29.54	35.47	44.52	24.952	34.682
ENSMUSG00000000759	Tubgcp3	29.15	26.82	28.44	30.08	27.6	18.12	28.92	26.74	26.95	31.9	28.418	26.526
ENSMUSG00000000766	Oprm1	0	0	0	0	0	0	0.04	0	0	0.09	0	0.026
ENSMUSG00000000776	Polr3d	22.27	21.86	24.66	19.54	15.29	17.67	22.71	22.98	20.34	23.54	20.724	21.448
ENSMUSG00000000782	Tcf7	5.83	3.58	4.92	5.39	3.74	4.81	5.05	4.7	5.07	6.22	4.692	5.17
ENSMUSG00000000787	Ddx3x	192.66	195.42	220.58	212.7	225.73	247.62	187.2	178.69	198.89	225.79	209.418	207.638
ENSMUSG00000000791	Il12rb1	0	0	0.03	0.03	0	0.04	0	0	0.06	0.07	0.012	0.034
ENSMUSG00000000792	Slc5a5	0.1	0	0.06	0	0.06	0.07	0	0.06	0.1	0.15	0.044	0.076
ENSMUSG00000000794	Kcnn3	2.71	2.61	2.09	2.62	1.69	1.92	2.15	3.28	2.12	2.57	2.344	2.408
ENSMUSG00000000804	Usp32	17.41	20.02	20.29	17.44	28.1	19.35	17.62	17.28	18.31	18.82	20.652	18.276
ENSMUSG00000000805	Car4	1.41	2.55	1.09	1.2	1.29	2.59	3.56	2.13	2.22	1.94	1.508	2.488
ENSMUSG00000000811	Txnrd3	8.72	8.66	8.84	8.7	5.38	7.56	9.45	9.23	8.31	8.77	8.06	8.664
ENSMUSG00000000817	Fasl	0	0	0	0	0	0.06	0.16	0	0.05	0	0	0.054
ENSMUSG00000000823	Zfp512b	65.51	52.93	57.62	53.8	24.76	30.79	55.99	57.82	54.03	61.38	50.924	52.002
ENSMUSG00000000826	Dnajc5	68.97	72.85	68.71	71.29	35.53	36.34	67.91	67.44	66.19	68.84	63.47	61.344
ENSMUSG00000000827	Tpd52l2	68.78	70.01	71.64	66	33.29	40.01	69.26	70.58	66.8	76.67	61.944	64.664
ENSMUSG00000000838	Fmr1	55.4	54.94	56.45	53.48	48.07	46.95	53.87	49.32	46.52	57.1	53.668	50.752
ENSMUSG00000000861	Bcl11a	14.91	14.79	16.45	15.51	14.31	13.69	13.27	15.38	13.22	15.66	15.194	14.244
ENSMUSG00000000869	Il4	0.43	0	0.23	0	0	0	0	0	0	0.22	0.132	0.044
ENSMUSG00000000876	Pxmp4	10.67	11.83	12.06	13.34	5.66	5.55	10.17	11.51	11.66	10.14	10.712	9.806
ENSMUSG00000000881	Dlg3	12.57	10.8	14.91	10.62	10.01	9.92	11.01	10.2	12.85	15.57	11.782	11.91
ENSMUSG00000000884	Gnb1l	3.37	2.69	2.95	3.15	0.78	0.69	2.4	2.82	1.99	2.53	2.588	2.086
ENSMUSG00000000889	Dbh	1.19	0.22	0.63	0.11	0.3	0.56	0.24	0.62	0.69	1	0.49	0.622
ENSMUSG00000000901	Mmp11	26.98	21.52	25.24	14.69	6.45	8.72	17.39	18.33	18.24	25.58	18.976	17.652
ENSMUSG00000000902	Smarcb1	82.08	74.24	75.51	73.3	35.85	37.26	79.39	67.84	68.68	75.47	68.196	65.728
ENSMUSG00000000903	Vpreb3	0.34	0	0	0	0	0	0	0.21	0.46	0	0.068	0.134
ENSMUSG00000000915	Hip1r	3.7	3.57	3.88	5.28	3.64	4.25	5.62	5.34	3.62	5.72	4.014	4.91
ENSMUSG00000000916	Nsun5	13.86	11.53	14.18	12.17	6.33	5.85	10.57	10.66	11.01	12.1	11.614	10.038
ENSMUSG00000000934	Top1mt	6.45	6.27	6.46	5.23	4.56	6.46	6.87	6.79	6.54	6.85	5.794	6.702
ENSMUSG00000000938	Hoxa10	0.11	0	0.07	0.1	0	0	0	0.14	0	0.1	0.056	0.048
ENSMUSG00000000942	Hoxa4	8.3	1.54	7.43	1.2	1.64	6.27	4.35	3.27	2.5	9.79	4.022	5.236
ENSMUSG00000000948	Gm38393	4.78	4.82	4.43	3.68	4.52	3.24	5.88	3.94	4.26	9.2	4.446	5.304
ENSMUSG00000000957	Mmp14	169.42	147.82	164.19	141.92	65.64	100.09	155.06	153	145.32	168.64	137.798	144.422
ENSMUSG00000000958	Slc7a7	11.27	9.62	10.72	10.01	4.18	4.36	8.47	9.92	9.63	8.52	9.16	8.18
ENSMUSG00000000959	Oxa1l	54.44	57.33	54.24	60.98	24.77	31.45	52.98	58.49	52.82	52.46	50.352	49.64
ENSMUSG00000000976	Heatr6	12.62	14.03	12.88	12.07	4.8	5.23	10.22	10.45	11.15	12.71	11.28	9.952
ENSMUSG00000000982	Ccl3	0.49	0.31	0.65	0.31	1.82	0.71	0.17	0	0.17	1.23	0.716	0.456
ENSMUSG00000000983	Wfdc18	1.83	0.57	2.72	0.29	0	1.22	1.57	1.07	0.63	0.96	1.082	1.09
ENSMUSG00000001014	Icam4	0.19	0.12	0.26	0.12	0	0	0.54	0.25	0	0.24	0.138	0.206
ENSMUSG00000001016	Ilf2	113.2	109.08	105.95	102.75	62.13	62.66	102.6	97.56	95.42	108.35	98.622	93.318
ENSMUSG00000001017	Chtop	125.28	124.33	125.9	116.43	43.93	53.24	114.09	118.91	109.19	123.06	107.174	103.698
ENSMUSG00000001018	Snapin	39.47	42.72	40.9	41.47	23.85	24.11	42.55	41.31	43.47	39.33	37.682	38.154
ENSMUSG00000001020	S100a4	2.48	3.11	2.95	5.46	0	3.31	2.73	2.2	2.39	3.96	2.8	2.918
ENSMUSG00000001021	S100a3	0.15	0.17	0.09	0	0	0.03	0.35	0.33	0.03	0	0.082	0.148
ENSMUSG00000001023	S100a5	0	0	0	0	0	0	0	0	0	0	0	0
ENSMUSG00000001025	S100a6	28.05	26.6	30.29	22.97	15.05	20.9	18.26	31.45	26.36	26.69	24.592	24.732
ENSMUSG00000001027	Scn4a	0.25	0.2	0.2	0.36	0.11	0.06	0.39	0.33	0.38	0.71	0.224	0.374
ENSMUSG00000001029	Icam2	41.65	45.5	39.89	41.97	16.23	17.34	37.34	47.29	43.32	36.38	37.048	36.334
ENSMUSG00000001034	Mapk7	24.95	24.55	27.87	24.04	14.58	20.4	19.34	22.18	23.27	28.56	23.198	22.75
ENSMUSG00000001036	Epn2	23.28	21.51	24.75	22.23	17.42	17.13	21.35	23.18	20.91	22.45	21.838	21.004
ENSMUSG00000001039	B9d1	14.39	9.93	12.32	10.34	6.03	7.3	9.58	9.09	18.09	16.31	10.602	12.074
ENSMUSG00000001052	Sec24b	39.58	48.32	45.12	45.52	37.34	38.98	41.13	45.89	41.66	43.82	43.176	42.296
ENSMUSG00000001053	N4bp3	8.53	7.62	5.21	6.14	1.64	2.35	6	5.93	6.76	6.06	5.828	5.42
ENSMUSG00000001054	Rmnd5b	14.56	13.77	16.81	14.6	6.53	8.67	16.79	16.49	16.1	17.21	13.254	15.052
ENSMUSG00000001056	Nhp2	49.65	47.85	50.87	45.74	15.41	26.23	45.41	43.61	44.08	42.9	41.904	40.446
ENSMUSG00000001062	Vps9d1	16.55	16.06	21.39	16.34	6.38	8.76	14.59	15.62	18.71	18.04	15.344	15.144
ENSMUSG00000001065	Zfp276	14.16	13.5	11.15	10.25	3.82	5.62	11.73	13.22	9.89	15.19	10.576	11.13
ENSMUSG00000001076	C1ql4	0.21	0	0.67	0.39	0	0.15	0.14	0.13	0.28	0.13	0.254	0.166
ENSMUSG00000001082	Mfsd10	28.86	55.14	32.09	36.85	8.6	15.54	23.81	38.57	29.49	37.45	32.308	28.972
ENSMUSG00000001089	Luzp1	29.44	29.84	29.4	27.58	31.2	33.1	26.55	27.69	25.13	28.08	29.492	28.11
ENSMUSG00000001095	Slc13a2	0	0	0	0	0	0	0	0	0.04	0.04	0	0.016
ENSMUSG00000001098	Kctd10	74.77	77.3	68.56	77.47	30.52	40.44	75.82	76.71	72.56	78.18	65.724	68.742
ENSMUSG00000001100	Poldip2	81.93	87.32	84.25	85.66	34.21	41.34	79.07	83.82	82.01	82.26	74.674	73.7
ENSMUSG00000001103	Sebox	0	0	0	0.08	0	0	0	0	0	0	0.016	0
ENSMUSG00000001105	Ift20	58.65	54.22	58.05	51.23	60.14	60.43	62.66	56.84	59.91	63.5	56.458	60.668
ENSMUSG00000001119	Col6a1	92.01	61.14	76.75	53.44	28.15	48.38	61.66	70.87	77.75	97.3	62.298	71.192
ENSMUSG00000001120	Pcbp3	9.52	7.11	7.46	7.37	6.2	7.78	4.78	6.29	7.41	7.41	7.532	6.734
ENSMUSG00000001123	Lgals9	45.64	40.6	36.47	42.73	22.37	23.15	44.26	47.67	47.25	33.84	37.562	39.234
ENSMUSG00000001127	Araf	70.58	73.75	71.62	67.29	30.65	37	72.09	67.73	71.41	73.34	62.778	64.314
ENSMUSG00000001128	Cfp	4.12	4.48	4.15	4.53	1.35	1.7	4.35	4.07	4.21	4.33	3.726	3.732
ENSMUSG00000001131	Timp1	18.57	22.93	28.32	26.41	14.27	19.16	23.74	29.39	28.58	26.32	22.1	25.438
ENSMUSG00000001134	Uxt	23.69	20.41	23.48	34.07	13.75	14.25	28.82	27.17	26.76	23.42	23.08	24.084
ENSMUSG00000001138	Cnnm3	13.26	14.01	15.18	13.08	3.43	3.51	11.67	12.08	8.71	13.41	11.792	9.876
ENSMUSG00000001143	Lman2l	32.05	32.23	32.13	34.89	12.16	15.93	33.07	31.06	30.77	30.58	28.692	28.282
ENSMUSG00000001150	Mcm3ap	18.16	19.31	19.26	18.17	7.11	9.17	18.26	18.03	16.81	20.44	16.402	16.542
ENSMUSG00000001151	Pcnt	8.73	9.94	9.93	10.18	6.46	6.31	8.21	8.47	7.95	9.61	9.048	8.11
ENSMUSG00000001155	Ftcd	0.77	1.25	1.18	1.34	0.26	0.76	1.61	1.44	1.54	1.12	0.96	1.294
ENSMUSG00000001156	Mxd1	9.72	8.23	9.3	8.49	4.14	5.58	7.73	7.68	7.16	8.06	7.976	7.242
ENSMUSG00000001157	Gmcl1	19.45	17.94	18.4	17.14	7.9	9.37	18.03	16.35	14.36	19	16.166	15.422
ENSMUSG00000001158	Snrnp27	70.97	66.48	64.95	61.67	61.27	55.97	66.35	59.2	61.87	64.53	65.068	61.584
ENSMUSG00000001166	Oas1c	0.19	0.38	0.29	0.59	0.61	0.69	1.42	0.78	0.43	0.59	0.412	0.782
ENSMUSG00000001168	Oas1h	0	0	0	0	0	0	0	0	0	0	0	0
ENSMUSG00000001173	Ocrl	16.06	15.94	15.64	16.31	12.43	13.11	16.04	14.88	14.81	16.7	15.276	15.108
ENSMUSG00000001175	Calm1	156.83	154.09	146.44	143.91	110.63	129.21	147.5	150.93	137.13	167.59	142.38	146.472
ENSMUSG00000001211	Agpat3	29.21	34.34	38.58	35.64	15.02	21.3	27.47	33.99	30.35	32.45	30.558	29.112
ENSMUSG00000001225	Slc26a3	0.13	0.12	0.38	0.06	0	0	0.05	0.24	0	0.12	0.138	0.082
ENSMUSG00000001227	Sema6b	1.43	1.23	1.32	0.9	0.19	0.69	1.03	1.66	1.81	1.61	1.014	1.36
ENSMUSG00000001228	Uhrf1	64.63	66.16	70.22	69.04	35.95	36.54	60.31	60.6	58.5	68.75	61.2	56.94
ENSMUSG00000001229	Dpp9	22.35	26.11	22.97	22.8	7.94	9.86	23.02	21.6	23.11	24.61	20.434	20.44
ENSMUSG00000001240	Ramp2	128.63	143.5	133.26	152.53	86.65	111.01	154.49	150.49	163.29	146.67	128.914	145.19
ENSMUSG00000001247	Lsr	8.81	6.24	9.16	7.4	3.18	4.18	6.87	7.88	7.23	10.34	6.958	7.3
ENSMUSG00000001248	Gramd1a	44.58	43.49	48.3	45.63	18.72	26.01	45.42	44.8	50.14	48.81	40.144	43.036
ENSMUSG00000001249	Hpn	2.26	1.03	1.71	1.15	0.49	0.91	1.2	1.07	1.38	2.12	1.328	1.336
ENSMUSG00000001260	Gabrg1	0	0.08	0.05	0.05	0	0	0	0.05	0.05	0.03	0.036	0.026
ENSMUSG00000001270	Ckb	101.02	104.04	99.05	115.79	23.64	39.77	103.66	111.17	116.8	104.24	88.708	95.128
ENSMUSG00000001280	Sp1	32.88	33.95	31.7	29.07	19.74	22.57	28.49	28.24	26.05	32.25	29.468	27.52
ENSMUSG00000001281	Itgb7	0.22	0	0.28	0.13	0.07	0.12	0.19	0.34	0.26	0.71	0.14	0.324
ENSMUSG00000001285	Myg1	41.74	44.22	48.32	48.39	18.46	21.18	43.43	37.28	47.89	50.91	40.226	40.138
ENSMUSG00000001288	Rarg	13.92	10.33	13.44	10.17	7.08	11.33	10.31	11.96	10.86	19.44	10.988	12.78
ENSMUSG00000001289	Pfdn5	199.39	196.72	202.62	178.78	152.81	154.97	178.49	192.77	189.47	205.86	186.064	184.312
ENSMUSG00000001300	Efnb2	43.56	36.6	37.57	37.08	26.63	32.85	38.84	35.87	33.22	42.46	36.288	36.648
ENSMUSG00000001305	Rrp15	22.19	21.11	23.49	22.09	21.5	22.94	26.1	24	21.95	25.59	22.076	24.116
ENSMUSG00000001313	Rnd2	21.86	27.62	24.94	27.91	21.6	29.41	31.27	32	29.06	27.19	24.786	29.786
ENSMUSG00000001323	Srr	23.95	27.18	23.51	18.76	22.7	18.76	23.21	18.27	26.03	22.44	23.22	21.742
ENSMUSG00000001333	Sync	1.78	1.82	1.47	1.79	1.15	1.96	1.71	1.86	1.77	2.3	1.602	1.92
ENSMUSG00000001334	Fndc5	11.36	9.38	8.59	9.44	5.25	8.57	10.4	10.96	11.1	10.92	8.804	10.39
ENSMUSG00000001348	Acp5	2.71	2.14	3.29	2.66	0.44	1.38	4.48	3.16	2.89	2.81	2.248	2.944
ENSMUSG00000001349	Cnn1	153.49	151.83	140.59	153.07	88.76	89.76	139.61	132.96	140.54	122.04	137.548	124.982
ENSMUSG00000001366	Fbxo9	29.25	31.59	30.48	33.62	19.82	19.42	28.29	27.4	30.05	30.27	28.952	27.086
ENSMUSG00000001376	Vps50	18.46	14.85	18.13	18.04	9.85	12.28	16.74	13.51	15.59	18.94	15.866	15.412
ENSMUSG00000001380	Hars	48.94	44.99	46.04	46	30.62	36.36	43.5	45.8	45.57	47.9	43.318	43.826
ENSMUSG00000001383	Zmat2	45.33	43.88	40.22	37.49	58.61	60.62	44.36	41.73	39.48	46.74	45.106	46.586
ENSMUSG00000001403	Ube2c	268.56	275.08	247.89	287.88	131.27	131.03	234.24	235.11	241.51	217.82	242.136	211.942
ENSMUSG00000001415	Smg5	53.81	49.26	52	50.79	26.3	31.25	42.21	47.98	44.72	46.25	46.432	42.482
ENSMUSG00000001416	Cct3	215.3	211.91	194.44	205.85	96.26	109.7	204.93	200.05	191.43	211.07	184.752	183.436
ENSMUSG00000001418	Glmp	95.95	100.97	104.58	110.83	33.94	49.49	94.96	107.9	105.06	111.11	89.254	93.704
ENSMUSG00000001419	Mef2d	73.6	80.54	77.7	76.96	61.47	73.89	68.23	73.89	73.99	62.56	74.054	70.512
ENSMUSG00000001420	Tmem79	1.44	1.01	0.24	0.63	0.29	0.56	0.68	1	1.03	1.26	0.722	0.906
ENSMUSG00000001424	Snd1	79.43	92.17	80.42	84.25	88.61	94.3	79.78	83.78	75.29	79.96	84.976	82.622
ENSMUSG00000001435	Col18a1	157.43	167.79	170.84	182.17	79.98	100.77	186.01	176.01	169.38	167.09	151.642	159.852
ENSMUSG00000001436	Slc19a1	6.45	7.04	7.61	6.92	3.11	3.16	7.06	6.52	6.41	6.11	6.226	5.852
ENSMUSG00000001440	Kpnb1	200.68	206.33	198.95	195.5	140.04	145.89	190.77	190.43	179.37	203.25	188.3	181.942
ENSMUSG00000001441	Npepps	91.62	97.15	89.31	93.8	48.34	51.13	89.16	90.82	84.17	90.99	84.044	81.254
ENSMUSG00000001444	Tbx21	0	0.04	0.04	0	0	0	0	0	0.04	0.07	0.016	0.022
ENSMUSG00000001445	Mrpl10	46.01	42.91	46.33	46.67	17.87	21.87	46.6	45.39	46.99	44.29	39.958	41.028
ENSMUSG00000001467	Cyp51	30.52	26.73	25.48	25.08	18.28	23.99	28.53	24.73	21.05	25.78	25.218	24.816
ENSMUSG00000001472	Tcf25	157.19	171.15	186.62	207.86	148.28	134.5	174.42	199.47	206.51	178.87	174.22	178.754
ENSMUSG00000001473	Tubb6	78.47	71.92	66.23	78.9	28.29	39.78	73.3	69.13	75.26	72.27	64.762	65.948
ENSMUSG00000001482	Def8	27.18	29.11	28.73	28.67	9.42	10.42	28.8	27.05	25.83	29.08	24.622	24.236
ENSMUSG00000001493	Meox1	23.35	24.65	21.24	25.08	14.73	17.95	27.07	23.67	27.54	24.6	21.81	24.166
ENSMUSG00000001494	Sost	5.87	6.31	5.42	5.7	2.56	3.06	3.58	4.54	4.78	4.52	5.172	4.096
ENSMUSG00000001496	Nkx2-1	2.09	0	2.26	0	0	0.4	0.5	0.84	0.8	2.77	0.87	1.062
ENSMUSG00000001497	Pax9	0.43	0.02	0.27	0	0.09	0.15	0.09	0.02	0.07	1.06	0.162	0.278
ENSMUSG00000001504	Irx2	16.67	27.95	22.01	24.59	6.13	7.48	23.92	19.73	18.94	16.79	19.47	17.372
ENSMUSG00000001506	Col1a1	671.82	446.38	610.6	366.41	159.27	326.48	522.43	549.18	557.8	825.93	450.896	556.364
ENSMUSG00000001507	Itga3	14.6	15.34	15.15	16.14	6.52	9.3	13.73	14.94	13.95	12.69	13.55	12.922
ENSMUSG00000001508	Sgca	19.59	19.61	15.01	19.83	19.65	14.75	21.62	18.36	24.29	25.47	18.738	20.898
ENSMUSG00000001510	Dlx3	0.17	0.07	0.18	0.1	0.15	0.13	0.15	0.18	0.04	0.45	0.134	0.19
ENSMUSG00000001517	Foxm1	51.6	52.59	48.18	48.42	21.38	23.81	47.76	43.05	43.36	48.06	44.434	41.208
ENSMUSG00000001518	Itfg2	17.99	18.89	16.08	20.83	7.44	12.34	18.22	14.73	17.78	19.43	16.246	16.5
ENSMUSG00000001520	Nrip2	1.24	1.08	1.14	0.74	0.29	0.63	0.72	1.84	1.01	1.18	0.898	1.076
ENSMUSG00000001521	Tulp3	18.91	17.48	19.61	17.45	5.13	11.19	22.45	19.13	20.32	23	15.716	19.218
ENSMUSG00000001524	Gtf2h4	15.39	17.59	17.1	19.59	6.46	6.62	15.33	17.15	20.02	15.01	15.226	14.826
ENSMUSG00000001525	Tubb5	975.99	965.13	982.79	1003.97	382.43	479.34	940.61	918.28	932.41	946.02	862.062	843.332
ENSMUSG00000001542	Ell2	5.19	5.23	4.98	4.63	5.25	6.47	5.76	5.17	4.63	5.2	5.056	5.446
ENSMUSG00000001552	Jup	87.55	87.79	77.38	84.89	35.74	51.94	74.7	83.76	72.25	69.73	74.67	70.476
ENSMUSG00000001555	Fkbp10	112.5	105.29	112.09	96.81	28.36	45.26	108.66	107.32	108.53	110.56	91.01	96.066
ENSMUSG00000001558	Klhl10	0.59	0.61	0.34	0.12	0.49	0.28	0.4	0.14	0.41	0.59	0.43	0.364
ENSMUSG00000001566	Mnx1	0.13	0	0	0	0	0	0	0	0	0.16	0.026	0.032
ENSMUSG00000001569	Nom1	18.2	17.77	14.24	13.01	4.25	6.48	11.02	15.2	10.49	18.73	13.494	12.384
ENSMUSG00000001576	Ergic1	144.57	146.69	143.03	146.15	94.46	116.62	149.38	138.45	152.52	143.98	134.98	140.19
ENSMUSG00000001583	Tnk1	0.32	0.03	0.47	0.03	0.47	0.05	0	0.46	0.14	0.55	0.264	0.24
ENSMUSG00000001588	Acap1	6.54	6.5	5.86	7.7	1.49	3.68	8.48	6.54	8.58	6.97	5.618	6.85
ENSMUSG00000001604	Tcea3	37.74	42.46	41.99	39.39	37.51	42.97	35.45	39.11	40.99	37.64	39.818	39.232
ENSMUSG00000001622	Csn3	0	0.55	0	0.43	0.33	0.13	0	0.18	0.12	0.16	0.262	0.118
ENSMUSG00000001627	Ifrd1	51.35	50.64	40.86	33.73	39.95	41	39.34	38.1	40.12	41.23	43.306	39.958
ENSMUSG00000001630	Stk38l	35.65	31.95	29.38	31.8	26.51	22.98	31.49	28.3	31.07	29.28	31.058	28.624
ENSMUSG00000001632	Brpf1	18.42	16.98	19.25	17.35	9.1	10.5	18.35	16.8	15.45	18.19	16.22	15.858
ENSMUSG00000001642	Akr1b3	107.22	105.78	104.36	106.79	41.9	49.01	108.48	100.37	91.62	94.99	93.21	88.894
ENSMUSG00000001655	Hoxc13	0.06	0	0	0	0	0.05	0.08	0.08	0.04	0.07	0.012	0.064
ENSMUSG00000001656	Hoxc11	0	0	0	0	0	0	0	0	0	0	0	0
ENSMUSG00000001657	Hoxc8	0.24	0	0	0	0	0	0	0	0	0	0.048	0
ENSMUSG00000001661	Hoxc6	0.49	0.25	0.45	0.18	0	0.22	0.14	0.25	0.2	1.84	0.274	0.53
ENSMUSG00000001663	Gstt1	5.21	2.51	6.26	3.89	3.31	3.73	3.47	4.46	3.98	5.83	4.236	4.294
ENSMUSG00000001665	Gstt3	2.89	1.44	2.94	1.5	0.42	0.73	1.5	2.77	2.08	2.53	1.838	1.922
ENSMUSG00000001666	Ddt	19.61	21.66	23.1	24.42	7.22	6.85	22.26	22.56	22.13	27.11	19.202	20.182
ENSMUSG00000001670	Tat	0.25	0	0.08	0.04	0.08	0.09	0	0.08	0	0.04	0.09	0.042
ENSMUSG00000001672	Marveld3	0.87	0.23	0.31	0.11	0.24	0.25	0.25	0.39	0.24	0.44	0.352	0.314
ENSMUSG00000001674	Ddx18	42.72	41.09	37.01	39.33	22.93	22.95	41.11	46.65	42.77	43.99	36.616	39.494
ENSMUSG00000001687	Ubl3	45.21	49.71	46.37	60.37	32.54	38.38	45.43	54.56	52.35	46.06	46.84	47.356
ENSMUSG00000001700	Gramd3	25.84	26.86	24.42	24.99	12.51	16.51	25	25.97	25.08	26.68	22.924	23.848
ENSMUSG00000001707	Eef1e1	40.94	39.19	36.48	40.36	17.37	27.02	44.29	39.18	42.7	41.49	34.868	38.936
ENSMUSG00000001729	Akt1	298.54	301.83	302.25	298.28	144.88	183.86	292.53	298.45	295.86	287.67	269.156	271.674
ENSMUSG00000001739	Cldn15	2.41	2.54	2.49	2.53	1.69	1.3	2.25	2.96	2.6	3.23	2.332	2.468
ENSMUSG00000001741	Il16	1.78	1.42	1.74	1.66	0.35	1.76	1.48	1.76	1.97	2.39	1.39	1.872
ENSMUSG00000001750	Tcirg1	28.77	20.94	24.31	22.97	7.01	11.11	21.42	23.21	26.24	25.04	20.8	21.404
ENSMUSG00000001751	Naglu	8.35	9.15	9.12	10.72	2.67	3.59	8.96	9.82	9.92	8.84	8.002	8.226
ENSMUSG00000001755	Coasy	16.97	16.79	17.71	17.25	6.66	7.66	16.95	15.93	17.43	19.07	15.076	15.408
ENSMUSG00000001761	Smo	48.9	37.05	44.71	37.68	16.32	23.91	38.84	40.01	38.92	48.9	36.932	38.116
ENSMUSG00000001763	Tspan33	2.95	2.65	2.46	2.61	1.19	1.45	3.13	3.6	2.79	2.18	2.372	2.63
ENSMUSG00000001767	Crnkl1	19.26	17.4	16.11	17.74	16.16	17.45	17.66	16.49	15.68	17.96	17.334	17.048
ENSMUSG00000001768	Rin2	18.01	17.61	19.97	19.49	11.45	15.75	16.11	17.37	16.89	19.78	17.306	17.18
ENSMUSG00000001773	Folh1	0	0	0	0	0	0	0	0	0	0.04	0	0.008
ENSMUSG00000001774	Chordc1	53.98	48.35	45.1	48.54	39.49	42.2	51.12	44.06	43.42	53.01	47.092	46.762
ENSMUSG00000001783	Rtcb	103.79	97.16	92.5	93.55	41.9	51.31	97.58	89.69	87.5	92.7	85.78	83.756
ENSMUSG00000001785	Pwp1	32.49	31.19	29.5	27.26	15.21	17.96	28.74	24.29	23.82	30.29	27.13	25.02
ENSMUSG00000001786	Fbxo7	11.86	13.5	11.33	11.62	4.64	5.53	11.13	11.54	12.18	11.77	10.59	10.43
ENSMUSG00000001794	Capns1	233.95	210.98	215.47	219.73	163.29	195.74	213.25	225.33	227.94	228.61	208.684	218.174
ENSMUSG00000001802	Lrp3	6.02	4.77	5.57	4.22	1.87	2.95	6.75	5.96	5.54	8.43	4.49	5.926
ENSMUSG00000001804	Dsg4	0	0	0	0.03	0	0	0	0	0	0	0.006	0
ENSMUSG00000001815	Evx2	0	0	0.07	0	0	0	0	0	0.02	0	0.014	0.004
ENSMUSG00000001819	Hoxd13	0	0.04	0	0	0	0.04	0	0	0	0	0.008	0.008
ENSMUSG00000001823	Hoxd12	0	0	0	0	0	0	0	0	0	0	0	0
ENSMUSG00000001827	Folr1	7.69	6.58	4.86	4.15	0.83	1.86	3.18	5.19	5.46	5.13	4.822	4.164
ENSMUSG00000001829	Clpb	30.13	30.26	24.62	26.44	11.93	14.23	23.43	25.65	23.13	25.51	24.676	22.39
ENSMUSG00000001833	2007-09-01	233.99	212.61	206.19	207.49	261.82	256.2	226.07	207.21	204.92	233.07	224.42	225.494
ENSMUSG00000001844	Zdhhc4	35.01	33.29	32.45	29.28	14.92	19.37	25.83	31.53	27.85	29.99	28.99	26.914
ENSMUSG00000001847	Rac1	390.48	365.05	350.21	367.85	212.18	253.91	370.12	354.17	354.92	366.68	337.154	339.96
ENSMUSG00000001855	Nup214	23.07	21.11	20.91	22.63	9.51	13.07	18.34	20.41	18.1	19.96	19.446	17.976
ENSMUSG00000001864	Aif1l	37.87	33.81	41.85	37.49	19.02	20.42	41.01	42.84	38.21	37.24	34.008	35.944
ENSMUSG00000001865	Cpa3	1.46	0.98	0.14	0.47	2.95	1.06	1.04	2.49	1.84	3.61	1.2	2.008
ENSMUSG00000001870	Ltbp1	96.22	94.63	102.9	87.79	45.94	62.69	120.58	93.83	83.73	107.73	85.496	93.712
ENSMUSG00000001891	Ugp2	204.95	196.91	191.69	200.34	100.78	108.82	214.57	193.59	190.88	194.55	178.934	180.482
ENSMUSG00000001901	Kcnh6	0.15	0.09	0.23	0.12	0	0.03	0.03	0.19	0.07	0.06	0.118	0.076
ENSMUSG00000001909	Trmt1	48.22	46.55	45.67	56.09	17.43	23.41	46.98	44.42	45.55	45.66	42.792	41.204
ENSMUSG00000001910	Nacc1	60.8	60.37	57.86	63.82	26.83	36.77	61.1	58.98	58.82	57.71	53.936	54.676
ENSMUSG00000001911	Nfix	44.39	32.75	37.57	33.26	17.9	29.13	32.99	33.27	31.5	45.92	33.174	34.562
ENSMUSG00000001918	Slc1a5	31.49	34.73	38.64	38.39	11.22	14.21	29.76	40.32	38.58	33.05	30.894	31.184
ENSMUSG00000001924	Uba1	215.64	221.12	211.66	221.98	114.88	160.5	219.8	215.07	212.39	216.9	197.056	204.932
ENSMUSG00000001930	Vwf	16.63	13.81	19.51	15.09	6.53	11.64	21.73	19.3	19.1	22.27	14.314	18.808
ENSMUSG00000001942	Siae	10	9.72	10.74	10.18	6.09	7.31	9.68	10.27	9.67	10.66	9.346	9.518
ENSMUSG00000001943	Vsig2	1.4	1.25	1.19	0.79	1.44	1.15	1.46	2.33	0.96	1.32	1.214	1.444
ENSMUSG00000001946	Esam	40.17	40.71	37.65	40.89	12.66	10.55	35.64	36.24	35.95	34.75	34.416	30.626
ENSMUSG00000001948	Spa17	6.92	5.65	6.26	9.47	9.45	10.38	6.37	5.88	8.7	5.93	7.55	7.452
ENSMUSG00000001962	Fam50a	42.95	40.69	41.46	42.94	41.97	42.1	38.67	37.42	37.02	40.68	42.002	39.178
ENSMUSG00000001964	Emd	49.78	51.32	50.56	47.3	46.17	46.37	50.97	48.92	52.76	45.57	49.026	48.918
ENSMUSG00000001983	Taco1	23.29	24.73	21.93	21.73	12.9	12.08	21.76	21.32	21.98	22.36	20.916	19.9
ENSMUSG00000001985	Grik3	1.02	1.09	0.92	0.96	0.67	0.35	0.7	0.84	0.75	0.61	0.932	0.65
ENSMUSG00000001986	Gria3	13.17	11.03	11.01	10.11	9.01	10.79	11.78	11.41	10.9	14.51	10.866	11.878
ENSMUSG00000001988	Npas1	0.08	0	0	0	0	0	0.05	0	0	0	0.016	0.01
ENSMUSG00000001995	Sipa1l2	32.04	34.51	31.58	33.36	15.41	18.39	30.63	31.17	29.14	28.29	29.38	27.524
ENSMUSG00000001998	Ap4e1	11.4	11.7	10.45	10.99	5.15	6.04	10.8	9.61	9.48	11.13	9.938	9.412
ENSMUSG00000001999	Blvra	19.93	21.29	22.74	20.25	8.89	11.97	24.08	20.47	21.21	21.13	18.62	19.772
ENSMUSG00000002006	Pdzd4	4.97	3.28	4.27	2.97	1.46	2.9	3.83	3.3	3.77	5.96	3.39	3.952
ENSMUSG00000002007	Srpk3	42.4	38.3	33.45	38.5	16.45	15.15	37.56	33.35	38.22	27.65	33.82	30.386
ENSMUSG00000002010	Idh3g	207.59	209.61	206.39	218.79	276.1	273.69	191.14	197.73	215.36	180.28	223.696	211.64
ENSMUSG00000002012	Pnck	6.93	7.57	9.55	6.7	2.83	2.36	6.56	8.47	7.59	9.15	6.716	6.826
ENSMUSG00000002014	Ssr4	104.58	91.08	101.32	93.28	40.85	56.49	103.76	101.57	101.71	114.19	86.222	95.544
ENSMUSG00000002015	Bcap31	91.11	86.14	89.52	86.46	37.95	49.04	87.67	87.71	90.6	89.64	78.236	80.932
ENSMUSG00000002017	Fam98a	43.09	41.74	40.81	43.13	26.36	32.09	44.58	39.78	41.41	44.85	39.026	40.542
ENSMUSG00000002020	Ltbp2	4.54	3.85	2.14	3.49	2.16	2.53	1.49	3.38	3.11	2.8	3.236	2.662
ENSMUSG00000002028	Kmt2a	7.58	9.06	8.32	8.8	10.43	9.38	7.02	6.9	6.53	8.29	8.838	7.624
ENSMUSG00000002031	Ift46	49.19	41.94	53.44	45.54	31.77	49.74	52.23	41.6	37.16	67.8	44.376	49.706
ENSMUSG00000002032	Tmem25	0.92	1.34	1.13	1.44	0.08	0.46	0.58	1.22	0.89	1.2	0.982	0.87
ENSMUSG00000002033	Cd3g	0.17	0	0	0.1	0	0	0	0	0	0.42	0.054	0.084
ENSMUSG00000002043	Trappc6a	20.99	24.74	26.29	24.08	5.7	9.34	23.04	29.93	28.9	26.22	20.36	23.486
ENSMUSG00000002052	Supt6	35.78	36.3	36.52	33.66	28.94	32.2	35.5	36.23	33.06	34.77	34.24	34.352
ENSMUSG00000002055	Spag5	32.87	34.87	36.67	35.04	17.02	17.51	31.57	30.92	28.99	31.02	31.294	28.002
ENSMUSG00000002057	Foxn1	0	0	0	0	0	0	0	0	0	0.45	0	0.09
ENSMUSG00000002058	Unc119	36.08	35.12	35.2	38.99	11.07	22.68	38.71	39	40.71	39.51	31.292	36.122
ENSMUSG00000002059	Rab34	46.06	38.34	37.59	36.83	13.58	20.47	37.38	41.14	42.75	49.41	34.48	38.23
ENSMUSG00000002064	Sdf2	59.11	49.55	52.57	51.36	12.35	21.65	55.78	50.61	51.38	56.47	44.988	47.178
ENSMUSG00000002068	Ccne1	27.36	24.75	27.12	24.76	25.09	25.49	25.04	22.28	22.6	24.79	25.816	24.04
ENSMUSG00000002076	Hsf2bp	0.83	0.66	0.5	0.3	0.07	0.5	0.17	0.64	0.62	0.17	0.472	0.42
ENSMUSG00000002083	Bbc3	6.11	4.93	4.94	4.83	1.03	1.07	3.36	3.64	5.43	4.12	4.368	3.524
ENSMUSG00000002100	Mybpc3	727.57	825.3	711.31	822.82	282.11	337.3	701.32	774.46	737.12	618.63	673.822	633.766
ENSMUSG00000002102	Psmc3	203.3	215.56	210.6	218.9	225.08	204.26	203.7	207.36	195.33	186.21	214.688	199.372
ENSMUSG00000002103	Acp2	21.89	19.55	23.85	17.16	9.44	11.85	20.83	20.34	21.47	22.78	18.378	19.454
ENSMUSG00000002104	Rapsn	10.65	11.97	7.96	10.81	3.12	3.55	6.77	9.98	9.7	8.1	8.902	7.62
ENSMUSG00000002105	Slc39a13	34.68	33.09	33.82	33.09	23.43	28.3	30.81	32.47	30.97	34.14	31.622	31.338
ENSMUSG00000002107	Celf2	49.74	57.66	49.51	53.45	25.62	30.82	52.34	46.54	53.49	62.31	47.196	49.1
ENSMUSG00000002108	Nr1h3	1.32	1.46	1.35	2.1	0.38	1.65	2.09	1.85	1.18	1.41	1.322	1.636
ENSMUSG00000002109	Ddb2	8.75	6.88	7.55	7.88	2.57	4.46	6.36	6.92	7.08	9.12	6.726	6.788
ENSMUSG00000002111	Spi1	4.8	2.34	2.8	1.99	1.37	4.92	2.95	2.89	4.2	3.69	2.66	3.73
ENSMUSG00000002129	Sf3a1	46.93	47.79	47.84	43.74	28.05	32.73	46.87	42.06	44.86	45	42.87	42.304
ENSMUSG00000002147	Stat6	23.95	25.01	23.96	24.65	16.32	17.28	24.63	25.83	26.72	22.92	22.778	23.476
ENSMUSG00000002190	Clgn	0.11	0.02	0.07	0.04	0	0	0.15	0.12	0.1	0.2	0.048	0.114
ENSMUSG00000002204	Napsa	0.34	0.07	0.27	0	0	0	0.26	0.19	0.22	0.52	0.136	0.238
ENSMUSG00000002205	Vrk3	28.7	35.6	25.71	33.7	17.54	27.57	30.22	31.26	32.44	33.28	28.25	30.954
ENSMUSG00000002210	Smg9	13.76	17.01	16.18	17.03	4.95	6.88	13.22	13.77	15.65	14.42	13.786	12.788
ENSMUSG00000002221	Paxip1	27.25	23.39	20.38	21.79	8.75	14.16	22.39	21.87	20.64	26.37	20.312	21.086
ENSMUSG00000002222	Rmnd5a	47.01	48.51	43.05	45.83	28.13	36.08	40.72	40.54	36.07	43.89	42.506	39.46
ENSMUSG00000002227	Mov10	29.61	29.16	27.35	28.91	9.59	20.5	26.13	26.38	27.15	27.87	24.924	25.606
ENSMUSG00000002228	Ppm1j	23.61	24.06	25.2	26.61	9.35	9.82	23.52	24.11	26.99	23.69	21.766	21.626
ENSMUSG00000002233	Rhoc	214.84	215.91	205.48	212.01	76.52	126.67	220.81	220.97	216.34	197.19	184.952	196.396
ENSMUSG00000002240	Prr27	0	0	0	0	0	0	0	0	0	0	0	0
ENSMUSG00000002249	Tead3	38.15	33.83	45.07	38.88	37.5	36.14	39.56	31.44	43.26	36.77	38.686	37.434
ENSMUSG00000002250	Ppard	13.6	13.37	12.55	14.56	5.37	9.21	13.24	13.43	12.84	12.79	11.89	12.302
ENSMUSG00000002257	Def6	2.25	2.05	2.35	1.84	0.94	1.47	1.96	2.51	1.75	2.51	1.886	2.04
ENSMUSG00000002265	Peg3	165.89	144.89	157.34	134.7	100.32	123.17	156.14	141.45	131.26	178.53	140.628	146.11
ENSMUSG00000002266	Zim1	44.87	41.76	41.93	40.72	36.33	37.78	42.68	38.34	35.94	43.05	41.122	39.558
ENSMUSG00000002274	Metrn	17.96	12.82	16.81	15.97	2.56	4.1	14.16	14.14	12.55	17.58	13.224	12.506
ENSMUSG00000002279	Lmf1	22.1	21.11	19.8	21.5	10.73	13.16	19.24	19.91	21.53	18.78	19.048	18.524
ENSMUSG00000002280	Narfl	19.9	17.04	17.99	17.31	12.95	8.74	23.44	18.7	18.84	21.18	17.038	18.18
ENSMUSG00000002289	Angptl4	9	9.74	10.49	7.89	1.39	4.09	5.33	10.5	9.96	14.71	7.702	8.918
ENSMUSG00000002297	Dbf4	47.94	46.46	45.18	49.16	34.17	32.26	44.99	39.43	41.77	44.34	44.582	40.558
ENSMUSG00000002307	Daxx	21.75	21.3	20.77	22.18	6.92	11.38	22.12	20.96	21.36	23.84	18.584	19.932
ENSMUSG00000002308	Cd320	22.34	17.98	19.32	18.41	5.65	6.35	21.89	19.5	22.36	23.85	16.74	18.79
ENSMUSG00000002319	Ipo4	48.72	49.25	54.34	53.01	24.95	26.44	46.59	50.75	52.4	48.68	46.054	44.972
ENSMUSG00000002320	Tm9sf1	56.59	60.04	55.6	56.62	20.05	22.44	57.53	57.01	54.6	58.24	49.78	49.964
ENSMUSG00000002324	Rec8	13.05	15.72	14.63	14.85	5.08	3.98	8.12	13.14	11.53	10.5	12.666	9.454
ENSMUSG00000002325	Irf9	15.59	11.16	12.1	11.03	6.33	6.9	9.69	12.91	13.32	13.72	11.242	11.308
ENSMUSG00000002326	Gmpr2	28.36	24.15	21.53	24.99	8.51	13.68	26.68	25.33	22.43	26.72	21.508	22.968
ENSMUSG00000002329	Mdp1	44.9	51.02	47.7	49.59	24.25	23.68	49.16	43.97	45.43	44.22	43.492	41.292
ENSMUSG00000002332	Dhrs1	47.77	38.93	44.32	43.25	24	27.09	43.35	42.59	40.51	41	39.654	38.908
ENSMUSG00000002341	Ncan	0.34	0.3	0.45	0.21	0.13	0.28	0.26	0.3	0.37	0.56	0.286	0.354
ENSMUSG00000002342	Tmem161a	49.93	46.75	50.25	55.06	14.09	17.15	51.94	48.99	43.55	38.17	43.216	39.96
ENSMUSG00000002343	Armc6	12.47	10.13	9.12	11.22	1.14	3.64	9.06	11.01	7.44	11.53	8.816	8.536
ENSMUSG00000002345	Borcs8	34.95	30.47	27.98	28.22	15.56	20.73	29.74	26.63	28.33	30.2	27.436	27.126
ENSMUSG00000002346	Slc25a42	8.13	9.42	9.05	8.41	3.5	4.05	7.58	8.21	8	9.45	7.702	7.458
ENSMUSG00000002365	Snx9	35.31	32.78	31.24	30.71	21.76	25.51	32.87	30.4	30.89	36.36	30.36	31.206
ENSMUSG00000002372	Ranbp3	46.95	43.31	45.27	41.99	13.63	22.17	39.22	40.43	43.43	42.71	38.23	37.592
ENSMUSG00000002379	Ndufa11	31.73	31.38	30.23	30.46	10.72	13.36	29.97	30.81	30.61	30.14	26.904	26.978
ENSMUSG00000002384	Bmp8b	0.05	0.06	0.13	0.14	0.06	0	0.15	0.03	0.03	0.25	0.088	0.092
ENSMUSG00000002393	Nr2f6	33.57	30.4	34.62	31.51	12.84	14.53	28.65	37.86	28.25	32.61	28.588	28.38
ENSMUSG00000002395	Use1	62.91	61.98	62.58	65.38	19.07	29.19	55.41	68.08	67.96	76.74	54.384	59.476
ENSMUSG00000002396	Ocel1	1.36	1.83	3.17	2.13	0.98	1.82	1.84	1.49	3.28	1.5	1.894	1.986
ENSMUSG00000002409	Dyrk1b	14.26	13.82	16.01	16.22	6.7	7.4	10.79	13.95	10.66	12.7	13.402	11.1
ENSMUSG00000002413	Braf	12	12.7	13.32	12.19	15.94	15.16	11.63	11.85	9.44	13.1	13.23	12.236
ENSMUSG00000002416	Ndufb2	187.81	187.24	201.5	227.51	87.48	74.15	165.82	192.78	182.67	197.39	178.308	162.562
ENSMUSG00000002428	Hltf	17.83	18.24	18.35	19.12	14.81	15.25	16.6	16.13	14.84	17.62	17.67	16.088
ENSMUSG00000002455	Prpf6	45.67	43.93	45.13	43.27	30.78	42.59	41.22	40.26	38.73	43.18	41.756	41.196
ENSMUSG00000002458	Rgs19	25.84	23.64	22.4	22.81	13.68	16.52	27.46	27.1	27.08	30.2	21.674	25.672
ENSMUSG00000002459	Rgs20	0.08	0.72	0.06	0.23	0.34	0.25	0.14	0.11	0.17	0.22	0.286	0.178
ENSMUSG00000002475	Abhd3	0.93	1.04	0.41	1.04	0.42	0.64	0.72	0.71	1.08	0.97	0.768	0.824
ENSMUSG00000002477	Snrpd1	200.22	176.21	170.53	174.25	207.58	201.55	204.24	163.74	179.46	174.24	185.758	184.646
ENSMUSG00000002486	Tchp	9.19	8.07	8.32	9.6	6.69	7.01	8.22	9.18	6.66	10.62	8.374	8.338
ENSMUSG00000002489	Tiam1	12.34	13.17	12.51	10.95	8.54	11.09	11.82	12.55	9.7	12.54	11.502	11.54
ENSMUSG00000002496	Tsc2	34.33	35.32	33.32	34.99	17.31	21.96	32.08	33.27	31.69	31.52	31.054	30.104
ENSMUSG00000002500	Rpl3l	1.7	0.32	0.21	0.82	0.42	0.97	0.48	0.31	0.57	0.31	0.694	0.528
ENSMUSG00000002504	Slc9a3r2	29.48	28.88	28.6	30.69	15.11	22.71	30.69	30.94	29.76	29.54	26.552	28.728
ENSMUSG00000002524	Puf60	114.17	108.63	110.12	114.77	40.2	48.01	110	110.45	110.26	113.96	97.578	98.536
ENSMUSG00000002546	Golga2	54.32	55.46	50.55	48.58	27.34	37.69	46.51	47.11	48.44	51.71	47.25	46.292
ENSMUSG00000002550	Uck1	32.67	27.24	29.58	25.54	9.47	11.26	29.23	30.37	26.75	31.27	24.9	25.776
ENSMUSG00000002565	Scin	1.66	2.25	2.94	2.86	1.78	1.96	2.11	2.59	2.56	2.79	2.298	2.402
ENSMUSG00000002578	Ikzf4	4.48	3.07	3.66	4.66	1.75	1.73	3.11	5.22	4.52	2.98	3.524	3.512
ENSMUSG00000002580	Mien1	48.86	41.62	46.7	41.43	12.57	12.41	42.6	47.63	49.59	41.18	38.236	38.682
ENSMUSG00000002588	Pon1	0.1	0	0.07	0	0	0	0	0	0.23	0	0.034	0.046
ENSMUSG00000002602	Axl	62.99	73.02	72.33	72.51	22.25	32.69	68.06	69.4	64.32	79.09	60.62	62.712
ENSMUSG00000002603	Tgfb1	27.71	34.67	30.31	34.41	19.14	25.76	33.21	33.07	33.82	29.71	29.248	31.114
ENSMUSG00000002608	Ccdc97	30.31	27.18	32.97	32.26	15.03	18.8	29.14	30.26	26.08	26.16	27.55	26.088
ENSMUSG00000002617	Zfp40	12.77	9.44	12.58	10.76	11.01	9.84	10.21	9.86	9	12.4	11.312	10.262
ENSMUSG00000002625	Akap8l	39.05	35.98	33.52	39.49	26.75	29.18	35.15	34.76	38.72	36.9	34.958	34.942
ENSMUSG00000002633	Shh	1.86	0	0.62	0	0	0.31	0.21	0.39	0.51	2.25	0.496	0.734
ENSMUSG00000002635	Pdcd2l	19.77	20.14	21.63	19.62	11.15	9.74	19.55	19.57	20.35	18.49	18.462	17.54
ENSMUSG00000002658	Gtf2f1	29.46	26.01	30.14	25.84	28.56	28.49	22.58	23.32	26.55	27.17	28.002	25.622
ENSMUSG00000002660	Clpp	39.1	36.82	38.44	42.8	25.01	30.83	36.9	41.55	39.97	35.61	36.434	36.972
ENSMUSG00000002661	Alkbh7	16.93	20.22	16.8	20.2	4.35	6.12	16.04	25.15	16.89	19.52	15.7	16.744
ENSMUSG00000002664	Pspn	0	0	0	0	0	0	0	0.35	0.38	0	0	0.146
ENSMUSG00000002668	Dennd1c	0.46	0.29	0.34	0.46	0.15	0.26	0.24	0.37	0.63	0.65	0.34	0.43
ENSMUSG00000002679	Med6	44.54	39.63	38.08	39.94	26.53	25.86	41.86	37.98	43.95	49.03	37.744	39.736
ENSMUSG00000002688	Prkd1	9.81	9.7	9.48	10.01	3.77	5.23	9.94	8.99	8.7	9.7	8.554	8.512
ENSMUSG00000002699	Lcp2	0.69	2.76	2.29	0.95	0.77	2.24	2.1	1.84	1.32	2.27	1.492	1.954
ENSMUSG00000002718	Cse1l	96.97	97.54	98.87	101.35	70.52	64.44	107.33	100.74	92.85	109.56	93.05	94.984
ENSMUSG00000002728	Naa20	91.22	94.71	94.38	79.73	66.97	60.96	92	96.85	95.45	84.99	85.402	86.05
ENSMUSG00000002731	Prkra	33.75	29.1	28.49	34.42	14.62	19.53	26.63	28.83	29.3	33.27	28.076	27.512
ENSMUSG00000002732	Fkbp7	47.75	46.85	51.63	46.68	44.96	39.66	53.04	46.11	53.62	62.93	47.574	51.072
ENSMUSG00000002733	Plekha3	17.96	19.41	17.79	16.98	9.63	12.79	16.98	17.42	18.36	16.4	16.354	16.39
ENSMUSG00000002741	Ykt6	68.96	66.53	63.97	64.41	27.53	35.57	68.18	64.64	61.87	66.94	58.28	59.44
ENSMUSG00000002748	Baz1b	72.87	70.11	69.81	69.75	46.32	49.85	65.26	61.67	60.29	71.22	65.772	61.658
ENSMUSG00000002763	Pex6	15.58	13.95	14.39	13.64	3.25	4.2	12.81	13.37	13.77	15.42	12.162	11.914
ENSMUSG00000002767	Mrpl2	52.91	58.83	52.55	64.92	25.2	28.19	58.78	58.26	55.18	56.95	50.882	51.472
ENSMUSG00000002768	Mea1	74.49	70.03	70.99	64.37	39.71	50.75	64.85	73.1	70.39	66.78	63.918	65.174
ENSMUSG00000002769	Gnmt	0.33	0.8	0.21	0.4	0	0.31	0.73	0.87	0.34	0.36	0.348	0.522
ENSMUSG00000002771	Grin2d	1.23	0.36	0.91	0.34	0.31	0.69	0.66	0.83	1.06	0.88	0.63	0.824
ENSMUSG00000002778	Kdelr1	146.17	146.1	146.31	149.01	67.2	90.46	151	156.71	158.04	145.69	130.958	140.38
ENSMUSG00000002781	Tmem143	11.81	14.28	14.45	14.92	4.09	9.05	12.85	16.89	13.51	13.24	11.91	13.108
ENSMUSG00000002791	Pdxk-ps	0	0.13	0.13	0	0	0.05	0.04	0.04	0.08	0.17	0.052	0.076
ENSMUSG00000002797	Ggct	4.9	3.95	2.84	4.75	7.09	7.21	4.76	3.09	4.03	7.22	4.706	5.262
ENSMUSG00000002799	Jag2	7.35	6.67	6.31	7.14	1.94	3.27	6.1	7.3	6.92	7.56	5.882	6.23
ENSMUSG00000002803	Btbd6	13.76	12.27	12.62	12.85	3.88	5.56	13.07	12.49	11.49	13.71	11.076	11.264
ENSMUSG00000002804	Nudt14	14.79	12.94	15.71	13.3	2.62	3.21	11.36	12.28	12.05	13.2	11.872	10.42
ENSMUSG00000002808	Epdr1	23.04	19.54	17.45	18.6	9.14	8.59	18.44	19.79	19.45	17.76	17.554	16.806
ENSMUSG00000002812	Flii	58.34	64.79	63.37	62.84	46	51.06	58.51	61.27	60.3	56.42	59.068	57.512
ENSMUSG00000002814	Top3a	10.87	9.44	9.26	10.27	4.93	5.5	9.27	9.08	9.32	11.58	8.954	8.95
ENSMUSG00000002820	Atg4d	16.03	13.58	15.57	14.56	2.95	4.27	13.34	14.71	14.46	13.05	12.538	11.966
ENSMUSG00000002825	Qtrt1	9.19	10.55	9.25	9.13	3.92	5.7	10.81	9.98	9.99	10.35	8.408	9.366
ENSMUSG00000002831	Plin4	0.1	0.06	0.14	0.07	0.13	0.02	0.03	0.09	0.08	0.14	0.1	0.072
ENSMUSG00000002833	Hdgfrp2	45.53	44.35	43.22	43.71	23.53	31.37	45.08	40.56	43.63	45.15	40.068	41.158
ENSMUSG00000002835	Chaf1a	25.26	24.79	23.69	23.52	14.27	16.35	24.14	22.06	21.83	24.43	22.306	21.762
ENSMUSG00000002844	Adprh	86.65	82.46	87.95	92.42	29.89	31.14	84.69	77.78	84.27	81.9	75.874	71.956
ENSMUSG00000002845	Tmem39a	62.09	54.42	63.31	63.07	25.47	39.96	60.9	71.48	63.06	64.78	53.672	60.036
ENSMUSG00000002846	Timmdc1	29.45	28.34	26.9	29.24	16.14	18.42	29.21	28.39	30.16	28.95	26.014	27.026
ENSMUSG00000002847	Pla1a	0.3	0.43	0.3	0.52	0.1	0.06	0.31	0.87	0.21	0.33	0.33	0.356
ENSMUSG00000002870	Mcm2	69.72	70.91	71.87	70.97	25.34	30.94	67.14	63.11	64.06	65.21	61.762	58.092
ENSMUSG00000002871	Tpra1	25.84	24.38	31.87	24.18	7.04	9.6	18.85	24.79	20.8	26.04	22.662	20.016
ENSMUSG00000002881	Nab1	39.36	35.89	35.64	36.39	35.59	34.18	36.92	33.38	33.5	35.36	36.574	34.668
ENSMUSG00000002885	Adgre5	28.86	32.01	31.55	33.93	20.15	23.69	33.24	36.35	32.32	36.48	29.3	32.416
ENSMUSG00000002897	Il17ra	3.42	3.63	4.32	3.19	2.77	2.41	3.53	3.33	4.31	2.97	3.466	3.31
ENSMUSG00000002900	Lamb1	162.27	174.44	159.1	167.99	132.14	121.62	162.72	158.61	154.2	164.25	159.188	152.28
ENSMUSG00000002908	Kcnn1	3.21	1.97	3.35	1.69	1.87	0.63	2.08	1.96	2.85	1.85	2.418	1.874
ENSMUSG00000002910	Arrdc2	2.07	2.34	4.29	2.91	0.56	1.91	2.71	2.58	2.6	2.79	2.434	2.518
ENSMUSG00000002930	Ppp1r17	6.98	8.3	8.71	8.74	4.53	7.64	11.29	7.22	9.05	8.1	7.452	8.66
ENSMUSG00000002944	Cd36	100.44	96.3	101.97	92.37	56.67	71.65	91.33	106.09	109.36	97.82	89.55	95.25
ENSMUSG00000002948	Map2k7	37.79	39.48	35.8	38.67	19.74	23.99	35.08	37.09	38.72	36.61	34.296	34.298
ENSMUSG00000002949	Timm44	71.03	73.74	72.81	73.71	68.74	69.34	68.81	67.12	78.82	72.25	72.006	71.268
ENSMUSG00000002957	Ap2a2	52.9	50.76	50.77	50.43	19.23	26.04	50.65	48.57	46.61	54.13	44.818	45.2
ENSMUSG00000002963	Pnkp	14.16	15.1	15.21	16.91	4.98	5.05	16.38	14.67	13.81	15.28	13.272	13.038
ENSMUSG00000002968	Med25	47.68	45.91	50.84	42.68	19.41	35.84	41.49	49.34	49.37	50.73	41.304	45.354
ENSMUSG00000002980	Bcam	172.61	184.86	176.43	192.55	57.01	81.71	153.21	184.5	186.55	157.42	156.692	152.678
ENSMUSG00000002981	Clptm1	75.72	80.47	76.64	78.53	24.68	29.84	78.09	73.36	79.35	76.85	67.208	67.498
ENSMUSG00000002983	Relb	4.62	3.55	3.11	3.21	0.63	1.55	2.81	3.9	3.9	3.35	3.024	3.102
ENSMUSG00000002984	Tomm40	72.91	81.52	77.2	82.48	23.87	34	74.93	79.1	78.09	67.29	67.596	66.682
ENSMUSG00000002985	Apoe	369.9	367.34	375.44	361.39	189.25	285.09	338.57	390.52	392.93	404.08	332.664	362.238
ENSMUSG00000002992	Apoc2	1.18	0.21	0.26	0.5	0	0	0.27	0.21	0	0	0.43	0.096
ENSMUSG00000002996	Hbp1	66.26	77.71	85.51	78.88	54.07	56.42	73.9	73.69	72.57	76.03	72.486	70.522
ENSMUSG00000002997	Prkar2b	14.45	14.18	14.89	14.16	9.83	11.13	13.77	13.45	13.14	17.39	13.502	13.776
ENSMUSG00000003031	Cdkn1b	39.77	40.83	40.4	40.29	31.52	29.72	32.08	35.44	39.74	38.31	38.562	35.058
ENSMUSG00000003032	Klf4	10.01	9.06	8.96	9.33	4.7	5.56	8.14	9.26	9.88	12.56	8.412	9.08
ENSMUSG00000003033	Ap1m1	74.19	75.8	72.13	77.74	39.33	41.62	71.6	75.19	75.25	67.48	67.838	66.228
ENSMUSG00000003037	Rab8a	52.23	57.59	57.1	42.6	107.55	119.73	55.67	50.95	63.49	54.21	63.414	68.81
ENSMUSG00000003038	Hmgn2	781.32	742.46	786.72	743.4	412.38	447.23	695.22	709.43	658.98	756.04	693.256	653.38
ENSMUSG00000003039	Fam32a	40.84	37.19	39.32	38.95	21.72	25.46	36.6	35.8	37.77	44.05	35.604	35.936
ENSMUSG00000003051	Elf3	0.95	0.25	0.57	0.35	0.1	0.36	0.32	0.5	0.43	1.33	0.444	0.588
ENSMUSG00000003053	Cyp2c29	0	0	0	0	0	0	0	0	0	0	0	0
ENSMUSG00000003062	Stard3nl	39.9	40.99	41.73	42.67	9.82	16.85	39.01	39.81	40.87	45.96	35.022	36.5
ENSMUSG00000003068	Stk11	57.63	55.46	59.87	57.1	40.51	44.95	56.96	54.67	59.29	55.34	54.114	54.242
ENSMUSG00000003070	Efna2	12.31	10.68	12.27	12.26	5.58	9.02	11.66	11.86	10.84	12.14	10.62	11.104
ENSMUSG00000003072	Atp5d	399.6	426.88	413.95	460.09	91.41	125.74	381.79	425.77	428.45	383.33	358.386	349.016
ENSMUSG00000003099	Ppp5c	66.79	65.15	63.92	69.33	48.33	56.35	65.22	63.86	68.87	64.61	62.704	63.782
ENSMUSG00000003119	Cdk12	22.05	26.91	26.5	24.79	19.21	21.86	24.07	21.94	23.12	24.43	23.892	23.084
ENSMUSG00000003123	Lipe	4.32	4.25	4.66	3.53	1.37	2.15	3.19	4.79	3.76	4.81	3.626	3.74
ENSMUSG00000003131	Pafah1b2	82.03	77.44	76.95	74.65	35.66	42.65	79.24	74.58	75.46	83.37	69.346	71.06
ENSMUSG00000003134	Tbc1d8	11.48	11.63	12.15	12.36	8.29	8.69	11.71	13.55	11.96	11.56	11.182	11.494
ENSMUSG00000003135	Cnot11	24.61	27.7	26.74	26.28	15.99	17.04	28.05	24.4	24.1	30.69	24.264	24.856
ENSMUSG00000003153	Slc2a3	16.27	20.59	19.57	19.39	8.25	7.59	16.29	19.77	21.67	17.83	16.814	16.63
ENSMUSG00000003154	Foxj2	11.92	14.48	13.98	12.02	8.36	10.26	13.76	12.53	11.05	12.82	12.152	12.084
ENSMUSG00000003161	Sri	111.89	112.69	112.7	111.18	80.72	78.45	117.46	120.15	119.46	118.27	105.836	110.758
ENSMUSG00000003166	Dgcr2	50.6	48.71	48.9	47.6	11.35	17.13	46.96	46.6	45	51.33	41.432	41.404
ENSMUSG00000003184	Irf3	54.96	61.81	64.02	59.69	31.38	33.79	50.3	56.62	54.67	55.57	54.372	50.19
ENSMUSG00000003190	Bcl2l12	26.19	30.76	28.74	30.04	11.53	12.5	29.31	30.32	28.81	25.04	25.452	25.196
ENSMUSG00000003198	Zfp959	6.65	5.58	6.44	5.26	5.89	5.52	5.43	5.24	5.29	5.89	5.964	5.474
ENSMUSG00000003199	Mpnd	51.85	54.82	48.59	51.35	16.35	21.78	44.88	48.47	45.78	53.5	44.592	42.882
ENSMUSG00000003200	Sh3gl1	42.82	37.31	39.53	38.93	13.58	16.82	39.81	37.74	35.52	43.22	34.434	34.622
ENSMUSG00000003206	Ebi3	0.56	0.71	0.73	0.44	0.36	0.63	0.19	0.27	0.38	0.53	0.56	0.4
ENSMUSG00000003208	Ccdc94	8.65	9.62	7.01	8.06	6.63	5.29	7.68	10.13	7.98	9.89	7.994	8.194
ENSMUSG00000003226	Ranbp2	41.48	44.92	39.97	42.71	29.87	33.23	39.23	36.91	33.13	41.53	39.79	36.806
ENSMUSG00000003227	Edar	0.12	0.02	0.05	0.12	0	0.03	0.08	0.02	0.13	0.07	0.062	0.066
ENSMUSG00000003228	Grk5	18.75	19.88	19.11	19.59	12.5	12.86	19.54	20.18	18.05	17.77	17.966	17.68
ENSMUSG00000003233	Dvl3	44	46.34	47.54	45.2	27.41	36.13	46.56	46.46	44.04	44.73	42.098	43.584
ENSMUSG00000003234	Abcf3	33.7	34.14	28.71	32.59	18.73	17.92	36.61	28.14	30.44	39.54	29.574	30.53
ENSMUSG00000003235	Eif2b5	37.33	39.53	38.87	39.1	19.3	21.39	35.69	34.44	34.76	38.99	34.826	33.054
ENSMUSG00000003269	Cyth2	61.53	56.12	55.35	61.29	32.64	32.2	57	58.98	57.3	58.82	53.386	52.86
ENSMUSG00000003271	Sult2b1	0	0	0.99	0	0	0.31	0.09	0.2	0.28	0.2	0.198	0.216
ENSMUSG00000003273	Car11	7.66	4	8.25	3.93	5.04	4.56	6.61	5.5	8.49	7.58	5.776	6.548
ENSMUSG00000003279	Dlgap1	0.29	0.37	0.26	0.1	0	0.23	0.25	0.35	0.19	0.33	0.204	0.27
ENSMUSG00000003282	Plag1	9.54	10.05	9.42	9.9	9.26	7.9	8.61	9.75	8.11	10.56	9.634	8.986
ENSMUSG00000003283	Hck	1.34	1.08	1.15	0.57	0.84	0.97	0.78	1	1.01	0.76	0.996	0.904
ENSMUSG00000003299	Mrpl4	44.44	46.34	42.83	47.62	19.21	21.93	40.74	41.35	45.34	39.59	40.088	37.79
ENSMUSG00000003308	Keap1	29.03	30.13	28.09	28.31	10.99	14.56	26.38	27.56	27.64	28.83	25.31	24.994
ENSMUSG00000003309	Ap1m2	1.58	0.11	1.14	0.05	0	0.33	0.12	0.45	0.54	2.43	0.576	0.774
ENSMUSG00000003316	Glg1	80.75	86.82	80.52	87.05	43.95	52.64	79.74	77.5	68.17	83.18	75.818	72.246
ENSMUSG00000003341	Atp8b3	0	0.1	0.12	0.12	0	0.07	0.02	0.16	0.06	0.12	0.068	0.086
ENSMUSG00000003344	Btbd2	45.74	44.37	39.47	41.2	14.4	24.33	39.93	40.5	47.7	38.65	37.036	38.222
ENSMUSG00000003345	Csnk1g2	73.4	69.98	71.66	73.21	27.21	41.66	69.42	69.38	71.94	75.58	63.092	65.596
ENSMUSG00000003346	Abhd17a	46.25	45.28	47.74	49.91	8.79	12.65	47.11	47.39	45.06	47.07	39.594	39.856
ENSMUSG00000003348	Mob3a	19.81	17.07	18.35	16.71	5.58	8.9	19.45	17.74	16.92	20.06	15.504	16.614
ENSMUSG00000003352	Cacnb3	18.31	13.71	18.39	13.86	5.02	8.83	14.75	13.96	13.67	20.76	13.858	14.394
ENSMUSG00000003354	Ccdc65	0.79	0.3	0.36	0.25	0.31	0.24	0.22	0.46	0.65	0.4	0.402	0.394
ENSMUSG00000003355	Fkbp11	10.3	6.68	5.72	8.16	4.85	3.76	8.03	8.08	9.59	10.05	7.142	7.902
ENSMUSG00000003360	Ddx23	53.76	58.82	61.12	61.1	51.65	52.98	56.03	54.64	54.26	56.73	57.29	54.928
ENSMUSG00000003363	Pld3	39.58	36.84	38.77	37.92	17.57	28.59	49.57	43.3	44.88	45.7	34.136	42.408
ENSMUSG00000003378	Grik5	26.38	34.22	31.62	27.45	18.03	26.57	27.79	30.17	28	30.47	27.54	28.6
ENSMUSG00000003379	Cd79a	0.11	0.21	0.14	0.07	0	0	0	0	0.15	0	0.106	0.03
ENSMUSG00000003380	Rabac1	66.27	68.97	62.91	75.94	9.26	15.94	65.5	71.42	68.83	64.37	56.67	57.212
ENSMUSG00000003382	Etv3	12.84	14.96	13.78	14.23	5.15	6.99	13.5	14.76	13.02	13.87	12.192	12.428
ENSMUSG00000003402	Prkcsh	83.18	75.63	79	76.8	32.98	42.74	80.68	77.41	76.82	76.51	69.518	70.832
ENSMUSG00000003410	Elavl3	0.77	0.32	0.75	0.25	0.33	0.42	0.21	0.3	0.48	0.76	0.484	0.434
ENSMUSG00000003411	Rab3b	4	2.67	4.19	2.71	1.64	3.19	4.35	3.84	5.04	4.53	3.042	4.19
ENSMUSG00000003418	St8sia6	0.57	0.38	0.43	0.51	0.29	0.3	0.23	0.45	0.24	0.98	0.436	0.44
ENSMUSG00000003420	Fcgrt	25.35	24.83	24.5	23.05	6.53	10.67	24.95	29.56	28.31	30.88	20.852	24.874
ENSMUSG00000003421	Nosip	35.7	30.44	32.44	34.82	18.05	22.49	33.36	28.62	32.35	28.14	30.29	28.992
ENSMUSG00000003423	Pih1d1	68.07	59.44	53.02	69.14	44.36	45.64	53.54	48.68	59.03	57.69	58.806	52.916
ENSMUSG00000003429	Rps11	1308.9	1237.9	1266.96	1216.51	703.94	815.23	1213.93	1227.77	1199.57	1223.45	1146.84	1135.99
ENSMUSG00000003435	Supt5	64.47	65.42	64.15	62.36	35.26	48.18	63.02	61.96	62.51	66.16	58.332	60.366
ENSMUSG00000003436	Dll3	0.29	0.04	0.07	0	0	0.21	0.11	0.14	0.21	0.17	0.08	0.168
ENSMUSG00000003437	Paf1	66.54	65.54	78.99	68.12	155.93	153.95	81.35	79.27	85.94	76	87.024	95.302
ENSMUSG00000003438	Timm50	48.53	52.7	56.1	55.13	16.97	17.13	53.46	48.11	49.88	48.47	45.886	43.41
ENSMUSG00000003444	Med29	21.43	19.71	19	19.95	15.23	16.2	18.06	20.67	20.62	17.03	19.064	18.516
ENSMUSG00000003452	Bicd1	5.51	4.3	5.85	4.08	4.71	5.09	3.22	3.85	4.49	4.1	4.89	4.15
ENSMUSG00000003458	Ncstn	91.86	98.26	95.3	95.74	45.8	62.06	95.47	95.25	98.8	93.88	85.392	89.092
ENSMUSG00000003464	Pex19	92.22	91.72	88.55	90.05	37.32	46.08	96.07	89.57	87.72	93.08	79.972	82.504
ENSMUSG00000003469	Phyhip	0.45	0.51	0.56	0.31	0.54	0.23	0.56	0.55	0.51	0.81	0.474	0.532
ENSMUSG00000003476	Crhr2	4.48	5.91	6.76	6.08	2.82	3	4.95	5.89	6.03	4.81	5.21	4.936
ENSMUSG00000003477	Inmt	0	0	0.2	0	0	0.12	0.13	0.2	0.11	0.12	0.04	0.136
ENSMUSG00000003484	Cyp4f18	0.09	0.27	0.23	0.28	0	0.07	0.12	0.24	0.29	0.78	0.174	0.3
ENSMUSG00000003500	Impdh1	22.83	24.83	24.75	27.37	9.11	13.39	29.31	25.41	30.67	28.93	21.778	25.542
ENSMUSG00000003505	Psg18	0	0	0	0	0	0	0	0	0	0	0	0
ENSMUSG00000003518	Dusp3	54.86	65.83	54.92	62.64	22.82	31.43	58.88	64.2	56.3	55.37	52.214	53.236
ENSMUSG00000003526	Prodh	4.54	4.8	5.46	5.62	1.82	2.95	4.59	4.95	7.78	5.96	4.448	5.246
ENSMUSG00000003527	Dgcr14	14.31	13.49	15.18	14.18	6.9	7.88	12.61	13.13	13.38	13.57	12.812	12.114
ENSMUSG00000003528	Slc25a1	30.16	25.29	24.23	23.76	12.9	16.93	28.98	24.86	21.83	26.73	23.268	23.866
ENSMUSG00000003531	Dgcr6	23.34	22.64	20.3	20.9	6.99	10.32	20.76	23.93	21.81	23.15	18.834	19.994
ENSMUSG00000003534	Ddr1	138.67	145.78	137.91	152.09	31.11	46.2	128.94	142.57	135.24	126.19	121.112	115.828
ENSMUSG00000003541	Ier3	29.84	34.15	25.64	35.21	12.38	13.67	23	30.94	28.78	29.23	27.444	25.124
ENSMUSG00000003545	Fosb	0.36	1	0.59	0.5	0.39	0.3	1.43	0.79	0.41	0.4	0.568	0.666
ENSMUSG00000003546	Klc4	13.51	14.12	14.09	13.32	6.83	7.74	11.51	12.75	14.35	14.57	12.374	12.184
ENSMUSG00000003549	Ercc1	25.53	24.26	26.95	27	15.26	20.55	25.07	24.4	29.71	30.3	23.8	26.006
ENSMUSG00000003555	Cyp17a1	0.66	0.96	0.77	0.98	0.87	0.38	1.09	0.74	0.74	0.58	0.848	0.706
ENSMUSG00000003559	As3mt	28.97	33.54	29.75	32.47	16.93	19.21	31.97	34.09	30.79	31.59	28.332	29.53
ENSMUSG00000003573	Homer3	31.73	35.2	32.34	38.75	12.35	21.37	36.41	30.75	35.3	43.08	30.074	33.382
ENSMUSG00000003575	Crtc1	9.29	11.6	13.31	14.07	13.48	16.38	12.08	11.71	10.35	13.18	12.35	12.74
ENSMUSG00000003581	Rnf215	16.7	13.72	15.13	16.36	4.95	7.12	15.47	15.79	14.5	16.84	13.372	13.944
ENSMUSG00000003585	Sec14l2	1.81	1.85	1.46	2.19	1.36	1.43	1.75	1.69	0.97	2.01	1.734	1.57
ENSMUSG00000003604	Aven	17.31	19.7	19.16	18.16	11.05	12.35	20.73	17.78	15.61	15.74	17.076	16.442
ENSMUSG00000003617	Cp	0.89	1.8	0.59	0.8	1.88	1	0.9	0.63	1.7	1.48	1.192	1.142
ENSMUSG00000003623	Crot	24.89	25.97	24.13	25.83	13.89	16.15	25.59	24.37	23.18	26.33	22.942	23.124
ENSMUSG00000003644	Rps6ka1	15.69	13.15	16.01	15.22	5.56	8.66	15.99	14.6	15.04	16.17	13.126	14.092
ENSMUSG00000003657	Calb2	1.53	1.54	1.36	0.96	0.71	0.82	1.44	1.19	1.35	1.52	1.22	1.264
ENSMUSG00000003660	Snrnp200	49.76	49.82	48.36	49.26	25.94	34.46	42.81	45.15	42.55	50.27	44.628	43.048
ENSMUSG00000003662	Ciao1	33.81	33.8	38.29	39.71	19.92	26.77	34.49	37.93	31.52	34.16	33.106	32.974
ENSMUSG00000003665	Has1	0	0.05	0	0.04	0	0.05	0	0	0.05	0.04	0.018	0.028
ENSMUSG00000003680	Taf6l	31.38	27.53	32.66	30.23	21.68	17.07	29.32	28.67	25.85	28.73	28.696	25.928
ENSMUSG00000003721	Insig2	27.08	33.22	27.21	28.98	9.29	12.36	28.88	36.43	28.48	30.89	25.156	27.408
ENSMUSG00000003731	Kpna6	38.31	39.24	34.76	35.68	15.69	21.74	39.56	33.83	34.93	35.74	32.736	33.16
ENSMUSG00000003746	Man1a	15.69	16.2	15.73	15.85	9.41	11.19	17.12	15.07	15.79	17.26	14.576	15.286
ENSMUSG00000003752	Itpkc	4.58	4.55	4.95	4.86	1.63	1.93	5.22	4.77	5.78	5.35	4.114	4.61
ENSMUSG00000003762	Coq8b	8	7.25	7.71	7.38	1.57	2.86	7.33	8.16	8.64	9.95	6.382	7.388
ENSMUSG00000003778	Brd8	49.85	52.35	56.07	50.35	73.87	63.14	44.36	45.59	44.49	49.85	56.498	49.486
ENSMUSG00000003779	Kif20a	60.68	55.72	56.47	59.65	48.37	46.41	53.64	55.21	50.88	55.3	56.178	52.288
ENSMUSG00000003808	Farsa	33.61	30.49	32.02	33.78	12.86	17.73	32.96	32.13	30.88	33.53	28.552	29.446
ENSMUSG00000003809	Gcdh	24.83	23.07	26.44	27.86	13.2	14.02	26.19	25.02	24.96	28.93	23.08	23.824
ENSMUSG00000003810	Mast2	47.06	44.3	43.77	44.15	23.36	26.94	41.48	41.87	41.03	40.22	40.528	38.308
ENSMUSG00000003812	Dnase2a	8.61	5.89	5.24	4.89	2.07	3.23	5.14	6.56	6.23	6.85	5.34	5.602
ENSMUSG00000003813	Rad23a	56.98	63.91	54.67	59.17	29.39	38.79	48.9	57.34	58.21	49.41	52.824	50.53
ENSMUSG00000003814	Calr	766.3	714.13	674.85	676.36	752.8	828.81	760.15	693.12	709.81	729.91	716.888	744.36
ENSMUSG00000003824	Syce2	22.36	22.45	25.64	24.38	16.13	15.52	21.58	23.58	18.46	27.08	22.192	21.244
ENSMUSG00000003847	Nfat5	23.45	26.64	25.2	21.97	19.39	24.72	26.46	20.13	24.31	23.27	23.33	23.778
ENSMUSG00000003848	Nob1	32.32	31.11	30.75	26.67	15.44	14.52	30.6	28.6	32.33	31.99	27.258	27.608
ENSMUSG00000003849	Nqo1	3.68	2.28	2.66	2.11	0.78	1.35	2.48	3.63	2.65	5.08	2.302	3.038
ENSMUSG00000003863	Ppfia3	1.48	3.67	2.62	2.31	0.76	0.79	1.75	1.99	1.96	2.81	2.168	1.86
ENSMUSG00000003865	Gys1	84.69	103.53	95.62	102.91	47.08	55.32	91.64	104.62	108.71	91.51	86.766	90.36
ENSMUSG00000003868	Ruvbl2	57.76	53.24	48.74	55.71	18.35	23.85	51.73	51.53	48.47	52.13	46.76	45.542
ENSMUSG00000003872	Lin7b	1.02	0.2	1.1	0.37	0.85	0.81	0.53	0.52	2.25	0.49	0.708	0.92
ENSMUSG00000003873	Bax	55.17	52.25	53.72	64.52	17.96	25.26	59.78	59.44	55.7	52.02	48.724	50.44
ENSMUSG00000003882	Il7r	0.09	0	0.03	0.03	0	0.07	0.03	0.14	0	0.14	0.03	0.076
ENSMUSG00000003923	Tfam	54.79	53.93	61.84	61.05	69.1	79.7	68.76	58.7	62.04	59.84	60.142	65.808
ENSMUSG00000003929	Zfp81	8.21	7.28	7.45	7.08	6.8	6.53	7.41	7.02	7.01	7.99	7.364	7.192
ENSMUSG00000003934	Efnb3	64.45	71.52	72.13	74.15	31.39	43.89	73.92	77.01	70.83	64.09	62.728	65.948
ENSMUSG00000003948	Mmd	115.34	111.92	105.65	114.05	64.04	67.74	114.71	105.05	108.58	101.87	102.2	99.59
ENSMUSG00000003949	Hlf	6.92	5.54	6.35	6.09	5.62	5.19	4.73	6.13	6.68	5.09	6.104	5.564
ENSMUSG00000003955	Fam162a	300.47	326.49	299.45	331.27	187.51	204.34	317.73	336.72	363.62	300.05	289.038	304.492
ENSMUSG00000003970	Rpl8	1299.34	1198.87	1280.58	1280.96	447.54	543.42	1163.11	1186.61	1203.06	1325.96	1101.46	1084.43
ENSMUSG00000003974	Grm3	0.42	0.33	0.43	0.23	0.31	0.47	0.39	0.24	0.19	0.68	0.344	0.394
ENSMUSG00000003992	Ssbp2	59.72	57.02	55.7	50.16	40.85	48.14	50.72	54.13	51.21	53.04	52.69	51.448
ENSMUSG00000004018	Fancl	16.06	12.47	17.7	13.57	6.27	6.7	14.65	12.54	13.93	14.92	13.214	12.548
ENSMUSG00000004031	Brinp2	0.52	0.78	3.95	0.4	0.13	0.44	0.65	0.51	4.29	0.45	1.156	1.268
ENSMUSG00000004032	Gstm5	77.25	62.29	69.14	61.44	46.74	54.52	73.83	64.15	64.74	63.61	63.372	64.17
ENSMUSG00000004035	Gstm7	11.11	9.63	9.51	10.1	5.81	9.22	10.49	12.03	10.5	10.77	9.232	10.602
ENSMUSG00000004038	Gstm3	0	0	0	0	0	0	0	0	0	0.15	0	0.03
ENSMUSG00000004040	Stat3	38.52	35.77	37.53	41.2	32.91	46.09	37.8	39.25	36.53	36.57	37.186	39.248
ENSMUSG00000004043	Stat5a	5.24	5.05	5.37	5.81	1.22	3.78	5.29	5.17	5.99	5.8	4.538	5.206
ENSMUSG00000004044	Ptrf	205.56	213.33	185.21	204.98	94.74	120.21	183.24	195.8	182.2	184.69	180.764	173.228
ENSMUSG00000004054	Map3k11	21.48	24.03	23.34	22.93	7.45	9.97	20.89	23.37	22.35	22.92	19.846	19.9
ENSMUSG00000004056	Akt2	71.46	74.27	71.2	70.76	47.85	63.87	71.26	73.15	67.21	73.1	67.108	69.718
ENSMUSG00000004069	Dnaja3	40.29	44.51	38.46	41.14	23.24	26.88	39.76	40.49	40.69	38.12	37.528	37.188
ENSMUSG00000004070	Hmox2	74.68	77.86	69.55	73.28	47.98	54.4	68.25	75.33	72.47	69.91	68.67	68.072
ENSMUSG00000004071	Cdip1	77.01	79.99	74.06	76.17	24.99	32.88	75.79	79.83	69.38	66.37	66.444	64.85
ENSMUSG00000004085	Zak	80.54	81.95	69.68	79.59	58.38	59.34	73.03	70.99	68.41	64.29	74.028	67.212
ENSMUSG00000004096	Cwc15	96.95	94.49	84.95	82.91	118.98	108.62	86.94	87.96	84.94	93.71	95.656	92.434
ENSMUSG00000004098	Col5a3	0.56	0.14	0.4	0.15	0.14	0.19	0.29	0.19	0.25	0.73	0.278	0.33
ENSMUSG00000004099	Dnmt1	75.07	78	71.48	73.81	45.14	51.05	72.24	64.3	63.16	66.65	68.7	63.48
ENSMUSG00000004100	Ppan	32.44	29.96	27.69	27.13	17.51	19.99	32.49	28.62	27.99	35.44	26.946	28.906
ENSMUSG00000004105	Angptl2	60.45	58.52	58.58	59.43	37.11	44.09	49.02	58.29	60.22	58.72	54.818	54.068
ENSMUSG00000004110	Cacna1e	0.24	0.27	0.31	0.21	0.2	0.16	0.16	0.23	0.16	0.29	0.246	0.2
ENSMUSG00000004113	Cacna1b	0.57	0.26	0.64	0.24	0.35	0.2	0.41	0.37	0.28	0.47	0.412	0.346
ENSMUSG00000004127	Trmt10a	7.26	11.43	12.65	11.73	11.84	11.42	12.09	9.39	7.03	12.21	10.982	10.428
ENSMUSG00000004151	Etv1	23.6	23.99	25.29	27.24	41.04	43.62	21.1	23.46	22.52	22.52	28.232	26.644
ENSMUSG00000004187	Kifc2	2.48	2.48	2.44	1.68	1.14	1.98	2.44	2.37	2.95	2.88	2.044	2.524
ENSMUSG00000004207	Psap	245.67	253.13	259.43	250.92	85.8	111.96	250.32	261.97	251.89	275.08	218.99	230.244
ENSMUSG00000004221	Ikbkg	19.04	15.94	16.25	15.04	6.53	13.91	18.09	15.97	15.57	15.5	14.56	15.808
ENSMUSG00000004231	Pax2	0.03	0.06	0	0.03	0.06	0.04	0.06	0.06	0.17	0.03	0.036	0.072
ENSMUSG00000004233	Wars2	9.5	8.62	9.04	10.04	5.41	5.56	8.77	9.33	9.84	9.3	8.522	8.56
ENSMUSG00000004263	Atn1	49.76	45.44	49.36	43.12	41.52	53.32	43.19	50.23	46.04	46.08	45.84	47.772
ENSMUSG00000004264	Phb2	195.48	196.78	196.02	203.86	107.61	116.2	182.09	200.27	187.24	183.97	179.95	173.954
ENSMUSG00000004266	Ptpn6	3.52	3.68	3.43	2.94	2.42	3.62	4.07	3.63	3.44	5.06	3.198	3.964
ENSMUSG00000004267	Eno2	5.13	6.29	8.65	7.68	2.78	3.04	5.35	5.64	6.96	6.86	6.106	5.57
ENSMUSG00000004268	Emg1	95.83	90.2	88.44	87.72	26.36	36.79	87.26	80.06	79.82	89.66	77.71	74.718
ENSMUSG00000004270	Lpcat3	27.48	32.06	26.73	25.87	18.36	27.67	27.75	27.45	31.74	27.32	26.1	28.386
ENSMUSG00000004285	Atp6v1f	96.27	91.3	90.33	99.63	37.02	33.2	90.26	106.04	107.42	90.83	82.91	85.55
ENSMUSG00000004296	Il12b	0	0.15	0.21	0.3	0.21	0.06	0.39	0.26	0.27	0.15	0.174	0.226
ENSMUSG00000004317	Clcn5	51.7	58.71	55.24	60.6	30.21	38.87	54.6	53.47	48.06	52.67	51.292	49.534
ENSMUSG00000004319	Clcn3	25.51	27.27	26.61	26.49	14.53	17.33	26.16	25.18	24.15	25.86	24.082	23.736
ENSMUSG00000004328	Hif3a	37.28	44.2	41.38	46.85	23.32	31.68	42.66	38.27	39.27	42.01	38.606	38.778
ENSMUSG00000004341	Gpx6	0	0	0	0.08	0	0	0	0	0	0	0.016	0
ENSMUSG00000004344	Gpx5	0	0	0	0	0	0	0	0	0	0	0	0
ENSMUSG00000004347	Pde1c	4.33	3.68	3.71	3.56	3.47	3.47	3.04	3.4	3.36	2.86	3.75	3.226
ENSMUSG00000004356	Utp20	11.35	11.6	10.56	10.87	5.08	6.27	10.36	9.82	9.12	11.49	9.892	9.412
ENSMUSG00000004359	Spic	0	0	0	0.07	0	0.09	0.08	0	0.06	0	0.014	0.046
ENSMUSG00000004360	9330159F19Rik	0.22	0.2	0.33	0.08	0.13	0.13	0.17	0.14	0.2	0.41	0.192	0.21
ENSMUSG00000004364	Cul3	110.7	109.78	112.19	109.97	132.81	138.67	115.93	120.4	100.38	110.55	115.09	117.186
ENSMUSG00000004366	Sst	0	0	0	0	0	0	0	0	0	0	0	0
ENSMUSG00000004371	Il11	0.23	0	0	0.1	0	0	0.05	0.15	0.05	0.1	0.066	0.07
ENSMUSG00000004383	Large	23.86	24.31	22.02	21.34	8.75	11.61	20.57	21.21	21.59	21.65	20.056	19.326
ENSMUSG00000004393	Ddx56	33.99	34.12	31.35	29.87	10.16	11.7	28.23	28.37	27.77	31.57	27.898	25.528
ENSMUSG00000004394	Tmed4	49.25	44.48	44.61	43.77	19.29	24.66	43	45.24	45.02	44.94	40.28	40.572
ENSMUSG00000004415	Col26a1	44.06	22.75	34.98	23.51	9.62	18.38	31.65	32.47	31.92	45.58	26.984	32
ENSMUSG00000004446	Bid	6.37	5.58	4.22	5.67	2.7	3.43	4.3	5.78	5.22	5.12	4.908	4.77
ENSMUSG00000004451	Ralb	76.69	75.11	75.77	75.87	34.35	46.96	80.02	80.53	77.97	77.29	67.558	72.554
ENSMUSG00000004455	Ppp1cc	235.25	245.4	255.92	251.87	192.08	179.63	233.67	234.62	229.76	232.99	236.104	222.134
ENSMUSG00000004460	Dnajb11	83.69	86.35	81.84	87.02	51.37	53.46	88.62	83.72	85.37	83.15	78.054	78.864
ENSMUSG00000004462	Tbccd1	8.45	8.35	7.97	9.38	4.67	6.69	8.85	8.27	9.67	8.9	7.764	8.476
ENSMUSG00000004473	Clec11a	0.24	0.06	0.34	0.21	0.06	0.18	0.2	0.31	0.29	0.48	0.182	0.292
ENSMUSG00000004500	Zfp324	6.81	6.97	6.44	6.42	2.46	4.18	5.34	6.39	5.67	7.04	5.82	5.724
ENSMUSG00000004508	Gab2	14.27	13.3	14.27	14.19	14.58	14.02	13.2	14.7	15.9	14.48	14.122	14.46
ENSMUSG00000004530	Coro1c	93.74	92.66	93	99.48	53.62	65.69	104.65	93.17	92.49	103.21	86.5	91.842
ENSMUSG00000004535	Tax1bp1	80.42	75.9	76.78	74.1	74.94	79.57	75.54	76.02	73.42	77.42	76.428	76.394
ENSMUSG00000004540	Psg17	0	0	0.18	0.09	0	0	0.1	0	0.14	0	0.054	0.048
ENSMUSG00000004542	Psg19	0	0	0	0	0	0	0	0	0	0	0	0
ENSMUSG00000004552	Ctse	0.21	0	0.23	0.04	0	0.31	0.11	0.04	0	0.15	0.096	0.122
ENSMUSG00000004558	Ndrg2	127.56	142.28	128.87	135.12	87.39	100.18	129.59	142.45	141	122.5	124.244	127.144
ENSMUSG00000004561	Mettl17	24.31	17.85	24.62	20.05	10.24	6.3	22.22	20.14	14.45	20.57	19.414	16.736
ENSMUSG00000004562	Arhgef40	63.5	61.25	76.5	73.52	43.6	39.04	61.77	64.76	70.15	80.97	63.674	63.338
ENSMUSG00000004565	Pnpla6	20.08	20.18	21.77	20.91	9.16	9.21	18.76	17.98	19.44	24.65	18.42	18.008
ENSMUSG00000004567	Mcoln1	40.01	35.41	33.48	35.02	26.06	18.7	30.13	35.2	34.84	34.68	33.996	30.71
ENSMUSG00000004568	Arhgef18	10.63	12.53	12.04	10.27	4.13	6.12	9.75	10.63	12	12.16	9.92	10.132
ENSMUSG00000004591	Pkn2	56.02	58.48	51.67	55.52	43.71	45.89	52.49	52.71	50.69	52.77	53.08	50.91
ENSMUSG00000004609	Cd33	1.89	1.45	1.01	1.58	0.84	0.8	1.38	1.56	2.71	2.77	1.354	1.844
ENSMUSG00000004610	Etfb	299.96	310.49	293.42	310.43	130.51	165.52	267.76	324.38	316.84	278.25	268.962	270.55
ENSMUSG00000004612	Nkg7	0	0	0	0	0	0.2	0	0.19	0.2	0.18	0	0.154
ENSMUSG00000004613	Lim2	0	0	0	0	0	0	0.14	0	0	0	0	0.028
ENSMUSG00000004626	Stxbp2	50.89	40.14	48.28	48.11	30.79	36.91	53.53	55.31	49.99	43.08	43.642	47.764
ENSMUSG00000004630	Pcp2	0	0.07	0	0	0	0	0	0	0	0	0.014	0
ENSMUSG00000004631	Sgce	49.07	44.86	49.49	45.83	36.68	44.59	47.42	44.72	48.75	50.79	45.186	47.254
ENSMUSG00000004633	Chn2	8.32	7.88	9.41	7.03	6.89	6.6	9.23	7.48	7.79	8.91	7.906	8.002
ENSMUSG00000004637	Wwox	7.27	7.53	6.79	6.91	4.38	4.89	7.5	7.06	7.69	5.54	6.576	6.536
ENSMUSG00000004642	Slbp	73.53	65.9	69.77	62.61	30.79	33.64	62.46	62.5	64.7	70.4	60.52	58.74
ENSMUSG00000004651	Tyr	0.25	0.44	0.25	0.28	0.09	0.31	0.24	0.37	0.43	0.56	0.262	0.382
ENSMUSG00000004654	Ghrhr	0	0	0	0	0	0	0	0	0	0	0	0
ENSMUSG00000004655	Aqp1	33.55	30.08	33.42	32.93	7.88	12.62	31.5	32.44	32.99	31.98	27.572	28.306
ENSMUSG00000004661	Arid3b	9.24	10.32	10.34	11.26	5.45	6.43	13.45	10.55	10.81	10.1	9.322	10.268
ENSMUSG00000004665	Cnn2	176.47	153.71	161.95	157.21	64.44	86.14	176.7	157.15	163.73	160.43	142.756	148.83
ENSMUSG00000004667	Polr2e	63.98	64.16	62.3	69.18	33.93	37.64	62.77	66.06	69.38	62.86	58.71	59.742
ENSMUSG00000004668	Abca13	0	0.01	0.02	0	0.01	0.01	0.02	0.03	0.02	0.02	0.008	0.02
ENSMUSG00000004677	Myo9b	45.58	51.67	40.84	37.09	13.76	16.38	29.96	48.85	36	40.1	37.788	34.258
ENSMUSG00000004698	Hdac9	25.19	27.98	21.86	24.23	24.24	29.8	22.77	24.12	22.92	20.08	24.7	23.938
ENSMUSG00000004707	Ly9	0.29	0.15	0.32	0.29	0.38	0.16	0.15	0.3	0.24	0.49	0.286	0.268
ENSMUSG00000004709	Cd244	0.1	0	0.07	0.07	0.07	0.04	0.08	0.07	0.07	0.07	0.062	0.066
ENSMUSG00000004730	Adgre1	5.1	4.15	4.62	3.27	0.93	2.05	3.59	4.74	3.53	5.73	3.614	3.928
ENSMUSG00000004748	Mtfp1	13.04	11.72	13.49	11.96	4.06	5.53	10.97	14.37	13.98	11.4	10.854	11.25
ENSMUSG00000004768	Rab23	15.93	13.35	16.2	15.25	5.15	7.15	14.44	14.98	12	27.23	13.176	15.16
ENSMUSG00000004771	Rab11a	195.72	191.29	176.66	161.69	153.38	218.62	202.97	193.35	171.88	186.09	175.748	194.582
ENSMUSG00000004788	Eif2b2	31.77	43.88	44.1	39.8	35.16	36.26	32.95	45.17	33.4	42.18	38.942	37.992
ENSMUSG00000004789	Dlst	180.06	201.31	190.38	201.21	95.51	111.98	196.61	198.01	187.23	180.21	173.694	174.808
ENSMUSG00000004791	Pgf	4.87	6.02	5.02	4.73	3.69	5.44	5.53	6.6	5.25	6.44	4.866	5.852
ENSMUSG00000004798	Ulk2	29.45	29.08	28.62	25.76	15.93	20.4	26.17	26.85	24.6	27.1	25.768	25.024
ENSMUSG00000004814	Ccl24	0.8	0.25	0.51	0.51	0	1.09	0.8	0.77	1.11	0.95	0.414	0.944
ENSMUSG00000004815	Dgkq	11.58	10.13	12.14	11.44	4.99	3.52	10.39	10.81	6.94	15.12	10.056	9.356
ENSMUSG00000004821	Tmed11	0	0	0	0	0	0	0	0	0	0	0	0
ENSMUSG00000004837	Grap	5.88	4.39	4.92	5.49	2.17	2.64	4.97	5.82	16.46	5.68	4.57	7.114
ENSMUSG00000004842	Pou1f1	0.07	0	0	0	0	0	0	0	0	0	0.014	0
ENSMUSG00000004843	Chmp2b	57.17	52.49	55.51	52.69	43.27	44.48	52.93	55.54	52.99	63.99	52.226	53.986
ENSMUSG00000004846	Plod3	62.84	58.06	57.02	59.06	20.98	33.86	55.87	56.53	58.08	62.87	51.592	53.442
ENSMUSG00000004849	Ap1s1	84.64	79.52	79.99	83.15	30.37	45.02	77.55	84.36	84.91	67.07	71.534	71.782
ENSMUSG00000004864	Mapk13	4.76	2.02	4.76	2.61	0	0.92	2.86	2.96	4.09	4.8	2.83	3.126
ENSMUSG00000004865	Srpk1	61.67	51.59	53	60.37	31.5	36.48	54.14	51.59	47.28	59.14	51.626	49.726
ENSMUSG00000004872	Pax3	0.27	0.07	0.19	0.2	0.24	0.04	0.1	0.12	0.22	0.17	0.194	0.13
ENSMUSG00000004880	Lbr	42.51	40.58	40.72	44	22.07	18.65	35.6	37.51	34.02	36.31	37.976	32.418
ENSMUSG00000004885	Crabp2	11.48	3.94	8.88	2.6	3.09	5.09	5.86	6.36	3.22	16.52	5.998	7.41
ENSMUSG00000004891	Nes	58.87	57.34	53.39	58.5	36.91	50.47	66.37	57.31	56.55	56.62	53.002	57.464
ENSMUSG00000004892	Bcan	0.09	0.14	0.37	0.04	0	0.16	0	0.28	0.12	0.26	0.128	0.164
ENSMUSG00000004894	Hapln2	0.18	0	0.08	0.08	0	0	0	0.04	0.04	0.06	0.068	0.028
ENSMUSG00000004895	Prcc	51.63	50.42	51.48	50.53	25.3	30.96	47.58	47.64	49.45	49.88	45.872	45.102
ENSMUSG00000004896	Rrnad1	14.25	17.49	16.73	14.73	11.18	10.65	15.81	15.32	16.46	20.61	14.876	15.77
ENSMUSG00000004897	Hdgf	152.74	160.23	153.09	151.01	107.8	133.28	146.99	152.01	144.81	146.02	144.974	144.622
ENSMUSG00000004902	Slc25a18	0.16	0.1	0.05	0.15	0	0.12	0.11	0.1	0.11	0.15	0.092	0.118
ENSMUSG00000004929	Thop1	27.48	26.98	25.06	27.93	10.09	15.86	23.67	25.52	23.45	25.73	23.508	22.846
ENSMUSG00000004931	Apba3	14.37	16.95	14.4	17.13	4.82	4.38	13.95	16.69	16.48	17.75	13.534	13.85
ENSMUSG00000004933	Matk	0.89	0.71	2.08	0.33	0.12	0.33	1.26	0.82	0.94	1.7	0.826	1.01
ENSMUSG00000004934	Pias4	30.29	26.62	24.28	23.15	15.27	17.71	24.81	25.77	24.67	27.25	23.922	24.042
ENSMUSG00000004936	Map2k1	56.05	61.9	56.17	58.88	21.36	23.98	57.93	65.95	64.69	60.43	50.872	54.596
ENSMUSG00000004937	Sgta	59.73	57.32	59.79	63.14	32.13	41.91	60.06	60.06	62.9	55.51	54.422	56.088
ENSMUSG00000004939	Nmrk2	1.8	1.15	1.17	1.07	0.97	0.93	1.13	2.25	2.06	1.24	1.232	1.522
ENSMUSG00000004945	Tmem242	120.68	109.55	113.77	114.38	46.72	44.24	110.26	108.78	108.26	116.13	101.02	97.534
ENSMUSG00000004947	Dtx2	15.23	13.33	15.05	15.63	6.55	8.02	15.27	14.38	15.33	13.93	13.158	13.386
ENSMUSG00000004948	Zp3	0	0	0.08	0	0	0	0	0	0	0	0.016	0
ENSMUSG00000004951	Hspb1	394.28	422.87	365.87	447	140.93	153.42	349.44	385.05	371.53	307.24	354.19	313.336
ENSMUSG00000004952	Rasa4	1.88	0.88	2.64	1	0.36	0.77	1.35	2.82	1.71	3.69	1.352	2.068
ENSMUSG00000004961	Syt5	2.17	0.66	1.36	1.02	0.23	1.05	0.96	0.72	0.89	0.76	1.088	0.876
ENSMUSG00000004980	Hnrnpa2b1	1445.47	1362.52	1366.86	1299.1	1443.36	1429	1326.34	1256.68	1270.93	1476.59	1383.46	1351.91
ENSMUSG00000004988	Fxyd4	0	0	0	0	0	0	0	0	0	0	0	0
ENSMUSG00000004994	Ccdc130	11.82	8.91	11.08	13.84	10.58	10.54	10.69	10.71	13.5	7.77	11.246	10.642
ENSMUSG00000004996	Mri1	12.09	12.56	14.85	12.75	4.67	6.82	9.74	10.79	12.74	16.34	11.384	11.286
ENSMUSG00000005034	Prkacb	55.94	54.87	54.21	54.83	34.3	36.41	53.27	54.12	53.08	56.65	50.83	50.706
ENSMUSG00000005043	Sgsh	5.8	6.25	7.74	6.64	3.81	3.87	6.21	6.2	6.59	6.14	6.048	5.802
ENSMUSG00000005045	Chd5	0.22	0.13	0.15	1.42	0	0.08	0.12	0.06	0.1	0.23	0.384	0.118
ENSMUSG00000005054	Cstb	72.99	62.98	72.03	66.88	37.4	37.63	69.91	68.62	58.52	70.42	62.456	61.02
ENSMUSG00000005057	Sh2b2	1.22	1.07	1.25	1.23	0.34	1.17	1.42	1.27	4.37	2.41	1.022	2.128
ENSMUSG00000005069	Pex5	20.99	20.22	20.2	20.62	7.32	8.85	21.17	24.24	19.25	26.52	17.87	20.006
ENSMUSG00000005078	Jkamp	32.03	42.3	32.27	35.47	24.25	27.68	37.02	36.16	36.76	36.96	33.264	34.916
ENSMUSG00000005087	Cd44	35.85	36.28	33.97	34.25	24.2	29.72	36.84	33.42	32.7	32.92	32.91	33.12
ENSMUSG00000005089	Slc1a2	0.66	0.77	0.65	0.69	0.39	1.05	0.66	1.15	0.43	0.51	0.632	0.76
ENSMUSG00000005102	Eif2ak4	11.58	11.45	11.67	11.35	6.7	8.19	11.53	10.45	10.4	11.92	10.55	10.498
ENSMUSG00000005103	Wdr1	185.24	187.88	171.44	178.81	125.58	135.3	193.18	184.4	177.33	169.45	169.79	171.932
ENSMUSG00000005107	Slc2a9	0.18	0.38	0.66	0.76	0.39	0.74	0.58	0.28	0.81	0.75	0.474	0.632
ENSMUSG00000005124	Wisp1	43.59	45.25	44.16	42.85	19.32	26.33	43.34	43.56	43.29	47.74	39.034	40.852
ENSMUSG00000005125	Ndrg1	11.99	9.48	12.77	10.12	7.45	7.74	7.76	12.1	10.24	13.28	10.362	10.224
ENSMUSG00000005131	4930550C14Rik	0.26	0.5	0.43	0.33	0.17	0.88	0.36	0.25	0.71	0.41	0.338	0.522
ENSMUSG00000005142	Man2b1	28.7	32.12	31.04	30.63	11.57	15.83	30.69	32.01	29.65	32.87	26.812	28.21
ENSMUSG00000005148	Klf5	5.47	2.48	4.09	2.42	2.66	3.68	2.14	2.82	2.65	5.18	3.424	3.294
ENSMUSG00000005150	Wdr83	19.89	22.07	23.08	25.06	14.98	11.18	21.96	22.33	25.79	21.69	21.016	20.59
ENSMUSG00000005161	Prdx2	325.7	337.43	330.95	309.88	136.83	170.14	346.16	320.49	328.98	309.11	288.158	294.976
ENSMUSG00000005198	Polr2a	60.88	59.11	63.81	55.31	64.73	68.66	62.04	58.17	58.39	66.13	60.768	62.678
ENSMUSG00000005202	Shbg	0	0	0	0.24	0	0.08	0	0	0	0	0.048	0.016
ENSMUSG00000005204	Senp3	97.75	69.44	67.82	83.32	23.68	34.88	69.01	85.66	68.54	70.79	68.402	65.776
ENSMUSG00000005220	Corin	33.6	37.29	36.28	37.79	22.56	22.18	33.05	34.71	33.72	32.6	33.504	31.252
ENSMUSG00000005225	Plekha8	18.11	16.03	15.25	15.44	10.68	13.36	18.48	15.88	16.14	16.94	15.102	16.16
ENSMUSG00000005232	G6pc2	0	0	0	0	0	0.2	0	0.06	0	0	0	0.052
ENSMUSG00000005233	Spc25	67.98	71.59	71.08	75.06	78.04	71.11	66.26	64.81	64.49	65.63	72.75	66.46
ENSMUSG00000005237	Dnah2	0.6	0.16	1.15	0.44	0.25	0.18	0.29	0.74	0.86	0.95	0.52	0.604
ENSMUSG00000005251	Ripk4	1.97	1.47	2.03	1.48	0.64	1.04	2.27	3.45	3.48	4.38	1.518	2.924
ENSMUSG00000005262	Ufd1l	51.05	46.71	49.74	49.28	24.98	29.15	49.15	45.95	45.21	46.16	44.352	43.124
ENSMUSG00000005267	Zfp287	5.85	4.33	5.04	3.93	3.1	4.25	5.09	4.31	4.9	4.78	4.45	4.666
ENSMUSG00000005268	Prlr	1.64	1.28	1.01	1.21	0.61	1.25	0.8	1.3	1	1.56	1.15	1.182
ENSMUSG00000005299	Letm1	26.56	26.18	23.77	25.3	11.02	10.85	23.17	29.2	22.39	25.96	22.566	22.314
ENSMUSG00000005312	Ubqln1	71.72	68.92	64.76	68.2	42.99	47.48	67.59	65.51	65.37	69.96	63.318	63.182
ENSMUSG00000005320	Fgfr4	1.02	0.46	0.89	0.69	0.4	0.48	0.38	0.41	0.48	1.25	0.692	0.6
ENSMUSG00000005338	Cadm3	1.81	1.9	3.27	2.53	0.23	1.2	2.02	1.77	1.72	2.53	1.948	1.848
ENSMUSG00000005339	Fcer1a	0	0	0	0	0	0	0	0	0	0	0	0
ENSMUSG00000005354	Txn2	133.36	137.52	131.57	134.4	83.75	90.43	131.19	137.88	141.78	129.17	124.12	126.09
ENSMUSG00000005355	Casp14	0	0	0	0	0	0	0	0	0	0	0	0
ENSMUSG00000005357	Slc1a6	0.92	0.72	1.01	0.7	0.19	0.22	0.64	0.81	0.77	0.8	0.708	0.648
ENSMUSG00000005360	Slc1a3	12.55	9.6	11.74	9.08	5.51	9.43	12.16	10.03	12.54	13	9.696	11.432
ENSMUSG00000005362	Crbn	24.83	21.09	22.6	22.32	14.14	17.91	23.23	20.1	19.92	22.81	20.996	20.794
ENSMUSG00000005364	Il5ra	0	0	0	0	0	0	0	0	0	0	0	0
ENSMUSG00000005370	Msh6	33.09	33.28	32.69	31.52	25.46	25.7	31.4	30.29	28.83	32.55	31.208	29.754
ENSMUSG00000005371	Fbxo11	53.66	48.63	50.97	48	52.59	60.83	47.57	44.81	49.59	51.84	50.77	50.928
ENSMUSG00000005373	Mlxipl	0.69	0.86	1.37	0.73	0.34	0.82	0.99	0.63	0.51	0.84	0.798	0.758
ENSMUSG00000005374	Tbl2	14.41	16.3	17.57	16.93	7.52	7.82	14.4	16.26	13.96	15.75	14.546	13.638
ENSMUSG00000005378	Wbscr22	30.38	33.64	31.21	33.95	20.6	18.99	36.11	25.03	37.44	32.75	29.956	30.064
ENSMUSG00000005397	Nid1	104.96	104.03	107.41	100.78	60.64	75.14	104.25	105.48	96.04	112.81	95.564	98.744
ENSMUSG00000005410	Mcm5	70.31	67.51	62.37	66.22	29.39	31.1	66.22	54.96	52.89	61.02	59.16	53.238
ENSMUSG00000005413	Hmox1	23.49	21.31	21.69	23.58	9.25	11.95	20.85	26.91	21.39	22.36	19.864	20.692
ENSMUSG00000005417	Mprip	130.35	122.71	126.51	135.31	62.79	75.56	120.97	119.72	117.18	130.08	115.534	112.702
ENSMUSG00000005442	Cic	79.44	93.38	91	84.16	47.15	67.38	76.07	82.5	78.14	84.1	79.026	77.638
ENSMUSG00000005447	Pafah1b3	73.48	70.34	85.16	70.81	21.31	32.54	77.75	71	80.65	81.53	64.22	68.694
ENSMUSG00000005465	Il27ra	4.57	4.32	4.64	4.45	1.08	2.38	4.79	4.68	5.83	4.09	3.812	4.354
ENSMUSG00000005469	Prkaca	146.92	152.17	147.66	148.28	72.9	82.66	131.9	140.3	145.14	135.43	133.586	127.086
ENSMUSG00000005470	Asf1b	23.69	27.76	26.27	28.38	18.76	14.41	23.98	24.36	23.25	21.5	24.972	21.5
ENSMUSG00000005474	Myl10	0	0	0	0	0	0	0	0	0	0	0	0
ENSMUSG00000005481	Ddx39	54.71	60.07	56.92	65.2	19.92	18.4	53.46	54.19	53.75	53.89	51.364	46.738
ENSMUSG00000005483	Dnajb1	24.98	26.43	24.95	23.8	9	11.25	24.46	23.88	22.17	24.73	21.832	21.298
ENSMUSG00000005493	Msh4	0	0.03	0.03	0.04	0	0.07	0.06	0.1	0.19	0.03	0.02	0.09
ENSMUSG00000005501	Usp40	27.94	29.38	27.05	27.55	19.33	18.35	27.72	26.13	26.29	27.23	26.25	25.144
ENSMUSG00000005503	Evx1	0	0	0.1	0.03	0	0	0.24	0	0.07	0.1	0.026	0.082
ENSMUSG00000005505	Kbtbd4	22.65	18.51	20.86	19.67	5.4	7.87	18.47	18	16.88	20.68	17.418	16.38
ENSMUSG00000005506	Celf1	107.53	117.94	106.86	117.96	61.86	64.55	108.14	93.65	94.14	97.16	102.43	91.528
ENSMUSG00000005510	Ndufs3	214.29	228.46	236.77	231.98	86.26	89.84	222.86	236.08	227.3	223.24	199.552	199.864
ENSMUSG00000005514	Por	37.26	33.76	40.12	36.12	49.45	54.28	32.83	32.23	36.59	32.14	39.342	37.614
ENSMUSG00000005533	Igf1r	28.32	29.7	31.54	30.93	17.58	19.62	28.5	26.93	23.26	30.05	27.614	25.672
ENSMUSG00000005534	Insr	30.31	36.86	31.92	37.88	19.41	28.88	31.02	34.11	30.52	28.88	31.276	30.682
ENSMUSG00000005540	Fcer2a	0	0	0.13	0.04	0	0	0	0	0	0.08	0.034	0.016
ENSMUSG00000005547	Cyp2a5	0	0	0	0	0	0	0	0	0	0	0	0
ENSMUSG00000005553	Atp4a	0.12	0.53	0.17	0.58	0.46	0.09	0.36	0.35	0.22	0.45	0.372	0.294
ENSMUSG00000005566	Trim28	293.5	296.45	287.91	283.42	172.89	233.19	295.64	261.29	335.42	298.09	266.834	284.726
ENSMUSG00000005575	Ube2m	167.85	167.5	147.63	164.56	92.17	111.13	160.13	166.03	172.7	150.38	147.942	152.074
ENSMUSG00000005580	Adcy9	2.18	2.05	1.92	1.82	0.96	1.28	2	1.57	1.46	2.23	1.786	1.708
ENSMUSG00000005583	Mef2c	73.25	75.46	65.96	72.61	70.04	83.7	69.09	71.67	64.37	65.83	71.464	70.932
ENSMUSG00000005609	Ctr9	38.12	37.76	34.1	33.42	38.1	32.3	35.28	31.63	31.94	35.34	36.3	33.298
ENSMUSG00000005610	Eif4g2	667.86	658.56	660.27	659.74	590.43	594.47	649.73	633.41	615.96	678.04	647.372	634.322
ENSMUSG00000005611	Mrvi1	12.87	8.12	10.32	8.32	3.06	6.4	10.58	10.07	11.24	15.69	8.538	10.796
ENSMUSG00000005615	Pcyt1a	35.27	37.59	36.07	36.02	19.31	22.65	35.91	35.7	34.37	35.91	32.852	32.908
ENSMUSG00000005621	Zfp592	23.2	18.58	16.96	17.61	9.87	12.05	17.92	16.45	18.23	19.49	17.244	16.828
ENSMUSG00000005625	Psmd4	113.83	123.31	103.9	120.47	55.86	68.11	116.66	114.81	107.96	116.33	103.474	104.774
ENSMUSG00000005628	Tmod4	1.67	0.95	1.28	0.65	0	0.91	3.31	0.72	0.8	1.54	0.91	1.456
ENSMUSG00000005640	Insrr	0.21	0.14	0.25	0.07	0	0.04	0.13	0.1	0.08	0.14	0.134	0.098
ENSMUSG00000005649	Cabp5	0	0	0.06	0	0	0	0	0	0.06	0.11	0.012	0.034
ENSMUSG00000005656	Snx6	75.89	69.58	75.54	70.7	38.29	45.78	71.77	68.7	70.66	83.78	66	68.138
ENSMUSG00000005667	Mthfd2	25.73	23.73	20.38	22.97	10.21	10.41	22.51	21.6	24.55	19.37	20.604	19.688
ENSMUSG00000005672	Kit	13.78	14.27	12.9	12.81	7.49	6.51	12.25	11.53	11.1	11.74	12.25	10.626
ENSMUSG00000005674	Tomm40l	41.5	45.61	45.77	48.09	6.96	10.55	40.31	41.58	39	39.27	37.586	34.142
ENSMUSG00000005677	Nr1i3	0.15	0.1	0.16	0.06	0.07	0.15	0	0.12	0.1	0.13	0.108	0.1
ENSMUSG00000005681	Apoa2	1.17	1.82	1.26	3.92	1.92	1.87	1.2	1.48	2.43	1.07	2.018	1.61
ENSMUSG00000005682	Pan2	25.08	27.08	26.47	27.85	14.22	16.96	23.96	25.32	26.13	25.69	24.14	23.612
ENSMUSG00000005683	Cs	377.69	408.56	387.71	416.42	155.27	185.25	379.32	399.63	395.38	345.87	349.13	341.09
ENSMUSG00000005686	Ampd3	5.78	6.95	6.36	6.25	3.47	5.1	6.77	7.41	7.19	5.42	5.762	6.378
ENSMUSG00000005687	Bcas2	71.45	65.68	64.46	68.76	51.04	56.72	63.96	61.43	66.91	71.67	64.278	64.138
ENSMUSG00000005696	Sh2d1a	0.34	0	0.22	0	0	0	0	0	0	0	0.112	0
ENSMUSG00000005698	Ctcf	75.95	68.22	62.92	63.69	45.94	48.72	65.34	57.2	59.83	68.97	63.344	60.012
ENSMUSG00000005699	Pard6a	5.56	6.52	7.57	6.27	0.69	2.04	8.89	7.8	7.82	6.59	5.322	6.628
ENSMUSG00000005705	Agrp	0	0	0.2	0	0	0	0.18	0.2	0	0.19	0.04	0.114
ENSMUSG00000005716	Pvalb	0.37	0.58	0.93	0.44	0	0.53	0.76	0.7	0.85	0.92	0.464	0.752
ENSMUSG00000005718	Tfap4	6.14	6.06	6.15	6.21	2.68	4.79	4.84	6.53	7.04	8.33	5.448	6.306
ENSMUSG00000005732	Ranbp1	225.77	220.11	209.74	215.57	326.75	291.88	217.45	200.01	217.4	218.61	239.588	229.07
ENSMUSG00000005763	Cd247	0.19	0.18	0.03	0.11	0.11	0.3	0.21	0.15	0.14	0.17	0.124	0.194
ENSMUSG00000005774	Rfx5	15.61	12.63	17.23	14.66	10.04	7.4	9.31	11.3	9.69	12.58	14.034	10.056
ENSMUSG00000005779	Psmb4	188.98	196.73	194.09	207.71	60.94	56.95	189.38	190	187.11	199.21	169.69	164.53
ENSMUSG00000005800	Mmp8	0.12	0	0.04	0	0	0.05	0	0.04	0.08	0.3	0.032	0.094
ENSMUSG00000005802	Slc30a4	17.8	18.36	18.26	17.64	8.76	10.47	18.1	16.41	15.58	18.91	16.164	15.894
ENSMUSG00000005803	Sqrdl	2.34	3.75	3.28	4.14	1.8	2.16	4.99	2.95	3.72	2.95	3.062	3.354
ENSMUSG00000005804	Bloc1s6	29.52	32.14	34.22	29.23	12.99	18.15	27.67	28.63	30.79	29.4	27.62	26.928
ENSMUSG00000005813	Metap1	37.88	38.66	36.45	39.07	22.69	25.18	38.65	37.78	34.44	39.16	34.95	35.042
ENSMUSG00000005823	Gpr108	15.51	14.4	16.51	17.45	7.08	7.8	15.7	15.07	13.7	14.02	14.19	13.258
ENSMUSG00000005824	Tnfsf14	0	0.15	0.11	0.3	0.11	0.06	0.06	0.26	0.06	0.25	0.134	0.138
ENSMUSG00000005836	Gata6	80.39	78.5	79.08	78.88	75.94	78.68	80.57	81.61	77.21	78.15	78.558	79.244
ENSMUSG00000005846	Rsl1d1	106.72	108.49	107.99	98.49	80.46	79.42	103.41	100.59	107.05	104.86	100.43	99.066
ENSMUSG00000005864	Cnga2	0.14	0.03	0.06	0.14	0	0.18	0.16	0	0.25	0.18	0.074	0.154
ENSMUSG00000005871	Apc	29.27	37.22	28.29	31.13	29.99	32.37	31.46	29.07	25.08	29.71	31.18	29.538
ENSMUSG00000005873	Reep5	93.45	92.98	86.76	90.99	50.12	56.76	85.54	85.72	87.61	90.37	82.86	81.2
ENSMUSG00000005881	Ergic3	98.68	90.48	99.87	105.66	68.06	89.41	100.43	100	105.11	104.18	92.55	99.826
ENSMUSG00000005882	Uqcc1	63.07	72.07	67.67	67.68	37.12	49.18	67.52	68.76	64.47	61.84	61.522	62.354
ENSMUSG00000005883	Spo11	0	0.12	0	0.02	0	0.36	0.03	0	0.15	0.07	0.028	0.122
ENSMUSG00000005886	Ncoa2	27.73	29.55	25.3	27.26	30.95	25.86	25.89	24.07	25.37	25.53	28.158	25.344
ENSMUSG00000005891	Prl4a1	0	0	0	0	0	0	0	0	0	0	0	0
ENSMUSG00000005892	Trh	0.23	0.36	0.37	0.64	0	0.26	0.4	0.15	0.47	0.43	0.32	0.342
ENSMUSG00000005893	Nr2c2	26.67	24.72	23.44	23.61	11.79	14.51	21.48	20.94	21.28	25.85	22.046	20.812
ENSMUSG00000005897	Nr2c1	8.93	8.12	9.38	8.1	6.03	7.24	8.58	9.21	7.97	9.49	8.112	8.498
ENSMUSG00000005899	Smpd4	38.56	42.73	37.09	37.56	26.37	26.98	30.04	30.06	32.49	35.78	36.462	31.07
ENSMUSG00000005907	Pex1	9.01	12.44	14.3	12.49	3.29	8.79	9.86	8.68	13.71	13.98	10.306	11.004
ENSMUSG00000005917	Otx1	0.59	0.05	0.43	0.16	0.07	0.35	0.71	0.66	0.56	0.75	0.26	0.606
ENSMUSG00000005936	Kctd20	59.76	67.08	58.19	61.06	35.24	46.05	60.55	55.97	64.84	60.86	56.266	57.654
ENSMUSG00000005947	Itgae	0.07	0.16	0.05	0.02	0	0.06	0.13	0.09	0.07	0.05	0.06	0.08
ENSMUSG00000005949	Ctns	15.59	11.87	12.21	11.64	5.38	6.9	12.85	11.27	12.06	13.67	11.338	11.35
ENSMUSG00000005950	P2rx5	2.18	0.97	0.92	1.32	1.02	1.16	1.84	1.8	0.99	0.65	1.282	1.288
ENSMUSG00000005951	Shpk	0.56	0.75	0.63	0.6	0.07	0.47	0.57	0.59	0.42	0.81	0.522	0.572
ENSMUSG00000005952	Trpv1	0.06	0.17	0.04	0	0	0	0	0.1	0.04	0.03	0.054	0.034
ENSMUSG00000005958	Ephb3	23.97	22.67	27.89	24.42	6.92	10.69	23.21	24.39	23.33	27.9	21.174	21.904
ENSMUSG00000005968	Tuft1	4.66	4.55	4.78	5.54	2.52	3.96	5.66	5.53	5.26	5.07	4.41	5.096
ENSMUSG00000005973	Rcn1	164.91	150.74	160.44	143.9	94.17	111.34	165.82	151.88	152.5	171.43	142.832	150.594
ENSMUSG00000005980	Dnase1	0.05	0	0.03	0	0	0	0.07	0.08	0.25	0.07	0.016	0.094
ENSMUSG00000005981	Trap1	73.39	79.09	79.56	80.88	38.45	47.05	76.15	79.56	83.9	71.61	70.274	71.654
ENSMUSG00000005982	Naa60	40.03	35.7	34.68	37.81	30.22	43.79	40.81	37.06	39.83	38.86	35.688	40.07
ENSMUSG00000005983	1700037C18Rik	2.07	3.84	3.9	2.51	0.46	1.5	2.52	2.71	3.47	1.87	2.556	2.414
ENSMUSG00000005986	Ankrd13d	1.66	0.97	2.69	0.73	0.18	0.72	1.49	0.8	2.1	3.4	1.246	1.702
ENSMUSG00000005994	Tyrp1	0	0	0	0	0	0	0	0	0.11	0	0	0.022
ENSMUSG00000006005	Tpr	83.65	88.06	87.25	79.9	129.14	121.06	78.86	81.2	80.75	80.95	93.6	88.564
ENSMUSG00000006007	Pdc	0	0	0	0	0	0	0	0	0	0	0	0
ENSMUSG00000006010	BC003331	28.5	31.42	32.62	30.81	19.56	27.87	23.8	38.56	29.8	38.83	28.582	31.772
ENSMUSG00000006014	Prg4	0.95	0.23	0.92	0.13	0.44	0.63	0.33	0.4	0.64	0.42	0.534	0.484
ENSMUSG00000006019	Dhx34	6.27	7.36	8.19	6.5	2.02	4.01	5.78	7.68	6.07	7.23	6.068	6.154
ENSMUSG00000006021	Kptn	20.7	25.66	23.95	24.18	6.5	6.63	22.34	21.66	22.17	20.66	20.198	18.692
ENSMUSG00000006024	Napa	61.03	63.89	61.13	74.56	31.21	37.57	62.3	56.53	67.06	65.83	58.364	57.858
ENSMUSG00000006050	Sra1	91.5	82.77	85.49	82.95	40.14	45.01	79.43	91.23	79.65	77.96	76.57	74.656
ENSMUSG00000006056	Calcoco2	0	0	0	0	0	0	0	0	0	0	0	0
ENSMUSG00000006057	Atp5g1	515.29	563.86	547.79	589.71	167.05	198.01	501.52	584.82	555.48	477	476.74	463.366
ENSMUSG00000006058	Snf8	48.6	46.7	46.55	45.25	20.58	22.52	44.26	44.93	52.41	48.63	41.536	42.55
ENSMUSG00000006095	Tbcb	74.15	69.12	76.49	61.26	39.89	39.33	64.39	63.08	63.7	73.59	64.182	60.818
ENSMUSG00000006127	Inpp5k	14.86	14.29	14.35	13.53	8.92	9.76	15.15	13.84	12.21	16.19	13.19	13.43
ENSMUSG00000006134	Crkl	34.81	33.11	31.98	33.55	13.33	16.09	31.04	31.68	28.34	31.32	29.356	27.694
ENSMUSG00000006143	Upk3bl	0.49	0.1	0.2	0	0	0	0	0	0	0.82	0.158	0.164
ENSMUSG00000006154	Eps8l1	8.64	0.55	2.28	2.22	2.55	1.94	6.52	2.51	1.32	2.1	3.248	2.878
ENSMUSG00000006169	Clint1	68.92	67.37	67.8	64.12	53.75	58.12	68.45	66.07	70.09	72.77	64.392	67.1
ENSMUSG00000006179	Prss16	0.07	0.18	0.52	0.13	0	0.17	0.17	0.3	0.28	1.83	0.18	0.55
ENSMUSG00000006191	Cdkal1	12.55	12.71	11.48	12.62	10.9	8.68	13.29	10.86	11.44	13.39	12.052	11.532
ENSMUSG00000006200	Rhox6	0	0	0	0	0	0	0	0	0	0	0	0
ENSMUSG00000006204	5430419D17Rik	0.19	0.34	0.2	0.24	0.19	0.12	0.22	0.51	0.4	0.12	0.232	0.274
ENSMUSG00000006205	Htra1	45.36	47.64	49.95	49.22	31.79	37.8	50.03	57.29	47.24	54.73	44.792	49.418
ENSMUSG00000006215	Zbtb17	15.53	13.13	15.22	14.66	7.08	9.9	13.99	12.94	11.57	17.05	13.124	13.09
ENSMUSG00000006216	Clcnkb	1.46	0.81	0.68	2.49	0	0.09	0.46	0.38	0.54	0.31	1.088	0.356
ENSMUSG00000006218	Fam131c	0.55	1.39	0.93	0.82	0.57	0.49	0.76	1.12	0.97	1.17	0.852	0.902
ENSMUSG00000006219	Fblim1	60.38	52.7	52.41	51.49	25.37	46.5	59.65	58.29	53.86	55.82	48.47	54.824
ENSMUSG00000006221	Hspb7	487.18	536.89	457.67	528.05	281.13	349.67	449.77	491.48	487.72	348.92	458.184	425.512
ENSMUSG00000006235	Epor	2.88	2.31	2.36	2.1	0.65	0.56	2.97	1.84	2.52	2.7	2.06	2.118
ENSMUSG00000006241	Ccdc159	1.62	2.06	2.37	2.33	0.92	1.07	1.54	2.85	2.75	3.31	1.86	2.304
ENSMUSG00000006262	Mob1b	55.47	57.3	53.62	58.51	34.58	38.99	61.16	54.6	54.61	53.41	51.896	52.554
ENSMUSG00000006269	Atp6v1b1	0	0	0	0	0	0	0.05	0	0	0	0	0.01
ENSMUSG00000006270	Vax1	0	0	0	0	0	0	0	0	0	0	0	0
ENSMUSG00000006273	Atp6v1b2	69.61	72.43	66.39	68.36	22.17	27.77	68.94	72.85	67.83	69.29	59.792	61.336
ENSMUSG00000006276	Eps15l1	48.62	47.73	48.52	45.33	35.95	45.81	48.05	49.74	42.46	51.49	45.23	47.51
ENSMUSG00000006281	Tep1	4.35	4.07	4.42	4.43	1.52	1.58	3.56	4.1	3.6	4.21	3.758	3.41
ENSMUSG00000006288	Ttc5	27.67	23.75	23.44	24.19	9.03	11.84	22.76	23.46	23.11	25.19	21.616	21.272
ENSMUSG00000006289	Osgep	70.9	71.62	69.15	73.94	35.1	43.77	54.76	62.17	62.12	68.15	64.142	58.194
ENSMUSG00000006299	Aamp	101.95	101.01	100.67	107.19	34.03	48.27	100.01	100.21	98.58	100.55	88.97	89.524
ENSMUSG00000006301	Tmbim1	28.47	35.46	29.47	34.5	12.02	16.07	32.16	32.91	31.84	30.58	27.984	28.712
ENSMUSG00000006304	Arpc2	313.49	316.34	311.42	323.47	281.32	314.75	323.2	307.27	312.19	313.65	309.208	314.212
ENSMUSG00000006307	Kmt2b	26.46	27.91	26.23	28.58	20.7	31.41	28.78	31.3	30.57	27.18	25.976	29.848
ENSMUSG00000006310	Zbtb32	0.21	0	0.06	0	0	0	0	0.14	0	0.05	0.054	0.038
ENSMUSG00000006311	Etv2	0	0	0.32	0.2	0	0	0	0.21	0.11	0.1	0.104	0.084
ENSMUSG00000006313	Upk1a	0.77	0.49	0.72	0.83	0.58	0.25	0.38	0.35	0.38	0.42	0.678	0.356
ENSMUSG00000006315	Tmem147	74.1	82.07	76.72	78.65	20.52	25.98	67.16	85.74	71.55	75.78	66.412	65.242
ENSMUSG00000006333	Rps9	1412.43	1277.3	1405.25	1349.7	452.16	581.01	1287.26	1324.78	1304.2	1490.83	1179.37	1197.62
ENSMUSG00000006335	Tfpt	15.92	13.37	15.17	15.32	7.44	8.31	13.27	13.4	16.34	16.29	13.444	13.522
ENSMUSG00000006342	Susd2	8.08	6.48	7.19	6.84	4.01	6.25	6.76	7.4	6.63	8.94	6.52	7.196
ENSMUSG00000006344	Ggt5	10.24	5.21	4.39	6.28	1.53	4.36	7.09	6.35	6.18	5.74	5.53	5.944
ENSMUSG00000006345	Ggt1	1.09	0.04	0.43	0.59	0.55	0.21	0.47	0.9	0.16	0.17	0.54	0.382
ENSMUSG00000006356	Crip2	514.24	607.9	516.19	607.47	325.07	364.6	514.44	534.14	537.78	412.6	514.174	472.712
ENSMUSG00000006360	Crip1	158.35	162.97	167.74	197.65	61	67.37	180.47	160.75	169.98	164.27	149.542	148.568
ENSMUSG00000006362	Cbfa2t3	9.91	10.57	10.75	12.87	6.56	7.18	10.9	11.16	11.1	10.71	10.132	10.21
ENSMUSG00000006369	Fbln1	118.01	101.83	110.58	103.04	43.05	64.1	104.04	101.61	119.17	123.09	95.302	102.402
ENSMUSG00000006373	Pgrmc1	118.98	95.04	105.44	99.26	48.53	58.28	100.25	100.57	92.61	119.46	93.45	94.234
ENSMUSG00000006378	Gcat	6.36	3.44	4.63	6.11	0.57	2.09	6.08	5.09	4.88	5.92	4.222	4.812
ENSMUSG00000006386	Tek	65.46	71.39	66.6	70.02	39.07	49.48	76.06	66.87	68.75	66.25	62.508	65.482
ENSMUSG00000006389	Mpl	0.58	0.93	1.81	1.14	0.52	0.75	0.71	0.84	1.36	0.78	0.996	0.888
ENSMUSG00000006390	Elovl1	45.41	42.2	47.12	33.32	19.41	25.99	43.81	41.62	42.4	39.59	37.492	38.682
ENSMUSG00000006392	Med8	52.97	48.1	50.2	49.04	36.97	45.78	55.74	49.29	52.08	51.55	47.456	50.888
ENSMUSG00000006395	Hyi	21.53	17.92	17.96	17.65	9.45	9.65	18.11	20.23	18.39	23.08	16.902	17.892
ENSMUSG00000006398	Cdc20	83.49	80.42	77.7	82.19	24.45	23.88	71.31	74.07	70.64	76.34	69.65	63.248
ENSMUSG00000006403	Adamts4	3.43	2.85	2.9	2.21	0.95	2.2	3.03	4.25	3.38	4.22	2.468	3.416
ENSMUSG00000006411	Nectin4	0.48	0.08	0.2	0.14	0	0.17	0	0.28	0.09	0.64	0.18	0.236
ENSMUSG00000006412	Pfdn2	70	79.82	72.18	72.62	135.48	121.27	89.39	87.31	96.8	82.44	86.02	95.442
ENSMUSG00000006418	Rnf114	40.2	36.45	36.96	36.77	15.9	17.87	34.42	36.19	34.79	37.79	33.256	32.212
ENSMUSG00000006423	C330007P06Rik	21.86	19.83	19.34	18.69	13.37	16.53	19.08	16.93	17.34	22.41	18.618	18.458
ENSMUSG00000006435	Neurl1a	2.47	1.37	1.79	1.77	0.26	0.82	1.51	2.2	1.46	1.86	1.532	1.57
ENSMUSG00000006442	Srm	54.32	47.77	54.73	52.75	20.34	24.4	51.15	55.9	53.19	58.6	45.982	48.648
ENSMUSG00000006445	Epha2	7.95	8.84	8.08	8.12	2.92	5.3	9.92	8.75	8.7	8.19	7.182	8.172
ENSMUSG00000006456	Rbm14	33.95	33.84	32.99	33.11	11.86	13.38	29.5	29.6	29.94	31.29	29.15	26.742
ENSMUSG00000006457	Actn3	2.71	2.88	2.78	2.89	1.81	1.56	2.99	2.64	3.48	3.29	2.614	2.792
ENSMUSG00000006462	A530013C23Rik	0	0.04	0	0.04	0	0	0	0	0	0	0.016	0
ENSMUSG00000006463	Zdhhc24	8.15	7.79	9.01	8.6	4.96	4.23	7.59	8.48	8.06	7.63	7.702	7.198
ENSMUSG00000006464	Bbs1	2.97	2.68	3.1	3.27	1.29	1.64	2.74	2.5	2.67	3.19	2.662	2.548
ENSMUSG00000006469	Slc34a3	0	0	0	0	0	0	0	0	0	0	0	0
ENSMUSG00000006471	Ndor1	14.28	12.79	16.86	16.07	5.57	6.59	14.81	16.02	15.14	16.24	13.114	13.76
ENSMUSG00000006476	Nsmf	41.83	36.34	37.4	41.86	9.06	16.61	34.69	36.16	47.44	38.48	33.298	34.676
ENSMUSG00000006488	Prl7a1	0	0	0	0	0	0	0	0	0	0	0	0
ENSMUSG00000006490	Prl8a9	0	0	0	0	0	0	0	0	0	0	0	0
ENSMUSG00000006494	Pdk1	102.68	138.94	119.06	133.91	80.28	83	120.55	122.88	130.83	115.95	114.974	114.642
ENSMUSG00000006498	Ptbp1	186.69	183.25	186.58	174.02	121.08	149.69	175.97	172.58	168.17	207.06	170.324	174.694
ENSMUSG00000006517	Mvd	13.88	11.66	11.25	13.85	3.85	5.56	13.39	12.96	11.46	13.1	10.898	11.294
ENSMUSG00000006519	Cyba	63.99	64.81	59.26	66.16	17	25.34	67.36	69.78	70.29	65.92	54.244	59.738
ENSMUSG00000006522	Itih3	1.17	1.5	0.74	1.83	1.42	1.35	2.16	1.88	1.35	1.24	1.332	1.596
ENSMUSG00000006526	Tmem110	12.65	11.6	12.26	13.53	3.83	4.15	9.02	14.27	11.89	13.93	10.774	10.652
ENSMUSG00000006527	Sfmbt1	10.24	11.66	11.13	9.75	7.96	6.94	10.97	10.14	8.27	10.1	10.148	9.284
ENSMUSG00000006529	Itih1	0	0	0	0	0	0	0	0	0	0	0	0
ENSMUSG00000006538	Ihh	0.06	0.08	0.15	0	0	0.04	0.04	0.04	0	0	0.058	0.024
ENSMUSG00000006542	Prkag3	4.63	3.83	3.65	4.62	1.88	2.21	5.24	3.74	5.13	3.21	3.722	3.906
ENSMUSG00000006546	Cryba2	0	0	0	0	0	0	0	0	0	0	0	0
ENSMUSG00000006567	Atp7b	2.03	2.46	2.31	2.54	0.83	1.32	2.53	2.43	2.73	2.27	2.034	2.256
ENSMUSG00000006570	Defb2	0	0	0	0	0	0	0	0	0	0	0	0
ENSMUSG00000006574	Slc4a1	10.93	16.05	17.07	16.9	8.69	8.93	32.81	14.02	15.19	13.74	13.928	16.938
ENSMUSG00000006575	Rundc3a	1.78	0.53	1.19	0.84	0.64	0.55	0.84	1.08	0.84	2.31	0.996	1.124
ENSMUSG00000006576	Slc4a3	32.13	32.91	35.46	34.62	8.4	16.51	31.95	32.12	29.98	32.11	28.704	28.534
ENSMUSG00000006585	Cdt1	34.26	35.06	39.22	40.3	9.9	13.71	32.36	28.87	33.57	36.98	31.748	29.098
ENSMUSG00000006586	Runx1t1	12.39	12.59	11.92	12.66	12.11	13.28	12.12	11.36	10.43	11.42	12.334	11.722
ENSMUSG00000006587	Snai3	1.79	1.38	0.74	1.64	0.12	0.14	0.98	1.08	1.09	0.59	1.134	0.776
ENSMUSG00000006589	Aprt	92.69	96.06	98.6	97.53	23.09	45.02	102.33	102.4	98.89	102.28	81.594	90.184
ENSMUSG00000006599	Gtf2h1	33.6	27.12	31.4	31.88	36.82	39.2	34.69	28.29	32.75	31.06	32.164	33.198
ENSMUSG00000006611	Hfe	6.42	9.21	9.03	9.45	4.72	4.79	8.24	9.4	11.33	10.28	7.766	8.808
ENSMUSG00000006638	Abhd1	1.79	2.13	2.81	2.87	1.35	0.74	2.45	0.95	1.86	2.15	2.19	1.63
ENSMUSG00000006641	Slc5a6	8.02	4.88	8.74	8.92	4.46	3.52	7.37	7.36	7.59	7.69	7.004	6.706
ENSMUSG00000006642	Tcf23	0.1	0.15	0.2	0.08	0	0	0.09	0.15	0.09	0.15	0.106	0.096
ENSMUSG00000006649	Nphs1	0.14	0.4	0.29	0.43	0.53	0.2	1.01	0.85	0.28	0.7	0.358	0.608
ENSMUSG00000006651	Aplp1	24.63	21.8	22.42	23.65	11.72	17.13	24.26	23.91	23.44	23.29	20.844	22.406
ENSMUSG00000006673	Qrich1	83.53	87.78	86.5	81.83	42.49	55.5	81.71	78.32	72.04	82.49	76.426	74.012
ENSMUSG00000006675	P4htm	10.75	12.91	10.38	16.15	2.3	3.6	8.25	9.82	10.48	9.53	10.498	8.336
ENSMUSG00000006676	Usp19	91.22	80.28	80.81	86.72	27.11	36.1	82.98	77.38	79.52	83.64	73.228	71.924
ENSMUSG00000006678	Pola1	16.81	16.28	14.26	15.91	10.92	10.99	16.98	12.67	13.37	14.69	14.836	13.74
ENSMUSG00000006699	Cdc42	369.79	331.8	336.93	336.55	179.95	208.35	358.8	330.99	315.44	345.46	311.004	311.808
ENSMUSG00000006705	Pknox1	13.54	12.06	12.83	12.94	4.5	5.95	12.61	10.13	11.95	13.13	11.174	10.754
ENSMUSG00000006711	D130043K22Rik	0	0.07	0.17	0.04	0	0	0.08	0.57	0.06	0.02	0.056	0.146
ENSMUSG00000006715	Gmnn	69.47	67.89	63.54	70.44	44.1	35.31	65.92	56.36	59.01	59.87	63.088	55.294
ENSMUSG00000006717	Acot13	115.89	111.15	116.66	122.91	120.56	114.99	105.93	123	122.06	100.8	117.434	113.356
ENSMUSG00000006720	Zfp184	6.88	7.94	8.26	6.88	6.42	7.55	6.85	7.24	7.13	7.97	7.276	7.348
ENSMUSG00000006724	Cyp27b1	0.06	0.35	0.23	0.04	0.08	0.14	0.21	0.16	0.29	0.39	0.152	0.238
ENSMUSG00000006728	Cdk4	600.76	528.11	587.61	571.84	288.53	348.85	542.68	545.2	559.96	565.3	515.37	512.398
ENSMUSG00000006731	B4galnt1	1.23	0.75	1.18	0.62	0.54	0.81	0.81	0.68	0.88	1.22	0.864	0.88
ENSMUSG00000006732	Mettl1	24.95	24.08	23.75	23.73	6.87	11.41	23.09	25.27	20.59	24.12	20.676	20.896
ENSMUSG00000006736	Tspan31	76.65	74.16	76.72	76.87	28.72	40.42	77.55	74.44	78.7	80.16	66.624	70.254
ENSMUSG00000006740	Kif5b	146.44	152.9	135.8	128.21	134.02	124.89	144.49	126.07	128.99	134.57	139.474	131.802
ENSMUSG00000006763	Saal1	12.31	11.18	11.39	10.5	5.42	5.22	9.99	10.5	10.25	10.64	10.16	9.32
ENSMUSG00000006764	Tph2	0.05	0	0	0	0	0	0	0	0	0	0.01	0
ENSMUSG00000006777	Krt23	0.49	0.44	0.39	0.12	0	0	0.34	0.32	0.54	0.25	0.288	0.29
ENSMUSG00000006782	Cnp	10.04	9.38	9.23	10.98	2.3	4.51	10.08	10.82	11.44	11.52	8.386	9.674
ENSMUSG00000006784	Ttc25	0.6	0.22	0.44	0.48	0.13	0.2	0.43	0.3	0.25	0.39	0.374	0.314
ENSMUSG00000006800	Sulf2	163.5	166.05	175.46	162.21	129.33	164.02	161.23	153.24	152.45	181.34	159.31	162.456
ENSMUSG00000006818	Sod2	60.1	69.14	63.9	66.63	35.72	37.66	65.43	66.06	65.29	59.71	59.098	58.83
ENSMUSG00000006850	Tmco6	5.97	4.44	5.25	4.59	1.74	1.95	5.06	4.24	5.03	5.18	4.398	4.292
ENSMUSG00000006906	Stambp	16.75	19.09	20.75	19.84	13.5	17.43	22.56	18.03	19.07	19.91	17.986	19.4
ENSMUSG00000006920	Ezh1	11.88	14.2	13.19	13.14	10.65	9.58	12.07	12.38	12.94	12.3	12.612	11.854
ENSMUSG00000006930	Hap1	7.93	10.82	12.7	10.45	8.43	8.22	6.66	8.15	6.19	6.8	10.066	7.204
ENSMUSG00000006931	P3h4	39.34	37.39	39.13	39.51	9.47	17.21	39.19	38.97	36.94	42.32	32.968	34.926
ENSMUSG00000006932	Ctnnb1	419.27	412.43	401.3	408.12	178.38	255.94	401.11	403.61	385.69	429.91	363.9	375.252
ENSMUSG00000006941	Eif1b	98.56	90.98	95.91	92.93	46.45	59.29	96.65	94.95	95.39	101.35	84.966	89.526
ENSMUSG00000006948	Klk4	0	0	0	0	0	0	0	0	0	0	0	0
ENSMUSG00000006958	Chrd	1.64	0.96	1.79	0.59	0.21	0.34	0.85	0.96	0.68	1.58	1.038	0.882
ENSMUSG00000006998	Psmd2	159.29	157.59	155.97	158.42	93.68	97.82	152.88	144.7	144.62	155.65	144.99	139.134
ENSMUSG00000007021	Syngr3	0.45	0.29	0.49	0.24	0.3	0.23	0.26	0.24	0.36	0.56	0.354	0.33
ENSMUSG00000007029	Vars	53.05	49.41	51.28	51.99	36.35	26.87	45.16	48.93	44.24	51.7	48.416	43.38
ENSMUSG00000007030	Vwa7	0.48	0.7	0.34	0.44	0.26	0.15	0.45	0.54	0.36	0.41	0.444	0.382
ENSMUSG00000007033	Hspa1l	2.78	1.76	2.22	2.6	1.68	2.52	2.25	2.15	2.53	2.44	2.208	2.378
ENSMUSG00000007034	Slc44a4	0	0.04	0	0	0	0.05	0	0.04	0	0	0.008	0.018
ENSMUSG00000007035	Msh5	3.34	2.77	3.45	2.18	1.55	2.39	3.5	1.84	1.53	2.31	2.658	2.314
ENSMUSG00000007036	Abhd16a	28.54	34.42	34.14	35.68	11.14	14.42	32.43	34.25	36.88	34.34	28.784	30.464
ENSMUSG00000007038	Neu1	11.34	13.83	12.35	12.21	5.53	6.59	12.13	12.79	13.74	12.59	11.052	11.568
ENSMUSG00000007039	Ddah2	103.68	94.42	109.31	103.28	41.19	50.7	90.23	101.19	92.81	110.07	90.376	89
ENSMUSG00000007041	Clic1	213.56	219.65	208.15	229.41	104.13	114.23	214.21	203.18	208.23	207.13	194.98	189.396
ENSMUSG00000007050	Lsm2	73.96	78.96	84.78	77.24	84.69	108.83	85.15	69.62	79.69	79.56	79.926	84.57
ENSMUSG00000007080	Pole	15.84	17.64	16.78	18.56	11.35	12.36	17.35	14.69	14.36	14.64	16.034	14.68
ENSMUSG00000007097	Atp1a2	31.37	36.26	32.23	35.46	10.45	19.01	37.31	40.51	42.88	34.92	29.154	34.926
ENSMUSG00000007107	Atp1a4	0.12	0.16	0.34	0.23	0.16	0.13	0.14	0.29	0.14	0.15	0.202	0.17
ENSMUSG00000007122	Casq1	175.14	208.47	148.73	177.61	142.43	185.94	187.2	190.77	191.52	143.85	170.476	179.856
ENSMUSG00000007207	Stx1a	11.4	9.92	13.69	9.79	5.36	6.99	9.43	11.6	11.01	13.7	10.032	10.546
ENSMUSG00000007209	Ceacam9	0	0	0	0	0	0	0	0	0	0	0	0
ENSMUSG00000007216	Zfp775	2.94	3.28	3.19	2.83	0.68	1.45	2.54	3.97	2.29	3.71	2.584	2.792
ENSMUSG00000007279	Scube2	8.29	10.02	9.61	11.3	7.34	7.18	9.71	10.42	9.75	7.95	9.312	9.002
ENSMUSG00000007338	Mrpl49	40.64	40.82	41.26	43.1	27.08	25.25	41.03	33.74	38.25	38.09	38.58	35.272
ENSMUSG00000007379	Dennd2c	4.02	3.75	3.48	3.77	1.39	1.81	3.85	3.47	3.4	4.48	3.282	3.402
ENSMUSG00000007411	Mark3	53.82	53.03	53.05	53.65	33.56	38.18	53.52	51.75	53.31	52.47	49.422	49.846
ENSMUSG00000007415	Gatad1	133.38	122.19	120.28	118.85	135.57	136.25	129.8	124.2	121.47	108.81	126.054	124.106
ENSMUSG00000007440	Pcdha11	0	0.03	0.03	0.1	0	0	0	0	0	0.11	0.032	0.022
ENSMUSG00000007457	2310003L06Rik	0	0	0	0	0	0	0	0	0	0	0	0
ENSMUSG00000007458	M6pr	73.41	69.43	68.51	69.01	35.41	41.45	73.09	71.38	70.47	70.91	63.154	65.46
ENSMUSG00000007476	Lrrc8a	21.62	23.24	21.13	21.32	14.43	16.44	20.75	22.58	21.94	20.84	20.348	20.51
ENSMUSG00000007480	Mc5r	0	0	0.28	0	0	0	0	0	0	0.09	0.056	0.018
ENSMUSG00000007564	Ppp2r1a	198.95	206.71	206.41	204.16	79.54	97.49	197.19	202.83	194.17	189.55	179.154	176.246
ENSMUSG00000007570	Fance	19.32	15.84	19.6	19.56	7.84	10.03	15.64	14.22	18.62	19.51	16.432	15.604
ENSMUSG00000007589	Tinf2	20.7	21.22	21.09	21.48	9.41	10.86	20.35	17.5	18.47	19.67	18.78	17.37
ENSMUSG00000007591	Tssk4	0.36	0.69	0.65	0.96	0	0.34	0.83	0.4	0.43	0.57	0.532	0.514
ENSMUSG00000007594	Hapln4	0.19	0.34	0.15	0.33	0.05	0.21	0.43	0.37	0.52	0.12	0.212	0.33
ENSMUSG00000007603	Dus3l	23.08	22.02	21.71	22.19	9.25	11.1	20.59	21.11	21.91	21.43	19.65	19.228
ENSMUSG00000007610	Gtpbp3	13.61	13.64	13.19	11.72	2.65	3.85	13.37	13.78	12.03	15.83	10.962	11.772
ENSMUSG00000007613	Tgfbr1	52.7	49.61	52.84	49.25	31.86	36.99	55.39	48.33	48.21	57.85	47.252	49.354
ENSMUSG00000007617	Homer1	36.95	43.31	39.13	44.95	29.35	28.83	42.26	40.36	38.31	38.15	38.738	37.582
ENSMUSG00000007646	Rad51c	15.64	14.16	14.66	12.95	6.9	7.43	11.1	12.4	12.28	12.01	12.862	11.044
ENSMUSG00000007653	Gabrb2	1.87	1.8	1.37	2.27	1.86	1.8	2.45	2.08	2.15	2.31	1.834	2.158
ENSMUSG00000007655	Cav1	144.77	140.45	131.74	122.26	58.82	73.77	117.78	120.43	120.38	136.3	119.608	113.732
ENSMUSG00000007656	Arpp19	133.23	142.64	135.95	137.61	104.29	119.88	156.52	140.07	124.64	134.96	130.744	135.214
ENSMUSG00000007659	Bcl2l1	30.23	32.21	31.17	28.38	16.26	21.74	34.71	28.71	26.78	35.18	27.65	29.424
ENSMUSG00000007670	Khsrp	92.02	96.23	93.2	94.1	38.99	55.8	88.04	90.84	90.74	89.99	82.908	83.082
ENSMUSG00000007682	Dio2	2.16	2.38	2.08	2.54	1.97	2.25	2.09	2.64	2.19	2.46	2.226	2.326
ENSMUSG00000007721	Ccdc124	37.95	37.25	34.37	36.12	44.45	43.48	34.4	36.55	37.73	32.43	38.028	36.918
ENSMUSG00000007739	Cct4	226.24	217.87	211.5	222.01	98.76	108.16	218.26	205.21	193.3	218.42	195.276	188.67
ENSMUSG00000007777	0610009B22Rik	25.61	26.29	30.18	29.93	12.67	15.35	26.49	32.39	28.24	31.41	24.936	26.776
ENSMUSG00000007783	Cpt1c	9.93	8.31	11.6	8.15	2.86	4.98	10.41	10.08	10.73	10.8	8.17	9.4
ENSMUSG00000007805	Twist2	8.15	2.14	5.87	1.5	2.02	2.06	4.8	3.91	4.25	8.67	3.936	4.738
ENSMUSG00000007812	Zfp655	19.13	21.19	22.92	21.72	13.1	13.12	20.16	22.49	20.64	20.71	19.612	19.424
ENSMUSG00000007815	Rhoa	306.46	293.89	274.51	278.61	209.62	226.9	286.68	286.42	291.48	286.86	272.618	275.668
ENSMUSG00000007817	Zmiz1	52.58	58.91	54.11	54.66	33.55	39.59	50.59	49.35	50.3	50.37	50.762	48.04
ENSMUSG00000007827	Ankrd26	7.37	6.29	5.33	5.94	6.65	5	5.66	5.18	6.12	6.24	6.316	5.64
ENSMUSG00000007833	Aldh16a1	19.18	18.69	21.87	19.91	9.93	14.29	22.51	19.73	17.99	18.32	17.916	18.568
ENSMUSG00000007836	Hnrnpa0	205.4	181.13	189.66	199.2	57.17	65.92	175.68	178.85	173.1	214.58	166.512	161.626
ENSMUSG00000007837	Prrg2	11.96	10.08	9.43	10.48	2.98	6.17	10.48	10.6	9.02	10.77	8.986	9.408
ENSMUSG00000007850	Hnrnph1	567.57	509.68	509.31	467.39	302.06	355.8	486.18	427.31	497.16	611.69	471.202	475.628
ENSMUSG00000007867	Ift43	49.49	46.4	49.83	48.41	45.23	38.59	42.92	47.03	45.51	44.54	47.872	43.718
ENSMUSG00000007872	Id3	117.7	100.03	121.88	108.36	21.52	31.03	105.7	107.2	100.64	127.34	93.898	94.382
ENSMUSG00000007877	Tcap	73.88	69.91	57.41	66.6	32.04	43.17	68.3	58.33	50.01	42.74	59.968	52.51
ENSMUSG00000007880	Arid1a	54.66	60.88	58.13	55.98	37.64	46.25	54.28	56.09	51.82	54.53	53.458	52.594
ENSMUSG00000007888	Crlf1	1.67	0.5	2.47	0.29	0	1.51	0.53	0.71	0.89	1.95	0.986	1.118
ENSMUSG00000007891	Ctsd	271.32	290.71	296.92	297.85	97.29	138.3	292.97	315.8	315.42	293.33	250.818	271.164
ENSMUSG00000007892	Rplp1	1827.85	1639.6	1861.93	1803.9	477.31	613.35	1571.38	1835.89	1627.32	1942.16	1522.12	1518.02
ENSMUSG00000007907	Cabs1	0	0	0	0	0	0	0	0	0	0	0	0
ENSMUSG00000007908	Hmgcll1	1.31	1.08	1.91	1.19	0.55	1.93	2.21	1.9	1.73	1.44	1.208	1.842
ENSMUSG00000007944	Ttc9b	0.07	0.14	0.05	0	0.1	0	0.05	0	0.05	0.09	0.072	0.038
ENSMUSG00000007946	Phox2a	1.53	0.55	1.37	0.06	0.25	1.01	0.33	0.73	1.17	2.65	0.752	1.178
ENSMUSG00000007950	Abhd8	19.79	19.5	23.31	23.13	2.97	5.75	19.93	20.53	20	22.18	17.74	17.678
ENSMUSG00000007987	Ift22	15.62	13.79	16.09	19.83	5.43	9.05	12.56	13.26	12.41	18.62	14.152	13.18
ENSMUSG00000007989	Fzd3	12.16	8.47	8.08	7.97	4.4	6.03	7.64	7.94	6.45	8.59	8.216	7.33
ENSMUSG00000008028	1700008O03Rik	0.19	0.34	0.36	0	0	0.41	0.27	0.42	0.24	0.36	0.178	0.34
ENSMUSG00000008035	Mid1ip1	22.3	24.65	21.35	19.78	10.48	13.55	14.48	23.34	20.41	23.26	19.712	19.008
ENSMUSG00000008036	Ap2s1	132.92	124.75	127.46	130.67	32.51	58.18	121.01	124.92	128.83	125.06	109.662	111.6
ENSMUSG00000008090	Fgfrl1	43.38	47.34	37.23	46.34	13.15	19.92	40.1	38.5	37.4	44	37.488	35.984
ENSMUSG00000008129	4930432K21Rik	1.88	0.61	0.52	0.53	0	0.24	0.38	0.73	0.52	0.74	0.708	0.522
ENSMUSG00000008136	Fhl2	148.46	165.08	135.62	155.51	58.34	65.11	139.53	146.69	140.51	119.49	132.602	122.266
ENSMUSG00000008140	Emc10	72.1	69.06	71.6	76.28	30.05	39.61	66.44	74.91	70.11	63.69	63.818	62.952
ENSMUSG00000008153	Clstn3	2.27	1.46	1.7	1.23	0.32	0.57	1.98	1.63	1.6	2.36	1.396	1.628
ENSMUSG00000008167	Fbxw9	12.28	10.95	11.3	11.89	2.41	4.4	12.9	11.08	13.62	14.8	9.766	11.36
ENSMUSG00000008193	Spib	0.05	0.03	0.03	0.15	0	0	0	0.03	0.17	0.06	0.052	0.052
ENSMUSG00000008200	Fnbp4	49.55	55.41	57.75	48.55	40.78	45.59	54.78	46.98	46.98	55.95	50.408	50.056
ENSMUSG00000008206	Cers4	30.49	34.26	31.21	35.83	18.87	22.02	29.92	28.35	29.86	29.8	30.132	27.99
ENSMUSG00000008226	Scrn3	11.21	14.19	9.88	12.07	6.91	14.05	12.18	12.15	13.08	12.36	10.852	12.764
ENSMUSG00000008301	Phax	39.27	35.42	39.47	32.74	40.51	43.72	42	30.75	37.04	42.18	37.482	39.138
ENSMUSG00000008305	Tle1	14.68	13.52	17.3	11.71	14.21	13.2	13.09	11.88	14.49	18.69	14.284	14.27
ENSMUSG00000008307	1700109H08Rik	2.17	3.53	4.22	3.88	1.31	4.46	3.27	2.03	2.06	2.66	3.022	2.896
ENSMUSG00000008318	Relt	1.84	1.79	2.98	2.3	0.74	2.75	2.14	1.99	2.04	2	1.93	2.184
ENSMUSG00000008333	Snrpb2	69.32	50.6	49.91	64.66	73.32	66.79	54.51	49.22	51.29	65.52	61.562	57.466
ENSMUSG00000008348	Ubc	254.11	255.75	261.37	268.23	96.23	125.63	239.59	243.04	237.29	262.5	227.138	221.61
ENSMUSG00000008373	Prpf31	43.39	41.6	38.17	38.82	30.41	32.75	44.24	41.61	38.16	38.23	38.478	38.998
ENSMUSG00000008384	Sertad1	16.94	16.22	19.4	19.44	5.25	7.35	18.74	19.4	17.76	15.86	15.45	15.822
ENSMUSG00000008393	Carhsp1	65.66	65.25	60.82	67.73	17.46	25.48	63.47	57.38	58.18	57	55.384	52.302
ENSMUSG00000008398	Elk3	51.26	53.27	51.08	50.01	28.53	38.43	50.98	52.9	53.69	54.2	46.83	50.04
ENSMUSG00000008429	Herpud2	25.14	21.7	23.99	24.48	15.32	15.45	24.16	22.16	24.93	23.69	22.126	22.078
ENSMUSG00000008435	Rdh13	26.41	25.69	20.29	24.36	7.4	8	23.54	23.12	24.96	20.32	20.83	19.988
ENSMUSG00000008438	Adam21	0.1	0.06	0.03	0.09	0	0	0.03	0.03	0.03	0.09	0.056	0.036
ENSMUSG00000008450	Nutf2	157.69	165.19	155.81	152.03	107.52	114.4	143.14	149.61	151.35	160.75	147.648	143.85
ENSMUSG00000008461	Fut1	0.3	0	0	0	0.07	0	0.12	0	0.1	0.07	0.074	0.058
ENSMUSG00000008475	Arpc5	138.52	135.06	137.6	133.83	69.43	81.75	147.67	131.73	130.38	145.02	122.888	127.31
ENSMUSG00000008482	Rnf151	0.27	0	0	0	0	0.1	0.1	0.18	0	0.09	0.054	0.094
ENSMUSG00000008489	Elavl2	3.65	2.03	2.31	2.01	3.78	2.2	2.19	1.91	2.93	3	2.756	2.446
ENSMUSG00000008496	Pou2f2	0.71	0.49	0.54	0.45	0.36	0.96	0.87	0.5	0.55	1.01	0.51	0.778
ENSMUSG00000008540	Mgst1	54.19	45.05	54.98	45.91	18.75	25.97	50.92	55.54	64.93	54.6	43.776	50.392
ENSMUSG00000008575	Nfib	89.7	84.31	87.09	78.08	63.14	72.98	70.05	78.66	73.29	92.91	80.464	77.578
ENSMUSG00000008590	Htr3b	0.3	0	0.12	0	0	0	0.08	0.04	0.04	0.04	0.084	0.04
ENSMUSG00000008601	Rab25	1.17	0.1	0.41	0.1	0	0.27	0.21	0.3	0.42	1.74	0.356	0.588
ENSMUSG00000008604	Ubqln4	54.64	58.02	56.66	54.39	27.68	32.41	55.99	52.89	56.43	54.42	50.278	50.428
ENSMUSG00000008658	Rbfox1	2.83	2.39	2.5	1.84	2.06	2.56	2.44	2.73	2.14	3.47	2.324	2.668
ENSMUSG00000008668	Rps18	1403.74	1243.59	1409.78	1307.85	460.98	531.52	1262.33	1307.37	1290.37	1430.46	1165.19	1164.41
ENSMUSG00000008682	Rpl10	1869.71	1710.04	1750.7	1777.56	563.85	658.42	1665.59	1657.23	1623.72	1880.5	1534.37	1497.09
ENSMUSG00000008683	Rps15a	1215.88	1295.76	1307.24	1149.74	410.76	404.94	1031.03	1309	1095.63	1335.49	1075.88	1035.22
ENSMUSG00000008690	Ncaph2	70.65	68.29	63.04	64.91	27.14	30.25	59.43	64.28	61.53	68.71	58.806	56.84
ENSMUSG00000008730	Hipk1	36.85	39.01	34.94	37.07	35.33	39.81	34.52	34.13	33.82	35.64	36.64	35.584
ENSMUSG00000008734	Gprc5b	16.54	15.85	12.57	13.98	6.31	10.44	11.67	12.96	16.73	15.1	13.05	13.38
ENSMUSG00000008763	Man1a2	35.39	38.36	29.68	36.13	85.34	91.54	39.85	38.72	29.87	32.97	44.98	46.59
ENSMUSG00000008789	Ceacam5	0	0	0	0	0	0	0	0	0	0	0	0
ENSMUSG00000008813	Tppp2	0	0	0	0	0	0	0	0	0	0	0	0
ENSMUSG00000008822	Acyp1	43.02	37.74	38.68	39.52	24.96	23.97	40.38	39.92	43.67	39.87	36.784	37.562
ENSMUSG00000008843	Cldn13	0.47	0.2	0.41	0.3	0	0	1.09	0.4	0.97	0.1	0.276	0.512
ENSMUSG00000008845	Cd163	0	0.04	0	0.02	0	0	0.04	0.03	0	0	0.012	0.014
ENSMUSG00000008855	Hdac5	68.39	68.53	66.93	75.81	20.25	24.63	62.88	62.17	63.61	58.89	59.982	54.436
ENSMUSG00000008859	Rala	51.77	50.04	47.72	48.33	48.62	49.24	49.91	50.13	47.55	51.62	49.296	49.69
ENSMUSG00000008874	Clec3a	0.37	0	0	0	0	0	0	0	0	0.23	0.074	0.046
ENSMUSG00000008892	Vdac3	282.29	291.64	265.65	284.18	123.02	136.94	281.62	262.55	252.72	249.11	249.356	236.588
ENSMUSG00000008932	Slc1a7	0	0.09	0	0	0.13	0	0	0	0	0.1	0.044	0.02
ENSMUSG00000008958	Vps72	58.73	54.11	54.18	58.79	31.31	41.29	51.92	56.73	56.38	54.79	51.424	52.222
ENSMUSG00000008976	Gabpa	52.69	52.44	49.69	50.78	73.44	77.44	53.99	48.95	45.75	51.67	55.808	55.56
ENSMUSG00000008999	Bmp7	64.25	74.04	69.76	75.57	48.98	48.57	68.78	68.14	70.01	58.51	66.52	62.802
ENSMUSG00000009013	Dynll1	589.91	543.09	526.95	482.07	519.98	584.89	572.58	516.84	553.15	564.8	532.4	558.452
ENSMUSG00000009030	Pdcl	30.85	27.5	32.01	27.48	31.38	33.13	28.81	31.99	25.37	29.82	29.844	29.824
ENSMUSG00000009035	Tmem184b	53.82	50.59	49.78	51.64	18.8	29.2	50.29	52.29	51.05	48.81	44.926	46.328
ENSMUSG00000009047	Gm5965	0	0	0	0	0	0	0	0	0	0	0	0
ENSMUSG00000009070	Rsph14	0	0	0	0	0	0	0	0	0	0	0	0
ENSMUSG00000009073	Nf2	59.29	65.62	58.73	64.33	39.27	44.51	59.06	60.18	59.82	55.36	57.448	55.786
ENSMUSG00000009075	Cabp7	0.05	0	0	0	0.15	0.08	0.04	0	0	0	0.04	0.024
ENSMUSG00000009076	Zmat5	17.09	23.63	18.21	24.11	6.12	8.88	21.64	18.1	17.76	18.61	17.832	16.998
ENSMUSG00000009079	Ewsr1	354.64	366.33	359.44	333.92	454.44	612.55	363.15	345.05	343.56	407.88	373.754	414.438
ENSMUSG00000009090	Ap1b1	39.37	35.94	39.27	35.81	15.95	19.79	41.88	37.6	35.55	34.23	33.268	33.81
ENSMUSG00000009092	Derl3	0.71	0.83	0.62	0.59	0.15	0.54	1.16	0.38	0.57	0.45	0.58	0.62
ENSMUSG00000009093	Gstt4	0	0	0	0	0	0	0	0	0.13	0	0	0.026
ENSMUSG00000009097	Tbx1	2.64	0.38	2.39	0.21	0	0.97	1.12	1.14	1.57	3.33	1.124	1.626
ENSMUSG00000009108	Gnat2	0.46	0.81	0.85	0.85	0.38	0.57	0.36	0.32	0.61	0.09	0.67	0.39
ENSMUSG00000009112	Bcl2l13	33.11	35.38	27.85	35.99	10.41	16.44	34.07	35.7	34.55	40.3	28.548	32.212
ENSMUSG00000009114	2610028H24Rik	0	0	0	0.07	0	0	0	0	0	0	0.014	0
ENSMUSG00000009115	Spatc1l	0	0	0	0	0	0	0	0.1	0	0	0	0.02
ENSMUSG00000009145	Dqx1	0.52	0.44	0.37	0.35	0.68	0.17	0.23	0.46	0.67	0.43	0.472	0.392
ENSMUSG00000009185	Ccl8	0	0	0	0	0	0	0	0	0	0	0	0
ENSMUSG00000009207	Lnpk1	19.33	19.36	17.21	19.67	14.37	11.21	16.68	16.01	18.59	18.91	17.988	16.28
ENSMUSG00000009210	Prr29	0	0	0.1	0.15	0	0.35	0.34	0	0.25	0.09	0.05	0.206
ENSMUSG00000009214	Tmem8c	2.83	0.09	0	0.08	0	0.17	0	0.17	0	0.43	0.6	0.154
ENSMUSG00000009216	Fam163b	0.58	0.62	0.47	0.48	0.51	0.63	0.87	0.77	0.56	0.49	0.532	0.664
ENSMUSG00000009246	Trpm5	6.21	3.4	4.58	2.39	1.83	2.79	3.34	3.58	4	6.79	3.682	4.1
ENSMUSG00000009248	Ascl2	0.1	0.24	0.19	0	0	0	0.07	0.06	0.07	0.13	0.106	0.066
ENSMUSG00000009281	Rarres2	30.01	24.72	24.19	24.94	11.23	11.26	24.19	27.26	27.35	27.72	23.018	23.556
ENSMUSG00000009291	Pttg1ip	69.43	70.85	73.85	69.98	24.2	34.11	68.63	72.16	68.24	72.04	61.662	63.036
ENSMUSG00000009292	Trpm2	0.13	0.08	0.09	0.06	0	0.06	0.12	0.17	0.35	0.52	0.072	0.244
ENSMUSG00000009293	Ube2g2	41.93	42.13	40.88	44.35	19.3	26.15	40.41	42.17	40.03	40.15	37.718	37.782
ENSMUSG00000009350	Mpo	0.54	0.58	0.61	0.41	0.39	0.28	1.87	3.09	0.72	1.46	0.506	1.484
ENSMUSG00000009356	Lpo	0	0.25	0.03	0.03	0	0	0.03	0.06	0	0	0.062	0.018
ENSMUSG00000009376	Met	3.85	4.2	4.05	3.55	2.13	3.57	3.99	3.98	3.06	3.74	3.556	3.668
ENSMUSG00000009378	Slc16a12	18.38	22.67	21.02	22.62	7.61	10.15	26.46	24.04	24.98	21.27	18.46	21.38
ENSMUSG00000009394	Syn2	1.7	1.32	1.45	1.02	0.39	0.73	1.79	1.8	2.06	2.45	1.176	1.766
ENSMUSG00000009406	Elk1	16.91	16.08	15.35	16.75	6.48	8.64	15.94	15.8	16.1	15.39	14.314	14.374
ENSMUSG00000009418	Nav1	47.86	58.43	51.06	62.91	32.2	37.75	49.52	51.86	47.28	50.1	50.492	47.302
ENSMUSG00000009470	Tnpo1	67.87	67.42	62.5	68.08	34.75	40.7	62.17	61.74	58.74	65.73	60.124	57.816
ENSMUSG00000009471	Myod1	1.61	0.05	0.05	0	0	0.25	0.06	0.05	0.16	0.76	0.342	0.256
ENSMUSG00000009487	Otog	0.08	0	0.01	0.01	0	0	0	0.05	0.03	0	0.02	0.016
ENSMUSG00000009535	Rnmt	23.65	23.89	21.68	24.9	12.33	16.21	25.29	24.89	25.2	29.68	21.29	24.254
ENSMUSG00000009545	Kcnq1	8.4	10.54	11.22	12.65	4.32	4.32	8.64	10.66	10.59	10.94	9.426	9.03
ENSMUSG00000009549	Srp14	109.05	106.24	112.91	97.2	62.98	74.3	103.43	105.04	101.31	101.6	97.676	97.136
ENSMUSG00000009551	6330409D20Rik	0	0	0.1	0	0.19	0	0	0	0.36	0	0.058	0.072
ENSMUSG00000009555	Cdk9	60.51	59.13	63.1	67.04	35.4	46.15	61.09	61.18	53.53	63.06	57.036	57.002
ENSMUSG00000009563	Tor2a	26.91	24.33	24.97	25.15	5.25	8.62	25.42	22.88	20.86	24.31	21.322	20.418
ENSMUSG00000009566	Fpgs	15.36	12.76	13.4	15.05	5.39	5.55	13.9	13.52	14.79	14.27	12.392	12.406
ENSMUSG00000009569	Mkl2	13.55	14.9	14.48	14.78	11.28	12.32	14.95	13.73	13.19	14.51	13.798	13.74
ENSMUSG00000009575	Cbx5	192.44	187.23	171.56	180.11	190.11	195.73	172.21	149.97	147.73	162.12	184.29	165.552
ENSMUSG00000009580	Odam	0	0	0	0	0	0	0	0	0	0	0	0
ENSMUSG00000009585	Apobec3	11.81	9.05	9.82	10.16	7.95	9.13	10	9.94	12.16	12.37	9.758	10.72
ENSMUSG00000009588	St6galnac1	0	0	0	0	0	0	0	0	0	0	0	0
ENSMUSG00000009596	Taf7l	0	0.09	0	0.05	0	0	0	0	0	0	0.028	0
ENSMUSG00000009614	Sardh	16.93	17.83	21.4	14.82	8.63	8.89	15.43	21.02	21.47	15.03	15.922	16.368
ENSMUSG00000009621	Vav2	8.86	9.67	9.49	9.35	2.3	3.83	6.56	8.52	7.61	10.02	7.934	7.308
ENSMUSG00000009628	Tex15	1.85	0.9	1.36	1.1	0.94	0.95	1.49	1	0.9	1.75	1.23	1.218
ENSMUSG00000009630	Ppp2cb	110.16	99.72	94.64	98.3	48.59	54.21	96.25	96.84	94.75	91.76	90.282	86.762
ENSMUSG00000009633	G0s2	16.69	24.57	20.52	23.16	14.96	12.26	17.1	19.2	22.83	17.28	19.98	17.734
ENSMUSG00000009640	Dmap1	26.11	27.5	26.19	27.55	9.92	11.79	25.23	24.49	23.52	29.09	23.454	22.824
ENSMUSG00000009646	Pla2g12b	0.61	0.19	0.9	0.38	0.29	0	0.73	0.68	0.63	0.86	0.474	0.58
ENSMUSG00000009647	Mcu	20.63	20.84	17.34	20.49	11.63	12.71	19.37	18.89	18.94	19.86	18.186	17.954
ENSMUSG00000009654	Oit3	3.59	4.89	3.62	4.66	1.06	2.19	5.94	5.41	6.52	4.71	3.564	4.954
ENSMUSG00000009670	Tex11	0.09	0.04	0.15	0.29	0.17	0	0.12	0.42	0.04	0.14	0.148	0.144
ENSMUSG00000009681	Bcr	13.98	14.03	13.58	13.13	6.29	8.54	14.55	14.31	14.13	15.33	12.202	13.372
ENSMUSG00000009687	Fxyd5	27.32	25.6	25.32	22.14	33.97	41.48	32.56	32.35	32.41	29.36	26.87	33.632
ENSMUSG00000009731	Kcnd1	2.06	1.39	1.84	1.16	0.93	1.28	1.93	1.28	1.65	3.12	1.476	1.852
ENSMUSG00000009733	Tfcp2	11	13.23	12.95	12.66	6.4	8.45	12.44	12.15	12	13.37	11.248	11.682
ENSMUSG00000009734	Pou6f2	0.3	0.68	0.53	0.45	0.54	0.91	0.49	0.34	0.51	0.41	0.5	0.532
ENSMUSG00000009739	Pou6f1	12.46	10.86	11.44	10.01	4.36	5.58	8.91	9.5	9.79	10.33	9.826	8.822
ENSMUSG00000009741	Ubp1	46.73	43.98	45.83	45.73	34.92	42.38	48.57	45.61	45.46	51.23	43.438	46.65
ENSMUSG00000009772	Nuak2	1.75	1.76	1.34	2.22	0.45	1	1.62	2.35	1.25	1.83	1.504	1.61
ENSMUSG00000009828	Ick	18.22	21.02	18.63	21.6	12.41	16.68	20.34	17.24	20.37	21.09	18.376	19.144
ENSMUSG00000009863	Sdhb	288.6	324.47	297.03	325.95	120.01	136.33	302.19	314.5	296.89	288.36	271.212	267.654
ENSMUSG00000009876	Cox4i2	10.12	10.44	8.22	7.39	9.12	9.27	9.75	10.18	11.49	9.79	9.058	10.096
ENSMUSG00000009894	Snap47	54.16	47.41	47.14	47.87	18.51	20.72	46.67	45.89	48.08	50.19	43.018	42.31
ENSMUSG00000009900	Wnt3a	0.05	0	0	0	0	0	0.04	0	0	0	0.01	0.008
ENSMUSG00000009905	Kdsr	6.28	6.02	5.64	5.9	2.51	4.23	5.19	5.84	5.98	6.92	5.27	5.632
ENSMUSG00000009907	Vps4b	54.75	56.08	54.14	55.61	27.91	40.85	53.61	58.26	52.91	67.81	49.698	54.688
ENSMUSG00000009927	Rps25	824.9	733.45	815.41	724.71	388.67	456.4	748.31	794.06	773.96	857.49	697.428	726.044
ENSMUSG00000009941	Nxf2	0.33	0.28	0.24	0.31	0.25	0.61	0.47	0.56	0.37	0.16	0.282	0.434
ENSMUSG00000009995	Taz	44.33	39.44	43.63	35.36	15.07	14.56	38.46	42.16	41.02	41.85	35.566	35.61
ENSMUSG00000010021	Kif19a	0.79	1.66	0.7	0.29	0.33	0.58	0.21	0.17	0.91	1.11	0.754	0.596
ENSMUSG00000010025	Aldh3a2	26.01	29	26.82	30.35	12.93	15.34	25.2	26.33	26.23	28.58	25.022	24.336
ENSMUSG00000010044	Zmynd10	0.23	0.28	1.08	0.25	0.15	0.77	0.91	0.26	0.78	1.19	0.398	0.782
ENSMUSG00000010045	Tmem115	22.96	22.47	22.66	22.6	4.7	9.81	20.11	22.63	22.68	23.84	19.078	19.814
ENSMUSG00000010047	Hyal2	73.56	65.49	65.15	67.25	33.05	35.85	76.07	59.71	77.96	70.07	60.9	63.932
ENSMUSG00000010048	Ifrd2	35.78	32.36	30.09	28.85	16.82	27.2	27.08	31.27	25.95	28.77	28.78	28.054
ENSMUSG00000010051	Hyal1	5.23	6.78	3.76	5.87	2.48	4.78	3.75	4.75	6.08	5.77	4.824	5.026
ENSMUSG00000010054	Tusc2	25.67	28.12	29.38	26.84	12.5	16.58	30.76	25.81	29.46	22.14	24.502	24.95
ENSMUSG00000010057	Nprl2	17.61	15	20.47	15.16	5.89	9.8	15.32	15.93	14.16	17.44	14.826	14.53
ENSMUSG00000010064	Slc38a3	3.74	3.99	3.41	2.69	1.31	1.13	3.13	4.13	3.91	3.66	3.028	3.192
ENSMUSG00000010066	Cacna2d2	47.32	56.35	52.4	57.59	25.51	42.31	65.43	51.88	57.78	48.08	47.834	53.096
ENSMUSG00000010067	Rassf1	37.33	36.62	32.9	32.97	13.58	16.04	31.21	33.95	31.87	34.41	30.68	29.496
ENSMUSG00000010080	Epn3	10.77	12.65	9.67	10.68	4	5.25	8.61	14.24	10.73	9.69	9.554	9.704
ENSMUSG00000010086	Rnf112	0.86	0.38	1.36	0.34	0.31	0.31	0.77	1.41	0.68	0.8	0.65	0.794
ENSMUSG00000010095	Slc3a2	51.9	52.37	51.87	53.67	18.73	28.29	56.01	53.67	50.93	54.32	45.708	48.644
ENSMUSG00000010097	Nxf1	148.37	132.64	140.22	137.93	102.75	108.01	132.7	142.72	121.19	133.91	132.382	127.706
ENSMUSG00000010110	Stx5a	78.47	73.24	77.33	72.77	37.96	38.45	66.86	70.14	66.47	80.19	67.954	64.422
ENSMUSG00000010122	Slc47a1	18.68	20.87	16.28	20.19	9.47	9.76	20.36	19.25	17.26	16.55	17.098	16.636
ENSMUSG00000010136	Pifo	0	0	0	0	0.25	0	0.14	0.13	0.13	0	0.05	0.08
ENSMUSG00000010142	Tnfrsf13b	1.31	1.8	1.78	1.66	0.75	0.61	2.8	2.22	2.58	2.66	1.46	2.174
ENSMUSG00000010154	Spire2	0.75	0.56	1.27	0.82	0.9	1.05	0.78	1.2	1.3	1.78	0.86	1.222
ENSMUSG00000010175	Prox1	26.24	31.43	27.89	30.48	20.79	20.84	23.51	28.03	25.48	24.6	27.366	24.492
ENSMUSG00000010205	Raver1	63.21	58.89	62.18	61.84	29.74	38.85	60.56	60.47	62.33	59.07	55.172	56.256
ENSMUSG00000010277	2610507B11Rik	83.33	89.11	79.07	88.22	38.06	50.89	81.85	84.16	79.18	85.34	75.558	76.284
ENSMUSG00000010290	AI597479	18.35	15.89	17.13	17.12	8.77	10.39	16.75	17.1	17.16	17.53	15.452	15.786
ENSMUSG00000010307	Tmem86a	13.72	12.05	12.38	12.27	3.13	6.05	12.02	13.04	13.05	13.74	10.71	11.58
ENSMUSG00000010311	Optc	0.77	0.65	0.52	0.36	1.45	1.1	0.96	1.29	0.8	0.72	0.75	0.974
ENSMUSG00000010342	Tex14	0.12	0.6	0.13	0.05	0.04	0.13	0.48	0.11	0.4	0.19	0.188	0.262
ENSMUSG00000010358	Ifi35	5.9	5.09	5.9	5.57	4.44	3.43	4.65	6.17	6.66	4.87	5.38	5.156
ENSMUSG00000010362	Rdm1	14.64	14.93	16.08	14.23	4.09	6.61	13.51	14.48	14.32	16.19	12.794	13.022
ENSMUSG00000010376	Nedd8	187.07	186.42	178.79	175.43	124.9	121.99	181.32	190.3	177.76	165.83	170.522	167.44
ENSMUSG00000010392	Gosr1	15.33	17.94	15.15	14.81	29.98	22.35	17.84	14.72	16.99	17.67	18.642	17.914
ENSMUSG00000010406	Mrpl52	191.53	156.11	152.92	183.7	91.16	102.36	146.23	162.75	155.41	150.91	155.084	143.532
ENSMUSG00000010435	Spaca7	0	0	0	0	0	0	0	0	0	0	0	0
ENSMUSG00000010453	Kansl3	45.95	49.9	43.72	47.79	18.91	22.98	44.03	42.37	44.89	44.29	41.254	39.712
ENSMUSG00000010461	Eya4	4.74	2.6	3.58	1.86	2.36	3.83	3.43	3.04	2.82	5.77	3.028	3.778
ENSMUSG00000010476	Ebf3	9.4	5.42	9.3	3.54	4.79	10.08	6	6.83	4.97	14.46	6.49	8.468
ENSMUSG00000010492	Uckl1os	0.15	0.18	0.46	0.31	0.1	0.16	0.15	0.83	0.15	0.13	0.24	0.284
ENSMUSG00000010505	Myt1	0.25	0.5	0.54	0.22	0	0	0.88	0.2	0.21	0.69	0.302	0.396
ENSMUSG00000010517	Faf1	23.45	24.53	26.47	24.62	20.27	22.29	22.68	23.11	22.47	22.76	23.868	22.662
ENSMUSG00000010529	Gm266	3.62	1.79	1.49	0.75	0.17	0.5	2.14	1.63	1.65	4.13	1.564	2.01
ENSMUSG00000010538	Tsacc	5.54	5.08	3.68	3.45	3.92	2.03	4.6	4.87	4.53	4.38	4.334	4.082
ENSMUSG00000010554	Mettl16	20.42	19.07	21.33	19.01	12.57	10.9	21.26	17.08	15.05	20.26	18.48	16.91
ENSMUSG00000010592	Dazl	0.15	0.12	0.09	0.09	0.06	0.48	0.1	0.31	0.13	0.4	0.102	0.284
ENSMUSG00000010601	Apol7a	0.24	0.07	0.08	0.08	0.14	0	0	0.27	0.18	0.04	0.122	0.098
ENSMUSG00000010607	Pigyl	19.08	15.3	18.17	19.6	6.92	8.65	16.74	21.23	21.08	17.4	15.814	17.02
ENSMUSG00000010608	Rbm25	114.23	111.9	107.75	106.32	160.43	154.07	103.61	96.84	107.23	112.19	120.126	114.788
ENSMUSG00000010609	Psen2	9.21	10.56	11.24	10.68	6.78	5.59	11.42	11.42	7.98	10.57	9.694	9.396
ENSMUSG00000010651	Acaa1b	0.59	0.25	0.51	0.61	0	0.07	0.07	0.39	0.26	0.37	0.392	0.232
ENSMUSG00000010660	Plcd1	10.64	10.19	11.43	10.66	3.9	6.62	11.53	12.65	10.95	13.86	9.364	11.122
ENSMUSG00000010663	Fads1	52.6	47.54	48.68	47.33	24.69	31.91	49.35	47	48.96	54.38	44.168	46.32
ENSMUSG00000010721	Lmbr1	11.79	13.27	11.74	14.44	6.88	5.55	12.46	12.53	13.04	11.88	11.624	11.092
ENSMUSG00000010751	Tnfrsf22	2.86	5.01	3.95	5.37	6.05	5.22	3.71	3.72	4.07	5.84	4.648	4.512
ENSMUSG00000010755	Cars	20.67	20.42	24.64	23.16	10.73	15.21	20.55	17.37	21.05	23.92	19.924	19.62
ENSMUSG00000010760	Phlda2	1	0	1.22	0.63	0	0.36	1.24	1.25	0.69	1.48	0.57	1.004
ENSMUSG00000010796	Asz1	0	0.18	0.11	0.16	0	0	0.18	0	0	0.17	0.09	0.07
ENSMUSG00000010797	Wnt2	5.26	3.85	4.19	4.32	0.6	2.58	4.32	3.2	4.47	8.08	3.644	4.53
ENSMUSG00000010803	Gabra1	1.46	0.66	1.02	1.13	0.46	1.06	1.05	0.88	0.82	1.9	0.946	1.142
ENSMUSG00000010825	Grid2ip	0.54	0.52	1.03	1.05	0.32	0.16	0.67	0.55	0.44	0.56	0.692	0.476
ENSMUSG00000010830	Kdelr3	43.92	42.36	41.47	40.71	12.87	23.81	41.93	44.94	44.32	50.07	36.266	41.014
ENSMUSG00000010841	1700006E09Rik	0	0	0	0	0	0	0	0	0	0	0	0
ENSMUSG00000010911	Apip	42.82	39	32.35	36.81	26.31	32.57	42.73	38.35	30.39	38.48	35.458	36.504
ENSMUSG00000010914	Pdhx	37	40.89	42	36.95	29.97	31.47	33.37	36.28	41.22	31.3	37.362	34.728
ENSMUSG00000010936	Vac14	18.86	19.3	17.91	18.65	10.9	13.32	18.9	19.3	18.57	17.66	17.124	17.55
ENSMUSG00000011008	Mcoln2	0.06	0.19	0.15	0.34	0	0.37	0.7	0.22	0.49	0.37	0.148	0.43
ENSMUSG00000011034	Slc5a1	0	0	0	0	0	0	0	0	0	0	0	0
ENSMUSG00000011052	1700049J03Rik	0	0	0	0	0	0	0	0	0	0	0	0
ENSMUSG00000011096	Akt1s1	95.84	81.25	91.62	88.75	26.68	40.45	84.77	86.46	81.59	81.08	76.828	74.87
ENSMUSG00000011114	Tbrg1	112.1	111.69	111.35	116.81	52.01	67.57	121.52	110.44	109.25	118.91	100.792	105.538
ENSMUSG00000011118	Panx3	0.06	0	0.07	0.14	0	0	0.12	0.04	0	0.07	0.054	0.046
ENSMUSG00000011148	Adssl1	43.93	51.35	41.1	50.06	23.5	24.25	43.1	46.7	47.77	36.06	41.988	39.576
ENSMUSG00000011154	Cfap161	3.85	4.04	2.99	3.86	3.7	3.83	4.54	4.42	5.87	3.39	3.688	4.41
ENSMUSG00000011158	Brf1	18.47	17.75	19.88	17.97	9.36	11.51	18.82	19.73	17.91	20.96	16.686	17.786
ENSMUSG00000011171	Vipr2	1.28	1.16	1	1.43	1.96	1.01	1.69	1.12	1.4	1.24	1.366	1.292
ENSMUSG00000011179	Odc1	131.75	134.66	134.08	137.77	82.66	89.05	128.96	131.23	128.67	140.74	124.184	123.73
ENSMUSG00000011254	Thg1l	11.57	12.46	10.31	11.76	17.73	18.1	13.72	11.55	13.51	13.74	12.766	14.124
ENSMUSG00000011256	Adam19	63.65	67.81	62.67	63.96	36.67	43.34	67.69	62.01	61.48	66.01	58.952	60.106
ENSMUSG00000011257	Pabpc4	170.36	188.23	174.58	174.93	100.74	123.24	170.17	184.45	181.71	172.85	161.768	166.484
ENSMUSG00000011263	Exoc3l2	3.34	3.79	3.35	3.79	1.23	1.89	4.69	4.53	5.34	3.84	3.1	4.058
ENSMUSG00000011267	Zfp296	0.2	0.32	0.13	0.19	0.26	0.23	0.14	0.52	0.21	0.38	0.22	0.296
ENSMUSG00000011305	Plin5	0	0.19	0.05	0.05	0	0.06	0.05	0	0.1	0.09	0.058	0.06
ENSMUSG00000011306	Sugp1	23.2	23.81	23.79	21.74	15.51	19.68	22.65	24.6	22.73	26.31	21.61	23.194
ENSMUSG00000011349	Dmrtc2	0	0	0	0	0	0.07	0	0	0	0	0	0.014
ENSMUSG00000011350	Gm5893	0	0	0	0	0	0	0	0	0	0	0	0
ENSMUSG00000011382	Dhdh	4	4.58	3.84	4.22	5.65	5.35	3.82	4.67	3.88	4.13	4.458	4.37
ENSMUSG00000011427	Zfp790	13.24	12.55	14.37	12.08	5.49	6.72	9.77	9.89	9.82	10.71	11.546	9.382
ENSMUSG00000011463	Cpb1	0.05	0	0.07	0.07	0.07	0	0	0.1	0.07	0.07	0.052	0.048
ENSMUSG00000011486	Slc25a41	0	0	0	0	0	0	0	0	0	0	0	0
ENSMUSG00000011589	Fsd1	2.34	1.49	2.38	1.35	0.8	1.05	1.2	1.22	2.31	2.73	1.672	1.702
ENSMUSG00000011632	Pinlyp	0	0	0	0	0	0	0	0	0	0	0	0
ENSMUSG00000011658	Fuz	13.29	11.99	9.42	9.55	4.87	5.4	10.64	12.87	13.05	13.43	9.824	11.078
ENSMUSG00000011751	Sptbn4	0.12	0.24	0.06	0.14	0.04	0.11	0.06	0.24	0.13	0.26	0.12	0.16
ENSMUSG00000011752	Pgam1	525.62	563.88	530.12	583.44	228.8	260.86	562.05	601.67	608.26	527.19	486.372	512.006
ENSMUSG00000011831	Evi5	44.4	41.77	43.73	41.38	44.41	41.83	39.8	40.12	37.2	43.32	43.138	40.454
ENSMUSG00000011832	Evi5l	16.41	14.74	14.96	14.96	7.59	9.3	13.15	14.79	14.31	17.84	13.732	13.878
ENSMUSG00000011837	Snapc2	24.61	25.69	26.77	27.7	5.25	9.66	24.74	23.57	24.62	25.34	22.004	21.586
ENSMUSG00000011877	Git1	57.74	57.56	55.66	54.92	22.96	31.49	50.79	52.95	57.03	53.36	49.768	49.124
ENSMUSG00000011884	Gltp	29.28	30.72	28.07	28.87	15.68	20.77	29.18	29.62	29.92	27.89	26.524	27.476
ENSMUSG00000011958	Bnip2	113.73	106.56	107.61	103.19	75.74	81.43	99.42	108.28	100.64	118.03	101.366	101.56
ENSMUSG00000011960	Ccnt1	20.86	21.87	22.1	19.99	17.55	22.5	18.64	19.97	16.5	28.35	20.474	21.192
ENSMUSG00000012017	Scarf2	24.11	17.27	22.49	17.84	4.8	6.82	18.88	19.39	17.83	26.45	17.302	17.874
ENSMUSG00000012042	4930579F01Rik	0	0	0	0	0.25	0	0	0	0.07	0	0.05	0.014
ENSMUSG00000012076	Brms1l	22.5	23.14	22.7	21.22	15.26	17.17	22.92	23.2	20.7	22.86	20.964	21.37
ENSMUSG00000012114	Med15	19.23	20.71	20.08	20.29	14.58	17.8	20.7	20.04	20.24	20.44	18.978	19.844
ENSMUSG00000012117	Dhdds	33.98	27.86	30.31	31.47	13.61	17.49	28.06	25.95	23.89	32.41	27.446	25.56
ENSMUSG00000012123	Aim1l	0.03	0.13	0.92	0.48	0	0.19	0.23	0.17	0.5	1.83	0.312	0.584
ENSMUSG00000012126	Ubxn11	0.92	1.45	1.74	1.52	0.47	1.8	2.33	1.09	1.98	2.81	1.22	2.002
ENSMUSG00000012187	Mogat1	0	0.15	0	0.17	0	0.49	0	0.5	0	0	0.064	0.198
ENSMUSG00000012211	Tex22	0	0	0	0	0	0.19	0	0	0	0	0	0.038
ENSMUSG00000012282	Wnt8a	0	0	0	0.05	0	0	0	0	0	0	0.01	0
ENSMUSG00000012296	Tjap1	25.75	24.26	21.98	22.26	8.17	13.36	22.54	22.63	23.86	23.35	20.484	21.148
ENSMUSG00000012350	Ehf	0.28	0.17	0.66	0	0	0.06	0.31	0.1	0.08	0.6	0.222	0.23
ENSMUSG00000012396	Nanog	0.6	0.76	0.74	0.74	0.3	0.45	0.69	0.67	0.66	0.34	0.628	0.562
ENSMUSG00000012405	Rpl15	864.81	847.77	890.28	909.66	306.87	392.31	874.05	842.75	865.11	929.57	763.878	780.758
ENSMUSG00000012422	Tmem167	23.06	20.11	21.06	19.66	10.29	11.26	21.66	21.21	20.14	24.04	18.836	19.662
ENSMUSG00000012428	Steap4	0.13	0.23	0.03	0.14	0.12	0.14	0.09	0.17	0.06	0.11	0.13	0.114
ENSMUSG00000012429	Mplkip	8.39	8.89	9.19	7.72	5.8	5.7	8.33	8.92	7.88	9.56	7.998	8.078
ENSMUSG00000012443	Kif11	62.88	62.08	61.09	63.37	48	42.63	56.56	54.88	54.27	57.51	59.484	53.17
ENSMUSG00000012483	Rpa3	79.66	72.36	71.74	64.63	37.41	33.58	72.69	59.18	65.4	72.56	65.16	60.682
ENSMUSG00000012519	Mlkl	1.3	1.35	1.82	2.26	0.8	1.66	1.41	1.83	1.95	1.6	1.506	1.69
ENSMUSG00000012520	Phox2b	1.3	0.27	1.28	0.26	0.06	0.4	0.43	0.3	0.87	2.12	0.634	0.824
ENSMUSG00000012535	Tnpo3	63.48	58.35	64.52	57.88	51.45	51.1	56.77	56.08	53.45	55.53	59.136	54.586
ENSMUSG00000012609	Ttll5	13.22	13.62	12.02	12.33	10.36	11.95	11.99	11.72	12.74	13.22	12.31	12.324
ENSMUSG00000012640	Zfp715	15.86	13.43	14.68	14.35	6.4	8.22	12.43	13.53	13.5	15.08	12.944	12.552
ENSMUSG00000012705	Retn	0	0	0	0	0	0	0	0	0	0	0	0
ENSMUSG00000012777	Acpt	0	0	0	0	0	0	0	0.06	0	0	0	0.012
ENSMUSG00000012819	Cdh23	0.05	0.25	0.44	0.07	0	0	0.69	0.05	0.06	0.85	0.162	0.33
ENSMUSG00000012848	Rps5	868.07	759.63	820.38	750.07	279.49	332.19	717.14	791.79	749.53	857.45	695.528	689.62
ENSMUSG00000012889	Podnl1	0.07	0.05	0.09	0	0	0.04	0	0.03	0.05	0	0.042	0.024
ENSMUSG00000013033	Adgrl1	39.58	32.96	41.1	33.36	22.62	26.78	34.36	35.32	38.21	39.16	33.924	34.766
ENSMUSG00000013076	Amotl1	49.76	47.82	48.39	48.21	27.41	33.23	44.13	46.73	43.51	47.91	44.318	43.102
ENSMUSG00000013083	2200002J24Rik	1.32	0	0	1.62	0	0	0.48	0.76	0.78	0.76	0.588	0.556
ENSMUSG00000013089	Etv5	20.27	18.47	16.36	17.95	5.74	8.67	18.26	19.85	18.9	19.56	15.758	17.048
ENSMUSG00000013091	Tmem190	0	0	0	0	0	0	0	0	0	0	0	0
ENSMUSG00000013150	Gfod2	7.15	5.3	5.22	3.85	4	2.97	5.04	4.39	7.23	4.6	5.104	4.846
ENSMUSG00000013155	Enkd1	11.63	10.98	8.84	7.74	4.63	3.04	8.06	5.6	8.74	9.82	8.764	7.052
ENSMUSG00000013158	4933405L10Rik	0	0	0	0	0	0.1	0.11	0	0.09	0	0	0.06
ENSMUSG00000013160	Atp6v0d1	57.96	56.66	54.88	58.9	19.78	29.64	53.41	53.75	51.13	56.74	49.636	48.934
ENSMUSG00000013236	Ptprs	84.08	78.06	88.68	79.4	31.05	47.79	78.95	80.81	79.49	94.52	72.254	76.312
ENSMUSG00000013275	Slc41a1	9.93	11.39	11.16	11.37	4.63	6.33	10.45	11.08	10.67	10.76	9.696	9.858
ENSMUSG00000013338	Fer1l4	0.07	0	0	0	0	0	0.03	0	0	0	0.014	0.006
ENSMUSG00000013353	4931406B18Rik	0	0	0	0	0	0	0	0	0	0	0	0
ENSMUSG00000013367	Iglon5	2.69	1.66	3.51	1.11	0.8	1.85	1.94	1.55	1.94	3.44	1.954	2.144
ENSMUSG00000013415	Igf2bp1	35.59	38	36.99	38.21	13.01	17.13	38.15	38.07	35.45	37.52	32.36	33.264
ENSMUSG00000013418	B4galnt2	0.09	0	0	0	0	0	0.06	0	0	0	0.018	0.012
ENSMUSG00000013419	Zfp651	13.14	13.11	12.23	11.73	4.57	6.91	11.14	13	11.85	12.44	10.956	11.068
ENSMUSG00000013465	Nelfb	39.69	36.69	39.11	38.14	13.37	16.07	34.59	37.95	38.08	46.31	33.4	34.6
ENSMUSG00000013483	Card14	0.4	0.63	0.52	0.5	0.28	0.35	0.69	0.57	0.58	0.44	0.466	0.526
ENSMUSG00000013495	Tmem175	12.2	11.86	11.67	10.75	5.43	7.89	10.7	12.3	10.74	11.99	10.382	10.724
ENSMUSG00000013523	Bcas1	1.07	1.73	1.03	0.97	1.66	0.73	0.51	1.9	0.31	1.13	1.292	0.916
ENSMUSG00000013539	Tango2	24.86	28.92	24.32	26.77	9.4	11.43	24.18	26.21	29.25	22.31	22.854	22.676
ENSMUSG00000013562	4833413E03Rik	0	0	0	0	0	0	0	0	0	0	0	0
ENSMUSG00000013584	Aldh1a2	40.97	27.02	31.1	27.64	16.79	20.01	34.35	31.32	30.48	33.6	28.704	29.952
ENSMUSG00000013593	Ndufs2	293.29	308.82	298.39	303.25	133.73	147.13	302.63	312.98	305.01	269.17	267.496	267.384
ENSMUSG00000013611	Snx31	0.06	0	0.08	0.71	0	0.1	0.78	0.16	0.13	0.13	0.17	0.26
ENSMUSG00000013622	Atraid	60.49	53.4	59.81	56.66	20.65	22	55.68	56.51	49.74	56.09	50.202	48.004
ENSMUSG00000013629	Cad	34.3	33.83	31.37	32.46	8.48	15.85	36.75	31.02	28.53	30.64	28.088	28.558
ENSMUSG00000013643	Lypd8	0	0	0	0	0	0	0	0	0	0	0	0
ENSMUSG00000013646	Sh3bp5l	15.14	15.26	14.39	16.11	3.82	6.02	14.86	14.2	12.18	13.94	12.944	12.24
ENSMUSG00000013653	1810065E05Rik	0.19	0	0	0	0	0	0.13	0	0	0.12	0.038	0.05
ENSMUSG00000013662	Atad1	58.44	60.25	58.62	59.3	34.44	38.54	59.8	58.6	55.39	59.43	54.21	54.352
ENSMUSG00000013663	Pten	25.83	24.71	24.67	25.12	16.25	18.71	24.51	24.45	22.86	26.65	23.316	23.436
ENSMUSG00000013668	4933402N03Rik	0	0	0	0	0	0	0	0	0	0	0	0
ENSMUSG00000013698	Pea15a	142.21	136.34	131.27	135.47	73.34	89.58	137.53	140.92	130.29	130.32	123.726	125.728
ENSMUSG00000013701	Timm23	150.03	154.15	145.05	144.79	72.34	85.61	153.7	145.48	147.84	142.53	133.272	135.032
ENSMUSG00000013707	Tnfaip8l2	0.74	1.03	1.06	0.65	0.19	0.99	0.82	0.47	1.21	0.74	0.734	0.846
ENSMUSG00000013736	Trnt1	41.25	41.04	37.5	38.77	37.06	38.14	40.01	38.5	39.93	40.96	39.124	39.508
ENSMUSG00000013766	Ly6g6e	0.14	0.09	0.49	0.16	0.63	0.18	0.1	0	0.17	0.7	0.302	0.23
ENSMUSG00000013787	Ehmt2	76.93	68.05	71.11	68.09	28.96	45.19	62.87	68.91	64.38	75.81	62.628	63.432
ENSMUSG00000013822	Elof1	73.26	52.66	58.63	59.15	21.91	25.58	57.3	59.25	60.37	58.69	53.122	52.238
ENSMUSG00000013833	Med16	27.81	28.72	28.76	31.32	7.83	12.58	26.43	25.03	27.3	26.87	24.888	23.642
ENSMUSG00000013846	St3gal1	23.36	23.75	22.98	20.6	10.59	13.44	23.31	21.41	22	22.57	20.256	20.546
ENSMUSG00000013858	Tmem259	67.68	60.41	65.17	65.26	24.83	31.57	60.75	67.09	58.88	63.65	56.67	56.388
ENSMUSG00000013878	Rnf170	10.15	12.99	13.96	10.4	8.39	9.91	10.45	12.57	11.88	14.75	11.178	11.912
ENSMUSG00000013921	Clip3	66.23	53.68	64.21	42.24	53.68	88.96	53.18	47	51.09	70.87	56.008	62.22
ENSMUSG00000013928	Thap8	0.12	0.08	0.32	0.07	0.15	0	0.08	0.57	0.09	0.34	0.148	0.216
ENSMUSG00000013936	Myl2	9514.23	10434.2	9683.73	10536.4	7517.46	7190.59	8925.91	9839.86	9665.48	7785.49	9537.21	8681.47
ENSMUSG00000013973	Dedd	45.68	37.39	37.66	43.54	15.32	16.46	37.95	37.86	42.11	41.52	35.918	35.18
ENSMUSG00000013974	Mcemp1	0	0.13	0.2	0.06	0	0	0.07	0.13	0	0	0.078	0.04
ENSMUSG00000013997	Nit1	23.24	30.14	29.02	31.25	15.08	18.95	32.32	30.35	32.47	31.13	25.746	29.044
ENSMUSG00000014030	Pax5	0	0	0	0	0	0	0	0.01	0.02	0.01	0	0.008
ENSMUSG00000014039	Prdm15	6.05	6.75	4.62	5.04	3.5	5.55	7.65	6.67	7.75	9.2	5.192	7.364
ENSMUSG00000014074	Rnf168	19.44	22.45	21.89	21.59	16.8	16.53	20.98	21.73	21.24	23.62	20.434	20.82
ENSMUSG00000014075	Tctex1d2	17.72	14.65	16.44	17.25	7.8	8.82	19.06	13.88	15.49	17.89	14.772	15.028
ENSMUSG00000014077	Chp1	61.25	54.8	55.28	56.81	35.11	40.78	57.27	57.97	54.55	60.39	52.65	54.192
ENSMUSG00000014104	Sval2	0	0	0	0	0	0	0	0	0	0	0	0
ENSMUSG00000014158	Trpv4	0.8	0.64	0.78	0.76	0.65	0.24	0.45	0.82	0.99	0.83	0.726	0.666
ENSMUSG00000014164	Klhl3	3.23	4.5	3.57	4.65	1.92	2.28	4.3	4.28	4.77	3.98	3.574	3.922
ENSMUSG00000014177	Tvp23b	29.74	27.66	29	28.5	11.6	13.53	30.84	28.9	30.58	33.56	25.3	27.482
ENSMUSG00000014195	Dnajc7	153.42	157.16	149.27	153.5	129.82	133.22	147.67	153.78	148.85	170.15	148.634	150.734
ENSMUSG00000014198	Zfp385c	0	0.3	0.14	0.25	0.07	0.08	0.18	0.99	0.18	0	0.152	0.286
ENSMUSG00000014226	Cacybp	88.57	78.29	75.33	77.95	84.3	76.91	81.06	73.2	72.87	78.38	80.888	76.484
ENSMUSG00000014232	Cluap1	13.77	11.55	10.77	10.66	6.59	7.28	10.04	8.16	9.78	11.54	10.668	9.36
ENSMUSG00000014243	Zswim7	8.7	6	9.17	5.82	1.61	3.94	8.38	6.72	10.83	10.52	6.26	8.078
ENSMUSG00000014245	Pigl	6.96	6.43	8.64	7.44	6.98	7.18	8.44	8.27	5.76	7.56	7.29	7.442
ENSMUSG00000014294	Ndufa2	180.53	178.33	186.16	185.95	63.58	61.16	156.76	171.79	173.71	177.49	158.91	148.182
ENSMUSG00000014301	Pam16	49.8	43.49	54.83	51.53	18.3	17.04	43.31	52.78	46.81	46.95	43.59	41.378
ENSMUSG00000014303	Glis2	31.06	33.91	31.17	29.93	15.29	23.44	28.92	30.02	31.91	32.23	28.272	29.304
ENSMUSG00000014313	Cox6c	1035.81	1011.93	1048.66	1036.12	903.76	749.32	972.48	982.71	1081.49	977.63	1007.26	952.726
ENSMUSG00000014329	Bicc1	40.1	38.41	38.22	37.63	29.96	35.49	36.93	38.88	37.28	43.29	36.864	38.374
ENSMUSG00000014349	Ube2z	56.47	54.11	49.37	57.07	22.13	27.65	55.69	52.95	51.67	50.75	47.83	47.742
ENSMUSG00000014351	Gip	0	0	0	0	0	0	0	0	0	0	0	0
ENSMUSG00000014353	Tmem87b	21.79	22.17	19.18	22.65	11.08	11.89	19.5	20.89	23.67	23.78	19.374	19.946
ENSMUSG00000014355	Anapc1	66	71.54	67.27	67.36	45.39	61.46	69.58	69.32	60.29	69.83	63.512	66.096
ENSMUSG00000014361	Mertk	6.24	7.32	6.43	5.8	3.86	5.51	5.99	6.73	6.59	7.5	5.93	6.464
ENSMUSG00000014402	Tsg101	105.69	121.48	109.31	117.02	143.94	148.83	104.48	106.23	110.77	101.33	119.488	114.328
ENSMUSG00000014418	Hps5	14.29	16.62	16.38	13.23	6.08	7.36	16.32	13.91	15.14	18.42	13.32	14.23
ENSMUSG00000014426	Map3k4	20.8	21.11	20.62	20.77	11.57	14.71	18.23	19.81	20.19	19.08	18.974	18.404
ENSMUSG00000014444	Piezo1	34.3	37.38	35.3	37.89	16.23	19.67	35.14	36.05	33.32	37.65	32.22	32.366
ENSMUSG00000014453	Blk	0.18	0	0.11	0	0	0.04	0.04	0.07	0	0.07	0.058	0.044
ENSMUSG00000014470	Rnf166	18.89	20.75	18.57	17.61	19.48	22.06	18.65	18.01	19.15	18.7	19.06	19.314
ENSMUSG00000014496	Ankrd28	17.25	19.72	18.01	18.5	9.3	11.02	16.89	16.83	16.7	17.64	16.556	15.816
ENSMUSG00000014498	Ankrd52	31.09	32.14	31.11	31.57	16.22	20.47	29.72	30.79	29.2	33.58	28.426	28.752
ENSMUSG00000014503	Pkd2l2	0.69	0.68	0.54	0.6	0.16	0.23	0.67	0.8	0.71	0.78	0.534	0.638
ENSMUSG00000014504	Srp19	74.56	76.75	82.61	72.76	68.72	79.41	83.35	73.02	82.36	75.16	75.08	78.66
ENSMUSG00000014529	Tmbim7	0	0	0	0	0	0	0	0	0	0	0	0
ENSMUSG00000014542	Clec4f	0.06	0.22	0	0	0	0.24	0.5	0	0.04	0.21	0.056	0.198
ENSMUSG00000014543	Klra17	0	0	0	0	0	0	0	0	0	0	0	0
ENSMUSG00000014547	Wdfy2	8.64	8.53	8.09	7.76	4.29	4.84	8.09	7.61	7.35	8.2	7.462	7.218
ENSMUSG00000014550	Rbsn	15.8	15.67	15.43	14.31	7.28	9.16	15.45	12.9	13.52	16.62	13.698	13.53
ENSMUSG00000014551	Mrps25	34.01	31.67	31.97	28.7	22.45	23.9	31.86	36.48	38.26	39.01	29.76	33.902
ENSMUSG00000014554	Dguok	31.04	23.67	24.31	24.57	7.54	16.44	20.95	23.13	25.3	28.44	22.226	22.852
ENSMUSG00000014592	Camta1	60.1	67.29	61.44	61.96	62.84	58.48	63.93	63.67	56.19	59.63	62.726	60.38
ENSMUSG00000014599	Csf1	10.91	10.16	13.49	11.94	10.17	11.53	13.05	10.56	12.52	10.24	11.334	11.58
ENSMUSG00000014601	Strip1	35.68	32.41	34.95	32.8	28.66	21.26	36.18	36.55	34.37	33.58	32.9	32.388
ENSMUSG00000014602	Kif1a	8.01	6.91	8.12	6.48	3.12	7.47	7.14	9.78	7.75	9.55	6.528	8.338
ENSMUSG00000014603	Alx3	0.8	0.1	0.26	0.15	0	0	0.28	0.36	0.11	0.35	0.262	0.22
ENSMUSG00000014606	Slc25a11	129.84	141.6	132.17	140.66	43.39	55.47	129.65	131.81	137.23	123.79	117.532	115.59
ENSMUSG00000014609	Chrne	0	0	0	0	0	0	0	0.21	0	0	0	0.042
ENSMUSG00000014633	Cmc2	31.13	38.02	31.7	36.86	22.06	20.26	31.46	40.7	33.87	31.09	31.954	31.476
ENSMUSG00000014668	Chfr	28.75	28.22	30.17	26.28	21.97	24.88	28.69	29.59	22.46	28.07	27.078	26.738
ENSMUSG00000014686	Ceacam16	0	0	0	0	0	0	0	0	0	0	0	0
ENSMUSG00000014704	Hoxa2	4.94	1.25	4.45	1.01	0	2.45	1.89	1.85	2.15	7.73	2.33	3.214
ENSMUSG00000014725	Adam28	1.08	0	0.58	0	0	0.29	0.1	0.3	0.26	0.71	0.332	0.332
ENSMUSG00000014747	Ankrd53	0	0	0	0	0	0	0	0	0	0	0	0
ENSMUSG00000014748	Tex261	37.39	36.94	34.21	36.76	13.05	21.72	34.46	36.22	36.01	32.65	31.67	32.212
ENSMUSG00000014763	Fam120b	12	11.67	12.23	12.63	7.74	11.12	11.76	11.52	11.53	12.83	11.254	11.752
ENSMUSG00000014767	Tbp	25.96	25.34	25.61	23.67	37.21	40.34	24.66	25.9	20.9	31.28	27.558	28.616
ENSMUSG00000014769	Psmb1	188.48	178.76	182.67	182.84	106.47	117.22	192.12	177.07	177.78	180.23	167.844	168.884
ENSMUSG00000014771	Pdcd2	20.16	20.93	14.46	18.45	15.82	14.33	16.21	20.1	20.62	21.2	17.964	18.492
ENSMUSG00000014773	Dll1	7.62	7.27	6.34	8.4	2.15	4.33	5.96	6.35	5.73	7.86	6.356	6.046
ENSMUSG00000014776	Nol3	1.43	1.34	1.31	1.74	1.31	1.13	0.96	1.63	2.01	0.93	1.426	1.332
ENSMUSG00000014778	Fhod1	13.69	10.48	15.48	13.55	3.24	5.3	15.02	10.66	11.39	15.29	11.288	11.532
ENSMUSG00000014782	Plekhg4	0.38	0.19	0.47	0.36	0.25	0.17	0.53	0.19	0.2	0.92	0.33	0.402
ENSMUSG00000014786	Slc9a5	7.42	5.42	7.08	5.07	2.07	2.53	5.75	5.62	5.28	7.46	5.412	5.328
ENSMUSG00000014791	Elmo3	3.13	2.34	2.38	2.38	1.51	1.5	3.41	1.92	3.26	2.09	2.348	2.436
ENSMUSG00000014813	Stc1	9.12	9.39	9.4	8.84	9.97	8.05	7.47	9.87	10.29	8.87	9.344	8.91
ENSMUSG00000014837	4931428F04Rik	6.51	6.74	7.59	7.22	2.89	4.37	7.3	7.26	7.48	9.01	6.19	7.084
ENSMUSG00000014846	Tppp3	10.71	5.78	7.61	7.01	3.46	3.05	5.84	5.92	7.3	6.34	6.914	5.69
ENSMUSG00000014850	Msh3	15	16.41	16.06	15.27	12.92	13.28	16.46	16.21	15.31	19.43	15.132	16.138
ENSMUSG00000014852	Adamts13	0	0	0	0	0	0	0	0	0	0	0	0
ENSMUSG00000014856	Tmem208	37.73	30.93	33.8	31.35	7.28	10.47	36.41	33.33	32.01	35.53	28.218	29.55
ENSMUSG00000014859	E2f4	40.11	35.81	35.83	35.53	19.24	20.93	36.46	36.75	37.3	36.04	33.304	33.496
ENSMUSG00000014867	Surf4	144.33	141.75	140.47	140.62	52.45	67.52	145.05	142.38	139.65	149.81	123.924	128.882
ENSMUSG00000014873	Surf2	25.11	24.17	25.87	22.72	18.48	19.44	24.96	24.64	22.48	26.22	23.27	23.548
ENSMUSG00000014905	Dnajb9	27.83	31.66	30.81	33.69	30.61	32.58	31.3	27.65	29.24	32.54	30.92	30.662
ENSMUSG00000014907	Naf1	15.12	15.18	17.31	15.1	10.1	11.73	17.25	15.3	16.02	18.12	14.562	15.684
ENSMUSG00000014932	Yes1	24.1	23.96	23.05	23.23	19.93	21.44	23.81	24.87	22.8	26.65	22.854	23.914
ENSMUSG00000014956	Ppp1cb	215.95	225.03	198.5	207.61	262	252.97	208.97	213.85	192.77	197.85	221.818	213.282
ENSMUSG00000014959	Gorasp2	108.83	104.59	99.71	107.78	100.7	111.2	116.3	106.83	107.32	104.76	104.322	109.282
ENSMUSG00000014980	Tsen15	35.57	38.66	34.62	35.07	20.9	27.25	37.91	34.07	32	39.45	32.964	34.136
ENSMUSG00000015001	Oc90	0	0	0	0	0	0	0	0	0	0	0	0
ENSMUSG00000015002	Efr3a	40.61	40.05	38.33	38.25	26.69	26.6	38.85	36.99	38.07	36.33	36.786	35.368
ENSMUSG00000015013	Trappc2l	28.08	34.99	26.94	26.29	8.15	14.53	39.71	32.18	26.41	36.92	24.89	29.95
ENSMUSG00000015016	Acsf3	13.15	12.78	14.01	14.31	3.51	4.17	11.52	13.71	12.55	11.84	11.552	10.758
ENSMUSG00000015023	Ddx19a	53.26	54.42	52.05	53.4	34.14	41.49	58.7	48.2	51	54.78	49.454	50.834
ENSMUSG00000015027	Galns	10.85	13.13	11.56	12.16	3.79	8.75	12.92	13.52	13.5	12.24	10.298	12.186
ENSMUSG00000015053	Gata2	10.93	9.83	10.9	12.94	9.3	8.61	8.72	8.87	8	9.5	10.78	8.74
ENSMUSG00000015083	C8g	0.45	0.36	0.37	0.36	0	0.32	0.6	1.17	1.15	0.73	0.308	0.794
ENSMUSG00000015085	Entpd2	0.62	0.25	0.35	0.27	0	0.98	0.22	0.3	0.32	0.84	0.298	0.532
ENSMUSG00000015087	Rabl6	51.61	43.56	50.68	53.89	35.27	38.03	56.3	54.71	48.28	54.12	47.002	50.288
ENSMUSG00000015090	Ptgds	8.89	7.46	6.94	7.34	2.92	3.02	3.15	8.21	7.07	5.26	6.71	5.342
ENSMUSG00000015092	Edf1	177.72	168.45	160.93	173	107.58	131.2	160.39	160.93	158.12	168.44	157.536	155.816
ENSMUSG00000015093	Clic3	0.26	0.43	0.31	0.55	0.33	0.57	0.56	0.51	0	0.29	0.376	0.386
ENSMUSG00000015094	Npdc1	18.07	18.45	24.15	19.45	10.15	13.05	19.84	24.41	21.58	27.38	18.054	21.252
ENSMUSG00000015095	Fbxw5	51.16	51.2	45.8	48.09	16.25	21.89	49.3	51.14	46.95	48.16	42.5	43.488
ENSMUSG00000015112	Slc25a13	47.65	52.51	48.3	54.06	27.66	29.88	54.05	55.09	48.44	48.95	46.036	47.282
ENSMUSG00000015120	Ube2i	325.4	312.74	323.14	325.66	173.63	217.66	316.83	322.71	307.39	314.64	292.114	295.846
ENSMUSG00000015126	Tsr3	12.87	15.51	14.95	11.81	9.52	9.07	13.95	12.52	12.07	14.12	12.932	12.346
ENSMUSG00000015127	Unkl	6.31	7.04	7.7	6.45	2.75	5.84	6.66	5.63	7.04	7.97	6.05	6.628
ENSMUSG00000015133	Lrrk1	6.86	5.9	6.89	7.74	1.88	3.63	6.02	5.99	6.42	7.63	5.854	5.938
ENSMUSG00000015134	Aldh1a3	1.34	0.44	0.72	0.39	0.14	0.41	0.7	1.08	0.66	1.48	0.606	0.866
ENSMUSG00000015143	Actn1	145.81	136.37	148.31	133.57	67.65	85.1	148.41	137.47	134.99	153.12	126.342	131.818
ENSMUSG00000015149	Sirt2	50.2	46.79	47.79	45.22	28.79	35.43	44.14	39.36	44.69	44.66	43.758	41.656
ENSMUSG00000015165	Hnrnpl	486.87	462.95	459.73	494.34	173.54	190.74	459.08	388.98	427.9	437.5	415.486	380.84
ENSMUSG00000015176	Nolc1	29.67	30.83	31.1	27.99	25.33	30.05	30.86	27.61	28.15	30.35	28.984	29.404
ENSMUSG00000015189	Casd1	43.71	47.46	42.6	42.07	24.15	25.98	44.52	45.93	42.74	45.74	39.998	40.982
ENSMUSG00000015202	Cnksr3	8.57	7.46	8.16	8.4	3.99	5.57	6.78	8.19	8.03	7.59	7.316	7.232
ENSMUSG00000015214	Mtmr1	20.54	17.05	18.47	17.32	10.8	13.73	15.5	17.48	12.92	15.79	16.836	15.084
ENSMUSG00000015217	Hmgb3	144.22	141.61	144.62	141.01	166.9	161.5	139.33	128	133.84	143.82	147.672	141.298
ENSMUSG00000015222	Map2	9.39	5.31	5.86	4.21	3.72	6.18	6.28	5.81	5.57	8.47	5.698	6.462
ENSMUSG00000015224	Cyp2j9	1.54	1	0.49	0.75	0.77	0.65	0.86	0.63	0.71	1.08	0.91	0.786
ENSMUSG00000015242	Nipsnap3a	0	0	0	0	0	0	0	0.06	0	0	0	0.012
ENSMUSG00000015243	Abca1	8.23	8.48	9.85	7.9	4.23	6.45	6.98	10.22	8.35	12.42	7.738	8.884
ENSMUSG00000015247	Nipsnap3b	32.39	33.04	35.21	33.42	14.78	11.04	33.75	36.93	36.31	35.62	29.768	30.73
ENSMUSG00000015289	Lage3	52.25	54.01	55.27	59.41	26.04	28.86	54	51.57	53.62	52.08	49.396	48.026
ENSMUSG00000015290	Ubl4a	33.89	34.64	34.57	38.14	19.85	23.17	31.77	35.77	32.41	34.51	32.218	31.526
ENSMUSG00000015291	Gdi1	143.16	118.32	127.59	99.51	93.43	100.49	134.26	119.07	109.24	132.14	116.402	119.04
ENSMUSG00000015305	Sash1	16.82	16.39	16.52	16.59	8.77	12.28	14.63	16.24	17.15	19.35	15.018	15.93
ENSMUSG00000015312	Gadd45b	13.98	15.78	17.53	15.72	7.72	7.79	12.77	17.48	13.45	15.76	14.146	13.45
ENSMUSG00000015314	Slamf6	0.19	0.02	0.12	0.01	0	0	0.85	0.04	0	0.02	0.068	0.182
ENSMUSG00000015316	Slamf1	0.19	0.07	0.3	0.25	0.07	0.04	0	0.17	0.18	0.18	0.176	0.114
ENSMUSG00000015335	Zdhhc12	22.25	19.83	19.93	24.89	7.94	8.17	21.28	21.42	20.7	19.77	18.968	18.268
ENSMUSG00000015337	Endog	13.77	10.26	11.5	13.37	1.62	3.86	10.74	13.45	13.09	10.14	10.104	10.256
ENSMUSG00000015340	Cybb	2.51	2.12	1.8	1.73	0.94	1.17	2.66	2.38	1.89	2.41	1.82	2.102
ENSMUSG00000015341	Golga7	96.73	90.86	97.13	94.26	36.68	51.21	99.44	95.34	91.01	103.23	83.132	88.046
ENSMUSG00000015342	Xk	3.87	4.4	4.11	4.8	2.3	3.91	5.55	4.74	4.5	4.85	3.896	4.71
ENSMUSG00000015354	Pcolce2	0.95	0.62	1.1	0.43	0.17	0.46	1.15	0.21	0.92	0.61	0.654	0.67
ENSMUSG00000015355	Cd48	0.28	0.79	0.45	0.69	0	0.41	1.05	0.97	0.28	1.56	0.442	0.854
ENSMUSG00000015357	Clpx	29.41	29.24	32.12	29.77	22.7	21.33	31.31	36.39	27.15	36	28.648	30.436
ENSMUSG00000015363	Trabd	32.31	41.37	46.09	42.36	26.12	23.08	36.63	40.44	36.12	36.31	37.65	34.516
ENSMUSG00000015365	Mov10l1	19.45	23.17	28.27	37.37	17.46	18.14	26.88	30.33	32.45	21.75	25.144	25.91
ENSMUSG00000015377	Dennd6b	4.89	5.43	5.31	5	1.82	2.56	4.29	4.25	4.78	4.56	4.49	4.088
ENSMUSG00000015396	Cd83	2.2	1.67	2.15	1.24	0.55	1.57	1.29	1.28	1.12	3.25	1.562	1.702
ENSMUSG00000015401	Tmem27	0	0	0	0.08	0	0	0	0.33	0	0.08	0.016	0.082
ENSMUSG00000015405	Ace2	2.12	0.99	2.39	0.22	0.12	1.58	0.85	1.55	0.88	3.76	1.168	1.724
ENSMUSG00000015437	Gzmb	0.11	0.07	0	0.07	0	0.08	0	0.07	0.08	0.49	0.05	0.144
ENSMUSG00000015441	Gzmf	0	0	0	0	0	0	0	0	0	0	0	0
ENSMUSG00000015443	Gzmn	0	0	0	0	0	0	0	0	0	0	0	0
ENSMUSG00000015451	C4a	0.89	2.01	0.38	1.08	0.24	0.97	0.99	0.38	1.04	1.17	0.92	0.91
ENSMUSG00000015452	Ager	5.41	3.62	4.66	3.78	0.83	1.97	2.27	3.59	4.21	5.18	3.66	3.444
ENSMUSG00000015461	Atf6b	32.43	27.99	34.88	39.08	9.5	12.9	34.92	31.7	33.07	36.06	28.776	29.73
ENSMUSG00000015467	Egfl8	3.09	1.06	1.47	0.18	0.61	0.82	1.2	0.89	0.69	2.27	1.282	1.174
ENSMUSG00000015468	Notch4	10.3	10.55	8.73	9.33	7.44	5.85	8.36	9.78	10.68	8.58	9.27	8.65
ENSMUSG00000015474	Ppt2	36.35	37.26	35.17	36.16	8.69	15.15	34.67	33.69	36.57	35.25	30.726	31.066
ENSMUSG00000015476	Prrt1	0.62	0.79	1.16	0.64	0.26	1.86	0.66	1.85	1.08	0.87	0.694	1.264
ENSMUSG00000015478	Rnf5	51.1	55.4	51	54.9	28.59	39.23	54.36	51.99	55.23	49.34	48.198	50.03
ENSMUSG00000015484	Fam163a	1.94	2.14	1.87	1.72	1.4	1.64	1.82	2.03	1.79	1.39	1.814	1.734
ENSMUSG00000015488	Cacfd1	39.11	34.05	37.73	37.4	11.26	16.92	33.61	38.12	35.22	39.3	31.91	32.634
ENSMUSG00000015501	Hivep2	6.65	6.46	5.82	6.07	3.83	5.23	6.58	5.42	5.76	6.28	5.766	5.854
ENSMUSG00000015519	2310057J18Rik	0	0	0	0	0	0	0	0	0	0	0	0
ENSMUSG00000015522	Arnt	48.65	43.27	45.62	43.04	25.74	31.81	42.46	43.11	39.64	46.22	41.264	40.648
ENSMUSG00000015533	Itga2	4.71	4.99	3.89	4.01	2.7	3.16	4.81	3.67	4.53	4.88	4.06	4.21
ENSMUSG00000015536	Mocs2	43.22	39.75	40.91	39.26	25.87	25.37	37.99	39.16	34.29	44.72	37.802	36.306
ENSMUSG00000015542	Nat9	11.54	12.55	11.6	15.59	4.04	9.06	9.13	11.72	11.79	12.84	11.064	10.908
ENSMUSG00000015568	Lpl	82.14	93.9	88.84	91.28	76.63	72.4	80.47	100.06	96.12	88.69	86.558	87.548
ENSMUSG00000015575	Atp6v0e	84.63	79.31	92.5	95.32	47.05	49.32	83.21	94.69	90.94	89.89	79.762	81.61
ENSMUSG00000015579	Nkx2-5	86.17	97.03	85.01	105.98	31.05	49.42	88.49	94.79	88.76	74.48	81.048	79.188
ENSMUSG00000015597	Zfp318	24.38	18.62	20.67	20.02	29.91	27.02	19.25	16.89	15.43	18.95	22.72	19.508
ENSMUSG00000015599	Ttbk1	0.31	0.11	0.14	0.15	0.03	0.06	0.14	0.2	0.25	0.23	0.148	0.176
ENSMUSG00000015605	Srf	64.11	57	53.5	54.01	31.9	32.83	57.59	55.77	53.35	50.37	52.104	49.982
ENSMUSG00000015619	Gata3	1.98	2.36	2.29	1.91	3.06	1.93	2.63	1.94	2.79	2.34	2.32	2.326
ENSMUSG00000015627	Gata5	15.13	16.53	17.08	17.9	8.99	11.43	20.83	15.41	17.92	14.83	15.126	16.084
ENSMUSG00000015647	Lama5	24.03	20.94	22.39	21.11	7.93	7.7	16.8	19.24	16.77	20.88	19.28	16.278
ENSMUSG00000015652	Steap1	1.32	0.59	0.95	1.15	0	0.79	1.46	1.77	1.98	1.74	0.802	1.548
ENSMUSG00000015653	Steap2	4.57	4.27	3.14	3.99	2.73	4.28	4.3	3.63	4.31	4.67	3.74	4.238
ENSMUSG00000015656	Hspa8	1342.7	1293.53	1245.93	1266.71	931.17	1074.92	1296.56	1213.96	1219.7	1210.81	1216.01	1203.19
ENSMUSG00000015659	Serac1	7.07	5.39	5.83	6.23	3.03	3.45	4.69	4.62	5.95	5.47	5.51	4.836
ENSMUSG00000015665	Awat1	0	0	0	0	0	0	0	0	0	0	0	0
ENSMUSG00000015668	Pdzd11	49.16	50.96	51.97	50.49	38.47	35.75	48.01	46.22	48.98	44.76	48.21	44.744
ENSMUSG00000015671	Psma2	183.71	167.94	166.44	163.86	109.23	122.62	178.56	172.2	164.53	164.04	158.236	160.39
ENSMUSG00000015672	Mrpl32	68.32	61.16	59.85	62.06	53.35	61.93	61.49	52.66	53.35	57.54	60.948	57.394
ENSMUSG00000015697	Setdb1	34.03	29.73	30.6	30.56	13.5	17.51	28.97	28.58	26.84	32.16	27.684	26.812
ENSMUSG00000015702	Anxa9	0.57	0.57	0.85	0.86	0.25	0.74	1.24	1.25	1.33	0.87	0.62	1.086
ENSMUSG00000015709	Arnt2	11.86	9.02	11.56	9.49	4.38	6.73	10.94	9.97	9.23	12.76	9.262	9.926
ENSMUSG00000015711	Prune	28.75	29.96	28.88	30.29	15.02	19.29	28.24	28.6	29.87	28.67	26.58	26.934
ENSMUSG00000015714	Cers2	95.42	87.6	92.5	90.42	42.17	49.62	86.75	96.31	85	81.34	81.622	79.804
ENSMUSG00000015721	Nlrp5	0	0	0	0	0	0	0	0	0	0.03	0	0.006
ENSMUSG00000015733	Capza2	175.82	162.33	141.14	154.54	158.21	178.67	161.69	154.75	155.78	149.34	158.408	160.046
ENSMUSG00000015745	Plekho1	122.42	125.3	118.66	113.87	62.09	68.78	122.49	125.59	134.66	124.17	108.468	115.138
ENSMUSG00000015747	Vps45	14.67	26.56	19.5	12.67	10.91	13.84	13.75	16.35	15.69	17.85	16.862	15.496
ENSMUSG00000015748	Prpf3	37.58	32.9	26.95	27.51	24.51	31.54	30.29	29.3	26.72	28.35	29.89	29.24
ENSMUSG00000015749	Anp32e	215.14	239.16	218.4	225.79	341.26	292.69	223.69	197.85	208.34	208.92	247.95	226.298
ENSMUSG00000015750	Aph1a	78.27	78.71	79.29	79.14	16.38	21.37	74.07	78.73	74.43	72.7	66.358	64.26
ENSMUSG00000015755	Tab2	118.88	113.35	111.81	113.9	152.81	174.22	110.32	109.75	114.77	103.11	122.15	122.434
ENSMUSG00000015757	Ppil4	27.53	24.93	23.31	23.99	26.07	22.56	27.4	23.97	23.62	25.61	25.166	24.632
ENSMUSG00000015759	Cnih1	122.95	122.48	129.21	124.03	66.7	78.42	123.14	119.48	126.54	123.28	113.074	114.172
ENSMUSG00000015766	Eps8	11.76	13.89	11.89	13.2	11.29	11.62	12.26	11.39	13.57	10.77	12.406	11.922
ENSMUSG00000015776	Med22	26.15	21.55	27.45	23.18	6.49	8.44	21.11	21.82	20.72	23.37	20.964	19.092
ENSMUSG00000015787	Abo	0	0	0	0	0	0	0	0	0	0	0	0
ENSMUSG00000015790	Surf1	37.43	36.81	38.4	35.13	13.9	27.16	34.89	39.6	30.48	36.42	32.334	33.71
ENSMUSG00000015804	Med28	69.24	60.58	60.83	60.18	18.04	20.21	58.2	56.67	53.91	65.89	53.774	50.976
ENSMUSG00000015806	Qdpr	60.49	59.33	57.87	56.52	13.51	21.52	58.43	58.5	61.2	59.05	49.544	51.74
ENSMUSG00000015812	Gnrh1	0	0	0	0	0	0	0.63	0.87	0.94	0.28	0	0.544
ENSMUSG00000015829	Tnr	0.03	0.01	0.06	0.04	0	0.05	0.01	0.01	0.06	0.1	0.028	0.046
ENSMUSG00000015837	Sqstm1	134.53	134.09	133.27	140	103.2	129.26	132.89	140.51	134.48	132.93	129.018	134.014
ENSMUSG00000015839	Nfe2l2	43.71	44.02	44.76	46.74	42.95	40.2	43.92	46.38	47.46	44.45	44.436	44.482
ENSMUSG00000015843	Rxrg	1.97	1.59	1.69	1.74	0.12	1.25	1.26	1.43	1.36	1.35	1.422	1.33
ENSMUSG00000015846	Rxra	28.3	29.63	30.57	31.05	11.78	21.07	25.74	28.12	26.05	28.55	26.266	25.906
ENSMUSG00000015850	Adamtsl4	4.19	4.14	7.68	4.59	1.46	2.78	3.88	5.6	5.11	3.75	4.412	4.224
ENSMUSG00000015852	Fcrls	9.99	8.86	9.56	8.94	5	4.43	8.56	8.07	7.11	10.96	8.47	7.826
ENSMUSG00000015854	Cd5l	0.07	0.09	0.28	0	0	0.22	0	0.05	0.4	0.14	0.088	0.162
ENSMUSG00000015869	Prpsap1	54.69	52.95	55.96	52.75	19.28	29.98	49.65	51.43	51.39	65	47.126	49.49
ENSMUSG00000015879	Fam184b	0.7	0.36	0.53	0.29	0.26	0.39	0.36	0.33	0.25	0.79	0.428	0.424
ENSMUSG00000015880	Ncapg	34.55	34.27	31.74	33.5	25.24	24.02	30.59	26.72	28.85	31.79	31.86	28.394
ENSMUSG00000015882	Lcorl	15.5	13.77	14.89	13.82	9	11.45	12.81	12.04	11.75	15.07	13.396	12.624
ENSMUSG00000015889	Lta4h	136.26	149.22	131.12	138.57	57.35	68.57	138.9	136.6	136.95	135.91	122.504	123.386
ENSMUSG00000015890	Amdhd1	0.12	0.15	0.16	0.04	0	0.05	0.04	0.12	0	0.3	0.094	0.102
ENSMUSG00000015932	Dstn	773.88	786.14	734.67	808.41	571.43	567.65	806.57	757.83	768.67	738.03	734.906	727.75
ENSMUSG00000015937	H2afy	104.16	97.69	101.67	95.56	43.53	61.85	99	88.61	94.41	117.3	88.522	92.234
ENSMUSG00000015942	Gtf2ird2	7.88	9.73	9.2	8.9	4.04	4.32	7.74	7.13	8.3	7.65	7.95	7.028
ENSMUSG00000015943	Bola1	14.71	13.83	14.79	15.13	5.84	6.41	15.67	17.45	10.72	15.95	12.86	13.24
ENSMUSG00000015944	Gatsl2	8.86	9.72	9.78	9.7	3.33	7.11	10.21	11.95	9.19	10.23	8.278	9.738
ENSMUSG00000015947	Fcgr1	1.73	1.78	1.49	1.25	0.44	1.03	1.75	2.07	2.01	3.01	1.338	1.974
ENSMUSG00000015950	Ncf1	3.35	1.52	3	2.35	1.57	1.62	2.93	3.08	2.55	4.11	2.358	2.858
ENSMUSG00000015957	Wnt11	16.89	13.16	14.43	13.97	4.37	6.78	18.51	17.05	15.34	15.9	12.564	14.716
ENSMUSG00000015961	Adss	47.02	41.77	41.27	37.1	28.69	32.19	44.76	41.2	39.35	45.3	39.17	40.56
ENSMUSG00000015962	1700016C15Rik	0	0	0	0	0	0	0	0	0	0	0	0
ENSMUSG00000015966	Il17rb	0.22	0	0.05	0.05	0	0	0.12	0.07	0.05	0.05	0.064	0.058
ENSMUSG00000015968	Cacna1d	6.38	6.86	6.75	6.82	3	5.07	7.51	6.21	6.43	7.26	5.962	6.496
ENSMUSG00000015970	Chdh	0.25	0.17	0.11	0.08	0.13	0.08	0.03	0.06	0.12	0.17	0.148	0.092
ENSMUSG00000015971	Actr8	26.35	29.02	28.16	28.41	15.17	13.74	24.16	27.37	22.75	25.46	25.422	22.696
ENSMUSG00000015980	Lrrc27	3.83	2.74	3.56	2.9	2.39	1.13	2.62	1.82	3.06	3.48	3.084	2.422
ENSMUSG00000015981	Stk32c	0.88	0.59	0.47	0.25	0.18	0.3	0.11	0.47	0.36	0.42	0.474	0.332
ENSMUSG00000015994	Fnta	74.71	63.98	62.43	66.93	33.85	46.08	71.66	66.71	63.21	68.06	60.38	63.144
ENSMUSG00000016018	Skiv2l2	49.23	46.35	46.73	44.83	35.83	37.78	46.91	41.37	42.52	44.58	44.594	42.632
ENSMUSG00000016024	Lbp	9.52	9.4	9.12	9.59	7.49	6.91	12.14	9.94	13.59	13.8	9.024	11.276
ENSMUSG00000016028	Celsr1	7.58	7.68	7.19	7.59	2.45	3.22	6.58	7.11	6.17	7.23	6.498	6.062
ENSMUSG00000016087	Fli1	12.49	12.67	10.8	14.53	15.02	15.77	11.69	12.22	12.58	12.39	13.102	12.93
ENSMUSG00000016128	Stard13	10.76	5.95	5.48	8.5	2.17	4.59	6.28	6.13	8.16	9.85	6.572	7.002
ENSMUSG00000016150	Tenm1	0.01	0.01	0.01	0	0	0.12	0	0.04	0.01	0.03	0.006	0.04
ENSMUSG00000016179	Camk1g	4.17	4.01	4.58	4	2.11	2.47	4.52	3.8	4.72	5.04	3.774	4.11
ENSMUSG00000016181	Diexf	9.99	13.09	10.99	13.2	7.01	9.58	11.68	10.95	9.75	13.01	10.856	10.994
ENSMUSG00000016194	Hsd11b1	0.51	0.96	0.92	0.95	0	0.35	1.08	0.57	1.06	1.34	0.668	0.88
ENSMUSG00000016200	Syt14	1.42	1.72	2	1.92	1.56	1.37	1.82	2.02	1.59	2.73	1.724	1.906
ENSMUSG00000016206	H2-M3	0.76	0.83	0.57	0.54	0	0.16	0.68	0.56	0.74	0.48	0.54	0.524
ENSMUSG00000016239	Lonrf3	0.78	0.47	0.59	0.94	0.26	0.41	0.54	0.45	0.6	0.62	0.608	0.524
ENSMUSG00000016252	Atp5e	639.12	591.01	662.68	673.17	127.08	123.7	571.19	640.7	578.3	634.51	538.612	509.68
ENSMUSG00000016253	Nelfcd	49.18	44.22	45.59	48.33	16.34	21.88	44.84	40.78	41.24	50.74	40.732	39.896
ENSMUSG00000016255	Tubb1	0.9	1.78	4.46	1.96	0.58	1.51	1.4	2.43	1.76	1.27	1.936	1.674
ENSMUSG00000016256	Ctsz	64.35	65.38	69.94	61.69	34.95	45.37	62.84	67.65	68.99	74.36	59.262	63.842
ENSMUSG00000016257	Slmo2	88.48	80.6	77.65	83.03	61.34	63.91	82.46	82.28	86.92	75.67	78.22	78.248
ENSMUSG00000016262	Sertad4	24.02	21.34	19.58	20.85	15.27	15.73	20.08	19.1	19.03	24.46	20.212	19.68
ENSMUSG00000016283	H2-M2	0	0	0	0	0	0	0	0	0	0	0	0
ENSMUSG00000016308	Ube2a	60.71	58.02	65.99	58.05	36.35	31.16	61.68	59.25	53.43	51.64	55.824	51.432
ENSMUSG00000016319	Slc25a5	557.94	590.36	551.62	607.48	233.85	246.26	573.64	569.41	548.06	524.06	508.25	492.286
ENSMUSG00000016327	Atp1b4	0.86	0.04	0.09	0.06	0.04	0.08	0	0.08	0.14	0.08	0.218	0.076
ENSMUSG00000016344	Ppdpf	72.24	71.58	78.76	73.35	49.02	61.72	78.64	75.03	74.82	80.69	68.99	74.18
ENSMUSG00000016346	Kcnq2	0.4	0.08	0.19	0	0	0.03	0.09	0.06	0.18	0.3	0.134	0.132
ENSMUSG00000016349	Eef1a2	145.93	166.33	136.23	152.74	75	79.93	115.27	150.98	143.69	110.96	135.246	120.166
ENSMUSG00000016356	Col20a1	0.73	0.39	0.32	0.31	0.09	0.33	0.77	0.47	0.47	0.86	0.368	0.58
ENSMUSG00000016382	Pls3	87.14	72.13	77.86	66.5	46.3	60.51	84.37	72.79	72.73	91.15	69.986	76.31
ENSMUSG00000016386	Mpped2	62.07	62.14	59.42	64.75	69	77.43	70.86	68.94	62.95	61.68	63.476	68.372
ENSMUSG00000016409	Nkap	18.97	13.98	17.43	14.98	32.48	29.93	17.08	15.96	14.05	19.31	19.568	19.266
ENSMUSG00000016427	Ndufa1	261.68	252.07	278.96	252.23	181.14	160.58	244.71	253.43	270.14	236.91	245.216	233.154
ENSMUSG00000016458	Wt1	34.71	30.15	30.31	30.95	27.4	25.42	35.73	31.05	30.87	33.18	30.704	31.25
ENSMUSG00000016477	E2f3	21.2	25.63	20.65	21.03	10.62	22.15	23.83	19.94	23.01	20.13	19.826	21.812
ENSMUSG00000016481	Cr1l	58.49	53.68	50.52	46.99	31.62	33.57	50.03	52.54	49.93	51.17	48.26	47.448
ENSMUSG00000016487	Ppfibp1	80.47	86.44	88.58	85.45	86.43	98.39	95.12	90.49	93.19	90.14	85.474	93.466
ENSMUSG00000016493	Cd46	0.98	1.01	1.04	1.3	0.94	0.63	0.86	1.42	1	0.84	1.054	0.95
ENSMUSG00000016494	Cd34	92.17	89.96	96.46	91.24	85.52	99.69	92.4	94.81	87.84	103.24	91.07	95.596
ENSMUSG00000016495	Plgrkt	31.88	30.6	29.5	28.77	19.53	20.6	31.41	30.15	31.32	32.24	28.056	29.144
ENSMUSG00000016496	Cd274	0.39	0.59	0.61	0.46	0.67	0.36	0.46	0.42	0.87	1.08	0.544	0.638
ENSMUSG00000016498	Pdcd1lg2	0	0	0	0	0	0	0	0.06	0	0	0	0.012
ENSMUSG00000016503	Gtf3a	46.02	40.64	41.14	40.68	16.88	23.82	39.35	39.31	40.26	40.47	37.072	36.642
ENSMUSG00000016510	Mtif3	14.38	14.95	14.28	14.82	12.69	13.75	11.53	16.66	13.21	15.26	14.224	14.082
ENSMUSG00000016520	Lnx2	13.44	11.49	12.63	12.63	9.87	9.75	10.85	11.72	11.06	13.99	12.012	11.474
ENSMUSG00000016524	Il19	0	0	0	0.1	0	0	0	0	0	0	0.02	0
ENSMUSG00000016526	Dyrk3	1.97	1.49	2.23	1.51	1.26	1.1	2.95	2.11	2.39	1.62	1.692	2.034
ENSMUSG00000016528	Mapkapk2	131.12	134.7	119.94	130.76	71.56	82.39	127.5	131.95	126.21	112.55	117.616	116.12
ENSMUSG00000016529	Il10	0	0	0	0	0	0	0	0	0	0	0	0
ENSMUSG00000016534	Lamp2	152.26	150.54	145.19	146.67	150.03	158.47	148.28	145.4	149.94	156.95	148.938	151.808
ENSMUSG00000016541	Atxn10	134.35	128.09	127.12	126.07	79.75	95.6	132.7	135.26	129.08	134.39	119.076	125.406
ENSMUSG00000016552	Foxred2	2.24	1.43	1.52	1.47	0.72	0.76	1.58	1.49	1.69	2.37	1.476	1.578
ENSMUSG00000016554	Eif3d	118.03	114.52	111.09	116.22	67.27	77.81	123.14	111.72	113.54	113.43	105.426	107.928
ENSMUSG00000016559	H3f3b	372.91	321.29	367.5	343.94	188.32	212.24	331.84	314.13	324.93	426.47	318.792	321.922
ENSMUSG00000016619	Nup50	29.16	27.23	26.35	27.9	16.6	17.54	26.82	26.61	24.82	29.74	25.448	25.106
ENSMUSG00000016624	Phf21b	2.15	1.04	4.36	0.36	0.6	0.54	1.51	0.92	1.53	2.33	1.702	1.366
ENSMUSG00000016626	Nlrp14	0	0	0	0	0	0	0	0	0	0	0	0
ENSMUSG00000016637	Ift27	19.23	18.11	19.43	16.8	6.22	9.18	20.67	16.38	18.1	17.57	15.958	16.38
ENSMUSG00000016664	Pacsin2	47.27	49.88	47.38	50.41	26.83	33.55	47.64	50.26	45.78	48.14	44.354	45.074
ENSMUSG00000016756	Cmah	0.27	0.14	0.29	0.35	0.27	0.45	0.39	0.35	0.2	0.36	0.264	0.35
ENSMUSG00000016757	Ttll12	19.98	21.74	20.1	19.55	6.55	11.09	21.95	21.2	22.3	22.57	17.584	19.822
ENSMUSG00000016758	Bik	13.7	13.04	13.94	16.01	3.74	4.06	15.11	13.47	13.41	11.14	12.086	11.438
ENSMUSG00000016763	Scube1	16.17	13.15	15.69	13.22	7.86	12.6	18	14.61	15.16	16.54	13.218	15.382
ENSMUSG00000016831	Tox4	28.21	31.14	28.25	27.4	15.57	17.75	26.94	29.51	26.5	27.53	26.114	25.646
ENSMUSG00000016833	Mrps18c	79.82	71	67.98	72.88	45.12	35.46	71.88	64.63	68.18	73.62	67.36	62.754
ENSMUSG00000016918	Sulf1	102.37	62.21	91.18	49.58	59.81	77.64	71.01	72.76	63.15	114.85	73.03	79.882
ENSMUSG00000016921	Srsf6	240.08	232.41	237.73	221.59	125.63	137.43	246.1	223.08	218.15	255.99	211.488	216.15
ENSMUSG00000016933	Plcg1	54.9	51.18	54.46	52.93	25.78	32.15	49.11	51.49	48.32	63.72	47.85	48.958
ENSMUSG00000016940	Kctd2	25.19	19.81	24.71	24.5	8.6	11.66	21.71	24.67	22.86	23.08	20.562	20.796
ENSMUSG00000016942	Tmprss6	0.09	0	0.06	0	0	0.03	0	0.03	0.06	0	0.03	0.024
ENSMUSG00000016946	Kctd5	35.15	30.63	30.44	31.48	12.04	12.64	29.96	29.51	30.3	32.8	27.948	27.042
ENSMUSG00000016982	Pom121l2	0.08	0.03	0	0	0	0	0.11	0	0.05	0.06	0.022	0.044
ENSMUSG00000016984	Etaa1	13.41	10.97	12.09	11.25	7.67	8.78	10.56	11.15	10.49	12.59	11.078	10.714
ENSMUSG00000016995	Matn4	9.43	4.96	8.4	6.03	1.21	2.46	4.45	7.25	6.14	10.39	6.006	6.138
ENSMUSG00000016998	Svs4	0	0	0	0	0	0	0	0	0	0	0	0
ENSMUSG00000017000	Svs6	0	0	0	0	0	0	0	0	0	0	0	0
ENSMUSG00000017002	Slpi	0	0.13	0.71	0.23	0	0.25	0.14	0.13	0.36	0.32	0.214	0.24
ENSMUSG00000017003	Svs3a	0	0	0	0	0	0	0	0	0	0	0	0
ENSMUSG00000017004	Svs5	0	0	0	0	0	0	0	0	0	0	0	0
ENSMUSG00000017007	Rbpjl	0.2	0.09	0.18	0.08	0.19	0.07	0.09	0.04	0.11	0.07	0.148	0.076
ENSMUSG00000017009	Sdc4	24.54	23.32	21.88	24.71	9.72	10.71	20.22	22.36	24.24	22.59	20.834	20.024
ENSMUSG00000017049	Ccdc70	0	0	0	0	0	0	0	0	0	0	0	0
ENSMUSG00000017057	Il13ra1	27.91	24.21	25.19	23.54	14.76	16.72	22.94	25.32	24.82	28.93	23.122	23.746
ENSMUSG00000017064	Prl5a1	0	0	0	0	0	0	0	0	0	0	0	0
ENSMUSG00000017119	Nbr1	73.71	74.43	75.44	68.41	41.17	46.47	66.07	68.51	67.15	72.69	66.632	64.178
ENSMUSG00000017132	Cyth1	22.34	19.56	19.59	20.4	12.86	19.41	21.92	20.16	20.69	18.93	18.95	20.222
ENSMUSG00000017144	Rnd3	39.22	27.78	32.83	28.72	19.75	25.09	32.94	29.49	28.92	43.04	29.66	31.896
ENSMUSG00000017146	Brca1	12.82	12.47	11.1	11.12	11.07	6.81	10.67	8.76	10.02	11.66	11.716	9.584
ENSMUSG00000017165	Gast	0	0	0	0	0	0	0	0	0	0	0	0
ENSMUSG00000017167	Cntnap1	0.91	1.05	0.85	0.95	0.41	0.43	1.1	0.95	0.86	0.94	0.834	0.856
ENSMUSG00000017176	Nt5c3b	68.65	66.33	58.31	65.31	41.18	55.12	64.51	58.48	64.03	60.8	59.956	60.588
ENSMUSG00000017188	Coa3	74.87	79.31	72.94	79.98	21.72	31.61	73.38	69.64	73.52	81.64	65.764	65.958
ENSMUSG00000017195	Zpbp2	0.54	0.12	0.32	0.66	0.16	0.09	0.07	0.5	0.36	0.32	0.36	0.268
ENSMUSG00000017204	Gsdma	0	0	0	0	0	0	0	0	0	0	0	0
ENSMUSG00000017210	Med24	37.53	39.78	41.89	37.44	12.44	19.69	38.42	42.32	34.92	42.87	33.816	35.644
ENSMUSG00000017211	Gsdma2	0	0	0	0	0	0.09	0	0	0	0	0	0.018
ENSMUSG00000017221	Psmd3	110.11	110.27	112.75	116.97	40.86	54.33	109.42	106.04	107.86	105.21	98.192	96.572
ENSMUSG00000017264	Exosc10	56.25	54.99	56.16	53.97	43.05	43.13	51.35	51.91	55.46	55.58	52.884	51.486
ENSMUSG00000017286	Glod4	84.04	77.11	78.44	87.78	40.26	39.69	74.24	70.8	84.82	76.67	73.526	69.244
ENSMUSG00000017288	Vps53	25.94	27.47	26.21	27.75	17.17	21.39	27.04	28.49	26.05	27.75	24.908	26.144
ENSMUSG00000017291	Taok1	27.21	29.59	25.67	28.4	16.3	18.15	23.67	24.36	21.59	26.63	25.434	22.88
ENSMUSG00000017299	Dnttip1	29.09	29.31	27.72	25.88	14.55	15.58	32.65	27.64	28.49	25.91	25.31	26.054
ENSMUSG00000017300	Tnnc2	11.55	0.18	0.19	0.18	0	0	0.19	0	0	0.88	2.42	0.214
ENSMUSG00000017307	Acot8	10.93	13.23	11.9	15	3.14	4.95	11.77	16.11	13.22	11.88	10.84	11.586
ENSMUSG00000017309	Cd300lg	2	2.51	1.86	2	1.4	2.13	2.41	1.24	3.07	2.13	1.954	2.196
ENSMUSG00000017310	Spint4	0	0	0	0.32	0	0	0.18	0.16	0.17	0.32	0.064	0.166
ENSMUSG00000017311	Pyy	0	0	0	0	0	0	0	0	0	0	0	0
ENSMUSG00000017314	Mpp2	15.87	16.93	13.74	14.24	5.16	7.37	15.7	15.32	14.21	13.24	13.188	13.168
ENSMUSG00000017316	Ppy	0	0	0	0	0	0	0	0	0	0	0	0
ENSMUSG00000017344	Vtn	0.2	0.09	0	0	0	0	0	0.18	0.39	0.05	0.058	0.124
ENSMUSG00000017376	Nlk	19.37	20.41	20.38	20.08	10.86	11.75	20.45	18.16	18.17	21.73	18.22	18.052
ENSMUSG00000017386	Traf4	42.65	36.41	36.85	37.13	16.23	23.43	37.73	36.72	36.22	38.31	33.854	34.482
ENSMUSG00000017390	Aldoc	9.06	10.97	7.35	9.03	3.95	5.15	7.28	9.63	10.29	9.06	8.072	8.282
ENSMUSG00000017400	Stac2	2.1	1.6	1.61	1.94	1	1.15	1.52	1.55	1.78	1.27	1.65	1.454
ENSMUSG00000017404	Rpl19	1234.92	1165.04	1255.03	1206.67	927.23	1012.83	1200.02	1249.6	1242.09	1228.82	1157.78	1186.67
ENSMUSG00000017405	Nek8	8.67	9.2	8.83	10.3	3.53	5.23	7.7	8.89	9.64	8.65	8.106	8.022
ENSMUSG00000017412	Cacnb4	0.65	0.47	0.63	0.35	0.19	0.36	0.45	0.59	0.4	0.55	0.458	0.47
ENSMUSG00000017417	Plxdc1	0.64	0.26	0.23	0.15	0.16	0.08	0.29	0.42	0.61	0.34	0.288	0.348
ENSMUSG00000017418	Arl5b	25.8	27.57	27.57	27.05	21.34	21.88	26.94	24.49	23.46	26.83	25.866	24.72
ENSMUSG00000017421	Zfp207	169.67	155.03	157.88	153.65	142.24	162.37	161.84	151.17	150.59	154.73	155.694	156.14
ENSMUSG00000017428	Psmd11	81.65	79.6	74.94	81.55	54.05	53.69	78.47	73.93	70.51	75.48	74.358	70.416
ENSMUSG00000017446	C1qtnf1	8.54	7.83	7.15	10.34	3.62	3.31	7.98	7.71	7.78	8.98	7.496	7.152
ENSMUSG00000017453	Pipox	1.78	2.88	3.35	3.58	2.36	2.51	1.93	2.07	2.28	2.67	2.79	2.292
ENSMUSG00000017466	Timp2	96.16	79.25	96.39	83	60.06	67.66	79.45	88.22	84.82	109.97	82.972	86.024
ENSMUSG00000017478	Zc3h18	39.28	32.86	35.33	32.5	25.59	30.54	34.97	31.86	33.41	34.95	33.112	33.146
ENSMUSG00000017485	Top2b	99.52	91.96	93.81	90.98	121.56	127	88.47	85.18	81.67	97.56	99.566	95.976
ENSMUSG00000017491	Rarb	22.25	18.2	20.4	18.79	10.01	12.73	22.08	19.5	20.02	20.68	17.93	19.002
ENSMUSG00000017493	Igfbp4	304.94	254.05	289.39	261.17	88.44	120.6	276.85	287.52	290.75	318.83	239.598	258.91
ENSMUSG00000017499	Cdc6	16.02	14.91	16.08	15.95	8.18	6.34	13.9	13.8	13.7	14.69	14.228	12.486
ENSMUSG00000017548	Suz12	48.52	55.63	52.18	55.6	41.73	39.41	52.82	53.2	45.73	54.65	50.732	49.162
ENSMUSG00000017550	Atad5	9.17	9.05	9.05	8.48	5.26	5.58	8.53	7.79	6.68	8.74	8.202	7.464
ENSMUSG00000017561	Crlf3	30.53	28.57	29.46	30.19	11.58	15.48	25.62	29.1	26.65	28.52	26.066	25.074
ENSMUSG00000017588	Krt27	0	0	0	0	0	0	0	0	0	0	0	0
ENSMUSG00000017607	Tns4	0.3	0.06	0.02	0.02	0.34	0.09	0.06	0.19	0.19	0.43	0.148	0.192
ENSMUSG00000017615	Tnfaip1	65.85	62.24	60.54	62.64	27.83	35.78	62.02	62.61	61.52	58	55.82	55.986
ENSMUSG00000017631	Abr	39.58	38.55	40.04	40.12	17.68	29.8	36.65	41.13	34.89	42.44	35.194	36.982
ENSMUSG00000017639	Rab11fip4	1.19	0.53	1.46	0.43	0.28	0.32	0.78	0.99	0.56	1.75	0.778	0.88
ENSMUSG00000017652	Cd40	4.1	6.22	4.96	4.59	2.83	3.07	5.94	8.32	5	5.88	4.54	5.642
ENSMUSG00000017664	Slc35c2	26.19	23.97	21.34	23.67	7.26	11.03	22.67	22.75	19.98	23.13	20.486	19.912
ENSMUSG00000017667	Zfp334	11.07	10.62	11.28	11.01	6.61	7.97	10.45	10.18	10.26	11.66	10.118	10.104
ENSMUSG00000017670	Elmo2	28.99	27.99	31.6	30.23	12.48	15.4	30.1	28.38	27.57	34	26.258	27.09
ENSMUSG00000017677	Wsb1	213.03	179.29	207.11	181.21	86.32	97.69	182.82	173.63	187.15	215.87	173.392	171.432
ENSMUSG00000017679	Ttpal	21.41	21.64	18.88	17.92	8.94	9.54	20.41	17.81	19.44	22.14	17.758	17.868
ENSMUSG00000017686	Rhot1	55.08	51.67	50.05	50.32	26.17	28.78	49.24	47.51	50.02	48.16	46.658	44.742
ENSMUSG00000017688	Hnf4g	0	0.04	0	0	0	0	0	0	0.04	0.04	0.008	0.016
ENSMUSG00000017692	Rhbdl3	1.57	0.62	0.95	0.81	0.05	0.49	1.27	1.29	0.89	1.34	0.8	1.056
ENSMUSG00000017697	Ada	2.35	2.19	1.83	2.51	1.3	1.5	2.69	1.67	1.42	2.8	2.036	2.016
ENSMUSG00000017707	Serinc3	141.74	141.53	135.48	138.84	90.73	105.29	144.33	136.58	139.28	140.11	129.664	133.118
ENSMUSG00000017713	Tha1	3.2	2.65	2.51	2.54	0.73	0.74	3.19	2.41	3.04	2.02	2.326	2.28
ENSMUSG00000017715	Pgs1	15.94	18.08	17.84	17.77	4.86	8.21	17.14	17.52	15.9	16.51	14.898	15.056
ENSMUSG00000017716	Birc5	116.11	108.31	110.4	118.56	101.39	100.73	112.18	105.61	114.27	103.8	110.954	107.318
ENSMUSG00000017718	Afmid	14.27	9.59	11.49	13.52	5.04	6.43	10.04	9.96	11.41	10.94	10.782	9.756
ENSMUSG00000017720	Trp53tg5	0	0	0	0	0	0	0	0	0	0	0	0
ENSMUSG00000017721	Pigt	68.33	68.59	67.3	73.38	36.49	48.39	66.87	67.79	70.96	62.41	62.818	63.284
ENSMUSG00000017723	Wfdc2	8.42	1.82	4.98	1.17	2.44	0.88	2.69	3.4	4.24	9.38	3.766	4.118
ENSMUSG00000017724	Etv4	13.69	13.66	10.93	12.17	7.45	8.66	13.46	12.88	13.01	8.79	11.58	11.36
ENSMUSG00000017733	Eppin	0	0	0	0	0	0	0	0	0	0	0	0
ENSMUSG00000017734	Dbndd2	10.5	9.01	7.57	11.02	3.29	2.43	8.25	15.61	9.18	7.17	8.278	8.528
ENSMUSG00000017737	Mmp9	0.36	0.2	0.52	0.25	0.06	0.03	0.31	0.09	0.5	0.48	0.278	0.282
ENSMUSG00000017740	Slc12a5	1.74	1.44	0.64	1.2	0.39	0.58	0.97	1.17	0.77	0.93	1.082	0.884
ENSMUSG00000017747	Ghdc	6.36	7.95	7.74	9.01	4.74	5.01	6.9	9.67	9.06	8.36	7.16	7.8
ENSMUSG00000017754	Pltp	7.08	4.45	7.24	5.14	1.81	2.46	6.44	7.87	5.68	11.83	5.144	6.856
ENSMUSG00000017756	Slc12a7	33.72	38.56	37.32	38.38	16.41	21.12	33.67	37.3	36.34	33.43	32.878	32.372
ENSMUSG00000017760	Ctsa	130.29	140.05	128.95	143.64	61.2	82.18	115.57	134.22	130.54	127.63	120.826	118.028
ENSMUSG00000017764	Zswim1	5.26	4.68	5.12	4.85	1.7	2.65	4.42	4.59	3.29	5.1	4.322	4.01
ENSMUSG00000017765	Slc12a4	46.28	40.99	41.04	41.78	14.78	16.81	38.97	44.15	44.65	43.96	36.974	37.708
ENSMUSG00000017767	Spata25	0.48	0.15	0	0.15	0	0	0	0.15	0	0	0.156	0.03
ENSMUSG00000017774	Myo1c	77.56	79.07	75.28	77.78	34.25	42.04	74.75	83.72	77.86	75.59	68.788	70.792
ENSMUSG00000017776	Crk	103.33	96.22	98.19	99.24	48.24	52.54	100.74	94.53	91.28	97.88	89.044	87.394
ENSMUSG00000017778	Cox7c	816.97	847.2	938.74	948.29	467.9	440.34	809.82	847.95	902.03	851.1	803.82	770.248
ENSMUSG00000017781	Pitpna	83.99	85.8	77.39	79.98	76.86	80.72	86.96	82.64	78.86	81.87	80.804	82.21
ENSMUSG00000017801	Mlx	23.53	29.05	25.52	26.07	15	19.35	32.44	24.95	27.76	21.69	23.834	25.238
ENSMUSG00000017802	Fam134c	34.19	31.23	32.02	32.51	10.59	13.13	29.32	30.47	29.78	32.16	28.108	26.972
ENSMUSG00000017817	Jph2	109.54	113.29	98.7	112.49	41.62	48.25	98.16	102.84	101.32	91.39	95.128	88.392
ENSMUSG00000017830	Dhx58	0.59	1.8	1.22	0.84	0.83	0.48	0.57	1.38	1.05	1.74	1.056	1.044
ENSMUSG00000017831	Rab5a	78.1	73.74	71.16	73.59	43.95	51.16	78.77	72.4	72.28	77.34	68.108	70.39
ENSMUSG00000017832	Hspb9	0	0	0	0	0	0	0.18	0	0	0	0	0.036
ENSMUSG00000017837	Nkiras2	36.73	37.54	36.41	36.12	15.36	17.78	35.73	37.88	37.44	34.15	32.432	32.596
ENSMUSG00000017843	Ppp2r5c	69.81	66.52	67.51	68.91	42.85	47.29	63.77	66.19	64.94	64.44	63.12	61.326
ENSMUSG00000017858	Ift52	31.13	34.47	30.81	34.37	26.31	40.83	31.13	32.09	29.18	33.43	31.418	33.332
ENSMUSG00000017861	Mybl2	14.77	18.48	17.87	16.27	10.17	8.2	14.83	12.33	13.3	15.55	15.512	12.842
ENSMUSG00000017868	Sgk2	0	0.38	0	0	0	0	0	0.03	0	0	0.076	0.006
ENSMUSG00000017897	Eya2	3.85	0.04	1.56	0.04	0	0.65	0.84	1.52	1.46	2.45	1.098	1.384
ENSMUSG00000017922	Prl3c1	0	0	0	0	0	0	0	0	0	0	0	0
ENSMUSG00000017929	B4galt5	29.82	34.14	32.64	29.84	53.84	44.32	31.45	28.68	30.67	28.41	36.056	32.706
ENSMUSG00000017943	Gdap1l1	0.84	0.17	0.62	0.17	0	0.33	0.56	0.13	0.32	0.5	0.36	0.368
ENSMUSG00000017950	Hnf4a	0	0	0	0	0	0	0	0	0.02	0.4	0	0.084
ENSMUSG00000017969	Ptgis	22.7	21.82	24.07	24.47	7.13	9.02	23.18	25.65	21.44	26.54	20.038	21.166
ENSMUSG00000017978	Cadps2	3.08	1.54	2.33	1.28	0.84	1.23	1.73	1.91	1.72	2.89	1.814	1.896
ENSMUSG00000017999	Ddx27	26.01	24.72	22.83	25.4	23.35	22.04	21.94	22.48	22.74	25.82	24.462	23.004
ENSMUSG00000018001	Cyth3	33.94	35.81	32.86	34.09	24.34	39.33	33.71	31.78	35.63	31.27	32.208	34.344
ENSMUSG00000018008	Cyth4	2.77	2.69	3.28	2.71	1.71	1.93	3.13	3.52	3.43	3.83	2.632	3.168
ENSMUSG00000018012	Rac3	12.02	5.02	9.92	6.72	0.89	1.73	6.93	6.64	8.15	9.88	6.914	6.666
ENSMUSG00000018040	Rrp7a	35.66	36.38	32.11	32.92	18.09	23.85	27.72	24.4	26.9	33.6	31.032	27.294
ENSMUSG00000018042	Cyb5r3	85.13	84.68	82.01	78.26	57.08	68.63	82.13	93.16	86.98	79.88	77.432	82.156
ENSMUSG00000018068	Ints2	21.66	15.49	14.15	14.89	6.75	7.87	15.11	13.08	14.69	15.94	14.588	13.338
ENSMUSG00000018076	Med13l	14.93	14.24	14.97	13.95	6.78	8.88	11.81	12.89	11.7	15.21	12.974	12.098
ENSMUSG00000018102	Hist1h2bc	38.92	30.46	36.67	38.57	33.27	35.86	39.52	43.16	51.8	44.24	35.578	42.916
ENSMUSG00000018126	Baiap2l2	4.57	5.55	5.18	4.89	2.29	1.42	5.43	3.48	5.62	3.29	4.496	3.848
ENSMUSG00000018143	Mafk	14.83	14.17	12.09	14.67	5.28	9.01	15.23	12.99	11.28	12.3	12.208	12.162
ENSMUSG00000018160	Med1	22.94	28.5	23.18	22.72	18.99	21.27	22.29	25.54	24.07	24.17	23.266	23.468
ENSMUSG00000018166	Erbb3	8.12	6.25	7.17	6.13	2.69	4.19	5.85	6.99	7.2	9.81	6.072	6.808
ENSMUSG00000018167	Stard3	27.42	25.83	27.43	26.96	7.52	10.91	25.79	22.53	22.27	24.2	23.032	21.14
ENSMUSG00000018168	Ikzf3	0	0.13	0	0	0	0.06	0.03	0	0.03	0.18	0.026	0.06
ENSMUSG00000018169	Mfng	8.94	7.03	6.87	7.85	2.12	2.44	6.52	7.59	8.71	8.7	6.562	6.792
ENSMUSG00000018171	Vmp1	68.59	59.56	53.75	47.8	23.59	20.67	72.36	64.05	64.55	56.46	50.658	55.618
ENSMUSG00000018189	Uchl5	37.5	38.86	33.68	35.96	55.46	52.02	38.1	33.45	31.8	37.96	40.292	38.666
ENSMUSG00000018196	Glrx2	49.05	44.93	51.5	43.84	35.36	45.44	41.59	45.16	41.34	50.24	44.936	44.754
ENSMUSG00000018199	Trove2	21.14	20.88	19.9	19.96	11.91	13.51	19.39	18.03	18.01	20.98	18.758	17.984
ENSMUSG00000018209	Stk4	21.43	22.13	20.77	20.44	15.02	16.83	20.65	20.62	19.94	21.64	19.958	19.936
ENSMUSG00000018211	Wfdc15b	0	0	0	0	0	0	0	0	0	0	0	0
ENSMUSG00000018217	Pmp22	53.94	45.42	48.15	46.01	31.18	36.99	42.67	48.07	48.81	54.59	44.94	46.226
ENSMUSG00000018238	Gdf9	0.59	0.54	0.85	0.52	0.74	0.38	0.41	0.48	0.52	1.31	0.648	0.62
ENSMUSG00000018239	Zcchc10	10.67	9.87	8.55	8.68	4.92	8.92	11	9.14	9.19	9.75	8.538	9.6
ENSMUSG00000018259	Prl8a2	0	0	0	0	0	0	0	0	0	0	0	0
ENSMUSG00000018263	Tbx5	47.5	47.83	49.76	50.31	41.25	45.08	53.64	43.57	51.19	47.53	47.33	48.202
ENSMUSG00000018286	Psmb6	253.21	244.05	259.08	267.89	129.72	167.04	254.58	250.62	252.89	243.12	230.79	233.65
ENSMUSG00000018287	Spag7	99.42	101.73	101.63	100.93	91.1	98.22	94.52	97.68	101.8	97.13	98.962	97.87
ENSMUSG00000018293	Pfn1	791.05	821.29	815.47	820.61	820.82	916.25	778.32	820.86	822.16	744.8	813.848	816.478
ENSMUSG00000018322	Tomm34	35.9	33.72	31.26	32.43	21.77	28.71	31.93	31.74	30.56	34.6	31.016	31.508
ENSMUSG00000018326	Ywhab	209.66	200.23	200.31	196.46	120.83	135.07	205.54	191.38	190.35	212.9	185.498	187.048
ENSMUSG00000018334	Ksr1	11.96	12.63	11.04	9.91	9.53	9.44	9.32	10.44	9.07	9.76	11.014	9.606
ENSMUSG00000018339	Gpx3	609.23	685.66	618.13	719.76	506.07	623.79	759	740	792.93	613.12	627.77	705.768
ENSMUSG00000018340	Anxa6	324.75	324.64	319.64	320.18	132.51	168.94	300.63	317.25	305.05	313.51	284.344	281.076
ENSMUSG00000018341	Il12rb2	0.3	0.04	0.1	0.26	0.15	0.21	0.14	0.39	0.25	0.41	0.17	0.28
ENSMUSG00000018347	Zkscan6	8.05	7.53	8.82	7.08	3.42	4.48	7.1	7.8	7.46	7.97	6.98	6.962
ENSMUSG00000018362	Kpna2	190.5	190.25	174.14	188.55	124.47	129.1	180.45	176.78	177.17	176.46	173.582	167.992
ENSMUSG00000018363	Smurf2	46.35	43.57	42.28	43.07	25.63	31.38	42.47	40.84	40.22	44.04	40.18	39.79
ENSMUSG00000018372	Cep95	15.44	17.78	15.13	15.78	38.28	19.64	17.6	14.77	17.11	21.35	20.482	18.094
ENSMUSG00000018377	Vezf1	33.58	30.38	31.91	30.38	30.57	28.98	27.74	29.12	29.07	30.79	31.364	29.14
ENSMUSG00000018378	Cuedc1	27.1	24.54	24.21	24.05	10.01	11.55	23.05	22.59	24.05	24.15	21.982	21.078
ENSMUSG00000018379	Srsf1	341.98	355.16	326.85	321.22	199.94	219.21	334.98	306.43	303.95	345.19	309.03	301.952
ENSMUSG00000018381	Abi3	13.05	14.77	10.25	19.43	5.23	6.13	15.36	14.63	13.69	12.57	12.546	12.476
ENSMUSG00000018387	Shroom1	3.5	4.04	3.63	3.12	1.39	2.49	3.64	3.95	4.01	3.89	3.136	3.596
ENSMUSG00000018395	Kif3a	22.8	23.76	24.83	23.12	23.07	28.15	23.61	23.04	22.04	24.58	23.516	24.284
ENSMUSG00000018398	2008-09-01	52.03	44.28	48.75	44.76	30.75	39.84	43.48	43.12	44.06	48.34	44.114	43.768
ENSMUSG00000018401	Mtmr4	23.71	20.05	23.03	22.47	8.02	10.19	20.75	20.69	19.41	23.81	19.456	18.97
ENSMUSG00000018405	Mrm1	8.25	7.51	7.55	9.5	2.49	2.82	6.9	8.32	8.96	7.33	7.06	6.866
ENSMUSG00000018411	Mapt	1.23	0.58	0.78	0.41	0	0.32	0.54	0.96	0.8	1.9	0.6	0.904
ENSMUSG00000018412	Kansl1	34.52	31.64	31.78	34.35	18.68	22.91	33.34	33.1	33.83	33.57	30.194	31.35
ENSMUSG00000018415	Gid4	24.27	23.72	20.59	20.98	11.88	14.71	19.86	19.71	21.37	22.35	20.288	19.6
ENSMUSG00000018417	Myo1b	36.69	33.45	34.79	33.99	20.58	28.54	38.8	32.8	29.68	37.55	31.9	33.474
ENSMUSG00000018425	Dhx40	19.42	18.18	18.84	18.13	12.97	14.58	17.38	17.96	17.45	21.32	17.508	17.738
ENSMUSG00000018427	Ypel2	24.96	26.68	24.65	25.97	15.04	16.81	21.27	23.23	24.03	23.93	23.46	21.854
ENSMUSG00000018428	Akap1	46.58	52.64	53.04	48.06	24.45	26.79	48.63	54.75	52.44	48.56	44.954	46.234
ENSMUSG00000018433	Nol11	35.28	36.39	34.16	36.5	21.29	20.81	35.75	34.26	33.98	35.2	32.724	32
ENSMUSG00000018442	Derl2	17.33	21.24	20.96	23.76	8	11.56	18.4	19.05	25.1	23.85	18.258	19.592
ENSMUSG00000018446	C1qbp	191.81	205.58	197.34	204.4	131.59	133.95	203.11	200.78	195.39	184.79	186.144	183.604
ENSMUSG00000018449	Rpain	19.14	26.26	26.5	28.75	20.81	13.29	25.3	22.87	27.47	25.26	24.292	22.838
ENSMUSG00000018451	6330403K07Rik	37.07	22.96	32.3	23.95	8.28	18.67	28.08	24.78	26.08	39.5	24.912	27.422
ENSMUSG00000018459	Slc13a3	0.05	0.14	0.48	0.03	0	0.1	0.09	0	0.06	0.17	0.14	0.084
ENSMUSG00000018470	Kcnab3	0.8	1.04	0.93	1.27	0.58	0.81	0.62	1.91	0.97	1.12	0.924	1.086
ENSMUSG00000018474	Chd3	119.88	85.03	113.36	70.52	56.19	84.73	88.55	90.87	84.33	142.6	88.996	98.216
ENSMUSG00000018476	Kdm6b	33.6	35.88	35.66	36.43	24.34	24.98	30.3	37.35	36.29	34.53	33.182	32.69
ENSMUSG00000018479	1700125H20Rik	0.29	0	0.19	0	0	0	0	0.18	0.4	0.18	0.096	0.152
ENSMUSG00000018481	Appbp2	53.42	53.99	50.7	53.23	26.83	31.88	51.96	50.7	48.75	53.55	47.634	47.368
ENSMUSG00000018486	Wnt9b	2.45	2.09	1.7	2.49	0.49	0.85	2.3	2.49	2.82	1.96	1.844	2.084
ENSMUSG00000018500	Adora2b	0.73	0.73	1.28	0.46	0.11	0.31	0.34	0.89	0.67	0.98	0.662	0.638
ENSMUSG00000018501	Ncor1	157.39	160.2	145.38	133.02	207.48	241.78	131.3	131.34	131.67	128.12	160.694	152.842
ENSMUSG00000018507	Trpv2	4.88	4.23	3.55	3.44	1.31	2.02	4.22	4.8	5.95	4.75	3.482	4.348
ENSMUSG00000018509	Cenpv	16.09	21.6	14.41	19.43	19.71	22.91	13.29	12.76	11.75	10.29	18.248	14.2
ENSMUSG00000018537	Pcgf2	53.9	52.32	52.34	54.19	47.84	51.07	43.84	49.45	55.21	49.51	52.118	49.816
ENSMUSG00000018541	Cwc25	13.54	12.78	12.13	11.12	8	8.02	11.58	11.58	11.62	12.34	11.514	11.028
ENSMUSG00000018543	1700001P01Rik	0.34	0	0.22	0	0.4	0	0	0	0	0	0.192	0
ENSMUSG00000018547	Pip4k2b	27.11	23.99	24.73	23.98	14.09	15.64	23.51	22.6	23.93	25.77	22.78	22.29
ENSMUSG00000018548	Trim37	21.88	24.53	22.3	24.14	20.84	17.43	20.29	21.29	21.96	20.44	22.738	20.282
ENSMUSG00000018554	Ybx2	9.21	8.93	7.29	6.88	13.42	11.01	7.66	11.46	10.66	7.79	9.146	9.716
ENSMUSG00000018559	Ctdnep1	104.14	100.63	97.61	91.96	58.84	79.71	89.62	90.55	99.03	97.2	90.636	91.222
ENSMUSG00000018565	Elp5	56.81	60.07	57.17	62.4	29.04	30.11	56.95	58.14	58.88	54.59	53.098	51.734
ENSMUSG00000018566	Slc2a4	25.52	22.53	21.06	22.37	7.64	11.5	20.39	25.42	21.66	21.81	19.824	20.156
ENSMUSG00000018567	Gabarap	259.51	252.78	263.41	237.88	112.19	172.55	251.06	261.55	262.44	239.5	225.154	237.42
ENSMUSG00000018569	Cldn7	3.68	0.59	1.48	1.78	0	0.51	0.54	0.41	0.57	2.68	1.506	0.942
ENSMUSG00000018570	2810408A11Rik	4.66	5.89	5.23	4.17	2.63	2.61	5.81	3.89	3.47	5.19	4.516	4.194
ENSMUSG00000018572	Phf23	55.42	53.62	53.77	53.04	39.86	45.3	52.67	53.56	48.96	52.77	51.142	50.652
ENSMUSG00000018574	Acadvl	84.45	88.41	87.3	83.66	26.96	37.35	75.92	88.26	87.66	81.96	74.156	74.23
ENSMUSG00000018581	Dnah11	0.03	0.02	0.03	0.04	0	0.03	0.01	0.19	0.04	0.03	0.024	0.06
ENSMUSG00000018583	G3bp1	78.67	78.71	74.95	75.83	24.7	35.36	73.75	70.15	67.95	78.25	66.572	65.092
ENSMUSG00000018585	Atox1	89.3	91.62	102.16	94.02	15.78	31.36	91.49	112.19	92.31	99.26	78.576	85.322
ENSMUSG00000018589	Glra2	0	0	0.03	0	0	0.07	0.06	0	0.03	0.03	0.006	0.038
ENSMUSG00000018593	Sparc	1012.85	912.26	957.8	881.7	512.57	661.37	914.23	998.32	961.01	1057.07	855.436	918.4
ENSMUSG00000018595	Glra4	0	0	0	0	0	0	0	0	0	0	0	0
ENSMUSG00000018599	Mief2	11.51	11.95	12.4	14.02	3.16	5.18	12.18	12.68	12.46	12.56	10.608	11.012
ENSMUSG00000018604	Tbx3	11.52	9.63	10.47	9.78	3.06	7.74	9.33	9.33	9.36	14.44	8.892	10.04
ENSMUSG00000018620	Mmp20	0	0	0	0	0	0	0	0	0	0	0	0
ENSMUSG00000018623	Mmp7	0	0	0	0	0	0	0	0	0	0	0	0
ENSMUSG00000018634	Crhr1	0	0	0	0	0	0	0	0	0	0.04	0	0.008
ENSMUSG00000018648	Dusp14	3.68	2.96	3.07	3.24	1.41	1.72	3.3	3.18	3.89	2.38	2.872	2.894
ENSMUSG00000018651	Tada2a	18.32	19.77	18.58	21.29	13.75	17.22	18.41	16.2	18.18	20.97	18.342	18.196
ENSMUSG00000018654	Ikzf1	0.85	0.96	0.92	0.95	0.32	0.89	1.31	0.92	1.25	1.9	0.8	1.254
ENSMUSG00000018656	Tcaf3	0	0	0	0	0	0	0	0	0	0	0	0
ENSMUSG00000018659	Pnpo	21.55	23.61	19.29	20.29	5.41	8.4	22.31	21.52	22.34	19.94	18.03	18.902
ENSMUSG00000018661	Cog1	15.24	13.93	15.14	16.11	9.28	12.83	14	15.5	14.53	14.09	13.94	14.19
ENSMUSG00000018666	Cbx1	95.19	88.61	90.71	82.24	69.08	77.96	88.11	83.85	82.93	96.88	85.166	85.946
ENSMUSG00000018669	Cdk5rap3	34.66	37.7	38.34	35.34	10.15	15.87	32.72	35.34	32.56	31.35	31.238	29.568
ENSMUSG00000018672	Copz2	57.9	68.12	63.92	56.75	53.81	62.5	70.82	57.08	65.75	62.81	60.1	63.792
ENSMUSG00000018677	Slc25a39	118.26	119.35	124.17	119.14	42.1	59.78	120.32	121.64	133.06	103.46	104.604	107.652
ENSMUSG00000018678	Sp2	14.67	13.98	13.02	13.31	8.57	12.09	13.24	12.62	12.26	10.86	12.71	12.214
ENSMUSG00000018697	Aatf	16.49	19.02	16.37	17.53	14.24	15.72	17.4	17.1	15.4	17.51	16.73	16.626
ENSMUSG00000018698	Lhx1	0	0.02	0	0	0	0	0	0	0	0.02	0.004	0.004
ENSMUSG00000018707	Dync1h1	50.1	57.02	52.6	56.47	45.53	31.33	47.99	48.41	42.2	48.86	52.344	43.758
ENSMUSG00000018727	Cpsf4l	0	0	0.1	0	0	0	0	0	0	0	0.02	0
ENSMUSG00000018733	Pex12	6.57	5.59	5.84	8.11	3.39	7.87	6.93	8.29	6.57	6.39	5.9	7.21
ENSMUSG00000018736	Ndel1	48.29	50.74	48.3	51.93	66.85	56.5	50.37	47.44	45.66	50.8	53.222	50.154
ENSMUSG00000018740	Slc25a35	1.28	1.11	0.64	0.82	0.87	1.36	1.44	1.22	0.77	1.29	0.944	1.216
ENSMUSG00000018750	Zbtb4	12.51	11.28	11.08	12.17	5.87	6.95	9.96	12.55	11.3	10.45	10.582	10.242
ENSMUSG00000018752	Tnfsfm13	3.85	2.87	2.65	2.86	1.15	2.24	3.99	2.72	3.3	2.54	2.676	2.958
ENSMUSG00000018761	Mpdu1	56.16	45.51	39.31	44.46	15.78	21.1	41.36	40.85	46.73	47.6	40.244	39.528
ENSMUSG00000018765	Fxr2	73.47	76.35	78.36	71.84	24.93	36.68	73.3	70.12	65.86	73.9	64.99	63.972
ENSMUSG00000018770	Atp5g3	1382.26	1448.16	1394.6	1522.37	388.31	425.15	1322.24	1367.36	1302.72	1348.7	1227.14	1153.23
ENSMUSG00000018774	Cd68	9.55	5.11	6.23	4.77	5.16	7.17	6.74	6.67	7.11	8.58	6.164	7.254
ENSMUSG00000018776	Slc35g3	0.28	0.12	0.99	0.06	0.25	0.21	0.13	0.3	0.39	0.42	0.34	0.29
ENSMUSG00000018796	Acsl1	23.39	23.82	24.56	24.9	16.07	18.74	21.47	25.7	27.08	22.96	22.548	23.19
ENSMUSG00000018800	Abca5	3.66	3.99	4.72	4.21	3.26	2.53	2.8	4.14	4.1	4.12	3.968	3.538
[truncated: 46,796 more rows]

## Sheet: DESeq2
ensembl_gene_id	external_gene_name	chromosome_name	start_position	end_position	baseMean	log2FoldChange	lfcSE	stat	pvalue	padj
ENSMUSG00000041014	Nrg3	14	38368952	39473088	0.965164	27.852	2.2208	12.5414	4.42957e-36	1.19997e-31
ENSMUSG00000045975	C2cd2	16	97855210	97922633	656.172	0.748372	0.0777276	9.62813	6.08253e-22	8.23878e-18
ENSMUSG00000040681	Hmgn1	16	96120618	96127729	5833.79	0.570865	0.0605451	9.42876	4.14958e-21	2.83475e-17
ENSMUSG00000040605	Bace2	16	97356728	97439012	690.929	0.744805	0.0790005	9.42785	4.18568e-21	2.83475e-17
ENSMUSG00000022895	Ets2	16	95702075	95721051	2128.76	0.532457	0.0629483	8.45863	2.70526e-17	1.46571e-13
ENSMUSG00000051483	Cbr1	16	93607837	93610505	416.657	0.635574	0.0764823	8.31008	9.56362e-17	4.31798e-13
ENSMUSG00000022914	Brwd1	16	95992092	96082526	1938.17	0.46119	0.0589402	7.82471	5.08808e-15	1.96909e-11
ENSMUSG00000022897	Dyrk1a	16	94570010	94695517	2273.69	0.456175	0.0637459	7.15614	8.2982e-13	2.80998e-09
ENSMUSG00000027375	Mal	2	127633226	127656695	76.2572	1.11693	0.157472	7.09292	1.31314e-12	3.95254e-09
ENSMUSG00000040820	Hlcs	16	94129195	94313563	406.767	0.513898	0.0730654	7.03339	2.0157e-12	5.46053e-09
ENSMUSG00000066007	Zfp600	4	146156824	146198755	0.237754	29.8637	4.26005	7.01019	2.37998e-12	5.86125e-09
ENSMUSG00000095207	CR974586.1	JH584293.1	203931	206144	3.24988	25.1214	3.61034	6.95818	3.44688e-12	7.78133e-09
ENSMUSG00000098934	Gm18853	7	106186404	106189999	0.480529	29.2769	4.26447	6.8653	6.63516e-12	1.38266e-08
ENSMUSG00000035606	Ky	9	102505750	102546239	90.3552	-1.20384	0.177801	-6.77073	1.28138e-11	2.47947e-08
ENSMUSG00000022945	Chaf1b	16	93883901	93906115	589.829	0.51376	0.0762249	6.74006	1.58325e-11	2.85935e-08
ENSMUSG00000081723	Gm15931	7	4274189	4282645	0.19214	27.634	4.25332	6.49704	8.19158e-11	1.38694e-07
ENSMUSG00000092511	Gm20547	17	34856412	34882042	0.690955	27.1137	4.18782	6.47441	9.51819e-11	1.51675e-07
ENSMUSG00000103742	Gm38240	1	129283107	129285593	0.155951	27.4628	4.26049	6.44593	1.14895e-10	1.72918e-07
ENSMUSG00000040785	Ttc3	16	94370618	94522117	7355.57	0.460146	0.0715002	6.43559	1.22996e-10	1.75367e-07
ENSMUSG00000097231	Gm26852	7	19382220	19392718	0.267625	27.3609	4.26991	6.40785	1.47587e-10	1.99906e-07
ENSMUSG00000039456	Morc3	16	93832121	93876072	875.288	0.47985	0.07548	6.35731	2.05321e-10	2.64864e-07
ENSMUSG00000046962	Zbtb21	16	97947435	97962621	329.042	0.511278	0.0826711	6.18449	6.23048e-10	7.67198e-07
ENSMUSG00000002324	Rec8	14	55618037	55625395	164.214	-0.733871	0.119273	-6.15287	7.60921e-10	8.96233e-07
ENSMUSG00000094817	Cphx3	14	26082297	26235744	0.478795	19.9088	3.2622	6.10288	1.04173e-09	1.17586e-06
ENSMUSG00000104148	Pcdha2	18	36939205	37187657	0.537296	25.1173	4.22894	5.93939	2.86086e-09	3.10003e-06
ENSMUSG00000022940	Pigp	16	94358763	94371015	445.567	0.517963	0.0883891	5.86003	4.62778e-09	4.82179e-06
ENSMUSG00000028553	Angptl3	4	99030954	99046111	0.419716	22.9226	3.93208	5.82964	5.55483e-09	5.57334e-06
ENSMUSG00000074882	Cyp2c68	19	39688834	39741054	0.247379	24.0376	4.26628	5.63432	1.75746e-08	1.64171e-05
ENSMUSG00000103958	Gm8023	1	178266204	178267106	0.247379	24.0376	4.26628	5.63432	1.75746e-08	1.64171e-05
ENSMUSG00000092463	Gm20489	X	101261405	101269023	0.266263	23.7846	4.25331	5.59201	2.24453e-08	2.02681e-05
ENSMUSG00000085852	Gm13807	2	93403547	93417830	0.18712	23.638	4.2605	5.54818	2.88652e-08	2.52244e-05
ENSMUSG00000030653	Pde2a	7	101410886	101512819	15.3733	23.4597	4.23941	5.53372	3.13515e-08	2.6541e-05
ENSMUSG00000084985	Gm16135	10	62998779	62999689	0.426114	23.1598	4.24348	5.45773	4.8226e-08	3.95891e-05
ENSMUSG00000022898	Dscr3	16	94497783	94526830	602.504	0.599817	0.112633	5.32541	1.00724e-07	7.79604e-05
ENSMUSG00000065336	Snora34	15	98519716	98519853	0.318313	22.6442	4.25026	5.32773	9.94465e-08	7.79604e-05
ENSMUSG00000028108	Ecm1	3	95734147	95739569	622.614	0.370209	0.0711544	5.2029	1.96205e-07	0.000147644
ENSMUSG00000023147	Wrb	16	96145407	96157852	661.956	0.63389	0.127433	4.97431	6.54807e-07	0.000466809
ENSMUSG00000080720	Gm16077	15	5092497	5093246	0.266134	21.2044	4.26176	4.97551	6.50755e-07	0.000466809
ENSMUSG00000040666	Sh3bgr	16	96200470	96228933	4721.23	0.486411	0.0986117	4.93259	8.11476e-07	0.000563663
ENSMUSG00000022946	Dopey2	16	93711907	93810585	316.45	0.408288	0.0839453	4.86374	1.15189e-06	0.000780119
ENSMUSG00000048120	Entpd1	19	40612366	40741602	486.768	0.431289	0.0889234	4.85012	1.2339e-06	0.000795864
ENSMUSG00000084858	Gm1980	2	176298827	176302568	0.295239	20.7108	4.26988	4.85044	1.23189e-06	0.000795864
ENSMUSG00000022913	Psmg1	16	95979933	95990960	353.305	0.51733	0.110314	4.68959	2.73748e-06	0.00172461
ENSMUSG00000095320	Ccl21a	JH584294.1	121048	121713	1.79659	-19.6879	4.22579	-4.65898	3.17782e-06	0.00195652
ENSMUSG00000030787	Lyve1	7	110850607	110863239	193.982	0.811059	0.18156	4.46716	7.92637e-06	0.00477168
ENSMUSG00000058135	Gstm1	3	108012255	108017973	221.525	0.499121	0.111897	4.46054	8.17542e-06	0.00481461
ENSMUSG00000057406	Whsc1	5	33820725	33897975	2913.6	-0.172578	0.0395512	-4.36339	1.2806e-05	0.00738117
ENSMUSG00000098369	Gm2274	14	26156036	26163648	0.4695	18.2312	4.25996	4.27967	1.8717e-05	0.0105634
ENSMUSG00000087192	4930412L05Rik	4	53205066	53217857	0.340711	18.031	4.21886	4.2739	1.9208e-05	0.0106193
ENSMUSG00000078886	Gm2026	2	175965331	175980303	152.534	-0.649795	0.154129	-4.21592	2.48764e-05	0.013478
ENSMUSG00000028111	Ctsk	3	95499256	95509362	207.335	0.424428	0.101596	4.17758	2.94622e-05	0.0156496
ENSMUSG00000020182	Ddc	11	11814101	11898144	701.849	-0.49835	0.119738	-4.162	3.15469e-05	0.0164347
ENSMUSG00000074491	Clec4g	8	3707064	3720651	35.3214	1.13918	0.281004	4.05398	5.03535e-05	0.0257373
ENSMUSG00000022941	Ripply3	16	94328420	94336935	48.1696	0.857576	0.211928	4.04654	5.19813e-05	0.0260773
ENSMUSG00000025094	Slc18a2	19	59260878	59296012	166.798	-0.446262	0.112964	-3.95049	7.79907e-05	0.038414
ENSMUSG00000005774	Rfx5	3	94954075	94961561	403.814	-0.445223	0.113229	-3.93206	8.42207e-05	0.0407418
ENSMUSG00000028780	Sema3c	5	17574281	17730268	889.414	0.277138	0.0709463	3.90631	9.37177e-05	0.0442184
ENSMUSG00000072601	Ear1	14	43818765	43875517	0.33765	16.6484	4.26459	3.90386	9.46722e-05	0.0442184
ENSMUSG00000027559	Car3	3	14863512	14872523	159.49	0.717743	0.18464	3.88725	0.000101386	0.0465517
ENSMUSG00000051455	Meioc	11	102663716	102682237	29.5109	-1.04051	0.268336	-3.87765	0.00010547	0.0476198
ENSMUSG00000022885	St6gal1	16	23224740	23360350	801.503	0.230435	0.05975	3.85666	0.000114948	0.0510482
ENSMUSG00000005251	Ripk4	16	97741933	97763737	66.1549	0.908326	0.236448	3.84154	0.000122265	0.0534219
ENSMUSG00000032555	Topbp1	9	103305215	103350428	2256.39	-0.192564	0.0502347	-3.83329	0.000126442	0.0543703
ENSMUSG00000023764	Sfi1	11	3131850	3193463	215.157	-0.358831	0.0946712	-3.79029	0.000150473	0.0636925
ENSMUSG00000031209	Heph	X	96455359	96574485	873.188	0.287744	0.0761793	3.77719	0.000158605	0.0661017
ENSMUSG00000027087	Itgav	2	83724397	83806916	2302.56	0.191947	0.0509656	3.76621	0.000165747	0.0680317
ENSMUSG00000074206	Adh6b	3	138341775	138358861	50.3546	0.710818	0.190615	3.72907	0.000192189	0.0777074
ENSMUSG00000020914	Top2a	11	98992943	99024189	7194.32	-0.195038	0.0524769	-3.71664	0.000201893	0.0804307
ENSMUSG00000033220	Rac2	15	78559169	78572783	44.1348	0.847139	0.229091	3.69783	0.000217449	0.0853724
ENSMUSG00000014039	Prdm15	16	97791467	97851850	263.732	0.414474	0.112754	3.6759	0.000237008	0.091722
ENSMUSG00000027641	Rbl1	2	157145893	157204534	839.796	-0.229786	0.0628549	-3.65582	0.000256364	0.0978155
ENSMUSG00000017861	Mybl2	2	163054687	163084688	387.685	-0.287407	0.0791411	-3.63158	0.000281692	0.105768
ENSMUSG00000033685	Ucp2	7	100493337	100502020	1176.96	-0.317347	0.0874584	-3.62855	0.000285016	0.105768
ENSMUSG00000069516	Lyz2	10	117277334	117282274	415.3	0.409724	0.116501	3.51692	0.000436579	0.159823
ENSMUSG00000037613	Tnfrsf23	7	143665809	143685872	80.6034	0.583999	0.166481	3.5079	0.000451662	0.16314
ENSMUSG00000030560	Ctsc	7	88278085	88310888	604.996	0.242721	0.0699506	3.46989	0.000520668	0.185591
ENSMUSG00000037474	Dtl	1	191537356	191575544	724.528	-0.1978	0.0573145	-3.45113	0.000558245	0.196401
ENSMUSG00000031803	B3gnt3	8	71690756	71701789	87.4269	0.592935	0.172127	3.44476	0.000571574	0.198512
ENSMUSG00000062609	Kcnj15	16	95257558	95300260	172.304	0.464404	0.13541	3.42962	0.000604432	0.207266
ENSMUSG00000030761	Myo7a	7	98051060	98119524	477.018	0.24014	0.0705541	3.40363	0.000664955	0.225171
ENSMUSG00000090958	Lrrc32	7	98489283	98502181	262.924	0.346469	0.101897	3.40018	0.000673426	0.225224
ENSMUSG00000025912	Mybl1	1	9667415	9700209	207.666	-0.42176	0.124588	-3.38524	0.000711161	0.234943
ENSMUSG00000062038	Gm10108	5	13121448	13121766	120.344	4.86757	1.44413	3.37058	0.000750114	0.244826
ENSMUSG00000021477	Ctsl	13	64363214	64370306	3308.95	0.178287	0.0529725	3.36565	0.000763631	0.246271
ENSMUSG00000026437	Cdk18	1	132112237	132139684	103.479	0.549867	0.163785	3.35725	0.000787221	0.246467
ENSMUSG00000029484	Anxa3	5	96793339	96845966	518.812	0.233527	0.0696299	3.35384	0.000796994	0.246467
ENSMUSG00000045613	Chrm2	6	36388084	36528414	498.582	-0.252428	0.0752938	-3.35258	0.000800631	0.246467
ENSMUSG00000098566	Gm27761	2	45111171	45111301	0.26265	14.3489	4.26969	3.36064	0.000777632	0.246467
ENSMUSG00000090509	Sfta2	17	35601549	35650571	0.262661	-14.2655	4.25961	-3.34902	0.000810988	0.24685
ENSMUSG00000022948	Setd4	16	93583457	93604063	43.0621	0.695539	0.20856	3.33495	0.000853133	0.25273
ENSMUSG00000049382	Krt8	15	101996711	102004342	155.17	0.579395	0.173821	3.33328	0.000858291	0.25273
ENSMUSG00000105356	Gm42603	5	96798207	96800352	0.197579	-14.2123	4.26033	-3.33596	0.000850045	0.25273
ENSMUSG00000032348	Gsta4	9	78191966	78209348	438.971	0.279766	0.0845398	3.30928	0.000935377	0.27044
ENSMUSG00000034171	Faah	4	115967145	116017926	29.088	0.821425	0.248287	3.30837	0.000938405	0.27044
ENSMUSG00000012443	Kif11	19	37376403	37421859	2602.72	-0.19204	0.0586737	-3.27301	0.00106409	0.303434
ENSMUSG00000026622	Nek2	1	191821444	191833050	612.334	-0.210383	0.0643906	-3.26729	0.00108583	0.306408
ENSMUSG00000001930	Vwf	6	125546774	125686679	988.129	0.380234	0.116859	3.25379	0.00113878	0.318037
ENSMUSG00000001228	Uhrf1	17	56303321	56323486	1778.66	-0.164593	0.0507475	-3.24336	0.00118127	0.326537
ENSMUSG00000001985	Grik3	4	125490700	125714173	72.9869	-0.540063	0.167151	-3.23098	0.00123365	0.337572
ENSMUSG00000033952	Aspm	1	139454772	139494091	1388.47	-0.280511	0.0871309	-3.21942	0.00128452	0.347975
ENSMUSG00000039629	Strip2	6	29917012	29959681	1656.67	-0.289561	0.0901119	-3.21335	0.00131198	0.351897
ENSMUSG00000036599	Chst12	5	140505550	140525724	266.832	0.305629	0.0952656	3.20818	0.00133578	0.354768
ENSMUSG00000031637	Lrp2bp	8	45999303	46029477	28.3195	-0.831267	0.259709	-3.20076	0.00137066	0.360496
ENSMUSG00000005672	Kit	5	75574916	75656722	488.53	-0.210299	0.0660294	-3.18492	0.00144794	0.377159
ENSMUSG00000031740	Mmp2	8	92827291	92853420	2798.43	0.192839	0.0607065	3.17658	0.00149024	0.384483
ENSMUSG00000003363	Pld3	7	27532000	27553218	708.281	0.228126	0.0720931	3.16433	0.00155442	0.397256
ENSMUSG00000001151	Pcnt	10	76351254	76442912	818.828	-0.179991	0.0570539	-3.15475	0.00160636	0.402928
ENSMUSG00000044229	Nxpe4	9	48362041	48400025	84.9186	0.595233	0.188642	3.15536	0.00160302	0.402928
ENSMUSG00000027715	Ccna2	3	36564865	36572150	3790.54	-0.168492	0.0538765	-3.12739	0.00176369	0.438333
ENSMUSG00000022197	Pdzd2	15	12359711	12739924	806.981	-0.184214	0.0591116	-3.11639	0.00183083	0.446821
ENSMUSG00000039405	Prss23	7	89507783	89527187	439.845	0.419105	0.134476	3.11658	0.00182961	0.446821
ENSMUSG00000044934	Zfp367	13	64133022	64153202	582.254	-0.213668	0.0686585	-3.11205	0.00185795	0.449392
ENSMUSG00000035439	Haus8	8	71248561	71272934	682.194	-0.255101	0.0821922	-3.10371	0.0019111	0.458156
ENSMUSG00000006403	Adamts4	1	171250421	171260637	124.52	0.509336	0.164625	3.09392	0.00197528	0.466625
ENSMUSG00000015880	Ncapg	5	45669919	45700546	989.043	-0.180722	0.0584276	-3.09308	0.00198087	0.466625
ENSMUSG00000041355	Ssr2	3	88575876	88588419	1634.16	0.158924	0.0514741	3.08746	0.00201877	0.471452
ENSMUSG00000000753	Serpinf1	11	75409769	75422701	290.909	0.490229	0.159245	3.07847	0.00208069	0.47915
ENSMUSG00000009350	Mpo	11	87793581	87804413	12.9278	1.78988	0.581593	3.07755	0.00208711	0.47915
ENSMUSG00000029204	Rhoh	5	65861213	65896700	11.5257	1.21499	0.395567	3.07151	0.0021298	0.484843
ENSMUSG00000006930	Hap1	11	100347327	100356128	199.382	-0.463923	0.151267	-3.06692	0.00216275	0.48824
ENSMUSG00000036523	Greb1	12	16670615	16800886	81.7788	0.500168	0.163288	3.06311	0.00219052	0.490423
ENSMUSG00000069911	Fam196b	11	34314822	34422640	25.1674	0.879384	0.289243	3.0403	0.00236344	0.5248
ENSMUSG00000026594	Ralgps2	1	156804166	156939626	1407.08	-0.156517	0.05157	-3.03503	0.00240513	0.529714
ENSMUSG00000054752	Fsd1l	4	53631471	53707009	399.501	-0.282054	0.0932367	-3.02514	0.00248515	0.534525
ENSMUSG00000096210	H1f0	15	79028212	79030498	3468.13	-0.135505	0.0447948	-3.02502	0.00248616	0.534525
ENSMUSG00000103222	Gm37729	1	160985758	160986929	0.158607	-12.9249	4.26628	-3.02956	0.00244913	0.534525
ENSMUSG00000014602	Kif1a	1	93015464	93101951	487.195	0.375365	0.124508	3.01477	0.00257171	0.544278
ENSMUSG00000082925	Gm13135	4	147275976	147279096	5.64138	2.3467	0.778268	3.01529	0.00256736	0.544278
ENSMUSG00000025758	Plk4	3	40800019	40816883	898.854	-0.195951	0.0653015	-3.00071	0.00269353	0.565642
ENSMUSG00000020649	Rrm2	12	24708241	24714146	2290.7	-0.207105	0.0698792	-2.96376	0.00303909	0.619394
ENSMUSG00000022708	Zbtb20	16	42875881	43642602	913.254	-0.398811	0.134776	-2.95907	0.00308573	0.619394
ENSMUSG00000025764	Jade1	3	41555731	41616864	644.801	-0.209327	0.070586	-2.96556	0.00302135	0.619394
ENSMUSG00000031662	Snx20	8	88626563	88636128	13.1094	1.08669	0.366331	2.96642	0.00301293	0.619394
ENSMUSG00000036777	Anln	9	22331214	22389206	2501.13	-0.182049	0.0614727	-2.96146	0.00306179	0.619394
ENSMUSG00000037235	Mxd4	5	34173883	34187720	1038.6	-0.277766	0.0938726	-2.95897	0.00308668	0.619394
ENSMUSG00000005611	Mrvi1	7	110868266	110982461	338.598	0.281764	0.0954742	2.9512	0.00316537	0.630514
ENSMUSG00000009654	Oit3	10	59422958	59441778	97.3516	0.489853	0.167776	2.91968	0.00350386	0.682874
ENSMUSG00000030748	Il4ra	7	125552120	125579474	135.004	0.406612	0.139127	2.92261	0.00347112	0.682874
ENSMUSG00000108601	Gm44645	7	73422250	73423902	4.04649	2.19934	0.753161	2.92015	0.00349862	0.682874
ENSMUSG00000022844	Pdia5	16	35397313	35490873	366.445	0.245454	0.0843461	2.91008	0.00361337	0.695679
ENSMUSG00000024810	Il33	19	29925114	29960718	167.411	0.413874	0.142253	2.90943	0.00362092	0.695679
ENSMUSG00000005899	Smpd4	16	17619354	17644828	888.656	-0.178788	0.0615942	-2.90268	0.00369988	0.705843
ENSMUSG00000018334	Ksr1	11	79013440	79146407	472.73	-0.234277	0.0808361	-2.89817	0.00375342	0.711051
ENSMUSG00000027342	Pcna	2	132249162	132253314	2142.92	-0.14328	0.0494979	-2.89466	0.00379571	0.713476
ENSMUSG00000028832	Stmn1	4	134468320	134473843	4127.84	-0.146985	0.0508115	-2.89275	0.0038189	0.713476
ENSMUSG00000063838	1700027J19Rik	7	4151260	4164860	107.925	0.373576	0.129384	2.88734	0.00388513	0.720877
ENSMUSG00000020189	Osbpl8	10	111164802	111297247	3020.07	-0.180091	0.0624435	-2.88407	0.00392577	0.723463
ENSMUSG00000023015	Racgap1	15	99620496	99651656	2317.87	-0.151173	0.0524577	-2.8818	0.0039541	0.72376
ENSMUSG00000059022	Kcp	6	29473162	29507952	232.299	0.478311	0.166242	2.87719	0.00401235	0.724631
ENSMUSG00000063052	Lrrc40	3	158036662	158068487	736.316	-0.161693	0.0561582	-2.87925	0.00398626	0.724631
ENSMUSG00000020653	Klf11	12	24651371	24662774	578.092	-0.177828	0.0618529	-2.87501	0.00404018	0.724825
ENSMUSG00000094065	Gm21541	4	41903610	41904743	19.211	11.9719	4.18038	2.86384	0.00418541	0.745938
ENSMUSG00000037313	Tacc3	5	33658128	33678995	1212.17	-0.179453	0.0627712	-2.85884	0.0042519	0.752836
ENSMUSG00000032006	Pdgfd	9	6168612	6378843	161.439	0.332524	0.116399	2.85678	0.00427969	0.752836
ENSMUSG00000001403	Ube2c	2	164769898	164778822	1709.18	-0.199578	0.0699551	-2.85294	0.00433171	0.757071
ENSMUSG00000002055	Spag5	11	78301529	78322457	843.088	-0.213374	0.0749564	-2.84664	0.00441829	0.764022
ENSMUSG00000050737	Ptges	2	30889471	30929863	55.5229	0.555968	0.195354	2.84595	0.00442789	0.764022
ENSMUSG00000042029	Ncapg2	12	116405402	116463531	1009.61	-0.189105	0.0672603	-2.81154	0.00493046	0.845355
ENSMUSG00000006527	Sfmbt1	14	30714849	30822713	468.909	-0.214686	0.0766516	-2.80081	0.00509751	0.8685
ENSMUSG00000041216	Clvs1	4	9269293	9451691	117.289	0.483596	0.173449	2.78811	0.00530161	0.897628
ENSMUSG00000009394	Syn2	6	115134902	115282006	40.4408	0.663386	0.238291	2.78393	0.00537048	0.898063
ENSMUSG00000025262	Fam120c	X	151344175	151471842	325.337	-0.214315	0.0769371	-2.78559	0.00534301	0.898063
ENSMUSG00000069833	Ahnak	19	8989284	9076919	3437.32	-0.264921	0.0953025	-2.77979	0.00543947	0.898507
ENSMUSG00000097042	Gm17491	8	22480291	22483332	83.3461	-0.432288	0.155501	-2.77997	0.00543637	0.898507
ENSMUSG00000024908	Ppp6r3	19	3454933	3575749	2751.43	-0.0972963	0.0350436	-2.77644	0.00549584	0.902317
ENSMUSG00000045275	Lca5l	16	96158407	96192257	36.3847	0.636373	0.229475	2.77317	0.00555134	0.905939
ENSMUSG00000046841	Ckap4	10	84526305	84534036	4097.52	0.102321	0.0369721	2.76754	0.00564819	0.916224
ENSMUSG00000005057	Sh2b2	5	136218147	136246556	33.5247	0.642694	0.232786	2.76088	0.00576465	0.918613
ENSMUSG00000027377	Mall	2	127704386	127729932	106.724	0.369266	0.133681	2.76229	0.00573977	0.918613
ENSMUSG00000040732	Erg	16	95359169	95586593	626.668	0.362442	0.131188	2.76277	0.00573133	0.918613
ENSMUSG00000090066	1110002E22Rik	3	138065052	138081506	1502.83	-0.266999	0.0968325	-2.75732	0.00582766	0.923223
ENSMUSG00000019961	Tmpo	10	91147571	91171582	4785.05	-0.126998	0.0461505	-2.75183	0.00592639	0.927456
ENSMUSG00000026288	Inpp5d	1	87620312	87720507	200.051	0.32446	0.117867	2.75276	0.00590947	0.927456
ENSMUSG00000035000	Dpp4	2	62330073	62412231	786.23	0.252797	0.0919217	2.75013	0.00595708	0.927456
ENSMUSG00000020101	Vsir	10	60346851	60372684	112.185	0.480312	0.174794	2.74787	0.00599832	0.92834
ENSMUSG00000033318	Gstt2	10	75831845	75834881	23.9296	0.855678	0.311812	2.74422	0.00606557	0.92834
ENSMUSG00000073664	Nbeal1	1	60180599	60338328	706.638	-0.218054	0.0794487	-2.74459	0.00605857	0.92834
ENSMUSG00000029247	Paics	5	76951307	76967509	3666.05	-0.110522	0.0404012	-2.7356	0.00622665	0.94764
ENSMUSG00000000365	Rnf17	14	56402697	56525032	92.836	0.502299	0.184717	2.71928	0.00654241	0.948178
ENSMUSG00000007080	Pole	5	110286306	110337474	868.346	-0.190857	0.0702439	-2.71707	0.00658634	0.948178
ENSMUSG00000020349	Ppp2ca	11	52098681	52127778	4637.29	-0.107382	0.039341	-2.72952	0.00634268	0.948178
ENSMUSG00000027699	Ect2	3	27097222	27153878	1487.07	-0.167545	0.0614933	-2.72461	0.00643771	0.948178
ENSMUSG00000028017	Egf	3	129677565	129755316	42.9655	0.546887	0.201386	2.71562	0.0066152	0.948178
ENSMUSG00000028551	Cdkn2c	4	109660876	109667189	200.963	-0.361537	0.132788	-2.72267	0.00647567	0.948178
ENSMUSG00000034807	Colgalt1	8	71610998	71624911	1807.9	0.126089	0.0463593	2.71983	0.00653155	0.948178
ENSMUSG00000036856	Wnt4	4	137277489	137299726	167.082	0.31314	0.11517	2.71895	0.006549	0.948178
ENSMUSG00000040195	Nemp1	10	127666901	127701049	407.146	-0.258581	0.0950279	-2.72111	0.00650633	0.948178
ENSMUSG00000043668	Tox3	8	90247040	90348343	666.051	-0.25908	0.0948416	-2.73172	0.00630052	0.948178
ENSMUSG00000046442	Ppm1e	11	87226906	87359023	501.58	-0.217413	0.0797786	-2.7252	0.00642619	0.948178
ENSMUSG00000039747	Orai2	5	136147459	136170713	74.9649	0.433968	0.16008	2.71094	0.00670927	0.956601
ENSMUSG00000035455	Fignl1	11	11787431	11808962	967.018	-0.162856	0.0602545	-2.7028	0.00687571	0.965204
ENSMUSG00000036863	Syde2	3	145987870	146021720	741.246	-0.197859	0.0732061	-2.70277	0.0068765	0.965204
ENSMUSG00000041642	Kif21b	1	136131389	136177998	461.297	0.269289	0.0995376	2.7054	0.00682214	0.965204
ENSMUSG00000021027	Ralgapa1	12	55602929	55821167	1327.32	-0.158653	0.0588872	-2.69418	0.00705615	0.980263
ENSMUSG00000038170	Pde4dip	3	97689824	97888707	3892.48	-0.199411	0.0740152	-2.6942	0.00705587	0.980263
ENSMUSG00000049804	Armcx4	X	134686519	134696757	3053.35	-0.136025	0.0505573	-2.69051	0.00713424	0.982111
ENSMUSG00000050555	Hyls1	9	35560820	35570398	283.581	-0.211717	0.0787009	-2.69015	0.00714197	0.982111
ENSMUSG00000019878	Hsf2	10	57486385	57513133	556.705	-0.177863	0.0662926	-2.68301	0.00729636	0.98258
ENSMUSG00000028698	Pik3r3	4	116221618	116303056	943.813	-0.157881	0.0588754	-2.68162	0.00732673	0.98258
ENSMUSG00000031963	Bmper	9	23223076	23485202	294.462	0.305881	0.113914	2.68519	0.00724885	0.98258
ENSMUSG00000048279	Sacs	14	61138457	61240695	1135.49	-0.243667	0.090835	-2.68252	0.00730695	0.98258
ENSMUSG00000064023	Klk8	7	43797577	43803826	106.132	0.34783	0.129485	2.68626	0.00722569	0.98258
ENSMUSG00000030513	Pcsk6	7	65861734	66050386	350.32	0.332772	0.124236	2.67855	0.00739422	0.986746
ENSMUSG00000027379	Bub1	2	127801122	127831865	1293.32	-0.173324	0.0648588	-2.67232	0.00753277	0.995428
ENSMUSG00000105263	Gm42427	5	44137980	44143271	505.377	-0.199109	0.0744764	-2.67346	0.00750736	0.995428
ENSMUSG00000000001	Gnai3	3	108107280	108146146	2009.09	0.0546141	0.0800798	0.681996	0.495242	0.999581
ENSMUSG00000022534	Mefv	16	3707215	3718124	0.0833849	-0.277823	4.27961	-0.0649178	0.948239	0.999581
ENSMUSG00000000031	H19	7	142575529	142578143	154825	-0.041576	0.100015	-0.415697	0.677632	0.999581
ENSMUSG00000000037	Scml2	X	161117193	161258213	187.47	0.0564572	0.120593	0.468165	0.639667	0.999581
ENSMUSG00000000049	Apoh	11	108343354	108414396	0.563417	-4.06295	3.06831	-1.32417	0.185448	0.999581
ENSMUSG00000000056	Narf	11	121237253	121255856	1225.42	-0.0285134	0.0708163	-0.402639	0.687214	0.999581
ENSMUSG00000000058	Cav2	6	17281185	17289115	349.71	0.0762099	0.0978897	0.778528	0.436258	0.999581
ENSMUSG00000000078	Klf6	13	5861489	5870393	1370.72	-0.0263826	0.105754	-0.249472	0.802996	0.999581
ENSMUSG00000000085	Scmh1	4	120405281	120530186	1181.63	-0.0651722	0.0593632	-1.09785	0.272268	0.999581
ENSMUSG00000000088	Cox5a	9	57521232	57532424	2091.47	-0.0670758	0.121518	-0.551981	0.580961	0.999581
ENSMUSG00000000093	Tbx2	11	85832551	85841948	329.954	0.171169	0.187795	0.911468	0.362049	0.999581
ENSMUSG00000000094	Tbx4	11	85886422	85916097	44.7238	0.914934	0.920847	0.993579	0.320428	0.999581
ENSMUSG00000000103	Zfy2	Y	2106015	2170409	0.0956988	-0.277825	4.27961	-0.0649183	0.948239	0.999581
ENSMUSG00000000120	Ngfr	11	95568818	95587735	122.496	0.290678	0.184206	1.57801	0.114564	0.999581
ENSMUSG00000000125	Wnt3	11	103774150	103817957	0.333134	0.299244	4.27961	0.0699232	0.944255	0.999581
ENSMUSG00000000126	Wnt9a	11	59306928	59333552	77.777	-0.0943889	0.189155	-0.499004	0.617776	0.999581
ENSMUSG00000000127	Fer	17	63896018	64139494	483.178	-0.111921	0.116087	-0.96411	0.334991	0.999581
ENSMUSG00000000131	Xpo6	7	126101715	126200501	1632.81	-0.0504331	0.0450667	-1.11908	0.263107	0.999581
ENSMUSG00000000134	Tfe3	X	7762560	7775202	481.369	0.028811	0.0788572	0.365357	0.714845	0.999581
ENSMUSG00000000142	Axin2	11	108920349	108950783	218.451	0.0926416	0.125835	0.736212	0.461602	0.999581
ENSMUSG00000000148	Brat1	5	140705011	140719379	218.253	0.121823	0.157936	0.771344	0.440503	0.999581
ENSMUSG00000000149	Gna12	5	140758408	140830431	1512.42	0.00103299	0.0842353	0.0122631	0.990216	0.999581
ENSMUSG00000000154	Slc22a18	7	143473736	143499334	7.21591	1.18205	0.529314	2.23318	0.0255369	0.999581
ENSMUSG00000022529	Zfp263	16	3744093	3750790	398.351	-0.0194118	0.0748814	-0.259233	0.795455	0.999581
ENSMUSG00000054939	Zfp174	16	3847268	3858880	73.8724	-0.0351488	0.15019	-0.234029	0.814962	0.999581
ENSMUSG00000000167	Pih1d2	9	50617321	50625000	12.6405	0.0141441	0.369656	0.0382627	0.969478	0.999581
ENSMUSG00000000168	Dlat	9	50634633	50659780	2432.19	-0.0563603	0.0820419	-0.68697	0.492102	0.999581
ENSMUSG00000000171	Sdhd	9	50596338	50603849	2398.25	-0.0760276	0.123587	-0.615177	0.538438	0.999581
ENSMUSG00000000182	Fgf23	6	127072902	127081408	15.3027	0.618078	0.347334	1.77949	0.0751588	0.999581
ENSMUSG00000000183	Fgf6	6	127015586	127028187	8.22991	-0.384648	0.464305	-0.82844	0.407421	0.999581
ENSMUSG00000000184	Ccnd2	6	127125162	127152193	8828.74	-0.0151745	0.0376877	-0.402638	0.687215	0.999581
ENSMUSG00000000194	Gpr107	2	31152316	31218775	1053.32	-0.0340462	0.0866858	-0.392754	0.694501	0.999581
ENSMUSG00000000197	Nalcn	14	123276641	123627144	17.5366	0.585677	0.512466	1.14286	0.253096	0.999581
ENSMUSG00000000202	Btbd17	11	114791217	114795945	0.592641	0.0649247	2.08645	0.0311173	0.975176	0.999581
ENSMUSG00000000204	Slfn4	11	83175186	83190221	3.09365	0.621638	0.855978	0.726231	0.467697	0.999581
ENSMUSG00000000214	Th	7	142892752	142931128	8.5472	0.90772	0.533197	1.70241	0.0886784	0.999581
ENSMUSG00000000215	Ins2	7	142678656	142743381	0.435593	0.240031	2.45449	0.0977923	0.922097	0.999581
ENSMUSG00000000216	Scnn1g	7	121734479	121768475	1.95226	0.946156	1.21493	0.778773	0.436113	0.999581
ENSMUSG00000000223	Drp2	X	134404551	134456573	67.0208	0.265911	0.222007	1.19776	0.231011	0.999581
ENSMUSG00000000244	Tspan32	7	143005046	143019644	20.3451	0.183446	0.321261	0.571017	0.567988	0.999581
ENSMUSG00000000247	Lhx2	2	38339281	38369733	4.47801	-0.110483	0.672714	-0.164235	0.869547	0.999581
ENSMUSG00000000248	Clec2g	6	128934381	128984707	0.0699306	0.23436	4.27394	0.0548345	0.95627	0.999581
ENSMUSG00000000253	Gmpr	13	45507444	45546382	864.816	-0.0479468	0.126125	-0.380153	0.703832	0.999581
ENSMUSG00000000263	Glra1	11	55514238	55608198	0.0404304	-0.277825	4.27961	-0.0649183	0.948239	0.999581
ENSMUSG00000000266	Mid2	X	140664599	140767715	1399.13	-0.0391203	0.0863782	-0.452896	0.650624	0.999581
ENSMUSG00000000275	Trim25	11	88999376	89020293	805.978	-0.0450232	0.0869067	-0.518063	0.604414	0.999581
ENSMUSG00000000276	Dgke	11	89035179	89066850	411.631	-0.103221	0.0728614	-1.41668	0.156578	0.999581
ENSMUSG00000000278	Scpep1	11	88924020	88955465	632.894	0.0355255	0.0660024	0.538246	0.590407	0.999581
ENSMUSG00000000282	Mnt	11	74830920	74845725	499.318	-0.0418733	0.0816616	-0.512766	0.608115	0.999581
ENSMUSG00000000290	Itgb2	10	77530252	77565708	29.8253	0.132953	0.240589	0.552613	0.580528	0.999581
ENSMUSG00000000295	Hddc2	10	31313382	31328204	199.334	0.0196501	0.108226	0.181566	0.855923	0.999581
ENSMUSG00000000296	Tpd52l1	10	31332380	31445921	62.071	0.398784	0.176364	2.26114	0.0237503	0.999581
ENSMUSG00000000301	Pemt	11	59970614	60046489	27.3067	0.237778	0.253317	0.938657	0.347907	0.999581
ENSMUSG00000000303	Cdh1	8	106603351	106670246	76.1906	1.23132	1.27429	0.966286	0.333901	0.999581
ENSMUSG00000000305	Cdh4	2	179442431	179899373	72.6848	-0.0139387	0.170906	-0.0815577	0.934998	0.999581
ENSMUSG00000000308	Ckmt1	2	121357714	121363737	3.26704	0.885676	0.906895	0.976603	0.328766	0.999581
ENSMUSG00000000317	Bcl6b	11	70224128	70229798	501.38	0.0175386	0.0657133	0.266896	0.78955	0.999581
ENSMUSG00000000318	Clec10a	11	70156197	70170834	1.03227	0.759302	1.48934	0.509825	0.610174	0.999581
ENSMUSG00000000320	Alox12	11	70241457	70255353	44.6145	-0.0895585	0.252093	-0.35526	0.722395	0.999581
ENSMUSG00000039789	Zfp597	16	3858321	3884561	303.208	-0.0087486	0.0842999	-0.103779	0.917344	0.999581
ENSMUSG00000097590	Gm26675	16	3862384	3884505	2.40604	0.775195	0.877645	0.883266	0.377092	0.999581
ENSMUSG00000000339	Rtca	3	116488963	116508208	371.285	-0.0313618	0.0905879	-0.346203	0.72919	0.999581
ENSMUSG00000000340	Dbt	3	116513070	116549981	806.381	-0.0149356	0.0600697	-0.248637	0.803641	0.999581
ENSMUSG00000000346	Dazap2	15	100615628	100620731	2082.72	-0.0390628	0.0589664	-0.662459	0.507677	0.999581
ENSMUSG00000000355	Mcts1	X	38600578	38613426	213.64	0.0165152	0.101977	0.16195	0.871345	0.999581
ENSMUSG00000000359	Rem1	2	152626951	152635198	88.728	0.0228254	0.156566	0.145788	0.884089	0.999581
ENSMUSG00000000374	Trappc10	10	78186725	78244642	785.882	-0.0621633	0.0784003	-0.792897	0.427838	0.999581
ENSMUSG00000000378	Ccm2	11	6546887	6596744	352.315	-0.0112622	0.0848181	-0.13278	0.894367	0.999581
ENSMUSG00000000384	Tbrg4	11	6615598	6626067	557.676	0.0106309	0.109252	0.0973058	0.922484	0.999581
ENSMUSG00000005982	Naa60	16	3872375	3904780	628.412	0.0961471	0.0639328	1.50388	0.132613	0.999581
ENSMUSG00000093575	Gm20695	16	3884648	3919517	3.20685	-0.860124	0.88355	-0.973487	0.330311	0.999581
ENSMUSG00000000392	Fap	2	62500943	62574075	77.9096	0.732492	0.63741	1.14917	0.250486	0.999581
ENSMUSG00000000394	Gcg	2	62474530	62483650	0.0539881	-0.27781	4.27961	-0.0649148	0.948242	0.999581
ENSMUSG00000000399	Ndufa9	6	126821721	126849136	1855.95	-0.026723	0.106417	-0.251116	0.801724	0.999581
ENSMUSG00000000402	Egfl6	X	166523007	166585720	247.639	0.435368	0.255686	1.70274	0.0886166	0.999581
ENSMUSG00000000409	Lck	4	129548344	129573641	38.8741	0.383807	0.225701	1.70052	0.0890338	0.999581
ENSMUSG00000000411	Tssk3	4	129489014	129491022	0.0579621	-0.832083	4.27785	-0.19451	0.845777	0.999581
ENSMUSG00000000416	Cttnbp2	6	18366478	18514843	235.928	-0.0406667	0.139744	-0.291009	0.771044	0.999581
ENSMUSG00000000420	Galnt1	18	24205344	24286818	2941.1	0.0636852	0.0457679	1.39148	0.164079	0.999581
ENSMUSG00000000435	Myf5	10	107482908	107486134	0.703376	-0.30975	3.50473	-0.0883804	0.929574	0.999581
ENSMUSG00000000439	Mkrn2	6	115601902	115622624	363.441	-0.0864161	0.0753345	-1.1471	0.251341	0.999581
ENSMUSG00000000440	Pparg	6	115360951	115490399	23.8941	0.288221	0.263106	1.09545	0.273318	0.999581
ENSMUSG00000000441	Raf1	6	115618067	115676635	1869.04	-0.0501501	0.0461746	-1.0861	0.277435	0.999581
ENSMUSG00000000486	2001-09-01	7	127214447	127233130	163.084	-0.027498	0.115655	-0.237759	0.812068	0.999581
ENSMUSG00000000489	Pdgfb	15	79995900	80014808	158.09	-0.150823	0.165261	-0.912638	0.361433	0.999581
ENSMUSG00000000530	Acvrl1	15	101128522	101145336	186.603	0.198982	0.168128	1.18352	0.236605	0.999581
ENSMUSG00000000531	Grasp	15	101224207	101232755	145.959	0.0788818	0.131855	0.598244	0.549677	0.999581
ENSMUSG00000000532	Acvr1b	15	101174067	101213679	806.102	-0.0404399	0.0903041	-0.447819	0.654284	0.999581
ENSMUSG00000000538	Tom1l2	11	60226714	60352905	922.658	-0.00220109	0.102558	-0.0214619	0.982877	0.999581
ENSMUSG00000000544	Gpa33	1	166130238	166166510	1.64937	0.895147	1.2258	0.730257	0.465233	0.999581
ENSMUSG00000000552	Zfp385a	15	103313895	103340086	402.677	0.146824	0.0722531	2.03208	0.0421451	0.999581
ENSMUSG00000000555	Itga5	15	103344289	103366763	3359.39	0.0236116	0.0905212	0.260841	0.794215	0.999581
ENSMUSG00000000560	Gabra2	5	70957597	71095849	23.8339	0.11847	0.349885	0.338597	0.734913	0.999581
ENSMUSG00000000561	Wdr77	3	105959369	105970037	1131.94	0.0229212	0.0550691	0.416227	0.677244	0.999581
ENSMUSG00000000563	Atp5f1	3	105942698	105960099	5787.15	-0.0746911	0.0767357	-0.973355	0.330377	0.999581
ENSMUSG00000000567	Sox9	11	112782224	112787760	817.45	0.122427	0.125986	0.971751	0.331174	0.999581
ENSMUSG00000000568	Hnrnpd	5	99955935	99978938	4919.78	-0.089042	0.117003	-0.761024	0.446643	0.999581
ENSMUSG00000000579	Dynlt1c	17	6601671	6609774	248.617	0.00947963	0.108406	0.0874456	0.930317	0.999581
ENSMUSG00000000581	C1d	11	17257579	17269176	561.345	0.0832011	0.0678657	1.22597	0.220211	0.999581
ENSMUSG00000000594	Gm2a	11	55098115	55113029	962.03	0.0698017	0.0786748	0.887218	0.374961	0.999581
ENSMUSG00000000600	Krit1	5	3803184	3845564	980.12	-0.0562135	0.0722097	-0.778476	0.436289	0.999581
ENSMUSG00000000605	Clcn4	7	7282309	7300851	1243.7	-0.0632401	0.04811	-1.31449	0.188681	0.999581
ENSMUSG00000000617	Grm6	11	50850685	50866208	1.23474	-0.754731	1.21422	-0.621574	0.534222	0.999581
ENSMUSG00000000627	Sema4f	6	82911885	82939769	9.36597	0.486168	0.644469	0.75437	0.450627	0.999581
ENSMUSG00000000628	Hk2	6	82725025	82774454	1768.87	-0.0648832	0.108904	-0.595784	0.55132	0.999581
ENSMUSG00000000631	Myo18a	11	77763246	77865980	4217.83	-0.0964196	0.0802086	-1.20211	0.229321	0.999581
ENSMUSG00000000632	Sez6	11	77930800	77979048	1.34682	0.78867	1.42482	0.553523	0.579906	0.999581
ENSMUSG00000000673	Haao	17	83831356	83846790	0.120142	0.310875	4.27415	0.0727337	0.942018	0.999581
ENSMUSG00000000682	Cd52	4	134082448	134095082	11.7991	0.388453	0.378757	1.0256	0.305081	0.999581
ENSMUSG00000000686	Abhd15	11	77515121	77538607	7.44325	0.0804066	0.502753	0.159932	0.872934	0.999581
ENSMUSG00000000690	Hoxb6	11	96292476	96301569	1.54441	0.837223	2.03575	0.41126	0.680882	0.999581
ENSMUSG00000000693	Loxl3	6	83034173	83052562	169.91	0.0898559	0.131663	0.68247	0.494942	0.999581
ENSMUSG00000000701	Tcl1b5	12	105176358	105181143	0.039125	0.299251	4.27961	0.0699248	0.944254	0.999581
ENSMUSG00000000706	Btn1a1	13	23456992	23465901	107.63	0.292272	0.170686	1.71234	0.086834	0.999581
ENSMUSG00000000708	Kat2b	17	53566861	53672720	1022.46	-0.0884628	0.0643425	-1.37488	0.16917	0.999581
ENSMUSG00000000711	Rab5b	10	128677193	128696268	1630.4	0.0206406	0.0488374	0.422639	0.672558	0.999581
ENSMUSG00000000724	Cryba1	11	77718615	77725283	0.191203	-0.811289	4.27663	-0.189703	0.849542	0.999581
ENSMUSG00000000730	Dnmt3l	10	78041947	78063622	0.3319	1.15103	3.50862	0.328058	0.742868	0.999581
ENSMUSG00000000731	Aire	10	78030022	78043610	2.52819	-0.716292	0.73965	-0.968421	0.332834	0.999581
ENSMUSG00000000732	Icosl	10	78069360	78079525	34.0981	0.0435193	0.216425	0.201082	0.840634	0.999581
ENSMUSG00000000738	Spg7	8	123062942	123097760	929.048	-0.0149136	0.069065	-0.215936	0.829038	0.999581
ENSMUSG00000000739	Sult5a1	8	123140192	123158315	33.2381	0.139551	0.299562	0.465852	0.641321	0.999581
ENSMUSG00000000740	Rpl13	8	123102350	123105244	5733.05	0.0194419	0.0993615	0.195668	0.84487	0.999581
ENSMUSG00000000743	Chmp1a	8	123204264	123212763	623.53	-0.0514596	0.149389	-0.344468	0.730494	0.999581
ENSMUSG00000000751	Rpa1	11	75298166	75348324	1673.79	-0.165081	0.0855631	-1.92935	0.0536873	0.999581
ENSMUSG00000000759	Tubgcp3	8	12614277	12672248	810.456	-0.0041331	0.0603496	-0.0684859	0.945399	0.999581
ENSMUSG00000000766	Oprm1	10	6758506	7038198	0.223286	0.838181	4.2722	0.196194	0.844458	0.999581
ENSMUSG00000000776	Polr3d	14	70438748	70443471	396.46	0.0273245	0.0922481	0.296207	0.767072	0.999581
ENSMUSG00000000782	Tcf7	11	52252371	52283014	104.249	0.187917	0.14335	1.31089	0.189895	0.999581
ENSMUSG00000000787	Ddx3x	X	13280970	13294052	8511.66	-0.0697512	0.0597094	-1.16818	0.242735	0.999581
ENSMUSG00000000791	Il12rb1	8	70808449	70821424	0.610206	0.492536	2.14491	0.22963	0.81838	0.999581
ENSMUSG00000000792	Slc5a5	8	70882889	70892757	1.81724	0.880608	1.12915	0.779888	0.435457	0.999581
ENSMUSG00000000794	Kcnn3	3	89520164	89675132	150.049	-0.0192311	0.13413	-0.143377	0.885993	0.999581
ENSMUSG00000000804	Usp32	11	84984442	85140161	1036.31	-0.0699324	0.0708967	-0.986399	0.323938	0.999581
ENSMUSG00000000805	Car4	11	84957786	84966044	24.1672	0.956002	0.427386	2.23686	0.0252955	0.999581
ENSMUSG00000000811	Txnrd3	6	89643988	89675529	219.066	0.0818274	0.0981999	0.833274	0.40469	0.999581
ENSMUSG00000000817	Fasl	1	161780689	161788495	0.649463	1.72186	2.06478	0.833922	0.404325	0.999581
ENSMUSG00000000823	Zfp512b	2	181582103	181592803	1522.23	0.0185152	0.0545185	0.339613	0.734148	0.999581
ENSMUSG00000000826	Dnajc5	2	181520485	181555133	2442.79	-0.0447771	0.067245	-0.66588	0.505488	0.999581
ENSMUSG00000000827	Tpd52l2	2	181497142	181517966	878.231	0.039169	0.0501312	0.78133	0.434609	0.999581
ENSMUSG00000000838	Fmr1	X	68678541	68717963	1844.83	-0.107104	0.100106	-1.06991	0.284659	0.999581
ENSMUSG00000000861	Bcl11a	11	24078056	24174123	602.271	-0.138826	0.108596	-1.27837	0.201117	0.999581
ENSMUSG00000000869	Il4	11	53602982	53618669	0.209767	-0.842719	4.27339	-0.197201	0.84367	0.999581
ENSMUSG00000000876	Pxmp4	2	154585758	154603708	197.678	-0.0808082	0.10806	-0.747806	0.454577	0.999581
ENSMUSG00000000881	Dlg3	X	100767722	100818410	380.019	0.0167544	0.12443	0.134649	0.89289	0.999581
ENSMUSG00000005983	1700037C18Rik	16	3895179	3908689	25.4459	-0.236155	0.313987	-0.752117	0.45198	0.999581
ENSMUSG00000000889	Dbh	2	27165233	27183200	13.0272	0.541294	0.602758	0.898028	0.369171	0.999581
ENSMUSG00000000901	Mmp11	10	75923222	75932502	326.119	0.00279625	0.15482	0.0180613	0.98559	0.999581
ENSMUSG00000000902	Smarcb1	10	75896769	75921617	995.395	-0.0632991	0.0740496	-0.85482	0.392651	0.999581
ENSMUSG00000000903	Vpreb3	10	75943057	75949657	0.570435	0.946532	2.13552	0.443232	0.657598	0.999581
ENSMUSG00000000915	Hip1r	5	123973628	124005558	189.146	0.0599386	0.113027	0.530303	0.595902	0.999581
ENSMUSG00000000916	Nsun5	5	135369953	135376805	158.535	-0.0777497	0.104644	-0.742993	0.457486	0.999581
ENSMUSG00000000934	Top1mt	15	75657035	75678800	107.892	0.18716	0.157296	1.18986	0.234102	0.999581
ENSMUSG00000000938	Hoxa10	6	52231197	52240854	0.681488	-0.736217	1.69864	-0.433416	0.664713	0.999581
ENSMUSG00000000942	Hoxa4	6	52189671	52191753	66.8602	0.548092	0.70324	0.779381	0.435755	0.999581
ENSMUSG00000000948	Gm38393	7	59974149	60005064	132.442	0.139146	0.134997	1.03073	0.302666	0.999581
ENSMUSG00000000957	Mmp14	14	54431612	54441265	3219.52	0.0892794	0.0673632	1.32534	0.185057	0.999581
ENSMUSG00000000958	Slc7a7	14	54369442	54417780	135.028	-0.0956241	0.124	-0.771162	0.440611	0.999581
ENSMUSG00000000959	Oxa1l	14	54360841	54369673	1051.4	-0.0279719	0.0767272	-0.364563	0.715438	0.999581
ENSMUSG00000000976	Heatr6	11	83753696	83783754	433.208	-0.140301	0.0664381	-2.11175	0.0347077	0.999581
ENSMUSG00000000982	Ccl3	11	83647844	83649355	3.7087	-0.549579	0.959421	-0.572824	0.566764	0.999581
ENSMUSG00000000983	Wfdc18	11	83709015	83711348	2.8762	0.243676	0.794965	0.306524	0.759206	0.999581
ENSMUSG00000001014	Icam4	9	21029373	21030531	1.34967	0.196181	1.16335	0.168635	0.866084	0.999581
ENSMUSG00000001016	Ilf2	3	90476126	90488379	1616	-0.0747664	0.0452048	-1.65395	0.0981382	0.999581
ENSMUSG00000001017	Chtop	3	90498956	90509498	2132.36	-0.0458727	0.0814155	-0.563439	0.573136	0.999581
ENSMUSG00000001018	Snapin	3	90488026	90491033	493.86	0.0263927	0.075354	0.350249	0.726152	0.999581
ENSMUSG00000001020	S100a4	3	90603771	90606045	8.22764	0.253154	0.509164	0.497195	0.619051	0.999581
ENSMUSG00000001021	S100a3	3	90560578	90602702	1.62951	-0.0992258	1.15178	-0.0861499	0.931347	0.999581
ENSMUSG00000001025	S100a6	3	90612882	90624181	81.5121	0.0416816	0.161733	0.257718	0.796625	0.999581
ENSMUSG00000001027	Scn4a	11	106318592	106353288	17.2447	0.384324	0.380476	1.01011	0.312441	0.999581
ENSMUSG00000001029	Icam2	11	106377656	106388075	310.867	0.00587403	0.171426	0.0342656	0.972665	0.999581
ENSMUSG00000001034	Mapk7	11	61488812	61494406	512.653	0.0107531	0.0837665	0.12837	0.897857	0.999581
ENSMUSG00000001036	Epn2	11	61517249	61579687	666.792	-0.0526912	0.0863311	-0.610339	0.541637	0.999581
ENSMUSG00000001039	B9d1	11	61505144	61512931	51.44	0.246948	0.213612	1.15606	0.247657	0.999581
ENSMUSG00000001052	Sec24b	3	129982759	130061553	1503.65	-0.017154	0.0977533	-0.175483	0.8607	0.999581
ENSMUSG00000001053	N4bp3	11	51643063	51650842	103.975	-0.0258398	0.164155	-0.157411	0.874921	0.999581
ENSMUSG00000001054	Rmnd5b	11	51623671	51635896	202.673	0.170608	0.116552	1.46379	0.143252	0.999581
ENSMUSG00000001056	Nhp2	11	51619735	51623714	330.989	-0.0189707	0.0933489	-0.203223	0.838961	0.999581
ENSMUSG00000001062	Vps9d1	8	123242356	123254348	328.889	-0.0426358	0.103473	-0.412049	0.680304	0.999581
ENSMUSG00000001065	Zfp276	8	123254195	123269745	260.434	0.111652	0.119362	0.935406	0.349579	0.999581
ENSMUSG00000001076	C1ql4	15	99084686	99087817	1.11106	-0.487756	1.2043	-0.405012	0.685469	0.999581
ENSMUSG00000001082	Mfsd10	5	34633642	34637212	250.397	-0.109321	0.129245	-0.845844	0.39764	0.999581
ENSMUSG00000001089	Luzp1	4	136469761	136554780	1900.66	-0.106196	0.073069	-1.45337	0.146122	0.999581
ENSMUSG00000001095	Slc13a2	11	78397087	78422217	0.078565	0.844216	4.27708	0.197382	0.843529	0.999581
ENSMUSG00000001098	Kctd10	5	114363567	114380508	1651.97	0.0493851	0.0790349	0.624852	0.532068	0.999581
ENSMUSG00000001100	Poldip2	11	78512193	78522736	1146.56	0.021894	0.0735057	0.297854	0.765814	0.999581
ENSMUSG00000001103	Sebox	11	78503447	78505081	0.0373865	-0.85489	4.27961	-0.199759	0.841669	0.999581
ENSMUSG00000001105	Ift20	11	78536361	78541737	402.575	0.0531119	0.0939004	0.565619	0.571653	0.999581
ENSMUSG00000001119	Col6a1	10	76708792	76726168	2628.83	0.221701	0.138107	1.60529	0.108431	0.999581
ENSMUSG00000001120	Pcbp3	10	76761857	76961887	115.502	-0.136843	0.15846	-0.863581	0.387818	0.999581
ENSMUSG00000001123	Lgals9	11	78962974	78984946	490.633	0.0445533	0.126828	0.35129	0.725371	0.999581
ENSMUSG00000001127	Araf	X	20797814	20860519	1076.04	-0.00142475	0.0774903	-0.0183861	0.985331	0.999581
ENSMUSG00000001128	Cfp	X	20925454	20931555	49.6911	0.0844248	0.185377	0.455422	0.648806	0.999581
ENSMUSG00000001131	Timp1	X	20870166	20874735	150.371	0.196504	0.128897	1.5245	0.127383	0.999581
ENSMUSG00000001134	Uxt	X	20941722	20962017	103.422	0.0548084	0.137471	0.39869	0.690121	0.999581
ENSMUSG00000001138	Cnnm3	1	36511867	36528237	352.476	-0.130591	0.0841841	-1.55125	0.120841	0.999581
ENSMUSG00000001143	Lman2l	1	36419871	36445271	635.431	-0.0380528	0.0755558	-0.503638	0.614516	0.999581
ENSMUSG00000001150	Mcm3ap	10	76468971	76515856	956.335	0.0128131	0.0750758	0.170669	0.864484	0.999581
ENSMUSG00000001155	Ftcd	10	76575648	76590338	26.2786	0.502851	0.290181	1.73289	0.0831157	0.999581
ENSMUSG00000001156	Mxd1	6	86647042	86669161	302.771	-0.153655	0.0953072	-1.61221	0.106917	0.999581
ENSMUSG00000001157	Gmcl1	6	86691768	86733383	375.844	-0.0689111	0.100138	-0.688164	0.49135	0.999581
ENSMUSG00000001158	Snrnp27	6	86675151	86684522	455.459	-0.106937	0.116716	-0.916208	0.359558	0.999581
ENSMUSG00000001166	Oas1c	5	120800194	120812514	8.78283	0.445646	0.483423	0.921854	0.356605	0.999581
ENSMUSG00000001173	Ocrl	X	47912387	47965868	659.197	0.00224318	0.0756468	0.0296533	0.976344	0.999581
ENSMUSG00000001175	Calm1	12	100199435	100209806	4966.43	0.0200566	0.0390982	0.51298	0.607965	0.999581
ENSMUSG00000001211	Agpat3	10	78269178	78352489	878.871	-0.0486246	0.0611554	-0.795099	0.426556	0.999581
ENSMUSG00000001225	Slc26a3	12	31390871	31473917	1.85597	-0.656598	1.03264	-0.635845	0.524878	0.999581
ENSMUSG00000001227	Sema6b	17	56123085	56140343	40.4284	0.450435	0.245753	1.83287	0.0668212	0.999581
ENSMUSG00000001229	Dpp9	17	56186682	56218889	646.775	0.0031712	0.0931803	0.0340329	0.972851	0.999581
ENSMUSG00000001240	Ramp2	11	101246028	101259546	963.52	0.13849	0.0770245	1.798	0.0721764	0.999581
ENSMUSG00000001247	Lsr	7	30957770	30973464	124.64	0.0726929	0.13073	0.556052	0.578175	0.999581
ENSMUSG00000001248	Gramd1a	7	31130127	31155896	1217.57	0.09104	0.0705098	1.29117	0.196645	0.999581
ENSMUSG00000001249	Hpn	7	31098725	31115290	14.0191	0.207984	0.415911	0.50007	0.617026	0.999581
ENSMUSG00000001260	Gabrg1	5	70751047	70842617	0.899591	-0.50902	1.39756	-0.364219	0.715694	0.999581
ENSMUSG00000001270	Ckb	12	111669355	111672338	1058.41	0.157157	0.140464	1.11884	0.263209	0.999581
ENSMUSG00000001280	Sp1	15	102406143	102436404	1992.34	-0.0556502	0.0525833	-1.05832	0.289907	0.999581
ENSMUSG00000001281	Itgb7	15	102215995	102231935	4.69473	1.29434	0.749315	1.72737	0.0841019	0.999581
ENSMUSG00000001285	Myg1	15	102331709	102338139	322.036	-0.0290393	0.093373	-0.311003	0.755798	0.999581
ENSMUSG00000001288	Rarg	15	102234938	102257517	282.662	0.150925	0.169581	0.889991	0.373471	0.999581
ENSMUSG00000001289	Pfdn5	15	102326116	102331873	986.391	-0.0372005	0.0754099	-0.49331	0.621793	0.999581
ENSMUSG00000001300	Efnb2	8	8617434	8661242	1691.36	-0.012546	0.0873804	-0.143579	0.885833	0.999581
ENSMUSG00000001305	Rrp15	1	186720978	186749358	289.868	0.0922237	0.12301	0.749727	0.453419	0.999581
ENSMUSG00000001313	Rnd2	11	101464999	101471853	329.694	0.23158	0.141933	1.63161	0.102761	0.999581
ENSMUSG00000001323	Srr	11	74906359	74925948	550.906	-0.0515127	0.0989152	-0.520777	0.602522	0.999581
ENSMUSG00000001333	Sync	4	129287617	129308559	36.4122	0.219252	0.245225	0.894083	0.371278	0.999581
ENSMUSG00000001334	Fndc5	4	129136999	129144593	250.655	0.233637	0.0969968	2.40871	0.0160089	0.999581
ENSMUSG00000001348	Acp5	9	22126731	22135746	30.6805	0.40745	0.337405	1.2076	0.227201	0.999581
ENSMUSG00000001349	Cnn1	9	22099281	22109630	2873.81	-0.15601	0.0719013	-2.16978	0.0300235	0.999581
ENSMUSG00000001366	Fbxo9	9	78081499	78109065	388.083	-0.0760881	0.0774027	-0.983016	0.325599	0.999581
ENSMUSG00000001376	Vps50	6	3498382	3603531	440.72	-0.136311	0.0697534	-1.95419	0.0506787	0.999581
ENSMUSG00000001380	Hars	18	36766530	36783205	801.914	0.000888986	0.0569071	0.0156217	0.987536	0.999581
ENSMUSG00000001383	Zmat2	18	36793923	36799660	1079.6	0.0170308	0.167672	0.101572	0.919096	0.999581
ENSMUSG00000001415	Smg5	3	88336260	88362338	1307.82	-0.0931659	0.0881322	-1.05712	0.290459	0.999581
ENSMUSG00000001416	Cct3	3	88297116	88321767	3038.13	-0.0284955	0.0618585	-0.460656	0.645045	0.999581
ENSMUSG00000001418	Glmp	3	88325023	88331313	630.225	0.0618491	0.100103	0.617853	0.536672	0.999581
ENSMUSG00000001419	Mef2d	3	88142372	88172086	2725.83	-0.0908074	0.0683713	-1.32815	0.184128	0.999581
ENSMUSG00000001420	Tmem79	3	88328655	88336148	9.66115	0.425215	0.474081	0.896924	0.36976	0.999581
ENSMUSG00000001424	Snd1	6	28475139	28935162	2232.61	0.0385917	0.0795324	0.485232	0.627512	0.999581
ENSMUSG00000001435	Col18a1	10	77052178	77166548	7105.83	0.127304	0.0898431	1.41696	0.156494	0.999581
ENSMUSG00000001436	Slc19a1	10	77032241	77061002	106.442	-0.0755872	0.152141	-0.496825	0.619313	0.999581
ENSMUSG00000001440	Kpnb1	11	97159714	97187881	9121.08	-0.0489208	0.0318552	-1.53572	0.124607	0.999581
ENSMUSG00000001441	Npepps	11	97205842	97280638	2756.29	-0.0749517	0.058032	-1.29156	0.196511	0.999581
ENSMUSG00000001444	Tbx21	11	97098071	97115331	0.371274	0.188585	2.52972	0.0745478	0.940575	0.999581
ENSMUSG00000001445	Mrpl10	11	97041560	97049213	584.117	0.0428339	0.076464	0.560184	0.575354	0.999581
ENSMUSG00000001467	Cyp51	5	4081145	4104746	955.854	-0.0278191	0.113151	-0.24586	0.805791	0.999581
ENSMUSG00000001472	Tcf25	8	123373753	123403835	3579.54	0.00405553	0.0456405	0.0888582	0.929195	0.999581
ENSMUSG00000001473	Tubb6	18	67390717	67402748	983.698	0.040643	0.0994356	0.408737	0.682733	0.999581
ENSMUSG00000001482	Def8	8	123423527	123463270	622.531	0.0632945	0.121596	0.52053	0.602694	0.999581
ENSMUSG00000001493	Meox1	11	101877510	101894374	470.001	0.128451	0.0957089	1.3421	0.179565	0.999581
ENSMUSG00000001494	Sost	11	101962458	101967015	84.6534	-0.342066	0.14623	-2.33923	0.0193236	0.999581
ENSMUSG00000001496	Nkx2-1	12	56531958	56536908	21.1471	1.06256	1.37217	0.774366	0.438714	0.999581
ENSMUSG00000001497	Pax9	12	56691767	56712822	6.47297	0.661013	1.02761	0.64325	0.520062	0.999581
ENSMUSG00000001504	Irx2	13	72628820	72634198	248.826	-0.032643	0.120736	-0.270367	0.786878	0.999581
ENSMUSG00000001506	Col1a1	11	94936224	94953042	27433.6	0.363717	0.151216	2.40528	0.0161601	0.999581
ENSMUSG00000001507	Itga3	11	95044474	95076801	516.29	-0.0716588	0.101524	-0.705828	0.480295	0.999581
ENSMUSG00000001508	Sgca	11	94962791	94976327	175.399	0.149838	0.147051	1.01896	0.308224	0.999581
ENSMUSG00000001510	Dlx3	11	95120119	95125296	3.99964	0.525491	0.69281	0.758491	0.448157	0.999581
ENSMUSG00000001517	Foxm1	6	128362967	128376146	1295.05	-0.135675	0.0557565	-2.43334	0.0149601	0.999581
ENSMUSG00000001518	Itfg2	6	128409444	128424931	277.463	-0.0877802	0.129374	-0.678499	0.497455	0.999581
ENSMUSG00000001520	Nrip2	6	128399296	128416427	15.2841	0.134331	0.34709	0.38702	0.698742	0.999581
ENSMUSG00000001521	Tulp3	6	128321161	128355851	462.209	0.20357	0.0968307	2.10233	0.0355243	0.999581
ENSMUSG00000001524	Gtf2h4	17	35667730	35673739	153.365	0.0316665	0.147001	0.215417	0.829442	0.999581
ENSMUSG00000001525	Tubb5	17	35833921	35838306	19512.3	-0.0230862	0.0693675	-0.332811	0.739277	0.999581
ENSMUSG00000001542	Ell2	13	75707484	75772356	209.141	0.0668437	0.173561	0.385131	0.70014	0.999581
ENSMUSG00000001552	Jup	11	100368958	100397763	1851.85	-0.0637252	0.0998869	-0.637973	0.523491	0.999581
ENSMUSG00000001555	Fkbp10	11	100415697	100424824	1881.97	0.138631	0.0902395	1.53626	0.124475	0.999581
ENSMUSG00000001558	Klhl10	11	100441917	100457022	6.77568	-0.382747	0.527533	-0.725542	0.46812	0.999581
ENSMUSG00000001566	Mnx1	5	29473034	29478470	0.61453	0.95242	3.10812	0.30643	0.759278	0.999581
ENSMUSG00000001569	Nom1	5	29434664	29457843	470.528	-0.000899217	0.0674482	-0.013332	0.989363	0.999581
ENSMUSG00000001576	Ergic1	17	26561489	26656931	2728.35	0.0758512	0.0577387	1.3137	0.188948	0.999581
ENSMUSG00000001583	Tnk1	11	69851005	69858730	4.85456	-0.076959	0.942346	-0.0816674	0.934911	0.999581
ENSMUSG00000001588	Acap1	11	69881567	69895539	114.999	0.271495	0.172496	1.57392	0.115505	0.999581
ENSMUSG00000001604	Tcea3	4	136247729	136274898	433.924	-0.0300983	0.12011	-0.250589	0.802132	0.999581
ENSMUSG00000001622	Csn3	5	87925579	87932665	2.33599	-1.21055	1.02465	-1.18143	0.237433	0.999581
ENSMUSG00000001627	Ifrd1	12	40201567	40248504	468.853	-0.18178	0.11164	-1.62826	0.103469	0.999581
ENSMUSG00000001630	Stk38l	6	146724995	146778812	1116.58	-0.15267	0.0603558	-2.52949	0.0114227	0.999581
ENSMUSG00000001632	Brpf1	6	113307137	113324860	611.249	-0.0726605	0.0757131	-0.959682	0.337215	0.999581
ENSMUSG00000001642	Akr1b3	6	34302434	34317478	1023.06	-0.061341	0.0769861	-0.79678	0.425579	0.999581
ENSMUSG00000001655	Hoxc13	15	102921103	102928814	1.37443	2.27768	1.40896	1.61657	0.105971	0.999581
ENSMUSG00000001657	Hoxc8	15	102990607	102994111	0.218289	-0.992996	4.25545	-0.233347	0.815492	0.999581
ENSMUSG00000001661	Hoxc6	15	102998257	103011881	4.4504	0.976936	0.9477	1.03085	0.302612	0.999581
ENSMUSG00000001663	Gstt1	10	75783813	75798584	34.6548	0.120406	0.249023	0.483515	0.62873	0.999581
ENSMUSG00000001665	Gstt3	10	75774115	75781414	26.1524	0.0591707	0.37871	0.156243	0.875842	0.999581
ENSMUSG00000001666	Ddt	10	75771230	75773414	76.5263	0.0733378	0.158904	0.461523	0.644424	0.999581
ENSMUSG00000001670	Tat	8	109990437	109999803	1.33733	-1.02963	1.3051	-0.788931	0.430152	0.999581
ENSMUSG00000001674	Ddx18	1	121553835	121567989	703.263	-0.00762726	0.059843	-0.127455	0.898581	0.999581
ENSMUSG00000001687	Ubl3	5	148504635	148552789	657.41	0.0345155	0.0661647	0.52166	0.601907	0.999581
ENSMUSG00000001700	Gramd3	18	56432132	56503792	545.62	0.0493973	0.0671967	0.735115	0.462269	0.999581
ENSMUSG00000001707	Eef1e1	13	38645698	38659028	287.806	0.158595	0.0902772	1.75676	0.0789585	0.999581
ENSMUSG00000001729	Akt1	12	112653821	112674884	5683.55	0.0299347	0.0767974	0.389787	0.696694	0.999581
ENSMUSG00000001739	Cldn15	5	136966616	136975858	37.2186	0.221806	0.222151	0.998447	0.318063	0.999581
ENSMUSG00000001741	Il16	7	83642825	83745726	62.0713	0.253852	0.211721	1.19899	0.23053	0.999581
ENSMUSG00000001750	Tcirg1	19	3896050	3907133	302.013	0.191369	0.152368	1.25597	0.209127	0.999581
ENSMUSG00000001751	Naglu	11	101070012	101077672	164.399	0.104901	0.159513	0.657637	0.510772	0.999581
ENSMUSG00000001755	Coasy	11	101082565	101086619	255.365	0.114963	0.123093	0.933952	0.350329	0.999581
ENSMUSG00000001761	Smo	6	29735503	29761365	1244.9	0.060667	0.0801688	0.756741	0.449205	0.999581
ENSMUSG00000001763	Tspan33	6	29694222	29718559	47.0981	0.154542	0.189916	0.813738	0.415795	0.999581
ENSMUSG00000001767	Crnkl1	2	145917479	145935014	566.071	-0.0709687	0.0890597	-0.796867	0.425528	0.999581
ENSMUSG00000001768	Rin2	2	145784734	145887616	727.41	0.0255079	0.0844818	0.301934	0.762703	0.999581
ENSMUSG00000001773	Folh1	7	86718977	86775943	0.196549	0.299236	4.27961	0.0699213	0.944256	0.999581
ENSMUSG00000001774	Chordc1	9	18292267	18314000	963.286	-0.0374416	0.106621	-0.351166	0.725464	0.999581
ENSMUSG00000001783	Rtcb	10	85938637	85957823	1477.33	-0.036092	0.0652577	-0.553069	0.580216	0.999581
ENSMUSG00000001785	Pwp1	10	85871831	85889096	567.876	-0.120981	0.0678463	-1.78316	0.0745597	0.999581
ENSMUSG00000001786	Fbxo7	10	86021972	86051873	185.844	0.0039278	0.121428	0.0323468	0.974195	0.999581
ENSMUSG00000001794	Capns1	7	30186936	30198811	2224.6	0.03173	0.0710455	0.446616	0.655153	0.999581
ENSMUSG00000001802	Lrp3	7	35200027	35215498	152.12	0.309054	0.147113	2.1008	0.0356587	0.999581
ENSMUSG00000001804	Dsg4	18	20436175	20471821	0.13098	-0.854892	4.27961	-0.199759	0.841669	0.999581
ENSMUSG00000001815	Evx2	2	74652991	74659557	0.353753	-0.76496	4.1984	-0.182203	0.855424	0.999581
ENSMUSG00000001819	Hoxd13	2	74668310	74671599	0.251561	-0.31944	4.27625	-0.074701	0.940453	0.999581
ENSMUSG00000001827	Folr1	7	101858331	101870788	24.003	0.137181	0.286766	0.478373	0.632385	0.999581
ENSMUSG00000001829	Clpb	7	101663633	101795506	636.595	-0.0752019	0.0783503	-0.959816	0.337148	0.999581
ENSMUSG00000001833	2007-09-01	9	25252439	25308571	5621.72	-0.0228619	0.126826	-0.180262	0.856947	0.999581
ENSMUSG00000001844	Zdhhc4	5	143316489	143329256	258.081	-0.0161269	0.095599	-0.168693	0.866038	0.999581
ENSMUSG00000001855	Nup214	2	31974436	32053975	919.852	-0.104709	0.0618528	-1.69287	0.0904797	0.999581
ENSMUSG00000001864	Aif1l	2	31950139	31973442	894.71	-0.002638	0.0670935	-0.0393182	0.968637	0.999581
ENSMUSG00000001865	Cpa3	3	20215620	20242181	17.0708	1.28711	0.595431	2.16164	0.0306459	0.999581
ENSMUSG00000001870	Ltbp1	17	75005568	75392512	4564.95	0.106534	0.0776786	1.37147	0.170228	0.999581
ENSMUSG00000001891	Ugp2	11	21321138	21371201	3477.69	-0.0010997	0.0601776	-0.0182742	0.98542	0.999581
ENSMUSG00000001901	Kcnh6	11	106008124	106034549	2.44913	-0.86373	0.817386	-1.0567	0.290649	0.999581
ENSMUSG00000001909	Trmt1	8	84686307	84699808	593.888	-0.0649911	0.111708	-0.581793	0.560706	0.999581
ENSMUSG00000001910	Nacc1	8	84670483	84687862	2223.22	0.0238266	0.0642078	0.371086	0.710573	0.999581
ENSMUSG00000001911	Nfix	8	84699876	84800344	1367.2	0.0749724	0.133292	0.562469	0.573796	0.999581
ENSMUSG00000001918	Slc1a5	7	16781340	16798274	589.822	0.0574999	0.132306	0.434598	0.663854	0.999581
ENSMUSG00000001924	Uba1	X	20658326	20683179	7063.52	0.0145261	0.052287	0.277815	0.781155	0.999581
ENSMUSG00000001942	Siae	9	37613847	37648318	299.79	0.0100691	0.0842576	0.119504	0.904876	0.999581
ENSMUSG00000001943	Vsig2	9	37539255	37544205	13.174	0.252879	0.377314	0.67021	0.502724	0.999581
ENSMUSG00000001946	Esam	9	37528078	37538319	431.102	-0.166876	0.151489	-1.10157	0.270649	0.999581
ENSMUSG00000001948	Spa17	9	37603295	37613720	41.379	-0.0584061	0.279482	-0.20898	0.834464	0.999581
ENSMUSG00000001962	Fam50a	X	74313033	74320149	504.751	-0.116407	0.10451	-1.11384	0.265347	0.999581
ENSMUSG00000001964	Emd	X	74254687	74261548	592.222	0.0240278	0.090565	0.265309	0.790771	0.999581
ENSMUSG00000001983	Taco1	11	106066061	106073612	238.106	-0.0838275	0.0972621	-0.861872	0.388758	0.999581
ENSMUSG00000001986	Gria3	X	41400854	41678601	569.204	0.0947725	0.117889	0.803912	0.421448	0.999581
ENSMUSG00000001988	Npas1	7	16455721	16477728	0.237395	-0.279395	4.25938	-0.0655953	0.9477	0.999581
ENSMUSG00000001995	Sipa1l2	8	125418063	125569808	1771.82	-0.0963827	0.0690678	-1.39548	0.162871	0.999581
ENSMUSG00000001998	Ap4e1	2	127008717	127067909	356.273	-0.096623	0.0843785	-1.14511	0.252162	0.999581
ENSMUSG00000001999	Blvra	2	127070665	127097084	169.498	0.0711713	0.106832	0.666197	0.505285	0.999581
ENSMUSG00000002006	Pdzd4	X	73793359	73824969	131.91	0.237546	0.184872	1.28492	0.198819	0.999581
ENSMUSG00000002007	Srpk3	X	73774405	73778925	473.915	-0.0701096	0.127	-0.552043	0.580919	0.999581
ENSMUSG00000002010	Idh3g	X	73778963	73786897	2174.61	-0.109637	0.0956874	-1.14578	0.251884	0.999581
ENSMUSG00000002012	Pnck	X	73655994	73660117	67.4622	0.145767	0.223268	0.652877	0.513835	0.999581
ENSMUSG00000002014	Ssr4	X	73787028	73790830	519.401	0.123138	0.0769593	1.60005	0.109589	0.999581
ENSMUSG00000002015	Bcap31	X	73686178	73716175	771.93	0.0493784	0.0567958	0.869403	0.384627	0.999581
ENSMUSG00000002017	Fam98a	17	75537086	75551946	971.284	0.045532	0.0619386	0.735115	0.46227	0.999581
ENSMUSG00000002020	Ltbp2	12	84783212	84876532	160.088	-0.0561068	0.214472	-0.261605	0.793626	0.999581
ENSMUSG00000002028	Kmt2a	9	44803355	44881296	1197.29	-0.203786	0.100747	-2.02274	0.0431	0.999581
ENSMUSG00000002031	Ift46	9	44767908	44792714	424.159	-0.0400992	0.0787648	-0.5091	0.610682	0.999581
ENSMUSG00000002032	Tmem25	9	44793776	44799307	22.5134	-0.130946	0.329997	-0.39681	0.691508	0.999581
ENSMUSG00000002033	Cd3g	9	44969572	44980431	0.337939	-0.154039	3.53842	-0.0435334	0.965276	0.999581
ENSMUSG00000002043	Trappc6a	7	19508395	19516145	109.453	0.199061	0.201727	0.986785	0.323748	0.999581
ENSMUSG00000002052	Supt6	11	78206746	78245987	2246.96	-0.0243904	0.0968604	-0.25181	0.801188	0.999581
ENSMUSG00000002057	Foxn1	11	78357577	78386558	0.619454	2.73003	4.22188	0.64664	0.517865	0.999581
ENSMUSG00000002058	Unc119	11	78343482	78349164	333.677	0.199529	0.132721	1.50337	0.132744	0.999581
ENSMUSG00000002059	Rab34	11	78188430	78192193	380.65	0.16881	0.138794	1.21627	0.223884	0.999581
ENSMUSG00000002064	Sdf2	11	78245746	78255496	372.258	0.0224614	0.104322	0.215309	0.829527	0.999581
ENSMUSG00000002068	Ccne1	7	38097984	38107534	355.968	-0.0236619	0.101934	-0.232128	0.816438	0.999581
ENSMUSG00000002076	Hsf2bp	17	31944769	32034508	3.61762	-0.487759	0.702116	-0.694699	0.487244	0.999581
ENSMUSG00000002083	Bbc3	7	16308393	16318205	54.8456	-0.342764	0.258326	-1.32687	0.184553	0.999581
ENSMUSG00000002100	Mybpc3	2	91118144	91136516	24272.6	-0.0771598	0.133161	-0.579446	0.562288	0.999581
ENSMUSG00000002102	Psmc3	2	91054009	91066369	2286.22	-0.0940726	0.0448005	-2.09981	0.0357455	0.999581
ENSMUSG00000002103	Acp2	2	91202885	91214098	704.105	0.0264367	0.062284	0.424454	0.671234	0.999581
ENSMUSG00000002104	Rapsn	2	91035620	91045729	96.2673	-0.184619	0.204506	-0.902758	0.366654	0.999581
ENSMUSG00000002105	Slc39a13	2	91061791	91070417	523.301	-0.050832	0.0724202	-0.701904	0.482739	0.999581
ENSMUSG00000002107	Celf2	2	6539694	7509563	1817.27	0.0307514	0.0558304	0.550801	0.58177	0.999581
ENSMUSG00000002108	Nr1h3	2	91184061	91202834	19.3375	0.137309	0.332543	0.412906	0.679676	0.999581
ENSMUSG00000002109	Ddb2	2	91211572	91236982	116.881	0.0497424	0.135046	0.368336	0.712623	0.999581
ENSMUSG00000002111	Spi1	2	91082390	91115756	33.0649	0.289045	0.241247	1.19813	0.230866	0.999581
ENSMUSG00000002129	Sf3a1	11	4160350	4182541	1886.96	-0.0348674	0.0577116	-0.604167	0.545733	0.999581
ENSMUSG00000002147	Stat6	10	127642986	127660957	703.861	0.0535035	0.0890491	0.600831	0.547953	0.999581
ENSMUSG00000002190	Clgn	8	83389867	83428552	2.82836	1.15436	0.820773	1.40643	0.159597	0.999581
ENSMUSG00000002204	Napsa	7	44572380	44586862	1.84713	0.82422	1.10121	0.74847	0.454177	0.999581
ENSMUSG00000002205	Vrk3	7	44748413	44777515	365.849	-0.00308286	0.0886654	-0.0347696	0.972263	0.999581
ENSMUSG00000002210	Smg9	7	24399619	24422778	202.837	-0.0832589	0.102469	-0.812529	0.416488	0.999581
ENSMUSG00000002221	Paxip1	5	27740080	27791691	618.139	-0.0499022	0.0585657	-0.852072	0.394174	0.999581
ENSMUSG00000002222	Rmnd5a	6	71388634	71440637	1996.39	-0.13621	0.0543264	-2.50725	0.0121676	0.999581
ENSMUSG00000002227	Mov10	3	104794836	104818563	675.799	0.0487792	0.0668495	0.729687	0.465581	0.999581
ENSMUSG00000002228	Ppm1j	3	104781056	104786018	217.781	0.038562	0.195248	0.197503	0.843434	0.999581
ENSMUSG00000002233	Rhoc	3	104788375	104794459	1646.93	0.115872	0.0979349	1.18316	0.236747	0.999581
ENSMUSG00000002249	Tead3	17	28331671	28350805	736.99	-0.013584	0.0599749	-0.226494	0.820817	0.999581
ENSMUSG00000002250	Ppard	17	28232754	28301469	349.681	0.102462	0.115086	0.890311	0.373299	0.999581
ENSMUSG00000002257	Def6	17	28207778	28228608	39.4198	0.110973	0.204179	0.543509	0.586779	0.999581
ENSMUSG00000002265	Peg3	7	6703892	6730431	12218.3	0.0438926	0.100137	0.438325	0.661151	0.999581
ENSMUSG00000002266	Zim1	7	6671269	6696450	2512.06	-0.0475907	0.0803817	-0.592059	0.553811	0.999581
ENSMUSG00000002274	Metrn	17	25794571	25797136	108.57	-0.0192393	0.210558	-0.091373	0.927196	0.999581
ENSMUSG00000002279	Lmf1	17	25579174	25662826	258.902	-0.0807611	0.103928	-0.77709	0.437106	0.999581
ENSMUSG00000002280	Narfl	17	25773776	25783332	289.969	0.025218	0.110472	0.228276	0.819432	0.999581
ENSMUSG00000002289	Angptl4	17	33773750	33781575	150.933	0.304864	0.199105	1.53117	0.125728	0.999581
ENSMUSG00000002297	Dbf4	5	8396973	8422716	918.403	-0.14528	0.0854674	-1.69983	0.0891622	0.999581
ENSMUSG00000002307	Daxx	17	33909414	33915589	384.333	0.0807329	0.092313	0.874556	0.381816	0.999581
ENSMUSG00000002308	Cd320	17	33843091	33849774	139.578	0.115897	0.150179	0.771724	0.440278	0.999581
ENSMUSG00000002319	Ipo4	14	55625400	55637895	997.221	-0.00450984	0.0859605	-0.0524641	0.958159	0.999581
ENSMUSG00000002320	Tm9sf1	14	55635965	55643806	901.583	0.0192487	0.0920711	0.209064	0.834398	0.999581
ENSMUSG00000002325	Irf9	14	55603571	55610030	240.649	0.0930677	0.111047	0.838091	0.40198	0.999581
ENSMUSG00000002326	Gmpr2	14	55672235	55678750	282.266	0.107447	0.0936003	1.14794	0.250994	0.999581
ENSMUSG00000002329	Mdp1	14	55657879	55660508	619.895	-0.0944692	0.0883148	-1.06969	0.28476	0.999581
ENSMUSG00000002332	Dhrs1	14	55739020	55745690	447.775	-0.0938628	0.0752577	-1.24722	0.212318	0.999581
ENSMUSG00000002341	Ncan	8	70093085	70120873	21.0961	0.287442	0.340875	0.843248	0.39909	0.999581
ENSMUSG00000002342	Tmem161a	8	70172356	70183681	599.899	-0.060006	0.12073	-0.497026	0.619171	0.999581
ENSMUSG00000002343	Armc6	8	70220172	70234466	114.471	0.144671	0.215379	0.671702	0.501773	0.999581
ENSMUSG00000002345	Borcs8	8	70139499	70167488	150.972	-0.00394087	0.106358	-0.0370529	0.970443	0.999581
ENSMUSG00000002346	Slc25a42	8	70184340	70212305	192.903	-0.0226099	0.110094	-0.205369	0.837284	0.999581
ENSMUSG00000002365	Snx9	17	5841328	5931033	676.409	0.0217222	0.0640802	0.338984	0.734622	0.999581
ENSMUSG00000002372	Ranbp3	17	56673225	56711769	830.76	0.0114064	0.091472	0.124698	0.900762	0.999581
ENSMUSG00000002379	Ndufa11	17	56717762	56724248	628.663	0.00972683	0.133659	0.0727733	0.941987	0.999581
ENSMUSG00000002384	Bmp8b	4	123105165	123132099	2.21952	-0.0502048	0.888288	-0.0565186	0.954929	0.999581
ENSMUSG00000002393	Nr2f6	8	71374123	71381960	379.382	0.0676534	0.19159	0.353116	0.724002	0.999581
ENSMUSG00000002395	Use1	8	71366848	71369732	338.311	0.135581	0.111168	1.21961	0.222614	0.999581
ENSMUSG00000002396	Ocel1	8	71371298	71379361	38.8071	0.0506625	0.241218	0.210027	0.833646	0.999581
ENSMUSG00000002409	Dyrk1b	7	28179469	28187294	260.2	-0.277048	0.119804	-2.31251	0.0207497	0.999581
ENSMUSG00000002413	Braf	6	39603237	39725463	802.579	-0.109781	0.0817797	-1.3424	0.179466	0.999581
ENSMUSG00000002416	Ndufb2	6	39592574	39603382	565.98	-0.108977	0.0923265	-1.18035	0.237862	0.999581
ENSMUSG00000002428	Hltf	3	20057811	20118490	768.422	-0.139333	0.095477	-1.45934	0.144471	0.999581
ENSMUSG00000002455	Prpf6	2	181591868	181655660	1157.69	-0.0816462	0.0647013	-1.26189	0.206987	0.999581
ENSMUSG00000002458	Rgs19	2	181688419	181693977	262.633	0.168985	0.0810906	2.0839	0.0371694	0.999581
ENSMUSG00000002459	Rgs20	1	4909576	5070285	2.8283	-0.692747	0.816427	-0.84851	0.396154	0.999581
ENSMUSG00000002475	Abhd3	18	10644411	10706771	12.6988	0.0732117	0.391734	0.186891	0.851746	0.999581
ENSMUSG00000002477	Snrpd1	18	10617796	10628230	1251.15	-0.0340203	0.143789	-0.236598	0.812968	0.999581
ENSMUSG00000002486	Tchp	5	114707760	114722327	190.285	-0.0255845	0.111318	-0.229833	0.818222	0.999581
ENSMUSG00000014232	Cluap1	16	3908801	3941147	158.758	-0.175188	0.122582	-1.42915	0.15296	0.999581
ENSMUSG00000002496	Tsc2	17	24595937	24632629	1752.35	-0.0500664	0.0572017	-0.875261	0.381432	0.999581
ENSMUSG00000002500	Rpl3l	17	24727820	24736143	4.94641	-0.28632	0.629745	-0.45466	0.649354	0.999581
ENSMUSG00000002504	Slc9a3r2	17	24639282	24650305	501.599	0.0943702	0.0754753	1.25035	0.211173	0.999581
ENSMUSG00000002524	Puf60	15	76070184	76080946	1516.07	0.0109885	0.112477	0.0976953	0.922174	0.999581
ENSMUSG00000002546	Golga2	2	32287384	32307921	1412.23	0.026948	0.0584474	0.461063	0.644753	0.999581
ENSMUSG00000002550	Uck1	2	32255002	32260159	325.402	0.0448557	0.113431	0.395445	0.692514	0.999581
ENSMUSG00000002565	Scin	12	40059769	40134228	63.1658	0.0313867	0.180303	0.174077	0.861805	0.999581
ENSMUSG00000002578	Ikzf4	10	128630843	128645991	130.72	-0.181186	0.119568	-1.51534	0.129686	0.999581
ENSMUSG00000002580	Mien1	11	98437708	98438991	188.231	0.0132151	0.166728	0.0792617	0.936825	0.999581
ENSMUSG00000002588	Pon1	6	5168090	5193946	0.319086	-0.841717	3.59367	-0.234222	0.814813	0.999581
ENSMUSG00000002602	Axl	7	25757273	25788705	1934.25	0.0814311	0.096105	0.847314	0.39682	0.999581
ENSMUSG00000002603	Tgfb1	7	25687002	25705077	619.375	0.105549	0.0913972	1.15484	0.248157	0.999581
ENSMUSG00000002608	Ccdc97	7	25711106	25719088	589.615	-0.0250215	0.0851972	-0.293689	0.768995	0.999581
ENSMUSG00000002617	Zfp40	17	23173869	23193252	300.348	-0.0264327	0.14219	-0.185897	0.852526	0.999581
ENSMUSG00000002625	Akap8l	17	32321425	32350581	689.499	-0.0228519	0.0940806	-0.242897	0.808085	0.999581
ENSMUSG00000002633	Shh	5	28456815	28467256	15.2484	2.09131	1.48128	1.41183	0.158001	0.999581
ENSMUSG00000002635	Pdcd2l	7	34184499	34196661	155.22	-0.089478	0.139709	-0.640462	0.521872	0.999581
ENSMUSG00000002658	Gtf2f1	17	57003405	57011288	466.967	-0.160969	0.147745	-1.08951	0.27593	0.999581
ENSMUSG00000002660	Clpp	17	56990264	56996371	365.254	0.00653713	0.086779	0.0753308	0.939952	0.999581
ENSMUSG00000002661	Alkbh7	17	56997339	56999322	96.1317	0.12457	0.220378	0.565258	0.571898	0.999581
ENSMUSG00000002664	Pspn	17	56999457	57000018	0.081501	0.845179	4.27716	0.197603	0.843356	0.999581
ENSMUSG00000002668	Dennd1c	17	57066056	57078510	8.15438	0.307538	0.470869	0.653128	0.513674	0.999581
ENSMUSG00000002679	Med6	12	81573557	81595008	311.285	0.0956657	0.0868489	1.10152	0.270671	0.999581
ENSMUSG00000002688	Prkd1	12	50341231	50649223	284.289	-0.00846056	0.0949884	-0.0890694	0.929027	0.999581
ENSMUSG00000002699	Lcp2	11	34046920	34092295	46.3243	0.328406	0.267268	1.22875	0.219166	0.999581
ENSMUSG00000002718	Cse1l	2	166906040	166946389	2624.34	-0.0509346	0.0482413	-1.05583	0.291046	0.999581
ENSMUSG00000002728	Naa20	2	145902099	145916425	763.55	0.00476003	0.0802659	0.0593032	0.952711	0.999581
ENSMUSG00000002731	Prkra	2	76629898	76648015	362.621	0.00672408	0.0910927	0.0738159	0.941157	0.999581
ENSMUSG00000002732	Fkbp7	2	76663044	76673116	324.658	0.0628651	0.138396	0.45424	0.649656	0.999581
ENSMUSG00000002733	Plekha3	2	76675281	76696828	372.687	0.00314812	0.0822629	0.0382689	0.969473	0.999581
ENSMUSG00000002741	Ykt6	11	5955693	5967780	1262.82	0.0215497	0.0706492	0.305024	0.760348	0.999581
ENSMUSG00000002748	Baz1b	5	135187264	135246129	3830.74	-0.0960491	0.0772901	-1.24271	0.213975	0.999581
ENSMUSG00000002763	Pex6	17	46711463	46725541	312.867	0.0293275	0.153485	0.191078	0.848465	0.999581
ENSMUSG00000002767	Mrpl2	17	46646229	46650139	380.433	0.0148635	0.107527	0.138231	0.890058	0.999581
ENSMUSG00000002768	Mea1	17	46681137	46683105	414.06	0.0239004	0.079157	0.301937	0.7627	0.999581
ENSMUSG00000002769	Gnmt	17	46725664	46729168	3.12838	0.499659	0.74987	0.666327	0.505202	0.999581
ENSMUSG00000002771	Grin2d	7	45831883	45878378	39.1852	0.451865	0.326967	1.38199	0.166976	0.999581
ENSMUSG00000002778	Kdelr1	7	45872772	45883732	1737.02	0.0983718	0.0538603	1.82643	0.0677862	0.999581
ENSMUSG00000002781	Tmem143	7	45896941	45917413	174.707	0.180524	0.150353	1.20067	0.22988	0.999581
ENSMUSG00000002791	Pdxk-ps	17	32076083	32107350	1.08884	0.90668	1.27666	0.710195	0.477583	0.999581
ENSMUSG00000002797	Ggct	6	54982580	54992950	49.4217	0.0901489	0.235415	0.382937	0.701767	0.999581
ENSMUSG00000002799	Jag2	12	112908590	112929495	218.577	0.108104	0.137156	0.788182	0.43059	0.999581
ENSMUSG00000002803	Btbd6	12	112976482	112978930	190.292	0.0374384	0.125264	0.298876	0.765035	0.999581
ENSMUSG00000002804	Nudt14	12	112934733	112942118	56.6507	-0.155589	0.214019	-0.726985	0.467235	0.999581
ENSMUSG00000002808	Epdr1	13	19591709	19619830	343.513	-0.0737218	0.105203	-0.70076	0.483453	0.999581
ENSMUSG00000002812	Flii	11	60714123	60727263	1906.01	-0.00698277	0.0704507	-0.0991157	0.921046	0.999581
ENSMUSG00000002814	Top3a	11	60740058	60777365	269.865	-0.0539633	0.0863941	-0.624618	0.532222	0.999581
ENSMUSG00000002820	Atg4d	9	21265299	21274368	251.583	-0.0192722	0.184497	-0.104458	0.916806	0.999581
ENSMUSG00000002825	Qtrt1	9	21411837	21420277	96.4784	0.150224	0.133524	1.12507	0.26056	0.999581
ENSMUSG00000002831	Plin4	17	56100591	56109803	5.22097	-0.529095	0.675588	-0.783162	0.433532	0.999581
ENSMUSG00000002833	Hdgfrp2	17	56079657	56100596	845.807	0.0271452	0.0575445	0.471725	0.637123	0.999581
ENSMUSG00000002835	Chaf1a	17	56040416	56068026	709.066	-0.0519955	0.0655867	-0.792776	0.427909	0.999581
ENSMUSG00000083579	Gm15538	16	3926428	3926740	1.15469	0.670326	1.52263	0.440241	0.659763	0.999581
ENSMUSG00000081809	Gm15539	16	3927606	3928171	2.12066	0.34637	1.04255	0.332233	0.739713	0.999581
ENSMUSG00000085048	Gm15537	16	3927789	3929357	0.483722	-0.52982	2.08949	-0.253564	0.799832	0.999581
ENSMUSG00000049871	Nlrc3	16	3945007	3976632	74.5474	0.170086	0.166208	1.02333	0.306152	0.999581
ENSMUSG00000002870	Mcm2	6	88883474	88898780	1813.48	-0.072553	0.0830277	-0.873841	0.382205	0.999581
ENSMUSG00000002871	Tpra1	6	88902251	88912238	205.904	-0.0836739	0.122027	-0.685698	0.492903	0.999581
ENSMUSG00000002881	Nab1	1	52457294	52500679	1306.22	-0.103624	0.1041	-0.995427	0.319529	0.999581
ENSMUSG00000002885	Adgre5	8	83723251	83741326	727.813	0.121859	0.0658393	1.85086	0.0641893	0.999581
ENSMUSG00000002897	Il17ra	6	120463247	120487559	128.274	0.157423	0.136211	1.15573	0.247793	0.999581
ENSMUSG00000002900	Lamb1	12	31265234	31329644	8058.23	-0.0519694	0.0469705	-1.10643	0.268542	0.999581
ENSMUSG00000002908	Kcnn1	8	70842049	70863258	37.5125	-0.103916	0.24347	-0.426813	0.669515	0.999581
ENSMUSG00000002910	Arrdc2	8	70835129	70839720	33.6749	0.155375	0.218465	0.711213	0.476952	0.999581
ENSMUSG00000002930	Ppp1r17	6	56017497	56032689	118.489	0.194535	0.187101	1.03973	0.298464	0.999581
ENSMUSG00000002944	Cd36	5	17781690	17888801	1637.43	0.0947437	0.0861704	1.09949	0.271553	0.999581
ENSMUSG00000002948	Map2k7	8	4238740	4247897	1005.71	-0.00592474	0.0524142	-0.113037	0.910001	0.999581
ENSMUSG00000002949	Timm44	8	4259731	4275913	996.073	0.00784979	0.0645276	0.12165	0.903176	0.999581
ENSMUSG00000002957	Ap2a2	7	141562173	141633011	1843.98	0.0222091	0.0699315	0.317583	0.750801	0.999581
ENSMUSG00000002963	Pnkp	7	44857139	44862992	189.198	0.00895195	0.129396	0.0691826	0.944844	0.999581
ENSMUSG00000002968	Med25	7	44876765	44892712	955.322	0.0147457	0.0565389	0.260806	0.794242	0.999581
ENSMUSG00000002980	Bcam	7	19756131	19771016	3232.17	0.00247753	0.122525	0.0202206	0.983867	0.999581
ENSMUSG00000002981	Clptm1	7	19631571	19665033	1515.33	0.0220354	0.0690362	0.319186	0.749586	0.999581
ENSMUSG00000002983	Relb	7	19606217	19629438	50.095	-0.0209302	0.197977	-0.10572	0.915804	0.999581
ENSMUSG00000002984	Tomm40	7	19701313	19715438	834.408	-0.0230366	0.122161	-0.188575	0.850426	0.999581
ENSMUSG00000002985	Apoe	7	19696109	19699188	2587.83	0.113865	0.0658644	1.72878	0.0838491	0.999581
ENSMUSG00000002992	Apoc2	7	19671579	19677941	0.873691	-1.75532	1.53139	-1.14623	0.251701	0.999581
ENSMUSG00000002996	Hbp1	12	31926254	31950535	1629.31	-0.0509751	0.0517117	-0.985755	0.324253	0.999581
ENSMUSG00000002997	Prkar2b	12	31958476	32061296	390.993	-0.00603565	0.0972176	-0.0620839	0.950496	0.999581
ENSMUSG00000003031	Cdkn1b	6	134920401	134925513	1026.77	-0.205027	0.0846178	-2.42298	0.0153939	0.999581
ENSMUSG00000003032	Klf4	4	55527143	55532466	244.662	0.124247	0.103909	1.19574	0.2318	0.999581
ENSMUSG00000003033	Ap1m1	8	72240018	72257385	1120.94	-0.0533765	0.0578631	-0.922462	0.356288	0.999581
ENSMUSG00000003037	Rab8a	8	72161200	72183904	1028.05	0.00803292	0.115169	0.0697487	0.944394	0.999581
ENSMUSG00000003038	Hmgn2	4	133964738	133968650	6788.51	-0.0992679	0.0378617	-2.62186	0.0087452	0.999581
ENSMUSG00000003039	Fam32a	8	72219730	72224418	822.067	0.00269011	0.0560287	0.048013	0.961706	0.999581
ENSMUSG00000003051	Elf3	1	135253575	135258568	8.861	0.346479	0.545124	0.635598	0.525038	0.999581
ENSMUSG00000003062	Stard3nl	13	19357676	19395795	319.205	0.0306959	0.149637	0.205136	0.837466	0.999581
ENSMUSG00000003068	Stk11	10	80115803	80130682	916.492	0.00545085	0.0562659	0.0968766	0.922824	0.999581
ENSMUSG00000003070	Efna2	10	80179482	80190010	208.875	0.0566063	0.10259	0.55177	0.581106	0.999581
ENSMUSG00000003072	Atp5d	10	80138632	80145818	2274.83	0.00906508	0.138321	0.0655368	0.947747	0.999581
ENSMUSG00000003099	Ppp5c	7	17004640	17027924	955.19	-0.0106934	0.076238	-0.140264	0.888452	0.999581
ENSMUSG00000003119	Cdk12	11	98203059	98278504	1132.36	-0.0560324	0.113306	-0.494521	0.620938	0.999581
ENSMUSG00000003123	Lipe	7	25379527	25398710	94.9856	0.0879254	0.167763	0.524106	0.600205	0.999581
ENSMUSG00000003131	Pafah1b2	9	45965311	45984871	2656.99	0.0261515	0.0466238	0.560906	0.574862	0.999581
ENSMUSG00000003134	Tbc1d8	1	39371492	39478755	418.987	0.006823	0.078802	0.0865841	0.931002	0.999581
ENSMUSG00000003135	Cnot11	1	39534992	39546889	679.999	0.00280549	0.0804077	0.0348908	0.972167	0.999581
ENSMUSG00000003153	Slc2a3	6	122727809	122801640	541.656	-0.0557961	0.128409	-0.434517	0.663913	0.999581
ENSMUSG00000003154	Foxj2	6	122819914	122845366	575.735	-0.0676414	0.0836905	-0.808233	0.418957	0.999581
ENSMUSG00000003161	Sri	5	8046078	8069379	957.355	0.0627493	0.0900486	0.696838	0.485904	0.999581
ENSMUSG00000039738	Slx4	16	3979105	4003770	523.679	-0.0562277	0.0781494	-0.71949	0.471839	0.999581
ENSMUSG00000003184	Irf3	7	44997648	45002848	460.988	-0.0460559	0.0874556	-0.526621	0.598457	0.999581
ENSMUSG00000003190	Bcl2l12	7	44991222	44998712	202.44	0.0276035	0.120931	0.228258	0.819445	0.999581
ENSMUSG00000003198	Zfp959	17	55892120	55898928	104.267	-0.147761	0.162403	-0.909841	0.362906	0.999581
ENSMUSG00000003199	Mpnd	17	56005711	56016790	510.539	-0.0712183	0.136254	-0.522687	0.601192	0.999581
ENSMUSG00000003200	Sh3gl1	17	56016753	56036637	606.139	0.0120857	0.100989	0.119674	0.904742	0.999581
ENSMUSG00000003206	Ebi3	17	55952623	55957021	4.61439	-0.595574	0.582403	-1.02261	0.30649	0.999581
ENSMUSG00000003208	Ccdc94	17	55959187	55967949	87.1987	0.0233724	0.152968	0.152793	0.878562	0.999581
ENSMUSG00000003226	Ranbp2	10	58446852	58494155	3504.64	-0.137398	0.0843203	-1.62947	0.103213	0.999581
ENSMUSG00000003227	Edar	10	58600789	58675654	2.04133	0.175187	0.907866	0.192966	0.846986	0.999581
ENSMUSG00000003228	Grk5	19	60889749	61092553	516.378	-0.0438991	0.07308	-0.6007	0.54804	0.999581
ENSMUSG00000084790	Gm15879	16	4032839	4037847	18.2671	-0.145286	0.340097	-0.427191	0.66924	0.999581
ENSMUSG00000005980	Dnase1	16	4036942	4040024	0.949212	1.08418	1.45564	0.744811	0.456386	0.999581
ENSMUSG00000005981	Trap1	16	4039971	4077827	1453.68	0.0191217	0.0703769	0.271705	0.785849	0.999581
ENSMUSG00000003269	Cyth2	7	45806637	45814581	695.384	-0.020823	0.0663233	-0.313962	0.75355	0.999581
ENSMUSG00000003271	Sult2b1	7	45729983	45784669	1.53629	1.48949	1.1472	1.29837	0.194159	0.999581
ENSMUSG00000003273	Car11	7	45699843	45704682	52.0389	0.189869	0.223087	0.851097	0.394716	0.999581
ENSMUSG00000003279	Dlgap1	17	69969073	70821413	8.08054	0.607537	0.471332	1.28898	0.197405	0.999581
ENSMUSG00000003282	Plag1	4	3900996	3938423	339.187	-0.0300806	0.0958613	-0.313793	0.753678	0.999581
ENSMUSG00000003283	Hck	2	153108468	153151441	18.4518	-0.152984	0.326796	-0.468132	0.63969	0.999581
ENSMUSG00000003299	Mrpl4	9	21002737	21008835	400.408	-0.0857253	0.0998879	-0.858215	0.390774	0.999581
ENSMUSG00000003308	Keap1	9	21229730	21239332	720.805	-0.0425744	0.101503	-0.419438	0.674896	0.999581
ENSMUSG00000003309	Ap1m2	9	21295457	21312333	8.81884	0.935007	0.952136	0.98201	0.326095	0.999581
ENSMUSG00000003316	Glg1	8	111154421	111259216	4299.17	-0.0600164	0.0525325	-1.14246	0.253261	0.999581
ENSMUSG00000003341	Atp8b3	10	80519585	80539124	3.08603	0.484878	0.787263	0.615904	0.537958	0.999581
ENSMUSG00000003344	Btbd2	10	80642617	80657071	705.798	0.0720816	0.106925	0.674133	0.500227	0.999581
ENSMUSG00000003345	Csnk1g2	10	80622780	80640771	1324.35	0.0723263	0.0658214	1.09883	0.271844	0.999581
ENSMUSG00000003346	Abhd17a	10	80583654	80590341	435.263	0.0468311	0.159808	0.293046	0.769487	0.999581
ENSMUSG00000003348	Mob3a	10	80685256	80701820	368.045	0.115021	0.0912813	1.26008	0.207642	0.999581
ENSMUSG00000003352	Cacnb3	15	98632220	98644530	340.538	0.0963206	0.137795	0.699013	0.484544	0.999581
ENSMUSG00000003354	Ccdc65	15	98708207	98723326	6.68024	0.0300821	0.597726	0.0503276	0.959861	0.999581
ENSMUSG00000003355	Fkbp11	15	98724373	98728198	37.2158	0.146337	0.238001	0.614857	0.538649	0.999581
ENSMUSG00000003360	Ddx23	15	98645134	98662889	1388.41	-0.0413717	0.045642	-0.906441	0.364703	0.999581
ENSMUSG00000003378	Grik5	7	25009849	25072346	783.398	0.034797	0.0916547	0.379654	0.704202	0.999581
ENSMUSG00000003379	Cd79a	7	24897381	24902197	0.760482	-1.61398	1.85271	-0.871146	0.383674	0.999581
ENSMUSG00000003380	Rabac1	7	24969752	24972754	323.939	0.10325	0.226665	0.455519	0.648736	0.999581
ENSMUSG00000003382	Etv3	3	87525407	87540156	572.497	0.0207466	0.0809262	0.256364	0.79767	0.999581
ENSMUSG00000003402	Prkcsh	9	22003035	22014219	1225.75	0.0296872	0.0724469	0.409779	0.681968	0.999581
ENSMUSG00000003410	Elavl3	9	22015005	22052023	23.7747	-0.171554	0.423853	-0.404749	0.685662	0.999581
ENSMUSG00000003411	Rab3b	4	108879063	108943324	41.6715	0.380495	0.208398	1.82581	0.0678784	0.999581
ENSMUSG00000003418	St8sia6	2	13651021	13794064	27.8659	-0.301303	0.311269	-0.967983	0.333053	0.999581
ENSMUSG00000003420	Fcgrt	7	45092990	45103851	297.986	0.283214	0.154791	1.82965	0.0673022	0.999581
ENSMUSG00000003421	Nosip	7	45062429	45078210	403.882	-0.0600291	0.0812947	-0.738413	0.460263	0.999581
ENSMUSG00000003423	Pih1d1	7	45154303	45160065	367.301	-0.193427	0.116391	-1.66188	0.0965372	0.999581
ENSMUSG00000003429	Rps11	7	45122379	45124439	4893.13	-0.0307273	0.0411357	-0.746975	0.455079	0.999581
ENSMUSG00000003435	Supt5	7	28314891	28338746	1941.96	0.0150187	0.04895	0.306818	0.758982	0.999581
ENSMUSG00000003436	Dll3	7	28293553	28302238	2.02907	1.1434	1.03406	1.10574	0.26884	0.999581
ENSMUSG00000003437	Paf1	7	28392951	28399388	1090.36	-0.043939	0.119802	-0.366764	0.713795	0.999581
ENSMUSG00000003438	Timm50	7	28305516	28312072	472.542	-0.0737668	0.131655	-0.560306	0.575271	0.999581
ENSMUSG00000003444	Med29	7	28386146	28392708	214.164	-0.05837	0.110748	-0.527054	0.598156	0.999581
ENSMUSG00000003452	Bicd1	6	149408886	149563329	245.098	-0.146153	0.111163	-1.31477	0.188588	0.999581
ENSMUSG00000003458	Ncstn	1	172066013	172082795	1997.98	0.0577027	0.0584932	0.986485	0.323895	0.999581
ENSMUSG00000003464	Pex19	1	172126755	172136493	1404.94	0.0279301	0.0654768	0.426564	0.669697	0.999581
ENSMUSG00000003469	Phyhip	14	70457476	70468832	12.3823	-0.011285	0.382674	-0.0294898	0.976474	0.999581
ENSMUSG00000003476	Crhr2	6	55090049	55133016	100.563	-0.0726382	0.166519	-0.436216	0.66268	0.999581
ENSMUSG00000003477	Inmt	6	55170626	55175043	0.80898	1.1317	1.56643	0.72247	0.470006	0.999581
ENSMUSG00000003484	Cyp4f18	8	71988482	72009626	1.51965	0.536065	1.05665	0.507325	0.611927	0.999581
ENSMUSG00000003500	Impdh1	6	29200434	29216364	490.886	0.275005	0.121205	2.26892	0.0232733	0.999581
ENSMUSG00000003518	Dusp3	11	101971143	101987013	1609.75	-0.0239049	0.0805952	-0.296605	0.766768	0.999581
ENSMUSG00000022521	Crebbp	16	4081328	4213997	1831.36	-0.0626616	0.120502	-0.520003	0.603062	0.999581
ENSMUSG00000103937	Gm37186	16	4170776	4173636	1.29744	-0.158312	1.29196	-0.122537	0.902474	0.999581
ENSMUSG00000089645	Gm5766	16	4229230	4231206	0.036189	0.299234	4.27961	0.0699209	0.944257	0.999581
ENSMUSG00000005580	Adcy9	16	4287529	4420498	71.4439	-0.0767683	0.174826	-0.439113	0.66058	0.999581
ENSMUSG00000003534	Ddr1	17	35681567	35704621	3114.12	-0.00318768	0.129676	-0.0245818	0.980389	0.999581
ENSMUSG00000003541	Ier3	17	35821684	35822923	228.178	-0.130796	0.162888	-0.80298	0.421986	0.999581
ENSMUSG00000003545	Fosb	7	19302696	19310051	16.0996	0.160313	0.42367	0.378391	0.70514	0.999581
ENSMUSG00000003546	Klc4	17	46630631	46645144	251.129	-0.035746	0.11963	-0.298806	0.765088	0.999581
ENSMUSG00000003549	Ercc1	7	19344778	19356524	211.379	0.0517843	0.132885	0.389692	0.696764	0.999581
ENSMUSG00000003555	Cyp17a1	19	46667165	46672974	11.8944	-0.28695	0.444704	-0.645261	0.518758	0.999581
ENSMUSG00000003559	As3mt	19	46707443	46741095	413.741	0.045337	0.0862499	0.525647	0.599134	0.999581
ENSMUSG00000003573	Homer3	8	70282827	70294361	497.159	0.162205	0.0861114	1.88367	0.0596099	0.999581
ENSMUSG00000003575	Crtc1	8	70382355	70439579	541.116	0.0693977	0.0942587	0.736247	0.46158	0.999581
ENSMUSG00000003581	Rnf215	11	4135202	4141172	177.684	-0.0051875	0.112715	-0.0460229	0.963292	0.999581
ENSMUSG00000003585	Sec14l2	11	4097039	4123415	33.6537	-0.116142	0.254219	-0.456858	0.647773	0.999581
ENSMUSG00000003604	Aven	2	112492964	112634573	219.868	0.0284211	0.103405	0.274852	0.78343	0.999581
ENSMUSG00000003617	Cp	3	19957054	20009145	25.1114	-0.107684	0.251702	-0.427825	0.668779	0.999581
ENSMUSG00000003623	Crot	5	8966033	8997324	604.301	-0.0234432	0.0642347	-0.364962	0.71514	0.999581
ENSMUSG00000003644	Rps6ka1	4	133847290	133887797	354.277	0.136951	0.0899656	1.52226	0.127943	0.999581
ENSMUSG00000003657	Calb2	8	110137502	110168210	12.4047	0.0455842	0.361476	0.126106	0.899648	0.999581
ENSMUSG00000003660	Snrnp200	2	127208386	127240451	2639.66	-0.0747163	0.0525043	-1.42305	0.154721	0.999581
ENSMUSG00000003662	Ciao1	2	127240938	127247816	442.571	-0.0374688	0.0775879	-0.482921	0.629152	0.999581
ENSMUSG00000003665	Has1	17	17843328	17855188	0.530279	0.392566	2.10006	0.186931	0.851715	0.999581
ENSMUSG00000003680	Taf6l	19	8772522	8786417	262.498	-0.0524404	0.0873086	-0.600633	0.548084	0.999581
ENSMUSG00000003721	Insig2	1	121304353	121332589	431.713	-0.0212915	0.0747426	-0.284865	0.775748	0.999581
ENSMUSG00000003731	Kpna6	4	129643980	129672767	1505.98	0.0314872	0.051499	0.611413	0.540926	0.999581
ENSMUSG00000003746	Man1a	10	53904788	54075796	709.415	0.0495254	0.0665017	0.744724	0.456439	0.999581
ENSMUSG00000003752	Itpkc	7	27207172	27228661	118.279	0.0700964	0.145649	0.481269	0.630325	0.999581
ENSMUSG00000003762	Coq8b	7	27233023	27257950	119.514	0.231734	0.154116	1.50364	0.132674	0.999581
ENSMUSG00000003778	Brd8	18	34598615	34624601	1608.87	-0.10445	0.0558894	-1.86886	0.0616423	0.999581
ENSMUSG00000003779	Kif20a	18	34624624	34633265	1893.07	-0.132166	0.0678755	-1.94718	0.0515133	0.999581
ENSMUSG00000003808	Farsa	8	84856989	84869257	452.551	0.0373226	0.0845942	0.441196	0.659071	0.999581
ENSMUSG00000003809	Gcdh	8	84886393	84893921	390.435	0.025177	0.0918789	0.274024	0.784066	0.999581
ENSMUSG00000003810	Mast2	4	116306762	116464183	1838.61	-0.0657356	0.0478147	-1.3748	0.169194	0.999581
ENSMUSG00000003812	Dnase2a	8	84908560	84922915	69.8071	-0.02625	0.158209	-0.16592	0.86822	0.999581
ENSMUSG00000003813	Rad23a	8	84834019	84840665	759.82	-0.0710703	0.0913409	-0.778078	0.436523	0.999581
ENSMUSG00000003814	Calr	8	84841850	84846934	10773.5	0.0299249	0.0900344	0.332371	0.739609	0.999581
ENSMUSG00000003824	Syce2	8	84872111	84888221	129.26	0.00432185	0.118922	0.036342	0.97101	0.999581
ENSMUSG00000003847	Nfat5	8	107293470	107379517	2417.65	-0.0440311	0.106614	-0.412996	0.679609	0.999581
ENSMUSG00000003848	Nob1	8	107412486	107425051	369.756	-0.0126713	0.0836806	-0.151425	0.87964	0.999581
ENSMUSG00000003849	Nqo1	8	107388225	107403206	31.7399	0.426452	0.285704	1.49264	0.135533	0.999581
ENSMUSG00000003863	Ppfia3	7	45339122	45367019	36.3504	-0.324223	0.229538	-1.41251	0.157801	0.999581
ENSMUSG00000003865	Gys1	7	45434844	45456619	2869.98	0.0492906	0.0895817	0.55023	0.582161	0.999581
ENSMUSG00000003868	Ruvbl2	7	45421760	45438096	678.026	-0.00608717	0.0955592	-0.0637005	0.949209	0.999581
ENSMUSG00000003872	Lin7b	7	45367891	45370583	2.2045	0.0147187	0.900692	0.0163415	0.986962	0.999581
ENSMUSG00000003873	Bax	7	45461697	45466898	323.73	0.065813	0.128694	0.51139	0.609078	0.999581
ENSMUSG00000003882	Il7r	15	9506161	9529876	2.66748	1.71442	1.25262	1.36867	0.171103	0.999581
ENSMUSG00000003923	Tfam	10	71225464	71238280	776.446	-0.0690436	0.0589845	-1.17054	0.241785	0.999581
ENSMUSG00000003929	Zfp81	17	33329342	33358878	481.939	-0.0624667	0.115331	-0.541629	0.588074	0.999581
ENSMUSG00000003934	Efnb3	11	69554092	69560205	1848.87	0.0804716	0.0989258	0.813454	0.415958	0.999581
ENSMUSG00000003948	Mmd	11	90249456	90278589	2396.36	-0.0564826	0.0626754	-0.901192	0.367486	0.999581
ENSMUSG00000003949	Hlf	11	90336536	90390895	254.855	-0.165176	0.149103	-1.1078	0.26795	0.999581
ENSMUSG00000084304	Gm6142	16	4320356	4320680	4.43042	0.386641	0.73192	0.528255	0.597322	0.999581
ENSMUSG00000003970	Rpl8	15	76904071	76906318	6600.07	-0.0143254	0.0735182	-0.194855	0.845507	0.999581
ENSMUSG00000003974	Grm3	5	9485541	9725170	11.65	0.172972	0.55055	0.31418	0.753385	0.999581
ENSMUSG00000003992	Ssbp2	13	91460283	91703429	797.38	-0.0772967	0.0940641	-0.821746	0.411222	0.999581
ENSMUSG00000004018	Fancl	11	26386135	26471876	180.989	-0.0713372	0.0979012	-0.728665	0.466206	0.999581
ENSMUSG00000004031	Brinp2	1	158245269	158356326	18.1025	0.214856	0.333999	0.643284	0.52004	0.999581
ENSMUSG00000004032	Gstm5	3	107895821	107898686	472.305	0.00531651	0.0858543	0.0619247	0.950623	0.999581
ENSMUSG00000004035	Gstm7	3	107926334	107931817	100.581	0.238471	0.133988	1.77978	0.0751112	0.999581
ENSMUSG00000004038	Gstm3	3	107963696	107969283	0.126625	0.771747	4.27697	0.180442	0.856805	0.999581
ENSMUSG00000004040	Stat3	11	100885098	100939540	1195.62	0.0685443	0.086808	0.789608	0.429757	0.999581
ENSMUSG00000004043	Stat5a	11	100859351	100885169	131.712	0.136804	0.1539	0.888915	0.374049	0.999581
ENSMUSG00000004044	Ptrf	11	100956733	100970887	5726.24	-0.0578093	0.0740619	-0.780554	0.435065	0.999581
ENSMUSG00000004054	Map3k11	19	5689131	5702862	685.144	0.0158661	0.0928013	0.170969	0.864248	0.999581
ENSMUSG00000004056	Akt2	7	27591552	27640826	1625.61	0.0191859	0.0744743	0.257618	0.796702	0.999581
ENSMUSG00000022519	Srl	16	4480216	4541816	8506.68	-0.0626579	0.107615	-0.582241	0.560404	0.999581
ENSMUSG00000005718	Tfap4	16	4544661	4559720	110.216	0.200368	0.148459	1.34965	0.177127	0.999581
ENSMUSG00000014303	Glis2	16	4594713	4624924	836.632	0.0163851	0.0828066	0.197871	0.843146	0.999581
ENSMUSG00000004085	Zak	2	72285637	72442610	4375.38	-0.170356	0.0725169	-2.3492	0.018814	0.999581
ENSMUSG00000004096	Cwc15	9	14500617	14510577	978.329	-0.0703377	0.149535	-0.470378	0.638085	0.999581
ENSMUSG00000004098	Col5a3	9	20770050	20815067	16.809	0.409645	0.46425	0.882381	0.377571	0.999581
ENSMUSG00000004099	Dnmt1	9	20907206	20959888	3539.63	-0.13061	0.0593414	-2.20099	0.0277365	0.999581
ENSMUSG00000004100	Ppan	9	20888175	20892178	324.297	0.0387029	0.0854401	0.452982	0.650562	0.999581
ENSMUSG00000004105	Angptl2	2	33216069	33247717	1725.07	-0.0459232	0.0654565	-0.701583	0.482939	0.999581
ENSMUSG00000004110	Cacna1e	1	154390731	154884501	28.5487	-0.395708	0.255052	-1.55148	0.120787	0.999581
ENSMUSG00000004113	Cacna1b	2	24603887	24763152	20.9155	0.527107	0.325215	1.6208	0.105061	0.999581
ENSMUSG00000004127	Trmt10a	3	138143448	138159821	235.776	-0.0650232	0.0919487	-0.707169	0.479462	0.999581
ENSMUSG00000004151	Etv1	12	38779380	38868215	828.528	-0.151699	0.116462	-1.30256	0.192725	0.999581
ENSMUSG00000004187	Kifc2	15	76660641	76668196	69.4234	0.298605	0.173765	1.71844	0.085716	0.999581
ENSMUSG00000004207	Psap	10	60277627	60302597	5178.54	0.0789218	0.105182	0.750337	0.453051	0.999581
ENSMUSG00000004221	Ikbkg	X	74393290	74453854	543.161	-0.0174939	0.0868062	-0.201529	0.840285	0.999581
ENSMUSG00000004231	Pax2	19	44756045	44837871	1.50314	0.651885	1.08922	0.598486	0.549515	0.999581
ENSMUSG00000004233	Wars2	3	99141068	99239186	273.968	-0.0832918	0.0841623	-0.989658	0.322342	0.999581
ENSMUSG00000004263	Atn1	6	124742544	124756524	2158.36	0.0170306	0.133179	0.127877	0.898246	0.999581
ENSMUSG00000004264	Phb2	6	124712336	124716950	1886.84	-0.0696033	0.0647934	-1.07423	0.282717	0.999581
ENSMUSG00000004266	Ptpn6	6	124720707	124738714	62.64	0.331509	0.192785	1.71958	0.0855095	0.999581
ENSMUSG00000004267	Eno2	6	124760053	124769673	97.1183	0.0666412	0.14922	0.446599	0.655165	0.999581
ENSMUSG00000004268	Emg1	6	124704085	124712178	608.254	-0.0271324	0.0949783	-0.28567	0.775131	0.999581
ENSMUSG00000004270	Lpcat3	6	124663027	124704418	455.835	0.123361	0.0774928	1.59191	0.111406	0.999581
ENSMUSG00000004285	Atp6v1f	6	29467718	29470512	369.384	0.00940422	0.160186	0.0587083	0.953184	0.999581
ENSMUSG00000004296	Il12b	11	44400063	44414033	2.99026	0.304725	0.762393	0.399696	0.689381	0.999581
ENSMUSG00000004317	Clcn5	X	7153810	7319358	2727.71	-0.0539277	0.0636372	-0.847425	0.396758	0.999581
ENSMUSG00000004319	Clcn3	8	60910389	60983300	1163.23	-0.0511815	0.0493866	-1.03634	0.300041	0.999581
ENSMUSG00000004328	Hif3a	7	17031507	17062427	2228.03	-0.00555213	0.0737735	-0.0752591	0.940009	0.999581
ENSMUSG00000004341	Gpx6	13	21312217	21319624	0.12696	-0.854897	4.27961	-0.19976	0.841668	0.999581
ENSMUSG00000004347	Pde1c	6	56069804	56569103	180.241	-0.116906	0.12202	-0.958094	0.338015	0.999581
ENSMUSG00000004356	Utp20	10	88746607	88826814	784.51	-0.0777483	0.0744654	-1.04409	0.296446	0.999581
ENSMUSG00000004359	Spic	10	88674772	88685015	0.476882	0.746273	2.43659	0.306278	0.759393	0.999581
ENSMUSG00000004360	9330159F19Rik	10	29211643	29230779	11.1182	0.110962	0.474881	0.233664	0.815246	0.999581
ENSMUSG00000004364	Cul3	1	80264923	80340480	3062.92	-0.0546484	0.0956665	-0.571238	0.567838	0.999581
ENSMUSG00000014301	Pam16	16	4616464	4624988	148.282	-0.0431068	0.162925	-0.264581	0.791332	0.999581
ENSMUSG00000004371	Il11	7	4772373	4782857	1.09088	0.449664	1.35703	0.331358	0.740374	0.999581
ENSMUSG00000004383	Large	8	72814599	73353540	689.5	-0.0511038	0.073601	-0.694335	0.487472	0.999581
ENSMUSG00000004393	Ddx56	11	6258919	6267772	381.311	-0.0425454	0.121952	-0.348871	0.727186	0.999581
ENSMUSG00000004394	Tmed4	11	6270369	6274870	653.505	0.020027	0.0823348	0.243239	0.80782	0.999581
ENSMUSG00000004415	Col26a1	5	136741759	136883209	651.056	0.342192	0.184469	1.85502	0.063594	0.999581
ENSMUSG00000004446	Bid	6	120891930	120916853	90.7307	0.0359475	0.209113	0.171904	0.863513	0.999581
ENSMUSG00000004451	Ralb	1	119470305	119504794	1372.19	0.100978	0.0591536	1.70705	0.0878122	0.999581
ENSMUSG00000004455	Ppp1cc	5	122158278	122175273	3980.85	-0.0562754	0.0493537	-1.14025	0.254183	0.999581
ENSMUSG00000039637	Coro7	16	4626133	4679777	329.67	-0.00237543	0.0994865	-0.0238769	0.980951	0.999581
ENSMUSG00000039646	Vasn	16	4639941	4650802	455.118	0.00803175	0.0844632	0.0950917	0.924242	0.999581
ENSMUSG00000004473	Clec11a	7	44302687	44306902	7.17872	0.66928	0.573574	1.16686	0.243267	0.999581
ENSMUSG00000004500	Zfp324	7	12965838	12974236	232.593	0.0129143	0.103228	0.125105	0.90044	0.999581
ENSMUSG00000004508	Gab2	7	97081586	97308946	748.853	-0.0104038	0.0874673	-0.118945	0.905319	0.999581
ENSMUSG00000004530	Coro1c	5	113842436	113908758	2619.5	-0.0242774	0.0565647	-0.429197	0.66778	0.999581
ENSMUSG00000004535	Tax1bp1	6	52713729	52766780	2504.38	-0.0356041	0.103204	-0.344986	0.730105	0.999581
ENSMUSG00000004540	Psg17	7	18813937	18821607	1.25857	-0.215863	1.49051	-0.144825	0.884849	0.999581
ENSMUSG00000004542	Psg19	7	18789567	18798520	0.113869	-0.277794	4.27961	-0.064911	0.948245	0.999581
ENSMUSG00000004552	Ctse	1	131638306	131675505	2.97267	0.0635746	1.04852	0.0606327	0.951652	0.999581
ENSMUSG00000004558	Ndrg2	14	51905271	51913488	2403.84	0.0136402	0.0772881	0.176485	0.859913	0.999581
ENSMUSG00000004561	Mettl17	14	51884842	51893039	220.013	-0.0246102	0.113888	-0.216092	0.828916	0.999581
ENSMUSG00000004562	Arhgef40	14	51984719	52006251	1495.96	0.0267499	0.0707233	0.378234	0.705257	0.999581
ENSMUSG00000004565	Pnpla6	8	3515384	3544267	420.96	0.0497287	0.0915086	0.543432	0.586833	0.999581
ENSMUSG00000004567	Mcoln1	8	3500457	3515232	470.805	-0.0016926	0.0742575	-0.0227936	0.981815	0.999581
ENSMUSG00000004568	Arhgef18	8	3393006	3456601	454.899	0.0401967	0.0890703	0.451292	0.651779	0.999581
ENSMUSG00000004591	Pkn2	3	142790902	142882004	2509.18	-0.0993193	0.0673205	-1.47532	0.140127	0.999581
ENSMUSG00000004609	Cd33	7	43524216	43544428	56.4608	0.197049	0.213395	0.923404	0.355797	0.999581
ENSMUSG00000004610	Etfb	7	43444083	43457800	1507.93	0.033773	0.0788271	0.428444	0.668328	0.999581
ENSMUSG00000004612	Nkg7	7	43437073	43438249	0.388882	1.72565	2.47025	0.698576	0.484817	0.999581
ENSMUSG00000004613	Lim2	7	43430088	43435996	0.0791214	0.259794	4.27645	0.0607499	0.951558	0.999581
ENSMUSG00000004626	Stxbp2	8	3630955	3643644	456.487	0.092598	0.0740971	1.24968	0.211415	0.999581
ENSMUSG00000004630	Pcp2	8	3623371	3625545	0.186993	-0.85488	4.27961	-0.199757	0.841671	0.999581
ENSMUSG00000004631	Sgce	6	4674350	4747207	697.17	0.0389048	0.10451	0.37226	0.709699	0.999581
ENSMUSG00000004633	Chn2	6	54039554	54301810	182.658	-0.0125324	0.110754	-0.113155	0.909907	0.999581
ENSMUSG00000004637	Wwox	8	114439655	115352708	163.692	-0.0227015	0.11583	-0.19599	0.844618	0.999581
ENSMUSG00000004642	Slbp	5	33634952	33652574	885.791	-0.0818983	0.0575708	-1.42257	0.154862	0.999581
ENSMUSG00000004651	Tyr	7	87424771	87493512	12.4303	0.273624	0.399734	0.684515	0.49365	0.999581
ENSMUSG00000004655	Aqp1	6	55336432	55348555	613.86	0.0774118	0.103529	0.74773	0.454623	0.999581
ENSMUSG00000004661	Arid3b	9	57790353	57836793	329.49	0.182312	0.118473	1.53885	0.123841	0.999581
ENSMUSG00000004665	Cnn2	10	79988584	79996062	3171.27	0.0761785	0.0668832	1.13898	0.254712	0.999581
ENSMUSG00000004667	Polr2e	10	80035949	80039795	551.011	0.00551793	0.0784001	0.0703816	0.94389	0.999581
ENSMUSG00000004668	Abca13	11	9191942	9684259	2.22314	1.55409	1.03612	1.49991	0.133638	0.999581
ENSMUSG00000004677	Myo9b	8	71272714	71360713	1401.63	-0.0140883	0.0659135	-0.213739	0.830751	0.999581
ENSMUSG00000004698	Hdac9	12	34047580	34917095	864.96	-0.105081	0.081816	-1.28436	0.199016	0.999581
ENSMUSG00000004707	Ly9	1	171588624	171607410	6.5961	0.043548	0.550303	0.0791346	0.936926	0.999581
ENSMUSG00000004709	Cd244	1	171559193	171609746	1.29313	0.221636	1.09264	0.202844	0.839257	0.999581
ENSMUSG00000004730	Adgre1	17	57358686	57483529	104.608	0.166127	0.189201	0.878048	0.379918	0.999581
ENSMUSG00000004748	Mtfp1	11	4091480	4095445	123.198	0.0650294	0.147203	0.441765	0.658659	0.999581
ENSMUSG00000004768	Rab23	1	33719887	33742564	347.428	0.0104713	0.113689	0.0921047	0.926615	0.999581
ENSMUSG00000004771	Rab11a	9	64715299	64737758	1651.23	-0.00285233	0.0430257	-0.0662936	0.947144	0.999581
ENSMUSG00000004788	Eif2b2	12	85219481	85226628	373.722	-0.0121787	0.079851	-0.152518	0.878779	0.999581
ENSMUSG00000004789	Dlst	12	85110833	85134091	4318.61	-0.00103345	0.0608384	-0.0169869	0.986447	0.999581
ENSMUSG00000004791	Pgf	12	85166639	85177296	74.3453	0.243623	0.176121	1.38327	0.166581	0.999581
ENSMUSG00000004798	Ulk2	11	61775649	61855073	1245.29	-0.0639669	0.0461916	-1.38482	0.166108	0.999581
ENSMUSG00000004814	Ccl24	5	135569937	135573049	3.82342	1.4466	0.859425	1.68322	0.0923323	0.999581
ENSMUSG00000004815	Dgkq	5	108646693	108669672	237.151	-0.0892064	0.184037	-0.48472	0.627875	0.999581
ENSMUSG00000004837	Grap	11	61653265	61672784	66.107	0.147312	0.163467	0.901173	0.367496	0.999581
ENSMUSG00000004069	Dnaja3	16	4639989	4707695	863.612	-0.0274258	0.0655484	-0.418405	0.675651	0.999581
ENSMUSG00000063445	Nmral1	16	4710059	4719356	203.463	-0.0514472	0.154951	-0.332023	0.739872	0.999581
ENSMUSG00000004846	Plod3	5	136987019	136996648	1027.55	0.138615	0.0963134	1.43921	0.150092	0.999581
ENSMUSG00000004849	Ap1s1	5	137034993	137046135	607.764	0.119565	0.161504	0.74032	0.459106	0.999581
ENSMUSG00000004864	Mapk13	17	28769307	28778698	29.4852	0.289264	0.365197	0.792074	0.428317	0.999581
ENSMUSG00000004865	Srpk1	17	28587648	28622521	1284.63	-0.0230857	0.0556449	-0.414876	0.678233	0.999581
ENSMUSG00000004872	Pax3	1	78101267	78197134	5.21882	-0.637934	0.675203	-0.944803	0.344759	0.999581
ENSMUSG00000004880	Lbr	1	181815335	181843046	995.656	-0.169114	0.0724221	-2.33512	0.0195374	0.999581
ENSMUSG00000004885	Crabp2	3	87948666	87953376	49.1217	0.370634	0.491797	0.753632	0.45107	0.999581
ENSMUSG00000004891	Nes	3	87971078	87980451	3307.47	0.100583	0.0859682	1.17	0.242	0.999581
ENSMUSG00000004892	Bcan	3	87987531	88000230	2.76031	-0.0497869	1.03316	-0.0481891	0.961566	0.999581
ENSMUSG00000004894	Hapln2	3	88021750	88027583	0.736793	-1.20745	1.72932	-0.698219	0.48504	0.999581
ENSMUSG00000004895	Prcc	3	87858903	87885608	853.466	-0.031974	0.0548673	-0.582751	0.560061	0.999581
ENSMUSG00000004896	Rrnad1	3	87922601	87930717	361.079	0.0473615	0.102576	0.461723	0.64428	0.999581
ENSMUSG00000004897	Hdgf	3	87906321	87916132	2734.03	-0.0489968	0.0509544	-0.961581	0.33626	0.999581
ENSMUSG00000004902	Slc25a18	6	120773578	120794336	2.05247	0.349832	0.885161	0.395219	0.692681	0.999581
ENSMUSG00000004929	Thop1	10	81070035	81082559	433.911	-0.00357937	0.0883286	-0.0405233	0.967676	0.999581
ENSMUSG00000004933	Matk	10	81252935	81263365	11.9524	0.676696	0.466273	1.45129	0.146701	0.999581
ENSMUSG00000004934	Pias4	10	81153266	81167923	379.671	0.00534362	0.0865235	0.0617591	0.950755	0.999581
ENSMUSG00000004936	Map2k1	9	64185770	64253631	1009.93	0.0733339	0.122393	0.599166	0.549062	0.999581
ENSMUSG00000004937	Sgta	10	81044075	81060178	994.844	0.035891	0.066767	0.537556	0.590883	0.999581
ENSMUSG00000004939	Nmrk2	10	81198170	81202037	21.7183	0.304385	0.329519	0.923727	0.355629	0.999581
ENSMUSG00000004945	Tmem242	17	5410870	5440259	662.53	-0.0631443	0.0796324	-0.792947	0.427808	0.999581
ENSMUSG00000004947	Dtx2	5	135994800	136032872	307.716	0.0305396	0.100128	0.305006	0.760362	0.999581
ENSMUSG00000004948	Zp3	5	135980099	135988624	0.182077	-0.854895	4.27961	-0.19976	0.841668	0.999581
ENSMUSG00000004951	Hspb1	5	135887919	135889563	2155.25	-0.165749	0.136015	-1.21862	0.22299	0.999581
ENSMUSG00000004952	Rasa4	5	136083916	136111860	34.8035	0.515105	0.30163	1.70774	0.0876854	0.999581
ENSMUSG00000004961	Syt5	7	4539765	4547541	16.2185	-0.114426	0.357261	-0.320286	0.748752	0.999581
ENSMUSG00000004980	Hnrnpa2b1	6	51460932	51469894	18457.5	-0.061121	0.0845558	-0.722848	0.469773	0.999581
ENSMUSG00000004994	Ccdc130	8	84257795	84270380	111.998	-0.00266677	0.150301	-0.0177429	0.985844	0.999581
ENSMUSG00000004996	Mri1	8	84249906	84257326	181.076	-0.00733403	0.110398	-0.0664326	0.947033	0.999581
ENSMUSG00000005034	Prkacb	3	146729574	146812990	2006.7	-0.0109066	0.0426862	-0.255506	0.798332	0.999581
ENSMUSG00000005043	Sgsh	11	119343425	119355536	224.354	0.0285727	0.114319	0.249938	0.802635	0.999581
ENSMUSG00000005045	Chd5	4	152338651	152390194	12.1452	-0.11373	0.500378	-0.227288	0.8202	0.999581
ENSMUSG00000005054	Cstb	10	78425670	78427619	230.699	-0.0334713	0.0939778	-0.356162	0.721719	0.999581
ENSMUSG00000005069	Pex5	6	124396816	124415067	400.024	0.0154721	0.178876	0.0864967	0.931072	0.999581
ENSMUSG00000005078	Jkamp	12	72085589	72101461	427.611	0.0532844	0.072551	0.734441	0.46268	0.999581
ENSMUSG00000005087	Cd44	2	102811141	102901665	1167.3	-0.0394728	0.0692494	-0.570009	0.568671	0.999581
ENSMUSG00000005089	Slc1a2	2	102658659	102790784	59.8173	-0.272409	0.194579	-1.39999	0.161516	0.999581
ENSMUSG00000005102	Eif2ak4	2	118388618	118475234	500.17	-0.0258982	0.0641661	-0.403612	0.686498	0.999581
ENSMUSG00000005103	Wdr1	5	38526813	38563221	3787.39	0.0164901	0.0540667	0.304995	0.76037	0.999581
ENSMUSG00000005107	Slc2a9	5	38349273	38503143	12.4309	0.354847	0.391377	0.906662	0.364586	0.999581
ENSMUSG00000005124	Wisp1	15	66891320	66923201	1780.04	0.0547413	0.0527783	1.03719	0.299645	0.999581
ENSMUSG00000005125	Ndrg1	15	66929321	66969640	296.192	-0.0876759	0.204301	-0.42915	0.667814	0.999581
ENSMUSG00000005131	4930550C14Rik	9	53405286	53432803	4.14459	0.526573	0.72261	0.728709	0.466179	0.999581
ENSMUSG00000005142	Man2b1	8	85083270	85098282	874.295	0.0816122	0.0908432	0.898385	0.36898	0.999581
ENSMUSG00000005148	Klf5	14	99298691	99313405	59.9624	-0.0564382	0.34857	-0.161913	0.871374	0.999581
ENSMUSG00000005150	Wdr83	8	85075035	85081306	218.949	0.0595823	0.100427	0.593288	0.552989	0.999581
ENSMUSG00000005161	Prdx2	8	84969587	84974834	2880.46	-0.021357	0.104544	-0.204286	0.83813	0.999581
ENSMUSG00000005198	Polr2a	11	69733997	69758637	4339.88	0.0163888	0.130562	0.125525	0.900108	0.999581
ENSMUSG00000005202	Shbg	11	69614804	69617905	0.280025	-0.318677	3.67435	-0.0867302	0.930886	0.999581
ENSMUSG00000005204	Senp3	11	69673115	69682084	906.694	0.0113976	0.10257	0.111121	0.911521	0.999581
ENSMUSG00000005220	Corin	5	72300025	72504473	1417.14	-0.117394	0.0725461	-1.6182	0.10562	0.999581
ENSMUSG00000005225	Plekha8	6	54595111	54645839	829.638	0.0941391	0.0833317	1.12969	0.258606	0.999581
ENSMUSG00000005232	G6pc2	2	69211073	69227841	0.293703	1.16473	4.26519	0.273078	0.784793	0.999581
ENSMUSG00000005233	Spc25	2	69193895	69206194	771.797	-0.147167	0.0817563	-1.80007	0.0718492	0.999581
ENSMUSG00000005237	Dnah2	11	69420809	69549110	17.5955	0.205611	0.35767	0.57486	0.565386	0.999581
ENSMUSG00000004070	Hmox2	16	4726361	4766742	775.622	-0.0211009	0.0622897	-0.338754	0.734795	0.999581
ENSMUSG00000005267	Zfp287	11	62700356	62731905	124.71	0.0903151	0.126371	0.714684	0.474805	0.999581
ENSMUSG00000005268	Prlr	15	10177238	10349180	74.204	0.0849146	0.167714	0.506304	0.612643	0.999581
ENSMUSG00000005299	Letm1	5	33739673	33782817	797.398	-0.0745043	0.0627996	-1.18638	0.235472	0.999581
ENSMUSG00000005312	Ubqln1	13	58176156	58215653	2202.72	-0.024754	0.0532899	-0.464515	0.642279	0.999581
ENSMUSG00000005320	Fgfr4	13	55152640	55168759	17.2565	-0.42652	0.359689	-1.1858	0.2357	0.999581
ENSMUSG00000005338	Cadm3	1	173333258	173367695	56.5661	0.359268	0.196119	1.83189	0.0669683	0.999581
ENSMUSG00000005339	Fcer1a	1	173221284	173227214	0.0598809	-0.277804	4.27961	-0.0649135	0.948243	0.999581
ENSMUSG00000005354	Txn2	15	77915047	77929006	1309.68	0.0066332	0.0728801	0.0910152	0.927481	0.999581
ENSMUSG00000005355	Casp14	10	78711997	78718293	0.0986496	-0.277825	4.27961	-0.0649183	0.948239	0.999581
ENSMUSG00000005357	Slc1a6	10	78780496	78814825	10.0996	-0.120278	0.423621	-0.283927	0.776466	0.999581
ENSMUSG00000005360	Slc1a3	15	8634124	8710764	374.528	0.192605	0.12877	1.49573	0.134724	0.999581
ENSMUSG00000005362	Crbn	6	106780201	106800077	385.921	-0.0149126	0.0755411	-0.197411	0.843506	0.999581
ENSMUSG00000005370	Msh6	17	87975050	87990883	1256.94	-0.0972743	0.0902538	-1.07779	0.281129	0.999581
ENSMUSG00000005371	Fbxo11	17	87990859	88065291	1832.26	-0.0707313	0.123097	-0.574598	0.565563	0.999581
ENSMUSG00000005373	Mlxipl	5	135089890	135138382	21.7256	-0.106508	0.31352	-0.339718	0.734069	0.999581
ENSMUSG00000005374	Tbl2	5	135149657	135165760	721.188	-0.0445225	0.0813965	-0.546983	0.58439	0.999581
ENSMUSG00000005378	Wbscr22	5	135052957	135064959	266.673	0.0585081	0.127407	0.459222	0.646075	0.999581
ENSMUSG00000005397	Nid1	13	13437602	13512275	5606.84	0.0311887	0.0331432	0.941029	0.34669	0.999581
ENSMUSG00000005410	Mcm5	8	75109569	75128439	1329.63	-0.151759	0.0656091	-2.31308	0.0207183	0.999581
ENSMUSG00000005413	Hmox1	8	75093621	75100589	306.448	0.0625569	0.116096	0.538838	0.589999	0.999581
ENSMUSG00000005417	Mprip	11	59661305	59780860	4304.28	-0.0286119	0.0422033	-0.677953	0.497802	0.999581
ENSMUSG00000005442	Cic	7	25267704	25294159	2870.5	0.0297061	0.0601245	0.494077	0.621252	0.999581
ENSMUSG00000005447	Pafah1b3	7	25295049	25297986	414.201	0.123639	0.11985	1.03161	0.302254	0.999581
ENSMUSG00000005465	Il27ra	8	84030294	84042589	83.7007	0.239391	0.209674	1.14173	0.253565	0.999581
ENSMUSG00000005469	Prkaca	8	83972993	83996443	2555.75	-0.0926923	0.0687919	-1.34743	0.177842	0.999581
ENSMUSG00000005470	Asf1b	8	83955507	83970197	357.425	-0.248094	0.104442	-2.37543	0.0175287	0.999581
ENSMUSG00000005481	Ddx39	8	83715177	83726892	649.607	-0.152561	0.132523	-1.1512	0.249651	0.999581
ENSMUSG00000005483	Dnajb1	8	83608193	83612653	561.341	-0.0306797	0.104463	-0.29369	0.768995	0.999581
ENSMUSG00000005493	Msh4	3	153857149	153906138	1.04734	2.01389	1.30004	1.5491	0.121357	0.999581
ENSMUSG00000005501	Usp40	1	87945119	88008551	1046.91	-0.0552131	0.0494303	-1.11699	0.263999	0.999581
ENSMUSG00000005503	Evx1	6	52313498	52318378	0.864412	0.852483	1.853	0.460056	0.645476	0.999581
ENSMUSG00000005505	Kbtbd4	2	90904740	90911626	323.835	-0.0400018	0.085299	-0.46896	0.639098	0.999581
ENSMUSG00000005506	Celf1	2	90940382	91019497	4091.7	-0.0700134	0.0450193	-1.55519	0.119902	0.999581
ENSMUSG00000005510	Ndufs3	2	90894634	90904827	1453.28	-0.011995	0.109832	-0.109212	0.913034	0.999581
ENSMUSG00000005514	Por	5	135670033	135735326	717.88	-0.00832092	0.0761692	-0.109243	0.91301	0.999581
ENSMUSG00000005533	Igf1r	7	67952827	68233668	2614.5	-0.11677	0.0506651	-2.30474	0.0211813	0.999581
ENSMUSG00000005534	Insr	8	3122061	3279617	2239.62	-0.129468	0.056969	-2.27261	0.02305	0.999581
ENSMUSG00000005540	Fcer2a	8	3681737	3694175	0.23179	-0.291739	4.25419	-0.0685769	0.945326	0.999581
ENSMUSG00000005547	Cyp2a5	7	26835305	26843548	0.0935935	-0.277825	4.27961	-0.0649183	0.948239	0.999581
ENSMUSG00000005553	Atp4a	7	30712209	30725534	5.05939	-0.019036	0.600674	-0.0316911	0.974718	0.999581
ENSMUSG00000005566	Trim28	7	12999114	13031035	4329.56	-0.014253	0.090138	-0.158124	0.874359	0.999581
ENSMUSG00000005575	Ube2m	7	13035120	13038275	1237.61	0.0386718	0.0631278	0.612595	0.540144	0.999581
ENSMUSG00000086944	Gm15859	16	4729869	4730809	0.349621	-1.42006	2.57728	-0.550991	0.58164	0.999581
ENSMUSG00000005583	Mef2c	13	83504034	83667080	2378.94	-0.0421621	0.0613716	-0.686997	0.492085	0.999581
ENSMUSG00000005609	Ctr9	7	111028951	111056377	1380.27	-0.0722679	0.101025	-0.71535	0.474393	0.999581
ENSMUSG00000005610	Eif4g2	7	111067750	111083030	22232.8	-0.043694	0.0369388	-1.18288	0.236858	0.999581
ENSMUSG00000004071	Cdip1	16	4750348	4790292	1512.18	-0.0208419	0.0982422	-0.212148	0.831991	0.999581
ENSMUSG00000005621	Zfp592	7	80993681	81045164	941.182	-0.0807026	0.0536209	-1.50506	0.132309	0.999581
ENSMUSG00000005625	Psmd4	3	95032694	95042614	1122.88	-0.001276	0.0629918	-0.0202566	0.983839	0.999581
ENSMUSG00000005628	Tmod4	3	95124476	95129209	7.92108	0.745087	0.512258	1.45452	0.145803	0.999581
ENSMUSG00000005640	Insrr	3	87796951	87816101	4.85249	-0.354375	0.663589	-0.534028	0.593322	0.999581
ENSMUSG00000005649	Cabp5	7	13398132	13408887	0.622907	0.521875	2.35103	0.221977	0.824331	0.999581
ENSMUSG00000005656	Snx6	12	54746349	54795703	1118.16	0.035142	0.0507528	0.692415	0.488677	0.999581
ENSMUSG00000005667	Mthfd2	6	83305691	83325908	341.82	-0.0582808	0.0986067	-0.591043	0.554491	0.999581
ENSMUSG00000005674	Tomm40l	1	171216011	171222514	522.045	-0.0517854	0.122624	-0.42231	0.672799	0.999581
ENSMUSG00000005677	Nr1i3	1	171213970	171220701	3.24731	-0.346036	0.768064	-0.45053	0.652328	0.999581
ENSMUSG00000005681	Apoa2	1	171225054	171226379	6.39678	-0.349445	0.55914	-0.624969	0.531991	0.999581
ENSMUSG00000005682	Pan2	10	128303335	128321358	995.881	-0.0441424	0.0549519	-0.803292	0.421806	0.999581
ENSMUSG00000005683	Cs	10	128337832	128362479	8588.95	-0.0309957	0.0868418	-0.356922	0.72115	0.999581
ENSMUSG00000005686	Ampd3	7	110768206	110812405	210.195	0.11922	0.115496	1.03225	0.301957	0.999581
ENSMUSG00000005687	Bcas2	3	103171655	103179166	849.336	0.0032047	0.0639989	0.0500742	0.960063	0.999581
ENSMUSG00000005696	Sh2d1a	X	42502453	42529330	0.220889	-1.38176	4.27546	-0.323183	0.746556	0.999581
ENSMUSG00000005698	Ctcf	8	105636568	105682922	1881.44	-0.090602	0.0635347	-1.42602	0.153862	0.999581
ENSMUSG00000005699	Pard6a	8	105701148	105703496	40.3897	0.105711	0.218179	0.484514	0.628021	0.999581
ENSMUSG00000005705	Agrp	8	105566698	105637393	0.25095	0.697716	3.78336	0.184417	0.853686	0.999581
ENSMUSG00000005716	Pvalb	15	78191114	78206400	5.14477	0.683098	0.581738	1.17424	0.2403	0.999581
ENSMUSG00000086464	Gm15835	16	4777743	4779454	0.493032	-1.72281	2.80393	-0.614427	0.538933	0.999581
ENSMUSG00000022518	4930562C15Rik	16	4835416	4867691	0.23685	0.29924	4.27961	0.0699222	0.944256	0.999581
ENSMUSG00000005763	Cd247	1	165788681	165877277	2.32971	0.663052	0.970937	0.682899	0.494671	0.999581
ENSMUSG00000005779	Psmb4	3	94884093	94886961	1173.24	0.0618371	0.225937	0.273692	0.784321	0.999581
ENSMUSG00000005800	Mmp8	9	7558429	7568486	1.76247	1.71387	1.36941	1.25154	0.210737	0.999581
ENSMUSG00000005802	Slc30a4	2	122681233	122702663	780.012	-0.0426014	0.0699053	-0.609416	0.542248	0.999581
ENSMUSG00000005803	Sqrdl	2	122765237	122809569	41.6403	0.295334	0.203501	1.45127	0.146706	0.999581
ENSMUSG00000005804	Bloc1s6	2	122738503	122749475	371.795	-0.0402776	0.0826903	-0.48709	0.626194	0.999581
ENSMUSG00000005813	Metap1	3	138458956	138489515	803.6	-0.0689683	0.0604244	-1.1414	0.253704	0.999581
ENSMUSG00000005823	Gpr108	17	57234914	57247641	252.553	-0.10415	0.110565	-0.941985	0.346201	0.999581
ENSMUSG00000005824	Tnfsf14	17	57189492	57194189	1.91648	0.0473363	0.919431	0.0514844	0.95894	0.999581
ENSMUSG00000005836	Gata6	18	11052510	11085635	2497.96	-0.019116	0.0968631	-0.197351	0.843553	0.999581
ENSMUSG00000039568	Ubald1	16	4874778	4880315	338.746	-0.00668034	0.0817611	-0.0817056	0.934881	0.999581
ENSMUSG00000005864	Cnga2	X	71991849	72010218	2.3072	0.930789	0.8631	1.07843	0.280844	0.999581
ENSMUSG00000005871	Apc	18	34220924	34322189	2509.68	-0.107638	0.109882	-0.97958	0.327293	0.999581
ENSMUSG00000005873	Reep5	18	34344889	34373415	2130.44	-0.042989	0.0495132	-0.868234	0.385266	0.999581
ENSMUSG00000005881	Ergic3	2	156008045	156018279	986.291	0.0938391	0.0507883	1.84765	0.0646529	0.999581
ENSMUSG00000005882	Uqcc1	2	155846894	155930310	736.77	-0.0279137	0.0870416	-0.320694	0.748443	0.999581
ENSMUSG00000005883	Spo11	2	172977700	172993576	1.6246	0.928359	1.19834	0.774703	0.438515	0.999581
ENSMUSG00000005886	Ncoa2	1	13139105	13374083	1620.26	-0.126025	0.0550146	-2.29076	0.0219772	0.999581
ENSMUSG00000005892	Trh	6	92242061	92244650	3.42369	0.112433	0.742393	0.151446	0.879624	0.999581
ENSMUSG00000005893	Nr2c2	6	92091390	92174294	1439.04	-0.0801596	0.0558853	-1.43436	0.15147	0.999581
ENSMUSG00000005897	Nr2c1	10	94148023	94197211	295.432	0.0852929	0.0857009	0.995238	0.31962	0.999581
ENSMUSG00000005907	Pex1	5	3596066	3637232	266.978	-0.0173052	0.0794153	-0.217907	0.827501	0.999581
ENSMUSG00000005917	Otx1	11	21994764	22002897	12.8142	1.01571	0.501145	2.02678	0.0426844	0.999581
ENSMUSG00000005936	Kctd20	17	28951950	28969549	1597.37	0.0212047	0.0669306	0.316816	0.751383	0.999581
ENSMUSG00000005947	Itgae	11	73090583	73147446	1.78566	0.57503	0.908088	0.633231	0.526583	0.999581
ENSMUSG00000005950	P2rx5	11	73160421	73172685	22.6396	-0.0905448	0.292042	-0.310041	0.75653	0.999581
ENSMUSG00000005951	Shpk	11	73199460	73224511	13.6077	0.157951	0.396348	0.398515	0.690251	0.999581
ENSMUSG00000005952	Trpv1	11	73234292	73261242	0.993748	-0.430478	1.43587	-0.299803	0.764328	0.999581
ENSMUSG00000022517	Mgrn1	16	4886100	4938296	1836.98	0.00266578	0.10251	0.026005	0.979253	0.999581
ENSMUSG00000005973	Rcn1	2	105386291	105399319	3437.43	0.0624116	0.0579429	1.07712	0.281426	0.999581
ENSMUSG00000097397	Gm16861	16	4935048	4939585	11.4595	0.435095	0.405413	1.07321	0.283175	0.999581
ENSMUSG00000022516	Nudt16l1	16	4939111	4941020	355.737	-0.00653591	0.15982	-0.0408954	0.967379	0.999581
ENSMUSG00000022515	Anks3	16	4941415	4964237	224.68	0.0170904	0.106264	0.16083	0.872228	0.999581
ENSMUSG00000022543	4930451G09Rik	16	4968936	4978962	13.0149	-0.14929	0.436605	-0.341934	0.7324	0.999581
ENSMUSG00000005986	Ankrd13d	19	4270180	4283137	20.5658	0.55741	0.392766	1.41919	0.155843	0.999581
ENSMUSG00000005994	Tyrp1	4	80834123	80851719	0.042376	0.299234	4.27961	0.0699209	0.944257	0.999581
ENSMUSG00000006005	Tpr	1	150392838	150449935	5611.41	-0.0945942	0.129648	-0.729622	0.465621	0.999581
ENSMUSG00000006010	BC003331	1	150361305	150393080	671.184	0.0343936	0.0974223	0.353036	0.724061	0.999581
ENSMUSG00000006014	Prg4	1	150449412	150466165	18.0177	0.390955	0.460494	0.848991	0.395886	0.999581
ENSMUSG00000006019	Dhx34	7	16197147	16222037	203.387	0.0794109	0.146212	0.543123	0.587045	0.999581
ENSMUSG00000006021	Kptn	7	16119895	16127516	193.969	-0.148747	0.109292	-1.36101	0.17351	0.999581
ENSMUSG00000006024	Napa	7	16098458	16117975	1006.79	0.0260536	0.0757319	0.344024	0.730828	0.999581
ENSMUSG00000006050	Sra1	18	36666681	36679366	575.237	-0.0721458	0.0666911	-1.08179	0.279346	0.999581
ENSMUSG00000006057	Atp5g1	11	96068852	96075670	1989.4	-0.0316005	0.11647	-0.271318	0.786146	0.999581
ENSMUSG00000006058	Snf8	11	96034885	96047430	322.931	0.0267674	0.0828406	0.32312	0.746605	0.999581
ENSMUSG00000006095	Tbcb	7	30224131	30232272	456.837	0.0209304	0.0803649	0.260442	0.794523	0.999581
ENSMUSG00000006127	Inpp5k	11	75630988	75648871	282.416	0.0189728	0.0883767	0.214681	0.830016	0.999581
ENSMUSG00000022542	2012-09-01	16	4986858	4997852	0.0380683	-0.848647	4.27914	-0.198322	0.842793	0.999581
ENSMUSG00000006143	Upk3bl	5	136054492	136064326	1.39903	0.21776	1.73416	0.125571	0.900072	0.999581
ENSMUSG00000006154	Eps8l1	7	4460674	4480487	46.7465	0.11969	0.426267	0.280786	0.778874	0.999581
ENSMUSG00000006169	Clint1	11	45852051	45910625	2087.89	0.032233	0.0693415	0.464844	0.642043	0.999581
ENSMUSG00000006179	Prss16	13	22002176	22009742	3.36873	1.36658	0.908562	1.50411	0.132552	0.999581
ENSMUSG00000006191	Cdkal1	13	29191746	29855674	240.994	-0.147465	0.121031	-1.21841	0.22307	0.999581
ENSMUSG00000006204	5430419D17Rik	7	131174402	131250945	6.14903	-0.158713	0.58467	-0.271458	0.786039	0.999581
ENSMUSG00000006205	Htra1	7	130936111	130985660	715.361	0.102259	0.0664854	1.53806	0.124033	0.999581
ENSMUSG00000006215	Zbtb17	4	141444654	141467930	304.731	-0.00722883	0.109983	-0.0657267	0.947595	0.999581
ENSMUSG00000006216	Clcnkb	4	141404353	141416014	4.96379	-0.21057	0.683579	-0.30804	0.758052	0.999581
ENSMUSG00000006218	Fam131c	4	141368220	141384175	9.58502	0.106079	0.424829	0.249698	0.802821	0.999581
ENSMUSG00000006219	Fblim1	4	141576062	141606096	1305.52	0.112277	0.0649441	1.72883	0.0838396	0.999581
ENSMUSG00000006221	Hspb7	4	141420779	141425311	11812.5	-0.108146	0.103927	-1.0406	0.298063	0.999581
ENSMUSG00000006235	Epor	9	21958899	21963576	29.7749	0.037346	0.254171	0.146933	0.883185	0.999581
ENSMUSG00000006241	Ccdc159	9	21927471	21935872	27.1805	0.291909	0.263912	1.10609	0.268688	0.999581
ENSMUSG00000006262	Mob1b	5	88720855	88764220	2759.58	-0.00886228	0.0596679	-0.148527	0.881927	0.999581
ENSMUSG00000006269	Atp6v1b1	6	83742990	83758855	0.0425765	0.259792	4.27645	0.0607494	0.951559	0.999581
ENSMUSG00000006273	Atp6v1b2	8	69088646	69113711	1400.22	0.0486577	0.116866	0.416357	0.677149	0.999581
ENSMUSG00000006276	Eps15l1	8	72340999	72421460	1161.93	0.0496569	0.078726	0.630756	0.5282	0.999581
ENSMUSG00000006281	Tep1	14	50824062	50870560	256.635	-0.14204	0.126346	-1.12421	0.260924	0.999581
ENSMUSG00000006288	Ttc5	14	50765415	50785518	322.759	-0.0120534	0.110287	-0.109291	0.912972	0.999581
ENSMUSG00000006289	Osgep	14	50906478	50924893	493.35	-0.120368	0.0747218	-1.61088	0.107206	0.999581
ENSMUSG00000006299	Aamp	1	74279840	74284738	1332.63	0.0252804	0.0914819	0.276343	0.782285	0.999581
ENSMUSG00000006301	Tmbim1	1	74288247	74305622	617.632	0.0732744	0.097578	0.750931	0.452694	0.999581
ENSMUSG00000006304	Arpc2	1	74236084	74268209	3956.53	-0.00617298	0.103501	-0.059642	0.952441	0.999581
ENSMUSG00000006307	Kmt2b	7	30568858	30588726	1353.78	-0.0494107	0.054478	-0.906985	0.364415	0.999581
ENSMUSG00000006310	Zbtb32	7	30589681	30598909	0.42801	-0.289261	2.22455	-0.130031	0.896542	0.999581
ENSMUSG00000006311	Etv2	7	30633616	30635852	1.10323	-0.550808	1.39693	-0.3943	0.693359	0.999581
ENSMUSG00000006313	Upk1a	7	30603092	30612847	6.20081	-0.925646	0.502256	-1.84298	0.0653326	0.999581
ENSMUSG00000006315	Tmem147	7	30727701	30729540	367.767	0.00760386	0.145315	0.0523266	0.958268	0.999581
ENSMUSG00000006333	Rps9	7	3703993	3706897	5986.84	0.038318	0.0880576	0.435147	0.663456	0.999581
ENSMUSG00000006335	Tfpt	7	3620324	3629929	119.89	-0.0784227	0.144776	-0.541684	0.588036	0.999581
ENSMUSG00000006342	Susd2	10	75636619	75644008	201.634	0.114179	0.117509	0.971662	0.331219	0.999581
ENSMUSG00000006344	Ggt5	10	75589340	75617200	123.995	0.118446	0.170582	0.694363	0.487454	0.999581
ENSMUSG00000006345	Ggt1	10	75561604	75586200	3.11603	0.0139125	0.733515	0.0189669	0.984868	0.999581
ENSMUSG00000006356	Crip2	12	113140236	113145506	5863.82	-0.131088	0.112832	-1.1618	0.245316	0.999581
ENSMUSG00000006362	Cbfa2t3	8	122625141	122699109	461.864	0.0784915	0.0811642	0.96707	0.333509	0.999581
ENSMUSG00000006369	Fbln1	15	85205949	85286535	2144.06	0.11045	0.0715057	1.54463	0.122436	0.999581
ENSMUSG00000006373	Pgrmc1	X	36598206	36606079	1448.92	0.00780586	0.0683188	0.114256	0.909035	0.999581
ENSMUSG00000006378	Gcat	15	79030874	79043558	78.4756	0.350474	0.230601	1.51983	0.128554	0.999581
ENSMUSG00000006386	Tek	4	94739289	94874976	2635.12	0.0666979	0.0603959	1.10434	0.269444	0.999581
ENSMUSG00000006389	Mpl	4	118442415	118457513	22.115	-0.0796093	0.306169	-0.260018	0.79485	0.999581
ENSMUSG00000006390	Elovl1	4	118428093	118432953	402.408	0.0613095	0.0841213	0.728822	0.46611	0.999581
ENSMUSG00000006392	Med8	4	118409337	118415782	461.684	0.0705781	0.113157	0.623718	0.532812	0.999581
ENSMUSG00000006395	Hyi	4	118359990	118362744	130.481	0.0150014	0.147713	0.101558	0.919108	0.999581
ENSMUSG00000006398	Cdc20	4	118432901	118437352	916.122	-0.122867	0.11599	-1.05929	0.289466	0.999581
ENSMUSG00000006411	Nectin4	1	171370099	171388598	6.17526	0.752717	0.801365	0.939293	0.34758	0.999581
ENSMUSG00000006412	Pfdn2	1	171345670	171359254	616.12	0.0138444	0.1089	0.127129	0.898839	0.999581
ENSMUSG00000006418	Rnf114	2	167492645	167516173	637.767	-0.0549109	0.0741088	-0.74095	0.458724	0.999581
ENSMUSG00000006423	C330007P06Rik	X	36823737	36874111	586.181	-0.0244399	0.107492	-0.227366	0.820139	0.999581
ENSMUSG00000006435	Neurl1a	19	47178820	47259440	48.3793	0.130021	0.243392	0.534203	0.593201	0.999581
ENSMUSG00000006442	Srm	4	148591503	148594993	495.182	0.0774289	0.100075	0.77371	0.439103	0.999581
ENSMUSG00000006445	Epha2	4	141301240	141329384	264.47	0.16795	0.131746	1.27481	0.202377	0.999581
ENSMUSG00000006456	Rbm14	19	4800569	4811634	807.129	-0.118398	0.0759756	-1.55836	0.119147	0.999581
ENSMUSG00000006457	Actn3	19	4861223	4877909	69.7488	0.114682	0.165682	0.692179	0.488825	0.999581
ENSMUSG00000006462	A530013C23Rik	2	167691177	167729172	0.115885	-1.3633	4.27371	-0.318997	0.749729	0.999581
ENSMUSG00000006463	Zdhhc24	19	4878668	4885397	142.53	-0.0868288	0.116087	-0.74796	0.454484	0.999581
ENSMUSG00000006464	Bbs1	19	4886898	4906627	139.577	-0.071308	0.121433	-0.587221	0.557056	0.999581
ENSMUSG00000006469	Slc34a3	2	25228898	25234364	0.0907922	-0.277824	4.27961	-0.064918	0.948239	0.999581
ENSMUSG00000006471	Ndor1	2	25244821	25256022	310.505	0.0281411	0.107947	0.260693	0.794329	0.999581
ENSMUSG00000006476	Nsmf	2	25054355	25062881	521.231	0.0357594	0.107999	0.33111	0.740562	0.999581
ENSMUSG00000006494	Pdk1	2	71873224	71903858	3709.79	-0.0403187	0.0924488	-0.436119	0.662751	0.999581
ENSMUSG00000006498	Ptbp1	10	79854427	79864771	3724.37	0.0364216	0.0567708	0.641556	0.521162	0.999581
ENSMUSG00000006517	Mvd	8	122433601	122443422	159.92	0.0647526	0.130699	0.495432	0.620295	0.999581
ENSMUSG00000006519	Cyba	8	122424776	122432930	275.618	0.166983	0.126072	1.32451	0.185334	0.999581
ENSMUSG00000006522	Itih3	14	30908573	30923760	33.0401	0.351099	0.236592	1.48398	0.137813	0.999581
ENSMUSG00000006526	Tmem110	14	30825590	30876986	188.922	0.0337681	0.122625	0.275378	0.783026	0.999581
ENSMUSG00000006529	Itih1	14	30929180	30943289	0.0488067	-0.277821	4.27961	-0.0649174	0.94824	0.999581
ENSMUSG00000006538	Ihh	1	74945315	74951672	0.869014	-1.43727	1.58285	-0.908026	0.363864	0.999581
ENSMUSG00000006542	Prkag3	1	74738922	74749221	88.9903	0.0843125	0.179799	0.468926	0.639123	0.999581
ENSMUSG00000006567	Atp7b	8	21992785	22060305	122.209	0.227616	0.149293	1.52462	0.127353	0.999581
ENSMUSG00000006574	Slc4a1	11	102348824	102366203	923.336	0.37852	0.318387	1.18887	0.234491	0.999581
ENSMUSG00000006575	Rundc3a	11	102393403	102402555	14.7645	0.377106	0.370114	1.01889	0.308255	0.999581
ENSMUSG00000006576	Slc4a3	1	75546266	75562172	744.123	-0.00286054	0.119426	-0.0239523	0.980891	0.999581
ENSMUSG00000006585	Cdt1	8	122568015	122573554	527.87	-0.0731297	0.135312	-0.540451	0.588886	0.999581
ENSMUSG00000006586	Runx1t1	4	13743436	13893649	588.038	-0.096416	0.144073	-0.669216	0.503358	0.999581
ENSMUSG00000006587	Snai3	8	122454208	122460733	10.7792	-0.498644	0.417511	-1.19433	0.232351	0.999581
ENSMUSG00000006589	Aprt	8	122574635	122576909	477.476	0.236704	0.117909	2.00751	0.0446954	0.999581
ENSMUSG00000006599	Gtf2h1	7	46796103	46823800	659.467	-0.0372968	0.0986457	-0.378088	0.705365	0.999581
ENSMUSG00000006611	Hfe	13	23702034	23710854	127.393	0.128106	0.138676	0.92378	0.355601	0.999581
ENSMUSG00000006638	Abhd1	5	30950066	30955091	13.7617	-0.48559	0.327085	-1.4846	0.13765	0.999581
ENSMUSG00000006641	Slc5a6	5	31036036	31048924	131.679	0.0372598	0.159649	0.233386	0.815462	0.999581
ENSMUSG00000006642	Tcf23	5	30968662	30977018	4.57202	-0.149416	0.680633	-0.219524	0.826242	0.999581
ENSMUSG00000006649	Nphs1	7	30458315	30487223	10.4435	0.522266	0.561642	0.929892	0.352427	0.999581
ENSMUSG00000006651	Aplp1	7	30434982	30445535	451.071	0.0952106	0.0883427	1.07774	0.281149	0.999581
ENSMUSG00000006673	Qrich1	9	108516806	108560163	1554.38	-0.0336283	0.054093	-0.621676	0.534155	0.999581
ENSMUSG00000006675	P4htm	9	108578862	108597667	124.332	-0.189544	0.158573	-1.19532	0.231964	0.999581
ENSMUSG00000006676	Usp19	9	108490602	108502337	2175.4	-0.0131571	0.09307	-0.141367	0.88758	0.999581
ENSMUSG00000006678	Pola1	X	93304767	93632155	740.913	-0.146521	0.089688	-1.63367	0.102328	0.999581
ENSMUSG00000006699	Cdc42	4	137319696	137357720	5295.32	-0.0064009	0.0387782	-0.165064	0.868893	0.999581
ENSMUSG00000006705	Pknox1	17	31564749	31607684	352.014	-0.076575	0.0885199	-0.865059	0.387006	0.999581
ENSMUSG00000006711	D130043K22Rik	13	24845135	24901270	1.99378	-0.296696	1.13857	-0.260586	0.794412	0.999581
ENSMUSG00000006715	Gmnn	13	24751845	24761923	415.08	-0.194212	0.0780461	-2.48843	0.012831	0.999581
ENSMUSG00000006717	Acot13	13	24817948	24831517	603.071	-0.0759921	0.11689	-0.650115	0.515618	0.999581
ENSMUSG00000006720	Zfp184	13	21945094	21960779	157.905	-0.107631	0.131993	-0.815433	0.414825	0.999581
ENSMUSG00000006724	Cyp27b1	10	127048250	127053006	4.51922	0.698339	0.707818	0.986608	0.323835	0.999581
ENSMUSG00000006728	Cdk4	10	127063534	127067920	3933.21	0.00313183	0.0473828	0.0660963	0.947301	0.999581
ENSMUSG00000006731	B4galnt1	10	127165156	127172340	19.2843	0.011442	0.303369	0.0377163	0.969914	0.999581
ENSMUSG00000006732	Mettl1	10	127041414	127046365	259.27	0.0963833	0.127373	0.756701	0.449229	0.999581
ENSMUSG00000006736	Tspan31	10	127067317	127070261	856.078	0.0812437	0.0590159	1.37664	0.168624	0.999581
ENSMUSG00000006740	Kif5b	18	6201002	6242174	5866.74	-0.0699051	0.0776315	-0.900473	0.367869	0.999581
ENSMUSG00000006763	Saal1	7	46686108	46710680	290.731	-0.0586769	0.087138	-0.673379	0.500706	0.999581
ENSMUSG00000006764	Tph2	10	115078641	115185022	0.272402	-0.832043	4.27785	-0.194501	0.845784	0.999581
ENSMUSG00000006782	Cnp	11	100574904	100591729	171.14	0.210824	0.172394	1.22292	0.221359	0.999581
ENSMUSG00000006784	Ttc25	11	100545607	100572568	7.71894	-0.353974	0.541523	-0.653663	0.513329	0.999581
ENSMUSG00000006800	Sulf2	2	166073089	166155663	5984.85	0.0228339	0.0824815	0.276837	0.781905	0.999581
ENSMUSG00000006818	Sod2	17	13007839	13018119	2054.75	-0.0273728	0.0741377	-0.369216	0.711967	0.999581
ENSMUSG00000006850	Tmco6	18	36735068	36742391	67.6297	-0.0296448	0.222297	-0.133357	0.893911	0.999581
ENSMUSG00000006906	Stambp	6	83543211	83572729	361.603	0.00852533	0.0761365	0.111974	0.910844	0.999581
ENSMUSG00000006920	Ezh1	11	101191115	101226463	363.132	-0.0426612	0.0830474	-0.513697	0.607464	0.999581
ENSMUSG00000006931	P3h4	11	100408456	100414836	602.437	0.130948	0.138461	0.945736	0.344283	0.999581
ENSMUSG00000006932	Ctnnb1	9	120929216	120960507	11030.5	0.008667	0.0692326	0.125187	0.900376	0.999581
ENSMUSG00000006941	Eif1b	9	120492606	120495327	604.286	0.073241	0.0709415	1.03241	0.301878	0.999581
ENSMUSG00000006948	Klk4	7	43881160	43885804	0.0598809	-0.277804	4.27961	-0.0649135	0.948243	0.999581
ENSMUSG00000096215	Smim22	16	5007288	5008309	1.65806	0.0819105	1.05741	0.0774632	0.938255	0.999581
ENSMUSG00000022540	Rogdi	16	5008730	5013553	235.524	0.00581489	0.136481	0.0426059	0.966016	0.999581
ENSMUSG00000007021	Syngr3	17	24685092	24689955	6.11779	-0.23279	0.607977	-0.382893	0.701799	0.999581
ENSMUSG00000007029	Vars	17	35000987	35016322	1215.21	-0.0177249	0.110444	-0.160488	0.872496	0.999581
ENSMUSG00000007030	Vwa7	17	35016579	35026741	15.6918	-0.241208	0.344779	-0.699603	0.484175	0.999581
ENSMUSG00000007033	Hspa1l	17	34972703	34979285	57.7835	0.0810118	0.220761	0.366966	0.713644	0.999581
ENSMUSG00000007034	Slc44a4	17	34914466	34930436	0.586885	0.219493	2.57033	0.0853949	0.931947	0.999581
ENSMUSG00000007035	Msh5	17	35028605	35046745	37.4214	-0.277213	0.251248	-1.10334	0.269879	0.999581
ENSMUSG00000007036	Abhd16a	17	35089263	35102987	373.672	0.117247	0.104314	1.12398	0.261022	0.999581
ENSMUSG00000007038	Neu1	17	34931253	34935953	271.373	0.0808217	0.0882881	0.915431	0.359965	0.999581
ENSMUSG00000007039	Ddah2	17	35059035	35062095	854.841	-0.0280187	0.123218	-0.227392	0.820119	0.999581
ENSMUSG00000007041	Clic1	17	35049966	35058749	2283.46	-0.0562352	0.0700885	-0.802346	0.422353	0.999581
ENSMUSG00000007050	Lsm2	17	34981862	34985891	370.991	-0.0595435	0.100516	-0.59238	0.553596	0.999581
ENSMUSG00000007097	Atp1a2	1	172271709	172298064	1261.14	0.248403	0.100483	2.47209	0.0134325	0.999581
ENSMUSG00000007107	Atp1a4	1	172223513	172258414	5.81622	-0.244136	0.530562	-0.460147	0.645411	0.999581
ENSMUSG00000007122	Casq1	1	172209894	172219868	2754.11	0.0444777	0.105662	0.420942	0.673797	0.999581
ENSMUSG00000007207	Stx1a	5	135023482	135051100	172.936	0.0962032	0.125043	0.769361	0.441679	0.999581
ENSMUSG00000007216	Zfp775	6	48602063	48623227	82.3676	0.034587	0.196075	0.176396	0.859983	0.999581
ENSMUSG00000007279	Scube2	7	109798676	109865679	295.763	-0.0596001	0.140231	-0.425013	0.670827	0.999581
ENSMUSG00000007338	Mrpl49	19	6053630	6057751	566.95	-0.151844	0.0725163	-2.09392	0.036267	0.999581
ENSMUSG00000007379	Dennd2c	3	103102604	103169769	143.894	0.128174	0.129788	0.987562	0.323367	0.999581
ENSMUSG00000007411	Mark3	12	111574510	111656227	1595.93	-0.00752698	0.0475583	-0.158268	0.874245	0.999581
ENSMUSG00000007415	Gatad1	5	3632932	3657185	1335.2	-0.0577071	0.0914663	-0.630911	0.528099	0.999581
ENSMUSG00000007440	Pcdha11	18	37005203	37187657	1.1898	-0.341402	2.34441	-0.145624	0.884218	0.999581
ENSMUSG00000007457	2310003L06Rik	5	87969459	87972870	0.191398	-0.277825	4.27961	-0.0649183	0.948239	0.999581
ENSMUSG00000007458	M6pr	6	122308720	122317680	1439.83	0.041254	0.045223	0.912236	0.361645	0.999581
ENSMUSG00000007476	Lrrc8a	2	30237715	30263790	837.991	-0.00960934	0.0592433	-0.162201	0.871147	0.999581
ENSMUSG00000007480	Mc5r	18	68337603	68339711	0.474548	-1.07307	2.79114	-0.384457	0.70064	0.999581
ENSMUSG00000007564	Ppp2r1a	17	20945311	20965916	3657.01	-0.0235305	0.0795312	-0.295865	0.767333	0.999581
ENSMUSG00000007570	Fance	17	28313530	28326568	140.554	-0.069771	0.149763	-0.465876	0.641304	0.999581
ENSMUSG00000007589	Tinf2	14	55679083	55681817	269.59	-0.120729	0.0961203	-1.25602	0.20911	0.999581
ENSMUSG00000007591	Tssk4	14	55650182	55652539	6.99164	-0.00729118	0.574258	-0.0126967	0.98987	0.999581
ENSMUSG00000007594	Hapln4	8	70083457	70090862	8.84926	0.631437	0.496047	1.27294	0.20304	0.999581
ENSMUSG00000007603	Dus3l	17	56764751	56770092	400.864	-0.0327137	0.0742532	-0.440569	0.659525	0.999581
ENSMUSG00000007610	Gtpbp3	8	71488103	71499583	188.797	0.028852	0.196165	0.14708	0.883069	0.999581
ENSMUSG00000007613	Tgfbr1	4	47353222	47414931	2274.39	0.0722556	0.0692685	1.04312	0.296891	0.999581
ENSMUSG00000007617	Homer1	13	93303757	93404129	1169.8	-0.0518762	0.0809009	-0.641232	0.521372	0.999581
ENSMUSG00000007646	Rad51c	11	87376645	87404954	208.291	-0.175256	0.0969081	-1.80848	0.0705321	0.999581
ENSMUSG00000007653	Gabrb2	11	42419757	42629028	70.4054	0.22249	0.185157	1.20163	0.229507	0.999581
ENSMUSG00000007655	Cav1	6	17306335	17341452	2288.41	-0.0374487	0.0872046	-0.429435	0.667607	0.999581
ENSMUSG00000007656	Arpp19	9	75037614	75060313	1906.37	0.0069609	0.0575537	0.120946	0.903734	0.999581
ENSMUSG00000007659	Bcl2l1	2	152780668	152831728	503.493	0.0344813	0.0922332	0.373849	0.708516	0.999581
ENSMUSG00000007670	Khsrp	17	57021058	57031507	3069.3	0.0139754	0.0526163	0.26561	0.79054	0.999581
ENSMUSG00000007682	Dio2	12	90724554	90738438	132.892	0.0346766	0.116441	0.297805	0.765852	0.999581
ENSMUSG00000007721	Ccdc124	8	70868227	70873935	497.234	-0.0576196	0.147453	-0.390765	0.695971	0.999581
ENSMUSG00000007739	Cct4	11	22990519	23003780	3125.79	-0.0664926	0.0878379	-0.756992	0.449054	0.999581
ENSMUSG00000007777	0610009B22Rik	11	51685386	51688874	145.186	0.102613	0.116337	0.882032	0.37776	0.999581
ENSMUSG00000007783	Cpt1c	7	44959372	44974851	202.704	0.196913	0.114704	1.71671	0.0860328	0.999581
ENSMUSG00000007805	Twist2	1	91801461	91848028	47.1532	0.34496	0.382777	0.901205	0.367479	0.999581
ENSMUSG00000007812	Zfp655	5	145231715	145247302	602.987	-0.0286693	0.0663741	-0.431935	0.665789	0.999581
ENSMUSG00000007815	Rhoa	9	108306129	108337934	5448.18	-0.0166577	0.0602915	-0.276285	0.782329	0.999581
ENSMUSG00000007817	Zmiz1	14	25459185	25666743	3388.75	-0.0296866	0.0856921	-0.346433	0.729017	0.999581
ENSMUSG00000007827	Ankrd26	6	118501308	118562226	366.688	-0.118932	0.123306	-0.964528	0.334781	0.999581
ENSMUSG00000007833	Aldh16a1	7	45140684	45154584	284.467	-0.0157877	0.165322	-0.0954962	0.923921	0.999581
ENSMUSG00000007836	Hnrnpa0	13	58125879	58128556	3592.67	-0.0434783	0.131279	-0.331191	0.7405	0.999581
ENSMUSG00000007837	Prrg2	7	45053584	45062677	84.8639	0.0422347	0.142354	0.296689	0.766704	0.999581
ENSMUSG00000007850	Hnrnph1	11	50376990	50386528	8251	-0.0196932	0.0763446	-0.257952	0.796444	0.999581
ENSMUSG00000007867	Ift43	12	86082561	86162458	261.773	-0.150494	0.115744	-1.30024	0.19352	0.999581
ENSMUSG00000007872	Id3	4	136143497	136145755	816.356	0.0686885	0.174428	0.393793	0.693734	0.999581
ENSMUSG00000007877	Tcap	11	98383811	98384953	435.414	-0.196298	0.102734	-1.91074	0.0560381	0.999581
ENSMUSG00000007880	Arid1a	4	133679008	133756769	4121.92	-0.035099	0.0625898	-0.560778	0.574949	0.999581
ENSMUSG00000007888	Crlf1	8	70493158	70504081	8.15687	0.665426	0.738307	0.901286	0.367436	0.999581
ENSMUSG00000007891	Ctsd	7	142375911	142388038	4643	0.133116	0.109094	1.2202	0.22239	0.999581
ENSMUSG00000007892	Rplp1	9	61913284	61914538	3787.16	0.0282925	0.121631	0.232608	0.816066	0.999581
ENSMUSG00000007908	Hmgcll1	9	76014855	76136350	43.1873	0.318913	0.203719	1.56546	0.117475	0.999581
ENSMUSG00000007944	Ttc9b	7	27653915	27657346	0.827631	-1.29309	1.56138	-0.828171	0.407573	0.999581
ENSMUSG00000007946	Phox2a	7	101818313	101822726	12.552	0.584424	0.790757	0.739069	0.459865	0.999581
ENSMUSG00000007950	Abhd8	8	71456705	71463655	268.086	0.111558	0.198063	0.563247	0.573267	0.999581
ENSMUSG00000007987	Ift22	5	136908150	136915404	135.811	-0.0275596	0.117698	-0.234155	0.814865	0.999581
ENSMUSG00000007989	Fzd3	14	65201026	65262463	276.349	-0.0829051	0.0964832	-0.85927	0.390192	0.999581
ENSMUSG00000008028	1700008O03Rik	7	44360043	44385820	1.81041	0.757899	1.06528	0.711457	0.476801	0.999581
ENSMUSG00000008035	Mid1ip1	X	10715013	10719690	268.313	-0.0483965	0.113799	-0.425281	0.670632	0.999581
ENSMUSG00000008036	Ap2s1	7	16738410	16749294	626.413	0.0594845	0.127349	0.467098	0.64043	0.999581
ENSMUSG00000008090	Fgfrl1	5	108692382	108706924	604.234	0.0231678	0.0778805	0.297479	0.766101	0.999581
ENSMUSG00000008129	4930432K21Rik	8	84148025	84172590	9.9608	0.269245	0.394552	0.682407	0.494982	0.999581
ENSMUSG00000008136	Fhl2	1	43123074	43196984	1582.76	-0.12362	0.127197	-0.971876	0.331112	0.999581
ENSMUSG00000008140	Emc10	7	44489937	44496529	896.497	-0.00156839	0.0869946	-0.0180286	0.985616	0.999581
ENSMUSG00000008153	Clstn3	6	124430759	124464794	48.8333	0.192081	0.229768	0.835976	0.403168	0.999581
ENSMUSG00000008167	Fbxw9	8	85060055	85067124	149.224	0.131952	0.178377	0.739739	0.459459	0.999581
ENSMUSG00000008193	Spib	7	44525993	44532071	0.923811	-0.198323	1.4058	-0.141074	0.887811	0.999581
ENSMUSG00000008200	Fnbp4	2	90745370	90781021	1289.09	-0.0651674	0.0814731	-0.799864	0.42379	0.999581
ENSMUSG00000008206	Cers4	8	4493026	4531680	977.059	-0.0694552	0.0647734	-1.07228	0.283595	0.999581
ENSMUSG00000008226	Scrn3	2	73312601	73337818	258.533	0.192665	0.0940956	2.04754	0.040605	0.999581
ENSMUSG00000008301	Phax	18	56562443	56587712	591.327	-0.0447333	0.120882	-0.370058	0.711339	0.999581
ENSMUSG00000008305	Tle1	4	72117142	72200919	343.231	0.0344335	0.120807	0.285029	0.775622	0.999581
ENSMUSG00000008307	1700109H08Rik	5	3571566	3584356	38.3511	-0.161355	0.212645	-0.758798	0.447973	0.999581
ENSMUSG00000008318	Relt	7	100845847	100863446	42.1116	-0.12022	0.226255	-0.531348	0.595177	0.999581
ENSMUSG00000008333	Snrpb2	2	143063039	143072853	656.11	-0.0817515	0.117486	-0.695842	0.486528	0.999581
ENSMUSG00000008348	Ubc	5	125385965	125390202	5151.19	-0.029934	0.0781262	-0.383149	0.701609	0.999581
ENSMUSG00000008373	Prpf31	7	3629985	3642486	643.869	-0.0336237	0.0656417	-0.512231	0.608489	0.999581
ENSMUSG00000008384	Sertad1	7	27486910	27490316	150.483	0.0445266	0.162031	0.274803	0.783467	0.999581
ENSMUSG00000022536	Glyr1	16	5013906	5049910	2219.18	-0.0220492	0.0475388	-0.463815	0.642781	0.999581
ENSMUSG00000008398	Elk3	10	93247414	93311135	1665.52	0.0416356	0.0591665	0.703701	0.481619	0.999581
ENSMUSG00000008429	Herpud2	9	25108130	25151781	561.572	-0.023072	0.0806867	-0.285946	0.77492	0.999581
ENSMUSG00000008435	Rdh13	7	4424770	4445649	407.614	-0.0422278	0.116655	-0.36199	0.71736	0.999581
ENSMUSG00000008438	Adam21	12	81558584	81568474	0.875396	-0.683307	1.33478	-0.511926	0.608703	0.999581
ENSMUSG00000008450	Nutf2	8	105860580	105879330	1084.75	-0.0596663	0.0581152	-1.02669	0.304566	0.999581
ENSMUSG00000008461	Fut1	7	45617289	45621059	0.969989	0.646489	1.61774	0.399626	0.689432	0.999581
ENSMUSG00000008475	Arpc5	1	152766542	152775597	1969.46	0.0385063	0.0568019	0.677904	0.497832	0.999581
ENSMUSG00000008482	Rnf151	17	24715839	24718057	0.700487	1.22673	1.68871	0.726428	0.467576	0.999581
ENSMUSG00000008489	Elavl2	4	91250763	91400785	67.4871	0.177397	0.273157	0.649431	0.51606	0.999581
ENSMUSG00000008496	Pou2f2	7	25087344	25179726	35.5794	0.267129	0.25355	1.05356	0.292085	0.999581
ENSMUSG00000008540	Mgst1	6	138140316	138156755	289.94	0.184577	0.0959311	1.92405	0.0543479	0.999581
ENSMUSG00000008575	Nfib	4	82290173	82705750	5806.49	-0.0699155	0.0902887	-0.774355	0.438721	0.999581
ENSMUSG00000008590	Htr3b	9	48935008	48964990	1.22305	-0.515215	1.50533	-0.34226	0.732155	0.999581
ENSMUSG00000008601	Rab25	3	88542029	88548300	3.07354	0.920113	0.927843	0.991669	0.321359	0.999581
ENSMUSG00000008604	Ubqln4	3	88553758	88569725	1361.11	-0.0199455	0.0551104	-0.36192	0.717412	0.999581
ENSMUSG00000039473	Ubn1	16	5050068	5086285	1464.96	-0.0358803	0.0543594	-0.660056	0.509218	0.999581
ENSMUSG00000008668	Rps18	17	33951999	33956001	4048.54	0.0232427	0.0769953	0.301872	0.76275	0.999581
ENSMUSG00000008682	Rpl10	X	74270812	74273135	7204.82	-0.0257504	0.0752228	-0.342322	0.732109	0.999581
ENSMUSG00000008683	Rps15a	7	118104372	118116188	3580.2	0.00503584	0.063747	0.0789973	0.937035	0.999581
ENSMUSG00000008690	Ncaph2	15	89355719	89372826	1414.75	-0.0940127	0.0689027	-1.36443	0.172433	0.999581
ENSMUSG00000008730	Hipk1	3	103739815	103791563	2073.43	-0.0514072	0.065359	-0.786535	0.431554	0.999581
ENSMUSG00000008734	Gprc5b	7	118972047	118995211	387.917	-0.0382499	0.0939516	-0.407124	0.683917	0.999581
ENSMUSG00000008763	Man1a2	3	100562208	100685503	2112.12	-0.0812319	0.0550641	-1.47522	0.140152	0.999581
ENSMUSG00000008822	Acyp1	12	85272398	85288438	157.082	0.0220797	0.128213	0.17221	0.863272	0.999581
ENSMUSG00000008843	Cldn13	5	134914249	134915526	4.0799	0.765505	0.740874	1.03325	0.301489	0.999581
ENSMUSG00000008845	Cd163	6	124304656	124330527	0.800535	-0.58015	1.75301	-0.330945	0.740686	0.999581
ENSMUSG00000008855	Hdac5	11	102194432	102230166	1289.88	-0.0625695	0.110667	-0.565384	0.571812	0.999581
ENSMUSG00000008859	Rala	13	17880575	17944239	1328.24	-0.0191579	0.106178	-0.180431	0.856814	0.999581
ENSMUSG00000008874	Clec3a	8	114418086	114425846	0.138938	-0.244085	4.27726	-0.0570657	0.954493	0.999581
ENSMUSG00000008892	Vdac3	8	22577075	22593813	2684.91	-0.076523	0.0675754	-1.13241	0.257463	0.999581
ENSMUSG00000008932	Slc1a7	4	107968332	108013532	0.806258	-1.46988	2.466	-0.596059	0.551136	0.999581
ENSMUSG00000008958	Vps72	3	95111022	95123051	646.511	0.0239321	0.0651959	0.36708	0.71356	0.999581
ENSMUSG00000039457	Ppl	16	5086291	5132481	127.652	0.0284692	0.144174	0.197464	0.843464	0.999581
ENSMUSG00000008999	Bmp7	2	172868012	172940321	2230.31	-0.107236	0.106529	-1.00664	0.314107	0.999581
ENSMUSG00000009013	Dynll1	5	115297110	115300999	2929.04	0.00837833	0.0889007	0.0942436	0.924916	0.999581
ENSMUSG00000009030	Pdcl	2	37350074	37359332	639.555	-0.0524542	0.0540433	-0.970595	0.33175	0.999581
ENSMUSG00000009035	Tmem184b	15	79360684	79403303	1422.61	0.0647466	0.0706737	0.916135	0.359596	0.999581
ENSMUSG00000009073	Nf2	11	4765845	4849536	1874.67	-0.0228847	0.051952	-0.440498	0.659577	0.999581
ENSMUSG00000009075	Cabp7	11	4736892	4746778	0.60709	-0.293951	3.44356	-0.0853624	0.931973	0.999581
ENSMUSG00000009076	Zmat5	11	4704678	4737669	97.3169	-0.0612639	0.153725	-0.398528	0.690241	0.999581
ENSMUSG00000009079	Ewsr1	11	5069689	5099266	4843.27	-0.00717831	0.0512336	-0.140109	0.888574	0.999581
ENSMUSG00000009090	Ap1b1	11	4986824	5042791	1059.51	0.0512951	0.101876	0.503506	0.614609	0.999581
ENSMUSG00000009092	Derl3	10	75893398	75895941	6.90956	0.0239937	0.535153	0.0448351	0.964239	0.999581
ENSMUSG00000009093	Gstt4	10	75814943	75822543	0.042376	0.299234	4.27961	0.0699209	0.944257	0.999581
ENSMUSG00000091712	Sec14l5	16	5147109	5183934	0.621071	0.988073	2.05459	0.48091	0.630581	0.999581
ENSMUSG00000009108	Gnat2	3	108092789	108101432	5.06863	-0.758411	0.617621	-1.22795	0.219464	0.999581
ENSMUSG00000009112	Bcl2l13	6	120836212	120892842	1159.23	-0.00226288	0.0989412	-0.0228709	0.981753	0.999581
ENSMUSG00000009114	2610028H24Rik	10	76449081	76461110	0.182485	-0.854878	4.27961	-0.199756	0.841671	0.999581
ENSMUSG00000009115	Spatc1l	10	76562272	76570201	0.174319	0.299251	4.27961	0.0699249	0.944253	0.999581
ENSMUSG00000009145	Dqx1	6	83057844	83067318	10.3719	-0.475235	0.436554	-1.0886	0.276328	0.999581
ENSMUSG00000009207	Lnpk1	2	74520291	74579435	465.753	-0.0982325	0.0903234	-1.08756	0.276788	0.999581
ENSMUSG00000009210	Prr29	11	106365472	106377558	0.889077	1.37208	1.64796	0.832592	0.405075	0.999581
ENSMUSG00000009214	Tmem8c	2	27061636	27072179	2.40871	1.1103	1.57359	0.705588	0.480445	0.999581
ENSMUSG00000009216	Fam163b	2	27110380	27142491	17.7449	0.280363	0.325439	0.861494	0.388966	0.999581
ENSMUSG00000009246	Trpm5	7	143069153	143094642	122.563	0.199188	0.282105	0.706077	0.48014	0.999581
ENSMUSG00000009248	Ascl2	7	142966829	142969264	1.4921	-0.638246	1.2564	-0.507996	0.611456	0.999581
ENSMUSG00000009281	Rarres2	6	48569696	48572789	144.802	-0.00965688	0.136944	-0.0705168	0.943782	0.999581
ENSMUSG00000009291	Pttg1ip	10	77581720	77598732	1146.36	0.0485152	0.0840737	0.577055	0.563902	0.999581
ENSMUSG00000009292	Trpm2	10	77907722	77970563	5.14774	1.38888	0.580062	2.39436	0.0166496	0.999581
ENSMUSG00000009293	Ube2g2	10	77622275	77645993	661.409	0.0223726	0.0783525	0.285538	0.775232	0.999581
ENSMUSG00000009356	Lpo	11	87806428	87828289	0.583001	-0.429631	1.95484	-0.219778	0.826044	0.999581
ENSMUSG00000009376	Met	6	17463800	17573980	203.63	-0.154662	0.104787	-1.47597	0.139953	0.999581
ENSMUSG00000009378	Slc16a12	19	34668403	34747289	674.268	0.208117	0.111954	1.85896	0.0630332	0.999581
ENSMUSG00000009406	Elk1	X	20933395	20950608	464.114	0.00358788	0.0722328	0.0496711	0.960385	0.999581
ENSMUSG00000009418	Nav1	1	135434580	135607295	3281.6	-0.111682	0.0752782	-1.48359	0.137917	0.999581
ENSMUSG00000009470	Tnpo1	13	98839019	98926384	3736.85	-0.025624	0.0513545	-0.498964	0.617805	0.999581
ENSMUSG00000009471	Myod1	7	46376474	46379099	2.73616	1.87218	1.22514	1.52814	0.126479	0.999581
ENSMUSG00000009487	Otog	7	46240987	46311434	0.722522	-0.333392	2.01084	-0.165797	0.868316	0.999581
ENSMUSG00000009535	Rnmt	18	68300355	68324852	500.957	-0.00588576	0.0722742	-0.0814366	0.935095	0.999581
ENSMUSG00000009545	Kcnq1	7	143106362	143427042	227.098	-0.117464	0.148175	-0.792738	0.427931	0.999581
ENSMUSG00000009549	Srp14	2	118475850	118479711	554.588	-0.0184427	0.0700123	-0.263422	0.792226	0.999581
ENSMUSG00000009551	6330409D20Rik	2	32732620	32741016	0.693073	-0.204362	2.12326	-0.0962492	0.923323	0.999581
ENSMUSG00000009555	Cdk9	2	32705784	32713076	769.6	-0.0163571	0.0535002	-0.30574	0.759803	0.999581
ENSMUSG00000009563	Tor2a	2	32757234	32762244	242.438	0.0521929	0.141085	0.369938	0.711429	0.999581
ENSMUSG00000009566	Fpgs	2	32682609	32704145	196.871	0.0980182	0.103946	0.942972	0.345695	0.999581
ENSMUSG00000023143	Nagpa	16	5195289	5204012	112.365	0.00270216	0.126626	0.0213396	0.982975	0.999581
ENSMUSG00000009575	Cbx5	15	103191544	103239816	10210.7	-0.151022	0.0617537	-2.44556	0.0144629	0.999581
ENSMUSG00000009585	Apobec3	15	79891659	79915906	171.816	0.0204073	0.119358	0.170976	0.864243	0.999581
ENSMUSG00000009596	Taf7l	X	134460118	134476490	0.364124	-1.41208	2.55304	-0.5531	0.580195	0.999581
ENSMUSG00000009614	Sardh	2	27188393	27248337	474.895	0.116483	0.12916	0.901847	0.367138	0.999581
ENSMUSG00000009621	Vav2	2	27262104	27427033	305.227	-0.0324061	0.120461	-0.269016	0.787917	0.999581
ENSMUSG00000009628	Tex15	8	33516738	33585582	72.5302	0.170761	0.19497	0.875834	0.38112	0.999581
ENSMUSG00000009630	Ppp2cb	8	33599625	33619441	1039.36	-0.0630674	0.0778301	-0.810321	0.417756	0.999581
ENSMUSG00000009633	G0s2	1	193272161	193273217	131.384	-0.189265	0.192604	-0.982664	0.325773	0.999581
ENSMUSG00000009640	Dmap1	4	117674681	117682273	301.541	-0.0818694	0.104395	-0.784225	0.432908	0.999581
ENSMUSG00000009646	Pla2g12b	10	59403660	59421976	3.53544	0.091983	0.678536	0.135561	0.892168	0.999581
ENSMUSG00000009647	Mcu	10	59446984	59616692	461.093	-0.0154833	0.0722664	-0.214252	0.83035	0.999581
ENSMUSG00000009670	Tex11	X	100838648	101059667	4.13742	-0.680611	0.91784	-0.741535	0.458369	0.999581
ENSMUSG00000009681	Bcr	10	75060896	75184923	781.706	0.125894	0.0817492	1.54	0.123561	0.999581
ENSMUSG00000009687	Fxyd5	7	31032722	31042481	204.427	0.271045	0.191021	1.41893	0.15592	0.999581
ENSMUSG00000009731	Kcnd1	X	7822289	7838280	61.3938	0.277991	0.192142	1.4468	0.147953	0.999581
ENSMUSG00000009733	Tfcp2	15	100502799	100552008	343.126	0.0410561	0.0818184	0.501795	0.615812	0.999581
ENSMUSG00000009734	Pou6f2	13	18121101	18382041	28.5425	0.0325563	0.332247	0.0979881	0.921942	0.999581
ENSMUSG00000009739	Pou6f1	15	100575318	100599984	293.057	-0.118421	0.0960486	-1.23293	0.217601	0.999581
ENSMUSG00000009741	Ubp1	9	113930934	113977199	1569.86	0.0824251	0.0610121	1.35096	0.176708	0.999581
ENSMUSG00000009772	Nuak2	1	132316126	132333488	35.2375	0.0890405	0.27402	0.324942	0.745225	0.999581
ENSMUSG00000009828	Ick	9	78109192	78172107	771.682	0.0252728	0.0735584	0.343575	0.731166	0.999581
ENSMUSG00000009863	Sdhb	4	140961203	140979193	2342.09	-0.0223768	0.102197	-0.218957	0.826683	0.999581
ENSMUSG00000009876	Cox4i2	2	152754173	152765037	49.3384	0.151022	0.212445	0.710878	0.47716	0.999581
ENSMUSG00000009894	Snap47	11	59407134	59451186	624.248	-0.0190557	0.091648	-0.207923	0.835289	0.999581
ENSMUSG00000009900	Wnt3a	11	59248033	59290752	0.100539	-0.279414	4.25938	-0.0655998	0.947696	0.999581
ENSMUSG00000009905	Kdsr	1	106720459	106759727	261.331	0.108639	0.0938251	1.15789	0.24691	0.999581
ENSMUSG00000009907	Vps4b	1	106764071	106796728	1242.95	-0.029037	0.0542506	-0.535239	0.592485	0.999581
ENSMUSG00000009927	Rps25	9	44407714	44410405	3164.15	0.0529539	0.0482944	1.09648	0.272869	0.999581
ENSMUSG00000009941	Nxf2	X	134944526	134964754	7.96582	0.521022	0.526839	0.98896	0.322683	0.999581
ENSMUSG00000009995	Taz	X	74281912	74290151	437.339	-0.0121736	0.118425	-0.102795	0.918125	0.999581
ENSMUSG00000010021	Kif19a	11	114765388	114790739	7.85176	0.00707623	0.590899	0.0119754	0.990445	0.999581
ENSMUSG00000010025	Aldh3a2	11	61223417	61267464	577.574	-0.0434793	0.0966961	-0.449649	0.652963	0.999581
ENSMUSG00000010044	Zmynd10	9	107547298	107551319	2.91505	0.420181	0.752307	0.558524	0.576487	0.999581
ENSMUSG00000010045	Tmem115	9	107533945	107538673	347.657	0.130425	0.167676	0.777839	0.436664	0.999581
ENSMUSG00000010047	Hyal2	9	107567945	107572779	776.241	0.0653437	0.096142	0.679659	0.496721	0.999581
ENSMUSG00000010048	Ifrd2	9	107587642	107593385	331.259	-0.0680682	0.103045	-0.660566	0.508891	0.999581
ENSMUSG00000010051	Hyal1	9	107576927	107581710	114.102	0.0213056	0.169692	0.125555	0.900085	0.999581
ENSMUSG00000010054	Tusc2	9	107563255	107566112	350.247	0.0226634	0.114789	0.197436	0.843487	0.999581
ENSMUSG00000010057	Nprl2	9	107542226	107545706	156.698	-0.0371756	0.109864	-0.338378	0.735078	0.999581
ENSMUSG00000010064	Slc38a3	9	107650634	107669530	57.9155	0.211536	0.217246	0.973717	0.330197	0.999581
ENSMUSG00000010066	Cacna2d2	9	107399612	107529343	2507.12	0.177169	0.132664	1.33547	0.181723	0.999581
ENSMUSG00000010067	Rassf1	9	107551555	107562267	439.721	-0.0765117	0.102623	-0.745561	0.455932	0.999581
ENSMUSG00000010080	Epn3	11	94489599	94499974	305.453	-0.0397801	0.141385	-0.28136	0.778434	0.999581
ENSMUSG00000010086	Rnf112	11	61448442	61454131	15.9657	-0.089582	0.398894	-0.224576	0.822309	0.999581
ENSMUSG00000010095	Slc3a2	19	8706882	8723369	699.936	0.129845	0.0733062	1.77127	0.0765159	0.999581
ENSMUSG00000010097	Nxf1	19	8757073	8772475	2481.66	-0.078379	0.0417643	-1.8767	0.0605593	0.999581
ENSMUSG00000010110	Stx5a	19	8741413	8756069	878.579	-0.036129	0.0749718	-0.4819	0.629877	0.999581
ENSMUSG00000010122	Slc47a1	11	61343401	61378345	384.665	-0.0696464	0.104944	-0.663651	0.506913	0.999581
ENSMUSG00000010136	Pifo	3	105996957	106014646	0.429185	1.15324	2.81967	0.408999	0.682541	0.999581
ENSMUSG00000010142	Tnfrsf13b	11	61126755	61149372	27.1518	0.419281	0.27584	1.52001	0.128508	0.999581
ENSMUSG00000010154	Spire2	8	123332713	123369515	22.3648	0.518983	0.290251	1.78805	0.0737681	0.999581
ENSMUSG00000010175	Prox1	1	190118035	190170714	1933.41	-0.152657	0.0908929	-1.67953	0.0930485	0.999581
ENSMUSG00000010205	Raver1	9	21074168	21091988	1820.25	0.0241141	0.049864	0.483596	0.628672	0.999581
ENSMUSG00000010277	2610507B11Rik	11	78261752	78290623	4876.51	-0.00518213	0.0609126	-0.0850749	0.932202	0.999581
ENSMUSG00000010290	AI597479	1	43098710	43115947	485.52	0.023527	0.0665105	0.353733	0.723539	0.999581
ENSMUSG00000010307	Tmem86a	7	47050601	47054777	167.158	0.15029	0.150074	1.00144	0.316615	0.999581
ENSMUSG00000010311	Optc	1	133897199	133907999	11.9277	0.394747	0.388476	1.01614	0.309562	0.999581
ENSMUSG00000010342	Tex14	11	87405065	87555823	5.39788	-0.185878	0.583001	-0.31883	0.749855	0.999581
ENSMUSG00000010358	Ifi35	11	101448407	101458698	52.4366	-0.0162962	0.216546	-0.0752549	0.940012	0.999581
ENSMUSG00000010362	Rdm1	11	101627195	101636100	96.6251	-0.0179137	0.14195	-0.126198	0.899576	0.999581
ENSMUSG00000010376	Nedd8	14	55662265	55671906	642.42	-0.0400232	0.0993002	-0.403053	0.686909	0.999581
ENSMUSG00000010392	Gosr1	11	76726602	76763579	578.23	-0.0170665	0.0662736	-0.257516	0.796781	0.999581
ENSMUSG00000010406	Mrpl52	14	54426909	54429756	300.58	-0.0891225	0.0965757	-0.922825	0.356098	0.999581
ENSMUSG00000010453	Kansl3	1	36335730	36369181	1455.46	-0.0670497	0.0697758	-0.96093	0.336587	0.999581
ENSMUSG00000010461	Eya4	10	23104168	23349895	125.202	0.296086	0.252744	1.17149	0.241402	0.999581
ENSMUSG00000010476	Ebf3	7	137193673	137314445	348.652	0.34731	0.379806	0.91444	0.360486	0.999581
ENSMUSG00000010492	Uckl1os	2	181578480	181585170	2.277	0.0761138	0.884015	0.0861001	0.931387	0.999581
ENSMUSG00000010505	Myt1	2	181763332	181827797	5.61094	0.757897	0.705765	1.07387	0.282883	0.999581
ENSMUSG00000010517	Faf1	4	109676588	109963960	840.8	-0.0816129	0.0556974	-1.46529	0.142842	0.999581
ENSMUSG00000010529	Gm266	12	111484611	111485823	17.51	0.52165	0.459026	1.13643	0.255777	0.999581
ENSMUSG00000010538	Tsacc	3	88282757	88296999	16.9714	-0.0755481	0.331347	-0.228003	0.819644	0.999581
ENSMUSG00000010554	Mettl16	11	74770830	74828525	656.588	-0.158834	0.0766929	-2.07104	0.0383551	0.999581
ENSMUSG00000010592	Dazl	17	50279394	50293599	4.56472	1.31154	0.623622	2.1031	0.0354574	0.999581
ENSMUSG00000010601	Apol7a	15	77388221	77399110	2.39763	-0.342648	1.08295	-0.316404	0.751696	0.999581
ENSMUSG00000010607	Pigyl	9	22156846	22158358	72.444	0.114331	0.182233	0.627387	0.530406	0.999581
ENSMUSG00000010608	Rbm25	12	83631236	83683123	4297.5	-0.0798984	0.15317	-0.521633	0.601926	0.999581
ENSMUSG00000010609	Psen2	1	180227004	180263438	140.144	-0.0136175	0.132108	-0.103079	0.917901	0.999581
ENSMUSG00000010651	Acaa1b	9	119148023	119157093	3.18809	-0.325194	0.712462	-0.456437	0.648076	0.999581
ENSMUSG00000010660	Plcd1	9	119071527	119093496	245.369	0.250777	0.0980962	2.55644	0.0105749	0.999581
ENSMUSG00000010663	Fads1	19	10182888	10196870	1441.68	0.060568	0.0495442	1.22251	0.221517	0.999581
ENSMUSG00000010721	Lmbr1	5	29229802	29378390	351.678	-0.053723	0.0935162	-0.574479	0.565644	0.999581
ENSMUSG00000010751	Tnfrsf22	7	143634806	143649661	104.395	0.12245	0.18285	0.669673	0.503067	0.999581
ENSMUSG00000010755	Cars	7	143557230	143600090	373.869	0.0170645	0.0806506	0.211585	0.832431	0.999581
ENSMUSG00000010760	Phlda2	7	143501545	143503150	3.1569	0.745991	0.755369	0.987585	0.323356	0.999581
ENSMUSG00000010796	Asz1	6	18050964	18109061	0.770835	-0.356177	1.91812	-0.18569	0.852688	0.999581
ENSMUSG00000010797	Wnt2	6	17988940	18030585	73.0449	0.403359	0.275035	1.46658	0.142491	0.999581
ENSMUSG00000010803	Gabra1	11	42130939	42182930	34.9161	0.577699	0.279319	2.06824	0.0386171	0.999581
ENSMUSG00000010825	Grid2ip	5	143357338	143392152	11.5973	-0.0815673	0.37148	-0.219574	0.826203	0.999581
ENSMUSG00000010830	Kdelr3	15	79516408	79527739	432.923	0.202092	0.092212	2.19161	0.028408	0.999581
ENSMUSG00000010911	Apip	2	103073675	103092644	253.473	0.0304069	0.112021	0.271438	0.786054	0.999581
ENSMUSG00000010914	Pdhx	2	103021075	103073513	655.328	-0.0542011	0.0679779	-0.797334	0.425257	0.999581
ENSMUSG00000010936	Vac14	8	110618585	110720398	523.309	0.0205615	0.075256	0.273221	0.784683	0.999581
ENSMUSG00000011008	Mcoln2	3	146149833	146195513	4.07537	0.825684	0.67079	1.23091	0.218355	0.999581
ENSMUSG00000011034	Slc5a1	5	33104219	33162870	0.100311	-0.277807	4.27961	-0.0649141	0.948242	0.999581
ENSMUSG00000011096	Akt1s1	7	44848991	44855421	944.026	0.0477055	0.0793001	0.601582	0.547452	0.999581
ENSMUSG00000011114	Tbrg1	9	37649182	37657312	1392.07	0.0596269	0.0520461	1.14566	0.251938	0.999581
ENSMUSG00000011118	Panx3	9	37659902	37669222	0.910403	-0.288956	1.45937	-0.198001	0.843045	0.999581
ENSMUSG00000011148	Adssl1	12	112620045	112641354	632.875	-0.0977998	0.117245	-0.834145	0.404199	0.999581
ENSMUSG00000011154	Cfap161	7	83774101	83794880	33.7109	0.275104	0.232795	1.18174	0.237308	0.999581
ENSMUSG00000011158	Brf1	12	112959862	113000621	426.973	0.0822701	0.0680893	1.20827	0.226945	0.999581
ENSMUSG00000011171	Vipr2	12	116077726	116146261	33.8201	0.075711	0.231253	0.327394	0.74337	0.999581
ENSMUSG00000011179	Odc1	12	17544873	17551502	2840.19	-0.0269382	0.0504852	-0.533586	0.593628	0.999581
ENSMUSG00000011254	Thg1l	11	45946843	45955494	229.059	0.0128871	0.112282	0.114774	0.908624	0.999581
ENSMUSG00000011256	Adam19	11	46055992	46147343	3542.37	0.0297867	0.0474444	0.627822	0.53012	0.999581
ENSMUSG00000011257	Pabpc4	4	123262351	123298925	4372.88	0.0309275	0.0491108	0.629749	0.528859	0.999581
ENSMUSG00000011263	Exoc3l2	7	19463331	19496762	105.689	0.262029	0.159524	1.64256	0.100474	0.999581
ENSMUSG00000011267	Zfp296	7	19577287	19580656	4.0631	0.407034	0.680673	0.597988	0.549848	0.999581
ENSMUSG00000011305	Plin5	17	56111601	56117596	1.22156	0.24101	1.25924	0.191393	0.848217	0.999581
ENSMUSG00000011306	Sugp1	8	70042813	70072347	573.513	0.0837261	0.0790192	1.05957	0.289342	0.999581
ENSMUSG00000011349	Dmrtc2	7	24870057	24877651	0.110361	0.234357	4.27394	0.054834	0.956271	0.999581
ENSMUSG00000011382	Dhdh	7	45470987	45488805	233.033	-0.102517	0.155014	-0.661343	0.508392	0.999581
ENSMUSG00000011427	Zfp790	7	29816114	29831005	294.587	-0.14236	0.0941429	-1.51217	0.130491	0.999581
ENSMUSG00000011463	Cpb1	3	20248264	20275733	0.869312	-0.336567	1.40102	-0.24023	0.810152	0.999581
ENSMUSG00000011486	Slc25a41	17	57032773	57041654	0.0429545	-0.27782	4.27961	-0.0649172	0.94824	0.999581
ENSMUSG00000011589	Fsd1	17	55986511	55996881	25.4954	0.0136069	0.315344	0.0431494	0.965582	0.999581
ENSMUSG00000011658	Fuz	7	44896079	44902631	139.073	0.112074	0.127695	0.877669	0.380124	0.999581
ENSMUSG00000011751	Sptbn4	7	27356383	27447686	9.17886	0.387962	0.465567	0.833311	0.404669	0.999581
ENSMUSG00000011752	Pgam1	19	41911871	41918664	7395.98	0.0591261	0.0949955	0.62241	0.533672	0.999581
ENSMUSG00000011831	Evi5	5	107744795	107875107	1510.59	-0.0399841	0.0762952	-0.524071	0.60023	0.999581
ENSMUSG00000011832	Evi5l	8	4166567	4211257	409.736	0.0407372	0.0820098	0.496736	0.619375	0.999581
ENSMUSG00000011837	Snapc2	8	4253080	4256220	251.843	0.052019	0.1752	0.296912	0.766533	0.999581
ENSMUSG00000011877	Git1	11	77493562	77507786	1515.29	0.00188775	0.0583923	0.0323288	0.97421	0.999581
ENSMUSG00000011884	Gltp	5	114669398	114690984	435.69	0.0460994	0.0743544	0.619996	0.53526	0.999581
ENSMUSG00000011958	Bnip2	9	69989466	70008317	1775	0.0175636	0.0747619	0.234928	0.814265	0.999581
ENSMUSG00000011960	Ccnt1	15	98538689	98570923	1048.66	-0.0400391	0.0683874	-0.585476	0.558228	0.999581
ENSMUSG00000051669	AU021092	16	5211828	5222299	29.9336	0.1818	0.266252	0.682814	0.494725	0.999581
ENSMUSG00000012042	4930579F01Rik	3	138164078	138193825	0.380764	-0.131593	4.25449	-0.0309305	0.975325	0.999581
ENSMUSG00000012076	Brms1l	12	55836366	55869735	509.299	0.00836942	0.0645625	0.129633	0.896857	0.999581
ENSMUSG00000039427	Alg1	16	5233621	5244912	144.001	0.128052	0.174591	0.73344	0.46329	0.999581
ENSMUSG00000012117	Dhdds	4	133969028	134000918	662.34	-0.0621228	0.0610145	-1.01817	0.308599	0.999581
ENSMUSG00000012123	Aim1l	4	134065912	134092504	2.34859	1.61959	0.83829	1.93201	0.053358	0.999581
ENSMUSG00000012126	Ubxn11	4	134102570	134127593	17.7232	0.539567	0.40454	1.33378	0.182276	0.999581
ENSMUSG00000012187	Mogat1	1	78510991	78538173	0.262327	-0.716623	4.25333	-0.168485	0.866202	0.999581
ENSMUSG00000012211	Tex22	12	113074502	113088917	0.110361	0.234357	4.27394	0.054834	0.956271	0.999581
ENSMUSG00000012282	Wnt8a	18	34542313	34548273	0.0373865	-0.85489	4.27961	-0.199759	0.841669	0.999581
ENSMUSG00000012296	Tjap1	17	46257851	46283026	452.637	0.0743119	0.103144	0.720466	0.471238	0.999581
ENSMUSG00000012350	Ehf	2	103263433	103303278	6.27731	0.49708	0.83625	0.594415	0.552234	0.999581
ENSMUSG00000012396	Nanog	6	122707489	122714633	11.6116	-0.250567	0.382263	-0.655483	0.512157	0.999581
ENSMUSG00000012405	Rpl15	14	18267823	18271391	5733.72	0.0194749	0.0969006	0.200978	0.840716	0.999581
ENSMUSG00000012422	Tmem167	13	90089123	90143907	1367.94	0.0443463	0.0628845	0.705202	0.480685	0.999581
ENSMUSG00000012428	Steap4	5	7960457	7982213	3.72525	-0.203465	0.691639	-0.294178	0.768622	0.999581
ENSMUSG00000012429	Mplkip	13	17695413	17699105	202.905	-0.00470547	0.110252	-0.0426791	0.965957	0.999581
ENSMUSG00000012483	Rpa3	6	8255936	8259173	274.336	-0.111233	0.0962532	-1.15563	0.247833	0.999581
ENSMUSG00000012519	Mlkl	8	111311797	111338177	29.5752	0.246552	0.28254	0.872625	0.382867	0.999581
ENSMUSG00000012520	Phox2b	5	67094399	67099301	20.0198	0.732925	0.74413	0.984943	0.324652	0.999581
ENSMUSG00000012535	Tnpo3	6	29540827	29609887	2050.42	-0.104125	0.0445018	-2.33978	0.0192949	0.999581
ENSMUSG00000012609	Ttll5	12	85824659	86061893	466.789	-0.035545	0.0873193	-0.40707	0.683957	0.999581
ENSMUSG00000012640	Zfp715	7	43296197	43313294	430.227	0.0407104	0.0734779	0.55405	0.579545	0.999581
ENSMUSG00000012705	Retn	8	3655770	3660110	0.0598809	-0.277804	4.27961	-0.0649135	0.948243	0.999581
ENSMUSG00000012777	Acpt	7	44252148	44257378	0.039125	0.299251	4.27961	0.0699248	0.944254	0.999581
ENSMUSG00000012819	Cdh23	10	60302748	60696490	3.79774	0.195416	0.737952	0.264808	0.791157	0.999581
ENSMUSG00000012848	Rps5	7	12922290	12926686	3465.33	-0.00732191	0.0984041	-0.0744066	0.940687	0.999581
ENSMUSG00000012889	Podnl1	8	84125989	84132527	0.40634	-0.876015	2.83963	-0.308496	0.757705	0.999581
ENSMUSG00000013033	Adgrl1	8	83900105	83941954	2002.94	0.0872244	0.0592685	1.47168	0.141107	0.999581
ENSMUSG00000013076	Amotl1	9	14541966	14615483	3347.76	-0.0535146	0.0383058	-1.39704	0.162403	0.999581
ENSMUSG00000013083	2200002J24Rik	7	30698926	30700536	1.07074	0.779566	1.31065	0.594793	0.551982	0.999581
ENSMUSG00000022544	Eef2kmt	16	5244152	5255983	127.237	-0.179794	0.145939	-1.23198	0.217958	0.999581
ENSMUSG00000013091	Tmem190	7	4782937	4784341	0.0429545	-0.27782	4.27961	-0.0649172	0.94824	0.999581
ENSMUSG00000013150	Gfod2	8	105713854	105758664	118.157	-0.0286404	0.152518	-0.187784	0.851046	0.999581
ENSMUSG00000013155	Enkd1	8	105703651	105708210	94.4279	-0.261808	0.188371	-1.38985	0.164574	0.999581
ENSMUSG00000013158	4933405L10Rik	8	105707655	105710246	0.191428	1.28744	4.26269	0.302025	0.762633	0.999581
ENSMUSG00000013160	Atp6v0d1	8	105524465	105566047	648.799	0.0028876	0.0925773	0.0311913	0.975117	0.999581
ENSMUSG00000013236	Ptprs	17	56412431	56476483	4243.27	0.0955035	0.0655748	1.45641	0.14528	0.999581
ENSMUSG00000013275	Slc41a1	1	131827493	131848865	435.483	-0.00812209	0.0795181	-0.102141	0.918644	0.999581
ENSMUSG00000013338	Fer1l4	2	156019139	156052947	0.203593	-0.279418	4.25938	-0.0656005	0.947696	0.999581
ENSMUSG00000013367	Iglon5	7	43472904	43490075	53.4917	0.163909	0.343619	0.477007	0.633357	0.999581
ENSMUSG00000013415	Igf2bp1	11	95957163	96005940	2064.49	0.0390271	0.080091	0.487284	0.626057	0.999581
ENSMUSG00000013418	B4galnt2	11	95865943	95914891	0.220468	-0.279412	4.25938	-0.0655993	0.947697	0.999581
ENSMUSG00000013419	Zfp651	9	121760033	121771742	659.194	0.0251775	0.0729118	0.345314	0.729858	0.999581
ENSMUSG00000013465	Nelfb	2	25199712	25211489	691.395	0.0531156	0.110014	0.482807	0.629233	0.999581
ENSMUSG00000013483	Card14	11	119307768	119345375	17.6518	0.250095	0.354686	0.705117	0.480738	0.999581
ENSMUSG00000013495	Tmem175	5	108629770	108648782	170.908	0.0347387	0.112635	0.308418	0.757764	0.999581
ENSMUSG00000013523	Bcas1	2	170346991	170427845	12.8723	-0.449359	0.427637	-1.0508	0.293352	0.999581
ENSMUSG00000087168	Gm15983	16	5254786	5289621	9.86176	0.518662	0.457574	1.13351	0.257002	0.999581
ENSMUSG00000013584	Aldh1a2	9	71215789	71296243	628.536	0.0631562	0.103504	0.61018	0.541743	0.999581
ENSMUSG00000013593	Ndufs2	1	171234853	171251388	3498.75	-0.0120706	0.094054	-0.128337	0.897882	0.999581
ENSMUSG00000013611	Snx31	15	36504062	36555573	1.8113	0.977044	1.12077	0.871763	0.383338	0.999581
ENSMUSG00000013622	Atraid	5	31048312	31054623	326.24	-0.0464347	0.128478	-0.361422	0.717784	0.999581
ENSMUSG00000013629	Cad	5	31054780	31078479	1163.01	0.00190882	0.144032	0.0132528	0.989426	0.999581
ENSMUSG00000013643	Lypd8	11	58379043	58390728	0.144505	-0.277823	4.27961	-0.0649178	0.948239	0.999581
ENSMUSG00000013646	Sh3bp5l	11	58330724	58347728	328.275	-0.0609508	0.132599	-0.459662	0.645759	0.999581
ENSMUSG00000013653	1810065E05Rik	11	58421111	58426024	0.237039	0.295023	4.25944	0.0692634	0.94478	0.999581
ENSMUSG00000013662	Atad1	19	32672563	32712298	1370.62	-0.0133485	0.048691	-0.274147	0.783972	0.999581
ENSMUSG00000013663	Pten	19	32757497	32826160	1759.62	-0.038763	0.0552139	-0.702051	0.482647	0.999581
ENSMUSG00000013698	Pea15a	1	172196728	172206804	2732.6	0.0186713	0.0428639	0.435596	0.66313	0.999581
ENSMUSG00000013701	Timm23	14	32180162	32201898	1244.15	0.016153	0.0683228	0.236421	0.813106	0.999581
ENSMUSG00000013707	Tnfaip8l2	3	95139521	95142360	7.08253	0.154937	0.564469	0.274484	0.783713	0.999581
ENSMUSG00000013736	Trnt1	6	106769120	106782474	661.136	0.0219718	0.085136	0.258079	0.796346	0.999581
ENSMUSG00000013766	Ly6g6e	17	35076902	35078804	1.45221	-0.885106	1.09162	-0.810819	0.41747	0.999581
ENSMUSG00000013787	Ehmt2	17	34898469	34914052	1682.34	0.0216749	0.0837148	0.258914	0.795702	0.999581
ENSMUSG00000013822	Elof1	9	22112989	22117148	310.685	-0.00624548	0.085597	-0.0729637	0.941835	0.999581
ENSMUSG00000013833	Med16	10	79894708	79908923	611.471	-0.0303399	0.0923713	-0.328456	0.742567	0.999581
ENSMUSG00000013846	St3gal1	15	67102875	67113992	964.238	0.0141342	0.0594109	0.237906	0.811954	0.999581
ENSMUSG00000013878	Rnf170	8	26119368	26151790	360.626	-0.0127571	0.093494	-0.136449	0.891467	0.999581
ENSMUSG00000013921	Clip3	7	30291728	30308367	983.549	0.154624	0.152798	1.01195	0.311562	0.999581
ENSMUSG00000013928	Thap8	7	30280094	30290237	1.65666	0.109171	1.02307	0.10671	0.915019	0.999581
ENSMUSG00000013936	Myl2	5	122100951	122113472	42628.4	-0.153033	0.0853549	-1.79291	0.0729879	0.999581
ENSMUSG00000013973	Dedd	1	171329145	171342331	446.847	-0.0447868	0.0884796	-0.506182	0.612729	0.999581
ENSMUSG00000013974	Mcemp1	8	3665754	3669259	0.523674	-1.32466	2.27197	-0.583048	0.559861	0.999581
ENSMUSG00000013997	Nit1	1	171338008	171345646	380.624	0.134244	0.0911336	1.47304	0.140739	0.999581
ENSMUSG00000014030	Pax5	4	44524757	44710487	0.203021	1.55424	4.25363	0.365391	0.71482	0.999581
ENSMUSG00000008658	Rbfox1	16	6809222	7412479	90.0759	0.0918704	0.174578	0.526244	0.598719	0.999581
ENSMUSG00000022715	Tmem114	16	8409276	8425136	0.231301	-0.244031	4.27726	-0.0570532	0.954503	0.999581
ENSMUSG00000014077	Chp1	2	119547697	119587027	1151.85	0.020874	0.0561293	0.371892	0.709973	0.999581
ENSMUSG00000014158	Trpv4	5	114622152	114658421	15.8255	-0.097961	0.358967	-0.272897	0.784933	0.999581
ENSMUSG00000014164	Klhl3	13	58004221	58113592	108.128	0.122202	0.141157	0.86572	0.386644	0.999581
ENSMUSG00000014177	Tvp23b	11	62879455	62916780	369.284	0.0860397	0.0878331	0.979581	0.327293	0.999581
ENSMUSG00000014195	Dnajc7	11	100582818	100620168	2429.04	-0.0446896	0.108769	-0.410866	0.681171	0.999581
ENSMUSG00000014198	Zfp385c	11	100627543	100692455	3.11274	0.149057	0.982441	0.151721	0.879407	0.999581
ENSMUSG00000014226	Cacybp	1	160202367	160212875	1561.62	-0.104017	0.111972	-0.92896	0.35291	0.999581
ENSMUSG00000039345	Mettl22	16	8470788	8490684	189.699	-0.162487	0.116567	-1.39394	0.163335	0.999581
ENSMUSG00000014243	Zswim7	11	62267224	62281375	34.3698	0.40116	0.240726	1.66646	0.0956225	0.999581
ENSMUSG00000014245	Pigl	11	62458460	62514417	146.632	-0.00506597	0.145589	-0.0347963	0.972242	0.999581
ENSMUSG00000014294	Ndufa2	18	36742332	36744557	478.918	-0.108855	0.131389	-0.828496	0.40739	0.999581
ENSMUSG00000057880	Abat	16	8513429	8621568	1469.39	-0.0736054	0.0617864	-1.19129	0.233541	0.999581
ENSMUSG00000083505	Gm7541	16	8623186	8623720	0.206265	-0.277812	4.27961	-0.0649153	0.948241	0.999581
ENSMUSG00000014313	Cox6c	15	35925886	35938246	2901.93	-0.102798	0.110798	-0.927795	0.353514	0.999581
ENSMUSG00000014329	Bicc1	10	70922832	71159700	1780.09	0.0396217	0.0752929	0.526235	0.598725	0.999581
ENSMUSG00000014349	Ube2z	11	96047432	96065388	1692.45	-0.00204128	0.0730982	-0.0279252	0.977722	0.999581
ENSMUSG00000014351	Gip	11	96024545	96030831	0.0990342	-0.277829	4.27961	-0.0649194	0.948238	0.999581
ENSMUSG00000014353	Tmem87b	2	128818118	128854261	617.112	-0.0471599	0.0736181	-0.640602	0.521781	0.999581
ENSMUSG00000014355	Anapc1	2	128610104	128687391	3535.56	-0.026654	0.0645912	-0.412657	0.679858	0.999581
ENSMUSG00000014361	Mertk	2	128698956	128802894	254.339	0.10717	0.103442	1.03605	0.300181	0.999581
ENSMUSG00000014402	Tsg101	7	46888949	46919969	1477.59	-0.0782364	0.0811017	-0.96467	0.33471	0.999581
ENSMUSG00000014418	Hps5	7	46760466	46796064	391.585	0.0409357	0.0754741	0.542381	0.587556	0.999581
ENSMUSG00000014426	Map3k4	17	12227621	12318660	966.595	-0.0557467	0.0583539	-0.955322	0.339415	0.999581
ENSMUSG00000014444	Piezo1	8	122481698	122551329	2105.7	-0.0128269	0.0685911	-0.187005	0.851656	0.999581
ENSMUSG00000014453	Blk	14	63372837	63417187	1.10729	0.0576441	1.55182	0.0371461	0.970369	0.999581
ENSMUSG00000014470	Rnf166	8	122466147	122476064	270.692	-0.0366705	0.0936717	-0.391478	0.695444	0.999581
ENSMUSG00000014496	Ankrd28	14	31700015	31830415	780.936	-0.0777015	0.0562964	-1.38022	0.167518	0.999581
ENSMUSG00000014498	Ankrd52	10	128377115	128408704	1738.92	0.0133029	0.04446	0.29921	0.764779	0.999581
ENSMUSG00000014503	Pkd2l2	18	34409423	34442789	13.8328	0.299838	0.393836	0.761327	0.446462	0.999581
ENSMUSG00000014504	Srp19	18	34330847	34336599	611.465	0.0226862	0.104428	0.217242	0.82802	0.999581
ENSMUSG00000014542	Clec4f	6	83644542	83656187	1.30532	1.2524	1.31604	0.951643	0.341278	0.999581
ENSMUSG00000014547	Wdfy2	14	62837690	62956886	124.6	-0.0575184	0.11588	-0.49636	0.61964	0.999581
ENSMUSG00000014550	Rbsn	6	92186712	92214925	649.717	-0.070524	0.0842728	-0.836853	0.402675	0.999581
ENSMUSG00000014551	Mrps25	6	92169525	92184033	397.249	0.120575	0.0957066	1.25985	0.207725	0.999581
ENSMUSG00000014554	Dguok	6	83480217	83506969	197.953	0.00259062	0.106178	0.0243989	0.980534	0.999581
ENSMUSG00000014592	Camta1	4	150917322	151861876	2057.35	-0.126759	0.110567	-1.14644	0.251613	0.999581
ENSMUSG00000014599	Csf1	3	107741048	107760469	373.952	0.0582148	0.0913018	0.637608	0.523729	0.999581
ENSMUSG00000014601	Strip1	3	107612532	107631694	895.745	-0.00370306	0.0599137	-0.0618065	0.950717	0.999581
ENSMUSG00000014603	Alx3	3	107595031	107605776	4.61794	0.0809293	0.892215	0.0907061	0.927726	0.999581
ENSMUSG00000014606	Slc25a11	11	70644196	70647479	1525.84	0.0088365	0.12503	0.0706749	0.943656	0.999581
ENSMUSG00000014609	Chrne	11	70614883	70619216	0.0795554	0.299248	4.27961	0.0699242	0.944254	0.999581
ENSMUSG00000014633	Cmc2	8	116888685	116921455	257.974	-0.156834	0.0980175	-1.60007	0.109584	0.999581
ENSMUSG00000014668	Chfr	5	110135842	110171972	542.661	-0.0513593	0.0685646	-0.749064	0.453818	0.999581
ENSMUSG00000014686	Ceacam16	7	19852097	19861299	0.132144	-0.277822	4.27961	-0.0649177	0.94824	0.999581
ENSMUSG00000014704	Hoxa2	6	52162417	52164831	47.0048	0.902811	0.706206	1.2784	0.20111	0.999581
ENSMUSG00000014725	Adam28	14	68606027	68655842	9.26302	0.986276	1.15928	0.850765	0.3949	0.999581
ENSMUSG00000014747	Ankrd53	6	83762644	83768326	0.125734	-0.277822	4.27961	-0.0649177	0.94824	0.999581
ENSMUSG00000014748	Tex261	6	83768885	83775813	794.142	-0.0131815	0.100396	-0.131294	0.895543	0.999581
ENSMUSG00000014763	Fam120b	17	15396246	15433580	504.811	0.0430538	0.101755	0.423112	0.672214	0.999581
ENSMUSG00000014767	Tbp	17	15499888	15528379	405.266	-0.0534806	0.117232	-0.456196	0.648249	0.999581
ENSMUSG00000014769	Psmb1	17	15475721	15498276	1355.06	-0.00532368	0.0546981	-0.0973283	0.922466	0.999581
ENSMUSG00000014771	Pdcd2	17	15519208	15527301	132.804	0.148719	0.119531	1.24419	0.213431	0.999581
ENSMUSG00000014773	Dll1	17	15367354	15376872	160.34	0.0893192	0.134628	0.663452	0.507041	0.999581
ENSMUSG00000014776	Nol3	8	105276140	105281939	39.8963	-0.124309	0.272371	-0.456396	0.648105	0.999581
ENSMUSG00000014778	Fhod1	8	105329163	105347953	364.861	0.060812	0.124161	0.489781	0.624289	0.999581
ENSMUSG00000014782	Plekhg4	8	105373274	105382862	9.65443	0.0352566	0.511926	0.0688704	0.945093	0.999581
ENSMUSG00000014786	Slc9a5	8	105348843	105369881	180.37	-0.00964218	0.148324	-0.0650073	0.948168	0.999581
ENSMUSG00000014791	Elmo3	8	105305601	105310760	46.2619	-0.0406972	0.186345	-0.218398	0.827119	0.999581
ENSMUSG00000014813	Stc1	14	69029289	69041401	337.165	-0.0986334	0.13845	-0.71241	0.476211	0.999581
ENSMUSG00000014837	4931428F04Rik	8	105280409	105289864	202.121	0.126955	0.09109	1.39374	0.163397	0.999581
ENSMUSG00000014846	Tppp3	8	105467493	105471526	53.6483	-0.075245	0.202157	-0.37221	0.709736	0.999581
ENSMUSG00000014850	Msh3	13	92211872	92355003	458.401	0.0448562	0.0922606	0.48619	0.626833	0.999581
ENSMUSG00000014852	Adamts13	2	26973416	27009628	0.108235	-0.277815	4.27961	-0.064916	0.948241	0.999581
ENSMUSG00000014856	Tmem208	8	105326354	105335219	145.043	0.103146	0.174397	0.591443	0.554224	0.999581
ENSMUSG00000014859	E2f4	8	105297663	105305370	568.435	0.00723297	0.0777753	0.0929983	0.925905	0.999581
ENSMUSG00000014867	Surf4	2	26920040	26933928	3620.88	0.0598585	0.0671462	0.891465	0.37268	0.999581
ENSMUSG00000014873	Surf2	2	26916367	26920183	269.909	-0.0610256	0.108901	-0.560379	0.575221	0.999581
ENSMUSG00000014905	Dnajb9	12	44205897	44210068	519.601	-0.0438394	0.13815	-0.317331	0.750993	0.999581
ENSMUSG00000014907	Naf1	8	66860217	66890564	418.941	0.084811	0.105625	0.802947	0.422005	0.999581
ENSMUSG00000014932	Yes1	5	32611171	32687057	883.583	0.0296592	0.100262	0.295817	0.76737	0.999581
ENSMUSG00000014956	Ppp1cb	5	32458843	32517433	6488.5	-0.0805671	0.0386805	-2.08289	0.0372614	0.999581
ENSMUSG00000014959	Gorasp2	2	70661576	70712636	2102.89	0.0423835	0.0859515	0.493109	0.621935	0.999581
ENSMUSG00000014980	Tsen15	1	152370735	152386688	317.723	0.0246476	0.0861923	0.285961	0.774908	0.999581
ENSMUSG00000015002	Efr3a	15	65787034	65873816	1415.4	-0.0253859	0.0517086	-0.490942	0.623467	0.999581
ENSMUSG00000015013	Trappc2l	8	122611640	122616660	177.21	0.084183	0.109327	0.770012	0.441293	0.999581
ENSMUSG00000015016	Acsf3	8	122775486	122817880	204.833	-0.0883726	0.153133	-0.577095	0.563875	0.999581
ENSMUSG00000015023	Ddx19a	8	110974996	110997800	1133.37	0.00778145	0.0669346	0.116255	0.907451	0.999581
ENSMUSG00000015027	Galns	8	122578242	122611463	242.31	0.275885	0.116944	2.35913	0.0183177	0.999581
ENSMUSG00000015053	Gata2	6	88193891	88207032	246.358	-0.226814	0.108336	-2.09362	0.0362938	0.999581
ENSMUSG00000015083	C8g	2	25498651	25501719	4.75778	1.4348	0.631687	2.27137	0.0231246	0.999581
ENSMUSG00000015085	Entpd2	2	25395874	25401321	5.27397	0.533473	0.646427	0.825265	0.409221	0.999581
ENSMUSG00000015087	Rabl6	2	25583018	25608521	1132.2	0.0528953	0.0617384	0.856765	0.391575	0.999581
ENSMUSG00000015090	Ptgds	2	25466709	25470046	34.286	-0.339863	0.332448	-1.0223	0.306637	0.999581
ENSMUSG00000015092	Edf1	2	25557847	25562082	843.901	0.0104389	0.0956763	0.109107	0.913118	0.999581
ENSMUSG00000015093	Clic3	2	25456838	25458776	1.92087	-0.352954	1.00068	-0.352714	0.724303	0.999581
ENSMUSG00000015094	Npdc1	2	25399351	25409494	196.28	0.195065	0.135792	1.43649	0.150862	0.999581
ENSMUSG00000015095	Fbxw5	2	25500750	25505471	686.076	0.0244275	0.0969122	0.252058	0.800996	0.999581
ENSMUSG00000015112	Slc25a13	6	6041218	6217173	1254.89	0.0160893	0.0765747	0.210112	0.83358	0.999581
ENSMUSG00000015120	Ube2i	17	25261916	25274622	2611.15	0.0022794	0.0412759	0.0552236	0.95596	0.999581
ENSMUSG00000015126	Tsr3	17	25240170	25242798	124.493	-0.089555	0.139418	-0.642349	0.520646	0.999581
ENSMUSG00000015127	Unkl	17	25188397	25234443	230.699	-0.00121346	0.105506	-0.0115014	0.990823	0.999581
ENSMUSG00000015133	Lrrk1	7	66226912	66388350	358.954	0.0796686	0.11734	0.678953	0.497168	0.999581
ENSMUSG00000015134	Aldh1a3	7	66390890	66427517	18.61	0.677172	0.500021	1.35429	0.175645	0.999581
ENSMUSG00000015143	Actn1	12	80167542	80260371	3818.77	0.0560026	0.0565522	0.990281	0.322037	0.999581
ENSMUSG00000015149	Sirt2	7	28766735	28788661	687.994	-0.0609719	0.0774295	-0.78745	0.431018	0.999581
ENSMUSG00000015165	Hnrnpl	7	28808541	28822266	5164.41	-0.0519786	0.0635121	-0.818404	0.413127	0.999581
ENSMUSG00000015176	Nolc1	19	46075863	46085528	1052.5	-0.00970598	0.105512	-0.0919895	0.926706	0.999581
ENSMUSG00000015189	Casd1	6	4600839	4643355	1315.21	-0.0134885	0.0468101	-0.288154	0.773229	0.999581
ENSMUSG00000015202	Cnksr3	10	7119063	7212237	224.474	-0.0356575	0.0993783	-0.358806	0.71974	0.999581
ENSMUSG00000015214	Mtmr1	X	71364760	71419196	429.914	-0.0949751	0.0679925	-1.39685	0.16246	0.999581
ENSMUSG00000015217	Hmgb3	X	71555918	71560676	1914.35	-0.10653	0.109065	-0.976753	0.328692	0.999581
ENSMUSG00000015222	Map2	1	66175273	66442583	208.377	0.258966	0.227852	1.13655	0.255725	0.999581
ENSMUSG00000015224	Cyp2j9	4	96568429	96591578	17.0064	-0.184974	0.349896	-0.528654	0.597046	0.999581
ENSMUSG00000015242	Nipsnap3a	4	52989272	53001162	0.039125	0.299251	4.27961	0.0699248	0.944254	0.999581
ENSMUSG00000015243	Abca1	4	53030787	53159895	771.243	0.080815	0.12834	0.629693	0.528896	0.999581
ENSMUSG00000015247	Nipsnap3b	4	53011880	53022060	331.555	0.0438691	0.155132	0.282786	0.777341	0.999581
ENSMUSG00000015289	Lage3	X	74351276	74353618	265.586	-0.041466	0.0925169	-0.4482	0.654009	0.999581
ENSMUSG00000015290	Ubl4a	X	74365718	74373218	625.453	-0.045157	0.0736393	-0.613218	0.539732	0.999581
ENSMUSG00000015291	Gdi1	X	74304998	74311862	2145.2	0.0177414	0.0463275	0.382955	0.701753	0.999581
ENSMUSG00000015305	Sash1	10	8722219	8886070	937.48	0.0487273	0.0537641	0.906317	0.364768	0.999581
ENSMUSG00000015312	Gadd45b	10	80930091	80932204	134.76	-0.0836847	0.132649	-0.630871	0.528125	0.999581
ENSMUSG00000015314	Slamf6	1	171917515	171953170	1.08076	-0.656421	1.23	-0.533677	0.593565	0.999581
ENSMUSG00000015316	Slamf1	1	171767127	171801184	3.79704	-0.667544	0.741527	-0.900229	0.367998	0.999581
ENSMUSG00000015335	Zdhhc12	2	30090944	30093648	169.326	-0.0533199	0.131535	-0.405367	0.685208	0.999581
ENSMUSG00000015337	Endog	2	30171493	30174069	76.4317	0.119532	0.253253	0.471989	0.636935	0.999581
ENSMUSG00000015340	Cybb	X	9435252	9487771	73.7564	0.147751	0.20289	0.728231	0.466472	0.999581
ENSMUSG00000015341	Golga7	8	23241346	23257074	1329.81	0.0871086	0.0576752	1.51033	0.130959	0.999581
ENSMUSG00000015342	Xk	X	9272756	9313250	221.989	0.259431	0.149172	1.73914	0.0820108	0.999581
ENSMUSG00000015354	Pcolce2	9	95637601	95698096	9.14517	-0.186637	0.459375	-0.406285	0.684533	0.999581
ENSMUSG00000015355	Cd48	1	171682009	171705258	6.56267	1.00031	0.609348	1.64161	0.100671	0.999581
ENSMUSG00000015357	Clpx	9	65294260	65330658	688.01	0.0193539	0.0589755	0.328169	0.742784	0.999581
ENSMUSG00000015363	Trabd	15	89075124	89087077	662.465	-0.0514477	0.111614	-0.460942	0.64484	0.999581
ENSMUSG00000015365	Mov10l1	15	88982909	89055152	331.469	-0.0246989	0.111511	-0.221494	0.824708	0.999581
ENSMUSG00000015377	Dennd6b	15	89182217	89196474	180.637	-0.118417	0.155557	-0.761243	0.446512	0.999581
ENSMUSG00000015396	Cd83	13	43785107	43803130	29.3936	0.140941	0.355156	0.396842	0.691484	0.999581
ENSMUSG00000015401	Tmem27	X	164088830	164118860	0.468999	0.622547	2.74696	0.226631	0.820711	0.999581
ENSMUSG00000015405	Ace2	X	164139332	164188420	28.8384	0.851152	0.824643	1.03215	0.302004	0.999581
ENSMUSG00000015437	Gzmb	14	56258856	56262260	0.97326	1.06319	1.41298	0.752448	0.451781	0.999581
ENSMUSG00000015451	C4a	17	34809092	34823464	8.87362	0.542043	0.424903	1.27569	0.202066	0.999581
ENSMUSG00000015452	Ager	17	34597862	34600936	44.8025	-0.0229664	0.24492	-0.093771	0.925291	0.999581
ENSMUSG00000015461	Atf6b	17	34647146	34655074	624.241	0.0863485	0.122295	0.706068	0.480146	0.999581
ENSMUSG00000015467	Egfl8	17	34613349	34615971	8.61248	0.304353	0.660203	0.460998	0.6448	0.999581
ENSMUSG00000015468	Notch4	17	34564268	34588503	425.936	-0.0989814	0.13664	-0.724397	0.468822	0.999581
ENSMUSG00000015474	Ppt2	17	34616662	34628510	384.22	0.0872307	0.136656	0.638321	0.523265	0.999581
ENSMUSG00000015476	Prrt1	17	34629533	34633126	16.4305	0.553322	0.517811	1.06858	0.285259	0.999581
ENSMUSG00000015478	Rnf5	17	34601091	34603690	502.047	0.0328116	0.0855823	0.383392	0.701429	0.999581
ENSMUSG00000015484	Fam163a	1	156075966	156205026	64.9259	-0.0915641	0.167933	-0.545241	0.585588	0.999581
ENSMUSG00000015488	Cacfd1	2	27009926	27021089	685.414	0.00618267	0.0953167	0.0648645	0.948282	0.999581
ENSMUSG00000015501	Hivep2	10	13966075	14151374	523.757	-0.0295033	0.0864352	-0.341334	0.732852	0.999581
ENSMUSG00000015522	Arnt	3	95434388	95497240	1351.54	-0.011173	0.0465236	-0.240158	0.810208	0.999581
ENSMUSG00000015533	Itga2	13	114835916	114932041	167.344	0.0332271	0.123276	0.269535	0.787518	0.999581
ENSMUSG00000015536	Mocs2	13	114818236	114832275	395.581	-0.0785859	0.0947339	-0.829544	0.406797	0.999581
ENSMUSG00000015542	Nat9	11	115182832	115187859	85.404	0.129133	0.18363	0.703222	0.481917	0.999581
ENSMUSG00000015568	Lpl	8	68880491	68907448	3416.64	-0.0171076	0.0832634	-0.205463	0.83721	0.999581
ENSMUSG00000015575	Atp6v0e	17	26676396	26699644	484.909	0.0162962	0.076523	0.212958	0.83136	0.999581
ENSMUSG00000015579	Nkx2-5	17	26838664	26841565	1045.55	0.0109322	0.136369	0.0801665	0.936105	0.999581
ENSMUSG00000015597	Zfp318	17	46383731	46420920	1064.49	-0.127855	0.104028	-1.22905	0.219055	0.999581
ENSMUSG00000015599	Ttbk1	17	46442448	46487675	10.0934	0.377497	0.457378	0.825349	0.409173	0.999581
ENSMUSG00000015605	Srf	17	46546839	46556162	1941.81	-0.0791229	0.105305	-0.751368	0.452431	0.999581
ENSMUSG00000015619	Gata3	2	9857078	9890034	65.0915	0.151683	0.223954	0.677296	0.498218	0.999581
ENSMUSG00000015627	Gata5	2	180325133	180334699	481.143	0.069092	0.111507	0.619622	0.535507	0.999581
ENSMUSG00000015647	Lama5	2	180176373	180225859	1640.05	-0.103244	0.127429	-0.810202	0.417824	0.999581
ENSMUSG00000015652	Steap1	5	5736317	5749326	10.4583	1.01951	0.424754	2.40024	0.0163842	0.999581
ENSMUSG00000015653	Steap2	5	5664829	5694578	177.145	0.166469	0.138991	1.1977	0.231036	0.999581
ENSMUSG00000015656	Hspa8	9	40800984	40805200	24325.1	-0.0575717	0.0630022	-0.913805	0.360819	0.999581
ENSMUSG00000015659	Serac1	17	6042196	6079741	159.831	-0.13409	0.115906	-1.15688	0.247321	0.999581
ENSMUSG00000015668	Pdzd11	X	100622883	100626568	446.934	-0.103222	0.0969062	-1.06517	0.286798	0.999581
ENSMUSG00000015671	Psma2	13	14613242	14625671	1166.86	0.00667488	0.0539066	0.123823	0.901455	0.999581
ENSMUSG00000015672	Mrpl32	13	14610301	14613037	364.59	-0.112459	0.110445	-1.01823	0.308567	0.999581
ENSMUSG00000015697	Setdb1	3	95323525	95357202	1217.9	-0.0378954	0.0531219	-0.713367	0.475619	0.999581
ENSMUSG00000015702	Anxa9	3	95296096	95307176	13.6775	0.815862	0.363665	2.24344	0.0248684	0.999581
ENSMUSG00000015709	Arnt2	7	84246278	84410176	499.712	0.0715927	0.107585	0.66545	0.505762	0.999581
ENSMUSG00000015711	Prune	3	95253674	95282076	768.241	0.00630293	0.0642791	0.0980556	0.921888	0.999581
ENSMUSG00000015714	Cers2	3	95314791	95323599	1343.41	-0.0369844	0.0742042	-0.498413	0.618193	0.999581
ENSMUSG00000015721	Nlrp5	7	23385889	23441922	0.036189	0.299234	4.27961	0.0699209	0.944257	0.999581
ENSMUSG00000015733	Capza2	6	17636234	17666972	2689.42	0.00895033	0.0404606	0.221211	0.824928	0.999581
ENSMUSG00000015745	Plekho1	3	95988429	95996001	977.012	0.0744115	0.0747413	0.995588	0.31945	0.999581
ENSMUSG00000015747	Vps45	3	95999832	96058466	260.017	-0.0404557	0.0875636	-0.462015	0.644071	0.999581
ENSMUSG00000015748	Prpf3	3	95830124	95855885	659.997	0.00868894	0.115327	0.075342	0.939943	0.999581
ENSMUSG00000015749	Anp32e	3	95929246	95947390	4350.92	-0.0737765	0.0610612	-1.20824	0.226956	0.999581
ENSMUSG00000015755	Tab2	10	7905653	7956230	4375.41	-0.0272736	0.14041	-0.194242	0.845986	0.999581
ENSMUSG00000015757	Ppil4	10	7792891	7823135	828.009	-0.0874051	0.11919	-0.733328	0.463358	0.999581
ENSMUSG00000015759	Cnih1	14	46775582	46788411	1398.77	0.0033527	0.0519132	0.0645829	0.948506	0.999581
ENSMUSG00000015766	Eps8	6	137477245	137654876	443.475	-0.0161155	0.090551	-0.177972	0.858745	0.999581
ENSMUSG00000015776	Med22	2	26905262	26910677	414.459	0.0235889	0.139266	0.169379	0.865498	0.999581
ENSMUSG00000015790	Surf1	2	26913381	26916530	231.28	-0.0455082	0.107453	-0.423517	0.671918	0.999581
ENSMUSG00000015804	Med28	5	45520229	45529276	355.846	-0.0373085	0.147515	-0.252913	0.800335	0.999581
ENSMUSG00000015806	Qdpr	5	45434021	45450236	465.922	0.0819527	0.128574	0.637397	0.523866	0.999581
ENSMUSG00000015812	Gnrh1	14	67745229	67749435	0.988986	2.86846	1.49599	1.91743	0.0551832	0.999581
ENSMUSG00000015829	Tnr	1	159523769	159931729	3.6793	0.540345	0.939317	0.575253	0.56512	0.999581
ENSMUSG00000015837	Sqstm1	11	50199366	50210827	2095.98	0.020467	0.0758305	0.269905	0.787234	0.999581
ENSMUSG00000015839	Nfe2l2	2	75675513	75704641	1059.76	-0.0245879	0.1049	-0.234393	0.81468	0.999581
ENSMUSG00000015843	Rxrg	1	167598384	167639623	20.7854	0.0229432	0.291153	0.0788012	0.937191	0.999581
ENSMUSG00000015846	Rxra	2	27676440	27762957	1146.01	-0.0284295	0.0793191	-0.358419	0.72003	0.999581
ENSMUSG00000015850	Adamtsl4	3	95676201	95687917	144.522	0.0670588	0.144286	0.464763	0.642102	0.999581
ENSMUSG00000015852	Fcrls	3	87250758	87263738	136.216	0.0398627	0.175361	0.227318	0.820176	0.999581
ENSMUSG00000015854	Cd5l	3	87357881	87371073	2.07263	0.570216	1.19693	0.4764	0.633789	0.999581
ENSMUSG00000015869	Prpsap1	11	116470845	116494202	555.607	0.0505004	0.100719	0.501397	0.616092	0.999581
ENSMUSG00000015879	Fam184b	5	45529705	45639614	18.275	-0.00758208	0.372417	-0.0203591	0.983757	0.999581
ENSMUSG00000015882	Lcorl	5	45697181	45857615	624.062	-0.0836656	0.0816764	-1.02435	0.305668	0.999581
ENSMUSG00000015889	Lta4h	10	93453396	93484896	2139.56	0.00653884	0.0862322	0.0758283	0.939556	0.999581
ENSMUSG00000015890	Amdhd1	10	93523338	93540033	2.38591	0.112012	1.00532	0.111419	0.911284	0.999581
ENSMUSG00000015932	Dstn	2	143915320	143943324	12544.8	-0.0445422	0.0715595	-0.622451	0.533646	0.999581
ENSMUSG00000015937	H2afy	13	56073619	56136361	1011.26	0.0604187	0.0740569	0.815842	0.414591	0.999581
ENSMUSG00000015942	Gtf2ird2	5	134184019	134224355	182.81	-0.105749	0.110341	-0.958379	0.337872	0.999581
ENSMUSG00000015943	Bola1	3	96196588	96219709	63.8868	-0.0248643	0.225197	-0.110411	0.912083	0.999581
ENSMUSG00000015944	Gatsl2	5	134099711	134144343	610.052	0.197354	0.10299	1.91625	0.0553334	0.999581
ENSMUSG00000015947	Fcgr1	3	96282909	96293969	30.9417	0.404315	0.28334	1.42696	0.153591	0.999581
ENSMUSG00000015950	Ncf1	5	134220053	134229625	62.2661	0.283388	0.22575	1.25532	0.209363	0.999581
ENSMUSG00000015957	Wnt11	7	98835112	98855195	206.085	0.231345	0.134313	1.72243	0.0849916	0.999581
ENSMUSG00000015961	Adss	1	177762962	177796511	976.14	0.0234345	0.0644229	0.36376	0.716038	0.999581
ENSMUSG00000015966	Il17rb	14	29996141	30008896	1.28122	0.454303	1.25267	0.362668	0.716853	0.999581
ENSMUSG00000015968	Cacna1d	14	30039949	30491156	518.954	0.131953	0.11744	1.12357	0.261194	0.999581
ENSMUSG00000015970	Chdh	14	30009023	30040466	6.84463	-0.511304	0.630021	-0.811566	0.417041	0.999581
ENSMUSG00000015971	Actr8	14	29978337	29993221	455.429	-0.18006	0.077909	-2.31116	0.0208243	0.999581
ENSMUSG00000015980	Lrrc27	7	139212988	139242979	32.3826	-0.203299	0.227845	-0.892272	0.372247	0.999581
ENSMUSG00000015981	Stk32c	7	139103638	139213307	7.08589	-0.436534	0.652862	-0.668646	0.503721	0.999581
ENSMUSG00000015994	Fnta	8	25998722	26015650	790.356	-0.0421685	0.0543723	-0.775551	0.438014	0.999581
ENSMUSG00000016018	Skiv2l2	13	112867780	112927380	1388.89	-0.0912197	0.0729841	-1.24986	0.211352	0.999581
ENSMUSG00000016024	Lbp	2	158306493	158332852	181.494	0.106944	0.139418	0.767075	0.443037	0.999581
ENSMUSG00000016028	Celsr1	15	85898758	86033777	648.145	-0.0865186	0.0873645	-0.990318	0.322019	0.999581
ENSMUSG00000016087	Fli1	9	32422204	32542861	423.369	-0.108692	0.123962	-0.876816	0.380587	0.999581
ENSMUSG00000016128	Stard13	5	151037510	151233836	268.202	0.157808	0.118859	1.32769	0.184281	0.999581
ENSMUSG00000016150	Tenm1	X	42527866	43429126	1.76212	1.34698	1.29313	1.04164	0.297577	0.999581
ENSMUSG00000016179	Camk1g	1	193346346	193370298	80.8647	0.156992	0.168143	0.933683	0.350468	0.999581
ENSMUSG00000016181	Diexf	1	193091104	193130272	298.775	0.062273	0.0801478	0.776978	0.437172	0.999581
ENSMUSG00000016194	Hsd11b1	1	193221634	193264075	8.49854	0.461989	0.460541	1.00314	0.315792	0.999581
ENSMUSG00000016200	Syt14	1	192891233	193035775	129.999	0.197382	0.131727	1.49842	0.134025	0.999581
ENSMUSG00000016206	H2-M3	17	37270220	37274484	5.21817	0.0245012	0.558054	0.0439047	0.96498	0.999581
ENSMUSG00000016239	Lonrf3	X	36328353	36362341	14.9483	-0.214027	0.334187	-0.64044	0.521887	0.999581
ENSMUSG00000016252	Atp5e	2	174461072	174464105	881.642	-0.0684015	0.171949	-0.397801	0.690777	0.999581
ENSMUSG00000016253	Nelfcd	2	174415804	174427502	698.774	-0.0444016	0.0792563	-0.560228	0.575324	0.999581
ENSMUSG00000016255	Tubb1	2	174450695	174457882	20.7496	-0.103116	0.382217	-0.269785	0.787326	0.999581
ENSMUSG00000016256	Ctsz	2	174427493	174439039	741.562	0.0979684	0.060714	1.61361	0.106613	0.999581
ENSMUSG00000016257	Slmo2	2	174465067	174473081	981.738	-0.025308	0.0710422	-0.356239	0.721662	0.999581
ENSMUSG00000016262	Sertad4	1	192844488	192855756	609.577	-0.0480708	0.0757322	-0.634747	0.525593	0.999581
ENSMUSG00000016308	Ube2a	X	36873900	36884222	470.146	-0.128738	0.0824206	-1.56196	0.118298	0.999581
ENSMUSG00000016319	Slc25a5	X	36795651	36798807	4716.63	-0.0591343	0.0996398	-0.593481	0.552859	0.999581
ENSMUSG00000016327	Atp1b4	X	38316184	38336769	3.90538	-0.315304	0.903671	-0.348915	0.727153	0.999581
ENSMUSG00000016344	Ppdpf	2	181187247	181188771	368.661	0.0777143	0.0741344	1.04829	0.294505	0.999581
ENSMUSG00000016346	Kcnq2	2	181075579	181135300	5.35379	0.779445	0.953901	0.817113	0.413864	0.999581
ENSMUSG00000016349	Eef1a2	2	181147653	181157014	2360.73	-0.178425	0.108819	-1.63964	0.10108	0.999581
ENSMUSG00000016356	Col20a1	2	180986535	181017540	16.267	0.619357	0.379637	1.63145	0.102796	0.999581
ENSMUSG00000016382	Pls3	X	75785654	75875182	2144.74	0.107587	0.0775516	1.38729	0.165353	0.999581
ENSMUSG00000016386	Mpped2	2	106693269	106868356	1072.48	0.0803813	0.0557241	1.44249	0.149165	0.999581
ENSMUSG00000016409	Nkap	X	37126795	37150746	523.844	-0.0719864	0.07942	-0.906402	0.364723	0.999581
ENSMUSG00000016427	Ndufa1	X	37187588	37191163	499.566	-0.0818648	0.0966065	-0.847405	0.396769	0.999581
ENSMUSG00000016458	Wt1	2	105126529	105173616	642.552	-0.0177559	0.110479	-0.160717	0.872316	0.999581
ENSMUSG00000016477	E2f3	13	29906575	29985668	803.272	-0.0854063	0.0551985	-1.54726	0.121801	0.999581
ENSMUSG00000016481	Cr1l	1	195097382	195131586	684.994	-0.0450785	0.0637591	-0.707013	0.479559	0.999581
ENSMUSG00000016487	Ppfibp1	6	146888487	147032025	2484.32	0.0769599	0.0676373	1.13783	0.255191	0.999581
ENSMUSG00000016493	Cd46	1	195036826	195092249	44.429	-0.0843299	0.251622	-0.335145	0.737515	0.999581
ENSMUSG00000016494	Cd34	1	194938819	194961279	2016.19	0.0556935	0.05575	0.998986	0.317801	0.999581
ENSMUSG00000016495	Plgrkt	19	29348599	29367390	195.694	0.0352484	0.0946896	0.372252	0.709705	0.999581
ENSMUSG00000016496	Cd274	19	29367455	29388095	18.914	0.195429	0.329726	0.5927	0.553382	0.999581
ENSMUSG00000016498	Pdcd1lg2	19	29410919	29471157	0.130886	0.299254	4.27961	0.0699257	0.944253	0.999581
ENSMUSG00000016503	Gtf3a	5	146948657	146955614	387.569	-0.00171988	0.0920994	-0.0186742	0.985101	0.999581
ENSMUSG00000016510	Mtif3	5	146951573	146963800	179.803	-0.087647	0.0999694	-0.876738	0.380629	0.999581
ENSMUSG00000016520	Lnx2	5	147016655	147076586	521.606	-0.0935415	0.101203	-0.924298	0.355331	0.999581
ENSMUSG00000016524	Il19	1	130932656	130940115	0.0821733	-0.854894	4.27961	-0.19976	0.841668	0.999581
ENSMUSG00000016526	Dyrk3	1	131127455	131138340	56.9731	0.0896186	0.225534	0.397361	0.691101	0.999581
ENSMUSG00000016528	Mapkapk2	1	131053700	131097826	2727.46	-0.00465989	0.112806	-0.0413089	0.96705	0.999581
ENSMUSG00000016534	Lamp2	X	38401357	38456454	4126.09	0.00796561	0.0725957	0.109726	0.912627	0.999581
ENSMUSG00000016541	Atxn10	15	85336381	85463836	2648.02	0.0579234	0.043739	1.3243	0.185405	0.999581
ENSMUSG00000016552	Foxred2	15	77940522	77956722	60.3353	0.166081	0.19425	0.854984	0.39256	0.999581
ENSMUSG00000016554	Eif3d	15	77958998	77970824	1801.54	0.01751	0.0469786	0.372723	0.709354	0.999581
ENSMUSG00000016559	H3f3b	11	116021912	116027962	5473.6	-0.00570986	0.0659344	-0.086599	0.93099	0.999581
ENSMUSG00000016619	Nup50	15	84923428	84942955	1121.84	-0.0382342	0.0555959	-0.687717	0.491631	0.999581
ENSMUSG00000016624	Phf21b	15	84785381	84856049	22.8034	-0.103763	0.375583	-0.276272	0.782339	0.999581
ENSMUSG00000016637	Ift27	15	78159465	78174108	120.125	0.0404816	0.123534	0.327696	0.743142	0.999581
ENSMUSG00000016756	Cmah	13	24327420	24477285	20.4992	-0.0366629	0.350185	-0.104696	0.916617	0.999581
ENSMUSG00000016757	Ttll12	15	83575119	83595157	537.542	0.187989	0.0896881	2.09603	0.0360796	0.999581
ENSMUSG00000016758	Bik	15	83526862	83544635	75.3555	-0.0738313	0.245079	-0.301255	0.76322	0.999581
ENSMUSG00000016763	Scube1	15	83602583	83725021	892.151	0.198197	0.105928	1.87106	0.0613375	0.999581
ENSMUSG00000016831	Tox4	14	52279146	52296391	1217.66	0.00203	0.0464516	0.0437015	0.965142	0.999581
ENSMUSG00000016833	Mrps18c	5	100798627	100804471	261.673	-0.115063	0.105873	-1.08681	0.277122	0.999581
ENSMUSG00000016918	Sulf1	1	12692277	12861192	3574.09	0.177365	0.249647	0.710464	0.477417	0.999581
ENSMUSG00000016921	Srsf6	2	162931528	162937121	5386.52	-0.00625998	0.0558076	-0.112171	0.910688	0.999581
ENSMUSG00000016933	Plcg1	2	160731300	160775760	1715.46	0.0395289	0.071173	0.555391	0.578627	0.999581
ENSMUSG00000016940	Kctd2	11	115420128	115431274	299.989	0.0480954	0.117548	0.409156	0.682425	0.999581
ENSMUSG00000016942	Tmprss6	15	78439668	78468634	1.21048	0.0483161	1.45477	0.0332123	0.973505	0.999581
ENSMUSG00000016946	Kctd5	17	24047734	24073485	545.972	0.0176723	0.09537	0.185302	0.852992	0.999581
ENSMUSG00000016982	Pom121l2	13	21981194	21988734	0.573564	0.848084	2.08076	0.407585	0.683579	0.999581
ENSMUSG00000016984	Etaa1	11	17938756	17953875	425.824	-0.0626824	0.080569	-0.777997	0.436571	0.999581
ENSMUSG00000016995	Matn4	2	164389393	164405160	137.034	0.0581525	0.260194	0.223497	0.823149	0.999581
ENSMUSG00000017002	Slpi	2	164354070	164389095	1.15466	0.0900193	1.38799	0.0648557	0.948289	0.999581
ENSMUSG00000017007	Rbpjl	2	164403141	164415448	4.76087	-1.12018	0.61605	-1.81832	0.0690157	0.999581
ENSMUSG00000017009	Sdc4	2	164424247	164443887	416.818	-0.0467494	0.117436	-0.398083	0.690569	0.999581
ENSMUSG00000017057	Il13ra1	X	36112110	36171259	778.708	0.0214168	0.0804468	0.266223	0.790067	0.999581
ENSMUSG00000017119	Nbr1	11	101552149	101581951	2395.72	-0.0403094	0.0449912	-0.895939	0.370285	0.999581
ENSMUSG00000017132	Cyth1	11	118132019	118248592	519.916	0.00532057	0.0825713	0.0644361	0.948623	0.999581
ENSMUSG00000017144	Rnd3	2	51130438	51149111	777.944	0.0873841	0.122895	0.711047	0.477055	0.999581
ENSMUSG00000017146	Brca1	11	101488764	101551955	599.373	-0.189857	0.0739533	-2.56725	0.0102508	0.999581
ENSMUSG00000017167	Cntnap1	11	101170523	101190724	41.9299	-0.0348197	0.201678	-0.17265	0.862927	0.999581
ENSMUSG00000017176	Nt5c3b	11	100422321	100441808	641.921	0.00282735	0.0898572	0.0314649	0.974899	0.999581
ENSMUSG00000017188	Coa3	11	101277968	101279114	404.695	0.00700991	0.111962	0.0626097	0.950077	0.999581
ENSMUSG00000017195	Zpbp2	11	98551097	98558665	2.246	-1.06634	0.93258	-1.14344	0.252858	0.999581
ENSMUSG00000017204	Gsdma	11	98664351	98677708	0.183696	-0.277805	4.27961	-0.0649136	0.948243	0.999581
ENSMUSG00000017210	Med24	11	98704591	98729435	883.307	-0.010851	0.0767103	-0.141454	0.887512	0.999581
ENSMUSG00000017211	Gsdma2	11	98646759	98657964	0.0699306	0.23436	4.27394	0.0548345	0.95627	0.999581
ENSMUSG00000017221	Psmd3	11	98682554	98695979	1821.31	-0.00958062	0.0723959	-0.132337	0.894718	0.999581
ENSMUSG00000017264	Exosc10	4	148558429	148582401	1290.38	-0.0364472	0.0779842	-0.467366	0.640238	0.999581
ENSMUSG00000017286	Glod4	11	76120987	76243725	775.43	-0.0814078	0.0692848	-1.17497	0.240005	0.999581
ENSMUSG00000017288	Vps53	11	76046226	76179647	548.756	0.00393679	0.0708082	0.055598	0.955662	0.999581
ENSMUSG00000017291	Taok1	11	77529162	77607815	2696.76	-0.172214	0.074466	-2.31265	0.0207421	0.999581
ENSMUSG00000017299	Dnttip1	2	164745983	164768607	319.598	-0.0175629	0.0759874	-0.23113	0.817214	0.999581
ENSMUSG00000017300	Tnnc2	2	164777161	164779967	3.10291	-0.832961	1.43546	-0.580274	0.56173	0.999581
ENSMUSG00000017307	Acot8	2	164792768	164804882	66.4867	-0.0533792	0.185964	-0.28704	0.774082	0.999581
ENSMUSG00000017309	Cd300lg	11	102041509	102055620	46.1643	0.114822	0.261874	0.438461	0.661052	0.999581
ENSMUSG00000017310	Spint4	2	164698501	164702453	0.699583	0.948409	1.72307	0.55042	0.582032	0.999581
ENSMUSG00000017314	Mpp2	11	102057015	102088515	469.078	0.0695344	0.083793	0.829835	0.406632	0.999581
ENSMUSG00000017344	Vtn	11	78499091	78502324	0.632116	0.889854	2.01408	0.441815	0.658623	0.999581
ENSMUSG00000017376	Nlk	11	78567168	78697373	708.296	-0.0483027	0.0559327	-0.863586	0.387815	0.999581
ENSMUSG00000017386	Traf4	11	78158499	78165589	626.38	0.0129044	0.0606836	0.212651	0.831599	0.999581
ENSMUSG00000017390	Aldoc	11	78322968	78327781	127.327	-0.00934733	0.174629	-0.0535269	0.957312	0.999581
ENSMUSG00000017400	Stac2	11	98036623	98053462	46.2783	-0.140184	0.223039	-0.628518	0.529665	0.999581
ENSMUSG00000017404	Rpl19	11	98026710	98030492	6513.67	0.0152474	0.0794817	0.191835	0.847871	0.999581
ENSMUSG00000017405	Nek8	11	78166106	78176675	154.359	0.0234668	0.135987	0.172566	0.862992	0.999581
ENSMUSG00000017412	Cacnb4	2	52428320	52676831	33.2315	0.05887	0.256569	0.229452	0.818518	0.999581
ENSMUSG00000017417	Plxdc1	11	97923238	97986444	6.55858	0.399324	0.608454	0.656293	0.511636	0.999581
ENSMUSG00000017418	Arl5b	2	15049395	15082456	1382.67	-0.0567085	0.0627814	-0.903269	0.366383	0.999581
ENSMUSG00000017421	Zfp207	11	80383279	80405733	3240.96	-0.0132748	0.0905905	-0.146537	0.883498	0.999581
ENSMUSG00000017428	Psmd11	11	80428615	80473248	1539.68	-0.0791678	0.065982	-1.19984	0.230201	0.999581
ENSMUSG00000017446	C1qtnf1	11	118428203	118449963	152.568	0.0586602	0.129563	0.452752	0.650727	0.999581
ENSMUSG00000017453	Pipox	11	77880615	77894096	37.3652	-0.312055	0.212178	-1.47072	0.141366	0.999581
ENSMUSG00000017466	Timp2	11	118301069	118355740	2580.31	0.00760636	0.0650594	0.116914	0.906928	0.999581
ENSMUSG00000017478	Zc3h18	8	122376609	122417360	1224.79	-0.0346483	0.0710095	-0.487939	0.625593	0.999581
ENSMUSG00000017485	Top2b	14	16365179	16430787	4645.1	-0.0863352	0.0796667	-1.08371	0.278495	0.999581
ENSMUSG00000017491	Rarb	14	16430842	16575472	504.067	0.0767085	0.0631054	1.21556	0.224152	0.999581
ENSMUSG00000017493	Igfbp4	11	99041244	99054392	4238.88	0.136993	0.0812328	1.68642	0.0917143	0.999581
ENSMUSG00000017499	Cdc6	11	98907801	98923940	386.196	-0.167485	0.0716472	-2.33763	0.0194063	0.999581
ENSMUSG00000017548	Suz12	11	79993106	80034123	1970.65	-0.0725461	0.0598045	-1.21305	0.225109	0.999581
ENSMUSG00000017550	Atad5	11	80089400	80135794	507.897	-0.147548	0.0800918	-1.84224	0.0654406	0.999581
ENSMUSG00000017561	Crlf3	11	80046493	80080991	431.517	0.020642	0.0724191	0.285036	0.775617	0.999581
ENSMUSG00000017607	Tns4	11	99065678	99089306	3.22872	0.781636	0.742441	1.05279	0.292437	0.999581
ENSMUSG00000017615	Tnfaip1	11	78522850	78536332	1899.82	0.00566828	0.0704923	0.0804098	0.935911	0.999581
ENSMUSG00000017631	Abr	11	76416734	76622314	1349.11	0.0512455	0.0526633	0.973078	0.330515	0.999581
ENSMUSG00000017639	Rab11fip4	11	79591212	79698023	36.7	0.32843	0.357253	0.91932	0.357928	0.999581
ENSMUSG00000017652	Cd40	2	165055627	165072948	52.641	0.31481	0.204138	1.54215	0.123038	0.999581
ENSMUSG00000017664	Slc35c2	2	165276554	165287869	272.373	0.0786609	0.132354	0.594323	0.552296	0.999581
ENSMUSG00000017667	Zfp334	2	165374264	165388259	797.607	-0.0200446	0.065383	-0.306572	0.759169	0.999581
ENSMUSG00000017670	Elmo2	2	165288031	165326479	770.046	0.0119022	0.0703553	0.169172	0.865661	0.999581
ENSMUSG00000017677	Wsb1	11	79239372	79254671	2602.34	-0.00107793	0.0593699	-0.0181562	0.985514	0.999581
ENSMUSG00000017679	Ttpal	2	163602314	163619013	561.883	-0.0173596	0.0997019	-0.174115	0.861775	0.999581
ENSMUSG00000017686	Rhot1	11	80209019	80267907	1181.73	-0.0866175	0.0476837	-1.8165	0.0692936	0.999581
ENSMUSG00000017688	Hnf4g	3	3508030	3658052	0.157064	0.323943	4.27322	0.0758078	0.939572	0.999581
ENSMUSG00000017692	Rhbdl3	11	80300912	80355955	31.0712	0.332568	0.3155	1.0541	0.291837	0.999581
ENSMUSG00000017697	Ada	2	163726584	163750239	30.9971	-0.0861592	0.258943	-0.332734	0.739335	0.999581
ENSMUSG00000017707	Serinc3	2	163623272	163645131	4448.39	0.0159198	0.0462606	0.344132	0.730747	0.999581
ENSMUSG00000017713	Tha1	11	117867952	117873481	34.5709	0.0309233	0.26015	0.118867	0.905381	0.999581
ENSMUSG00000017715	Pgs1	11	117986292	118024011	301.529	0.0676375	0.137806	0.490816	0.623557	0.999581
ENSMUSG00000017716	Birc5	11	117849251	117855743	1014.79	-0.0945321	0.108514	-0.871155	0.383669	0.999581
ENSMUSG00000017718	Afmid	11	117825924	117839908	171.54	-0.0886894	0.15373	-0.576918	0.563995	0.999581
ENSMUSG00000017721	Pigt	2	164497520	164508301	1463.08	0.0071692	0.0693407	0.103391	0.917653	0.999581
ENSMUSG00000017723	Wfdc2	2	164562413	164568510	17.5276	0.42588	0.627918	0.678241	0.497619	0.999581
ENSMUSG00000017724	Etv4	11	101769742	101785371	145.989	-0.0267005	0.186449	-0.143205	0.886128	0.999581
ENSMUSG00000017734	Dbndd2	2	164486106	164493319	91.0906	-0.025205	0.193503	-0.130256	0.896364	0.999581
ENSMUSG00000017737	Mmp9	2	164940780	164955850	6.50629	-0.0953689	0.549386	-0.173592	0.862186	0.999581
ENSMUSG00000017740	Slc12a5	2	164960802	164999731	35.0073	0.38155	0.217722	1.75246	0.079695	0.999581
ENSMUSG00000017747	Ghdc	11	100766032	100770957	149.645	0.0753785	0.15661	0.481314	0.630293	0.999581
ENSMUSG00000017754	Pltp	2	164839518	164857711	82.5442	0.466452	0.218932	2.13058	0.0331238	0.999581
ENSMUSG00000017756	Slc12a7	13	73763697	73816743	1535.86	-0.0169558	0.103179	-0.164334	0.869469	0.999581
ENSMUSG00000017760	Ctsa	2	164832873	164841032	2132.86	-0.000802076	0.0603312	-0.0132946	0.989393	0.999581
ENSMUSG00000017764	Zswim1	2	164822686	164826871	103.629	-0.0998148	0.152761	-0.653407	0.513494	0.999581
ENSMUSG00000017767	Spata25	2	164826389	164828537	0.480469	-1.56535	2.3646	-0.661993	0.507975	0.999581
ENSMUSG00000017774	Myo1c	11	75650504	75673910	2764.26	0.0107181	0.0732199	0.146382	0.88362	0.999581
ENSMUSG00000017776	Crk	11	75679259	75706908	2756.88	-0.041635	0.0577832	-0.720538	0.471194	0.999581
ENSMUSG00000017778	Cox7c	13	86044816	86046904	2300.97	-0.0340972	0.0772881	-0.44117	0.65909	0.999581
ENSMUSG00000017781	Pitpna	11	75588097	75628804	1732.9	0.0104423	0.0857781	0.121736	0.903108	0.999581
ENSMUSG00000017801	Mlx	11	101087277	101092207	259.914	0.0457266	0.0961695	0.475479	0.634445	0.999581
ENSMUSG00000017802	Fam134c	11	101096322	101119893	740.385	-0.0444072	0.104572	-0.424656	0.671087	0.999581
ENSMUSG00000017817	Jph2	2	163336242	163397993	3531.11	-0.0993472	0.115703	-0.858643	0.390538	0.999581
ENSMUSG00000017830	Dhx58	11	100694884	100704271	12.7006	0.329761	0.35175	0.937487	0.348508	0.999581
ENSMUSG00000017831	Rab5a	17	53479234	53507671	1475.38	0.0312924	0.050691	0.617316	0.537026	0.999581
ENSMUSG00000017832	Hspb9	11	100713850	100714575	0.205252	0.25981	4.27645	0.0607537	0.951555	0.999581
ENSMUSG00000017837	Nkiras2	11	100619244	100627607	575.383	0.0175176	0.0882697	0.198455	0.842689	0.999581
ENSMUSG00000017843	Ppp2r5c	12	110485739	110583061	2390.42	-0.0614901	0.0442238	-1.39043	0.164399	0.999581
ENSMUSG00000017858	Ift52	2	163017354	163046141	559.689	0.0097203	0.0669799	0.145123	0.884614	0.999581
ENSMUSG00000017868	Sgk2	2	162987330	163014127	0.247291	-0.239397	4.27432	-0.0560083	0.955335	0.999581
ENSMUSG00000017897	Eya2	2	165595032	165771727	15.7786	1.36979	0.880192	1.55624	0.11965	0.999581
ENSMUSG00000017929	B4galt5	2	167298444	167349183	865.08	0.0300094	0.058913	0.509385	0.610482	0.999581
ENSMUSG00000017943	Gdap1l1	2	163438476	163455324	4.65959	0.309838	0.620049	0.4997	0.617286	0.999581
ENSMUSG00000017950	Hnf4a	2	163506808	163572910	0.078565	0.844216	4.27708	0.197382	0.843529	0.999581
ENSMUSG00000017969	Ptgis	2	167191805	167240604	338.006	0.0728861	0.132196	0.55135	0.581393	0.999581
ENSMUSG00000017978	Cadps2	6	23262773	23839421	69.8447	0.0779969	0.245766	0.317363	0.750968	0.999581
ENSMUSG00000017999	Ddx27	2	167015193	167034947	579.168	-0.110795	0.0993742	-1.11492	0.264883	0.999581
ENSMUSG00000018001	Cyth3	5	143622447	143710250	1124.81	-0.0508367	0.0741188	-0.685881	0.492788	0.999581
ENSMUSG00000018008	Cyth4	15	78597047	78622019	71.3508	0.256112	0.162303	1.57798	0.11457	0.999581
ENSMUSG00000018012	Rac3	11	120721470	120723969	33.1835	0.0223627	0.267913	0.0834701	0.933478	0.999581
ENSMUSG00000018040	Rrp7a	15	83113433	83122801	672.913	-0.0556032	0.0627441	-0.88619	0.375515	0.999581
ENSMUSG00000018042	Cyb5r3	15	83153494	83172592	1668.24	0.0381835	0.0720432	0.530009	0.596106	0.999581
ENSMUSG00000018068	Ints2	11	86210681	86257575	577.653	0.036729	0.0767861	0.478329	0.632416	0.999581
ENSMUSG00000018076	Med13l	5	118560679	118765438	1039.04	-0.108743	0.0694563	-1.56564	0.117433	0.999581
ENSMUSG00000018102	Hist1h2bc	13	23684199	23692488	214.898	0.255735	0.121528	2.10433	0.0353497	0.999581
ENSMUSG00000018126	Baiap2l2	15	79258195	79285537	50.0747	-0.15693	0.199022	-0.788505	0.430402	0.999581
ENSMUSG00000018143	Mafk	5	139791513	139802653	305.932	0.0371563	0.113866	0.326315	0.744186	0.999581
ENSMUSG00000018160	Med1	11	98152154	98193293	1293.9	-0.0508591	0.065604	-0.775243	0.438196	0.999581
ENSMUSG00000018166	Erbb3	10	128567523	128589652	355.038	0.16802	0.12546	1.33923	0.180496	0.999581
ENSMUSG00000018167	Stard3	11	98358368	98381112	322.925	-0.0130751	0.105145	-0.124354	0.901035	0.999581
ENSMUSG00000018168	Ikzf3	11	98464902	98546031	1.00135	1.899	1.60252	1.18501	0.236013	0.999581
ENSMUSG00000018169	Mfng	15	78755882	78773475	95.0779	0.05988	0.181896	0.3292	0.742004	0.999581
ENSMUSG00000018171	Vmp1	11	86583865	86683836	754.492	-0.0132006	0.0737969	-0.178877	0.858034	0.999581
ENSMUSG00000018189	Uchl5	1	143777272	143807466	559.738	-0.0832777	0.143534	-0.580195	0.561783	0.999581
ENSMUSG00000018196	Glrx2	1	143716338	143749676	402.808	-0.0457055	0.08143	-0.561287	0.574602	0.999581
ENSMUSG00000018199	Trove2	1	143750790	143777068	1458.3	-0.072621	0.0608522	-1.1934	0.232713	0.999581
ENSMUSG00000018209	Stk4	2	164070322	164155524	982.438	-0.00365537	0.0603638	-0.0605556	0.951713	0.999581
ENSMUSG00000018211	Wfdc15b	2	164214454	164221660	0.0488067	-0.277821	4.27961	-0.0649174	0.94824	0.999581
ENSMUSG00000018217	Pmp22	11	63128982	63159547	693.711	-0.00953805	0.0861298	-0.11074	0.911822	0.999581
ENSMUSG00000018238	Gdf9	11	53431023	53437904	8.24973	0.181028	0.453005	0.399615	0.68944	0.999581
ENSMUSG00000018239	Zcchc10	11	53324679	53333301	92.9061	0.15548	0.150795	1.03107	0.302509	0.999581
ENSMUSG00000018259	Prl8a2	13	27345683	27354216	0.0447868	-0.277826	4.27961	-0.0649186	0.948239	0.999581
ENSMUSG00000018286	Psmb6	11	70525367	70527858	1372.63	0.0174132	0.0533769	0.326232	0.744249	0.999581
[truncated: 46,796 more rows]
