# Supplementary material for: Increased dosage of DYRK1A leads to congenital heart defects in a mouse model of Down syndrome
Source: Sci Transl Med. Author manuscript; Available in PMC 2024 Feb 16. (PMC7615651; doi:10.1126/scitranslmed.add6883)
Supplement: Table S5 [file EMS193971-supplement-Table_S5.xlsx]

## Sheet: Readme
RNAseq Ts1Rhr vs WT
Samples:
5 WT E13.5 mouse hearts
5 Ts1Rhr E13.5 mouse hearts
TPM_all_genes_all_samples
Columns	Meaning
ensembl_gene_id	Gene ID in Ensembl
external_gene_name	Gene symbol in MGI
WT_1 (M)	WT mouse embryonic heart 1, male
WT_2 (F)	WT mouse embryonic heart 2, female
WT_3 (F)	WT mouse embryonic heart 3, female
WT_4 (M)	WT mouse embryonic heart 4, male
WT_5 (F)	WT mouse embryonic heart 5, female
Ts1Rhr_1 (M)	Ts1Rhr mouse embryonic heart 1, male
Ts1Rhr_2 (F)	Ts1Rhr mouse embryonic heart 2, female
Ts1Rhr_3 (F)	Ts1Rhr mouse embryonic heart 3, female
Ts1Rhr_4 (M)	Ts1Rhr mouse embryonic heart 4, male
Ts1Rhr_5 (F)	Ts1Rhr mouse embryonic heart 5, female
MeanTPM_WT	average of TPM values across the 5 WT samples
MeanTPM_Ts1Rhr	average of TPM values across the 5 Ts1Rhr samples
DESeq2
Columns	Meaning
ensembl_gene_id	Gene ID in Ensembl
external_gene_name	Gene symbol in MGI
chromosome_name	Name of chromosome on which gene is located
start_position	Start position of gene
end_position	End position of gene
baseMean	Average of the normalized counts taken over all samples
log2FoldChange	Log2 fold change between Ts1Rhr and WT samples
lfcSE	Standard error of the log2FoldChange estimate
stat	Wald statistic
pvalue	Wald test p-value
padj	Benjamini-Hochberg adjusted p-value
NA, not applicable
	Significantly upregulated gene (padj <0.05)
	Significantly downregulated gene (padj <0.05)
Gene	Genes on Mmu16 in three copies in Ts1Rhr mice

## Sheet: TPM_all_genes_all_samples
ensembl_gene_id	external_gene_name	WT_1 (M)	WT_2 (F)	WT_3 (F)	WT_4 (M)	WT_5 (F)	Ts1Rhr_1 (M)	Ts1Rhr_2 (F)	Ts1Rhr_3 (F)	Ts1Rhr_4 (M)	Ts1Rhr_5 (F)	MeanTPM_WT	MeanTPM_Ts1Rhr
ENSMUSG00000000001	Gnai3	54.83	49.7	66.55	35.35	70.29	47.54	46.14	66.36	76.04	81.52	55.344	63.52
ENSMUSG00000000003	Pbsn	0	0	0	0	0	0	0	0	0	0	0	0
ENSMUSG00000000028	Cdc45	18.13	20.08	22.11	11.89	18.16	18.55	17.58	21.27	19.23	17.51	18.074	18.828
ENSMUSG00000000031	H19	7433.68	7074.97	7254.69	7031.24	7157.45	7389.96	7249.19	7505.52	7138.04	6953.45	7190.41	7247.23
ENSMUSG00000000037	Scml2	5.67	5.22	4.65	4.44	5.67	5.97	3.55	5.34	6.56	5.31	5.13	5.346
ENSMUSG00000000049	Apoh	0	0	0	0	0.45	0.2	0	0	0	0.15	0.09	0.07
ENSMUSG00000000056	Narf	23.54	24.79	28.87	19.57	38.14	25.88	23.4	28.39	29.42	32.42	26.982	27.902
ENSMUSG00000000058	Cav2	17.32	14.69	14.22	8.36	24.12	16.56	18.36	13.28	22.66	23.14	15.742	18.8
ENSMUSG00000000078	Klf6	32.66	32.48	31.09	25.09	29.96	30.74	33.46	28.35	33.75	36.78	30.256	32.616
ENSMUSG00000000085	Scmh1	57.18	62.2	73.16	46.93	68.69	61.2	55.39	70.6	60.3	61.42	61.632	61.782
ENSMUSG00000000088	Cox5a	300.46	303.2	456.11	199.21	536.64	346.53	262.42	560.39	480.66	493.71	359.124	428.742
ENSMUSG00000000093	Tbx2	9.21	8.67	10.17	6.46	11.56	5.65	7.28	6.85	12.66	12.34	9.214	8.956
ENSMUSG00000000094	Tbx4	2.32	1.03	2.96	1.53	1.55	0.25	1.05	0.03	2.24	2.56	1.878	1.226
ENSMUSG00000000103	Zfy2	0	0	0	0.05	0	0	0	0	0	0	0.01	0
ENSMUSG00000000120	Ngfr	3.2	3.09	4.11	1.66	4.08	2.83	2.94	4.39	4.66	5.64	3.228	4.092
ENSMUSG00000000125	Wnt3	0	0	0	0	0	0	0	0.07	0.1	0.06	0	0.046
ENSMUSG00000000126	Wnt9a	1.7	1.86	3	1.27	3.2	2.09	1.96	3.63	2.92	3.1	2.206	2.74
ENSMUSG00000000127	Fer	15.38	16.24	18.02	15.07	15.57	13.73	16.14	14.77	15.87	18.12	16.056	15.726
ENSMUSG00000000131	Xpo6	33.13	34.44	41.12	36.95	40.62	32.56	36.15	41.57	42.41	40.11	37.252	38.56
ENSMUSG00000000134	Tfe3	14.94	17.47	20.29	9.87	21.35	12.59	15.47	21.9	20.81	17.79	16.784	17.712
ENSMUSG00000000142	Axin2	5.25	7.76	6.39	5.24	6.07	4.86	6.26	7.23	9.23	8.12	6.142	7.14
ENSMUSG00000000148	Brat1	4.81	5.3	7	2.75	8.96	5.7	4.13	10.18	9.06	9.03	5.764	7.62
ENSMUSG00000000149	Gna12	36.82	39.47	48.01	30.4	49.39	39.44	31.66	59.22	53.05	51.56	40.818	46.986
ENSMUSG00000000154	Slc22a18	0.55	0.35	0.55	0.11	0.64	0.3	0.26	0.57	1.28	0.97	0.44	0.676
ENSMUSG00000000157	Itgb2l	0	0	0	0	0.04	0	0.03	0.04	0	0.1	0.008	0.034
ENSMUSG00000000159	Igsf5	0	0.07	0.13	0.09	0.12	0	0.41	0	0.14	0.33	0.082	0.176
ENSMUSG00000000167	Pih1d2	1.83	0.67	1.06	2.36	2.72	1.76	1.87	1.98	1.39	1.12	1.728	1.624
ENSMUSG00000000168	Dlat	76.06	79.95	105.35	56.52	109.54	81.64	65.84	125.27	113.8	115.55	85.484	100.42
ENSMUSG00000000171	Sdhd	161.22	163.4	230.64	100.21	269.34	175.84	131.13	286.41	252.36	248.08	184.962	218.764
ENSMUSG00000000182	Fgf23	0.62	0.52	0.79	0.55	0.89	1.04	1.39	0.99	0.45	0.89	0.674	0.952
ENSMUSG00000000183	Fgf6	0.2	0.17	0.12	0.11	0.28	0.18	0.1	0.17	0.16	0.07	0.176	0.136
ENSMUSG00000000184	Ccnd2	127.68	137.54	160.54	93.38	137.83	129.78	117.24	167.54	147.95	155.71	131.394	143.644
ENSMUSG00000000194	Gpr107	24.22	25.48	26.96	16.46	25.09	19.32	21.46	29.09	22.5	27.44	23.642	23.962
ENSMUSG00000000197	Nalcn	0.29	0.19	0.26	0.22	0.33	0.07	0.12	0.1	0.51	0.43	0.258	0.246
ENSMUSG00000000202	Btbd17	0.06	0.06	0.28	0	0.23	0	0	0.06	0	0.03	0.126	0.018
ENSMUSG00000000204	Slfn4	0.08	0	0.13	0.04	0.16	0.08	0.04	0.16	0.05	0.05	0.082	0.076
ENSMUSG00000000214	Th	0.42	0.11	0.45	0.31	1.21	0.34	0.21	0.09	0.85	1.24	0.5	0.546
ENSMUSG00000000215	Ins2	0.35	0.87	0.33	0.44	0.31	0	0	0	0	0	0.46	0
ENSMUSG00000000216	Scnn1g	0.1	0	0.03	0.05	0.12	0.11	0.03	0.03	0.1	0.09	0.06	0.072
ENSMUSG00000000223	Drp2	0.92	1	1.76	1.1	1.2	0.82	0.86	1.22	1.38	2.01	1.196	1.258
ENSMUSG00000000244	Tspan32	0.46	1.28	1.52	0.57	1.7	2.22	1.43	1.42	1.1	1.49	1.106	1.532
ENSMUSG00000000247	Lhx2	0.1	0.18	0.44	0.1	0.13	0.86	0.43	0.25	0.2	0.45	0.19	0.438
ENSMUSG00000000248	Clec2g	0	0	0	0	0	0	0	0	0	0	0	0
ENSMUSG00000000253	Gmpr	53.12	49.46	68.1	34.47	75.02	64.71	40.79	86.99	75.38	72.52	56.034	68.078
ENSMUSG00000000263	Glra1	0	0	0	0	0.05	0	0	0	0	0	0.01	0
ENSMUSG00000000266	Mid2	20.89	23.57	24.59	18.83	21.77	23.21	21.65	27.5	25.58	26.05	21.93	24.798
ENSMUSG00000000275	Trim25	11.32	13.21	16.37	9.86	16.9	11.61	12.93	19.26	15.3	16.6	13.532	15.14
ENSMUSG00000000276	Dgke	6.4	6.35	7.59	3.91	8	6.17	5.28	8.71	7.36	7.17	6.45	6.938
ENSMUSG00000000278	Scpep1	27.23	26.69	29.71	23.68	39.15	22.73	24.73	35.29	39.82	39.68	29.292	32.45
ENSMUSG00000000282	Mnt	13.86	15.55	14	17.05	13.64	10.16	13.54	13.67	12.55	12.41	14.82	12.466
ENSMUSG00000000290	Itgb2	0.91	1.12	1.16	0.53	1.36	0.95	1.51	1.07	1.51	1.4	1.016	1.288
ENSMUSG00000000295	Hddc2	23.29	24.7	29.44	24.85	26.27	24.35	24.87	27.1	29.8	30.25	25.71	27.274
ENSMUSG00000000296	Tpd52l1	5.72	4.99	6.13	2.97	6.73	5.27	5.63	6.45	6.03	7.98	5.308	6.272
ENSMUSG00000000301	Pemt	3.39	4.39	5.39	1.82	4.77	5.82	3.45	5.22	3.79	2.65	3.952	4.186
ENSMUSG00000000303	Cdh1	2.95	0.85	1.78	2.54	2.74	0.03	1.08	0	2.86	3.8	2.172	1.554
ENSMUSG00000000305	Cdh4	1.49	0.91	1.52	1.39	1.71	1.18	0.84	1.17	1.38	1.85	1.404	1.284
ENSMUSG00000000308	Ckmt1	0.48	0.07	0.36	0.1	1.04	0.26	0.29	0.14	0.81	0.59	0.41	0.418
ENSMUSG00000000317	Bcl6b	13.79	12.84	16.87	11.3	17.94	16.45	14.58	19.79	19.42	20.51	14.548	18.15
ENSMUSG00000000318	Clec10a	0	0	0	0	0.62	0.24	0.15	0	0.66	0.32	0.124	0.274
ENSMUSG00000000320	Alox12	1.56	1.77	1.03	0.88	2.18	0.97	1.65	1.67	1.48	2.16	1.484	1.586
ENSMUSG00000000325	Arvcf	17.76	18.61	22.98	16.65	28.43	21.21	19.98	25.88	27.35	23.11	20.886	23.506
ENSMUSG00000000326	Comt	37.91	36.97	48.96	26.89	47.89	38.22	33.66	53.34	47.38	50.59	39.724	44.638
ENSMUSG00000000339	Rtca	23.93	23.67	27.99	16.97	28.87	23.94	21.05	35.07	32.1	27.98	24.286	28.028
ENSMUSG00000000340	Dbt	23.03	23.98	26.86	20.4	31.1	24.61	20.73	31.3	27.45	28.5	25.074	26.518
ENSMUSG00000000346	Dazap2	106.05	113.33	121.17	95.71	142.17	107.46	100.65	139.53	126.82	132.57	115.686	121.406
ENSMUSG00000000355	Mcts1	38.62	38.4	39.03	22.92	38.48	33.6	32.38	42.39	37.81	44.8	35.49	38.196
ENSMUSG00000000359	Rem1	4.13	4.6	7.52	4.27	8	5.57	5.89	8.36	6.35	8.06	5.704	6.846
ENSMUSG00000000365	Rnf17	1.09	1.53	1.39	0.83	1.69	2.31	1.58	2.15	2.54	1.71	1.306	2.058
ENSMUSG00000000374	Trappc10	13.07	13.33	16.48	9.17	15.95	13.03	10.91	19.41	17.28	17.09	13.6	15.544
ENSMUSG00000000378	Ccm2	23.46	18.18	24.09	13.18	24.41	17.38	20.01	26.71	28.38	25.69	20.664	23.634
ENSMUSG00000000381	Wap	0	0	0	0	0	0	0	0	0	0	0	0
ENSMUSG00000000384	Tbrg4	32.59	25.69	39	22.36	37.28	27.04	25.33	49.09	37.39	37.03	31.384	35.176
ENSMUSG00000000385	Tmprss2	0.15	0.16	0.15	0.22	0.34	0.03	0.08	0	0.59	0.78	0.204	0.296
ENSMUSG00000000386	Mx1	0.07	0.11	0.04	0.15	0.06	0.14	0.29	0.3	0.04	0.43	0.086	0.24
ENSMUSG00000000392	Fap	6.45	2.08	3.12	3.38	5.76	1.06	2.32	0.8	6.19	7.06	4.158	3.486
ENSMUSG00000000394	Gcg	0.2	0	0	0	0	0	0	0	0	0	0.04	0
ENSMUSG00000000399	Ndufa9	104.07	112.38	146.15	80.97	182.28	111.07	94.29	184.9	162	158.04	125.17	142.06
ENSMUSG00000000402	Egfl6	9.83	8.86	9.86	8.01	9.07	5.68	8.38	4.82	10.61	14.54	9.126	8.806
ENSMUSG00000000409	Lck	3.76	2.23	3.48	2.46	3.58	5.25	5.28	4.32	4.98	4.34	3.102	4.834
ENSMUSG00000000411	Tssk3	0	0	0	0	0	0	0	0	0	0	0	0
ENSMUSG00000000416	Cttnbp2	3.87	4.95	5.58	4.54	4.76	4.72	5.28	4.46	4.88	5.73	4.74	5.014
ENSMUSG00000000420	Galnt1	73.42	72.87	82.57	52.5	78.9	75.97	70.97	87.58	87.72	88.08	72.052	82.064
ENSMUSG00000000435	Myf5	0	0	0	0	0	0	0	0	0	0.13	0	0.026
ENSMUSG00000000439	Mkrn2	5.11	8.06	8.71	7.65	7.87	7.58	7.84	13.16	6.67	10.67	7.48	9.184
ENSMUSG00000000440	Pparg	1.45	1.5	1.17	0.57	2.09	1.92	2.79	1.44	1.18	1.94	1.356	1.854
ENSMUSG00000000441	Raf1	66.2	64.19	84.61	54.73	92.29	65.58	58.87	86.31	89.16	87.83	72.404	77.55
ENSMUSG00000000486	2001-09-01	20.17	16.5	20.65	19.63	18.93	16.48	19.69	24.6	16.39	20.58	19.176	19.548
ENSMUSG00000000489	Pdgfb	4.73	3.82	5.21	2.54	8.79	4.97	3.08	7.6	4.87	8.77	5.018	5.858
ENSMUSG00000000530	Acvrl1	4.85	4.2	5.34	2.01	10.86	4.09	4.32	8.31	7.53	8.98	5.452	6.646
ENSMUSG00000000531	Grasp	7.34	7.43	6.56	6.97	7.88	7.73	6.56	8.84	8.43	10.6	7.236	8.432
ENSMUSG00000000532	Acvr1b	15.04	14.72	19.1	11.19	24.3	15.51	13.36	24.03	20.82	21.45	16.87	19.034
ENSMUSG00000000538	Tom1l2	16.45	18.87	25.24	10.86	26.94	18.63	15.11	29.6	22.77	26.96	19.672	22.614
ENSMUSG00000000544	Gpa33	0	0.05	0	0.06	0	0.15	0.04	0.05	0	0.16	0.022	0.08
ENSMUSG00000000552	Zfp385a	17.95	18.62	19.01	12.76	20.71	18.97	17.86	24.08	21.02	22.55	17.81	20.896
ENSMUSG00000000555	Itga5	57.59	66.58	81.04	41.56	78.77	69.11	55.76	107.52	86.73	91.37	65.108	82.098
ENSMUSG00000000560	Gabra2	0.63	0.34	0.73	0.86	0.45	0.54	0.66	0.75	0.77	1.15	0.602	0.774
ENSMUSG00000000561	Wdr77	38.31	34.9	43.22	32.3	39.3	33.11	35.9	48.37	41.92	43.27	37.606	40.514
ENSMUSG00000000562	Adora3	0	0.09	0.15	0	0	0.1	0.08	0	0	0.39	0.048	0.114
ENSMUSG00000000563	Atp5f1	431.85	449.22	471.9	390.34	475.57	464.63	424.29	450.67	456.51	453.33	443.776	449.886
ENSMUSG00000000567	Sox9	19.41	21	18.9	19.2	15.67	18.74	21.65	19.91	21.65	23.52	18.836	21.094
ENSMUSG00000000568	Hnrnpd	540.97	510.8	510.54	468.03	413.94	466.73	465.28	409.96	457.92	466.16	488.856	453.21
ENSMUSG00000000579	Dynlt1c	12.35	14.7	20.09	14.13	24.58	16.99	12.86	14.12	19.08	21.92	17.17	16.994
ENSMUSG00000000581	C1d	35.08	43.42	61.07	31.15	57.16	36.82	30.3	60.44	54.9	64.91	45.576	49.474
ENSMUSG00000000594	Gm2a	19.59	22.4	25.87	15.91	23.88	23.25	21.95	27.63	25.2	24.66	21.53	24.538
ENSMUSG00000000600	Krit1	28.84	29.15	33.12	25.32	31.71	28.7	27.69	33.68	32.95	33.6	29.628	31.324
ENSMUSG00000000605	Clcn4	24.19	24.69	29.41	18.56	30.57	23.73	22.7	33.07	32.34	34.21	25.484	29.21
ENSMUSG00000000606	Vmn2r88	0	0	0	0	0	0	0	0	0	0	0	0
ENSMUSG00000000617	Grm6	0	0.09	0.07	0.1	0.04	0.08	0	0	0.1	0.03	0.06	0.042
ENSMUSG00000000627	Sema4f	0.3	0.07	0.14	0.03	0.41	0.18	0.12	0.12	0.64	0.83	0.19	0.378
ENSMUSG00000000628	Hk2	22.53	26.1	32.94	21.74	51.24	26.06	23.36	39.64	32.5	38.51	30.91	32.014
ENSMUSG00000000631	Myo18a	113.99	138.49	143.02	137.61	136.48	148.09	136.81	161.04	118.3	126.38	133.918	138.124
ENSMUSG00000000632	Sez6	0.08	0.15	0	0	0.13	0	0.05	0.03	0.51	0.18	0.072	0.154
ENSMUSG00000000673	Haao	0	0	0	0	0	0	0	0	0	0	0	0
ENSMUSG00000000682	Cd52	2.02	2.06	3.49	1.96	6.13	2.5	3.12	6.31	4.53	5.72	3.132	4.436
ENSMUSG00000000686	Abhd15	0.67	0.27	0.44	0	0.58	0.2	0.28	0.19	0.33	0.29	0.392	0.258
ENSMUSG00000000690	Hoxb6	0	0	0.08	0	0	0	0	0	0.08	0.21	0.016	0.058
ENSMUSG00000000693	Loxl3	3.81	5.16	5.87	2.64	6.55	5.08	6.8	6.97	5.99	6.91	4.806	6.35
ENSMUSG00000000701	Tcl1b5	0	0	0	0	0	0	0	0	0	0	0	0
ENSMUSG00000000706	Btn1a1	3.15	3.41	3.09	1.83	3.09	3.64	2.69	5.52	4.25	5.01	2.914	4.222
ENSMUSG00000000708	Kat2b	28.23	33.7	40.09	30.22	38.48	34.94	32.8	23.8	29.24	24.69	34.144	29.094
ENSMUSG00000000711	Rab5b	45.93	49.69	57.6	34.93	59.7	46.26	45.21	57.36	60.58	60.5	49.57	53.982
ENSMUSG00000000724	Cryba1	0	0	0	0	0	0	0	0.16	0	0	0	0.032
ENSMUSG00000000730	Dnmt3l	0	0	0.1	0.09	0.43	0	0	0	0	0.09	0.124	0.018
ENSMUSG00000000731	Aire	0.03	0.14	0.03	0.05	0.06	0.34	0.08	0.18	0.32	0.19	0.062	0.222
ENSMUSG00000000732	Icosl	1.07	1.06	1.53	0.85	1.97	1.16	1.27	1.73	1.29	1.66	1.296	1.422
ENSMUSG00000000738	Spg7	49.09	50.75	60.48	46.04	57.28	53.74	51.23	71.95	64.42	63.48	52.728	60.964
ENSMUSG00000000739	Sult5a1	3.66	3.13	3.42	1.18	4.79	1.57	2.2	4.88	3.63	5.85	3.236	3.626
ENSMUSG00000000740	Rpl13	757.75	739.2	944.47	504.81	1123.72	771.84	590.05	1252.43	1131.17	1077.98	813.99	964.694
ENSMUSG00000000743	Chmp1a	24.47	24.73	53.2	13.34	38.32	24.57	21.72	51.78	40.3	42.8	30.812	36.234
ENSMUSG00000000751	Rpa1	58.19	61.92	79.52	40.52	88.3	50.34	48.16	85.77	78.89	81.21	65.69	68.874
ENSMUSG00000000753	Serpinf1	32.4	34.68	28.15	22.43	30.13	27.13	38.32	20.05	35.22	41.44	29.558	32.432
ENSMUSG00000000759	Tubgcp3	22.46	25.13	24.14	19.93	26.58	22.25	20.98	25.31	29.26	25.1	23.648	24.58
ENSMUSG00000000766	Oprm1	0.16	0	0	0	0	0	0	0	0	0.07	0.032	0.014
ENSMUSG00000000776	Polr3d	21.35	21.07	22.41	14.77	16.66	18.97	19.42	24.25	22.83	23.5	19.252	21.794
ENSMUSG00000000782	Tcf7	5.09	3.9	5.87	3.13	4.66	4.38	5.49	6.22	5.67	5.16	4.53	5.384
ENSMUSG00000000787	Ddx3x	168.29	215.69	218.89	201.92	198.11	159.86	230.18	200.54	183.61	226.69	200.58	200.176
ENSMUSG00000000791	Il12rb1	0	0	0	0	0.07	0	0	0	0.07	0.56	0.014	0.126
ENSMUSG00000000792	Slc5a5	0.17	0.07	0.03	0.05	0.06	0	0.09	0.07	0.03	0.06	0.076	0.05
ENSMUSG00000000794	Kcnn3	2.09	2.28	2.65	1.59	2.98	2.34	2.37	2.59	2.52	2.96	2.318	2.556
ENSMUSG00000000804	Usp32	15.77	21.03	21.58	15.2	17.94	18.45	17.65	14.3	17.39	18.51	18.304	17.26
ENSMUSG00000000805	Car4	2.5	3.1	2.63	1.2	1.12	1.49	5.19	2.77	3.48	2.71	2.11	3.128
ENSMUSG00000000811	Txnrd3	6.91	8.13	7.37	5.58	8.11	6.51	6.93	8.26	9.66	9.5	7.22	8.172
ENSMUSG00000000817	Fasl	0	0.11	0.05	0.07	0	0	0	0.46	0.47	0.09	0.046	0.204
ENSMUSG00000000823	Zfp512b	38.27	39.71	47.92	26.06	49.23	34.5	33.14	49.26	52.98	58.22	40.238	45.62
ENSMUSG00000000826	Dnajc5	46.78	47.36	61.05	31.42	63.04	44.18	39.77	68.9	60.02	66.28	49.93	55.83
ENSMUSG00000000827	Tpd52l2	51.9	58.52	66.12	39.72	71.94	53.69	56.33	67.41	67.38	68.34	57.64	62.63
ENSMUSG00000000838	Fmr1	51.77	48.13	53.87	44.06	51.68	45.86	50.31	43.32	52.7	50.3	49.902	48.498
ENSMUSG00000000861	Bcl11a	15.88	15.43	15.58	15.74	17.79	12.74	14.95	12.88	15.39	16.65	16.084	14.522
ENSMUSG00000000869	Il4	0	0	0	0	0.26	0	0	0	0	0.2	0.052	0.04
ENSMUSG00000000876	Pxmp4	8.87	8.32	9.42	7.59	14	7.55	6.72	11.4	12.68	14.04	9.64	10.478
ENSMUSG00000000881	Dlg3	11.39	13.94	12.14	11.41	12.74	10.31	9.4	9.82	11.5	13.54	12.324	10.914
ENSMUSG00000000884	Gnb1l	1.22	2.19	1.72	1.06	1.8	1.61	1.01	2.9	3.72	4.89	1.598	2.826
ENSMUSG00000000889	Dbh	0.58	0.24	0.96	0.43	0.25	0.38	0.53	0.24	0.74	0.85	0.492	0.548
ENSMUSG00000000901	Mmp11	14.24	13.31	15.68	8.95	22.74	10.46	10.97	17.01	21.57	22.22	14.984	16.446
ENSMUSG00000000902	Smarcb1	56.97	54.97	66.74	36.63	61.82	50.4	41.66	73.9	66.51	73.88	55.426	61.27
ENSMUSG00000000903	Vpreb3	0	0.22	0	0	0.2	0.46	0.18	0.44	0	0.19	0.084	0.254
ENSMUSG00000000915	Hip1r	2.41	2.59	6.24	2.37	5.08	2.85	3.43	5.29	4.03	4.69	3.738	4.058
ENSMUSG00000000916	Nsun5	7.56	7.06	10.04	5.21	13.49	8.52	7.32	11.15	8.57	10.17	8.672	9.146
ENSMUSG00000000934	Top1mt	4.76	5.55	6.29	6.14	4.64	6.08	5.81	5.81	6.18	6.87	5.476	6.15
ENSMUSG00000000938	Hoxa10	0	0.06	0.11	0	0.07	0	0	0.11	0.06	0.11	0.048	0.056
ENSMUSG00000000942	Hoxa4	7.71	4.49	4.56	5.3	5.26	0.71	4.87	0.54	5.92	6.44	5.464	3.696
ENSMUSG00000000948	Gm38393	3.49	4.45	3.65	2.47	3.87	3.25	3.67	3.71	4.31	4.49	3.586	3.886
ENSMUSG00000000957	Mmp14	115.86	121.22	137.08	87.72	166.59	104.49	110.82	136.29	162.91	181.46	125.694	139.194
ENSMUSG00000000958	Slc7a7	5.99	6.86	8.65	6.14	6.96	5.29	4.99	10.32	8.98	8.9	6.92	7.696
ENSMUSG00000000959	Oxa1l	38.89	39.22	47.94	28.55	55.24	41.18	36.25	61.65	51.8	53.54	41.968	48.884
ENSMUSG00000000976	Heatr6	8.54	9.18	10.45	5.6	9.17	7.3	6.62	12.12	10.92	10.71	8.588	9.534
ENSMUSG00000000982	Ccl3	1.61	0.16	0.48	0.22	0.91	0	0.27	0.67	1.15	0.43	0.676	0.504
ENSMUSG00000000983	Wfdc18	0.28	0	0.57	0.38	0.27	0.92	0.7	0.88	2.36	1.27	0.3	1.226
ENSMUSG00000001014	Icam4	0.26	0.26	0	0.18	0.72	0.14	0	0.13	0.26	0.23	0.284	0.152
ENSMUSG00000001016	Ilf2	89.57	89.66	103.59	66.27	94.01	76.66	71.78	97.65	96.46	99.35	88.62	88.38
ENSMUSG00000001017	Chtop	77.95	77.33	100.15	48.87	101.59	74.4	65.62	115.7	106.47	113.07	81.178	95.052
ENSMUSG00000001018	Snapin	31.27	31.89	37.51	24.31	43.38	36.97	28.53	41.85	43.84	42.82	33.672	38.802
ENSMUSG00000001020	S100a4	2.73	3.1	1.23	2.54	4.62	4.83	4.7	3.8	4.78	2.2	2.844	4.062
ENSMUSG00000001021	S100a3	0.29	0.73	0.39	0	0	0.32	0.08	0.39	0.65	0.34	0.282	0.356
ENSMUSG00000001023	S100a5	0	0	0	0	0	0	0	0	0	0	0	0
ENSMUSG00000001025	S100a6	19.95	17.39	22.53	16.68	30.55	21.83	20.95	28.34	25.79	28.09	21.42	25
ENSMUSG00000001027	Scn4a	0.58	0.22	0.1	0.1	0.76	0.28	0.4	0.34	0.27	1	0.352	0.458
ENSMUSG00000001029	Icam2	21.05	19.59	33.84	16.26	39.36	24.03	18.49	48.77	33.68	38.9	26.02	32.774
ENSMUSG00000001034	Mapk7	18.65	22.3	22.65	19.48	21.2	19.33	20.56	26.05	21.88	25.17	20.856	22.598
ENSMUSG00000001036	Epn2	21.25	17.55	24.52	16.73	18.43	17.27	16.63	22.59	22.6	20.16	19.696	19.85
ENSMUSG00000001039	B9d1	6.74	5.91	12.87	12.61	8.02	8.31	8.22	10.06	12.37	19.15	9.23	11.622
ENSMUSG00000001052	Sec24b	42.02	45.19	40.5	45.83	37.2	43.93	51.87	46.7	41.4	42.8	42.148	45.34
ENSMUSG00000001053	N4bp3	3.79	3.41	4.29	2.95	7.01	3.69	2.64	6.2	5.38	6.91	4.29	4.964
ENSMUSG00000001054	Rmnd5b	9.11	7.15	11.5	7.76	14.44	7.69	8.25	15.1	15.28	17.58	9.992	12.78
ENSMUSG00000001056	Nhp2	33.88	37.13	38.78	27.76	37.5	41.5	32.03	42.43	47.08	41.34	35.01	40.876
ENSMUSG00000001062	Vps9d1	11.29	13.33	17.46	11.75	15.01	13.75	15.39	18.58	18.48	17.12	13.768	16.664
ENSMUSG00000001065	Zfp276	7.17	7.19	9.92	5.99	11.1	6.46	6.16	13.69	12.54	10.82	8.274	9.934
ENSMUSG00000001076	C1ql4	0.13	0.14	0	0	0.25	0.29	0.11	0.14	0	0.24	0.104	0.156
ENSMUSG00000001082	Mfsd10	17.88	25.73	23.44	6.81	31.96	18.69	16.9	37.44	25.86	25.14	21.164	24.806
ENSMUSG00000001089	Luzp1	30.58	31.72	31.69	28.7	22.61	26.15	29.17	25.04	29.48	26.64	29.06	27.296
ENSMUSG00000001095	Slc13a2	0	0	0	0	0	0	0	0	0	0	0	0
ENSMUSG00000001098	Kctd10	46.72	51.94	58.6	35.95	64.07	49.75	45.83	79.51	68.99	76.02	51.456	64.02
ENSMUSG00000001100	Poldip2	58.38	63.35	69.68	42.68	77.5	54.35	51.09	82.5	73.41	77.83	62.318	67.836
ENSMUSG00000001103	Sebox	0	0	0	0	0	0	0	0	0	0	0	0
ENSMUSG00000001105	Ift20	57.24	49.54	54.07	58.15	56.01	47.99	50.45	55.86	59.45	54.92	55.002	53.734
ENSMUSG00000001119	Col6a1	58.41	48.95	66.21	38.58	92.19	53.21	53.55	61.11	83.63	107.52	60.868	71.804
ENSMUSG00000001120	Pcbp3	10.18	9.29	8.19	10.86	8.72	6.29	9.32	5.79	9.34	9.99	9.448	8.146
ENSMUSG00000001123	Lgals9	29.93	29.5	32.97	27.44	35.51	29.11	33.78	49.84	39.73	41.5	31.07	38.792
ENSMUSG00000001127	Araf	40.69	48.67	64.32	33.05	63.16	43.94	37.54	65.71	62.95	69.25	49.978	55.878
ENSMUSG00000001128	Cfp	2.66	3.32	4.03	2.48	4.63	2.95	4.25	4.53	3.83	4.69	3.424	4.05
ENSMUSG00000001131	Timp1	14.57	17.84	19.32	16.04	19.95	22.57	19.6	30.24	23.83	23.43	17.544	23.934
ENSMUSG00000001134	Uxt	19.15	21.79	23.87	14.17	17.96	16.11	13.84	19.17	25.65	25.33	19.388	20.02
ENSMUSG00000001138	Cnnm3	5.3	7.68	9.5	4.37	10.32	7.28	6.7	11	11.83	11.88	7.434	9.738
ENSMUSG00000001143	Lman2l	21.47	22.46	28.97	16.78	28.98	21.56	20.12	34.72	29.96	28.35	23.732	26.942
ENSMUSG00000001150	Mcm3ap	11.77	13.02	17.02	8.54	15.88	11.93	11.26	16.97	17.41	17.02	13.246	14.918
ENSMUSG00000001151	Pcnt	8.22	9.06	10.04	6.27	8.4	7.44	7.29	9.39	8.87	7.55	8.398	8.108
ENSMUSG00000001155	Ftcd	0.48	0.69	0.77	0.57	1.61	0.92	0.97	1.26	1.54	1.03	0.824	1.144
ENSMUSG00000001156	Mxd1	4.86	6.27	7.27	5.18	8.87	5.2	6.37	5.92	7.97	7.21	6.49	6.534
ENSMUSG00000001157	Gmcl1	11.49	11.63	15.14	9.11	14.67	10.3	8.11	13.85	14.77	16.94	12.408	12.794
ENSMUSG00000001158	Snrnp27	66.79	69.08	67.96	66.3	61.91	58.22	57.74	61.16	62.54	70.37	66.408	62.006
ENSMUSG00000001166	Oas1c	0.39	0.49	0.22	0.43	0.24	0.52	0.44	0.59	1.41	0.46	0.354	0.684
ENSMUSG00000001168	Oas1h	0	0	0	0	0	0	0	0	0	0	0	0
ENSMUSG00000001173	Ocrl	15.46	13.53	15.51	14.17	14.41	12.52	13.58	14.56	13.97	15.47	14.616	14.02
ENSMUSG00000001175	Calm1	125.37	123.58	153.7	95.47	138.74	121.6	124.26	173.45	153.8	166.89	127.372	148
ENSMUSG00000001211	Agpat3	26.03	19.97	29.78	20.02	32.37	22	21.22	36.66	31.4	31.62	25.634	28.58
ENSMUSG00000001225	Slc26a3	0.05	0	0.07	0	0.06	0.11	0.02	0.03	0.16	0.06	0.036	0.076
ENSMUSG00000001227	Sema6b	0.8	0.92	0.8	0.53	1.51	0.92	0.76	1.65	1.07	1.45	0.912	1.17
ENSMUSG00000001228	Uhrf1	51.34	51.3	69.61	40.41	60.54	43	46.72	65.54	56.35	66.64	54.64	55.65
ENSMUSG00000001229	Dpp9	15.81	16.44	20.1	10.52	20.04	15.63	13.74	25.81	21.63	24.25	16.582	20.212
ENSMUSG00000001240	Ramp2	103.43	107.64	132.71	89.4	131.9	123.76	124.08	167.31	136.08	137	113.016	137.646
ENSMUSG00000001247	Lsr	5	5.21	7.02	4.16	6.66	5.6	5.41	7.9	7.65	7.55	5.61	6.822
ENSMUSG00000001248	Gramd1a	30.59	32.41	39.89	22.13	44.22	30.42	26.24	48.41	45.33	41.74	33.848	38.428
ENSMUSG00000001249	Hpn	1.39	1.18	0.64	0.91	1.94	0.4	0.56	1.64	0.95	1.39	1.212	0.988
ENSMUSG00000001260	Gabrg1	0.02	0.03	0	0	0.05	0.03	0.05	0.06	0	0	0.02	0.028
ENSMUSG00000001270	Ckb	54.86	65.82	79.38	36.92	84.8	64.76	54.66	139	86.75	92.72	64.356	87.578
ENSMUSG00000001280	Sp1	25.97	31.03	28.87	17.84	28.87	21.37	21.35	25.66	28.56	28.8	26.516	25.148
ENSMUSG00000001281	Itgb7	0.22	0.15	0.22	0	0.24	0	0.13	0.19	0.45	0.19	0.166	0.192
ENSMUSG00000001285	Myg1	28.6	31.86	46.43	17.96	42.3	32.49	32.01	41.88	43.1	41.46	33.43	38.188
ENSMUSG00000001288	Rarg	12.07	9.99	12.2	11.64	13.21	8.39	10.92	10.68	12.85	16.04	11.822	11.776
ENSMUSG00000001289	Pfdn5	171.01	172.11	194.51	179.69	201.64	169.14	161.61	185.89	182.75	179.8	183.792	175.838
ENSMUSG00000001300	Efnb2	35.63	29.93	33.85	31.6	35.26	29.55	33.88	34.34	40.55	41.19	33.254	35.902
ENSMUSG00000001305	Rrp15	25.63	21.89	25.26	23.26	19.62	20.49	22.26	22.32	23.81	24.46	23.132	22.668
ENSMUSG00000001313	Rnd2	23.15	25.63	23.72	23.71	15.98	27.46	29.95	34.17	27.12	24.38	22.438	28.616
ENSMUSG00000001323	Srr	22.99	22.33	23.6	22.08	21.55	21.01	22.74	18.61	23.83	23.41	22.51	21.92
ENSMUSG00000001333	Sync	1.49	1.75	1.88	2.3	2.07	1.55	2.33	1.59	2.22	2.09	1.898	1.956
ENSMUSG00000001334	Fndc5	7.5	8.07	8.74	5.64	13.41	8.63	7.61	11.55	10.51	13.23	8.672	10.306
ENSMUSG00000001348	Acp5	1.19	4.73	2.34	0.66	2.65	2.13	1.98	4.1	2.59	3.77	2.314	2.914
ENSMUSG00000001349	Cnn1	127.69	117.82	142.58	94.13	120.38	129.13	105.97	161.23	124.58	127.66	120.52	129.714
ENSMUSG00000001366	Fbxo9	21.82	26.87	25.01	19.22	27.42	23.66	21.26	25.68	31.36	29.5	24.068	26.292
ENSMUSG00000001376	Vps50	11.85	15	14.65	10.04	12.71	13.22	9.92	13.28	16.6	14	12.85	13.404
ENSMUSG00000001380	Hars	38.29	41.78	47.9	33.33	43.13	38.65	39.27	51.92	46.13	49.75	40.886	45.144
ENSMUSG00000001383	Zmat2	55.95	51.64	49.24	58.71	39.79	51.91	59.25	42.17	45.15	48.18	51.066	49.332
ENSMUSG00000001403	Ube2c	210.68	212.81	237.79	155.54	214.06	182.71	187.34	277.26	226.46	208.99	206.176	216.552
ENSMUSG00000001415	Smg5	39.16	40.02	49.74	28.62	43.08	37.79	33.55	55.52	44.21	46.49	40.124	43.512
ENSMUSG00000001416	Cct3	136.47	139.14	168.74	100.91	165.59	126.55	122.69	204.35	176.73	194.61	142.17	164.986
ENSMUSG00000001418	Glmp	67.48	58.71	87.95	38.22	90.09	65.21	64.32	108.27	101.09	91.72	68.49	86.122
ENSMUSG00000001419	Mef2d	65.12	78.91	69.02	82.68	76.3	69.14	79.09	83.6	72.85	69.92	74.406	74.92
ENSMUSG00000001420	Tmem79	0.75	0.61	1.47	0.68	1.33	0.56	1.03	1.02	1.85	0.67	0.968	1.026
ENSMUSG00000001424	Snd1	51.23	72.65	77.38	51.4	79.29	79.83	92.81	89.31	78.15	88.58	66.39	85.736
ENSMUSG00000001435	Col18a1	106.35	129.54	154.51	74.03	143.7	121.87	116.95	198.4	166.16	168.95	121.626	154.466
ENSMUSG00000001436	Slc19a1	4.95	5.11	4.89	5.54	7.76	4.33	4.68	7.71	7.31	7.73	5.65	6.352
ENSMUSG00000001440	Kpnb1	182.7	191.5	211.2	162.72	169.82	189.03	157.4	191.14	186.57	181.19	183.588	181.066
ENSMUSG00000001441	Npepps	55.24	67.38	80.93	48.01	92.05	62.15	55.25	83.48	82.28	83.73	68.722	73.378
ENSMUSG00000001444	Tbx21	0	0	0	0	0.04	0.04	0	0	0.04	0.03	0.008	0.022
ENSMUSG00000001445	Mrpl10	30.2	33.37	37.27	21.29	39.8	32.99	29.08	48.28	45.88	47.05	32.386	40.656
ENSMUSG00000001467	Cyp51	24.63	26.46	24.68	21	22.2	21.85	26.11	22.08	25.13	25.64	23.794	24.162
ENSMUSG00000001472	Tcf25	136.12	195.93	227.9	89.49	163.04	206.99	157.62	190.03	217.62	186.84	162.496	191.82
ENSMUSG00000001473	Tubb6	50.61	55.57	65.96	36.82	61.35	52.91	45.08	93.27	66.13	70.48	54.062	65.574
ENSMUSG00000001482	Def8	17.5	17	26.66	9.86	23.72	17.17	15.15	29.27	25.85	25.79	18.948	22.646
ENSMUSG00000001493	Meox1	18.2	20.49	21.57	14.04	19.25	24.33	19.64	33.15	23.71	25.46	18.71	25.258
ENSMUSG00000001494	Sost	3.71	4.36	5.59	3.21	4.59	4.12	3.94	4.45	3.63	4.46	4.292	4.12
ENSMUSG00000001496	Nkx2-1	2.32	0.82	1.42	1.81	0.95	0.05	0.46	0	0.76	1.49	1.464	0.552
ENSMUSG00000001497	Pax9	0.12	0.17	0.09	0.06	0.23	0	0.02	0.04	0.36	0.44	0.134	0.172
ENSMUSG00000001504	Irx2	16.02	11.13	17.58	7	17.31	10.16	11.2	18.97	14.86	15.76	13.808	14.19
ENSMUSG00000001506	Col1a1	382.75	324.56	438.58	296.32	616.84	312.42	362.03	411.57	611.16	831.67	411.81	505.77
ENSMUSG00000001507	Itga3	7.76	12.59	12.92	7.29	13.12	9.77	9.6	15.1	11.5	13.25	10.736	11.844
ENSMUSG00000001508	Sgca	10.65	17.67	17.74	8.32	21.86	25.27	18.53	32.44	19.19	19.4	15.248	22.966
ENSMUSG00000001510	Dlx3	0.23	0.19	0.23	0.11	0.24	0.08	0.1	0.12	0.19	0.1	0.2	0.118
ENSMUSG00000001517	Foxm1	37.76	39.41	46.85	23.13	41.89	29.13	28.04	46.53	40.22	44.44	37.808	37.672
ENSMUSG00000001518	Itfg2	13.74	17.78	18.73	10.19	17.53	11.32	12.96	17.17	15.75	14.02	15.594	14.244
ENSMUSG00000001520	Nrip2	0.84	0.55	0.83	0.63	0.97	0.42	0.36	0.92	1.63	1.48	0.764	0.962
ENSMUSG00000001521	Tulp3	14.41	14.46	16.75	9.56	18.29	12.15	11.63	16.03	17.95	20.5	14.694	15.652
ENSMUSG00000001524	Gtf2h4	7.56	9.23	10.12	10.22	17.79	11.54	8.06	16.84	15.61	15.89	10.984	13.588
ENSMUSG00000001525	Tubb5	658.38	706.97	883.05	472.51	838.75	618.68	569.53	993.19	883.53	866.2	711.932	786.226
ENSMUSG00000001542	Ell2	5.79	6.71	4.68	5.98	7.36	5.87	6.38	4.68	5.63	7.4	6.104	5.992
ENSMUSG00000001552	Jup	56.33	65.72	72.52	35.38	77.85	51.24	57.49	96.61	75.86	81.96	61.56	72.632
ENSMUSG00000001555	Fkbp10	70.73	66.21	89.44	40.29	94.7	67.97	61.6	106.64	103.38	113.95	72.274	90.708
ENSMUSG00000001558	Klhl10	0.3	0.26	0.4	0.42	0.7	0.27	0.38	0.26	0.72	0.6	0.416	0.446
ENSMUSG00000001566	Mnx1	0	0	0.05	0	0.05	0	0	0	0.1	0.22	0.02	0.064
ENSMUSG00000001569	Nom1	6.53	7.81	11.59	6.01	7.55	6.81	6.76	12.99	14.55	15.16	7.898	11.254
ENSMUSG00000001576	Ergic1	124.98	128.57	140.57	104.66	122.78	127.56	123.46	163.77	144.81	142.72	124.312	140.464
ENSMUSG00000001583	Tnk1	0.34	0.15	0.14	0.1	1.14	0	0.24	0.06	0.48	0.45	0.374	0.246
ENSMUSG00000001588	Acap1	3.93	5.02	6.27	3.92	7.04	5.86	4.32	10.27	7.16	7.1	5.236	6.942
ENSMUSG00000001604	Tcea3	40.09	38.09	40.45	43.26	48.01	38.33	39.96	37.87	42.95	43	41.98	40.422
ENSMUSG00000001622	Csn3	0.12	0.35	0.23	0.64	0.21	0.36	0.1	0.22	0.74	0.1	0.31	0.304
ENSMUSG00000001627	Ifrd1	48.39	39.45	45	43.19	26.55	42.93	42.34	36.9	29.12	38.76	40.516	38.01
ENSMUSG00000001630	Stk38l	25.96	27.84	28.51	21.09	25.05	29.56	28.21	34.25	30.83	30.59	25.69	30.688
ENSMUSG00000001632	Brpf1	13.36	16.13	17.42	12.08	15.27	13.18	12.84	16.78	15.17	16.56	14.852	14.906
ENSMUSG00000001642	Akr1b3	64.41	67.01	87.01	48.63	87.27	69.87	60.83	107.55	86.36	94.79	70.866	83.88
ENSMUSG00000001655	Hoxc13	0	0	0.08	0.17	0	0.04	0.14	0.17	0.08	0.07	0.05	0.1
ENSMUSG00000001656	Hoxc11	0	0	0	0	0	0	0	0	0	0	0	0
ENSMUSG00000001657	Hoxc8	0	0	0	0	0	0	0	0.06	0	0	0	0.012
ENSMUSG00000001661	Hoxc6	0.26	0.2	0.66	0	0.12	0.5	0	0.2	0.53	0.46	0.248	0.338
ENSMUSG00000001663	Gstt1	3.99	3.84	3.56	4.81	4.64	1.77	2.64	3.37	5.38	4.49	4.168	3.53
ENSMUSG00000001665	Gstt3	1.83	0.72	1.51	1.52	1.82	1.35	0.73	3.05	1.59	3.22	1.48	1.988
ENSMUSG00000001666	Ddt	10.11	15.11	16.53	8.73	18.91	12.72	11.35	21.65	22.53	19.07	13.878	17.464
ENSMUSG00000001670	Tat	0.16	0.17	0	0	0.31	0	0.04	0.04	0.08	0.07	0.128	0.046
ENSMUSG00000001672	Marveld3	0.54	0.25	1.02	0.06	0.66	0.13	0.03	0.29	0.68	0.32	0.506	0.29
ENSMUSG00000001674	Ddx18	28.15	29.93	40	22.12	36.6	25.85	27.01	37.28	40.36	43.84	31.36	34.868
ENSMUSG00000001687	Ubl3	38.68	38.02	53.9	34.18	54.29	40.07	33.76	49.07	56.13	45.95	43.814	44.996
ENSMUSG00000001700	Gramd3	19.25	19.7	23.73	12.59	23.64	19.24	18.47	24.23	25.97	23.55	19.782	22.292
ENSMUSG00000001707	Eef1e1	31.28	28.83	37.82	21.44	29.08	31.28	25.57	39.79	33.18	37.35	29.69	33.434
ENSMUSG00000001729	Akt1	222.01	223.68	283.53	153.23	263.28	210.03	193.14	305.11	279.2	283.7	229.146	254.236
ENSMUSG00000001739	Cldn15	1.82	2.21	2.26	1.24	2.25	2.69	1.27	2.88	2.33	3.35	1.956	2.504
ENSMUSG00000001741	Il16	1.31	0.85	1.22	0.96	2.34	1.31	1.44	1.64	1.82	2.31	1.336	1.704
ENSMUSG00000001750	Tcirg1	13.43	15.09	19.24	5.72	25.2	11.26	13.31	24.94	22.55	23.48	15.736	19.108
ENSMUSG00000001751	Naglu	4.17	4.16	7.27	3.74	7.11	4.73	4.84	9.27	7.97	8.37	5.29	7.036
ENSMUSG00000001755	Coasy	10.97	11.08	14.51	5.4	16.55	10.19	10.25	19.4	17.31	15.05	11.702	14.44
ENSMUSG00000001761	Smo	30.23	27.92	35.39	23.09	37.39	25.58	25.02	36.04	37.63	41.83	30.804	33.22
ENSMUSG00000001763	Tspan33	2.49	2.79	2.69	1.29	3.38	2.42	2	2.59	2.04	3.17	2.528	2.444
ENSMUSG00000001767	Crnkl1	16.77	17.55	16.89	13.95	17.01	15.29	15.67	16.3	17.91	17.88	16.434	16.61
ENSMUSG00000001768	Rin2	14.97	15.3	16.78	15.69	22.3	14.44	14.24	16.38	17.27	17.63	17.008	15.992
ENSMUSG00000001773	Folh1	0	0	0	0	0.07	0	0	0	0.04	0.03	0.014	0.014
ENSMUSG00000001774	Chordc1	45.44	43.59	48.12	41.26	43.47	43.65	45.04	38.99	48.19	46.76	44.376	44.526
ENSMUSG00000001783	Rtcb	71.31	71.96	89.07	48.37	85.41	65.64	59.05	90.86	96.59	99.29	73.224	82.286
ENSMUSG00000001785	Pwp1	20.89	19.02	22.57	16.02	23.68	18.43	18.82	24.99	26.09	26.21	20.436	22.908
ENSMUSG00000001786	Fbxo7	7.31	8.6	10.39	4.14	11.38	7.08	5.76	11.34	10.65	11.4	8.364	9.246
ENSMUSG00000001794	Capns1	184.13	182.01	191.39	194.78	209.68	195.45	190.51	234.93	205.7	219.07	192.398	209.132
ENSMUSG00000001802	Lrp3	4.15	4.76	6.23	2.64	4.07	3.04	4.05	5.24	4.99	7.24	4.37	4.912
ENSMUSG00000001804	Dsg4	0	0	0.03	0	0	0	0.02	0	0	0	0.006	0.004
ENSMUSG00000001815	Evx2	0.05	0	0.15	0	0	0	0	0	0	0.02	0.04	0.004
ENSMUSG00000001819	Hoxd13	0.04	0	0.08	0	0	0	0	0	0	0	0.024	0
ENSMUSG00000001823	Hoxd12	0	0	0	0	0	0	0	0	0	0	0	0
ENSMUSG00000001827	Folr1	3.18	4.67	5.14	1.36	4.29	5.56	2.81	4.76	5.09	3.64	3.728	4.372
ENSMUSG00000001829	Clpb	17.1	21.97	26.73	12.42	22.73	18.53	17.86	28.66	26.59	28.23	20.19	23.974
ENSMUSG00000001833	2007-09-01	236.55	223.25	227.24	233.68	212.23	212.34	238.2	193.31	222.35	230.66	226.59	219.372
ENSMUSG00000001844	Zdhhc4	21.11	21.21	31.6	20.65	29.73	19.81	21.29	33.02	31.57	29.1	24.86	26.958
ENSMUSG00000001847	Rac1	283.96	271.7	336.68	221.63	329.52	269.11	274.07	370.93	354.93	367.37	288.698	327.282
ENSMUSG00000001855	Nup214	14.67	17.4	19.17	11.88	16.85	13.41	14.68	18.4	17.5	17.75	15.994	16.348
ENSMUSG00000001864	Aif1l	33.17	33.04	39.97	23.5	31.99	39.89	26.67	48.93	36.45	37.96	32.334	37.98
ENSMUSG00000001865	Cpa3	0.36	0.75	0.51	0.92	2.57	0.79	1.72	0.53	1.33	2.7	1.022	1.414
ENSMUSG00000001870	Ltbp1	75.87	69.77	88.18	55.3	77.53	67.67	72.99	88.83	91.68	100.03	73.33	84.24
ENSMUSG00000001891	Ugp2	136.49	129.04	168.04	91.87	176.71	138.84	122.54	180.84	182.14	181.56	140.43	161.184
ENSMUSG00000001901	Kcnh6	0.09	0.21	0.03	0.05	0.11	0.21	0.06	0.21	0.09	0.08	0.098	0.13
ENSMUSG00000001909	Trmt1	27.5	31.27	40.11	23.07	52.58	31.83	26.79	54.59	47.31	46.75	34.906	41.454
ENSMUSG00000001910	Nacc1	47.86	50.6	55.21	37.63	52.27	45.54	43.8	67.87	54.72	58.21	48.714	54.028
ENSMUSG00000001911	Nfix	37.54	27.04	30.75	30.43	45.54	29.38	32.68	29.98	38.72	46.4	34.26	35.432
ENSMUSG00000001918	Slc1a5	16.54	17.41	27.57	12.53	36.56	17.25	16.49	39.74	30.88	37.88	22.122	28.448
ENSMUSG00000001924	Uba1	178.96	180.74	205.25	142.59	184.73	184.92	164.38	220.96	201.11	205.46	178.454	195.366
ENSMUSG00000001930	Vwf	9.09	10.99	13.71	7.64	15.29	13.06	13.56	17.84	18.37	19.02	11.344	16.37
ENSMUSG00000001942	Siae	6.79	7.65	8.92	5.5	11.03	8.36	7.74	10.44	9.25	10.16	7.978	9.19
ENSMUSG00000001943	Vsig2	1.13	1.25	2.25	1.18	1.75	0.81	0.79	1.26	0.95	1.33	1.512	1.028
ENSMUSG00000001946	Esam	18.32	17.55	28.99	10.2	37.61	20.08	16.54	38.57	31.77	36.64	22.534	28.72
ENSMUSG00000001948	Spa17	9.84	7.61	8.2	11	7.21	8.26	8.26	6.17	6.69	7.46	8.772	7.368
ENSMUSG00000001962	Fam50a	37.48	35.48	42.31	38.74	41.27	37.57	41.49	42.79	40.31	45.26	39.056	41.484
ENSMUSG00000001964	Emd	51.66	52.68	52.94	52.3	44.79	47.98	54.13	56.85	48.85	54.74	50.874	52.51
ENSMUSG00000001983	Taco1	15.55	17.62	19.05	15.58	18.84	17.93	16.35	25.27	21.59	21.92	17.328	20.612
ENSMUSG00000001985	Grik3	0.65	0.67	0.88	0.78	0.99	0.65	0.74	0.8	1.06	0.86	0.794	0.822
ENSMUSG00000001986	Gria3	10.54	9.81	10.27	9.11	9.85	9.76	11.62	10.32	11.59	13	9.916	11.258
ENSMUSG00000001988	Npas1	0	0	0	0	0.05	0.06	0	0	0	0.04	0.01	0.02
ENSMUSG00000001995	Sipa1l2	22.5	24.36	29.12	16.42	32.32	22.8	20.88	32.11	28.47	30.26	24.944	26.904
ENSMUSG00000001998	Ap4e1	6.43	8.56	8.49	5.04	9.18	8.29	6.14	9.32	9.77	10.43	7.54	8.79
ENSMUSG00000001999	Blvra	13.99	15.75	16.56	8.74	19.94	15.43	12.97	20.95	18.41	20.95	14.996	17.742
ENSMUSG00000002006	Pdzd4	3.65	2.46	3.75	2.51	3.42	2.28	2.53	3.69	4.64	4.24	3.158	3.476
ENSMUSG00000002007	Srpk3	21.82	26.25	31.55	17.79	33.65	27.85	20.98	39.03	32.06	32.96	26.212	30.576
ENSMUSG00000002010	Idh3g	212.86	212.27	192.82	265.47	212.34	186.6	250.33	216.49	197.49	177.46	219.152	205.674
ENSMUSG00000002012	Pnck	4.5	4.4	5.26	2.15	8.32	4.08	3.24	8.48	6.24	6.97	4.926	5.802
ENSMUSG00000002014	Ssr4	66.46	75.85	83.62	56.2	78.87	57.97	58.87	96.21	88.47	92.6	72.2	78.824
ENSMUSG00000002015	Bcap31	66.1	67.74	75.63	48.55	78.96	60	57.55	88.11	78.04	83.92	67.396	73.524
ENSMUSG00000002017	Fam98a	34.54	32.5	39.91	27.45	36.66	33.44	33.54	43.07	39.79	41.77	34.212	38.322
ENSMUSG00000002020	Ltbp2	1.47	1.36	1.34	1.58	6.66	2.32	1.64	3.7	3.14	4.8	2.482	3.12
ENSMUSG00000002028	Kmt2a	9.36	9.76	8.76	10.12	7.85	7.52	8.43	6.46	7.33	7.4	9.17	7.428
ENSMUSG00000002031	Ift46	40.03	63.44	43.4	40.81	50.73	37.21	41.24	41.09	47.42	48.27	47.682	43.046
ENSMUSG00000002032	Tmem25	0.61	1.04	0.94	0.25	1.13	0.79	0.51	1.13	1.46	1.46	0.794	1.07
ENSMUSG00000002033	Cd3g	0	0	0.11	0	0.42	0	0.09	0	0	0	0.106	0.018
ENSMUSG00000002043	Trappc6a	13.53	15.31	20.25	8.6	22.07	11.55	9.56	29.59	23.64	26.42	15.952	20.152
ENSMUSG00000002052	Supt6	31.07	35.02	36.11	30.4	30.41	30.49	36.16	33.97	36.13	37.31	32.602	34.812
ENSMUSG00000002055	Spag5	24.11	28.65	28.95	17.56	29.67	25.75	22.1	36.42	32.83	29.13	25.788	29.246
ENSMUSG00000002057	Foxn1	0	0	0	0	0.03	0	0	0	0	0	0.006	0
ENSMUSG00000002058	Unc119	23.51	30.18	35.89	16.96	35.29	33.68	25.06	45.15	36.72	38.12	28.366	35.746
ENSMUSG00000002059	Rab34	27.6	28.14	31.2	13.93	40.46	24.87	20.6	34.65	40.1	40.61	28.266	32.166
ENSMUSG00000002064	Sdf2	28.16	33.36	44.39	18.18	49.22	33.28	26.34	48.04	51.27	50.41	34.662	41.868
ENSMUSG00000002068	Ccne1	31.53	36.67	25.68	33.65	21.45	22.05	30.27	22.18	23.72	24.85	29.796	24.614
ENSMUSG00000002076	Hsf2bp	1.1	0.15	0.45	0.19	0.19	1.2	0.15	0.61	0.3	0.03	0.416	0.458
ENSMUSG00000002083	Bbc3	3.44	3.12	4.64	0.87	7.27	3.38	3.44	6.11	4.45	4.18	3.868	4.312
ENSMUSG00000002100	Mybpc3	410.91	469.08	637.89	282.58	743.52	497.32	396.74	888.46	645.07	677.01	508.796	620.92
ENSMUSG00000002102	Psmc3	199.6	221.82	228.1	180.63	201.31	185.52	227.86	224.11	222.66	207.65	206.292	213.56
ENSMUSG00000002103	Acp2	14.45	16.7	18.51	11.11	19.38	17.69	14.05	19.89	19.47	20.64	16.03	18.348
ENSMUSG00000002104	Rapsn	4.9	4.46	6.49	4.27	10.42	3.87	4.63	7.83	8.78	6.09	6.108	6.24
ENSMUSG00000002105	Slc39a13	26.17	28.23	32.86	24.54	34.07	29.6	27.45	34.72	34.93	37.91	29.174	32.922
ENSMUSG00000002107	Celf2	41.74	40.44	41.03	28.91	48.96	35.99	34.96	41.49	47.69	56.81	40.216	43.388
ENSMUSG00000002108	Nr1h3	0.9	0.85	1.6	0.99	2.28	1.14	1.26	0.84	1.92	1.27	1.324	1.286
ENSMUSG00000002109	Ddb2	5.34	5.82	5.65	4.07	6.94	4.97	5.26	5.97	6.54	7.55	5.564	6.058
ENSMUSG00000002111	Spi1	3.4	1.76	1.92	1.75	3.59	2.66	4.1	4.17	3.4	4.16	2.484	3.698
ENSMUSG00000002129	Sf3a1	38.33	39.93	42.42	30.47	39.13	34.42	39.4	45.16	44.07	45.7	38.056	41.75
ENSMUSG00000002147	Stat6	18.07	18.24	22.11	19.44	27.86	18.8	17.34	28.55	23.43	26.76	21.144	22.976
ENSMUSG00000002190	Clgn	0.17	0.05	0.09	0.18	0.02	0.09	0.06	0.03	0.05	0.15	0.102	0.076
ENSMUSG00000002204	Napsa	0	0.07	0.14	0	0.56	0.08	0.12	0.27	0.24	0.06	0.154	0.154
ENSMUSG00000002205	Vrk3	30.68	26.04	31.1	33.54	27.05	24.51	30.52	27.78	28.21	28.97	29.682	27.998
ENSMUSG00000002210	Smg9	11.1	12.86	12.2	5.95	12.45	10.28	9.14	16.49	12.71	12.67	10.912	12.258
ENSMUSG00000002221	Paxip1	18.85	21.78	20.55	10.3	19.04	18.46	18.18	27.16	14.62	24.58	18.104	20.6
ENSMUSG00000002222	Rmnd5a	38.97	38.67	38.96	30.58	42.15	35.81	38.57	36.93	40.3	42.25	37.866	38.772
ENSMUSG00000002227	Mov10	22.32	21.95	25.61	15.24	25.54	19.12	22.2	30.09	27.25	29.42	22.132	25.616
ENSMUSG00000002228	Ppm1j	12.23	11.08	18.15	5.36	19.76	14.02	10.28	31.29	18.72	18.16	13.316	18.494
ENSMUSG00000002233	Rhoc	155.11	162.76	209.35	97.88	180.63	163.25	151.68	263.45	209.72	209.57	161.146	199.534
ENSMUSG00000002240	Prr27	0	0	0	0	0	0	0	0	0	0	0	0
ENSMUSG00000002249	Tead3	38.68	44.16	40.8	62.53	37.58	35.89	43.93	40.83	40.42	40.24	44.75	40.262
ENSMUSG00000002250	Ppard	11.22	10.66	10.85	9.53	14.06	10.41	10.18	16.46	12.96	14.74	11.264	12.95
ENSMUSG00000002257	Def6	2.02	1.58	2.05	1.23	2.14	1.28	1.27	2.04	1.76	2.27	1.804	1.724
ENSMUSG00000002265	Peg3	133.67	144.85	156.04	115.08	121.07	120.97	134.36	124.74	155.03	160.77	134.142	139.174
ENSMUSG00000002266	Zim1	38.93	44.8	46.51	39.92	34.37	39.25	39.15	33.3	41.17	38.35	40.906	38.244
ENSMUSG00000002274	Metrn	8.39	7.02	9.15	3.06	13.19	5.51	5.87	17.16	10.6	13.34	8.162	10.496
ENSMUSG00000002279	Lmf1	13.02	16.31	17.74	9.25	18.23	15.32	14.31	19.29	19.86	17.62	14.91	17.28
ENSMUSG00000002280	Narfl	12.12	15.73	15.77	10.32	18.49	11.86	11.96	18.15	17.97	17.15	14.486	15.418
ENSMUSG00000002289	Angptl4	6.43	4.75	7.13	3.85	10.17	4.35	5.56	7.79	11.06	11.75	6.466	8.102
ENSMUSG00000002297	Dbf4	45.52	41.64	48.17	34.19	35.12	38.32	38.91	42.85	39.71	38.62	40.928	39.682
ENSMUSG00000002307	Daxx	14.64	13.47	20.7	10.69	18.55	14.04	12.1	20.73	18.76	20.35	15.61	17.196
ENSMUSG00000002308	Cd320	9.14	11.64	13.86	5.57	17.66	10.84	8.36	23.11	13.26	14.54	11.574	14.022
ENSMUSG00000002319	Ipo4	25.09	33.04	37.1	21.4	38.54	25.81	26.98	52.81	42.76	47.83	31.034	39.238
ENSMUSG00000002320	Tm9sf1	33.45	34.83	45.49	24.22	56.05	29.54	32.02	59.04	47.16	54.7	38.808	44.492
ENSMUSG00000002324	Rec8	11.35	8.49	10.3	6.43	11.16	5.46	6.43	9.04	8.93	7.18	9.546	7.408
ENSMUSG00000002325	Irf9	9.46	7.7	8.82	6.99	10.27	8.21	7.97	13.05	11.32	12.48	8.648	10.606
ENSMUSG00000002326	Gmpr2	16.68	17.13	21.71	11.27	24.04	17.11	15.85	24.09	24.04	24.43	18.166	21.104
ENSMUSG00000002329	Mdp1	34.52	30.63	45.25	24.18	42.11	33.59	28.76	45.89	44.58	43.98	35.338	39.36
ENSMUSG00000002332	Dhrs1	41	33.22	42.77	31.94	37.1	40.51	33.56	39.35	43.01	39.07	37.206	39.1
ENSMUSG00000002341	Ncan	0.16	0.25	0.21	0.22	0.39	0.18	0.37	0.16	0.3	0.43	0.246	0.288
ENSMUSG00000002342	Tmem161a	30.57	26.51	45.39	19.35	50.05	26.36	23.42	65.31	42.42	46.68	34.374	40.838
ENSMUSG00000002343	Armc6	5.15	5.7	7.57	3.28	7.58	5.47	3.24	11.97	11.48	9.29	5.856	8.29
ENSMUSG00000002345	Borcs8	25.42	25.62	27.67	20.44	25.57	24.83	21.18	31.47	30.87	32.24	24.944	28.118
ENSMUSG00000002346	Slc25a42	5.95	6.81	6.62	4.78	9.42	5.35	5.6	9.21	7.28	7.77	6.716	7.042
ENSMUSG00000002365	Snx9	26.71	27.69	31.89	22.13	29.45	24.5	25.79	32.41	29.13	32.83	27.574	28.932
ENSMUSG00000002372	Ranbp3	28.86	31.39	39.74	18.13	39.82	28.57	26.35	42.8	38.85	40.93	31.588	35.5
ENSMUSG00000002379	Ndufa11	18.89	19.59	26.03	12.67	30.02	20.49	16.32	38.77	30.31	27.21	21.44	26.62
ENSMUSG00000002384	Bmp8b	0.03	0.03	0.03	0	0.09	0.09	0.14	0.21	0.11	0.15	0.036	0.14
ENSMUSG00000002393	Nr2f6	18.13	19.92	21.4	13.63	24.64	20.85	17.49	40.44	31.28	33.72	19.544	28.756
ENSMUSG00000002395	Use1	35.25	40.65	53.16	25.33	69.21	39.94	31.79	59.1	57.75	62.15	44.72	50.146
ENSMUSG00000002396	Ocel1	1.3	1.65	1.9	0.56	2.49	1.69	1.34	1.84	2.08	2.29	1.58	1.848
ENSMUSG00000002409	Dyrk1b	10.18	13.66	13.09	9.28	14.48	10.34	7.55	13.32	12.67	11	12.138	10.976
ENSMUSG00000002413	Braf	11.66	16.74	14.75	14.88	12.12	14.27	12.71	11.39	13.32	13.45	14.03	13.028
ENSMUSG00000002416	Ndufb2	85.95	97.8	132.18	75.87	177.81	117.1	88.3	192.27	156.43	158.24	113.922	142.468
ENSMUSG00000002428	Hltf	17.11	14.75	16.52	14.88	16.41	14.95	15.16	15	16.5	16.85	15.934	15.692
ENSMUSG00000002455	Prpf6	33.98	36.11	42.33	42.87	39.1	32.89	36.57	41.16	40.9	43.48	38.878	39
ENSMUSG00000002458	Rgs19	17.97	18.06	20.55	16.48	21.44	19.86	21.35	28.09	25.6	24.95	18.9	23.97
ENSMUSG00000002459	Rgs20	0.15	0.12	0.13	0.18	0.11	0.27	0.85	0.41	0.74	0.41	0.138	0.536
ENSMUSG00000002475	Abhd3	0.66	0.61	0.97	0.23	0.95	0.61	0.41	0.8	1.14	1.38	0.684	0.868
ENSMUSG00000002477	Snrpd1	216.22	206.15	192.5	202.98	166.75	169.1	189.44	149.29	169.15	166.69	196.92	168.734
ENSMUSG00000002486	Tchp	8.37	9.31	10.48	5.82	6.83	6.67	9.12	10.55	8.56	8.19	8.162	8.618
ENSMUSG00000002489	Tiam1	9.51	13.32	13.98	7.93	10.11	7.82	10.16	10.01	10.17	13.21	10.97	10.274
ENSMUSG00000002496	Tsc2	23.49	26.11	29.8	20.51	31.48	25.37	23.88	35.29	30.92	33.04	26.278	29.7
ENSMUSG00000002500	Rpl3l	0.31	0.26	0.23	0.3	0.84	0.25	0.27	0.45	1.12	0.48	0.388	0.514
ENSMUSG00000002504	Slc9a3r2	23.84	25.75	28.23	16.31	28.71	26.55	23.06	32.28	27.61	30.35	24.568	27.97
ENSMUSG00000002524	Puf60	71.24	63.76	99.7	44.73	97.96	67.23	58.31	123.51	98.4	103.32	75.478	90.154
ENSMUSG00000002546	Golga2	46.85	42.28	41.03	33.35	50.58	42.66	42.62	50.91	46.52	53.58	42.818	47.258
ENSMUSG00000002550	Uck1	17.59	18.7	23.28	11.04	25.56	16.53	13.05	28.24	25.29	22.77	19.234	21.176
ENSMUSG00000002565	Scin	2.15	1.27	2.3	1.42	2.25	1.98	1.72	2.83	2.06	2.41	1.878	2.2
ENSMUSG00000002578	Ikzf4	2.42	2.77	3.51	2.4	4.47	2.3	2.01	4.23	2.9	4.65	3.114	3.218
ENSMUSG00000002580	Mien1	21.93	23.83	36.8	15.14	41.38	25.94	22.19	50.02	47.68	42.45	27.816	37.656
ENSMUSG00000002588	Pon1	0.07	0	0.14	0	0	0	0	0	0	0.06	0.042	0.012
ENSMUSG00000002602	Axl	47.28	43.19	55.49	29.64	57.82	44.61	38.5	60.76	65.98	67.05	46.684	55.38
ENSMUSG00000002603	Tgfb1	25.97	29.73	31.93	23.1	30.81	30.03	29.95	43.36	33.79	34.6	28.308	34.346
ENSMUSG00000002608	Ccdc97	19.99	23.71	26.85	17.44	28.31	25.2	20.22	36.93	27.05	27.28	23.26	27.336
ENSMUSG00000002617	Zfp40	9.98	10.5	11.5	10.16	10.01	9.4	9.67	7.58	10.33	8.86	10.43	9.168
ENSMUSG00000002625	Akap8l	31.58	35.53	37.66	31.71	42.12	30.58	34.75	37.77	35.95	36.9	35.72	35.19
ENSMUSG00000002633	Shh	0.93	0.25	0.79	0.53	0.41	0	0.18	0	1.17	1.39	0.582	0.548
ENSMUSG00000002635	Pdcd2l	10.7	14.33	15.92	10.61	16.8	11.78	8.86	22.88	17.47	17.84	13.672	15.766
ENSMUSG00000002658	Gtf2f1	31.88	33.72	30.41	33.84	30.41	28.88	32.47	28.04	27.18	28.38	32.052	28.99
ENSMUSG00000002660	Clpp	32.99	32	35.02	26.7	36.97	30.36	30.41	38.96	36.02	37.43	32.736	34.636
ENSMUSG00000002661	Alkbh7	7.72	10.19	13.45	4.58	15.55	9.83	8.43	23	16.83	18.25	10.298	15.268
ENSMUSG00000002664	Pspn	0	0	0	0	0	0	0	0	0	0	0	0
ENSMUSG00000002668	Dennd1c	0.2	0.32	0.47	0.17	0.29	0.34	0.43	0.16	0.16	0.52	0.29	0.322
ENSMUSG00000002679	Med6	35.03	33	48.89	27.2	40.37	35.9	29.62	42.17	40.72	45.87	36.898	38.856
ENSMUSG00000002688	Prkd1	6.93	6.91	6.95	4.83	8.65	6.15	5.5	9.22	8.25	7.71	6.854	7.366
ENSMUSG00000002699	Lcp2	1	1.24	1.67	1.15	1.89	1.64	2.15	1.69	1.42	3.56	1.39	2.092
ENSMUSG00000002718	Cse1l	89.73	95.46	98.39	75.16	93.16	82.34	70.38	86.16	99.08	96.13	90.38	86.818
ENSMUSG00000002728	Naa20	65.71	77.07	81.62	54.38	79.4	72.05	68.48	94.41	82.99	83.64	71.636	80.314
ENSMUSG00000002731	Prkra	25.39	23.14	28.13	18.5	29.67	20.75	18.46	29.64	30.36	31.94	24.966	26.23
ENSMUSG00000002732	Fkbp7	39.65	45.61	45.23	43.33	55.91	44.33	50.61	45.82	56.32	52.25	45.946	49.866
ENSMUSG00000002733	Plekha3	14.03	12.45	16.08	13.49	14.28	15.37	14.25	16.38	19.53	15.68	14.066	16.242
ENSMUSG00000002741	Ykt6	46.64	45.94	60.23	33.5	59.41	43.49	41.3	69.39	60.75	66.59	49.144	56.304
ENSMUSG00000002748	Baz1b	58.11	65.8	69.89	54.42	60.77	52.04	56.49	58.87	65.39	65.52	61.798	59.662
ENSMUSG00000002763	Pex6	7.3	7.41	9.06	4.37	12.49	6.27	6.17	15.5	11.62	12.77	8.126	10.466
ENSMUSG00000002767	Mrpl2	40.62	32.49	50.28	27.88	53.43	39.12	30.93	56.32	50.37	49.77	40.94	45.302
ENSMUSG00000002768	Mea1	52.99	58.54	67.7	49.38	64.56	59.9	52.25	79.16	71.19	68.88	58.634	66.276
ENSMUSG00000002769	Gnmt	0	0.38	0.56	0.19	0.47	0.75	0.47	0.58	0.22	0.96	0.32	0.596
ENSMUSG00000002771	Grin2d	0.77	0.59	0.47	0.83	0.88	0.45	0.67	0.96	1.24	0.82	0.708	0.828
ENSMUSG00000002778	Kdelr1	104.56	106.26	127.94	80.36	143.08	106.5	101.53	145.52	141.44	138.94	112.44	126.786
ENSMUSG00000002781	Tmem143	10.07	11.4	11.94	5.48	16.06	10.08	11.22	12.9	12.11	11.84	10.99	11.63
ENSMUSG00000002791	Pdxk-ps	0.13	0.04	0.37	0.18	0.13	0	0	0	0.04	0.12	0.17	0.032
ENSMUSG00000002797	Ggct	4.4	4.62	5.28	5.01	4.94	6.34	4.34	2.12	6.22	5.49	4.85	4.902
ENSMUSG00000002799	Jag2	4.71	4.11	5.7	2.62	7.4	4.46	3.74	6.87	6.74	6.28	4.908	5.618
ENSMUSG00000002803	Btbd6	8.62	8.86	10.59	5.89	11.56	10.12	6.27	14.04	10.9	11.56	9.104	10.578
ENSMUSG00000002804	Nudt14	5.98	8.95	10.75	2.76	12.84	6.81	4.77	12.89	10.03	12.4	8.256	9.38
ENSMUSG00000002808	Epdr1	10.71	11.43	14.78	8.3	14.97	13.36	10.76	19.97	16.84	18.75	12.038	15.936
ENSMUSG00000002812	Flii	49	53.69	56.07	49.07	62.06	56.19	49.36	63.26	58.89	59.05	53.978	57.35
ENSMUSG00000002814	Top3a	8.64	9.85	8.16	4.76	10.31	7.5	6.44	9.16	9.57	9.51	8.344	8.436
ENSMUSG00000002820	Atg4d	7.59	8.48	10.97	3.49	13.4	8.3	5.78	16.55	10.34	10.97	8.786	10.388
ENSMUSG00000002825	Qtrt1	7.32	8.43	7.71	6.02	9.14	7.05	6.47	10.45	9.2	9.62	7.724	8.558
ENSMUSG00000002831	Plin4	0.08	0.02	0.07	0	0.32	0.04	0.04	0.15	0.1	0.2	0.098	0.106
ENSMUSG00000002833	Hdgfrp2	37.63	40.06	43.9	30.5	37.9	34.74	34.95	45.93	43.81	44.11	37.998	40.708
ENSMUSG00000002835	Chaf1a	20.59	24.62	25.51	15.97	21.8	20.26	20.31	24.42	22.04	24.31	21.698	22.268
ENSMUSG00000002844	Adprh	48.8	54.36	69.87	32.3	72.5	52.86	44.02	96.08	74.73	77.13	55.566	68.964
ENSMUSG00000002845	Tmem39a	46.55	46.93	53.06	37.81	59.21	43.76	35.88	54.87	64.75	63.15	48.712	52.482
ENSMUSG00000002846	Timmdc1	22.42	22.28	31.59	19.54	30.89	26.15	21.97	32.26	28.76	28.68	25.344	27.564
ENSMUSG00000002847	Pla1a	0.21	0.11	0.36	0.29	0.62	0.33	0.09	1.01	0.52	0.5	0.318	0.49
ENSMUSG00000002870	Mcm2	45.72	54.98	66.61	31.98	62.84	42.57	41.15	72.8	60.41	58.87	52.426	55.16
ENSMUSG00000002871	Tpra1	10.91	11.35	19.58	5.62	23.85	12.53	12.48	22.86	19.72	16.85	14.262	16.888
ENSMUSG00000002881	Nab1	32.6	32.51	33.65	32.86	31.16	31.62	33.47	32.53	33	36.08	32.556	33.34
ENSMUSG00000002885	Adgre5	26.17	23.45	27.85	20.18	34.93	28.09	25.83	34.83	33.51	35.46	26.516	31.544
ENSMUSG00000002897	Il17ra	2.7	2.9	3.39	1.87	3.62	2.77	2.56	5.65	3.96	4.12	2.896	3.812
ENSMUSG00000002900	Lamb1	128.51	133.7	157.34	117.18	170.58	129.17	129.69	173.05	158.95	173.4	141.462	152.852
ENSMUSG00000002908	Kcnn1	1.79	1	1.14	2.74	3.16	1.38	1.02	1.64	2.12	1.67	1.966	1.566
ENSMUSG00000002910	Arrdc2	1.43	2.27	3.62	2.71	2.49	1.51	2.07	3.95	2.02	2.84	2.504	2.478
ENSMUSG00000002930	Ppp1r17	6.49	6.97	5.37	5.56	5.51	7.86	7.74	6.24	8.47	5.61	5.98	7.184
ENSMUSG00000002944	Cd36	65.83	66.83	78.64	55.58	122.22	79	66.59	89.75	95.3	98.39	77.82	85.806
ENSMUSG00000002948	Map2k7	32.16	35.62	34.98	21.95	31.2	28.67	28.64	41.25	34.89	38.56	31.182	34.402
ENSMUSG00000002949	Timm44	67.61	61.79	72.81	64.2	75.46	71.12	72.68	77.14	66	73.19	68.374	72.026
ENSMUSG00000002957	Ap2a2	30.91	31.85	39.73	23.14	46.9	30.64	29.01	48.31	45.58	51.64	34.506	41.036
ENSMUSG00000002963	Pnkp	8.98	9.26	12.95	6.89	13.96	9.81	7.59	16.88	13.39	18.81	10.408	13.296
ENSMUSG00000002968	Med25	36.15	38.12	44.7	33.68	39.75	41.64	38.28	45.28	45.28	46.16	38.48	43.328
ENSMUSG00000002980	Bcam	111.19	121.19	150.81	73.38	182.81	119.84	95	203.8	166.63	162.24	127.876	149.502
ENSMUSG00000002981	Clptm1	38.48	44.98	63.53	27.51	64.76	39.53	38.49	75.04	65.4	70.6	47.852	57.812
ENSMUSG00000002983	Relb	2.03	2.38	2.29	1.87	4.61	2.94	2.1	3.82	3.06	4.22	2.636	3.228
ENSMUSG00000002984	Tomm40	46.83	51.52	61.01	32.54	60.17	50.46	36.56	89.31	66.22	70.52	50.414	62.614
ENSMUSG00000002985	Apoe	301.28	300.08	356.05	247.38	400.8	312.08	345.49	398.62	440.01	398.18	321.118	378.876
ENSMUSG00000002992	Apoc2	0	0	0.25	0	0.24	0	0.62	0.51	0	0.75	0.098	0.376
ENSMUSG00000002996	Hbp1	64.28	65.44	72.06	51.58	77.68	57.34	62.21	70.66	72.34	68.95	66.208	66.3
ENSMUSG00000002997	Prkar2b	12.7	10.57	12.89	7.8	14.99	10.94	11.17	11.35	16.52	15.75	11.79	13.146
ENSMUSG00000003031	Cdkn1b	34.07	33.55	37.96	31.05	47.68	30.89	30.08	33.49	35.72	32.14	36.862	32.464
ENSMUSG00000003032	Klf4	6.86	7.45	8.28	5.65	9.11	8.58	7.09	8.87	10.38	10.74	7.47	9.132
ENSMUSG00000003033	Ap1m1	60.39	64.73	74.05	45.29	68.18	59.6	56.55	79.77	73.58	70.21	62.528	67.942
ENSMUSG00000003037	Rab8a	89.01	91.27	69.89	105.76	54.11	80.13	99.38	53.52	63.17	59.95	82.008	71.23
ENSMUSG00000003038	Hmgn2	592.67	586.1	694.4	447.4	656.7	510.41	468.41	690.46	663.18	664.87	595.454	599.466
ENSMUSG00000003039	Fam32a	29.94	29.67	34.45	24.84	33.46	27.21	26.22	35.32	33.33	35.25	30.472	31.466
ENSMUSG00000003051	Elf3	0.83	0.88	0.69	0.22	0.99	0.29	0.45	0.22	0.46	0.38	0.722	0.36
ENSMUSG00000003053	Cyp2c29	0	0	0	0	0	0	0	0	0	0	0	0
ENSMUSG00000003062	Stard3nl	17.15	20	26.33	11.83	35.2	19.62	16	37.08	29.18	33.76	22.102	27.128
ENSMUSG00000003068	Stk11	54.14	57.52	60.18	42.17	56.17	51.65	50.49	62.31	57.8	58.05	54.036	56.06
ENSMUSG00000003070	Efna2	10.24	11.34	10.81	7.14	10.31	9.15	10.17	11.72	9.66	10.74	9.968	10.288
ENSMUSG00000003072	Atp5d	217.28	243.73	302.83	127.98	365	244.67	191.45	478.71	341.79	347.34	251.364	320.792
ENSMUSG00000003099	Ppp5c	55.95	64.74	66.4	35.15	60.27	55.71	55.96	76.61	59	62.91	56.502	62.038
ENSMUSG00000003119	Cdk12	20.69	23.75	22.88	20.67	19.39	21.44	22.13	19.52	23.73	23.87	21.476	22.138
ENSMUSG00000003123	Lipe	2.41	2.51	3.96	2.1	4.4	2.46	2.74	3.87	4.19	3.22	3.076	3.296
ENSMUSG00000003131	Pafah1b2	54.53	54.73	64.98	37.68	62.9	52.86	48.84	68.36	71.73	73.14	54.964	62.986
ENSMUSG00000003134	Tbc1d8	8.95	8.42	9.45	7.05	11.88	9.51	8.83	14.94	10.58	10.82	9.15	10.936
ENSMUSG00000003135	Cnot11	21.43	20.22	21.57	17.92	22.6	17.56	18.96	23.49	24.89	24.73	20.748	21.926
ENSMUSG00000003153	Slc2a3	10.42	11.47	12.67	6.64	20.54	9.18	9.62	19.62	15.01	17.22	12.348	14.13
ENSMUSG00000003154	Foxj2	10.65	11.87	12.01	11.49	13.49	9.72	10.91	13.62	12.1	12.49	11.902	11.768
ENSMUSG00000003161	Sri	89.45	79.3	95.23	83.19	95.27	91.31	78.63	114.57	102.1	100.57	88.488	97.436
ENSMUSG00000003166	Dgcr2	28.12	28.72	38.81	15.08	41.38	25.4	20.17	45.54	41.06	46.15	30.422	35.664
ENSMUSG00000003184	Irf3	31.66	42.75	45.67	27.78	51.26	34.91	33.02	58.6	50.85	51.8	39.824	45.836
ENSMUSG00000003190	Bcl2l12	17.37	21.35	27.1	12.99	21.93	22.66	16.85	30.64	27.43	24.98	20.148	24.512
ENSMUSG00000003198	Zfp959	4.39	4.99	4.89	5.02	5.13	5.36	4.52	3.56	6.62	6.25	4.884	5.262
ENSMUSG00000003199	Mpnd	32.45	33.96	42.14	19.57	48.65	34.76	23.9	51.1	42.06	41.01	35.354	38.566
ENSMUSG00000003200	Sh3gl1	26.09	25.59	35.69	15.06	33.75	25.04	23.04	41.71	37.47	38.67	27.236	33.186
ENSMUSG00000003206	Ebi3	0.19	0.39	0.28	0.39	0.35	0.3	0.56	0.39	0.76	0.75	0.32	0.552
ENSMUSG00000003208	Ccdc94	6.06	6.81	7.77	5.26	7.61	7.01	5.55	9.59	8.11	8.17	6.702	7.686
ENSMUSG00000003226	Ranbp2	32.44	38.92	41.41	27.7	31.77	29.22	30.73	32.46	37.02	37.68	34.448	33.422
ENSMUSG00000003227	Edar	0.05	0.05	0.03	0.04	0.02	0.03	0.11	0.03	0.03	0.14	0.038	0.068
ENSMUSG00000003228	Grk5	13.83	15.12	15.09	11.63	16.78	15.68	13.44	19.02	19.84	18.63	14.49	17.322
ENSMUSG00000003233	Dvl3	37.08	40.21	40.3	36.46	37.97	39.84	39.87	52.69	44.11	44.36	38.404	44.174
ENSMUSG00000003234	Abcf3	25.56	21.05	28.74	20.56	28.99	23.98	24.85	35.74	29.53	29.28	24.98	28.676
ENSMUSG00000003235	Eif2b5	27.49	27.56	31.2	22.11	30.21	25.78	22.98	36.91	35.19	34.36	27.714	31.044
ENSMUSG00000003269	Cyth2	42.36	49.93	57.15	33.61	52.55	45.78	41.35	65.77	56.08	61.98	47.12	54.192
ENSMUSG00000003271	Sult2b1	0.17	0.48	0.33	0.13	0.11	0	0.14	0.09	0.28	0.33	0.244	0.168
ENSMUSG00000003273	Car11	3.82	5.45	6.48	4.8	7.89	5.91	4.69	8.95	6.86	7.22	5.688	6.726
ENSMUSG00000003279	Dlgap1	0.24	0.11	0.18	0.28	0.21	0.31	0.34	0.3	0.16	0.21	0.204	0.264
ENSMUSG00000003282	Plag1	8.11	9.44	9.42	6.77	10.07	7.67	6.28	6.86	8.9	8.54	8.762	7.65
ENSMUSG00000003283	Hck	0.39	0.79	1.06	0.47	1.2	0.63	0.9	1.25	1.35	1.4	0.782	1.106
ENSMUSG00000003299	Mrpl4	29.2	31.43	36.93	21.76	39.18	32.91	26.61	49.81	37.89	37.17	31.7	36.878
ENSMUSG00000003308	Keap1	22.45	20.85	21.9	12.88	27.6	17.99	16.77	33.4	27.52	26.48	21.136	24.432
ENSMUSG00000003309	Ap1m2	0.54	0.12	0.83	0.67	0.71	0.06	0.45	0	0.9	0.73	0.574	0.428
ENSMUSG00000003316	Glg1	54.19	61.18	69.94	45.29	71.63	53.62	54.13	75.56	74	76.39	60.446	66.74
ENSMUSG00000003341	Atp8b3	0.06	0.07	0.15	0.03	0.04	0.02	0.11	0.02	0.09	0.08	0.07	0.064
ENSMUSG00000003344	Btbd2	29.3	28.96	35.09	23.18	39.87	31.86	25.28	44.76	38.44	40.08	31.28	36.084
ENSMUSG00000003345	Csnk1g2	54.74	53.08	66.08	36.55	67.34	55.36	50.24	79.24	70.55	70.19	55.558	65.116
ENSMUSG00000003346	Abhd17a	22.3	22.59	34.35	14.22	39.8	24.8	20.9	52.77	37.77	38.75	26.652	34.998
ENSMUSG00000003348	Mob3a	12.79	12.95	13.77	9.36	14.14	10.58	11.15	18.06	17.6	18.1	12.602	15.098
ENSMUSG00000003352	Cacnb3	11.13	11.17	13.39	6.67	15.88	9.72	9.56	14.94	15.9	18.42	11.648	13.708
ENSMUSG00000003354	Ccdc65	0.05	0.06	0.54	0.3	0.7	0.47	0.32	0.33	0.43	0.57	0.33	0.424
ENSMUSG00000003355	Fkbp11	4.11	4.56	6.52	4.96	7.76	4.64	7.76	9.6	7.37	7.62	5.582	7.398
ENSMUSG00000003360	Ddx23	45.57	51.27	51.84	43.98	58.76	50.11	47.71	54.7	48.6	55.88	50.284	51.4
ENSMUSG00000003363	Pld3	28.79	27.14	33.87	26.36	39.19	32.61	28.67	46.23	42.31	46.71	31.07	39.306
ENSMUSG00000003378	Grik5	25.26	23.56	25.79	15.78	31.63	20.9	21.99	27.14	29.42	28.99	24.404	25.688
ENSMUSG00000003379	Cd79a	0	0.07	0.07	0	0.2	0.16	0.06	0	0	0	0.068	0.044
ENSMUSG00000003380	Rabac1	25.78	30.26	45.73	14.66	64.25	30.98	23.86	77.78	60.54	61.13	36.136	50.858
ENSMUSG00000003382	Etv3	9.42	9.36	11.88	5.89	12.35	9.07	8.56	13.94	12.97	14.05	9.78	11.718
ENSMUSG00000003402	Prkcsh	55.75	55.51	69.14	36.41	72.07	56.65	52.41	86.8	80.74	78.71	57.776	71.062
ENSMUSG00000003410	Elavl3	0.55	0.31	0.62	0.48	0.42	0.41	0.32	0.25	0.7	0.81	0.476	0.498
ENSMUSG00000003411	Rab3b	3.63	3.39	4.16	4.14	2.48	3.58	3.68	4.2	3.91	4.38	3.56	3.95
ENSMUSG00000003418	St8sia6	0.44	0.62	0.57	0.5	0.75	0.21	0.61	0.22	0.31	0.54	0.576	0.378
ENSMUSG00000003420	Fcgrt	13.43	13.27	17.42	6.82	30.59	12.17	11.72	25.61	25.87	31.49	16.306	21.372
ENSMUSG00000003421	Nosip	28.3	23.55	30.41	19.06	32.59	29.01	22.88	34.68	35.46	30.81	26.782	30.568
ENSMUSG00000003423	Pih1d1	44.12	51.17	46.81	57.96	54.41	44.62	50.78	60.36	52.96	50.92	50.894	51.928
ENSMUSG00000003429	Rps11	945.16	951.68	1143.66	785.43	1133.78	881.22	851.56	1160.07	1200.31	1103.53	991.942	1039.34
ENSMUSG00000003435	Supt5	53.33	53.53	60.26	44.54	61.89	51.86	52.29	68.43	62.76	64.76	54.71	60.02
ENSMUSG00000003436	Dll3	0.08	0.04	0.11	0.05	0.21	0	0.24	0.14	0.52	0.07	0.098	0.194
ENSMUSG00000003437	Paf1	134.66	139.23	111.98	163.11	91.71	123.8	137.68	86.07	97.36	86.93	128.138	106.368
ENSMUSG00000003438	Timm50	23.8	28.12	39.33	17.27	39.64	27.02	23.99	54.28	43.08	44.24	29.632	38.522
ENSMUSG00000003444	Med29	18.44	19.01	18.83	16.91	18.22	17.97	18.52	22.95	21.35	19.4	18.282	20.038
ENSMUSG00000003452	Bicd1	3.89	5.81	4.44	3.5	4.53	3.52	3.49	3.54	3.96	3.94	4.434	3.69
ENSMUSG00000003458	Ncstn	60.6	73.82	81.2	52.17	82.35	69.91	65.21	95.81	85	91.35	70.028	81.456
ENSMUSG00000003464	Pex19	57.12	59.92	75.67	43.9	78.75	57.2	55.57	91.88	86.81	90.37	63.072	76.366
ENSMUSG00000003469	Phyhip	0.35	1.2	0.38	0.15	1.02	0.37	0.18	0.56	0.55	0.73	0.62	0.478
ENSMUSG00000003476	Crhr2	3.28	3.62	5	2.72	5.52	5.78	4.25	8.08	5.1	4.75	4.028	5.592
ENSMUSG00000003477	Inmt	0.25	0	0	0	0.24	0.11	0.19	0	0.13	0.18	0.098	0.122
ENSMUSG00000003484	Cyp4f18	0.52	0	0	0.17	0	0.22	0.22	0.13	0.27	0	0.138	0.168
ENSMUSG00000003500	Impdh1	18.18	18.15	23.42	14.51	21.66	19.21	15.6	32.73	28.01	28.26	19.184	24.762
ENSMUSG00000003505	Psg18	0	0	0	0	0	0	0	0	0	0	0	0
ENSMUSG00000003518	Dusp3	37.53	34.74	50.42	29.02	48.33	45.42	34.3	63.16	51.22	55.77	40.008	49.974
ENSMUSG00000003526	Prodh	3.91	3.3	5.16	2.29	4.47	4.33	2.98	5.21	4.6	6.28	3.826	4.68
ENSMUSG00000003527	Dgcr14	10.37	13.08	13.41	8.84	12.42	10.21	10.05	13.64	14.6	12.83	11.624	12.266
ENSMUSG00000003528	Slc25a1	22.02	17.38	28.46	18.8	22.23	19.76	19.82	28.7	27.82	30.57	21.778	25.334
ENSMUSG00000003531	Dgcr6	16.02	16.52	13.43	9.48	19.99	12.77	11.19	24.16	21.2	17.89	15.088	17.442
ENSMUSG00000003534	Ddr1	69.91	77.26	98.8	39.57	120.15	75.36	64.06	157.12	117.02	115.74	81.138	105.86
ENSMUSG00000003541	Ier3	16.91	13.74	24.22	15.65	35.22	22.67	15.77	31.51	26.53	25.57	21.148	24.41
ENSMUSG00000003545	Fosb	0.25	0.17	0.5	0.23	0.71	0.85	0.57	0.34	0.33	0.56	0.372	0.53
ENSMUSG00000003546	Klc4	8.76	9.09	11.8	7.16	14	9.53	7.58	16.57	12.45	13.58	10.162	11.942
ENSMUSG00000003549	Ercc1	19.71	17.97	26.23	15.28	29.46	15.6	12.76	29.17	26.94	27.73	21.73	22.44
ENSMUSG00000003555	Cyp17a1	0.45	0.75	0.34	0.47	1.46	0.73	0.77	0.47	0.45	0.6	0.694	0.604
ENSMUSG00000003559	As3mt	19.97	21.83	24.94	15.11	32.45	21.88	17.82	28.15	26.22	27.55	22.86	24.324
ENSMUSG00000003573	Homer3	24.13	22.7	30.8	16.18	29.74	26.75	24.16	34.54	33.34	33.5	24.71	30.458
ENSMUSG00000003575	Crtc1	11.35	12.86	11.87	14.33	10.53	10.65	12.77	14.18	11.86	11.87	12.188	12.266
ENSMUSG00000003581	Rnf215	10.14	9.83	13.47	7.19	13.52	9.87	8.12	16.15	15.5	16.29	10.83	13.186
ENSMUSG00000003585	Sec14l2	1.47	1.53	1.09	0.53	1.48	0.81	1.08	1.95	2.06	1.97	1.22	1.574
ENSMUSG00000003604	Aven	16.58	19.83	22	13.22	18	16.47	13.83	18.27	19.97	17.73	17.926	17.254
ENSMUSG00000003617	Cp	0.47	0.98	2.04	1.3	1.39	1.08	1.18	0.75	1.72	1.59	1.236	1.264
ENSMUSG00000003623	Crot	17.04	18.31	21.45	12.78	23.56	16.8	15.84	22.76	24.09	25.15	18.628	20.928
ENSMUSG00000003644	Rps6ka1	9.04	9.15	11.93	8.08	15.91	9.35	9.7	14.49	13.65	15.68	10.822	12.574
ENSMUSG00000003657	Calb2	0.74	0.61	0.74	0.31	0.34	0.4	0.69	1.3	1.64	1.04	0.548	1.014
ENSMUSG00000003660	Snrnp200	31.98	42.08	48.22	30	42.89	32.18	36.8	45.18	45.04	45.31	39.034	40.902
ENSMUSG00000003662	Ciao1	32.67	30.84	34.13	19.49	32.18	26.8	25	38.37	41.4	32.19	29.862	32.752
ENSMUSG00000003665	Has1	0.1	0	0	0	0.09	0	0	0.05	0	0.08	0.038	0.026
ENSMUSG00000003680	Taf6l	20.43	24.32	24.28	18.58	25.15	19.36	23.1	31.11	26.98	25	22.552	25.11
ENSMUSG00000003721	Insig2	19.2	13.09	19.1	14.18	20.55	15.93	17.82	29.64	23.27	37.48	17.224	24.828
ENSMUSG00000003731	Kpna6	23.76	24.66	32.52	20.5	34.79	25.34	23.48	36.62	33.66	37.27	27.246	31.274
ENSMUSG00000003746	Man1a	11.39	12.63	14.04	9.06	15.82	13.04	12.57	14.53	16.51	17.86	12.588	14.902
ENSMUSG00000003752	Itpkc	3.08	3.14	4.8	1.97	5	2.69	2.66	4.97	4.68	5.49	3.598	4.098
ENSMUSG00000003762	Coq8b	5.94	5.53	6.97	3.28	9.47	4.49	3.87	7.73	9.44	6.9	6.238	6.486
ENSMUSG00000003778	Brd8	62.01	63.63	56.74	66.12	45.84	53.69	72.74	47.64	54.89	46.93	58.868	55.178
ENSMUSG00000003779	Kif20a	53.6	54.51	60.2	43.46	51.06	49.56	51.61	57.28	54.39	51.05	52.566	52.778
ENSMUSG00000003808	Farsa	20.66	25.63	25.33	14.97	25.12	21.33	18.44	33.78	29.14	29.82	22.342	26.502
ENSMUSG00000003809	Gcdh	16.17	18.52	23.7	12.09	25.16	20.23	15.12	27.87	27.09	24.76	19.128	23.014
ENSMUSG00000003810	Mast2	32.28	35.94	41.69	28.3	41.44	34.9	32.88	46.02	40.59	41.46	35.93	39.17
ENSMUSG00000003812	Dnase2a	3.93	6.75	5.22	2.73	5.36	2.65	4.29	4.8	4.87	6.74	4.798	4.67
ENSMUSG00000003813	Rad23a	41.77	50.62	54.44	37.81	53.08	43.62	40.98	66.3	49.6	53.77	47.544	50.854
ENSMUSG00000003814	Calr	946.95	911.3	813.72	729.63	602.7	943.73	1020.42	772.7	732.67	758.83	800.86	845.67
ENSMUSG00000003824	Syce2	17.92	16.6	22.54	16.12	16.46	16.15	16.42	18.35	21.39	19.18	17.928	18.298
ENSMUSG00000003847	Nfat5	28.92	23.96	25.67	20.98	18.49	18.75	20.33	23.02	22.24	28.53	23.604	22.574
ENSMUSG00000003848	Nob1	22.29	22.28	26.84	17.28	27.14	21.11	16.63	28.35	33.97	28.09	23.166	25.63
ENSMUSG00000003849	Nqo1	1.62	1.52	1.28	0.94	3.36	1.24	2.17	2.58	2.85	3.38	1.744	2.444
ENSMUSG00000003863	Ppfia3	1.41	1.58	1.6	0.58	1.74	1.28	1.32	2.42	1.94	1.74	1.382	1.74
ENSMUSG00000003865	Gys1	62.86	74.07	83	50.37	95.63	76.93	64.89	107.78	88.08	86.25	73.186	84.786
ENSMUSG00000003868	Ruvbl2	34.45	39.72	46.94	23.85	49.55	32.51	31.35	58.06	48.28	46.81	38.902	43.402
ENSMUSG00000003872	Lin7b	0.44	0.48	0.38	1.27	0.16	0.37	0	1.94	1.31	1.15	0.546	0.954
ENSMUSG00000003873	Bax	37.18	42.11	45.08	24.95	56.33	41.98	33.87	72.64	54.49	54	41.13	51.396
ENSMUSG00000003882	Il7r	0	0.09	0.24	0.04	0.19	0.03	0	0.06	0.3	0.32	0.112	0.142
ENSMUSG00000003923	Tfam	73.7	70.9	57.3	68.82	60.37	60.21	62.96	57.27	70.6	72.56	66.218	64.72
ENSMUSG00000003929	Zfp81	7.8	6.8	6.97	6.61	7.38	6.07	6.43	5.72	7.08	7.76	7.112	6.612
ENSMUSG00000003934	Efnb3	45.13	54.37	63.75	35.76	72.95	51.22	46.08	76.36	66.6	61.44	54.392	60.34
ENSMUSG00000003948	Mmd	83.29	86.18	95.49	68.88	80.95	85.34	76.55	106.15	94.52	95.22	82.958	91.556
ENSMUSG00000003949	Hlf	5.83	6.24	5.22	5.36	8.04	4.22	6.1	3.24	5.81	6.16	6.138	5.106
ENSMUSG00000003955	Fam162a	233.51	217.06	283.9	188.39	301.97	279.99	214.5	340.82	281.93	307.46	244.966	284.94
ENSMUSG00000003970	Rpl8	815.31	797.3	998.85	603.91	1125.58	809.45	632.19	1179.95	1150.13	1102.1	868.19	974.764
ENSMUSG00000003974	Grm3	0.7	0.07	0.22	0.09	0.59	0.21	0.35	0.46	0.77	0.81	0.334	0.52
ENSMUSG00000003992	Ssbp2	50.09	45.89	55.65	45.12	52.01	43.3	49.45	44.88	51.36	49.75	49.752	47.748
ENSMUSG00000004018	Fancl	7.75	10.27	12.99	7.08	10.89	9.29	8.36	12.16	12.85	10.74	9.796	10.68
ENSMUSG00000004031	Brinp2	0.37	0.38	0.45	0.19	0.23	0.26	0.27	1.61	0.54	0.41	0.324	0.618
ENSMUSG00000004032	Gstm5	57.46	64.06	63.05	55.63	63.37	47.9	53.43	61.41	64.94	64.8	60.714	58.496
ENSMUSG00000004035	Gstm7	7.2	8.63	7.02	6.15	8.38	7.5	6.81	10.07	9.72	9.21	7.476	8.662
ENSMUSG00000004038	Gstm3	0	0.08	0	0	0	0	0	0	0	0	0.016	0
ENSMUSG00000004040	Stat3	24.96	28.61	33.76	33.55	44.41	36.85	35.05	41.99	36.13	38.06	33.058	37.616
ENSMUSG00000004043	Stat5a	3.62	2.67	3.81	2.6	5.55	3.4	3.29	4.63	7.43	5.09	3.65	4.768
ENSMUSG00000004044	Ptrf	140.29	134.59	164.37	118.1	199.89	151.33	127.64	222.04	182.22	200.49	151.448	176.744
ENSMUSG00000004054	Map3k11	15.49	15.81	18.69	9.78	20.5	15.49	13.92	26.58	20.8	22.08	16.054	19.774
ENSMUSG00000004056	Akt2	59.45	60.66	66.24	49.14	71.19	53.61	62.01	77.92	69.33	71.94	61.336	66.962
ENSMUSG00000004069	Dnaja3	30.44	33.84	37.31	24.24	37.65	35.22	27.95	39.77	38.13	39.33	32.696	36.08
ENSMUSG00000004070	Hmox2	51.46	53.74	68.6	47.22	69.18	59.5	49.86	74.01	68.48	70.48	58.04	64.466
ENSMUSG00000004071	Cdip1	48.83	53.86	62.44	31.94	68.9	50.57	43.82	76.49	69.95	69.92	53.194	62.15
ENSMUSG00000004085	Zak	59.55	60.91	75.5	54.76	70.92	58.59	59.2	65.32	67.52	63.29	64.328	62.784
ENSMUSG00000004096	Cwc15	113.08	109.05	105.28	120.83	92.48	112.35	110.46	91.32	96.64	91.66	108.144	100.486
ENSMUSG00000004098	Col5a3	0.14	0.15	0.31	0.13	0.61	0.15	0.16	0.11	0.4	0.79	0.268	0.322
ENSMUSG00000004099	Dnmt1	60.75	72.96	76.33	50.65	67.09	57.9	62.94	76.76	69.68	69.19	65.556	67.294
ENSMUSG00000004100	Ppan	20.32	22.63	26.56	22.45	18.11	21.87	18.89	31.56	32.11	28.04	22.014	26.494
ENSMUSG00000004105	Angptl2	46.4	45.61	50.83	41.71	67.96	46	43.22	61.08	56.54	62.57	50.502	53.882
ENSMUSG00000004110	Cacna1e	0.24	0.25	0.17	0.16	0.16	0.19	0.2	0.22	0.15	0.17	0.196	0.186
ENSMUSG00000004113	Cacna1b	0.35	0.53	1.31	0.25	0.47	0.77	0.34	0.57	0.28	0.33	0.582	0.458
ENSMUSG00000004127	Trmt10a	13.31	17.03	13.97	14.1	10.05	9.57	16.06	11.33	13.09	10.17	13.692	12.044
ENSMUSG00000004151	Etv1	28.3	28.84	23.43	38.91	23.8	31.15	34.71	24.73	22.87	20.95	28.656	26.882
ENSMUSG00000004187	Kifc2	2.23	2.61	2.19	1.65	3.07	2.01	1.66	2.34	2.67	2.5	2.35	2.236
ENSMUSG00000004207	Psap	150.99	160.9	208.09	103.45	267.9	159.85	134.54	275.67	254.16	277.97	178.266	220.438
ENSMUSG00000004221	Ikbkg	15.52	14.59	16.83	9.56	16	10.95	12.94	16.83	16.22	15.2	14.5	14.428
ENSMUSG00000004231	Pax2	0.03	0.03	0.03	0.04	0.06	0.06	0	0.03	0.09	0.14	0.038	0.064
ENSMUSG00000004233	Wars2	5.18	4.9	7.21	3.46	6.84	6.78	5.67	8.06	7.8	7.45	5.518	7.152
ENSMUSG00000004263	Atn1	55.78	51.25	48.11	57.22	52.76	47.97	55.39	53.26	51.04	49.28	53.024	51.388
ENSMUSG00000004264	Phb2	135.21	134.51	162.95	108.78	166.68	130.06	117.36	196.53	165.38	168.74	141.626	155.614
ENSMUSG00000004266	Ptpn6	3.79	1.88	2.38	1.89	5.63	3.26	4.65	3.48	3.44	3.49	3.114	3.664
ENSMUSG00000004267	Eno2	2.77	5.18	8.21	5.04	10.25	3.18	3.86	9.11	6.37	8.27	6.29	6.158
ENSMUSG00000004268	Emg1	53.02	50.79	74.54	33.98	78.81	45.22	44.01	77.48	82.34	75.58	58.228	64.926
ENSMUSG00000004270	Lpcat3	20.27	22.64	28.25	18.67	24.04	20.19	24.28	30.01	30.35	26.65	22.774	26.296
ENSMUSG00000004285	Atp6v1f	55.8	53.05	73.7	33.69	95.94	52.68	42.87	106.36	78.46	74.56	62.436	70.986
ENSMUSG00000004296	Il12b	0.22	0.06	0.16	0.08	0	0.24	0.19	0.17	0.28	0.05	0.104	0.186
ENSMUSG00000004317	Clcn5	33.72	42.1	47.26	28.85	41.29	37.5	42.51	50.82	44.83	48.03	38.644	44.738
ENSMUSG00000004319	Clcn3	18.73	20.15	21.61	15.97	24.83	18.34	17.65	23.85	25.05	24.44	20.258	21.866
ENSMUSG00000004328	Hif3a	32.33	33.42	37.44	30.12	52.75	28.77	31.49	36.18	39.33	39.29	37.212	35.012
ENSMUSG00000004341	Gpx6	0	0	0.17	0	0	0	0	0	0	0	0.034	0
ENSMUSG00000004344	Gpx5	0	0	0	0	0	0	0	0	0	0	0	0
ENSMUSG00000004347	Pde1c	2.87	2.47	3.19	3.03	4.92	3.61	2.59	3.31	3.72	3.26	3.296	3.298
ENSMUSG00000004356	Utp20	7.4	8.27	10.44	5.63	8.02	6.57	6.93	9.34	9.17	9.41	7.952	8.284
ENSMUSG00000004359	Spic	0	0	0	0	0	0.17	0.07	0	0.08	0.14	0	0.092
ENSMUSG00000004360	9330159F19Rik	0.25	0.14	0.13	0.16	0.18	0.13	0.16	0.16	0.3	0.35	0.172	0.22
ENSMUSG00000004364	Cul3	129.12	124.96	130.46	116.54	101.68	116.56	124.74	108.52	118.54	113.23	120.552	116.318
ENSMUSG00000004366	Sst	0	0	0	0.31	0	0	0	0	0	0	0.062	0
ENSMUSG00000004371	Il11	0.23	0.11	0.05	0	0.32	0	0.09	0.12	0.12	0	0.142	0.066
ENSMUSG00000004383	Large	14.85	14.64	19.4	10.65	20.34	14.65	12.74	19.87	19.88	21.68	15.976	17.764
ENSMUSG00000004393	Ddx56	16.51	20.51	22.83	11.3	23.62	15.59	14.57	32.58	26.31	32.19	18.954	24.248
ENSMUSG00000004394	Tmed4	30.29	32.04	37.79	21.18	47.24	29.96	26.15	40.74	45.62	41.77	33.708	36.848
ENSMUSG00000004415	Col26a1	20.86	22.96	29.45	20.43	30.85	14.01	19.95	22.37	35.61	40.12	24.91	26.412
ENSMUSG00000004446	Bid	3.39	4.39	5.89	2.12	4.69	3.37	2.72	6.87	5.45	4.97	4.096	4.676
ENSMUSG00000004451	Ralb	47.86	51.14	61.3	40.54	68.79	56.13	48.21	77.35	69.77	76.1	53.926	65.512
ENSMUSG00000004455	Ppp1cc	190.96	196.5	221.31	186.28	229.8	200.25	187	244.49	225.59	222.86	204.97	216.038
ENSMUSG00000004460	Dnajb11	75.41	74.23	83.31	47.78	71.11	77.64	67.1	88.15	84.31	82.41	70.368	79.922
ENSMUSG00000004462	Tbccd1	7.14	7.3	8.01	6.13	8.71	5.76	5.97	9.08	8.39	8.19	7.458	7.478
ENSMUSG00000004473	Clec11a	0.36	0.1	0.2	0.28	0.3	0.32	0.14	0.31	0.16	0.49	0.248	0.284
ENSMUSG00000004500	Zfp324	4.17	4.76	5.82	3.37	6.65	4.64	3.74	5.97	6.15	6.88	4.954	5.476
ENSMUSG00000004508	Gab2	15.19	13.59	15.69	15.79	14.47	12.38	16.05	17.03	14.32	16.01	14.946	15.158
ENSMUSG00000004530	Coro1c	80.5	76.28	92.55	66.92	84.4	83.35	75.86	109.45	89.03	84.6	80.13	88.458
ENSMUSG00000004535	Tax1bp1	76.72	77.49	79.73	73.42	76.37	76.23	78.08	72.23	75.84	76.91	76.746	75.858
ENSMUSG00000004540	Psg17	0.05	0.05	0	0	0.04	0.21	0.16	0.05	0.05	0.17	0.028	0.128
ENSMUSG00000004542	Psg19	0.29	0	0	0	0	0.07	0	0	0	0	0.058	0.014
ENSMUSG00000004552	Ctse	0.17	0.24	0.09	0.27	0.17	0.1	0.33	0.34	0	0.2	0.188	0.194
ENSMUSG00000004558	Ndrg2	97.51	97.74	115.07	88.47	145.31	109.27	96.94	148.76	127.53	142.49	108.82	124.998
ENSMUSG00000004561	Mettl17	14.42	15.74	24.67	9.07	17.67	20.3	15.55	21.75	17.89	21.74	16.314	19.446
ENSMUSG00000004562	Arhgef40	42.99	54.89	59.05	28.81	56.94	47.5	41.77	73.82	56.3	72.67	48.536	58.412
ENSMUSG00000004565	Pnpla6	10.48	15.86	16.23	8.94	24.46	12.6	14.26	19.43	19.3	23.3	15.194	17.778
ENSMUSG00000004567	Mcoln1	26.72	26.86	32.23	19.86	34.42	24.29	27.09	34.41	32.1	28.9	28.018	29.358
ENSMUSG00000004568	Arhgef18	7.25	7.6	10.54	4.75	9.8	6.66	7.08	11.05	10.09	11.47	7.988	9.27
ENSMUSG00000004591	Pkn2	42.8	51.79	47.95	40.82	49.78	42.66	43.17	47.69	52.78	48.72	46.628	47.004
ENSMUSG00000004609	Cd33	0.64	1.14	1.27	1.41	0.84	0.97	2.05	1.83	1.96	1.63	1.06	1.688
ENSMUSG00000004610	Etfb	199.92	230.08	273.91	169.14	278.3	244.64	192.17	299.89	286.42	259.09	230.27	256.442
ENSMUSG00000004612	Nkg7	0	0	0.28	0	0.27	0	0	0	0.19	0.27	0.11	0.092
ENSMUSG00000004613	Lim2	0	0	0	0	0	0	0	0	0	0.12	0	0.024
ENSMUSG00000004626	Stxbp2	34.86	43.06	41.84	39.4	38.48	34.87	42.59	56.41	51.63	46.26	39.528	46.352
ENSMUSG00000004630	Pcp2	0	0.15	0	0	0.07	0	0	0	0	0	0.044	0
ENSMUSG00000004631	Sgce	43.88	40.3	47.64	43.87	47.19	40.17	44.12	42.97	44.72	49.11	44.576	44.218
ENSMUSG00000004633	Chn2	8.19	7.45	10.02	7.4	5.72	6.69	9	8.51	9.85	10.37	7.756	8.884
ENSMUSG00000004637	Wwox	7.21	6.43	7.56	7.13	7.72	5.31	5.67	7.26	8.67	7.01	7.21	6.784
ENSMUSG00000004642	Slbp	47.56	44.77	60.98	34.64	60.06	42.06	39.47	57.18	58.5	61.89	49.602	51.82
ENSMUSG00000004651	Tyr	0.09	0.26	0.17	0.39	0.23	0.14	0.27	0.44	0.34	0.52	0.228	0.342
ENSMUSG00000004654	Ghrhr	0	0	0	0	0	0	0	0	0	0	0	0
ENSMUSG00000004655	Aqp1	17.01	18.4	24.83	11	29.09	20.53	17.19	32.21	27.01	32.5	20.066	25.888
ENSMUSG00000004661	Arid3b	8.2	10.53	11.85	6.87	6.1	8.73	8.97	12.44	10.91	9.42	8.71	10.094
ENSMUSG00000004665	Cnn2	123.34	140.37	149.85	84.55	128.18	130.46	109.55	201.07	147	163.51	125.258	150.318
ENSMUSG00000004667	Polr2e	48.11	49.05	54.71	40.75	60.51	44.11	44.96	67.18	65.18	54.4	50.626	55.166
ENSMUSG00000004668	Abca13	0	0.01	0	0.01	0.01	0.01	0.04	0.01	0.03	0.03	0.006	0.024
ENSMUSG00000004677	Myo9b	23.24	27.37	37.08	17.71	33.39	23.11	20.43	36.73	36.35	36.53	27.758	30.63
ENSMUSG00000004698	Hdac9	23.29	24.38	22.15	20.94	20.88	22.54	24.1	24.61	23.2	19.71	22.328	22.832
ENSMUSG00000004707	Ly9	0.16	0.2	0.24	0.09	0.51	0.35	0.16	0.43	0.68	0.66	0.24	0.456
ENSMUSG00000004709	Cd244	0	0.04	0	0	0.07	0.04	0.03	0.08	0	0.14	0.022	0.058
ENSMUSG00000004730	Adgre1	2.25	2.27	3.07	1.3	3.82	2.17	2.81	4.46	3.95	5.67	2.542	3.812
ENSMUSG00000004748	Mtfp1	9.73	8.69	9	6.93	11.36	8.23	7.13	14	11.53	9.28	9.142	10.034
ENSMUSG00000004768	Rab23	14.3	19.72	15.51	7.45	14.01	12.25	9.05	15.52	15.95	15.97	14.198	13.748
ENSMUSG00000004771	Rab11a	182.8	206.97	244.3	158.46	201.47	189.76	190.4	241.71	250.75	229.4	198.8	220.404
ENSMUSG00000004788	Eif2b2	41.09	39.74	51.92	26.28	56.45	45.03	32.28	44.15	51.01	42.3	43.096	42.954
ENSMUSG00000004789	Dlst	138.04	148.07	172.89	100.54	165.89	142.82	129.81	198.9	175.34	179.56	145.086	165.286
ENSMUSG00000004791	Pgf	4.42	5.34	5.52	2.58	8.29	3.35	4.75	4.98	5.97	5.8	5.23	4.97
ENSMUSG00000004798	Ulk2	20.32	21.71	23.91	14.19	26.03	21.21	19.82	25.86	25.04	27.62	21.232	23.91
ENSMUSG00000004814	Ccl24	0.51	0.77	0	1.03	0.67	0.09	2.72	0.78	0.42	0.29	0.596	0.86
ENSMUSG00000004815	Dgkq	6.02	7.22	8.7	2.37	9.83	4.91	4.72	13.13	8.46	9.63	6.828	8.17
ENSMUSG00000004821	Tmed11	0	0	0	0	0	0	0	0	0	0	0	0
ENSMUSG00000004837	Grap	3.61	3.01	4.22	2.26	5.24	3.71	3.8	5.42	5.39	5.26	3.668	4.716
ENSMUSG00000004842	Pou1f1	0	0	0	0	0	0.06	0	0	0	0	0	0.012
ENSMUSG00000004843	Chmp2b	42.99	41.35	48.61	41.01	55.97	40	41.21	44.79	56.9	56.8	45.986	47.94
ENSMUSG00000004846	Plod3	44.76	44.23	49.41	29.79	54.61	44.5	37.8	63.03	53.98	69.16	44.56	53.694
ENSMUSG00000004849	Ap1s1	53.95	50.91	71.3	34.88	70.07	58.51	42.22	109.38	77.71	85.73	56.222	74.71
ENSMUSG00000004864	Mapk13	2.31	1.18	2.78	1.49	2.57	1.32	1.36	1.71	4.83	4.25	2.066	2.694
ENSMUSG00000004865	Srpk1	41.82	47.35	54.02	36.83	49.24	44.04	40.26	53.46	52.95	53.49	45.852	48.84
ENSMUSG00000004872	Pax3	0.12	0.03	0.13	0.04	0.26	0.14	0.13	0.03	0.35	0.17	0.116	0.164
ENSMUSG00000004880	Lbr	24.48	28.87	34.98	19.4	33.81	23.94	21.83	35.38	31.76	33.45	28.308	29.272
ENSMUSG00000004885	Crabp2	10.58	7.02	5.56	5.53	9.66	1.48	4.82	1.68	9.11	11.14	7.67	5.646
ENSMUSG00000004891	Nes	48.29	55.2	62.39	37.91	39.01	54.14	52.94	63.25	50.99	57.84	48.56	55.832
ENSMUSG00000004892	Bcan	0.09	0.08	0.08	0.1	1.14	0.04	0.03	0	0.25	0	0.298	0.064
ENSMUSG00000004894	Hapln2	0	0	0	0.08	0	0.05	0	0	0.09	0.11	0.016	0.05
ENSMUSG00000004895	Prcc	38.57	39.86	45.17	30.57	43.48	38.92	35.5	55.07	48.59	47.57	39.53	45.13
ENSMUSG00000004896	Rrnad1	12.62	14.18	14.19	12.48	14.86	12.88	11.39	13.94	14.92	17.83	13.666	14.192
ENSMUSG00000004897	Hdgf	156.85	151.27	152.95	137.75	142.53	149.2	141.03	146.67	148.97	148.24	148.27	146.822
ENSMUSG00000004902	Slc25a18	0.16	0.16	0.11	0	0.1	0.17	0.18	0.22	0.16	0.05	0.106	0.156
ENSMUSG00000004929	Thop1	18.14	19.69	19.91	11.11	18.72	19.53	16.75	32.16	21.9	23.63	17.514	22.794
ENSMUSG00000004931	Apba3	8.22	7.95	11.38	5.36	15.69	8.23	7.34	18.21	13.67	15	9.72	12.49
ENSMUSG00000004933	Matk	0.39	0.62	0.6	0.69	0.86	0	0.43	1.06	1.16	0.76	0.632	0.682
ENSMUSG00000004934	Pias4	21.6	21.25	21.81	15.67	19.32	21.6	22.31	26.09	30.38	24.82	19.93	25.04
ENSMUSG00000004936	Map2k1	28.84	35.63	46.21	20.45	51.89	35.12	29.01	65.02	45.85	50.83	36.604	45.166
ENSMUSG00000004937	Sgta	47.79	50.51	57.84	40.23	53.93	52.71	49.23	67.64	59.9	59.73	50.06	57.842
ENSMUSG00000004939	Nmrk2	0.72	0.57	0.66	0.85	2.31	1.08	1.04	1.61	0.84	2.59	1.022	1.432
ENSMUSG00000004945	Tmem242	73.59	65.41	93.57	48.36	98.06	68.86	62.95	100.3	95.6	94.29	75.798	84.4
ENSMUSG00000004947	Dtx2	10.35	11.99	11.36	8.66	14.18	10.4	8.95	16.31	14.08	14.17	11.308	12.782
ENSMUSG00000004948	Zp3	0	0.08	0.17	0	0	0	0	0.18	0	0	0.05	0.036
ENSMUSG00000004951	Hspb1	218.7	253	311.32	163.57	331.06	275.61	187.7	481.1	309.69	327.76	255.53	316.372
ENSMUSG00000004952	Rasa4	1.31	1.15	1.59	0.97	2.11	0.73	0.6	1.53	2.24	2.57	1.426	1.534
ENSMUSG00000004961	Syt5	0.88	1.03	1.81	1.23	0.81	0.89	1.57	1.18	1.36	1.24	1.152	1.248
ENSMUSG00000004980	Hnrnpa2b1	1393.18	1308.75	1389.76	1468.7	1260.09	1200.2	1351.41	1227.11	1354.03	1363.99	1364.1	1299.35
ENSMUSG00000004988	Fxyd4	0	0	0	0	0	0	0	0	0	0	0	0
ENSMUSG00000004994	Ccdc130	11.07	9.82	16.82	15.27	13.8	13.84	11.17	16.55	9.6	13.41	13.356	12.914
ENSMUSG00000004996	Mri1	6.81	7.45	11.46	7.07	12.51	9.7	8.65	14.02	11.34	14.38	9.06	11.618
ENSMUSG00000005034	Prkacb	41.89	40.97	45.5	31.53	50.95	41.98	38.04	48.15	50.98	54.06	42.168	46.642
ENSMUSG00000005043	Sgsh	11.25	9.89	7.31	8.36	5.42	9.09	7.08	9.52	7.74	7.19	8.446	8.124
ENSMUSG00000005045	Chd5	0.93	0.12	0.19	0.07	0.22	0.1	0.13	0.1	0.3	0.94	0.306	0.314
ENSMUSG00000005054	Cstb	45.71	48.87	54.89	35.54	65.36	49.34	45.99	70.96	66.46	64.62	50.074	59.474
ENSMUSG00000005057	Sh2b2	1.04	1.05	1.11	0.89	1.52	1.23	1.34	1.22	1.58	1.97	1.122	1.468
ENSMUSG00000005069	Pex5	12.02	11.05	16.57	6.15	18.25	11.51	9.1	25.25	21.27	19.69	12.808	17.364
ENSMUSG00000005078	Jkamp	30.37	27.81	29.64	33.9	35.96	28.24	27.74	34.36	31.97	33.86	31.536	31.234
ENSMUSG00000005087	Cd44	25.93	25.67	32.41	27.83	28.07	24.41	27.56	38.84	33.08	31.03	27.982	30.984
ENSMUSG00000005089	Slc1a2	0.44	0.55	0.92	0.29	0.39	0.6	0.86	0.96	1	0.69	0.518	0.822
ENSMUSG00000005102	Eif2ak4	8.65	8.65	10.25	6.89	10.54	8.41	7.63	9.86	10.03	11.56	8.996	9.498
ENSMUSG00000005103	Wdr1	127.49	135.54	164.69	115.25	155.04	136.33	133.56	188.2	159.88	179.86	139.602	159.566
ENSMUSG00000005107	Slc2a9	1.04	1.08	0.5	0.14	0.47	0.58	0.24	0.34	0.54	0.85	0.646	0.51
ENSMUSG00000005124	Wisp1	29.55	29.71	36.21	23.01	45.42	32.95	27.52	37.92	39.98	44.37	32.78	36.548
ENSMUSG00000005125	Ndrg1	7.93	5.77	10.03	7.29	34.45	5.96	7.03	11.13	11.46	14.16	13.094	9.948
ENSMUSG00000005131	4930550C14Rik	0.18	0.63	0.09	0.24	0.16	0.57	0.37	0.09	0.27	0.62	0.26	0.384
ENSMUSG00000005142	Man2b1	17.81	20.19	24.79	12.91	31.62	21.52	22.02	32.76	29.04	34.49	21.464	27.966
ENSMUSG00000005148	Klf5	4.43	3.38	2.93	6.87	3.49	2.92	4.01	2.23	3.79	5.74	4.22	3.738
ENSMUSG00000005150	Wdr83	16.78	15.05	21.22	12.91	22.6	14.47	14.29	23.4	18.2	20.45	17.712	18.162
ENSMUSG00000005161	Prdx2	203.03	232.84	255.22	166.06	312.42	233.16	187.66	361.91	295.28	306.13	233.914	276.828
ENSMUSG00000005198	Polr2a	69.46	69.89	63.67	76.39	56.64	68.64	74.01	65.26	62.61	68.08	67.21	67.72
ENSMUSG00000005202	Shbg	0	0	0	0	0	0	0.06	0.08	0.08	0.07	0	0.058
ENSMUSG00000005204	Senp3	46.27	50.63	69.09	30.11	85.73	44.14	38.4	70.93	64.08	83.69	56.366	60.248
ENSMUSG00000005220	Corin	26.96	28.88	30.42	24.91	36.14	26.73	24.62	31.59	33.49	29.82	29.462	29.25
ENSMUSG00000005225	Plekha8	13.09	15.17	15.21	10.73	13.03	11.7	13.05	11.77	17.06	15.31	13.446	13.778
ENSMUSG00000005232	G6pc2	0	0	0.27	0	0	0	0	0	0	0	0.054	0
ENSMUSG00000005233	Spc25	74.64	79.86	77.01	78.51	66.33	56.8	71.67	71.25	66.7	62.46	75.27	65.776
ENSMUSG00000005237	Dnah2	0.38	0.73	1.01	0.03	0.6	0.04	0.35	0.25	0.56	0.71	0.55	0.382
ENSMUSG00000005251	Ripk4	1.26	0.81	1.86	1.11	1.99	2.18	1.21	1.66	2.55	2.37	1.406	1.994
ENSMUSG00000005262	Ufd1l	35.15	31.87	42.08	29.22	43.66	33.85	31.36	42.68	45.71	44.74	36.396	39.668
ENSMUSG00000005267	Zfp287	3.53	3.92	4.29	3.47	4.14	3.14	4	4.07	5.9	5.52	3.87	4.526
ENSMUSG00000005268	Prlr	1.05	1.94	1.2	1.51	1.14	1.07	1.81	0.96	0.9	1.44	1.368	1.236
ENSMUSG00000005299	Letm1	14.36	14.39	18.77	11.59	24.53	14.11	13.1	26.56	22	22.28	16.728	19.61
ENSMUSG00000005312	Ubqln1	57.73	57.22	65.21	48.15	62.77	55.62	55.93	65.25	65.75	65.4	58.216	61.59
ENSMUSG00000005320	Fgfr4	0.47	0.45	0.61	0.32	0.75	0.41	0.78	0.54	0.58	0.77	0.52	0.616
ENSMUSG00000005338	Cadm3	1.9	1.85	2.81	2.46	1.77	1.39	2.12	1.68	3.15	2.51	2.158	2.17
ENSMUSG00000005339	Fcer1a	0	0	0	0	0	0.16	0	0	0	0	0	0.032
ENSMUSG00000005354	Txn2	103.41	97.86	116.8	87.31	112.37	119.33	101.55	151.59	119.97	123.66	103.55	123.22
ENSMUSG00000005355	Casp14	0	0.04	0	0	0	0	0	0.04	0	0	0.008	0.008
ENSMUSG00000005357	Slc1a6	0.39	0.3	0.29	0.34	0.62	0.57	0.04	0.55	0.44	0.55	0.388	0.43
ENSMUSG00000005360	Slc1a3	11.46	10.06	11.52	9.58	11.75	7.79	8.9	8.48	13.88	11.4	10.874	10.09
ENSMUSG00000005362	Crbn	17.71	17.48	24.63	15.03	22.9	15.97	17.38	18.27	22.86	20.69	19.55	19.034
ENSMUSG00000005364	Il5ra	0	0	0	0	0	0	0	0	0	0	0	0
ENSMUSG00000005370	Msh6	29.93	30.39	31.17	25.9	27.63	25.13	27.84	27.7	28.61	30.75	29.004	28.006
ENSMUSG00000005371	Fbxo11	56.23	60.86	58.1	68.52	54.5	55.04	62.63	42.88	52.22	54.92	59.642	53.538
ENSMUSG00000005373	Mlxipl	1.16	0.62	1.01	0.59	1.66	1.14	0.74	0.64	1.15	0.87	1.008	0.908
ENSMUSG00000005374	Tbl2	9.48	11.95	14.79	6.98	18.99	10.21	8.23	14.91	15.2	15.29	12.438	12.768
ENSMUSG00000005378	Wbscr22	22.69	24.54	38.32	28.86	28.4	26.8	26.85	43.38	31.89	36.45	28.562	33.074
ENSMUSG00000005397	Nid1	76.73	79.04	92.59	61.27	99.31	82.47	78.63	104.21	100.56	114.09	81.788	95.992
ENSMUSG00000005410	Mcm5	48.15	48.31	57.58	32.88	55.8	43.48	45.3	66.81	56.34	56.02	48.544	53.59
ENSMUSG00000005413	Hmox1	16.03	19.19	23.56	10.78	32.93	21.69	24.57	32.03	25.86	33.75	20.498	27.58
ENSMUSG00000005417	Mprip	89.8	94.62	112.63	67.97	120.46	90.84	80.19	122.11	115.91	123.78	97.096	106.566
ENSMUSG00000005442	Cic	72.94	77.62	72.51	60.68	86.2	68.11	66.27	83.65	75.89	77.32	73.99	74.248
ENSMUSG00000005447	Pafah1b3	42.46	57.33	63.49	34.33	70.17	48.72	44.18	91.21	69.36	78.58	53.556	66.41
ENSMUSG00000005465	Il27ra	2.02	2.02	3.05	1.35	4.4	2.45	3.03	5.36	3.94	3.71	2.568	3.698
ENSMUSG00000005469	Prkaca	96.65	95.47	122.06	80.26	147.37	96.3	89.89	141.57	122.57	133.53	108.362	116.772
ENSMUSG00000005470	Asf1b	18.64	22.96	24.35	14.88	23.37	17.83	17.91	26.52	21.02	19.32	20.84	20.52
ENSMUSG00000005474	Myl10	0	0	0	0	0	0	0	0	0	0	0	0
ENSMUSG00000005481	Ddx39	33.8	31.28	47.4	19.74	44.99	31.15	26.21	61.7	46.08	50.27	35.442	43.082
ENSMUSG00000005483	Dnajb1	17.83	15.37	20.12	10.38	20.44	15.19	12.57	24.85	23.05	23.88	16.828	19.908
ENSMUSG00000005493	Msh4	0	0.07	0.11	0	0.03	0.12	0	0.04	0	0	0.042	0.032
ENSMUSG00000005501	Usp40	21.18	21.53	25.31	18.1	25.9	20.36	19.75	25.35	26.44	26.47	22.404	23.674
ENSMUSG00000005503	Evx1	0	0.11	0.11	0	0	0	0	0	0.07	0.09	0.044	0.032
ENSMUSG00000005505	Kbtbd4	11.93	12.38	15.43	8.65	14.43	10.49	11.72	16.47	16.51	18.71	12.564	14.78
ENSMUSG00000005506	Celf1	75.01	88.78	105.65	58.2	92.46	83.67	78.95	106.28	95.92	102.55	84.02	93.474
ENSMUSG00000005510	Ndufs3	119.31	142.28	190.1	87.57	208.25	141.09	118.86	240.26	198.16	202.72	149.502	180.218
ENSMUSG00000005514	Por	35.99	45.96	33.12	45.36	41.85	35.41	51.74	44.07	33.55	38.72	40.456	40.698
ENSMUSG00000005533	Igf1r	22.27	22.95	27.45	16.81	22.67	20.8	18.65	24.16	23.38	24.11	22.43	22.22
ENSMUSG00000005534	Insr	22.27	27.93	32.52	26.49	32.46	24.74	21.7	28.07	26.58	31.87	28.334	26.592
ENSMUSG00000005540	Fcer2a	0	0	0	0	0.04	0	0	0	0.11	0	0.008	0.022
ENSMUSG00000005547	Cyp2a5	0	0	0.05	0	0	0	0.04	0	0	0	0.01	0.008
ENSMUSG00000005553	Atp4a	0.25	0.48	0.49	0.12	0.1	0.09	0.05	1.43	0.74	0.48	0.288	0.558
ENSMUSG00000005566	Trim28	264.56	302.4	301.72	221.19	265.66	240.42	254.51	268.8	297.02	302.94	271.106	272.738
ENSMUSG00000005575	Ube2m	141.27	140.92	144.5	117.49	155.81	142.07	134.81	159.64	157.57	161.64	139.998	151.146
ENSMUSG00000005580	Adcy9	1.25	1.1	1.98	0.78	1.81	0.97	1.51	1.74	1.59	1.95	1.384	1.552
ENSMUSG00000005583	Mef2c	67.31	85.39	76.85	73.54	64.32	74.59	79.23	72.57	75.81	74.47	73.482	75.334
ENSMUSG00000005609	Ctr9	33.21	33	35.47	28.91	30.8	29.6	34.39	30.21	36.3	36	32.278	33.3
ENSMUSG00000005610	Eif4g2	577.28	557.42	612.08	536.12	554.05	510.75	556.9	617.96	607.16	627	567.39	583.954
ENSMUSG00000005611	Mrvi1	8.11	8	6.56	4.22	10.7	7.25	7.18	8.57	9.19	11.55	7.518	8.748
ENSMUSG00000005615	Pcyt1a	25.57	25.88	31.43	17.79	34.21	27.55	23.92	34.43	34.92	35.42	26.976	31.248
ENSMUSG00000005621	Zfp592	12.26	14.44	17.18	11.02	15.53	13.3	14.1	19.91	20.02	18.33	14.086	17.132
ENSMUSG00000005625	Psmd4	87.24	86.72	112.63	64.02	106.08	85.83	79.71	128.45	106.22	112.81	91.338	102.604
ENSMUSG00000005628	Tmod4	2.11	1.4	1.64	0.61	0.73	0.62	1.23	1.34	1.25	1.19	1.298	1.126
ENSMUSG00000005640	Insrr	0.07	1	0.17	0	0.14	0.04	0.09	0.04	0.04	0.31	0.276	0.104
ENSMUSG00000005649	Cabp5	0.06	0.3	0	0.08	0	0.06	0	0	0.06	0	0.088	0.024
ENSMUSG00000005656	Snx6	53.35	52.41	66.35	41.77	71.96	50.19	49.63	66.68	71.34	75.24	57.168	62.616
ENSMUSG00000005667	Mthfd2	14.88	16.73	19.61	10.69	17.65	16.58	12.78	22.5	19.28	22.49	15.912	18.726
ENSMUSG00000005672	Kit	8.09	7.06	11.01	7.74	13.11	6.68	7.02	9.63	11.17	12.41	9.402	9.382
ENSMUSG00000005674	Tomm40l	23.81	20.83	32.21	10.97	41.29	23.67	16.23	48.31	37.92	34.6	25.822	32.146
ENSMUSG00000005677	Nr1i3	0.27	0.08	0.07	0.05	0.09	0.23	0.11	0.1	0.2	0.12	0.112	0.152
ENSMUSG00000005681	Apoa2	2.45	2.05	2.83	1.89	3.61	2.66	2.91	3.28	3.33	2.86	2.566	3.008
ENSMUSG00000005682	Pan2	18.36	21.18	24.39	17.48	24.26	18.63	18.82	24.69	24.62	23.35	21.134	22.022
ENSMUSG00000005683	Cs	259.65	273.29	335.42	167.64	343.11	283.79	233.45	423.18	344.62	352.37	275.822	327.482
ENSMUSG00000005686	Ampd3	4.05	6.25	4.9	3.47	7.6	5.76	5.11	6.39	6.29	8.54	5.254	6.418
ENSMUSG00000005687	Bcas2	51.55	54.45	64.71	49.11	59.18	60.2	49.95	62.94	68.83	62.04	55.8	60.792
ENSMUSG00000005696	Sh2d1a	0	0	0.16	0	0	0	0	0	0.04	0.19	0.032	0.046
ENSMUSG00000005698	Ctcf	59.45	61.78	66.7	47.08	59.79	55.83	54.27	64.93	68.39	66.35	58.96	61.954
ENSMUSG00000005699	Pard6a	5.24	3.65	6.18	3.89	5.92	3.59	2.19	6.65	5.57	7.14	4.976	5.028
ENSMUSG00000005705	Agrp	0.2	0	0	0	0.19	0	0	0	0	0	0.078	0
ENSMUSG00000005716	Pvalb	0.85	0.48	0.36	0.5	0.56	0.92	0.92	0.85	0.95	0.83	0.55	0.894
ENSMUSG00000005718	Tfap4	5.29	5.48	4.93	3.47	7.9	4.33	4.24	6.65	6.12	5.86	5.414	5.44
ENSMUSG00000005732	Ranbp1	292.88	291.57	256.41	315.52	193.72	265.74	286.41	226.23	225.89	202.63	270.02	241.38
ENSMUSG00000005763	Cd247	0.62	0.18	0.14	0	0.16	0.14	0.21	0	0.37	0.12	0.22	0.168
ENSMUSG00000005774	Rfx5	11.44	10.91	13.87	12.48	13.87	7.91	9.16	10.54	9.97	9.94	12.514	9.504
ENSMUSG00000005779	Psmb4	88.23	82.69	141.05	42.75	160.6	86.94	62.49	199.91	161.04	159.35	103.064	133.946
ENSMUSG00000005800	Mmp8	0	0	0	0.17	0.11	0.13	0.03	0.13	0.16	0.18	0.056	0.126
ENSMUSG00000005802	Slc30a4	12.49	12.08	15.98	8.21	15.89	12.05	10.04	15.12	15.41	16.16	12.93	13.756
ENSMUSG00000005803	Sqrdl	2.53	2.55	2.56	1.8	4.68	2.48	2.02	3.38	2.97	3.49	2.824	2.868
ENSMUSG00000005804	Bloc1s6	18.82	21.48	22.38	19.73	28.09	22.25	18.08	27.97	27.46	26.43	22.1	24.438
ENSMUSG00000005813	Metap1	31.58	27.05	35.64	25.17	32.29	25.48	29.58	36.91	34.78	36.01	30.346	32.552
ENSMUSG00000005823	Gpr108	10.24	9.58	14.99	7.74	13.7	11.4	10.36	17.61	15.3	15	11.25	13.934
ENSMUSG00000005824	Tnfsf14	0.11	0.11	0.05	0	0.2	0.06	0.05	0.11	0.17	0.1	0.094	0.098
ENSMUSG00000005836	Gata6	77.75	74.94	76.57	71.22	91.9	73.02	78.82	79.67	77.8	83.96	78.476	78.654
ENSMUSG00000005846	Rsl1d1	88.03	85.73	94.74	89.43	88.63	80.2	79.5	93.77	96.76	99.13	89.312	89.872
ENSMUSG00000005864	Cnga2	0.03	0.03	0.03	0	0	0.03	0.43	0.1	0.06	0.14	0.018	0.152
ENSMUSG00000005871	Apc	24.44	29.7	31.3	28.7	24.61	23.92	25.74	24.94	26.97	22.66	27.75	24.846
ENSMUSG00000005873	Reep5	61.06	64.71	75.11	49.26	88.66	66.56	63.68	85.64	83.23	84.79	67.76	76.78
ENSMUSG00000005881	Ergic3	76.17	78.55	88.07	80.14	87.77	78.43	86.46	104.47	94.41	98.11	82.14	92.376
ENSMUSG00000005882	Uqcc1	51.63	48.69	76.27	40.8	68.12	68.88	50.12	70.41	75.42	79.78	57.102	68.922
ENSMUSG00000005883	Spo11	0	0.15	0.03	0.04	0.31	0.06	0.14	0.12	0.08	0.02	0.106	0.084
ENSMUSG00000005886	Ncoa2	27.25	25.54	31.53	20.26	25.53	20.02	21.08	24.73	24.66	24.32	26.022	22.962
ENSMUSG00000005891	Prl4a1	0	0	0	0	0	0	0	0	0	0	0	0
ENSMUSG00000005892	Trh	0.31	0.39	0.31	0.11	0.21	0.08	0.26	0	0.47	0.41	0.266	0.244
ENSMUSG00000005893	Nr2c2	16.87	17.64	21.49	12.7	19.12	15.62	15.26	19.25	22.54	20.58	17.564	18.65
ENSMUSG00000005897	Nr2c1	6.89	8.02	8.6	7.36	9.21	6.71	7.26	9.35	10.36	8.78	8.016	8.492
ENSMUSG00000005899	Smpd4	24.66	32.97	31.1	21.29	35.31	25.42	26.48	35.74	30.55	30.72	29.066	29.782
ENSMUSG00000005907	Pex1	8.62	9.57	10.46	9.52	9.72	7.34	9.45	9.37	10.14	10.38	9.578	9.336
ENSMUSG00000005917	Otx1	0.71	0.37	0.53	0.69	0.96	0.23	0.18	0.18	0.49	0.68	0.652	0.352
ENSMUSG00000005936	Kctd20	55.44	54.54	67.11	44.65	59.76	50.9	47.78	57.38	70.5	67.4	56.3	58.792
ENSMUSG00000005947	Itgae	0.05	0.03	0.03	0	0.05	0.03	0	0	0.05	0.09	0.032	0.034
ENSMUSG00000005949	Ctns	9.05	11.86	11.26	7.24	13.9	9.65	7.22	12.54	13.2	14.64	10.662	11.45
ENSMUSG00000005950	P2rx5	1.03	0.86	0.79	0.41	1.07	0.9	0.57	1.46	1.08	1.31	0.832	1.064
ENSMUSG00000005951	Shpk	0.42	0.11	0.31	0.39	0.96	0.3	0.42	0.47	0.98	0.61	0.438	0.556
ENSMUSG00000005952	Trpv1	0.54	0.04	0.07	0	0	0.12	0	0.06	0	0.05	0.13	0.046
ENSMUSG00000005958	Ephb3	15.61	15.07	22.5	7.96	23.48	13.36	11.75	25.97	21.67	23.4	16.924	19.23
ENSMUSG00000005968	Tuft1	2.96	5.47	5.32	3.47	3.89	3.63	5.12	5.59	5.36	4.46	4.222	4.832
ENSMUSG00000005973	Rcn1	132.46	125.93	145.84	99.8	134.17	125.21	126.03	147.05	158.65	170.65	127.64	145.518
ENSMUSG00000005980	Dnase1	0.21	0.17	0	0.11	0.17	0	0.03	0.13	0	0.47	0.132	0.126
ENSMUSG00000005981	Trap1	56.17	57.39	73.85	41.74	73.62	56.6	54.36	79.65	71.68	72.91	60.554	67.04
ENSMUSG00000005982	Naa60	46.12	39.13	36.32	43.26	32.75	31.9	33.02	38.9	42.32	39.62	39.516	37.152
ENSMUSG00000005983	1700037C18Rik	3.06	1.77	4.18	1.49	5.87	2.21	1.92	3.04	3.39	2.32	3.274	2.576
ENSMUSG00000005986	Ankrd13d	1.51	1.24	1.33	0.84	1.62	2.14	0.8	1.21	1.35	1.45	1.308	1.39
ENSMUSG00000005994	Tyrp1	0	0	0	0	0	0	0	0	0	0	0	0
ENSMUSG00000006005	Tpr	89.23	99.68	92.64	116.73	77.45	112.22	102.72	81.87	77.17	81.25	95.146	91.046
ENSMUSG00000006007	Pdc	0	0	0	0	0	0	0	0	0	0	0	0
ENSMUSG00000006010	BC003331	24.26	26.37	30.3	20.39	31.88	30.11	28.69	29.9	35.4	34.78	26.64	31.776
ENSMUSG00000006014	Prg4	0.43	0.24	0.7	0.6	0.46	0.62	1.19	0.62	1.29	0.68	0.486	0.88
ENSMUSG00000006019	Dhx34	4.04	4.81	6.12	2.56	6.22	3.62	4.14	7.04	6.06	5.97	4.75	5.366
ENSMUSG00000006021	Kptn	13.43	14.05	15.77	7.11	16.84	12.45	12.42	21.22	18.6	23.84	13.44	17.706
ENSMUSG00000006024	Napa	55.44	50.97	62.78	39.21	69.98	65.73	47.08	79.98	76.06	68.82	55.676	67.534
ENSMUSG00000006050	Sra1	57.38	60.07	70.45	50.01	78.83	63.13	51.67	78.11	72.53	83.64	63.348	69.816
ENSMUSG00000006056	Calcoco2	0	0	0	0	0	0	0	0	0	0	0	0
ENSMUSG00000006057	Atp5g1	319.92	363.25	435.91	213.71	486.77	369.74	273.39	666.77	471.59	470.89	363.912	450.476
ENSMUSG00000006058	Snf8	32.61	30.62	42.52	23.27	41.01	34.39	29.84	46.43	45.83	48.2	34.006	40.938
ENSMUSG00000006095	Tbcb	40.11	51.09	52.84	50.55	67.71	48.74	45.49	70.4	54.67	61.99	52.46	56.258
ENSMUSG00000006127	Inpp5k	9.17	12.33	13.89	7.34	15.91	10.69	10.89	15.31	13.25	13.48	11.728	12.724
ENSMUSG00000006134	Crkl	20.46	21.89	26.2	15.41	28.46	19.19	18.34	28.67	30.28	29.61	22.484	25.218
ENSMUSG00000006143	Upk3bl	0	0	0.19	0.15	0.35	0.12	0	0	0.57	1.15	0.138	0.368
ENSMUSG00000006154	Eps8l1	4.66	2.47	6.19	0.97	2.44	2.64	2.36	3.01	3.39	4.46	3.346	3.172
ENSMUSG00000006169	Clint1	57.63	57.59	64.31	49.7	61.08	54.72	59.78	66.65	63.45	67.1	58.062	62.34
ENSMUSG00000006179	Prss16	0.05	0.15	0.09	0	0.28	0.37	0.08	0.31	0	0.44	0.114	0.24
ENSMUSG00000006191	Cdkal1	11.21	12.22	11.69	10.6	13.13	10.37	9.59	11.44	12.62	10.82	11.77	10.968
ENSMUSG00000006200	Rhox6	0	0	0	0	0	0	0	0	0	0	0	0
ENSMUSG00000006204	5430419D17Rik	0.54	0.54	0.23	0.15	0.12	0.14	0.1	0.67	0.27	0.48	0.316	0.332
ENSMUSG00000006205	Htra1	38.38	36.31	40.75	31.66	50.2	38.82	38.67	52.92	50.91	63.7	39.46	49.004
ENSMUSG00000006215	Zbtb17	11.41	11.57	15.74	12.66	13.51	10.61	8.3	18.78	13.5	15.03	12.978	13.244
ENSMUSG00000006216	Clcnkb	0	0.38	1.14	0.06	0.15	1.19	0.53	0.45	0.82	0.32	0.346	0.662
ENSMUSG00000006218	Fam131c	0.96	0.38	0.37	0.82	0.27	0.8	0.38	0.76	0.67	0.91	0.56	0.704
ENSMUSG00000006219	Fblim1	40.01	42.63	51.05	41.37	50.77	43.57	47.81	64.67	53.37	58.49	45.166	53.582
ENSMUSG00000006221	Hspb7	419.54	404.81	473.57	332.59	536.6	452.73	369.77	567.49	439.48	462.18	433.422	458.33
ENSMUSG00000006235	Epor	1.51	1.67	2.17	0.47	1.55	2	1	2.2	1.91	1.67	1.474	1.756
ENSMUSG00000006241	Ccdc159	1.83	1.75	2.73	0.29	1.71	1.85	1.97	2.48	2.34	3.07	1.662	2.342
ENSMUSG00000006262	Mob1b	38.37	40.55	48.34	34.35	47.34	41.4	37.1	47.11	52.7	50.57	41.79	45.776
ENSMUSG00000006269	Atp6v1b1	0	0	0	0	0	0	0	0	0	0	0	0
ENSMUSG00000006270	Vax1	0	0	0	0	0	0	0	0	0	0	0	0
ENSMUSG00000006273	Atp6v1b2	42.52	38.84	56.52	27.25	63.53	42.86	34.74	67.37	65.17	64.91	45.732	55.01
ENSMUSG00000006276	Eps15l1	45.06	50.98	46.85	47.89	44.58	42.67	45.5	47.59	46.55	51.56	47.072	46.774
ENSMUSG00000006281	Tep1	2.01	2.45	3.11	1.58	3.55	1.97	2.02	3.87	4.12	3.82	2.54	3.16
ENSMUSG00000006288	Ttc5	15.71	13.05	21.91	11.34	21.07	14.01	12.52	22.24	23.21	23.1	16.616	19.016
ENSMUSG00000006289	Osgep	53.75	54.75	60.51	37.59	58.84	47.62	44.6	68.97	61.6	55.89	53.088	55.736
ENSMUSG00000006299	Aamp	66.57	66.78	84.28	40.71	94.98	63.52	58.77	107.33	94.02	97.51	70.664	84.23
ENSMUSG00000006301	Tmbim1	24.21	18.96	29.26	15.7	28.55	21.83	19.48	38.36	28.82	31.67	23.336	28.032
ENSMUSG00000006304	Arpc2	287.62	294.56	291.66	291.87	282.98	298.63	304.06	309.22	307.9	307.33	289.738	305.428
ENSMUSG00000006307	Kmt2b	32.52	33.81	34.79	36.52	25.07	30.63	33.67	31.08	26.42	25.88	32.542	29.536
ENSMUSG00000006310	Zbtb32	0	0	0	0	0.05	0	0.12	0.06	0.12	0.05	0.01	0.07
ENSMUSG00000006311	Etv2	0.32	0.11	0	0.3	0.1	0.12	0	0.22	0.22	0.19	0.166	0.15
ENSMUSG00000006313	Upk1a	0.22	0.54	0.45	0.62	0.62	0.24	0.44	0.62	0.38	0.39	0.49	0.414
ENSMUSG00000006315	Tmem147	38.25	38.9	55.87	23.79	60.87	40.39	33.56	82.17	61.61	65.79	43.536	56.704
ENSMUSG00000006333	Rps9	861.79	896.46	1142.74	576.94	1294.77	899.54	683.52	1259.08	1322.12	1227.71	954.54	1078.39
ENSMUSG00000006335	Tfpt	12.98	12.89	12.38	12.54	16.99	14.47	12.33	18.11	14.87	16.3	13.556	15.216
ENSMUSG00000006342	Susd2	5.82	4.24	6.34	4.62	8.09	5.49	4.6	7.2	7.8	8.74	5.822	6.766
ENSMUSG00000006344	Ggt5	4.47	3.58	3.38	3.35	8.14	5.21	5.35	7.23	7.48	9.23	4.584	6.9
ENSMUSG00000006345	Ggt1	0.29	0.69	0	0.25	0.24	0.66	0.38	0.32	0.83	0.23	0.294	0.484
ENSMUSG00000006356	Crip2	406.5	416.08	485.38	364.3	551.36	461.21	396.8	671.59	479.87	481.68	444.724	498.23
ENSMUSG00000006360	Crip1	88.49	105.77	135.04	67.8	156.78	110.35	74.68	181.47	152	161.81	110.776	136.062
ENSMUSG00000006362	Cbfa2t3	9.8	8.74	10.49	6.15	9.57	6.94	9.24	12.07	10.48	11.48	8.95	10.042
ENSMUSG00000006369	Fbln1	77.51	78.25	92.17	53.32	109.43	69.86	75.18	110.01	111.73	122.64	82.136	97.884
ENSMUSG00000006373	Pgrmc1	75.81	67.35	90.52	55.54	95.17	66.57	62.65	81.66	91.22	100.25	76.878	80.47
ENSMUSG00000006378	Gcat	2.74	2.55	3.25	1.3	3.35	2.84	2.42	6.07	4.39	5.19	2.638	4.182
ENSMUSG00000006386	Tek	47.53	54.82	65.05	39.99	56.77	54.12	53.68	68.82	69.37	66.23	52.832	62.444
ENSMUSG00000006389	Mpl	0.63	0.69	0.6	0.28	0.46	0.47	1.05	1.21	0.6	0.87	0.532	0.84
ENSMUSG00000006390	Elovl1	25.9	29.69	36.46	27.16	38.71	31.28	26.62	43.88	40.86	44.71	31.584	37.47
ENSMUSG00000006392	Med8	51.58	46.92	47.71	47	45.03	51.02	47.22	48.9	53.09	48.32	47.648	49.71
ENSMUSG00000006395	Hyi	13.13	11.42	16.57	12.49	19.21	17.89	12.62	18.63	17.25	16.19	14.564	16.516
ENSMUSG00000006398	Cdc20	44.19	48.49	62.66	27.2	63.49	42.19	35.59	76.51	68.81	64.37	49.206	57.494
ENSMUSG00000006403	Adamts4	2.76	2.3	2.48	1.53	4.21	2.31	2.41	3.35	4.34	4.3	2.656	3.342
ENSMUSG00000006411	Nectin4	0.09	0.25	0.12	0.13	0.41	0.03	0.18	0.22	0.21	0.37	0.2	0.202
ENSMUSG00000006412	Pfdn2	124.2	107.08	105.61	107.41	81.68	103.88	122.01	96.75	88.97	86.53	105.196	99.628
ENSMUSG00000006418	Rnf114	24.85	28.46	29.58	18.89	36.36	24.05	19.84	35.27	35.05	35.35	27.628	29.912
ENSMUSG00000006423	C330007P06Rik	18.44	16.96	18.56	14.69	17.75	16.93	18.19	16.36	20.45	19.02	17.28	18.19
ENSMUSG00000006435	Neurl1a	1.14	1	1.47	0.52	1.53	0.83	0.92	1.22	1.67	1.79	1.132	1.286
ENSMUSG00000006442	Srm	33.84	36.72	43.28	30.27	41.24	36.02	30.86	60.25	45.47	54.63	37.07	45.446
ENSMUSG00000006445	Epha2	5.5	6.24	7.83	3.97	5.88	5.73	5.78	10.41	8.79	8.75	5.884	7.892
ENSMUSG00000006456	Rbm14	22.52	23.17	26.67	15.2	26.31	20.44	19.99	35	29.32	31.09	22.774	27.168
ENSMUSG00000006457	Actn3	1.94	1.75	3.51	1.79	2.53	2.22	2.43	3.34	3.1	2.52	2.304	2.722
ENSMUSG00000006462	A530013C23Rik	0	0	0	0	0.04	0	0	0	0	0	0.008	0
ENSMUSG00000006463	Zdhhc24	5.37	6.07	6.99	5.36	6.38	5.13	5.25	7.89	7.68	8.6	6.034	6.91
ENSMUSG00000006464	Bbs1	2.25	2.09	3.08	1.52	3.15	2.26	1.86	2.68	2.98	2.95	2.418	2.546
ENSMUSG00000006469	Slc34a3	0	0.05	0	0	0	0	0	0	0	0.04	0.01	0.008
ENSMUSG00000006471	Ndor1	8.56	12.7	14.52	6.29	14.73	10.88	10.44	15.36	14.53	19.03	11.36	14.048
ENSMUSG00000006476	Nsmf	28.79	21.5	33	13.48	39.73	20.17	20.63	38.88	32.4	41.25	27.3	30.666
ENSMUSG00000006488	Prl7a1	0	0	0	0	0	0	0	0	0	0	0	0
ENSMUSG00000006490	Prl8a9	0	0	0	0	0	0	0	0	0	0	0	0
ENSMUSG00000006494	Pdk1	79.2	96.26	113.88	80.92	127.16	92.55	80.63	123.21	111.89	116.91	99.484	105.038
ENSMUSG00000006498	Ptbp1	164.45	159.04	167.42	160.31	158.35	158.99	152.95	180.66	183.36	175.14	161.914	170.22
ENSMUSG00000006517	Mvd	10.01	9.96	8.99	4.75	8.59	7.8	8.83	13.94	10.6	10.41	8.46	10.316
ENSMUSG00000006519	Cyba	37.11	42.09	47.13	24.45	63.7	42.02	34.66	73.59	54.47	57.31	42.896	52.41
ENSMUSG00000006522	Itih3	0.82	1.48	1.4	0.94	1.12	1.45	1.1	1.64	1.42	1.53	1.152	1.428
ENSMUSG00000006526	Tmem110	7.26	8.66	11.95	5.97	10.38	8.74	8.41	11.84	11.28	15.62	8.844	11.178
ENSMUSG00000006527	Sfmbt1	8.41	7.85	10.73	8.4	9.72	8.34	7.75	8.87	8.36	9.73	9.022	8.61
ENSMUSG00000006529	Itih1	0	0	0	0	0	0	0.03	0	0	0	0	0.006
ENSMUSG00000006538	Ihh	0.04	0	0.04	0	0.04	0.09	0	0.12	0	0.04	0.024	0.05
ENSMUSG00000006542	Prkag3	3.74	4.23	3.63	2.81	3.2	3.49	2.98	6.31	3.92	4.06	3.522	4.152
ENSMUSG00000006546	Cryba2	0	0	0	0	0	0	0	0	0	0	0	0
ENSMUSG00000006567	Atp7b	1.37	1.29	2.25	1.3	2.15	1.41	1.33	2.36	2.34	2.42	1.672	1.972
ENSMUSG00000006570	Defb2	0	0	0	0	0	0	0	0	0	0	0	0
ENSMUSG00000006574	Slc4a1	16.89	48.47	25.09	9.95	26.02	23.54	34.68	32.24	24.13	27.45	25.284	28.408
ENSMUSG00000006575	Rundc3a	1.69	1.13	1.45	0.61	0.99	1.43	1.82	1.42	1.18	3.07	1.174	1.784
ENSMUSG00000006576	Slc4a3	19.83	23.31	24.98	12.79	34.56	17.87	20.85	31.72	28.22	29.47	23.094	25.626
ENSMUSG00000006585	Cdt1	19.76	24.28	35.92	13.75	37.32	19.32	16.12	36.66	33.07	30.86	26.206	27.206
ENSMUSG00000006586	Runx1t1	11.98	13.93	12.09	12.54	12.72	11.85	13.2	10.05	11.12	10.79	12.652	11.402
ENSMUSG00000006587	Snai3	0.7	0.59	0.64	0.27	0.53	0.62	0.32	0.92	0.32	1.12	0.546	0.66
ENSMUSG00000006589	Aprt	54.63	59.38	73.69	44.49	80.76	62.04	53.52	105.79	86.15	98.34	62.59	81.168
ENSMUSG00000006599	Gtf2h1	33.1	32.8	32.91	40.5	28.63	37.41	40.11	27.15	31.44	29.19	33.588	33.06
ENSMUSG00000006611	Hfe	5.65	5.99	8.68	3.99	9.61	6.82	4.85	10.52	9.13	6.84	6.784	7.632
ENSMUSG00000006638	Abhd1	1.15	1.88	1.27	1.69	2.51	1.73	1.74	1.48	1.94	2.64	1.7	1.906
ENSMUSG00000006641	Slc5a6	4.97	4.11	6.38	4.17	6.21	3.76	3.56	9.68	9.93	8.2	5.168	7.026
ENSMUSG00000006642	Tcf23	0.02	0.17	0.16	0.1	0.04	0.18	0.22	0.07	0.19	0.12	0.098	0.156
ENSMUSG00000006649	Nphs1	0.32	0.71	0.28	0	0.16	0.31	0.34	0.18	1.03	0.48	0.294	0.468
ENSMUSG00000006651	Aplp1	15.69	18.76	20.88	13.73	18.9	14.5	18.3	27.06	24.71	26.35	17.592	22.184
ENSMUSG00000006673	Qrich1	65.21	62	79.79	50.38	70.25	60.61	61.66	78.94	72.42	81.21	65.526	70.968
ENSMUSG00000006675	P4htm	6.3	7.32	7.58	4.45	11.79	6.64	5.22	10.5	11.05	9.95	7.488	8.672
ENSMUSG00000006676	Usp19	45.74	56.31	67.9	31.84	72.08	46.95	41.48	81.29	68.77	70.75	54.774	61.848
ENSMUSG00000006678	Pola1	13.04	15.06	16.28	11.62	15.27	11.02	13.53	13.45	14.05	13.8	14.254	13.17
ENSMUSG00000006699	Cdc42	249.66	241.03	297.14	186.25	291.94	233.08	225.17	304.57	315.99	336.95	253.204	283.152
ENSMUSG00000006705	Pknox1	8.11	6.87	9.18	4.89	10.51	6.66	7.7	11.07	11.76	11.87	7.912	9.812
ENSMUSG00000006711	D130043K22Rik	0.02	0.06	0	0.03	0.27	0.06	0	0	0.06	0.07	0.076	0.038
ENSMUSG00000006715	Gmnn	45.41	52.74	58.58	40.61	55.46	45.35	43.79	52.59	58.69	52.96	50.56	50.676
ENSMUSG00000006717	Acot13	98	93.43	98.46	97.19	126.23	117.42	89.88	120.62	116.89	105.37	102.662	110.036
ENSMUSG00000006720	Zfp184	7.8	5.96	7.28	7.04	6.23	5.5	6.83	6.21	7.19	6.71	6.862	6.488
ENSMUSG00000006724	Cyp27b1	0.25	0.04	0.37	0.28	0.15	0.18	0.11	0.25	0.16	0.78	0.218	0.296
ENSMUSG00000006728	Cdk4	500.67	491.12	534.33	365.82	507.35	451.21	422.41	622.09	559.29	518.85	479.858	514.77
ENSMUSG00000006731	B4galnt1	0.44	0.45	0.8	0.56	1	0.39	0.78	1.2	0.96	1.34	0.65	0.934
ENSMUSG00000006732	Mettl1	16.7	14.78	22.65	8.27	18.76	17.22	15.32	21.32	22.3	22.68	16.232	19.768
ENSMUSG00000006736	Tspan31	53.7	55.77	66.53	36.64	69.96	55.02	50.17	73.81	73.42	72.12	56.52	64.908
ENSMUSG00000006740	Kif5b	112.31	122.47	129.2	147.12	119.41	110.47	124.46	116.7	134.21	131.47	126.102	123.462
ENSMUSG00000006763	Saal1	7.67	8.07	10.63	5.32	10.17	8.22	5.84	9.67	9.45	10.57	8.372	8.75
ENSMUSG00000006764	Tph2	0	0.04	0	0	0.03	0.08	0	0	0	0	0.014	0.016
ENSMUSG00000006777	Krt23	0	0.34	0.27	0.09	0.06	0.43	0.17	0.28	0.54	0.24	0.152	0.332
ENSMUSG00000006782	Cnp	4.82	4.94	9.65	2.83	8.96	6.77	4.81	10.71	10.05	10.56	6.24	8.58
ENSMUSG00000006784	Ttc25	0.33	0.49	0.33	0.27	0.67	0.42	0.16	0.5	1.13	0.11	0.418	0.464
ENSMUSG00000006800	Sulf2	179.49	168.65	166.96	147.57	164.73	165.52	166.59	170.17	171.84	170.58	165.48	168.94
ENSMUSG00000006818	Sod2	44.07	44.53	51.41	36.14	63.15	48.34	43.11	65.77	60.05	60.34	47.86	55.522
ENSMUSG00000006850	Tmco6	3.72	2.55	4.38	1.26	5.2	3.6	2.87	6.59	5.89	4.71	3.422	4.732
ENSMUSG00000006906	Stambp	17.78	16.47	22.33	15.46	19.31	17.93	16.48	19.75	19.25	19.54	18.27	18.59
ENSMUSG00000006920	Ezh1	9.32	12.15	11.41	8	16.46	8.53	10.01	12.08	10.9	12.98	11.468	10.9
ENSMUSG00000006930	Hap1	10.11	12.07	10.62	10.2	12.54	5.68	4	9.56	8.19	8.2	11.108	7.126
ENSMUSG00000006931	P3h4	20.5	28.98	34.57	12.84	32.82	26.32	19.41	44.05	37.62	36.39	25.942	32.758
ENSMUSG00000006932	Ctnnb1	272.58	282.05	353.01	203.57	383.4	269.23	253.04	402.63	379.65	407.78	298.922	342.466
ENSMUSG00000006941	Eif1b	65.33	73.49	87.69	70.04	92.99	59.12	69.38	94.86	87.67	91.99	77.908	80.604
ENSMUSG00000006948	Klk4	0	0	0	0	0	0.09	0	0	0	0	0	0.018
ENSMUSG00000006958	Chrd	0.79	0.63	0.89	0.36	1.82	0.34	0.6	0.54	1.44	1.64	0.898	0.912
ENSMUSG00000006998	Psmd2	98.61	102.63	127.69	103.34	132.77	95.42	91.24	154.59	144.03	145.58	113.008	126.172
ENSMUSG00000007021	Syngr3	0.46	0.42	0.57	0.14	0.24	0	0.13	0.55	0.62	0.54	0.366	0.368
ENSMUSG00000007029	Vars	28.47	33.89	41.67	23.16	41.92	32.63	25.17	54.13	44.85	45.93	33.822	40.542
ENSMUSG00000007030	Vwa7	0.18	0.3	0.33	0.44	0.37	0.34	0.27	0.46	0.29	0.41	0.324	0.354
ENSMUSG00000007033	Hspa1l	2.44	1.97	3.5	2.45	1.74	3.11	1.93	3.11	2.28	2.67	2.42	2.62
ENSMUSG00000007034	Slc44a4	0.13	0.05	0.18	0	0	0	0	0.05	0	0	0.072	0.01
ENSMUSG00000007035	Msh5	1.97	3.55	2.14	0.96	2.32	0.94	2.42	3.62	2.34	2.39	2.188	2.342
ENSMUSG00000007036	Abhd16a	21.17	22.64	27.55	17.73	35.64	21.86	20.15	38.33	31.81	35.5	24.946	29.53
ENSMUSG00000007038	Neu1	7.64	8.28	10.28	7.16	11.09	8.69	7.34	12.62	11.77	11.88	8.89	10.46
ENSMUSG00000007039	Ddah2	80.69	81.26	89.12	50.84	96.78	78.8	64.04	105.81	99.98	93.05	79.738	88.336
ENSMUSG00000007041	Clic1	152.58	155.82	188.36	106.07	203.5	148.34	131.96	219.7	196.12	193.55	161.266	177.934
ENSMUSG00000007050	Lsm2	96.33	108.31	95.17	99.48	79.69	99.29	109.63	75.49	72.98	63.94	95.796	84.266
ENSMUSG00000007080	Pole	15.77	17.12	15.94	10.35	15.17	11.93	13.38	16.2	16.62	16.35	14.87	14.896
ENSMUSG00000007097	Atp1a2	18.38	25.12	29.47	13.36	31.99	21.56	19.96	40.42	35.99	34.98	23.664	30.582
ENSMUSG00000007107	Atp1a4	0.08	0.26	0.14	0.12	0.2	0.12	0.14	0.14	0.14	0.22	0.16	0.152
ENSMUSG00000007122	Casq1	177.11	161.81	151.1	176.71	129.2	210.95	179.62	185.96	164.04	159.89	159.186	180.092
ENSMUSG00000007207	Stx1a	9.24	10.06	9.46	7.4	9.01	8.7	9.55	13.77	12.11	14.17	9.034	11.66
ENSMUSG00000007209	Ceacam9	0	0	0	0	0	0	0	0	0	0	0	0
ENSMUSG00000007216	Zfp775	4.29	3.09	1.68	1.18	2.8	2.02	2.4	3.44	2.03	3	2.608	2.578
ENSMUSG00000007279	Scube2	6.47	7.54	9.74	7.29	12.1	9	7.46	9.81	8.49	8.67	8.628	8.686
ENSMUSG00000007338	Mrpl49	33.99	32.75	39.79	27.03	38.77	33.12	29.22	38.29	40.69	39.13	34.466	36.09
ENSMUSG00000007379	Dennd2c	2.11	2.92	3.49	1.48	3.72	2.84	2.55	4.45	3.45	4	2.744	3.458
ENSMUSG00000007411	Mark3	46.34	46.03	53.01	33.67	51.12	43.71	42.15	51.47	53.08	50.53	46.034	48.188
ENSMUSG00000007415	Gatad1	129.03	117.49	120.21	149.34	112.12	127.03	127.83	111.92	124.35	116.63	125.638	121.552
ENSMUSG00000007440	Pcdha11	0.11	0	0	0	0.06	0	0	0	0	0.04	0.034	0.008
ENSMUSG00000007457	2310003L06Rik	0	0	0	0.18	0	0	0	0	0	0	0.036	0
ENSMUSG00000007458	M6pr	51.07	49.81	63.34	37.4	60.49	48.82	48.82	65.39	64.12	66.67	52.422	58.764
ENSMUSG00000007476	Lrrc8a	17.1	18.67	20.23	12.91	19.55	18.97	16.85	23.57	21.94	20.47	17.692	20.36
ENSMUSG00000007480	Mc5r	0	0	0	0.13	0	0.1	0	0.1	0.19	0.08	0.026	0.094
ENSMUSG00000007564	Ppp2r1a	136.5	142.42	178.22	102.13	173.04	130.55	118.5	208.76	182.21	190.39	146.462	166.082
ENSMUSG00000007570	Fance	9.88	13.65	17.69	8.5	17.3	11.23	9.23	21.42	16.96	16.35	13.404	15.038
ENSMUSG00000007589	Tinf2	14.47	15.83	20.99	9.7	19.67	14.52	12.26	21.55	17.83	19.15	16.132	17.062
ENSMUSG00000007591	Tssk4	0.73	0.23	0.22	0.21	0.89	0.6	0.36	0.43	0.62	0.32	0.456	0.466
ENSMUSG00000007594	Hapln4	0.16	0.26	0.21	0.19	0.17	0.17	0.25	0.3	0.29	0.42	0.198	0.286
ENSMUSG00000007603	Dus3l	16.21	17	22.05	11.05	20.08	16.66	14.53	22.69	19.43	21.54	17.278	18.97
ENSMUSG00000007610	Gtpbp3	7.36	7.97	9.39	3.43	9.56	6.98	4.57	14.82	9.65	10.22	7.542	9.248
ENSMUSG00000007613	Tgfbr1	36.84	39.83	49.76	30.45	37.99	35.48	37.71	43.22	48.96	49.25	38.974	42.924
ENSMUSG00000007617	Homer1	31.24	34.51	36.01	28.28	34.35	32.76	30.82	37.69	37.43	35.9	32.878	34.92
ENSMUSG00000007646	Rad51c	10.94	11.81	13.98	11.03	15.11	8.95	10.08	11.35	14.28	10.85	12.574	11.102
ENSMUSG00000007653	Gabrb2	1.35	1.56	2.18	1.22	1.9	0.93	1.89	2.14	2.43	2.12	1.642	1.902
ENSMUSG00000007655	Cav1	90.91	97	124.67	59.73	180.28	98.34	81.56	108.56	124.84	149.52	110.518	112.564
ENSMUSG00000007656	Arpp19	139.55	153.23	160.89	112.24	146.27	165.17	136.49	172.55	156.56	171.04	142.436	160.362
ENSMUSG00000007659	Bcl2l1	19.55	30.26	29.49	16.85	30.05	23.84	24.85	34.24	28.11	26.55	25.24	27.518
ENSMUSG00000007670	Khsrp	68	68.16	83.45	52.84	86	67.22	63.9	93.54	85.04	87.25	71.69	79.39
ENSMUSG00000007682	Dio2	2.13	1.77	2.21	1.35	2.55	2.57	2.05	2.39	2.32	3.14	2.002	2.494
ENSMUSG00000007721	Ccdc124	44.58	46.32	42.92	48.36	35.26	42.83	45.26	49.31	38.63	38.27	43.488	42.86
ENSMUSG00000007739	Cct4	144.37	153.45	190.39	95.8	194.19	136.57	117.24	207.92	191.47	199.67	155.64	170.574
ENSMUSG00000007777	0610009B22Rik	17.33	17.48	26.88	14.57	28.16	20.62	16.59	23.55	25.15	26.23	20.884	22.428
ENSMUSG00000007783	Cpt1c	7.47	7.06	8.73	5.08	10.49	6.78	5.78	8.98	11.34	11.07	7.766	8.79
ENSMUSG00000007805	Twist2	3.47	3.17	3.86	2.81	5.39	1.57	2.8	2	6.02	9.49	3.74	4.376
ENSMUSG00000007812	Zfp655	15	16.02	19.5	12.35	19.56	13.98	12.69	19.08	19.97	20.04	16.486	17.152
ENSMUSG00000007815	Rhoa	266.94	245.56	282.3	205.65	278.34	247.76	247.59	279.71	275.68	281.45	255.758	266.438
ENSMUSG00000007817	Zmiz1	47.27	51.64	56.16	44.18	49.9	47.94	47.23	56.18	50.75	52.92	49.83	51.004
ENSMUSG00000007827	Ankrd26	5.67	5.88	5.25	5.28	7.12	5.49	7.21	5.27	5.27	6.58	5.84	5.964
ENSMUSG00000007833	Aldh16a1	13.18	12.69	17.27	6.26	17.63	11.42	10.87	19.04	21.59	17.38	13.406	16.06
ENSMUSG00000007836	Hnrnpa0	109.89	104.95	142.41	60.14	162.48	101.16	81.99	192.61	162.48	165.69	115.974	140.786
ENSMUSG00000007837	Prrg2	6.32	5.45	7.35	4.89	9.88	7.69	6.62	9.45	10.54	10.8	6.778	9.02
ENSMUSG00000007850	Hnrnph1	427.51	388.76	456.37	338.39	429.06	361.78	369.13	417.49	460.23	530.42	408.018	427.81
ENSMUSG00000007867	Ift43	35.88	39.04	44.98	42.39	43.62	42.5	35.48	47.75	44.17	41.48	41.182	42.276
ENSMUSG00000007872	Id3	57.33	62.03	79.7	30.45	91.3	54.56	42.74	112.87	101.68	98.41	64.162	82.052
ENSMUSG00000007877	Tcap	57.03	54.62	62.88	36.63	64.03	63.39	46.35	75.79	53.79	64.76	55.038	60.816
ENSMUSG00000007880	Arid1a	50.36	54.2	58.26	44.72	47.32	49.57	50.52	57.34	51.33	52.77	50.972	52.306
ENSMUSG00000007888	Crlf1	0.57	0.68	0.99	0.64	1.49	0	1.36	0.07	1.82	1.61	0.874	0.972
ENSMUSG00000007891	Ctsd	172.73	182.14	235.29	111.21	264.75	178.87	165.59	342.82	278.21	291.54	193.224	251.406
ENSMUSG00000007892	Rplp1	928.82	920.43	1206.98	640.25	1610.93	922.34	791.57	1908.87	1513.14	1541.34	1061.48	1335.45
ENSMUSG00000007907	Cabs1	0	0	0	0	0	0	0	0	0	0	0	0
ENSMUSG00000007908	Hmgcll1	1.29	1.19	1.02	1.19	1.85	0.99	1.02	1.23	1.66	1.47	1.308	1.274
ENSMUSG00000007944	Ttc9b	0	0.05	0.05	0	0	0	0.08	0	0.05	0.09	0.02	0.044
ENSMUSG00000007946	Phox2a	1.23	0.2	0.64	0.87	0.96	0.07	1.16	0.13	2.54	1.65	0.78	1.11
ENSMUSG00000007950	Abhd8	9	9.4	15.57	4.99	16.6	8.84	8.29	23.45	17.89	18.24	11.112	15.342
ENSMUSG00000007987	Ift22	11.71	11.37	17.22	8.06	15.65	13.13	13.07	19.92	19.46	17.21	12.802	16.558
ENSMUSG00000007989	Fzd3	5.44	6.53	7.45	4.56	6.36	4.86	5.25	6.79	7.62	7.75	6.068	6.454
ENSMUSG00000008028	1700008O03Rik	0.58	0.12	0.26	0.7	0.12	0	0	0	0.37	1.12	0.356	0.298
ENSMUSG00000008035	Mid1ip1	13.36	13.47	15.28	9.25	21.3	14.85	12.85	22.53	20.18	18.46	14.532	17.774
ENSMUSG00000008036	Ap2s1	69.56	73.51	100.06	40.85	106.87	77.43	65.14	137.73	123.76	115.11	78.17	103.834
ENSMUSG00000008090	Fgfrl1	28.98	31.32	38.16	21.17	42.82	27.3	22.13	46.64	38.67	40.18	32.49	34.984
ENSMUSG00000008129	4930432K21Rik	0.46	0.35	0.96	0.31	0.86	0.5	0.4	0.72	0.56	0.51	0.588	0.538
ENSMUSG00000008136	Fhl2	85.82	94.94	109.78	62.43	166.55	100.48	73.58	160.95	132.17	131.25	103.904	119.686
ENSMUSG00000008140	Emc10	46.17	48.56	58.07	38.51	62.27	49.1	48.22	80.06	63.64	63.44	50.716	60.892
ENSMUSG00000008153	Clstn3	1.03	1.37	1.66	0.73	1.1	1.35	1.22	1.56	2.25	1.57	1.178	1.59
ENSMUSG00000008167	Fbxw9	7.68	7.97	9.3	3.74	13.14	6.02	4.78	13.44	12.8	12.23	8.366	9.854
ENSMUSG00000008193	Spib	0.04	0	0	0	0.1	0	0.12	0.16	0	0.09	0.028	0.074
ENSMUSG00000008200	Fnbp4	47.92	52.85	56.08	47.41	50.86	41.87	42.94	52.69	55.79	51.33	51.024	48.924
ENSMUSG00000008206	Cers4	21.45	22.6	25.42	17.77	30.74	23.19	21.08	35.95	30.39	29.69	23.596	28.06
ENSMUSG00000008226	Scrn3	10.16	9.06	10.68	11.67	11.85	12.25	12.21	12.86	11.17	10.94	10.684	11.886
ENSMUSG00000008301	Phax	42.88	41.35	42.5	41.38	37.36	39.12	43.27	30.72	44.26	40.97	41.094	39.668
ENSMUSG00000008305	Tle1	14.06	13.51	12.61	13.04	14.71	11.11	15.89	10.29	18.62	15.13	13.586	14.208
ENSMUSG00000008307	1700109H08Rik	1.39	1.57	3.33	2.33	3.77	1.29	1.41	1.76	2.52	4.23	2.478	2.242
ENSMUSG00000008318	Relt	1.22	2.83	2.5	0.73	3.38	1.58	1.15	4.27	4.01	1.71	2.132	2.544
ENSMUSG00000008333	Snrpb2	76.48	73.92	79.57	77.25	60.21	69.72	69.76	43.92	60.31	66.99	73.486	62.14
ENSMUSG00000008348	Ubc	180.18	186.16	234.08	113.49	238.37	171.16	152.96	277.11	223.4	243.39	190.456	213.604
ENSMUSG00000008373	Prpf31	34.27	38.18	45.29	26.63	36.38	32.11	36.58	47.02	42.27	39.2	36.15	39.436
ENSMUSG00000008384	Sertad1	11.19	10.58	16.1	7.09	17.93	11.27	9.54	21.27	16.93	17.74	12.578	15.35
ENSMUSG00000008393	Carhsp1	39.12	39.05	48.36	19.59	55.3	40.98	31.88	64.39	56.88	53.05	40.284	49.436
ENSMUSG00000008398	Elk3	40.21	39.83	48.18	35.64	52.3	42.35	40.5	53.68	50.6	56.96	43.232	48.818
ENSMUSG00000008429	Herpud2	18.99	19.76	21.54	16.28	23.96	20.56	16.98	22.9	22.61	22.2	20.106	21.05
ENSMUSG00000008435	Rdh13	13.29	11.83	19.39	12.55	18.84	14.95	11.96	22.05	20.72	23.63	15.18	18.662
ENSMUSG00000008438	Adam21	0	0	0.03	0	0	0	0.03	0.1	0	0.06	0.006	0.038
ENSMUSG00000008450	Nutf2	130.22	141.71	158.21	112.71	145.31	136.86	133.32	178.88	156.05	147.65	137.632	150.552
ENSMUSG00000008461	Fut1	0	0.04	0	0.05	0	0.04	0	0.04	0.04	0.5	0.018	0.124
ENSMUSG00000008475	Arpc5	96.01	93.15	110.16	66.46	106.69	96.42	84.1	135.49	126.63	126.31	94.494	113.79
ENSMUSG00000008482	Rnf151	0.09	0.09	0.09	0	0.09	0.2	0	0.1	0	0	0.072	0.06
ENSMUSG00000008489	Elavl2	4.38	1.04	3.95	2.95	3.18	2.32	1.42	1.29	3.49	4.61	3.1	2.626
ENSMUSG00000008496	Pou2f2	0.66	0.44	0.55	0.75	0.51	0.39	0.87	0.57	1.04	0.76	0.582	0.726
ENSMUSG00000008540	Mgst1	32.27	31.33	43.9	16.83	49.21	36.21	31.68	46.54	58.7	45.42	34.708	43.71
ENSMUSG00000008575	Nfib	72.74	67.28	76.64	76.53	80.17	66.58	67	59.96	81.48	89.92	74.672	72.988
ENSMUSG00000008590	Htr3b	0.04	0	0.12	0	0	0.04	0.07	0	0.08	0.18	0.032	0.074
ENSMUSG00000008601	Rab25	0.41	0.35	0.41	0	0.67	0	0.12	0.32	0.63	0.7	0.368	0.354
ENSMUSG00000008604	Ubqln4	40.69	44.46	53.47	32.46	48.86	39.97	36.7	56.63	48.9	51.03	43.988	46.646
ENSMUSG00000008658	Rbfox1	2.28	2.13	1.88	2.73	2.84	3.41	2.05	2.48	2.68	1.58	2.372	2.44
ENSMUSG00000008668	Rps18	809.75	809.36	1045.44	561.85	1143.74	792.3	641.54	1118.95	1202.22	1123.34	874.028	975.67
ENSMUSG00000008682	Rpl10	901.65	887.71	1290.15	675.14	1633.1	880.22	740.98	1435.83	1537.77	1524.52	1077.55	1223.86
ENSMUSG00000008683	Rps15a	680.83	696.63	949.45	428.57	1045.12	599.29	510.22	1249.22	1095.14	1139.93	760.12	918.76
ENSMUSG00000008690	Ncaph2	39.53	45.17	52.22	29.1	57.11	37.79	35.8	68.53	53.71	59.24	44.626	51.014
ENSMUSG00000008730	Hipk1	27.99	41.06	35	35.29	33.03	29.54	32.27	34.28	36.14	34.64	34.474	33.374
ENSMUSG00000008734	Gprc5b	9.53	12.35	12.79	8.26	16.81	11.53	8.4	11.47	15.9	16.91	11.948	12.842
ENSMUSG00000008763	Man1a2	65.99	68.33	48.28	89.64	32.59	53.75	66.49	28.11	36.96	45.32	60.966	46.126
ENSMUSG00000008789	Ceacam5	0	0	0	0	0	0	0	0	0	0	0	0
ENSMUSG00000008813	Tppp2	0	0	0	0	0	0	0	0	0	0	0	0
ENSMUSG00000008822	Acyp1	28.01	25.52	37.75	23.13	47.52	30.41	30.16	36.16	36.05	34.94	32.386	33.544
ENSMUSG00000008843	Cldn13	0.31	0.75	0.42	0.29	0.68	0.8	0.53	0.54	0.53	0.56	0.49	0.592
ENSMUSG00000008845	Cd163	0.04	0.04	0	0.03	0	0.05	0.07	0.02	0	0.02	0.022	0.032
ENSMUSG00000008855	Hdac5	39.58	43.61	50.46	22.55	62.74	37.61	31.41	77.25	51.97	59.68	43.788	51.584
ENSMUSG00000008859	Rala	54.12	52.69	53.44	47.65	50.46	49.82	52.66	46.99	50.9	51.63	51.672	50.4
ENSMUSG00000008874	Clec3a	0	0	0.23	0	0	0	0	0	0	0	0.046	0
ENSMUSG00000008892	Vdac3	175.13	169.89	225.75	128.78	244.16	175.1	155.73	249.6	231.46	242.24	188.742	210.826
ENSMUSG00000008932	Slc1a7	0	0.03	0.03	0	0.06	0	0	0	0	0.14	0.024	0.028
ENSMUSG00000008958	Vps72	49.14	51.14	60.26	35.17	60.2	51.53	44.3	65.72	55.44	59.01	51.182	55.2
ENSMUSG00000008976	Gabpa	56.45	58.08	51.4	71.82	50.54	62.34	67.07	48.32	53	48.59	57.658	55.864
ENSMUSG00000008999	Bmp7	52.42	61.06	60.99	53.97	56.42	56.56	54.66	76.91	58.18	55.84	56.972	60.43
ENSMUSG00000009013	Dynll1	538.61	531.24	509.94	623.51	501.39	495.16	534.86	572.07	564.78	500.69	540.938	533.512
ENSMUSG00000009030	Pdcl	38.53	32.26	38.29	34.16	31.61	33.28	33.89	34.84	30.17	29.36	34.97	32.308
ENSMUSG00000009035	Tmem184b	37.43	38.45	44.11	27.69	48.66	38.37	36.64	58.13	47.78	51.8	39.268	46.544
ENSMUSG00000009047	Gm5965	0	0	0	0	0	0	0	0	0	0	0	0
ENSMUSG00000009070	Rsph14	0	0	0	0	0	0	0	0	0	0	0	0
ENSMUSG00000009073	Nf2	49.48	54.85	54.43	42.65	57.74	48.49	48.02	56.61	61.34	58.46	51.83	54.584
ENSMUSG00000009075	Cabp7	0	0	0	0	0	0	0	0	0	0.07	0	0.014
ENSMUSG00000009076	Zmat5	13.97	13.66	19.32	9.56	22.77	15.01	12.78	19.22	15.11	19.43	15.856	16.31
ENSMUSG00000009079	Ewsr1	386.23	524.93	423.19	555.73	346.02	436.57	457.06	364.98	380.27	390.08	447.22	405.792
ENSMUSG00000009090	Ap1b1	24.59	25.55	31.63	18.29	30.57	21.4	24.79	40.45	41.76	31.72	26.126	32.024
ENSMUSG00000009092	Derl3	0.96	0.58	0.4	0.34	0.37	0.87	0.75	0.25	0.4	0.85	0.53	0.624
ENSMUSG00000009093	Gstt4	0	0	0	0	0	0	0	0	0	0	0	0
ENSMUSG00000009097	Tbx1	1.62	1.48	1.32	1.13	2.13	0.38	1.08	0.42	1.8	3	1.536	1.336
ENSMUSG00000009108	Gnat2	0.15	0.77	0.98	0.14	0.76	0.21	0.26	0.43	0.73	0.56	0.56	0.438
ENSMUSG00000009112	Bcl2l13	24.64	19.03	46.17	11.4	31.63	20.97	15.79	50.02	39.06	29.14	26.574	30.996
ENSMUSG00000009114	2610028H24Rik	0	0	0.07	0	0.07	0.08	0	0	0	0	0.028	0.016
ENSMUSG00000009115	Spatc1l	0	0.08	0	0	0	0	0	0.11	0	0.09	0.016	0.04
ENSMUSG00000009145	Dqx1	0.32	0.28	0.53	0.17	0.38	0.23	0.23	0.4	0.44	0.21	0.336	0.302
ENSMUSG00000009185	Ccl8	0	0	0	0	0	0	0	0	0	0	0	0
ENSMUSG00000009207	Lnpk1	14.85	16.38	18.67	15.12	17.36	14.73	15.82	16.47	20.56	18.49	16.476	17.214
ENSMUSG00000009210	Prr29	0.15	0	0.2	0	0	0	0.67	0	0.16	0.21	0.07	0.208
ENSMUSG00000009214	Tmem8c	0.09	0.09	0	0.13	0	0	0	0	0.39	0.27	0.062	0.132
ENSMUSG00000009216	Fam163b	0.99	0.54	0.66	0.51	0.58	0.39	0.56	0.79	0.4	0.78	0.656	0.584
ENSMUSG00000009246	Trpm5	4.03	2	3.42	1.86	4.89	2.13	2.07	3.04	4.55	5.59	3.24	3.476
ENSMUSG00000009248	Ascl2	0.06	0.07	0	0.09	0.48	0.21	0.16	0	0.07	0.11	0.14	0.11
ENSMUSG00000009281	Rarres2	21.79	13.22	20.07	10.77	28.81	18.29	13.98	30.27	26.56	29.99	18.932	23.818
ENSMUSG00000009291	Pttg1ip	43.04	47.75	55.29	28.59	64.24	44.7	39.76	68.92	64.39	62.48	47.782	56.05
ENSMUSG00000009292	Trpm2	0.06	0.02	0.16	0	0.27	0.07	0.08	0.11	0.14	0.15	0.102	0.11
ENSMUSG00000009293	Ube2g2	31.44	28.84	38.82	24.04	37.43	31.78	28.9	46.38	42.85	38.28	32.114	37.638
ENSMUSG00000009350	Mpo	0.21	0.3	0.12	0.34	0.58	0.27	1.32	0.4	0.29	0.77	0.31	0.61
ENSMUSG00000009356	Lpo	0	0.03	0	0	0.06	0.3	0.03	0.03	0	0	0.018	0.072
ENSMUSG00000009376	Met	2.32	2.52	3.38	1.86	3.93	1.98	2.88	3.28	3.63	4.45	2.802	3.244
ENSMUSG00000009378	Slc16a12	12.66	13.35	18.54	8.51	12.14	13.66	12.74	21.99	17.6	17.53	13.04	16.704
ENSMUSG00000009394	Syn2	1.1	0.93	1.26	0.68	1.75	1.51	0.8	1.3	1.88	1.59	1.144	1.416
ENSMUSG00000009406	Elk1	12.29	12.59	13.79	8.62	15.96	12.51	10.88	14.91	15.62	15.68	12.65	13.92
ENSMUSG00000009418	Nav1	38.47	47.6	55.95	38.2	50.9	42.86	37.32	52.4	46.84	46.29	46.224	45.142
ENSMUSG00000009470	Tnpo1	43.15	48.57	59.39	33.02	54.91	41.59	45.71	60.76	60.86	60.97	47.808	53.978
ENSMUSG00000009471	Myod1	0.11	0.06	0.11	0	0.1	0	0.05	0.06	0.06	0	0.076	0.034
ENSMUSG00000009487	Otog	0.03	0.01	0	0	0	0.03	0	0.03	0	0	0.008	0.012
ENSMUSG00000009535	Rnmt	14.6	20.64	22.69	17.02	22.73	17.49	16.35	27.87	26.07	24.08	19.536	22.372
ENSMUSG00000009545	Kcnq1	5.44	5.53	8.74	4.39	12.59	7.77	5.8	13.21	11.62	10.12	7.338	9.704
ENSMUSG00000009549	Srp14	77.13	80.01	90.47	69.84	88.2	83.41	76.35	103.23	98.28	101.06	81.13	92.466
ENSMUSG00000009551	6330409D20Rik	0	0.17	0	0.14	0.28	0.19	0.08	0	0.1	0	0.118	0.074
ENSMUSG00000009555	Cdk9	49.36	51.05	53.84	39.41	51.98	47.63	49.24	58.2	56.81	54.25	49.128	53.226
ENSMUSG00000009563	Tor2a	12.84	11.96	20.2	7.5	21	12.78	12.92	27.62	20.69	20.81	14.7	18.964
ENSMUSG00000009566	Fpgs	7.75	9.21	11.12	5.57	11.03	8.11	10.25	16.02	16.42	14.5	8.936	13.06
ENSMUSG00000009569	Mkl2	11.29	12.97	14.6	12.23	12.73	13.43	11.94	13.29	14.49	14.75	12.764	13.58
ENSMUSG00000009575	Cbx5	161.16	183.03	171.03	171.11	155.62	146.32	170.16	141.37	158.54	164.58	168.39	156.194
ENSMUSG00000009580	Odam	0	0	0	0	0	0	0	0	0	0	0	0
ENSMUSG00000009585	Apobec3	8.42	9.11	8.42	5.46	12.29	7.46	8.69	9.93	7.45	10.29	8.74	8.764
ENSMUSG00000009588	St6galnac1	0	0	0	0	0	0	0	0	0	0	0	0
ENSMUSG00000009596	Taf7l	0	0.05	0.1	0	0	0.06	0.08	0.05	0	0.05	0.03	0.048
ENSMUSG00000009614	Sardh	13.04	11.57	11.91	5.27	18.22	12.33	8.22	18.02	17.87	19.09	12.002	15.106
ENSMUSG00000009621	Vav2	6.72	5.38	7.38	3.85	7.08	4.78	5.68	8.72	8.47	9.75	6.082	7.48
ENSMUSG00000009628	Tex15	1.16	1.02	0.95	1.01	1.78	0.72	0.69	0.74	1.42	1.77	1.184	1.068
ENSMUSG00000009630	Ppp2cb	66.95	64.23	82.39	45.9	85.01	60.16	55.6	99.14	81.01	97.82	68.896	78.746
ENSMUSG00000009633	G0s2	15.45	18.06	16.68	18.78	27.2	19.83	15.07	24.88	20.58	14.67	19.234	19.006
ENSMUSG00000009640	Dmap1	17.24	18.89	24.49	12.03	27.1	17.69	14.84	28.68	23.67	24.31	19.95	21.838
ENSMUSG00000009646	Pla2g12b	0.31	0.31	0.51	0.21	0.19	0.22	0.26	0.64	0.62	0.66	0.306	0.48
ENSMUSG00000009647	Mcu	16.67	18.51	17.33	12.73	17.5	16.33	17.12	19.89	18.3	19.97	16.548	18.322
ENSMUSG00000009654	Oit3	2.61	2.68	3.79	2.23	3.46	3.22	3.94	4.23	5.47	4.29	2.954	4.23
ENSMUSG00000009670	Tex11	0.27	0.08	0.04	0	0.11	0.25	0.05	0.08	0.39	0.08	0.1	0.17
ENSMUSG00000009681	Bcr	8.94	9.54	12.15	7.3	11.1	9.91	9.26	16.75	13.48	16	9.806	13.08
ENSMUSG00000009687	Fxyd5	27.19	33.35	27.38	33.65	23.93	35.34	43.44	34.51	24.82	28.2	29.1	33.262
ENSMUSG00000009731	Kcnd1	1.08	0.83	1.48	1.39	1.18	2.09	1.34	1.44	2.1	2.04	1.192	1.802
ENSMUSG00000009733	Tfcp2	10.37	9.21	11.21	7.8	12.52	8.7	9.45	10.39	11.75	12.79	10.222	10.616
ENSMUSG00000009734	Pou6f2	0.45	0.73	0.61	0.83	0.71	0.65	0.63	0.45	0.44	0.43	0.666	0.52
ENSMUSG00000009739	Pou6f1	7.84	8.57	8.84	7.66	12.21	7.63	6.34	12.39	8.6	10.35	9.024	9.062
ENSMUSG00000009741	Ubp1	40.81	44.41	43.75	39.91	40.38	43.33	41.85	44.44	44.16	45.01	41.852	43.758
ENSMUSG00000009772	Nuak2	0.78	1.1	1.61	0.21	1.64	0.78	1.18	1.59	1.51	1.32	1.068	1.276
ENSMUSG00000009828	Ick	17.27	18.37	19.8	15.72	17.66	16.31	18.04	18.7	19.86	18.99	17.764	18.38
ENSMUSG00000009863	Sdhb	190.6	209.65	244.7	127.91	278.7	221.56	158.73	325.09	276.85	265.92	210.312	249.63
ENSMUSG00000009876	Cox4i2	7.24	7.42	7.43	7.61	8.96	8.41	9.7	8.59	7.61	11.21	7.732	9.104
ENSMUSG00000009894	Snap47	27.75	32.71	40.26	18.04	41.75	26.3	25.33	52.53	41.44	47.24	32.102	38.568
ENSMUSG00000009900	Wnt3a	0	0	0	0	0	0	0	0	0	0	0	0
ENSMUSG00000009905	Kdsr	3.79	3.72	4.68	2.7	6.05	3.71	3.69	4.79	5.25	5.42	4.188	4.572
ENSMUSG00000009907	Vps4b	46.44	50.05	52.8	31.19	49.77	43.09	39.88	52.38	51.17	58.26	46.05	48.956
ENSMUSG00000009927	Rps25	568.97	546.1	695.77	437.37	703.38	535.96	479.68	674.73	690.92	677.81	590.318	611.82
ENSMUSG00000009941	Nxf2	0.37	0.49	0.28	0.24	0.26	0.14	0.29	0.22	0.86	0.64	0.328	0.43
ENSMUSG00000009995	Taz	21.71	26.76	34.29	13.32	49.39	21.65	17.83	35.1	32.82	38.9	29.094	29.26
ENSMUSG00000010021	Kif19a	0.31	0.14	0.73	0.08	0.51	0.27	0.52	0.12	0.46	1.08	0.354	0.49
ENSMUSG00000010025	Aldh3a2	17.72	18.39	24.07	11.2	28.19	17.66	15.23	26.15	26.35	25.8	19.914	22.238
ENSMUSG00000010044	Zmynd10	0.35	0.3	1.74	0	0.07	0.08	0.26	0.18	0.31	0.85	0.492	0.336
ENSMUSG00000010045	Tmem115	13.11	13.7	19.57	5.76	20.09	12.17	10.55	23.41	19.21	21.04	14.446	17.276
ENSMUSG00000010047	Hyal2	43.68	57.73	69.92	33.53	54.08	53.79	50.64	61.5	76.31	65.03	51.788	61.454
ENSMUSG00000010048	Ifrd2	25.64	29.09	32.42	26.1	35	28.82	20.48	30.97	26.87	26.23	29.65	26.674
ENSMUSG00000010051	Hyal1	4.63	3.58	4.61	4.02	5.5	4	4.25	4.17	6.7	6.34	4.468	5.092
ENSMUSG00000010054	Tusc2	20.14	22.28	24.92	17.39	17.93	22.83	19.12	27.55	24.42	26.32	20.532	24.048
ENSMUSG00000010057	Nprl2	9.63	9.13	11.71	9.57	12.53	10.3	10.38	14.75	15.27	17.65	10.514	13.67
ENSMUSG00000010064	Slc38a3	3.26	1.73	3.56	0.98	4.86	2.12	3.07	4.6	2.71	3.67	2.878	3.234
ENSMUSG00000010066	Cacna2d2	39	53.46	54.36	49.23	40.35	47.78	49.28	44.83	56	47.77	47.28	49.132
ENSMUSG00000010067	Rassf1	22.49	24.58	30.98	18.09	32.43	22.03	18.24	37.03	32.21	36.07	25.714	29.116
ENSMUSG00000010080	Epn3	7.29	6.66	9.47	4.55	11.64	7.96	5.92	12.9	8.89	7.72	7.922	8.678
ENSMUSG00000010086	Rnf112	0.8	0.55	0.5	0.27	0.79	0.51	0.41	0.74	0.68	0.94	0.582	0.656
ENSMUSG00000010095	Slc3a2	38.44	43.97	46.8	23.2	53.75	40.76	38.49	56.84	49.02	52.34	41.232	47.49
ENSMUSG00000010097	Nxf1	125.97	122.95	125.41	112.92	133.6	113.2	113.45	133.78	135.81	134.64	124.17	126.176
ENSMUSG00000010110	Stx5a	56.62	61.37	71.79	40.11	72.49	53.38	49.72	68.05	66.62	71.5	60.476	61.854
ENSMUSG00000010122	Slc47a1	11.8	13.12	16.99	8.14	17.41	13.71	12.05	20.6	15.2	16.06	13.492	15.524
ENSMUSG00000010136	Pifo	0	0	0.13	0	0.12	0	0	0	0	0.23	0.05	0.046
ENSMUSG00000010142	Tnfrsf13b	0.52	1.22	2.37	0.58	1.08	1.77	2.31	1.77	1.88	2.13	1.154	1.972
ENSMUSG00000010154	Spire2	0.79	0.72	1.21	0.78	0.77	0.88	0.73	1.55	1.42	1.2	0.854	1.156
ENSMUSG00000010175	Prox1	21.79	25.04	27.01	20.91	27.85	23.29	22.19	21.74	26.25	24.66	24.52	23.626
ENSMUSG00000010205	Raver1	50.05	52.72	58.97	39.81	55.92	47.34	46.6	66.29	59.04	58.7	51.494	55.594
ENSMUSG00000010277	2610507B11Rik	56.14	65.43	81.26	40.33	72.34	60.54	53.85	80.84	72.86	79.37	63.1	69.492
ENSMUSG00000010290	AI597479	11.61	12.73	15.62	9.58	16.19	11.51	11.67	13.69	15.39	17.13	13.146	13.878
ENSMUSG00000010307	Tmem86a	8.04	6.48	10.41	4.61	13.62	8.11	5.97	12.55	12.18	13.31	8.632	10.424
ENSMUSG00000010311	Optc	0.49	0.99	0.77	0.61	0.72	0.7	0.66	0.5	0.99	0.81	0.716	0.732
ENSMUSG00000010342	Tex14	0.1	0.08	0.67	0.27	0.39	0.22	0.15	0.41	0.72	0.61	0.302	0.422
ENSMUSG00000010358	Ifi35	3.5	3.75	3.94	2	5.42	2.93	4.35	7.49	6.87	6.12	3.722	5.552
ENSMUSG00000010362	Rdm1	8.42	7.86	11.62	6.54	16.87	7.88	6.56	11.35	11.06	12.47	10.262	9.864
ENSMUSG00000010376	Nedd8	141.35	137.37	161.09	121.09	176.55	130.61	125.55	221.85	159.59	175.11	147.49	162.542
ENSMUSG00000010392	Gosr1	22.89	24.67	25.97	22.4	17.41	22.13	27.3	17.06	15.65	17.27	22.668	19.882
ENSMUSG00000010406	Mrpl52	110.23	117.2	125.44	102.78	147.29	130.2	105.8	148.68	155.32	125.23	120.588	133.046
ENSMUSG00000010435	Spaca7	0	0	0	0	0	0	0	0	0	0	0	0
ENSMUSG00000010453	Kansl3	31.97	30.64	42.19	21.96	41.32	30.57	24.66	42.72	39.44	40.02	33.616	35.482
ENSMUSG00000010461	Eya4	4.39	3.8	3.73	3.26	2.64	2.25	3.12	2.08	3.58	3.46	3.564	2.898
ENSMUSG00000010476	Ebf3	9.75	7.31	5.7	7.53	8.88	4.42	6.52	4.2	9.78	12.81	7.834	7.546
ENSMUSG00000010492	Uckl1os	0.15	0.38	0.1	0	0.3	0.32	0.24	0.41	0.31	0.53	0.186	0.362
ENSMUSG00000010505	Myt1	0.24	0.17	0.32	0.22	0.79	0.12	0.06	0.2	1.09	0.6	0.348	0.414
ENSMUSG00000010517	Faf1	21.58	22.81	24.1	21.75	23.18	22	20.04	21.68	23.44	23.37	22.684	22.106
ENSMUSG00000010529	Gm266	1.71	1.2	2.24	0.75	2.76	0.58	1.22	1.4	3.36	2.7	1.732	1.852
ENSMUSG00000010538	Tsacc	4.44	5.04	4.71	6.61	3.44	4.56	3.34	4.59	3.64	4.38	4.848	4.102
ENSMUSG00000010554	Mettl16	12.08	16.08	19.58	13.02	19.38	14.02	14.31	15.89	19.79	19.94	16.028	16.79
ENSMUSG00000010592	Dazl	0.1	0.1	0.1	0.14	0.12	0.07	0.08	0.07	0.3	0.12	0.112	0.128
ENSMUSG00000010601	Apol7a	0	0	0.09	0.1	0.2	0.24	0.15	0.32	0.09	0.13	0.078	0.186
ENSMUSG00000010607	Pigyl	12.68	10.71	11.05	6.32	20.67	11.14	9.08	18.68	16.6	18.69	12.286	14.838
ENSMUSG00000010608	Rbm25	143.74	130.01	112.45	165	105.88	129.76	142.62	97.98	109.76	111.3	131.416	118.284
ENSMUSG00000010609	Psen2	9.23	7.37	10.08	4.21	9.26	8.87	8.49	11.51	9.28	11.39	8.03	9.908
ENSMUSG00000010651	Acaa1b	0.2	0.07	0.21	0	0.19	0.07	0.17	0.28	0.34	0.43	0.134	0.258
ENSMUSG00000010660	Plcd1	7.25	7.68	9.11	5.53	11.53	9.62	8.56	13.12	10.91	12.11	8.22	10.864
ENSMUSG00000010663	Fads1	38.41	39.87	45.86	26.53	44.28	36.77	35	46.5	48.19	50.97	38.99	43.486
ENSMUSG00000010721	Lmbr1	6.32	7.19	9.2	5.63	10.99	7.58	6.59	10.08	11.37	11.08	7.866	9.34
ENSMUSG00000010751	Tnfrsf22	4.33	3.56	3.84	6.33	4.2	5.49	5.91	2.64	5.43	6.27	4.452	5.148
ENSMUSG00000010755	Cars	17.44	16.82	19.3	16.76	20.03	14.19	15.79	18	21.44	21.78	18.07	18.24
ENSMUSG00000010760	Phlda2	0.51	0.45	0.82	0.23	0.46	0.35	1.1	1.36	0.17	0.44	0.494	0.684
ENSMUSG00000010796	Asz1	0	0.12	0	0.08	0	0.06	0	0	0.06	0	0.04	0.024
ENSMUSG00000010797	Wnt2	3.19	3.51	3.53	1.74	3.31	2.21	2.75	1.88	3.51	4.99	3.056	3.068
ENSMUSG00000010803	Gabra1	1.92	1.94	0.97	1.33	1.62	1.63	2.54	0.63	1.24	1.13	1.556	1.434
ENSMUSG00000010825	Grid2ip	0.22	0.35	0.75	0.08	0.18	0.19	0.31	0.71	0.37	0.2	0.316	0.356
ENSMUSG00000010830	Kdelr3	26.78	23.4	31.35	17.17	43.31	29.17	25.9	42.34	41.83	48.8	28.402	37.608
ENSMUSG00000010841	1700006E09Rik	0	0	0	0	0	0	0	0	0	0	0	0
ENSMUSG00000010911	Apip	30.71	32.26	36.07	26.5	34.99	31.27	36.1	34.37	36.57	38.68	32.106	35.398
ENSMUSG00000010914	Pdhx	36.35	37.12	37.79	33.87	37.27	36.5	32.51	43.62	39.17	34.15	36.48	37.19
ENSMUSG00000010936	Vac14	13.76	17.25	18.17	12.32	15.92	15.53	15.07	20.23	18.08	19.1	15.484	17.602
ENSMUSG00000011008	Mcoln2	0.24	0.21	0.39	0.84	0.21	0.2	0.2	0.16	0.58	0.21	0.378	0.27
ENSMUSG00000011034	Slc5a1	0	0	0	0	0.02	0.03	0	0	0	0	0.004	0.006
ENSMUSG00000011052	1700049J03Rik	0	0	0	0	0	0	0	0	0	0	0	0
ENSMUSG00000011096	Akt1s1	63.27	63.78	76.24	39.54	77.32	59.58	55.28	105.23	76.71	78.64	64.03	75.088
ENSMUSG00000011114	Tbrg1	88.23	86.84	106.18	63.1	101.73	84.75	79.75	119.77	114.12	112.12	89.216	102.102
ENSMUSG00000011118	Panx3	0.04	0.04	0	0.06	0.04	0	0.07	0.04	0	0	0.036	0.022
ENSMUSG00000011148	Adssl1	30.48	32.93	42.3	24.2	49.36	32	27.93	49.72	43.02	44.04	35.854	39.342
ENSMUSG00000011154	Cfap161	3.29	4.19	3.84	2.71	1.66	4.03	3.32	3.7	3.69	3.83	3.138	3.714
ENSMUSG00000011158	Brf1	13.84	13.67	16.98	11.21	18.41	13.71	12.48	16.83	19.22	18.38	14.822	16.124
ENSMUSG00000011171	Vipr2	0.89	1.18	1.25	0.83	1.91	0.85	1.22	2.57	1.41	0.98	1.212	1.406
ENSMUSG00000011179	Odc1	108.85	99.89	117.22	85.51	127.42	98.24	97.22	124.79	115.86	132.84	107.778	113.79
ENSMUSG00000011254	Thg1l	16.81	15.32	13.79	20.37	10.22	15.82	15.72	11.51	13.6	12.07	15.302	13.744
ENSMUSG00000011256	Adam19	50.8	51.68	60.89	39.1	59.21	50.64	48.14	70.77	59.83	61.32	52.336	58.14
ENSMUSG00000011257	Pabpc4	130.13	135.56	149.4	108.92	174.56	143.67	125.73	173.01	167.68	175.03	139.714	157.024
ENSMUSG00000011263	Exoc3l2	2.52	2.91	3.42	1.53	3.07	3.31	2.98	4.21	2.57	2.97	2.69	3.208
ENSMUSG00000011267	Zfp296	0.07	0.14	0.48	0.29	0.25	0.3	0.35	0.35	0.62	0.42	0.246	0.408
ENSMUSG00000011305	Plin5	0.1	0	0.1	0	0.19	0.06	0.04	0.16	0.1	0.04	0.078	0.08
ENSMUSG00000011306	Sugp1	20.33	22.32	24.09	20.28	22.52	19.51	21.63	23.94	24.31	23.83	21.908	22.644
ENSMUSG00000011349	Dmrtc2	0	0	0	0	0.06	0	0	0	0	0	0.012	0
ENSMUSG00000011350	Gm5893	0	0	0	0	0	0	0	0	0	0	0	0
ENSMUSG00000011382	Dhdh	4.34	4.71	4.37	5.1	4.36	4.08	4.52	4.26	4.33	4.67	4.576	4.372
ENSMUSG00000011427	Zfp790	9.04	9.19	10.96	7.3	11.7	8.22	8.45	10.42	12.68	9.35	9.638	9.824
ENSMUSG00000011463	Cpb1	0.04	0.04	0	0	0	0	0.03	0.04	0	0.21	0.016	0.056
ENSMUSG00000011486	Slc25a41	0	0	0	0	0	0	0	0	0.09	0	0	0.018
ENSMUSG00000011589	Fsd1	1.47	1.57	2.05	0.74	1.36	1.59	1.05	1.58	2.07	2.33	1.438	1.724
ENSMUSG00000011632	Pinlyp	0	0	0	0	0	0	0	0	0	0	0	0
ENSMUSG00000011658	Fuz	6.59	6.59	7.74	4.17	12.28	6.87	6.08	9.52	10.94	11.59	7.474	9
ENSMUSG00000011751	Sptbn4	0.09	0.12	0.12	0	0.15	0.07	0.07	0.38	0.18	0.28	0.096	0.196
ENSMUSG00000011752	Pgam1	318.68	347.37	433.37	249.37	462.47	356.54	308.1	603.35	460.26	495.44	362.252	444.738
ENSMUSG00000011831	Evi5	34.71	39.81	40.41	42.14	38.73	38.01	40.48	33.41	47.49	40.39	39.16	39.956
ENSMUSG00000011832	Evi5l	10.86	12.26	15.65	9.84	17.29	10.68	11.5	13.32	13.51	16.11	13.18	13.024
ENSMUSG00000011837	Snapc2	16.85	12.95	19.51	8.87	20.66	14.38	10.13	28.18	20.76	22.1	15.768	19.11
ENSMUSG00000011877	Git1	43.14	44.79	50.38	30	48.56	40.9	38.91	62.28	54.71	52.14	43.374	49.788
ENSMUSG00000011884	Gltp	24.35	27.13	30.4	20.24	25.86	26.84	25.16	32.72	29.03	30.53	25.596	28.856
ENSMUSG00000011958	Bnip2	85.17	83.63	102.47	73.15	93.13	92.7	84.96	97.69	98.48	103.38	87.51	95.442
ENSMUSG00000011960	Ccnt1	17.1	18.02	19.8	17.44	16.84	14.89	19.53	17.84	15.86	16.14	17.84	16.852
ENSMUSG00000012017	Scarf2	13.78	12.32	16.67	7.47	15.95	10.25	9.61	22.28	17.58	20.67	13.238	16.078
ENSMUSG00000012042	4930579F01Rik	0	0	0.06	0	0	0	0	0	0	0	0.012	0
ENSMUSG00000012076	Brms1l	19.8	18.36	21.75	17.17	21.09	18.81	17.3	21.04	23.81	23.4	19.634	20.872
ENSMUSG00000012114	Med15	16.51	17.76	18.34	16.1	18.26	18.17	17.89	21.23	20.57	20.63	17.394	19.698
ENSMUSG00000012117	Dhdds	19.96	22.45	25.31	15.24	26.16	19.69	18.52	29.68	29.15	27.85	21.824	24.978
ENSMUSG00000012123	Aim1l	0	0	0.04	0	0.22	0.02	0.21	0.04	0.4	1.34	0.052	0.402
ENSMUSG00000012126	Ubxn11	1.64	2.05	2.44	1.27	1.15	0.41	2.3	1	0.83	2.31	1.71	1.37
ENSMUSG00000012187	Mogat1	0	0	0	0	0.46	0	0	0	0	0	0.092	0
ENSMUSG00000012211	Tex22	0	0	0	0	0.16	0	0	0	0	0	0.032	0
ENSMUSG00000012282	Wnt8a	0	0	0	0	0	0	0	0	0	0	0	0
ENSMUSG00000012296	Tjap1	15.52	17.2	20	12.05	23.24	16.44	14.38	26.97	21.35	21.75	17.602	20.178
ENSMUSG00000012350	Ehf	0.18	0.19	0.42	0.57	0.57	0.17	0.31	0.05	0.46	0.57	0.386	0.312
ENSMUSG00000012396	Nanog	0.36	0.37	0.66	0.64	0.75	0.66	0.34	0.53	0.71	0.94	0.556	0.636
ENSMUSG00000012405	Rpl15	591.18	596.55	754.29	382.62	869.06	581.46	436.42	836.22	881.56	823.04	638.74	711.74
ENSMUSG00000012422	Tmem167	13.57	13.2	18.72	10.22	14.87	12.89	13.43	18.97	18.88	18.51	14.116	16.536
ENSMUSG00000012428	Steap4	0.03	0.16	0.06	0.09	0.14	0.1	0.16	0.13	0.15	0.14	0.096	0.136
ENSMUSG00000012429	Mplkip	8.55	7.16	8.58	6.67	8.58	7.02	7.26	7.89	7.16	8.48	7.908	7.562
ENSMUSG00000012443	Kif11	51.24	53.14	61.73	39.86	55.53	46.95	46.23	52.27	56.01	52.42	52.3	50.776
ENSMUSG00000012483	Rpa3	48.99	53.37	66.83	32.15	64.24	52.29	43.63	61.18	63.21	57.07	53.116	55.476
ENSMUSG00000012519	Mlkl	1.86	0.89	1.79	1.65	1.89	1.56	1.65	2.23	1.7	2.15	1.616	1.858
ENSMUSG00000012520	Phox2b	0.78	0.27	1.13	0.68	0.86	0.18	0.55	0	1.2	1.73	0.744	0.732
ENSMUSG00000012535	Tnpo3	53.01	53.42	58.58	46.67	52.69	54.73	51.69	53.87	57.24	59.01	52.874	55.308
ENSMUSG00000012609	Ttll5	11.15	11.59	15.5	15.29	14.17	11.8	13.61	15.43	14.33	13.57	13.54	13.748
ENSMUSG00000012640	Zfp715	10.4	10.23	12.51	9.16	12.79	8.26	8.19	9.42	10.84	14.36	11.018	10.214
ENSMUSG00000012705	Retn	0	0	0	0	0	0.15	0	0	0	0	0	0.03
ENSMUSG00000012777	Acpt	0	0	0	0	0	0	0	0	0	0	0	0
ENSMUSG00000012819	Cdh23	0.03	0.02	0.03	0.11	0.21	0.06	0.09	0.12	0.11	0.1	0.08	0.096
ENSMUSG00000012848	Rps5	416.79	478.21	585.72	335.48	768.02	470.74	384.33	767.92	742.21	707.3	516.844	614.5
ENSMUSG00000012889	Podnl1	0	0	0	0	0	0	0	0	0.05	0	0	0.01
ENSMUSG00000013033	Adgrl1	33.89	38.59	41.41	19.94	34.74	29.96	32.13	31.65	29.16	36.37	33.714	31.854
ENSMUSG00000013076	Amotl1	32.48	35.28	41.87	27.83	42.73	31.68	31.17	44.17	42.62	43.8	36.038	38.688
ENSMUSG00000013083	2200002J24Rik	0	0.57	0.92	0	0.67	0.26	0	0.58	0.25	0.2	0.432	0.258
ENSMUSG00000013089	Etv5	10.84	10.77	14.61	8.65	11.41	13.44	12.21	21.67	18.07	17.02	11.256	16.482
ENSMUSG00000013091	Tmem190	0	0	0	0	0	0	0	0	0.24	0	0	0.048
ENSMUSG00000013150	Gfod2	3.61	5.37	4.85	2.76	4.86	4.34	4.79	4.58	4.49	4.34	4.29	4.508
ENSMUSG00000013155	Enkd1	6.89	5.21	7.69	4.95	8.45	4.95	4.72	9.87	8.1	8.63	6.638	7.254
ENSMUSG00000013158	4933405L10Rik	0	0	0	0	0	0	0	0	0	0.09	0	0.018
ENSMUSG00000013160	Atp6v0d1	36.9	34.33	47.3	23.16	54.93	33.96	34.02	55.45	52.97	56.26	39.324	46.532
ENSMUSG00000013236	Ptprs	54.37	58.23	71.35	42.87	70.41	51.26	53.01	79.43	77.03	82.58	59.446	68.662
ENSMUSG00000013275	Slc41a1	8.29	9.02	10.27	6.23	12.01	8.03	7.07	11.43	10.81	10.78	9.164	9.624
ENSMUSG00000013338	Fer1l4	0	0.05	0	0	0	0	0.01	0	0	0	0.01	0.002
ENSMUSG00000013353	4931406B18Rik	0	0	0	0	0	0	0	0	0	0	0	0
ENSMUSG00000013367	Iglon5	2.9	1.78	2.66	2.53	2.01	1.34	1.73	1.36	3.05	3.24	2.376	2.144
ENSMUSG00000013415	Igf2bp1	31.49	32.58	37.39	19.13	24.24	21.48	26.15	33.46	34.15	31.75	28.966	29.398
ENSMUSG00000013418	B4galnt2	0	0	0	0	0.06	0	0	0	0.06	0.05	0.012	0.022
ENSMUSG00000013419	Zfp651	8.85	9.06	10.23	6.46	11.27	9.37	8.11	13.28	11.45	12.38	9.174	10.918
ENSMUSG00000013465	Nelfb	25.09	29.6	30.09	19.2	36.27	25.06	22.54	39.54	34.95	40.31	28.05	32.48
ENSMUSG00000013483	Card14	0.46	0.57	0.28	0.16	0.53	0.34	0.23	0.66	0.84	0.56	0.4	0.526
ENSMUSG00000013495	Tmem175	7.76	5.83	10.54	5.5	7.31	6.94	7.51	11.14	12.14	12.34	7.388	10.014
ENSMUSG00000013523	Bcas1	0.54	0.56	0.93	0.68	0.65	0.63	0.7	0.65	0.65	0.89	0.672	0.704
ENSMUSG00000013539	Tango2	12.04	15.08	22.37	7.82	26.56	16.2	12.14	30.3	22.73	26.21	16.774	21.516
ENSMUSG00000013562	4833413E03Rik	0	0	0	0	0	0	0	0	0	0	0	0
ENSMUSG00000013584	Aldh1a2	29.36	30.29	35.27	18.31	28.11	25.34	27.69	30.06	35.87	40.38	28.268	31.868
ENSMUSG00000013593	Ndufs2	176.86	190.5	246.02	134.85	273.71	193.62	178.34	332.48	258.19	274.63	204.388	247.452
ENSMUSG00000013611	Snx31	0.09	0	0.04	0	0.12	0.04	0	0	0.52	0.11	0.05	0.134
ENSMUSG00000013622	Atraid	26.54	32.02	43.46	22.81	48.76	33.5	27.2	56.25	48.39	50.2	34.718	43.108
ENSMUSG00000013629	Cad	18.46	22.76	25.32	18.82	25.63	17.35	15.03	42.17	30.25	33.35	22.198	27.63
ENSMUSG00000013643	Lypd8	0	0	0	0.14	0	0	0.09	0	0	0	0.028	0.018
ENSMUSG00000013646	Sh3bp5l	9.04	9.78	12.62	5.74	11.67	8.13	8.48	17.25	15.09	13.38	9.77	12.466
ENSMUSG00000013653	1810065E05Rik	0	0	0	0	0.12	0.14	0	0	0	0	0.024	0.028
ENSMUSG00000013662	Atad1	46.91	44.93	53.34	34.59	54.08	43.7	41.3	49.11	54.59	53.75	46.77	48.49
ENSMUSG00000013663	Pten	21.03	21.08	24.67	15.36	23.83	19.63	18.98	20.79	23.17	26.63	21.194	21.84
ENSMUSG00000013668	4933402N03Rik	0	0	0	0	0	0	0	0	0	0	0	0
ENSMUSG00000013698	Pea15a	114.2	114.43	127.51	78.4	134.54	114.82	106.86	153.52	136.6	145.75	113.816	131.51
ENSMUSG00000013701	Timm23	111.05	107.75	138.97	82.16	128.06	109.97	93.57	165.09	132.74	134.62	113.598	127.198
ENSMUSG00000013707	Tnfaip8l2	0.3	0.81	0.99	0.27	0.37	0.53	0.83	0.31	1.4	1.57	0.548	0.928
ENSMUSG00000013736	Trnt1	37.16	37.34	36.7	32.63	31.96	40.69	38.7	34.69	37.8	38.19	35.158	38.014
ENSMUSG00000013766	Ly6g6e	0	0.2	0.49	0.23	0.31	0	0.14	0.2	0	0.17	0.246	0.102
ENSMUSG00000013787	Ehmt2	42.87	46.87	63.63	31.71	68.68	41.83	42.5	74.92	62.04	71.26	50.752	58.51
ENSMUSG00000013822	Elof1	35.09	39.86	46.4	25.96	45.49	37.48	35.39	56.18	42.52	47.38	38.56	43.79
ENSMUSG00000013833	Med16	16.72	18.97	23.87	11.67	25.38	18.3	16.78	28.97	26.37	26.6	19.322	23.404
ENSMUSG00000013846	St3gal1	16.37	18.31	20.66	13.15	18.48	18.03	16.27	22.38	22.15	23.3	17.394	20.426
ENSMUSG00000013858	Tmem259	40.23	48.39	52.32	31.65	58.49	41.92	39.15	74.55	55.19	60.68	46.216	54.298
ENSMUSG00000013878	Rnf170	11.79	10.12	10.67	6.88	11.91	11.34	9.29	11.93	12.39	14.52	10.274	11.894
ENSMUSG00000013921	Clip3	76	75.38	58.01	71.94	57.93	61.46	85.87	56.34	71.06	73.67	67.852	69.68
ENSMUSG00000013928	Thap8	0.08	0	0.08	0	0.07	0.36	0.08	0.18	0.24	0.14	0.046	0.2
ENSMUSG00000013936	Myl2	8483.18	8601.31	9931.27	6994.5	9835.28	8886.92	7346.94	9833.12	8895.28	7915.63	8769.11	8575.58
ENSMUSG00000013973	Dedd	31	30.71	26.43	22.45	38.95	28.22	28.26	45.52	36.93	37.49	29.908	35.284
ENSMUSG00000013974	Mcemp1	0	0	0	0	0.07	0.08	0	0	0	0.12	0.014	0.04
ENSMUSG00000013997	Nit1	24.23	23.02	27.97	21.18	29.52	22.25	20.13	31.56	32.49	29.34	25.184	27.154
ENSMUSG00000014030	Pax5	0	0	0	0	0	0	0	0	0.01	0	0	0.002
ENSMUSG00000014039	Prdm15	4.55	3.74	6.27	4.1	7.33	3.53	3.04	6.05	6.11	5.82	5.198	4.91
ENSMUSG00000014074	Rnf168	17.69	18.77	20.85	17.09	20.02	16.74	17.26	18.95	20.88	21.05	18.884	18.976
ENSMUSG00000014075	Tctex1d2	8.46	12.56	15.29	9.04	15.33	10.7	10.87	13.04	11.86	14.69	12.136	12.232
ENSMUSG00000014077	Chp1	43.52	37.26	52	33.36	52.56	42.88	37.73	55.73	60.41	59.87	43.74	51.324
ENSMUSG00000014104	Sval2	0	0	0	0	0	0	0	0	0	0	0	0
ENSMUSG00000014158	Trpv4	0.46	0.22	0.53	0.29	0.72	0.52	0.53	0.91	0.82	0.75	0.444	0.706
ENSMUSG00000014164	Klhl3	3.27	3.42	3.68	2.25	4.28	2.77	2.75	4.08	3.8	3.87	3.38	3.454
ENSMUSG00000014177	Tvp23b	17.23	17.55	25.8	13.2	26.58	17.57	16.52	26.84	27.72	31.52	20.072	24.034
ENSMUSG00000014195	Dnajc7	140.21	139.52	143.36	131.92	149	137.35	119.48	142.11	153.14	162.94	140.802	143.004
ENSMUSG00000014198	Zfp385c	0.11	0.18	0.3	0	0.16	0.83	0	0.17	0.07	0.16	0.15	0.246
ENSMUSG00000014226	Cacybp	84.68	80.51	81.23	73.21	67.63	74.76	78.89	77.39	75.65	75.57	77.452	76.452
ENSMUSG00000014232	Cluap1	9.52	8.53	13.17	8.47	12.75	8.44	7.84	9.2	10.21	12.29	10.488	9.596
ENSMUSG00000014243	Zswim7	4.1	4.37	5.65	2.59	7.9	5.93	4.16	7.98	9.29	9.89	4.922	7.45
ENSMUSG00000014245	Pigl	7.57	7.06	7.63	6.08	6	6	6.54	6.31	7.27	6.77	6.868	6.578
ENSMUSG00000014294	Ndufa2	79.48	85.3	130.32	64.06	155.76	100.52	74.68	176.32	141.64	143.17	102.984	127.266
ENSMUSG00000014301	Pam16	29.07	30.25	40.44	19.16	43.38	33.32	20.81	57.5	41.44	46.16	32.46	39.846
ENSMUSG00000014303	Glis2	25.28	27.82	26.84	17.73	31.48	28.48	26.07	35.24	30.28	30.38	25.83	30.09
ENSMUSG00000014313	Cox6c	741.29	682.39	805.52	821.65	1014.6	783.17	682.71	889.04	898.55	790.42	813.09	808.778
ENSMUSG00000014329	Bicc1	37.34	34.66	37.79	34.25	39.11	35.68	37.52	36.74	41.22	41.13	36.63	38.458
ENSMUSG00000014349	Ube2z	33.78	34.56	45.84	24.89	48.45	33.9	31.39	51.67	45.36	52.93	37.504	43.05
ENSMUSG00000014351	Gip	0	0.23	0.22	0	0	0	0	0	0	0	0.09	0
ENSMUSG00000014353	Tmem87b	11.86	13.73	18.11	9.16	19.54	12.89	12.79	17.75	20.94	19.14	14.48	16.702
ENSMUSG00000014355	Anapc1	52.82	71.66	70.66	55.21	62.13	48.83	58.27	56.65	60.92	64.98	62.496	57.93
ENSMUSG00000014361	Mertk	5.33	5.41	6.79	4.46	6.46	5.14	5.91	5.65	6.28	7	5.69	5.996
ENSMUSG00000014402	Tsg101	158	145.78	135.5	141.77	120.25	122.79	149.14	144.27	119.11	112.65	140.26	129.592
ENSMUSG00000014418	Hps5	7.61	10.63	12.19	7.8	13.58	10.37	8.32	11.17	14.38	12.8	10.362	11.408
ENSMUSG00000014426	Map3k4	17.25	16.98	19.38	13.88	20.02	14.81	15.5	21.37	20.03	19.78	17.502	18.298
ENSMUSG00000014444	Piezo1	26.04	25.55	30.67	18.88	32.8	24.56	23	39.27	33.66	35.24	26.788	31.146
ENSMUSG00000014453	Blk	0.04	0	0	0	0.11	0	0.07	0	0.16	0.11	0.03	0.068
ENSMUSG00000014470	Rnf166	20.97	22.46	24.14	20.98	24.85	17.69	21.52	26.17	18.69	21.27	22.68	21.068
ENSMUSG00000014496	Ankrd28	11.97	13.12	15.49	10.12	16.04	12.84	11.57	15.99	17.05	16.79	13.348	14.848
ENSMUSG00000014498	Ankrd52	24.82	25.87	30.69	18.93	27.25	22.54	23.16	30.97	29.98	30.97	25.512	27.524
ENSMUSG00000014503	Pkd2l2	0.28	0.58	0.94	0.28	0.85	0.92	0.8	0.83	0.85	0.46	0.586	0.772
ENSMUSG00000014504	Srp19	85.57	74.46	78.98	75.41	71.81	71.99	77.86	75.66	73.65	73.26	77.246	74.484
ENSMUSG00000014529	Tmbim7	0	0	0	0	0	0	0	0	0	0	0	0
ENSMUSG00000014542	Clec4f	0.22	0.23	0.43	0	0.42	0.24	0.03	0.08	0	0.11	0.26	0.092
ENSMUSG00000014543	Klra17	0	0	0	0	0	0	0	0	0	0	0	0
ENSMUSG00000014547	Wdfy2	5.28	5.27	7.13	4.01	6.36	5.07	4.99	8.07	7.83	8.09	5.61	6.81
ENSMUSG00000014550	Rbsn	11.26	10.57	14.38	9.78	13.6	11.19	8.55	13.85	14.62	15.69	11.918	12.78
ENSMUSG00000014551	Mrps25	29.06	29.42	30.13	26.16	29.06	28.76	33.98	37.38	27.01	32.41	28.766	31.908
ENSMUSG00000014554	Dguok	20.5	15.19	25.55	17.93	22.52	23.75	15.46	25.2	23.79	28.17	20.338	23.274
ENSMUSG00000014592	Camta1	54.18	64.36	62.17	63.12	65.82	61.29	56.21	65.7	61.29	58.66	61.93	60.63
ENSMUSG00000014599	Csf1	10.47	12.22	12.1	11.65	10.19	10.45	13.59	12.65	11.61	10.6	11.326	11.78
ENSMUSG00000014601	Strip1	25.82	25.59	33.63	28.41	32.49	23.97	29.49	36.88	33.29	31.84	29.188	31.094
ENSMUSG00000014602	Kif1a	5.44	5.27	6.77	4.73	8.37	5.72	7.38	5.87	8.68	9.7	6.116	7.47
ENSMUSG00000014603	Alx3	0.27	0.28	0.38	0.15	0.35	0	0.42	0	0.66	0.72	0.286	0.36
ENSMUSG00000014606	Slc25a11	75.88	89.14	117.08	52.37	128.23	81.29	61.95	143.34	124.4	122.44	92.54	106.684
ENSMUSG00000014609	Chrne	0	0	0	0	0.06	0	0	0	0	0	0.012	0
ENSMUSG00000014633	Cmc2	33.55	35.67	32.45	17.22	27.84	27.04	24.43	44.82	32.1	35.75	29.346	32.828
ENSMUSG00000014668	Chfr	28.59	29.32	27.42	26.66	23.01	24.31	25.01	25.33	23.41	26.4	27	24.892
ENSMUSG00000014686	Ceacam16	0	0	0.06	0	0	0	0	0.07	0.06	0	0.012	0.026
ENSMUSG00000014704	Hoxa2	4.86	2.97	3.11	4.29	3.31	0.69	2.26	0.96	3.84	4.38	3.708	2.426
ENSMUSG00000014725	Adam28	0.65	0.13	0.42	0.18	0.5	0	0.25	0	0.48	0.68	0.376	0.282
ENSMUSG00000014747	Ankrd53	0	0	0.06	0	0	0	0	0.09	0	0.05	0.012	0.028
ENSMUSG00000014748	Tex261	21.29	23.22	29.44	15.03	33.16	23.8	18.81	35.96	33.51	35.52	24.428	29.52
ENSMUSG00000014763	Fam120b	10.62	10.28	11.3	10.06	11.56	10.45	10.31	10.2	10.97	12.43	10.764	10.872
ENSMUSG00000014767	Tbp	29.4	27.98	22.61	41.94	27.58	29.51	34.62	20.25	30.02	26.95	29.902	28.27
ENSMUSG00000014769	Psmb1	140.83	139.11	156.1	112.73	172.92	130.2	125.49	185.83	170.94	167.46	144.338	155.984
ENSMUSG00000014771	Pdcd2	15.14	16.69	19.48	15.36	16.7	16.03	18.33	19.48	19.17	20.09	16.674	18.62
ENSMUSG00000014773	Dll1	4.57	4.8	6.37	4.42	6.58	4.5	4.52	7.91	7.81	6.41	5.348	6.23
ENSMUSG00000014776	Nol3	0.98	1.26	1.04	0.86	2.03	0.83	1.04	1.68	1.04	1.16	1.234	1.15
ENSMUSG00000014778	Fhod1	7.5	10.67	11.46	5.66	12.27	7.43	5.89	11.6	10.54	13.04	9.512	9.7
ENSMUSG00000014782	Plekhg4	0.52	0.05	0.41	0.13	0.86	0.14	0.2	0.27	0.39	0.5	0.394	0.3
ENSMUSG00000014786	Slc9a5	4.13	4.58	6.32	2.9	5.04	3.18	3.31	5.22	6.26	5.96	4.594	4.786
ENSMUSG00000014791	Elmo3	1.36	1.51	2.35	1.7	2.25	1.38	1.75	2.46	2.51	1.9	1.834	2
ENSMUSG00000014813	Stc1	7.64	7.14	8.01	9.97	11.17	7.66	8.05	8.76	9.54	9.81	8.786	8.764
ENSMUSG00000014837	4931428F04Rik	5.44	6.11	7.44	4.17	6.45	6.29	5.35	8.26	7.97	7.42	5.922	7.058
ENSMUSG00000014846	Tppp3	9.3	6.06	8.78	4.82	8.83	5.69	4.87	6.25	9.86	7.76	7.558	6.886
ENSMUSG00000014850	Msh3	18.37	13.19	17.36	14.18	15	15.9	16.12	11.64	13.25	16.33	15.62	14.648
ENSMUSG00000014852	Adamts13	0.03	0.03	0	0	0	0	0	0	0	0	0.012	0
ENSMUSG00000014856	Tmem208	14.58	14.3	25.81	8.27	31.09	15.1	14.66	33.06	22.49	26.73	18.81	22.408
ENSMUSG00000014859	E2f4	26.57	31.61	33.91	25.16	28.39	27.87	29.64	41.99	34.25	36.22	29.128	33.994
ENSMUSG00000014867	Surf4	91.56	92.37	120.31	61.5	115.49	99.97	84.68	145.63	128.76	137.45	96.246	119.298
ENSMUSG00000014873	Surf2	28	21.9	20.63	20.07	25.84	29.61	18.88	22.92	25.74	25.33	23.288	24.496
ENSMUSG00000014905	Dnajb9	29.65	30.62	29.83	25.88	28.89	29.04	29.18	21.75	27.55	26.9	28.974	26.884
ENSMUSG00000014907	Naf1	13.82	12.99	13.4	12.42	13.75	12.31	14.36	15	14.68	16.36	13.276	14.542
ENSMUSG00000014932	Yes1	22.06	22.62	23.87	20.9	22.2	22.54	22.56	20.78	23.11	24.14	22.33	22.626
ENSMUSG00000014956	Ppp1cb	218.41	224.6	244.27	227.68	232.05	237.6	219.55	229.71	220.78	243.96	229.402	230.32
ENSMUSG00000014959	Gorasp2	100.54	97.5	96.64	105.37	91.41	96.23	100.96	110.22	104.58	104.29	98.292	103.256
ENSMUSG00000014980	Tsen15	27.33	32.36	33.1	24.23	31.89	28.7	25.56	33.53	34.6	34.48	29.782	31.374
ENSMUSG00000015001	Oc90	0	0	0	0	0	0	0	0	0	0	0	0
ENSMUSG00000015002	Efr3a	27.2	35.23	34.89	24.24	33.57	28.29	26.57	37.79	35.1	36.24	31.026	32.798
ENSMUSG00000015013	Trappc2l	17.37	21.51	31.39	10.12	23.53	17.98	19.52	32.27	30	28.05	20.784	25.564
ENSMUSG00000015016	Acsf3	6.84	8.32	11.63	4.45	10.85	7.18	5.53	12.7	11.39	13.43	8.418	10.046
ENSMUSG00000015023	Ddx19a	40.69	42.52	51.54	38.46	44.3	37.24	41.32	54.45	50.94	49.97	43.502	46.784
ENSMUSG00000015027	Galns	7.41	8.7	10.05	5.84	11.03	8.94	9.07	13.99	12.1	11.71	8.606	11.162
ENSMUSG00000015053	Gata2	10.95	11.15	12.01	9.35	16.63	8.15	9.43	15.14	9.84	12.95	12.018	11.102
ENSMUSG00000015083	C8g	0.87	0.6	0.19	0.2	1.28	0.32	0.32	0.5	0.8	1.19	0.628	0.626
ENSMUSG00000015085	Entpd2	0.26	0.22	0.57	0.07	0.81	0	0.1	0.27	0.29	0.84	0.386	0.3
ENSMUSG00000015087	Rabl6	41.42	41.93	48.29	33.26	49.67	38.37	43.05	47.55	45.85	59	42.914	46.764
ENSMUSG00000015090	Ptgds	4.15	2.18	3.87	3.03	23.01	5.34	3.02	3.61	5.8	6.76	7.248	4.906
ENSMUSG00000015092	Edf1	153.1	153.63	162.53	144.01	162.06	165.25	160.88	183.87	156.74	158	155.066	164.948
ENSMUSG00000015093	Clic3	0.62	0	0	0.43	0.58	0.59	0.15	0	0.63	0.96	0.326	0.466
ENSMUSG00000015094	Npdc1	14.88	13.86	14.34	6.73	20.95	14.77	13.96	22.01	22.63	28.22	14.152	20.318
ENSMUSG00000015095	Fbxw5	32.89	32.55	40.62	22.07	48.23	35.25	25.63	56.49	45.03	52.45	35.272	42.97
ENSMUSG00000015112	Slc25a13	35.48	37.53	46.17	24.62	41.31	40.88	32.59	51.99	46.24	48.29	37.022	43.998
ENSMUSG00000015120	Ube2i	238.26	259.02	296.8	205.39	265.87	229.92	237.27	307.24	295.18	304.64	253.068	274.85
ENSMUSG00000015126	Tsr3	9.18	12.52	13.84	9.33	12.71	9.15	10.7	15.88	11.42	13.13	11.516	12.056
ENSMUSG00000015127	Unkl	4.62	5.45	5.62	3.64	7.44	4.8	3.49	5.9	6.01	6.61	5.354	5.362
ENSMUSG00000015133	Lrrk1	4	3.83	4.93	2.68	6.17	4.2	5.47	8.33	6.57	6.47	4.322	6.208
ENSMUSG00000015134	Aldh1a3	0.64	1.17	0.87	0.75	1.21	0.18	0.5	0.45	1.41	1.24	0.928	0.756
ENSMUSG00000015143	Actn1	99.04	102.38	119.94	79.52	122.17	100.32	91.88	155.96	127.81	145.23	104.61	124.24
ENSMUSG00000015149	Sirt2	38.2	37.06	44.07	37.83	48.88	35.51	39.63	45.24	42.71	45.6	41.208	41.738
ENSMUSG00000015165	Hnrnpl	269.62	312.42	381.86	202	432.88	248.94	233.01	440.64	407.75	402.4	319.756	346.548
ENSMUSG00000015176	Nolc1	29.65	29.7	32.28	27.69	22.42	28.48	28.36	31.24	27.21	29.03	28.348	28.864
ENSMUSG00000015189	Casd1	30.61	29.51	38.24	21.72	40.02	31.99	28.15	38.89	42.16	39.42	32.02	36.122
ENSMUSG00000015202	Cnksr3	6.19	5.36	5.87	4.71	7.19	5.35	5.42	7.64	7.69	7.56	5.864	6.732
ENSMUSG00000015214	Mtmr1	12.14	12.45	14.93	10.75	15.12	11.18	10.61	16.59	16.89	16.86	13.078	14.426
ENSMUSG00000015217	Hmgb3	176.82	172.34	153.29	185.63	124.68	148.46	166.28	121.9	131.84	130.27	162.552	139.75
ENSMUSG00000015222	Map2	7.27	6.24	5.3	5.66	5.54	4.39	6.91	5.21	7.77	6.92	6.002	6.24
ENSMUSG00000015224	Cyp2j9	0.87	0.71	0.95	0.94	0.88	0.84	0.85	0.51	0.95	1.06	0.87	0.842
ENSMUSG00000015242	Nipsnap3a	0	0	0	0	0	0	0	0	0	0	0	0
ENSMUSG00000015243	Abca1	6.33	7.53	9.42	5.93	8.4	5.96	5.59	6.07	8.85	10.11	7.522	7.316
ENSMUSG00000015247	Nipsnap3b	16.73	21.25	23.18	11.02	26.06	19.72	16.68	39.04	29.11	28.35	19.648	26.58
ENSMUSG00000015289	Lage3	40.09	38.25	48.94	26.99	49.57	42.2	32.56	54.13	48.33	45.59	40.768	44.562
ENSMUSG00000015290	Ubl4a	29.6	32.46	34.33	27.14	33.93	33.35	30.43	34.34	36.53	31.37	31.492	33.204
ENSMUSG00000015291	Gdi1	100.43	111.68	103.1	97.57	121.39	93.86	101.27	112.99	110.55	108.48	106.834	105.43
ENSMUSG00000015305	Sash1	13.02	11.81	15.13	10.57	17.77	11.78	12.56	14.78	16.91	17.92	13.66	14.79
ENSMUSG00000015312	Gadd45b	10.76	9.64	12.53	7.5	16.02	8.79	7.51	15.31	11.74	13.72	11.29	11.414
ENSMUSG00000015314	Slamf6	0.12	0.04	0.05	0	0	0	0.03	0.06	0.04	0.01	0.042	0.028
ENSMUSG00000015316	Slamf1	0.04	0.15	0.18	0.21	0.29	0.05	0.06	0.11	0	0.22	0.174	0.088
ENSMUSG00000015335	Zdhhc12	13.64	12.88	17.35	7.33	16.72	16.93	13.19	27.99	19.36	19.47	13.584	19.388
ENSMUSG00000015337	Endog	5.06	6.27	8.96	4.11	9.54	6.4	3.83	14.97	11.65	10.54	6.788	9.478
ENSMUSG00000015340	Cybb	1.08	1.19	1.59	0.76	2.22	0.69	1.28	1.84	1.84	2.74	1.368	1.678
ENSMUSG00000015341	Golga7	63.28	61.48	75.32	45.04	84.79	60.85	58.4	90.67	86.41	93.34	65.982	77.934
ENSMUSG00000015342	Xk	4.08	6.55	4.43	3.18	4.05	4.23	3.77	4.74	4.84	4.54	4.458	4.424
ENSMUSG00000015354	Pcolce2	0.21	0.65	0.42	0.86	0.38	0.09	0.36	0.13	0.43	0.74	0.504	0.35
ENSMUSG00000015355	Cd48	0.83	0.57	0.65	0.39	0.86	0.2	0.86	0.57	0.56	1.47	0.66	0.732
ENSMUSG00000015357	Clpx	21.2	22.14	30.53	18.65	29.22	22.12	23.46	27.7	26.73	26.92	24.348	25.386
ENSMUSG00000015363	Trabd	30.72	30.58	37.76	21.48	36.12	30.55	28.04	39.39	33.14	35.98	31.332	33.42
ENSMUSG00000015365	Mov10l1	23.12	21.59	25.4	14.38	24.29	17.09	15.32	22.14	26.21	17.94	21.756	19.74
ENSMUSG00000015377	Dennd6b	3.62	3.46	4.32	1.54	5.01	3.74	2.39	4.9	4.79	4.62	3.59	4.088
ENSMUSG00000015396	Cd83	1.36	1.06	1.17	0.59	2.29	0.71	0.76	1.36	2.35	2.39	1.294	1.514
ENSMUSG00000015401	Tmem27	0.09	0	0	0.12	0.51	0	0.07	0	0	0	0.144	0.014
ENSMUSG00000015405	Ace2	1.02	1.55	0.79	0.34	1.46	0.13	0.71	0.19	2.28	3	1.032	1.262
ENSMUSG00000015437	Gzmb	0	0.08	0.07	0	0	0.08	0.25	0.08	0	0.07	0.03	0.096
ENSMUSG00000015441	Gzmf	0	0	0	0	0	0	0	0	0	0	0	0
ENSMUSG00000015443	Gzmn	0	0	0	0	0	0	0	0	0	0	0	0
ENSMUSG00000015451	C4a	0.42	0.56	1.28	0.23	0.5	1.01	0.52	0.99	0.81	0.78	0.598	0.822
ENSMUSG00000015452	Ager	2.65	3.7	3.61	2.4	3.25	2.7	2.63	3.91	3.73	6.06	3.122	3.806
ENSMUSG00000015461	Atf6b	21.26	23.22	30.95	11.34	27.79	18.98	18.05	39.32	32.93	32.14	22.912	28.284
ENSMUSG00000015467	Egfl8	0.96	0.29	0.82	0.27	0.67	0.11	0.51	0.21	2.13	2.28	0.602	1.048
ENSMUSG00000015468	Notch4	8.4	11.07	7.85	7.6	10.45	6.25	7.79	10.69	11.3	9.4	9.074	9.086
ENSMUSG00000015474	Ppt2	20.5	21.33	28.64	13.88	31.37	19.8	18.58	41.28	29.61	34.9	23.144	28.834
ENSMUSG00000015476	Prrt1	1.47	0.7	0.73	1.91	1.5	1.05	1.49	0.41	1.1	1.3	1.262	1.07
ENSMUSG00000015478	Rnf5	48.55	46.43	52.03	37.27	49.63	39.7	43.79	63.78	52.65	50.75	46.782	50.134
ENSMUSG00000015484	Fam163a	1.31	1.7	1.58	0.9	1.75	1.45	1.6	2	1.81	2.11	1.448	1.794
ENSMUSG00000015488	Cacfd1	21.27	23.88	30.31	17.28	31.39	20.15	19.2	36.22	34.28	39.14	24.826	29.798
ENSMUSG00000015501	Hivep2	4.92	4.49	6.59	4.72	6.04	4.73	5.02	6.34	5.89	6.98	5.352	5.792
ENSMUSG00000015519	2310057J18Rik	0	0	0	0	0	0	0	0	0	0	0	0
ENSMUSG00000015522	Arnt	34.42	35.19	39.26	28.67	41.55	32.39	31.97	39.36	42.94	44.73	35.818	38.278
ENSMUSG00000015533	Itga2	2.91	3.85	3.48	3.06	4.86	3.54	3.53	4.3	4.49	5.32	3.632	4.236
ENSMUSG00000015536	Mocs2	33.82	31.13	36.96	20.19	41.46	34.12	26.36	35.68	40.79	36.35	32.712	34.66
ENSMUSG00000015542	Nat9	7.45	8.85	11.91	5.21	11.67	8.84	7.5	12.49	14.91	10.28	9.018	10.804
ENSMUSG00000015568	Lpl	71.6	69.94	80.92	64.44	96.16	79.19	73.04	94.22	84.87	89.34	76.612	84.132
ENSMUSG00000015575	Atp6v0e	60.69	59.32	79.98	46.53	77.17	66.18	62.82	96.28	82.61	81.86	64.738	77.95
ENSMUSG00000015579	Nkx2-5	59.66	74.3	82.95	46.47	85.32	77.87	61.12	122.42	79.7	70.6	69.74	82.342
ENSMUSG00000015597	Zfp318	26.59	28.52	27.44	25.81	21.2	19.29	26.9	16.96	23.78	17.81	25.912	20.948
ENSMUSG00000015599	Ttbk1	0.15	0.1	0.17	0.02	0.15	0.09	0.09	0.18	0.19	0.3	0.118	0.17
ENSMUSG00000015605	Srf	40.32	42.88	48.04	40.69	43.39	40.41	37.15	68.59	45.82	49.86	43.064	48.366
ENSMUSG00000015619	Gata3	2.09	2.22	1.53	1.87	1.22	1.54	2.66	2.6	1.78	2.17	1.786	2.15
ENSMUSG00000015627	Gata5	12.74	16.16	16.45	10.6	11.51	15.33	15.66	18.69	14.61	14.03	13.492	15.664
ENSMUSG00000015647	Lama5	12.09	12.73	19.33	11.63	24.65	12.37	9.09	20	15.3	18.5	16.086	15.052
ENSMUSG00000015652	Steap1	1.24	0.54	1.06	0.49	0.57	0.67	0.67	1.37	1.07	1.25	0.78	1.006
ENSMUSG00000015653	Steap2	4.16	3.67	4.13	3.2	4.02	3.73	4.45	4.24	3.73	4.2	3.836	4.07
ENSMUSG00000015656	Hspa8	1138.7	1201.89	1195.41	967.8	962.53	1112.31	1138.79	1261.4	1162.82	1142.55	1093.27	1163.57
ENSMUSG00000015659	Serac1	4.51	4.55	5.6	3.89	6.13	4.75	3.93	5.33	5.33	6.42	4.936	5.152
ENSMUSG00000015665	Awat1	0	0	0	0	0	0	0	0	0	0	0	0
ENSMUSG00000015668	Pdzd11	43	48.12	43.35	40.2	47.88	42.62	42.91	47.34	50.4	48.82	44.51	46.418
ENSMUSG00000015671	Psma2	139.98	139.17	165.81	108.62	155.64	126.4	129.67	183.46	160.9	166.94	141.844	153.474
ENSMUSG00000015672	Mrpl32	67.84	63.78	69.27	60.14	58.8	61.75	64.41	59.63	65.86	58.94	63.966	62.118
ENSMUSG00000015697	Setdb1	22.87	24.73	29.48	17.39	27.51	20.76	20.47	28.67	27.49	29.46	24.396	25.37
ENSMUSG00000015702	Anxa9	0.61	0.57	0.77	0.5	0.61	0.72	0.8	0.63	1.72	1.02	0.612	0.978
ENSMUSG00000015709	Arnt2	7.93	8.89	10.85	6.54	7.96	6.74	6.56	8.25	11.07	9.89	8.434	8.502
ENSMUSG00000015711	Prune	21.16	21.98	25.89	17.91	28.7	20.86	20.45	31.2	29.41	28.77	23.128	26.138
ENSMUSG00000015714	Cers2	62.63	68.28	80.18	45.02	80.84	58.33	53.41	95.88	81.87	90.39	67.39	75.976
ENSMUSG00000015721	Nlrp5	0	0	0	0	0	0	0	0	0	0	0	0
ENSMUSG00000015733	Capza2	189.01	182.21	179.48	161.99	169.13	177.46	204.74	144.63	186.6	155.7	176.364	173.826
ENSMUSG00000015745	Plekho1	90.84	95.82	112.74	67.26	107.34	102.61	77.56	136.23	105.67	114.02	94.8	107.218
ENSMUSG00000015747	Vps45	17.09	16.26	16.76	15.94	18.29	11.85	9.84	16.3	26.86	21.67	16.868	17.304
ENSMUSG00000015748	Prpf3	30.49	35.95	35.7	31.6	29.02	29.82	31.18	26.34	28.73	29.64	32.552	29.142
ENSMUSG00000015749	Anp32e	289.59	282.96	239.65	331.38	206.2	266.71	290.71	192.81	226.4	198.01	269.956	234.928
ENSMUSG00000015750	Aph1a	33.66	35.41	54.33	19.86	61.45	37.38	27.75	83.87	61.38	70.1	40.942	56.096
ENSMUSG00000015755	Tab2	141.84	146.5	121.38	171.14	100.98	123.82	148.11	105.26	113.3	110.2	136.368	120.138
ENSMUSG00000015757	Ppil4	27.14	28.52	26.79	22.22	23.12	23.11	25.89	23.3	25.84	26.21	25.558	24.87
ENSMUSG00000015759	Cnih1	79.71	88.76	111.91	61.35	109.73	80.38	81.74	109.06	109.57	112.06	90.292	98.562
ENSMUSG00000015766	Eps8	11.26	9.44	12.01	13.49	13.59	10.18	10.22	11.96	12.18	13.62	11.958	11.632
ENSMUSG00000015776	Med22	12.58	11.11	21.29	7.51	21.88	11.43	10.41	22.05	23.29	20.29	14.874	17.494
ENSMUSG00000015787	Abo	0	0	0	0	0	0	0	0	0	0	0	0
ENSMUSG00000015790	Surf1	27.39	26.16	25.98	21.19	37.75	24.45	24.32	33.88	30.03	32.43	27.694	29.022
ENSMUSG00000015804	Med28	31.63	31.08	50.22	14.68	55.62	30.38	27.52	66.12	61.97	58.99	36.646	48.996
ENSMUSG00000015806	Qdpr	30.29	32.77	47.21	20.39	56.73	31.3	23.99	53.89	49.47	61.16	37.478	43.962
ENSMUSG00000015812	Gnrh1	0.28	0	0.57	0.38	0.54	0	0.23	0.59	0.89	0.25	0.354	0.392
ENSMUSG00000015829	Tnr	0.05	0	0.02	0.03	0.03	0.03	0.01	0.01	0.05	0.11	0.026	0.042
ENSMUSG00000015837	Sqstm1	121.87	132.34	152.56	104.39	152.03	140.78	145.53	155.73	136.25	157.15	132.638	147.088
ENSMUSG00000015839	Nfe2l2	40.29	40.35	45.69	40.52	51.32	44.2	43.52	45.34	46.28	46.78	43.634	45.224
ENSMUSG00000015843	Rxrg	0.7	0.62	1.03	0.85	1.38	1.25	0.81	1.4	1.66	1.29	0.916	1.282
ENSMUSG00000015846	Rxra	21.61	21.11	24.77	22.03	30.5	19.37	17.12	26.19	27.72	28.61	24.004	23.802
ENSMUSG00000015850	Adamtsl4	3.32	4.17	3.73	2.84	6.82	4.55	2.86	4.41	4.61	4.45	4.176	4.176
ENSMUSG00000015852	Fcrls	6.22	4.43	8.53	3.31	6.86	4.42	5.32	7.87	8.91	10.52	5.87	7.408
ENSMUSG00000015854	Cd5l	0.05	0.1	0.2	0.07	0	0.16	0.08	0	0.05	0.22	0.084	0.102
ENSMUSG00000015869	Prpsap1	32.85	36.29	48.36	22.22	48.73	34.89	28.06	52.64	50.59	56.52	37.69	44.54
ENSMUSG00000015879	Fam184b	0.27	0.47	0.49	0.4	0.54	0.28	0.42	0.29	0.39	0.68	0.434	0.412
ENSMUSG00000015880	Ncapg	27.93	29.75	29.55	21.08	31.07	24.46	27.15	29.05	27.96	27.97	27.876	27.318
ENSMUSG00000015882	Lcorl	10.95	11.18	13.72	8.93	14.86	9.93	10.37	9.4	12.15	14.18	11.928	11.206
ENSMUSG00000015889	Lta4h	86.42	88.4	112.91	60.1	127.51	92.49	79.08	143.11	130.14	127.6	95.068	114.484
ENSMUSG00000015890	Amdhd1	0.29	0.04	0.33	0	0.08	0.04	0.1	0.13	0.08	0.11	0.148	0.092
ENSMUSG00000015932	Dstn	658.1	648.19	724.38	567.41	729.99	679.88	606.87	718.66	753.73	692.16	665.614	690.26
ENSMUSG00000015937	H2afy	76.63	85.36	96.84	59.59	90.83	65.1	67.91	101.81	102.53	109.6	81.85	89.39
ENSMUSG00000015942	Gtf2ird2	6.51	5.37	5.83	6.34	6.88	5.1	4.4	5.83	9.74	7.06	6.186	6.426
ENSMUSG00000015943	Bola1	11.95	9.59	12.43	6.63	14.68	10.91	5.41	21.71	10.44	11.9	11.056	12.074
ENSMUSG00000015944	Gatsl2	6.36	6.86	9.01	4.51	9.67	7.27	7.53	11.21	9.63	9.67	7.282	9.062
ENSMUSG00000015947	Fcgr1	0.65	0.55	2.13	0.34	1.89	0.62	0.84	1.7	2.33	2.08	1.112	1.514
ENSMUSG00000015950	Ncf1	2.42	1.67	2.07	1.29	3.07	1.57	2.3	3.17	4.47	3.41	2.104	2.984
ENSMUSG00000015957	Wnt11	9.51	10.02	13.97	5.73	12.49	9.17	10.7	19.55	15.62	14.51	10.344	13.91
ENSMUSG00000015961	Adss	38.68	35.54	43.04	29.73	38.15	32.17	32.8	38.09	43.45	41.56	37.028	37.614
ENSMUSG00000015962	1700016C15Rik	0	0	0	0	0	0	0	0	0	0	0	0
ENSMUSG00000015966	Il17rb	0.05	0.08	0.1	0.14	0.14	0	0.04	0.16	0	0	0.102	0.04
ENSMUSG00000015968	Cacna1d	4.85	5.43	6.49	4.13	5.32	4.9	5.55	4.68	6.99	6.85	5.244	5.794
ENSMUSG00000015970	Chdh	0.22	0.12	0.03	0.14	0.26	0.18	0.09	0.09	0.05	0.18	0.154	0.118
ENSMUSG00000015971	Actr8	20.82	20.51	25.56	14.28	26.54	19.16	17.99	26.7	26.99	25.55	21.542	23.278
ENSMUSG00000015980	Lrrc27	1.41	2.78	1.55	2.24	3.67	1.94	2.33	3.09	2.9	5.81	2.33	3.214
ENSMUSG00000015981	Stk32c	0.27	0.22	0.59	0.15	0.54	0.06	0.05	0.42	0.82	0.33	0.354	0.336
ENSMUSG00000015994	Fnta	49.36	49.49	61.98	40.55	59.55	48.62	47.89	63.14	60.52	69.02	52.186	57.838
ENSMUSG00000016018	Skiv2l2	40.78	43.31	44.85	34.98	43.26	37.36	40.26	43.4	42.36	45.67	41.436	41.81
ENSMUSG00000016024	Lbp	5.29	5.25	9	8.44	9.72	6.67	10.76	10.07	8.77	17.93	7.54	10.84
ENSMUSG00000016028	Celsr1	4.35	4.87	6.72	3.31	6.76	4.69	4.29	6.52	6.79	7.18	5.202	5.894
ENSMUSG00000016087	Fli1	15.64	14.45	13.09	11.49	11.49	14.52	14.91	12.82	13.01	12.53	13.232	13.558
ENSMUSG00000016128	Stard13	4.51	5.44	5.8	3.01	5.96	4.56	6.38	8.11	7.34	8.29	4.944	6.936
ENSMUSG00000016150	Tenm1	0.01	0.01	0.02	0	0	0	0.02	0	0.04	0.03	0.008	0.018
ENSMUSG00000016179	Camk1g	3.1	2.97	2.96	2.14	4.1	1.91	2.01	3.37	5.61	4.69	3.054	3.518
ENSMUSG00000016181	Diexf	10.55	10.18	9.59	9.73	11.05	11.92	7.94	10.78	11.92	8.16	10.22	10.144
ENSMUSG00000016194	Hsd11b1	0.85	0.32	0.74	0.78	1.2	0.35	0.73	0.82	0.8	0.84	0.778	0.708
ENSMUSG00000016200	Syt14	1.64	1.46	2.02	1.11	1.23	1.36	1.98	2.09	1.87	1.7	1.492	1.8
ENSMUSG00000016206	H2-M3	0.51	0.45	0.22	0.1	0.27	0.08	0.37	0.46	0.52	0.39	0.31	0.364
ENSMUSG00000016239	Lonrf3	0.57	0.45	0.77	0.42	0.74	0.36	0.34	0.73	0.38	0.77	0.59	0.516
ENSMUSG00000016252	Atp5e	217.92	213.14	354.97	122.07	541.45	233.54	166.83	487.87	450.03	440.73	289.91	355.8
ENSMUSG00000016253	Nelfcd	28.79	31.94	41.61	20.95	41.94	24.99	24.71	46.15	41.48	40.82	33.046	35.63
ENSMUSG00000016255	Tubb1	1.51	2.25	1.21	0.63	2.17	1.55	1.34	1.88	1.29	2.2	1.554	1.652
ENSMUSG00000016256	Ctsz	49.82	45.19	56.58	35.96	64.59	48.64	48.39	71.28	66.07	73.21	50.428	61.518
ENSMUSG00000016257	Slmo2	81.46	80.56	79.75	84.27	73.98	84	77.7	83.48	91.11	81.69	80.004	83.596
ENSMUSG00000016262	Sertad4	17.92	15.94	19.24	12.92	22.26	17.69	16.4	22.12	21.75	23.83	17.656	20.358
ENSMUSG00000016283	H2-M2	0	0	0	0	0	0	0	0	0	0	0	0
ENSMUSG00000016308	Ube2a	43.49	38.73	47.72	27.85	52.12	36.01	35.67	58.64	56.14	52.07	41.982	47.706
ENSMUSG00000016319	Slc25a5	351.71	357.15	467.66	252.96	481.59	353.09	287.77	597.17	487.17	476.34	382.214	440.308
ENSMUSG00000016327	Atp1b4	0.02	0.07	0.02	0.03	0.04	0.1	0.04	0.12	0	0.08	0.036	0.068
ENSMUSG00000016344	Ppdpf	55.43	55.74	56.61	62.17	63.74	45.03	63.2	73.07	67.08	70.29	58.738	63.734
ENSMUSG00000016346	Kcnq2	0.11	0.04	0.09	0.06	0.09	0.07	0.04	0.01	0.1	0.17	0.078	0.078
ENSMUSG00000016349	Eef1a2	98.22	96	123.05	81.34	169.22	115.64	89.9	148.6	127.58	128.92	113.566	122.128
ENSMUSG00000016356	Col20a1	0.36	0.42	0.77	0.42	0.42	0.41	0.23	0.54	0.55	0.83	0.478	0.512
ENSMUSG00000016382	Pls3	65.74	61.35	72.1	50.01	72.34	58.02	66.01	66.74	82.53	82.79	64.308	71.218
ENSMUSG00000016386	Mpped2	54.57	58.04	63.65	69.45	49.07	56.58	56.98	62.31	66.03	55.34	58.956	59.448
ENSMUSG00000016409	Nkap	16.76	24.08	13.93	28.23	15.48	19.49	28.72	14.88	23.11	12.91	19.696	19.822
ENSMUSG00000016427	Ndufa1	198.41	199.44	250.99	169.59	279.51	216.78	191.69	223.3	250.33	229.6	219.588	222.34
ENSMUSG00000016458	Wt1	29.81	31.95	33.66	27.73	31.29	28.99	32.36	26.85	32.5	31.32	30.888	30.404
ENSMUSG00000016477	E2f3	15.01	20.12	17.26	10.27	18.5	18.94	13.5	23.77	18.75	21.95	16.232	19.382
ENSMUSG00000016481	Cr1l	35.48	35.64	46.27	26.68	43.42	34.07	34.06	51.82	41.78	47.66	37.498	41.878
ENSMUSG00000016487	Ppfibp1	77.05	86.63	82.74	75.13	75.22	80.77	86.85	86.93	91.62	89.66	79.354	87.166
ENSMUSG00000016493	Cd46	0.84	0.77	0.78	0.63	1	0.85	1.11	0.66	0.6	0.96	0.804	0.836
ENSMUSG00000016494	Cd34	78.3	70.89	76.29	77.12	92.36	84.34	84.28	95.77	93.33	110.25	78.992	93.594
ENSMUSG00000016495	Plgrkt	22.31	23.2	29.5	22.05	29.24	19.14	21.28	23.55	29.98	27.16	25.26	24.222
ENSMUSG00000016496	Cd274	0.51	0.41	0.48	0.34	0.51	0.43	0.36	0.61	0.45	0.58	0.45	0.486
ENSMUSG00000016498	Pdcd1lg2	0	0	0	0	0	0	0.05	0	0.06	0	0	0.022
ENSMUSG00000016503	Gtf3a	29.12	27.26	34.71	19.01	34.78	26.86	22.17	40.59	38.68	33.78	28.976	32.416
ENSMUSG00000016510	Mtif3	13.79	12.1	13.2	14.93	25.61	12.1	12.54	13.01	20.08	15.5	15.926	14.646
ENSMUSG00000016520	Lnx2	9.94	9.03	11.51	11.14	12.13	9.7	10.46	13.49	12.31	11.86	10.75	11.564
ENSMUSG00000016524	Il19	0	0	0.11	0	0	0	0	0	0	0	0.022	0
ENSMUSG00000016526	Dyrk3	2.2	3.83	2.57	1.04	1.42	1.86	1.93	2.95	2.31	2.24	2.212	2.258
ENSMUSG00000016528	Mapkapk2	93.85	102.49	115.88	70.13	113.13	94.66	98.03	138.94	110.31	121.48	99.096	112.684
ENSMUSG00000016529	Il10	0	0	0	0	0	0	0	0	0	0	0	0
ENSMUSG00000016534	Lamp2	125.61	126.56	128.32	136.71	137.86	119.88	139.97	140.63	140.45	140.34	131.012	136.254
ENSMUSG00000016541	Atxn10	98.29	102.35	119.87	86	115.62	96.07	93.32	128.15	118.74	126.58	104.426	112.572
ENSMUSG00000016552	Foxred2	1.32	1.17	1.65	0.94	1.49	0.79	1.12	1.29	1.64	1.64	1.314	1.296
ENSMUSG00000016554	Eif3d	89.77	96.01	110.91	73.3	99.32	87.82	86.88	119.06	109.57	109.21	93.862	102.508
ENSMUSG00000016559	H3f3b	278.54	258.3	318.2	222.07	378.07	234.51	230.8	298.07	321.93	365.47	291.036	290.156
ENSMUSG00000016619	Nup50	21.76	22.51	25.07	17.44	23.4	19.8	19.79	24.89	24.75	26.14	22.036	23.074
ENSMUSG00000016624	Phf21b	0.58	1.22	1.64	1.79	1.21	0.68	0.78	0.43	1.93	1.16	1.288	0.996
ENSMUSG00000016626	Nlrp14	0	0	0	0	0	0	0	0	0	0	0	0
ENSMUSG00000016637	Ift27	12.32	11.49	16.02	8.1	14.96	10.81	11.82	15.33	18.31	16.36	12.578	14.526
ENSMUSG00000016664	Pacsin2	38.02	41.74	46.29	30.14	45.07	40.57	36.82	53.37	49.19	48.14	40.252	45.618
ENSMUSG00000016756	Cmah	0.17	0.21	0.16	0.26	0.22	0.22	0.53	0.16	0.24	0.21	0.204	0.272
ENSMUSG00000016757	Ttll12	14.35	16.27	18.29	9.43	17.87	16.08	12.55	21.6	20.85	20.12	15.242	18.24
ENSMUSG00000016758	Bik	6.12	6.65	9.18	3.06	11.91	9.02	4.85	17.52	12.45	10.96	7.384	10.96
ENSMUSG00000016763	Scube1	13.29	14.18	15.95	12.28	12.05	11.1	14.53	14.52	15.77	17.08	13.55	14.6
ENSMUSG00000016831	Tox4	20.27	20.7	24.22	18.28	24.95	22.5	19.63	29.76	26.12	26.69	21.684	24.94
ENSMUSG00000016833	Mrps18c	54.87	46.87	71.02	43.01	70.22	45.53	41.97	66.3	79.59	63.35	57.198	59.348
ENSMUSG00000016918	Sulf1	74.63	66.12	70.27	62.03	80.27	45.49	66.92	45.91	92.3	109.49	70.664	72.022
ENSMUSG00000016921	Srsf6	194.25	188.37	220.06	139.86	191.84	178.03	164.22	212.06	235.86	222.86	186.876	202.606
ENSMUSG00000016933	Plcg1	36.39	41.22	51.21	23.81	50.72	33.07	35.4	49.59	53.4	54.93	40.67	45.278
ENSMUSG00000016940	Kctd2	13.58	14.04	17.26	10.08	23.95	14.33	12.79	20.05	24.51	19.01	15.782	18.138
ENSMUSG00000016942	Tmprss6	0	0	0.03	0.09	0.06	0	0.03	0.09	0.15	0.08	0.036	0.07
ENSMUSG00000016946	Kctd5	17.71	20.11	25.69	11.85	24.09	18.3	16.38	29.51	26.94	27.26	19.89	23.678
ENSMUSG00000016982	Pom121l2	0	0	0.1	0	0.03	0.04	0	0	0.05	0	0.026	0.018
ENSMUSG00000016984	Etaa1	9.77	9.99	10.63	7.84	11.5	8.27	8.01	8.85	10.93	11.21	9.946	9.454
ENSMUSG00000016995	Matn4	4.24	2.53	5.53	3.41	6.03	2.86	2.98	7.34	6.87	8.15	4.348	5.64
ENSMUSG00000016998	Svs4	0	0	0	0	0	0	0	0	0	0	0	0
ENSMUSG00000017000	Svs6	0	0	0	0	0	0	0	0	0	0	0	0
ENSMUSG00000017002	Slpi	0	0	0	0.93	0.22	0.32	0	0.55	0.23	0.36	0.23	0.292
ENSMUSG00000017003	Svs3a	0	0	0	0	0	0	0	0	0	0	0	0
ENSMUSG00000017004	Svs5	0	0	0	0	0	0	0	0	0	0	0	0
ENSMUSG00000017007	Rbpjl	0.04	0.09	0.12	0	0.09	0.06	0.13	0.25	0.12	0.07	0.068	0.126
ENSMUSG00000017009	Sdc4	13.31	11.86	17.8	8.94	23.89	12.89	12.86	23.39	19.78	22.65	15.16	18.314
ENSMUSG00000017049	Ccdc70	0	0	0	0	0	0	0	0	0	0	0	0
ENSMUSG00000017057	Il13ra1	19.78	15.65	20.87	12.14	24.19	17.62	15.97	21.77	24.21	26.92	18.526	21.298
ENSMUSG00000017064	Prl5a1	0	0	0	0	0	0	0	0	0	0	0	0
ENSMUSG00000017119	Nbr1	52.25	55.69	65.34	39.6	69.84	53	52.51	67.3	69.47	67.78	56.544	62.012
ENSMUSG00000017132	Cyth1	16.16	19.7	16.66	18.52	20.45	16.91	20.02	21.84	17.7	19.46	18.298	19.186
ENSMUSG00000017144	Rnd3	27.37	27.07	29.55	24.51	24	22.71	24.33	23.97	33.19	32.97	26.5	27.434
ENSMUSG00000017146	Brca1	11.03	11.09	12.5	7.9	11.33	8.92	8.63	9.29	8.44	8.93	10.77	8.842
ENSMUSG00000017165	Gast	0	0	0	0	0	0	0	0	0	0	0	0
ENSMUSG00000017167	Cntnap1	0.52	0.73	0.83	0.34	1.15	0.55	0.58	1.1	0.66	1.16	0.714	0.81
ENSMUSG00000017176	Nt5c3b	56.73	62.22	64.25	51.7	65.39	50.64	57.11	65.34	59.36	56.11	60.058	57.712
ENSMUSG00000017188	Coa3	46.13	45.67	55.45	32.35	71.57	59.01	37.63	84.2	68.13	61.5	50.234	62.094
ENSMUSG00000017195	Zpbp2	0.17	0.09	0.08	0.12	0.27	0.66	0.26	0.49	0.25	0	0.146	0.332
ENSMUSG00000017204	Gsdma	0	0	0	0	0.07	0.04	0	0	0.04	0	0.014	0.016
ENSMUSG00000017210	Med24	29.13	30.57	45.21	14.31	34.74	35.04	23.89	40.83	32.37	40.81	30.792	34.588
ENSMUSG00000017211	Gsdma2	0	0	0	0	0	0	0	0	0	0	0	0
ENSMUSG00000017221	Psmd3	71.88	79.87	96.47	55.85	96.68	73.31	68.85	118.14	103.09	99	80.15	92.478
ENSMUSG00000017264	Exosc10	45.77	50.77	56.04	48.61	54.64	44.64	46.08	57.5	52.52	54.27	51.166	51.002
ENSMUSG00000017286	Glod4	50.47	54.3	69.12	45.74	84.64	67.13	52.5	70.62	73.46	67.75	60.854	66.292
ENSMUSG00000017288	Vps53	22.17	19.53	23.97	15.72	26.34	20.8	20.88	28.26	25.63	22.72	21.546	23.658
ENSMUSG00000017291	Taok1	17.19	20.69	22.77	17.69	23	17.41	16.29	18.16	24.06	25.43	20.268	20.27
ENSMUSG00000017299	Dnttip1	22.8	20.49	26.55	18.65	28.29	21.87	23.59	35.16	31.21	35.73	23.356	29.512
ENSMUSG00000017300	Tnnc2	0	0	0.18	0	0.69	0.2	0	0	0.37	0.16	0.174	0.146
ENSMUSG00000017307	Acot8	7.99	8.2	6.73	5.5	11.04	7.38	7.37	12.88	10.22	11.87	7.892	9.944
ENSMUSG00000017309	Cd300lg	1.57	1.04	2.14	1.48	2.99	2.78	1.74	2.6	2.35	2.49	1.844	2.392
ENSMUSG00000017310	Spint4	0	0.34	0	0	0.31	0.18	0.14	0.17	0.34	0	0.13	0.166
ENSMUSG00000017311	Pyy	0	0	0	0	0	0	0	0	0	0	0	0
ENSMUSG00000017314	Mpp2	10.27	11.19	13.85	6.22	14.45	10.68	9.87	15.94	12.21	15	11.196	12.74
ENSMUSG00000017316	Ppy	0	0	0	0	0	0	0	0	0	0	0	0
ENSMUSG00000017344	Vtn	0	0	0	0	0.11	0	0.18	0	0.2	0.34	0.022	0.144
ENSMUSG00000017376	Nlk	13.67	14.8	19.67	12.23	17.09	14.11	14.05	18.54	18.29	18.58	15.492	16.714
ENSMUSG00000017386	Traf4	26.59	29.53	32.24	25.17	30.5	27.14	27.78	39.99	32.94	33.14	28.806	32.198
ENSMUSG00000017390	Aldoc	5.89	5.49	6.05	5.89	12.35	6.1	7	9	8.6	10.62	7.134	8.264
ENSMUSG00000017400	Stac2	1.34	1.48	1.56	1.35	2.03	1.56	1.85	1.72	1.09	2.22	1.552	1.688
ENSMUSG00000017404	Rpl19	1086.35	1051.54	1213.61	1067.15	1144.82	1069.96	1031.97	1223.91	1203.72	1120.19	1112.69	1129.95
ENSMUSG00000017405	Nek8	7.99	6.9	6.76	6.8	9.37	8.13	6.78	10.65	9.06	10.06	7.564	8.936
ENSMUSG00000017412	Cacnb4	0.29	0.35	0.37	0.3	0.4	0.37	0.32	0.26	0.44	0.67	0.342	0.412
ENSMUSG00000017417	Plxdc1	0.16	0.21	0.31	0.11	0.2	0.04	0.14	0.17	0.31	0.45	0.198	0.222
ENSMUSG00000017418	Arl5b	23.64	28.73	25.85	16.08	25.22	21.52	17.73	19.82	23.13	24.83	23.904	21.406
ENSMUSG00000017421	Zfp207	154.76	161.78	166.93	150.11	144.49	144.16	154.26	145.61	156.5	160.37	155.614	152.18
ENSMUSG00000017428	Psmd11	58.19	62.03	65.93	59.25	72.3	56.9	57.1	76.25	71.4	74.75	63.54	67.28
ENSMUSG00000017446	C1qtnf1	5.81	4.82	6.73	3.57	8.54	5.83	4.2	8.29	8.3	9.84	5.894	7.292
ENSMUSG00000017453	Pipox	1.69	1.87	2.65	2.21	2.33	2.15	2.09	2.22	2.98	2.13	2.15	2.314
ENSMUSG00000017466	Timp2	71.97	62.27	82.15	56.81	92.85	65.8	74.79	88.57	93	111.67	73.21	86.766
ENSMUSG00000017478	Zc3h18	31.36	33.07	36.6	28.06	30.24	31.71	31.41	38.64	35.82	38.84	31.866	35.284
ENSMUSG00000017485	Top2b	91.55	103.11	87.9	123	87.31	80.68	105.42	72.66	84	89.89	98.574	86.53
ENSMUSG00000017491	Rarb	14.7	14.41	17.48	11.87	17.71	13.37	14.7	18.17	20.15	20.49	15.234	17.376
ENSMUSG00000017493	Igfbp4	173.9	161.88	215.19	106.66	253.73	165.03	141.53	263.63	275.8	295.65	182.272	228.328
ENSMUSG00000017499	Cdc6	11.78	14.33	14.53	9.49	12.51	12.06	10.39	14.9	13.32	10.83	12.528	12.3
ENSMUSG00000017548	Suz12	44.62	52	53.02	37.31	52.26	45.93	38.97	46.98	47.3	48.64	47.842	45.564
ENSMUSG00000017550	Atad5	7.73	7.14	8.57	5.67	8.59	5.88	5.76	5.98	6.67	7.77	7.54	6.412
ENSMUSG00000017561	Crlf3	19.99	20.25	21.63	15.2	24.35	17.17	15.46	28.29	22.79	25.2	20.284	21.782
ENSMUSG00000017588	Krt27	0	0	0	0	0	0	0	0	0	0	0	0
ENSMUSG00000017607	Tns4	0.38	0.22	0.19	0.03	0.07	0.02	0.16	0.19	0.02	0.11	0.178	0.1
ENSMUSG00000017615	Tnfaip1	42.44	42.49	53.15	33.55	53.59	43.92	38.83	67.79	57.94	61.37	45.044	53.97
ENSMUSG00000017631	Abr	28.21	30.32	35.1	25	36.81	30.21	28.9	37.63	33.86	41.47	31.088	34.414
ENSMUSG00000017639	Rab11fip4	0.55	0.9	1.35	0.41	0.7	0.35	0.77	0.41	0.78	1.12	0.782	0.686
ENSMUSG00000017652	Cd40	3.96	6.45	5.24	3.13	4.68	3.32	3.88	6.03	6.86	6.72	4.692	5.362
ENSMUSG00000017664	Slc35c2	12.01	14.47	17.45	9.36	14.48	15.44	10.34	27.8	16.62	18.46	13.554	17.732
ENSMUSG00000017667	Zfp334	8.27	9.3	10.45	7.19	9.2	8.25	8.46	9.09	10.44	10.21	8.882	9.29
ENSMUSG00000017670	Elmo2	20.1	20.95	28.31	14.9	26.28	18.69	17.49	30.66	27.05	29.04	22.108	24.586
ENSMUSG00000017677	Wsb1	134.74	125.79	165.92	96.13	160.7	115.73	112.55	163.83	169.44	181.1	136.656	148.53
ENSMUSG00000017679	Ttpal	12.3	13.27	16.88	8.78	17.72	10.81	11.74	17.85	17.96	18.4	13.79	15.352
ENSMUSG00000017686	Rhot1	34.64	34.07	44.14	27.03	44.61	34.27	31.92	44.81	42.56	42.52	36.898	39.216
ENSMUSG00000017688	Hnf4g	0	0	0	0	0.04	0	0	0	0	0	0.008	0
ENSMUSG00000017692	Rhbdl3	1.02	0.5	1.23	0.51	0.9	0.84	0.7	0.87	1.08	1.58	0.832	1.014
ENSMUSG00000017697	Ada	2.14	1.45	1.77	1.54	2.32	1.86	2.7	2.53	2.16	2.32	1.844	2.314
ENSMUSG00000017707	Serinc3	100.95	102.77	122.23	86.05	132.47	107.36	109.73	134.61	134.8	139.14	108.894	125.128
ENSMUSG00000017713	Tha1	1.71	1.43	1.84	1.01	2.43	1.59	1.03	2.96	2.23	1.74	1.684	1.91
ENSMUSG00000017715	Pgs1	9.73	11.52	12.61	6.65	13.04	9.66	7.97	16.87	15.83	15.57	10.71	13.18
ENSMUSG00000017716	Birc5	108.9	110.98	120.16	116.7	101.59	105.37	104.62	112.78	100.37	100.3	111.666	104.688
ENSMUSG00000017718	Afmid	8.47	6.92	11.51	7.26	12.86	10.21	6.45	12.2	7.73	9.25	9.404	9.168
ENSMUSG00000017720	Trp53tg5	0	0	0	0	0	0	0	0	0	0	0	0
ENSMUSG00000017721	Pigt	53.23	54.38	61.85	42.84	58.58	56.92	56.66	72.93	61.64	65.55	54.176	62.74
ENSMUSG00000017723	Wfdc2	3.06	1.56	3.42	2.31	3.99	0.99	2.27	0.93	5.15	7.61	2.868	3.39
ENSMUSG00000017724	Etv4	11.48	7.94	12.5	13.51	8.55	13.51	14.57	18.52	9.9	10.56	10.796	13.412
ENSMUSG00000017733	Eppin	0	0	0	0	0	0	0	0	0	0	0	0
ENSMUSG00000017734	Dbndd2	4.76	2.91	2.72	1.59	10.98	6.7	3.98	9.14	8.3	11.65	4.592	7.954
ENSMUSG00000017737	Mmp9	0.11	0.4	0.12	0.09	0.11	0.03	0.47	0.51	0.45	0.24	0.166	0.34
ENSMUSG00000017740	Slc12a5	0.82	0.62	0.67	0.32	0.56	0.46	0.48	1.08	0.86	0.95	0.598	0.766
ENSMUSG00000017747	Ghdc	5.6	5.5	5.86	4.36	8.18	4.66	5	10.18	8.26	7.49	5.9	7.118
ENSMUSG00000017754	Pltp	4.2	4.02	5.82	2.28	5.49	3.13	2.81	6.52	6.09	7.64	4.362	5.238
ENSMUSG00000017756	Slc12a7	21.3	26.37	29.61	19.13	33.07	27.49	22.28	43.29	30.37	31.44	25.896	30.974
ENSMUSG00000017760	Ctsa	100.98	92.31	114.29	70.76	139.95	99.88	91.04	158.8	131.66	129.33	103.658	122.142
ENSMUSG00000017764	Zswim1	3.13	3.44	4.93	2.79	4.18	4.71	3	5.46	3.94	5.14	3.694	4.45
ENSMUSG00000017765	Slc12a4	24.49	27.43	34.59	18	34.71	22.8	23.7	47.14	35.41	38.45	27.844	33.5
ENSMUSG00000017767	Spata25	0.31	0.16	0.16	0	0	0	0	0	0.35	0	0.126	0.07
ENSMUSG00000017774	Myo1c	50.33	53.15	62.85	39.26	67.95	55.15	46.65	85.93	67.13	74.11	54.708	65.794
ENSMUSG00000017776	Crk	64.35	61.51	78.39	50.86	78.04	61.18	53.49	84.4	83.26	84.1	66.63	73.286
ENSMUSG00000017778	Cox7c	556.87	590.13	725.67	489.99	807.26	619.61	485.98	788.5	761.45	707.67	633.984	672.642
ENSMUSG00000017781	Pitpna	85.34	82.41	84.99	85.83	86.62	86.97	82.5	86.74	82.43	87.9	85.038	85.308
ENSMUSG00000017801	Mlx	20.93	29.58	25.55	14.9	30.69	25.4	20.32	19.74	26.63	25.02	24.33	23.422
ENSMUSG00000017802	Fam134c	18.2	17.3	24.97	11.99	31.79	17.55	16.98	30.66	28.09	28.38	20.85	24.332
ENSMUSG00000017817	Jph2	66.94	69.47	89.63	49.28	99.65	73.82	58.92	132.51	90.67	94.1	74.994	90.004
ENSMUSG00000017830	Dhx58	0.53	1.49	0.49	0.23	1.24	0.62	0.84	0.66	0.79	1.4	0.796	0.862
ENSMUSG00000017831	Rab5a	61.64	58.75	67.24	47.31	68.17	59.93	57.63	66.66	75.4	71.47	60.622	66.218
ENSMUSG00000017832	Hspb9	0.2	0	0	0	0	0.22	0.17	0	0	0	0.04	0.078
ENSMUSG00000017837	Nkiras2	24.97	25.16	32.98	18.14	32.95	27.72	22.11	40.01	33.22	36.35	26.84	31.882
ENSMUSG00000017843	Ppp2r5c	50.92	49.85	61.54	41.16	63.07	51.54	49.23	62.15	63.31	63.57	53.308	57.96
ENSMUSG00000017858	Ift52	30.91	27.56	28.77	31.47	29.54	27.55	28.93	31.15	30.52	32.36	29.65	30.102
ENSMUSG00000017861	Mybl2	13.43	12.42	14.16	8.49	13.52	9.92	13.33	17.31	13.17	13.58	12.404	13.462
ENSMUSG00000017868	Sgk2	0	0	0	0	0.1	0	0.03	0	0	0	0.02	0.006
ENSMUSG00000017897	Eya2	0.84	0.38	0.66	0.86	2.89	0.13	0.44	0.25	2.81	2.02	1.126	1.13
ENSMUSG00000017922	Prl3c1	0	0	0	0	0	0	0	0	0	0	0	0
ENSMUSG00000017929	B4galt5	26.45	24.96	25.38	40.78	23.32	23.21	43.01	26.31	33.28	23.1	28.178	29.782
ENSMUSG00000017943	Gdap1l1	0.34	0.15	0.79	0.62	0.42	0.1	0.15	0.09	0.64	0.54	0.464	0.304
ENSMUSG00000017950	Hnf4a	0	0	0	0	0	0	0	0	0	0	0	0
ENSMUSG00000017969	Ptgis	13.64	13.29	16.37	7.36	20.67	13.86	11.35	27.37	21.58	24.12	14.266	19.656
ENSMUSG00000017978	Cadps2	2.29	1.47	2.59	1.53	2.01	0.99	1.34	1.16	2.1	2.82	1.978	1.682
ENSMUSG00000017999	Ddx27	25.78	24.52	23.6	21.46	21.92	22.73	23.55	24.86	24.59	24.82	23.456	24.11
ENSMUSG00000018001	Cyth3	27.35	26.45	29.77	30.78	32.58	30.05	26.09	37.47	32.81	33.92	29.386	32.068
ENSMUSG00000018008	Cyth4	2.15	2.13	1.86	1.92	2.33	2.09	2.24	2.77	3.21	4.17	2.078	2.896
ENSMUSG00000018012	Rac3	3.49	3.84	4.26	1.89	6.06	4.88	3.12	7.4	7.09	7.35	3.908	5.968
ENSMUSG00000018040	Rrp7a	25.89	28.35	33.51	17.02	28.67	25.52	19.5	44.35	32.07	40.15	26.688	32.318
ENSMUSG00000018042	Cyb5r3	61.82	66.43	73.1	57.41	76.72	66.6	68.73	86.77	76.53	86	67.096	76.926
ENSMUSG00000018068	Ints2	9.52	9.35	12.26	6.76	15.26	10.89	9.24	10.96	14.22	13.64	10.63	11.79
ENSMUSG00000018076	Med13l	10.47	11.42	12.74	8.12	12.34	9.09	9.02	11.97	12.46	14.13	11.018	11.334
ENSMUSG00000018102	Hist1h2bc	33.01	33.78	34.51	28.96	37.23	40.98	37.36	47.68	46.97	44.27	33.498	43.452
ENSMUSG00000018126	Baiap2l2	1.77	2.94	4.45	2.31	3.84	2.49	2.69	2.87	4.7	2.64	3.062	3.078
ENSMUSG00000018143	Mafk	9	10.5	10.99	7.59	8.11	10.54	9.4	15.5	11.57	12.22	9.238	11.846
ENSMUSG00000018160	Med1	17.63	21.64	25.55	15.64	21.73	20.88	19.46	24.28	21.91	21.84	20.438	21.674
ENSMUSG00000018166	Erbb3	4.84	4.69	6.61	3.22	5.21	4.68	4.85	7.41	6.96	7.66	4.914	6.312
ENSMUSG00000018167	Stard3	15.91	18.77	22.21	10.39	25.24	14.75	16.42	29.26	25.54	24.44	18.504	22.082
ENSMUSG00000018168	Ikzf3	0.03	0.03	0.03	0	0.33	0	0.09	0	0.14	0.02	0.084	0.05
ENSMUSG00000018169	Mfng	3.78	3.73	4.88	2.74	6.64	5.53	3.34	8.71	7.85	8.89	4.354	6.864
ENSMUSG00000018171	Vmp1	34.53	38.74	58.37	16.77	45.54	31.31	27.66	64.18	61.04	66.96	38.79	50.23
ENSMUSG00000018189	Uchl5	43.99	40.88	39.19	44.91	31.38	40.34	43.13	35.42	39.1	36.47	40.07	38.892
ENSMUSG00000018196	Glrx2	46.2	43.02	43.05	42.48	52.83	48.36	35.15	50.06	42.5	44.9	45.516	44.194
ENSMUSG00000018199	Trove2	14.03	14.21	18.16	11.74	17.32	12.14	12.81	15.57	19.06	19.8	15.092	15.876
ENSMUSG00000018209	Stk4	16.65	18.15	18.24	14.18	17.37	16.48	16.24	20.28	20.32	19.9	16.918	18.644
ENSMUSG00000018211	Wfdc15b	0	0	0	0	0	0	0.2	0	0	0	0	0.04
ENSMUSG00000018217	Pmp22	34.67	36.59	40.13	33.97	56.38	37.5	36.78	44.71	46.05	51.12	40.348	43.232
ENSMUSG00000018238	Gdf9	0.4	0.35	0.68	0.64	0.63	0.37	0.34	0.83	0.52	0.35	0.54	0.482
ENSMUSG00000018239	Zcchc10	7.76	9.11	9.71	6.78	7.53	5.73	7.65	7.34	8.97	9.68	8.178	7.874
ENSMUSG00000018259	Prl8a2	0	0	0.13	0	0	0	0	0	0	0	0.026	0
ENSMUSG00000018263	Tbx5	44.44	47.93	52.37	45.52	43.46	47.51	47.12	44.29	49.57	47.81	46.744	47.26
ENSMUSG00000018286	Psmb6	212.97	215.68	257.6	171.59	230.53	212.38	195.9	283.42	255.56	238.48	217.674	237.148
ENSMUSG00000018287	Spag7	102.84	101.46	112.32	103.53	94.89	111.31	106.33	109.21	96.97	99.87	103.008	104.738
ENSMUSG00000018293	Pfn1	762.56	744.06	752.65	903.51	718.65	735.39	810.15	910.8	730.62	777.08	776.286	792.808
ENSMUSG00000018322	Tomm34	26.67	25.69	29.68	25.41	32.85	28.73	26.42	35.79	30.04	30.56	28.06	30.308
ENSMUSG00000018326	Ywhab	156.43	159.01	175.87	129.53	168.37	155.2	147.46	179.45	189.04	191.33	157.842	172.496
ENSMUSG00000018334	Ksr1	9.59	10.01	11.21	8.87	11.86	9.59	9.74	11.11	11.05	11.11	10.308	10.52
ENSMUSG00000018339	Gpx3	567.03	598.43	591.97	613.43	516.02	635.85	646.11	743.28	627.94	591.24	577.376	648.884
ENSMUSG00000018340	Anxa6	207.63	216.01	266.54	154.23	293.04	206.51	193.56	327.43	289.94	303	227.49	264.088
ENSMUSG00000018341	Il12rb2	0.14	0.2	0.06	0.11	0.3	0.08	0.16	0.07	0.13	0.3	0.162	0.148
ENSMUSG00000018347	Zkscan6	5.72	5.29	7.84	3.15	7.14	5.2	5.16	8.11	8.61	8.39	5.828	7.094
ENSMUSG00000018362	Kpna2	160.08	169.61	186.78	131.2	161.44	151.84	144.37	187.12	177.11	162.25	161.822	164.538
ENSMUSG00000018363	Smurf2	34.71	34.61	38.02	30.42	40.49	32.1	31.62	38.48	40.86	41.68	35.65	36.948
ENSMUSG00000018372	Cep95	17.35	17.09	16.85	18.85	26.25	23.15	18.63	13.24	24.5	16.58	19.278	19.22
ENSMUSG00000018377	Vezf1	30.99	29.48	30.82	29.96	31.04	27.03	28.45	27.5	29.72	32.39	30.458	29.018
ENSMUSG00000018378	Cuedc1	17.43	17.72	22.12	12.79	24.68	20.53	16.75	26.49	22.86	24.77	18.948	22.28
ENSMUSG00000018379	Srsf1	302.07	312.76	308.89	221.2	305.98	256.37	263.82	318.15	311.82	330.87	290.18	296.206
ENSMUSG00000018381	Abi3	11.46	9.25	10.77	5.91	9.19	11.67	7.86	14.33	12.37	12.4	9.316	11.726
ENSMUSG00000018387	Shroom1	2.63	2.86	3.49	2.1	2.56	2.95	2.67	4.56	3.63	3.65	2.728	3.492
ENSMUSG00000018395	Kif3a	24.21	25.43	23.77	27.28	24.03	25.48	25.1	20.85	23.47	23.28	24.944	23.636
ENSMUSG00000018398	2008-09-01	38.05	37.54	42.76	34.19	46.89	37.34	37.18	48.59	45.95	48.26	39.886	43.464
ENSMUSG00000018401	Mtmr4	12.48	15.4	16.86	10.11	15.55	11.52	9.64	18.73	18.45	17.96	14.08	15.26
ENSMUSG00000018405	Mrm1	4.8	4.19	7.42	2.92	9.47	4.85	2.75	13.75	6.97	7.78	5.76	7.22
ENSMUSG00000018411	Mapt	0.78	0.24	0.59	0.88	0.8	0.52	0.57	0.44	0.57	1.23	0.658	0.666
ENSMUSG00000018412	Kansl1	28.06	26.48	30.39	21.32	29.75	24.25	23.95	34.96	31.25	33.48	27.2	29.578
ENSMUSG00000018415	Gid4	16.39	15.69	21.55	13.11	24.32	16.66	15.48	20.14	21.24	21.88	18.212	19.08
ENSMUSG00000018417	Myo1b	24.64	25.84	32.51	22.18	33.44	24.59	25.39	32.77	32.67	36.85	27.722	30.454
ENSMUSG00000018425	Dhx40	16.41	15.54	19.61	13.54	20.19	15.54	16.19	16.94	19.27	20.02	17.058	17.592
ENSMUSG00000018427	Ypel2	17.32	18.35	23.32	17.89	27.42	16.29	16.9	21.44	22.2	20.28	20.86	19.422
ENSMUSG00000018428	Akap1	32.59	34.97	43.41	22.4	54.86	36.4	29.47	53.72	46.62	48.17	37.646	42.876
ENSMUSG00000018433	Nol11	27.66	26.57	31.95	21.41	29.54	25.77	25.18	33.12	32.9	32.88	27.426	29.97
ENSMUSG00000018442	Derl2	13.73	13.76	16.19	7.32	19.01	12.86	9.62	16.69	16.59	17.94	14.002	14.74
ENSMUSG00000018446	C1qbp	148.95	149.06	175.5	124.25	163.48	143.99	134.49	197.56	167.67	180.6	152.248	164.862
ENSMUSG00000018449	Rpain	17.76	26.27	28.57	17.53	33.54	14.42	16.9	24.51	20.25	22.84	24.734	19.784
ENSMUSG00000018451	6330403K07Rik	22.24	19.36	24.71	14.74	24.89	15.32	18.53	21.79	28.79	31.5	21.188	23.186
ENSMUSG00000018459	Slc13a3	0	0.93	0.06	0.04	0.09	0	0.03	0.37	0.06	0.42	0.224	0.176
ENSMUSG00000018470	Kcnab3	0.99	1.23	0.99	0.71	1.36	1.02	0.83	1.21	1.41	1.2	1.056	1.134
ENSMUSG00000018474	Chd3	101.48	90.33	100.94	81.25	95.99	65.1	86.51	66.29	118.22	133.28	93.998	93.88
ENSMUSG00000018476	Kdm6b	27.87	31.47	30.73	26.2	36.76	27.97	29.24	37.87	32.96	35.06	30.606	32.62
ENSMUSG00000018479	1700125H20Rik	0.19	0	0.19	0.26	0	0	0.31	0.19	0	0.11	0.128	0.122
ENSMUSG00000018481	Appbp2	35.79	37.78	44.1	27.62	43.53	37.37	32.79	46.23	48.76	48.94	37.764	42.818
ENSMUSG00000018486	Wnt9b	1.54	1.43	2.08	0.71	1.12	2.06	1.58	2.58	1.88	1.67	1.376	1.954
ENSMUSG00000018500	Adora2b	0.28	0.17	0.28	0.08	1.02	0.48	0.28	0.52	1.06	1.07	0.366	0.682
ENSMUSG00000018501	Ncor1	155.41	193.09	166.36	205.64	140.03	174.69	191	126.88	145.39	149.15	172.106	157.422
ENSMUSG00000018507	Trpv2	2.26	3.07	4.19	1.27	3.4	3.32	1.99	6.02	4.07	5.45	2.838	4.17
ENSMUSG00000018509	Cenpv	20.24	16.61	17.03	24.93	17.25	21.45	20.5	17.32	15.27	12.58	19.212	17.424
ENSMUSG00000018537	Pcgf2	56.5	60.49	50.84	55.86	56.95	53.29	52.11	53.96	51.32	52.71	56.128	52.678
ENSMUSG00000018541	Cwc25	10.17	10.17	12.35	7.83	11.73	9.59	8.69	12.12	13.24	13.48	10.45	11.424
ENSMUSG00000018543	1700001P01Rik	0.21	0	0	0	0	0	0	0	0	0.19	0.042	0.038
ENSMUSG00000018547	Pip4k2b	19.2	17.18	22.54	15.1	23.3	18.1	17.83	24.01	24.01	27.17	19.464	22.224
ENSMUSG00000018548	Trim37	15.51	22.91	22.44	16.23	19.51	18.4	17.73	21.2	21.78	21.38	19.32	20.098
ENSMUSG00000018554	Ybx2	10.13	9.05	7.73	7.81	11.53	12.07	9	12.43	11.17	10.97	9.25	11.128
ENSMUSG00000018559	Ctdnep1	90.78	80.07	91.7	77.23	89.75	91.95	85.77	97.79	82.41	87.44	85.906	89.072
ENSMUSG00000018565	Elp5	43.4	41.65	51.17	32.36	55.66	40.38	38.36	64.81	54.88	55.44	44.848	50.774
ENSMUSG00000018566	Slc2a4	13.31	13.36	17.46	10.26	27.19	14.34	15.06	24.45	21.39	22.52	16.316	19.552
ENSMUSG00000018567	Gabarap	214.06	214.75	254.47	140.19	250.02	209.23	195.77	259.99	250.81	275.89	214.698	238.338
ENSMUSG00000018569	Cldn7	2.01	0.41	1.07	1.25	2.5	0.64	0.2	0.51	2.36	3.36	1.448	1.414
ENSMUSG00000018570	2810408A11Rik	3.08	3.92	3.76	3	5.35	2.82	3.03	6.38	4.72	4.14	3.822	4.218
ENSMUSG00000018572	Phf23	48.56	45.78	53.78	47.08	48.54	49.1	49.23	55.65	55.26	50.87	48.748	52.022
ENSMUSG00000018574	Acadvl	43.88	46.31	60.83	27.96	87.45	51.62	41.11	87.21	71.15	77.47	53.286	65.712
ENSMUSG00000018581	Dnah11	0.01	0.2	0.06	0	0.36	0.06	0.03	0.04	0.03	0.01	0.126	0.034
ENSMUSG00000018583	G3bp1	48.54	49.09	62.01	28.99	59.91	43.33	39.3	69.19	66.99	70.28	49.708	57.818
ENSMUSG00000018585	Atox1	40.13	41.32	60.82	27.94	88.18	39.23	38.09	106.13	79.3	74.4	51.678	67.43
ENSMUSG00000018589	Glra2	0.03	0.03	0.06	0.04	0.03	0	0	0.03	0	0.03	0.038	0.012
ENSMUSG00000018593	Sparc	715.12	664.95	817.78	540.44	985.83	707.41	692.85	952.93	950.52	1063.68	744.824	873.478
ENSMUSG00000018595	Glra4	0	0	0	0	0	0	0	0	0	0	0	0
ENSMUSG00000018599	Mief2	9.18	7.97	9.2	4	12.8	6.81	6.65	15.93	10.99	12.51	8.63	10.578
ENSMUSG00000018604	Tbx3	9.58	8.83	11.91	7.01	8.13	8.4	8.76	8.39	11.97	11.87	9.092	9.878
ENSMUSG00000018620	Mmp20	0	0	0	0	0	0	0	0	0	0	0	0
ENSMUSG00000018623	Mmp7	0	0	0	0	0	0	0	0	0	0	0	0
ENSMUSG00000018634	Crhr1	0	0	0.04	0	0	0	0	0	0.04	0	0.008	0.008
ENSMUSG00000018648	Dusp14	2.2	2.44	2.04	0.71	3.1	2.36	1.98	3.77	2.07	4.18	2.098	2.872
ENSMUSG00000018651	Tada2a	20.32	17.93	18.44	16.84	14.34	17.96	15.21	16.05	17.56	18.99	17.574	17.154
ENSMUSG00000018654	Ikzf1	1.24	0.43	1.16	0.97	1.21	1.07	0.77	1.35	1.19	1.77	1.002	1.23
ENSMUSG00000018656	Tcaf3	0	0	0	0	0	0	0	0	0	0	0	0
ENSMUSG00000018659	Pnpo	14.02	15.13	17.07	9.45	36.2	17.99	15.24	26.61	21.32	27.5	18.374	21.732
ENSMUSG00000018661	Cog1	12.61	14.04	13.22	11.93	13.63	12.2	11.28	17.9	13.59	13.56	13.086	13.706
ENSMUSG00000018666	Cbx1	86.87	82.87	95.74	68.94	86.13	77.22	81.39	85.67	89.07	100.23	84.11	86.716
ENSMUSG00000018669	Cdk5rap3	22.18	18.82	29.91	16.09	31.71	19.08	21.98	34.83	32.38	33.85	23.742	28.424
ENSMUSG00000018672	Copz2	61.41	57.75	60.16	70.93	60.93	54.66	57.84	69.09	68.48	62.63	62.236	62.54
ENSMUSG00000018677	Slc25a39	88.28	92.46	108.3	62.72	134.87	104.77	81.83	147.16	118.54	122.46	97.326	114.952
ENSMUSG00000018678	Sp2	14.19	14.92	14.11	12.61	13	15.99	14.39	15.23	13.03	13.53	13.766	14.434
ENSMUSG00000018697	Aatf	16.46	17.19	16.74	14.54	16.11	16.7	14.38	17.4	18.87	17.32	16.208	16.934
ENSMUSG00000018698	Lhx1	0	0	0	0	0	0	0	0	0	0.04	0	0.008
ENSMUSG00000018707	Dync1h1	48.5	48.6	47.25	62.04	42.47	42.52	46.93	49.3	44.9	43.7	49.772	45.47
ENSMUSG00000018727	Cpsf4l	0	0	0	0.16	0	0	0	0	0	0	0.032	0
ENSMUSG00000018733	Pex12	7	5.1	6.09	4.27	5.74	5.78	5.1	6.25	12	6.88	5.64	7.202
ENSMUSG00000018736	Ndel1	59.94	53.86	49.95	63.84	51.99	55.95	61.14	55.16	49.35	54.93	55.916	55.306
ENSMUSG00000018740	Slc25a35	1.01	1.46	0.56	1.25	0.85	0.89	1.68	1.21	1.48	1.13	1.026	1.278
ENSMUSG00000018750	Zbtb4	7.89	8.08	10.02	6.62	13.9	7.56	8.8	11.42	10.45	12.56	9.302	10.158
ENSMUSG00000018752	Tnfsfm13	1.94	1.54	2.8	2.31	3.13	2.62	1.86	2.95	2.44	4.35	2.344	2.844
ENSMUSG00000018761	Mpdu1	28.53	37.06	39.28	22.82	39.72	29.02	27.19	43.47	43.47	36.13	33.482	35.856
ENSMUSG00000018765	Fxr2	59.71	55.54	65.85	35.38	74.85	47.35	47.14	82.07	69.32	72.95	58.266	63.766
ENSMUSG00000018770	Atp5g3	660.44	695.49	948.68	393.03	1177.87	727.17	496.66	1323.89	1121.78	1053.69	775.102	944.638
ENSMUSG00000018774	Cd68	6.03	5.58	5.03	6.73	8.13	4.46	6.05	5.23	6.25	6.94	6.3	5.786
ENSMUSG00000018776	Slc35g3	0.39	0	0.19	0.18	0.18	0.14	0.11	0.27	0.52	0.17	0.188	0.242
ENSMUSG00000018796	Acsl1	19.24	19.11	23.36	13.74	31.01	20.39	19.19	22.46	23.6	27.77	21.292	22.682
ENSMUSG00000018800	Abca5	2.32	2.3	3.94	3.01	4.14	3.42	2.74	3.74	3.4	5.7	3.142	3.8
[truncated: 46,796 more rows]

## Sheet: DESeq2
ensembl_gene_id	external_gene_name	chromosome_name	start_position	end_position	baseMean	log2FoldChange	lfcSE	stat	pvalue	padj
ENSMUSG00000040605	Bace2	16	97356728	97439012	690.929	0.794919	0.0798611	9.95376	2.42822e-23	6.34228e-19
ENSMUSG00000040681	Hmgn1	16	96120618	96127729	5833.79	0.556481	0.060406	9.21235	3.19066e-20	4.16685e-16
ENSMUSG00000022895	Ets2	16	95702075	95721051	2128.76	0.514942	0.0628081	8.19866	2.43084e-16	2.11637e-12
ENSMUSG00000022914	Brwd1	16	95992092	96082526	1938.17	0.464213	0.059158	7.84701	4.26083e-15	2.78221e-11
ENSMUSG00000000435	Myf5	10	107482908	107486134	0.703376	26.6633	3.58588	7.43564	1.04061e-13	5.43596e-10
ENSMUSG00000083772	Gm15566	9	120316328	120316917	0.400016	29.357	4.02935	7.28579	3.19785e-13	1.06983e-09
ENSMUSG00000040820	Hlcs	16	94129195	94313563	406.767	0.538525	0.0739478	7.28251	3.27677e-13	1.06983e-09
ENSMUSG00000022898	Dscr3	16	94497783	94526830	602.504	0.821097	0.112515	7.29768	2.92765e-13	1.06983e-09
ENSMUSG00000097231	Gm26852	7	19382220	19392718	0.267625	30	4.23031	7.09168	1.32498e-12	3.84525e-09
ENSMUSG00000028356	Ambp	4	63143275	63154799	1.0532	29.8616	4.22723	7.06409	1.61672e-12	4.22271e-09
ENSMUSG00000109805	RP24-345M16.2	8	65014856	65037096	2.2663	29.7405	4.23634	7.02034	2.21332e-12	5.25544e-09
ENSMUSG00000103222	Gm37729	1	160985758	160986929	0.158607	29.8411	4.26061	7.00395	2.48844e-12	5.41629e-09
ENSMUSG00000039456	Morc3	16	93832121	93876072	875.288	0.513915	0.0753707	6.8185	9.19941e-12	1.8483e-08
ENSMUSG00000098934	Gm18853	7	106186404	106189999	0.480529	27.7294	4.22873	6.55738	5.47621e-11	1.02167e-07
ENSMUSG00000092511	Gm20547	17	34856412	34882042	0.690955	27.1197	4.16607	6.50966	7.53201e-11	1.31152e-07
ENSMUSG00000106516	Gm42441	5	131905695	131906442	0.341251	26.6739	4.18306	6.37665	1.81008e-10	2.95485e-07
ENSMUSG00000066007	Zfp600	4	146156824	146198755	0.237754	-26.2896	4.25418	-6.17972	6.42171e-10	9.8664e-07
ENSMUSG00000022946	Dopey2	16	93711907	93810585	316.45	0.512088	0.0844819	6.06151	1.34851e-09	1.95677e-06
ENSMUSG00000022897	Dyrk1a	16	94570010	94695517	2273.69	0.382328	0.063646	6.0071	1.88866e-09	2.5963e-06
ENSMUSG00000022940	Pigp	16	94358763	94371015	445.567	0.534056	0.0894817	5.96832	2.39703e-09	3.1304e-06
ENSMUSG00000027087	Itgav	2	83724397	83806916	2302.56	0.294209	0.0510242	5.76608	8.11374e-09	1.00916e-05
ENSMUSG00000074882	Cyp2c68	19	39688834	39741054	0.247379	-23.7778	4.24413	-5.60252	2.1126e-08	2.39908e-05
ENSMUSG00000103958	Gm8023	1	178266204	178267106	0.247379	-23.7778	4.24413	-5.60252	2.1126e-08	2.39908e-05
ENSMUSG00000023147	Wrb	16	96145407	96157852	661.956	0.705236	0.1277	5.52261	3.34006e-08	3.63496e-05
ENSMUSG00000096210	H1f0	15	79028212	79030498	3468.13	-0.245077	0.0446078	-5.49405	3.92825e-08	4.10407e-05
ENSMUSG00000022945	Chaf1b	16	93883901	93906115	589.829	0.413355	0.07552	5.47346	4.41336e-08	4.43356e-05
ENSMUSG00000096366	Gm13240	4	146604212	146604776	0.450596	22.6324	4.24661	5.32952	9.84705e-08	9.52574e-05
ENSMUSG00000103174	Gm37168	1	191267178	191288714	0.421558	-17.6206	3.32259	-5.30328	1.13739e-07	0.000106098
ENSMUSG00000035606	Ky	9	102505750	102546239	90.3552	-0.922336	0.178242	-5.17462	2.28371e-07	0.000201223
ENSMUSG00000084858	Gm1980	2	176298827	176302568	0.295239	-21.9009	4.23419	-5.17239	2.31122e-07	0.000201223
ENSMUSG00000027375	Mal	2	127633226	127656695	76.2572	0.829558	0.162382	5.10867	3.24437e-07	0.000266526
ENSMUSG00000042414	Prdm14	1	13113457	13127163	0.231978	21.7741	4.26807	5.10163	3.36742e-07	0.000266526
ENSMUSG00000081516	Gm12470	4	53662296	53663344	0.231978	21.7741	4.26807	5.10163	3.36742e-07	0.000266526
ENSMUSG00000048120	Entpd1	19	40612366	40741602	486.768	0.446504	0.0887701	5.02989	4.90754e-07	0.000366229
ENSMUSG00000103742	Gm38240	1	129283107	129285593	0.155951	21.4834	4.26988	5.03138	4.86972e-07	0.000366229
ENSMUSG00000040666	Sh3bgr	16	96200470	96228933	4721.23	0.481468	0.0985603	4.88501	1.03422e-06	0.000750353
ENSMUSG00000005774	Rfx5	3	94954075	94961561	403.814	-0.540803	0.112823	-4.79339	1.63989e-06	0.00115763
ENSMUSG00000080720	Gm16077	15	5092497	5093246	0.266134	19.8899	4.26288	4.66583	3.07369e-06	0.00205851
ENSMUSG00000081723	Gm15931	7	4274189	4282645	0.19214	19.9232	4.2699	4.66597	3.07161e-06	0.00205851
ENSMUSG00000002324	Rec8	14	55618037	55625395	164.214	-0.562762	0.120908	-4.65445	3.24842e-06	0.00212114
ENSMUSG00000013089	Etv5	16	22381309	22439719	571.473	0.403406	0.086868	4.64389	3.41902e-06	0.00217808
ENSMUSG00000100622	Gm20379	13	92305980	92307183	0.610607	-17.1897	3.72326	-4.61683	3.8964e-06	0.0024231
ENSMUSG00000062609	Kcnj15	16	95257558	95300260	172.304	0.622453	0.135226	4.60307	4.16299e-06	0.00252867
ENSMUSG00000031972	Acta1	8	123891769	123894751	2162.38	0.591876	0.130357	4.54044	5.61369e-06	0.00333236
ENSMUSG00000026249	Serpine2	1	79794197	79861180	1815.67	0.244805	0.0550468	4.44721	8.69916e-06	0.00504919
ENSMUSG00000095199	Zfp967	2	176521056	176532479	0.26994	-18.6886	4.26123	-4.38572	1.15605e-05	0.00656408
ENSMUSG00000031393	Mecp2	X	74026592	74135363	1671.26	-0.219975	0.0506902	-4.33959	1.4275e-05	0.00793296
ENSMUSG00000023328	Ache	5	137287519	137294466	179.774	0.679332	0.157198	4.32152	1.5496e-05	0.00843208
ENSMUSG00000022037	Clu	14	65968483	65981548	1994.76	0.423375	0.0987953	4.28537	1.82434e-05	0.0097245
ENSMUSG00000074491	Clec4g	8	3707064	3720651	35.3214	1.19747	0.282002	4.24631	2.17323e-05	0.0113525
ENSMUSG00000069516	Lyz2	10	117277334	117282274	415.3	0.488104	0.11608	4.20488	2.61224e-05	0.0133782
ENSMUSG00000019813	Cep57l1	10	41718840	41809871	204.49	-0.396112	0.0943422	-4.19868	2.68477e-05	0.0134853
ENSMUSG00000021622	Ckmt2	13	91853387	91876885	85.0244	0.698097	0.16723	4.17446	2.98693e-05	0.0144473
ENSMUSG00000033632	AW554918	18	25168999	25467321	320.581	-0.344081	0.0823866	-4.17642	2.96131e-05	0.0144473
ENSMUSG00000040785	Ttc3	16	94370618	94522117	7355.57	0.292902	0.071481	4.09761	4.17432e-05	0.0198234
ENSMUSG00000025216	Lbx1	19	45232684	45235812	0.499959	17.4388	4.26895	4.08504	4.40701e-05	0.0205548
ENSMUSG00000029718	Pcolce	5	137605103	137613784	1112.55	0.338511	0.0830422	4.07637	4.57439e-05	0.0209611
ENSMUSG00000057406	Whsc1	5	33820725	33897975	2913.6	-0.159119	0.039531	-4.02518	5.69322e-05	0.0256381
ENSMUSG00000050555	Hyls1	9	35560820	35570398	283.581	-0.317708	0.079781	-3.98226	6.82641e-05	0.0302202
ENSMUSG00000078903	Gm14391	2	175191065	175206917	222.857	-0.51693	0.130065	-3.97439	7.05587e-05	0.0307154
ENSMUSG00000017550	Atad5	11	80089400	80135794	507.897	-0.31699	0.0802651	-3.94929	7.83848e-05	0.0335628
ENSMUSG00000045930	Clec14a	12	58264720	58269258	671.186	0.333079	0.084596	3.93729	8.24081e-05	0.0347164
ENSMUSG00000056423	Uts2b	16	27353322	27370239	59.4509	0.778466	0.200976	3.87342	0.000107319	0.0444932
ENSMUSG00000037211	Spry1	3	37639947	37644598	233.224	0.434159	0.112548	3.85754	0.000114534	0.0467423
ENSMUSG00000021091	Serpina3n	12	104406729	104414329	14.3445	1.71411	0.444892	3.85288	0.000116738	0.046909
ENSMUSG00000020182	Ddc	11	11814101	11898144	701.849	-0.459355	0.119583	-3.84129	0.00012239	0.0478439
ENSMUSG00000071847	Apcdd1	18	62922327	62953195	494.099	0.345371	0.0899261	3.84061	0.000122728	0.0478439
ENSMUSG00000020340	Cyfip2	11	46193850	46312859	370.908	-0.312272	0.0819317	-3.81137	0.000138198	0.0507529
ENSMUSG00000032656	Marchf3	18	56761716	56925548	64.4086	0.805309	0.21146	3.80833	0.000139906	0.0507529
ENSMUSG00000080967	Gm12706	4	100361362	100362059	0.179643	16.2572	4.26267	3.81385	0.000136817	0.0507529
ENSMUSG00000085431	4930440I19Rik	2	78051177	78194430	0.179643	16.2572	4.26267	3.81385	0.000136817	0.0507529
ENSMUSG00000108623	Gm45092	7	124907609	124914418	0.251299	16.2792	4.27277	3.81	0.000138966	0.0507529
ENSMUSG00000046841	Ckap4	10	84526305	84534036	4097.52	0.138952	0.0368016	3.77569	0.000159564	0.057091
ENSMUSG00000020914	Top2a	11	98992943	99024189	7194.32	-0.19746	0.0524267	-3.76641	0.000165612	0.0584544
ENSMUSG00000020571	Pdia6	12	17266545	17284770	4471.02	0.140306	0.0376906	3.72256	0.00019721	0.0680358
ENSMUSG00000058135	Gstm1	3	108012255	108017973	221.525	0.41237	0.110805	3.7216	0.000197968	0.0680358
ENSMUSG00000029103	Lrpap1	5	35091501	35105766	1258.93	0.163202	0.0442416	3.68889	0.000225236	0.0764017
ENSMUSG00000028832	Stmn1	4	134468320	134473843	4127.84	-0.187043	0.0507592	-3.6849	0.000228794	0.0766138
ENSMUSG00000025780	Itih5	2	10153571	10256529	425.289	0.361818	0.0990846	3.6516	0.000260609	0.0861627
ENSMUSG00000028755	Cda	4	138338424	138367992	47.3605	0.782973	0.21502	3.64139	0.00027117	0.0863744
ENSMUSG00000052151	Plpp2	10	79526430	79533787	95.4438	0.614313	0.168606	3.64348	0.000268972	0.0863744
ENSMUSG00000095766	Gm21182	8	20556693	20557486	0.215952	-15.5327	4.26178	-3.64466	0.000267741	0.0863744
ENSMUSG00000033685	Ucp2	7	100493337	100502020	1176.96	-0.316597	0.0870567	-3.63667	0.000276184	0.0869115
ENSMUSG00000049625	Tifab	13	56173703	56178885	23.1163	1.15264	0.317641	3.62876	0.000284781	0.08855
ENSMUSG00000028675	Pnrc2	4	135870918	135873850	1407.75	-0.284045	0.0786285	-3.6125	0.000303263	0.0931875
ENSMUSG00000001930	Vwf	6	125546774	125686679	988.129	0.41987	0.116759	3.59604	0.000323101	0.095721
ENSMUSG00000032253	Phip	9	82866159	82975516	1924.59	-0.310161	0.0863098	-3.59358	0.000326167	0.095721
ENSMUSG00000039967	Zfp292	4	34803113	34882960	1810.95	-0.362059	0.100738	-3.59407	0.000325549	0.095721
ENSMUSG00000047146	Tet1	10	62804570	62899118	915.902	-0.321592	0.089298	-3.60134	0.000316582	0.095721
ENSMUSG00000021185	9030617O03Rik	12	100779057	100896981	80.7867	0.538759	0.150104	3.58923	0.000331656	0.0962502
ENSMUSG00000027306	Nusap1	2	119618298	119651244	1386.2	-0.332542	0.0929332	-3.57829	0.000345847	0.0992657
ENSMUSG00000033943	Mga	2	119897228	119969581	1809.83	-0.301275	0.084394	-3.56986	0.000357171	0.0999489
ENSMUSG00000110105	RP24-77E13.10	7	7213017	7278289	14.6757	-1.37496	0.385093	-3.57047	0.000356343	0.0999489
ENSMUSG00000022913	Psmg1	16	95979933	95990960	353.305	0.391489	0.109722	3.56801	0.000359708	0.0999489
ENSMUSG00000031740	Mmp2	8	92827291	92853420	2798.43	0.215259	0.0604973	3.55815	0.000373471	0.102681
ENSMUSG00000017146	Brca1	11	101488764	101551955	599.373	-0.261688	0.0738679	-3.54265	0.000396125	0.107775
ENSMUSG00000032827	Ppp1r9a	6	4902917	5165661	1490.15	-0.260291	0.073639	-3.53469	0.000408255	0.10993
ENSMUSG00000003031	Cdkn1b	6	134920401	134925513	1026.77	-0.295511	0.0844256	-3.50026	0.000464811	0.121604
ENSMUSG00000054404	Slfn5	11	82951349	82962941	210.918	0.434222	0.123945	3.50334	0.000459457	0.121604
ENSMUSG00000056412	Gm12396	4	40775259	40775564	3.40538	3.92954	1.12278	3.49982	0.000465576	0.121604
ENSMUSG00000031803	B3gnt3	8	71690756	71701789	87.4269	0.597037	0.173006	3.45096	0.000558595	0.143039
ENSMUSG00000053916	Nanp	2	151029685	151039398	22.157	-4.7734	1.38312	-3.45119	0.000558113	0.143039
ENSMUSG00000025395	Prim1	10	128015168	128030037	543.47	-0.329962	0.095764	-3.44558	0.000569839	0.144501
ENSMUSG00000033327	Tnxb	17	34670535	34719815	390.002	0.54265	0.157617	3.44284	0.000575636	0.144568
ENSMUSG00000030761	Myo7a	7	98051060	98119524	477.018	0.240966	0.0702382	3.4307	0.00060202	0.149754
ENSMUSG00000074206	Adh6b	3	138341775	138358861	50.3546	0.65542	0.191339	3.42544	0.000613794	0.151242
ENSMUSG00000028111	Ctsk	3	95499256	95509362	207.335	0.353571	0.103396	3.41959	0.000627156	0.151673
ENSMUSG00000046791	2410016O06Rik	12	83950608	83952953	158.565	0.435302	0.127241	3.42107	0.000623744	0.151673
ENSMUSG00000025743	Sdc3	4	130792537	130826319	2288.16	0.192877	0.056494	3.41412	0.000639885	0.153332
ENSMUSG00000028108	Ecm1	3	95734147	95739569	622.614	0.239778	0.0706545	3.39366	0.000689645	0.162278
ENSMUSG00000022708	Zbtb20	16	42875881	43642602	913.254	-0.458066	0.134952	-3.39428	0.000688086	0.162278
ENSMUSG00000027559	Car3	3	14863512	14872523	159.49	0.620663	0.183265	3.3867	0.000707383	0.163506
ENSMUSG00000052062	Pard3b	1	61638824	62642284	460.464	-0.300358	0.0886318	-3.38883	0.000701926	0.163506
ENSMUSG00000022620	Arsa	15	89472476	89477425	282.964	0.449308	0.133307	3.37048	0.000750361	0.168954
ENSMUSG00000025665	Rps6ka6	X	111388192	111537959	479.386	-0.265906	0.0787903	-3.37486	0.00073853	0.168954
ENSMUSG00000031637	Lrp2bp	8	45999303	46029477	28.3195	-0.904567	0.268236	-3.37228	0.000745489	0.168954
ENSMUSG00000009681	Bcr	10	75060896	75184923	781.706	0.274949	0.0817355	3.36389	0.000768522	0.170486
ENSMUSG00000031119	Gpc4	X	52053021	52165252	1244.08	0.225035	0.0669094	3.36328	0.000770218	0.170486
ENSMUSG00000052085	Dock8	19	24999529	25202432	228.406	0.331504	0.0991101	3.34481	0.000823399	0.180726
ENSMUSG00000022364	Tbc1d31	15	57912199	57970067	373.07	-0.32313	0.09673	-3.34054	0.000836166	0.181999
ENSMUSG00000003038	Hmgn2	4	133964738	133968650	6788.51	-0.126251	0.0378204	-3.33817	0.000843312	0.182037
ENSMUSG00000025647	Shisa5	9	109038565	109057777	691.001	0.209861	0.0631395	3.32376	0.000888128	0.188214
ENSMUSG00000058291	Zfp68	5	138603652	138619761	928.202	-0.273735	0.0823738	-3.32309	0.000890269	0.188214
ENSMUSG00000073411	H2-D1	17	35262730	35267499	221.765	0.486648	0.14649	3.32206	0.000893548	0.188214
ENSMUSG00000027641	Rbl1	2	157145893	157204534	839.796	-0.207964	0.062932	-3.30458	0.000951177	0.19875
ENSMUSG00000029247	Paics	5	76951307	76967509	3666.05	-0.13322	0.0404308	-3.29501	0.000984165	0.202405
ENSMUSG00000048922	Cdca2	14	67676331	67715841	705.004	-0.191953	0.0582249	-3.29675	0.00097812	0.202405
ENSMUSG00000034714	Ttyh2	11	114675431	114720977	125.828	0.501144	0.152455	3.28715	0.00101208	0.206519
ENSMUSG00000026565	Pou2f1	1	165865154	166002678	773.668	-0.284028	0.0869605	-3.26617	0.00109012	0.206771
ENSMUSG00000030346	Rad51ap1	6	126923050	126939587	267.896	-0.338377	0.103555	-3.2676	0.00108464	0.206771
ENSMUSG00000031827	Cotl1	8	119809222	119840544	759.74	0.312763	0.0957762	3.26556	0.00109248	0.206771
ENSMUSG00000032598	Nckipsd	9	108808368	108818844	129.737	0.423932	0.129407	3.27596	0.00105305	0.206771
ENSMUSG00000036306	Lzts1	8	69132669	69184225	84.9046	0.539238	0.164667	3.27471	0.00105771	0.206771
ENSMUSG00000039678	Tbc1d13	2	30133746	30152013	591.047	0.220901	0.0675484	3.27026	0.00107448	0.206771
ENSMUSG00000039994	Timeless	10	128232065	128252941	640.777	-0.228837	0.0700072	-3.26877	0.00108017	0.206771
ENSMUSG00000047412	Zbtb44	9	31030644	31075879	732.489	-0.194289	0.0594127	-3.27015	0.00107489	0.206771
ENSMUSG00000060470	Adgrg3	8	95017692	95045250	58.5222	0.623392	0.190092	3.27943	0.00104018	0.206771
ENSMUSG00000100153	Gm5601	7	119739926	119742226	240.398	-0.438155	0.133625	-3.27899	0.00104181	0.206771
ENSMUSG00000020185	E2f7	10	110745439	110787384	527.223	-0.253813	0.0779196	-3.25737	0.00112448	0.210748
ENSMUSG00000034538	Zfp418	7	7171330	7183562	55.3642	-0.674615	0.207186	-3.25608	0.00112963	0.210748
ENSMUSG00000028698	Pik3r3	4	116221618	116303056	943.813	-0.191716	0.0589252	-3.25354	0.00113976	0.211131
ENSMUSG00000022314	Rad21	15	51962605	51991760	5651.3	-0.152062	0.0468759	-3.24393	0.00117894	0.21685
ENSMUSG00000027611	Procr	2	155751117	155755471	108.65	0.429187	0.132571	3.23742	0.00120616	0.219966
ENSMUSG00000029061	Mmp23	4	155650655	155653384	341.28	0.340085	0.105098	3.23587	0.00121272	0.219966
ENSMUSG00000037572	Wdhd1	14	47240944	47276857	643.695	-0.234724	0.0727259	-3.22751	0.00124872	0.224933
ENSMUSG00000040128	Pnrc1	4	33245423	33290163	996.653	-0.269801	0.0837606	-3.2211	0.00127699	0.22845
ENSMUSG00000026696	Vamp4	1	162570515	162599084	335.155	-0.270204	0.0842732	-3.20629	0.00134461	0.234132
ENSMUSG00000028989	Angptl7	4	148495183	148500460	147.721	0.512727	0.159841	3.20772	0.00133792	0.234132
ENSMUSG00000039621	Prex1	2	166566342	166713832	527.903	0.314923	0.0981836	3.20749	0.00133899	0.234132
ENSMUSG00000060288	Ppih	4	119300010	119320546	326.917	-0.356565	0.111087	-3.20979	0.00132831	0.234132
ENSMUSG00000029622	Arpc1b	5	145114215	145130705	850.869	0.333412	0.1041	3.2028	0.00136101	0.234757
ENSMUSG00000022604	Cep97	16	55899888	55934855	428.92	-0.239921	0.0749356	-3.2017	0.00136617	0.234757
ENSMUSG00000005397	Nid1	13	13437602	13512275	5606.84	0.105899	0.0331268	3.19678	0.00138972	0.235865
ENSMUSG00000032420	Nt5e	9	88327197	88372092	170.663	0.405261	0.12678	3.19658	0.00139068	0.235865
ENSMUSG00000001493	Meox1	11	101877510	101894374	470.001	0.303344	0.0953975	3.17979	0.0014738	0.236161
ENSMUSG00000005413	Hmox1	8	75093621	75100589	306.448	0.360319	0.112857	3.19272	0.00140941	0.236161
ENSMUSG00000022488	Nckap1l	15	103453825	103498800	122.849	0.452566	0.142088	3.1851	0.00144702	0.236161
ENSMUSG00000027379	Bub1	2	127801122	127831865	1293.32	-0.206778	0.0647768	-3.19216	0.00141211	0.236161
ENSMUSG00000029687	Ezh2	6	47530139	47595341	1352.18	-0.224138	0.070465	-3.18084	0.0014685	0.236161
ENSMUSG00000033737	Fndc3c1	X	106420041	106485401	146.927	-0.610498	0.191624	-3.18591	0.00144299	0.236161
ENSMUSG00000040907	Atp1a3	7	24978167	25005958	85.038	0.751297	0.235873	3.18517	0.00144667	0.236161
ENSMUSG00000041695	Kcnj2	11	111066164	111076821	536.077	-0.31513	0.0990354	-3.18199	0.00146265	0.236161
ENSMUSG00000079396	Gm3411	14	6259747	6287250	53.5031	-0.662752	0.20801	-3.18615	0.00144178	0.236161
ENSMUSG00000039168	Dap	15	31224314	31274341	591.267	0.226254	0.071212	3.17718	0.00148714	0.236845
ENSMUSG00000024084	Qpct	17	79051906	79090243	340.413	0.332265	0.10472	3.17288	0.00150937	0.238578
ENSMUSG00000025912	Mybl1	1	9667415	9700209	207.666	-0.390599	0.123157	-3.17155	0.00151629	0.238578
ENSMUSG00000001016	Ilf2	3	90476126	90488379	1616	-0.142289	0.0449667	-3.16432	0.00155446	0.243119
ENSMUSG00000067942	Zfp160	17	21008941	21028852	400.32	-0.268628	0.0849862	-3.16084	0.00157314	0.244576
ENSMUSG00000020572	Nampt	12	32820335	32853369	760.977	-0.260962	0.0827072	-3.15525	0.00160361	0.247839
ENSMUSG00000022440	C1qtnf6	15	78523346	78529625	689.57	0.288618	0.0917867	3.14444	0.00166404	0.254975
ENSMUSG00000066235	Pomgnt2	9	121981606	121996026	151.361	0.379511	0.120728	3.14352	0.00166931	0.254975
ENSMUSG00000031558	Slit2	5	47983138	48307733	3888.08	0.249185	0.0794648	3.13579	0.00171392	0.260266
ENSMUSG00000038991	Txndc5	13	38500273	38528824	3785.62	0.223908	0.0715086	3.1312	0.00174094	0.261379
ENSMUSG00000051747	Ttn	2	76703980	76982547	13665.9	-0.443592	0.141671	-3.13114	0.00174126	0.261379
ENSMUSG00000010830	Kdelr3	15	79516408	79527739	432.923	0.2887	0.092468	3.12217	0.00179525	0.267815
ENSMUSG00000021477	Ctsl	13	64363214	64370306	3308.95	0.165146	0.0529206	3.12063	0.00180464	0.267815
ENSMUSG00000028927	Padi2	4	140906344	140952586	80.0812	0.534471	0.171687	3.11305	0.00185165	0.273239
ENSMUSG00000029705	Cux1	5	136248135	136567490	2664.99	-0.205579	0.0661361	-3.10842	0.0018809	0.274454
ENSMUSG00000102411	Gm36936	9	72728140	72730888	160.843	-0.334684	0.107626	-3.10969	0.00187281	0.274454
ENSMUSG00000023044	Csad	15	102176998	102189043	249.509	0.35827	0.115444	3.1034	0.00191311	0.276069
ENSMUSG00000099021	Rn7s1	12	69159295	69159594	35.7403	-2.88597	0.929559	-3.10467	0.00190491	0.276069
ENSMUSG00000053470	Kdm3a	6	71588972	71632990	1552.87	-0.220942	0.0712563	-3.10066	0.00193088	0.277102
ENSMUSG00000051278	Zgrf1	3	127553489	127618023	360.565	-0.32773	0.105874	-3.09548	0.00196495	0.280451
ENSMUSG00000028789	Azin2	4	128930233	128962442	50.4639	0.681159	0.220461	3.0897	0.0020036	0.282905
ENSMUSG00000032064	Dixdc1	9	50662752	50739517	506.673	-0.260408	0.0842835	-3.08967	0.00200381	0.282905
ENSMUSG00000021027	Ralgapa1	12	55602929	55821167	1327.32	-0.181953	0.0589289	-3.08767	0.00201735	0.283286
ENSMUSG00000018427	Ypel2	11	86936425	86993707	1029.09	-0.224444	0.072808	-3.08268	0.00205142	0.283617
ENSMUSG00000027715	Ccna2	3	36564865	36572150	3790.54	-0.165821	0.0537895	-3.08277	0.00205081	0.283617
ENSMUSG00000032085	Tagln	9	45929628	45936058	2744.81	0.207492	0.0673116	3.08256	0.00205228	0.283617
ENSMUSG00000027360	Hdc	2	126593667	126619299	54.3457	0.634458	0.206561	3.07153	0.00212967	0.290503
ENSMUSG00000030386	Zfp606	7	12478293	12496235	406.835	-0.280356	0.0912999	-3.07071	0.00213548	0.290503
ENSMUSG00000046223	Plaur	7	24462484	24475968	63.8195	0.508575	0.165504	3.07289	0.00211999	0.290503
ENSMUSG00000007646	Rad51c	11	87376645	87404954	208.291	-0.293836	0.0957733	-3.06803	0.00215471	0.291601
ENSMUSG00000038058	Nod1	6	54923949	54972612	103.268	0.441271	0.143937	3.06571	0.00217151	0.292359
ENSMUSG00000001151	Pcnt	10	76351254	76442912	818.828	-0.173425	0.0566793	-3.05976	0.00221516	0.295192
ENSMUSG00000025232	Hexa	9	59539667	59565105	909.709	0.207958	0.0679431	3.06077	0.00220771	0.295192
ENSMUSG00000015094	Npdc1	2	25399351	25409494	196.28	0.414763	0.135712	3.0562	0.00224164	0.295704
ENSMUSG00000051455	Meioc	11	102663716	102682237	29.5109	-0.855206	0.279727	-3.05729	0.00223351	0.295704
ENSMUSG00000041852	Tcf20	15	82808629	82912134	1225.04	-0.183684	0.0601579	-3.05337	0.0022629	0.297008
ENSMUSG00000060063	Alox5ap	5	149264767	149288153	22.5953	0.88307	0.28936	3.0518	0.00227474	0.29707
ENSMUSG00000022594	Lynx1	15	74747852	74753046	119.639	0.473547	0.15534	3.04846	0.00230019	0.297419
ENSMUSG00000027931	Npr1	3	90450591	90465866	331.021	0.387609	0.127099	3.04966	0.00229101	0.297419
ENSMUSG00000046169	Adamts6	13	104287873	104494763	436.386	-0.209214	0.0686744	-3.04647	0.00231546	0.297918
ENSMUSG00000048578	Mlec	5	115142981	115158179	6939.33	0.115315	0.0378723	3.04484	0.00232804	0.298068
ENSMUSG00000036856	Wnt4	4	137277489	137299726	167.082	0.34697	0.114071	3.04169	0.00235254	0.299736
ENSMUSG00000030772	Dkk3	7	112116017	112159057	2001	0.16594	0.054707	3.03325	0.00241935	0.303802
ENSMUSG00000033671	Cep350	1	155844964	155973255	1085.03	-0.310658	0.102363	-3.03486	0.00240651	0.303802
ENSMUSG00000072944	Nup62cl	X	140006805	140062712	25.9197	0.766511	0.252609	3.03438	0.00241033	0.303802
ENSMUSG00000002885	Adgre5	8	83723251	83741326	727.813	0.198428	0.0654586	3.03135	0.00243463	0.304259
ENSMUSG00000028737	Aldh4a1	4	139622866	139649690	401.75	0.387122	0.127869	3.02749	0.00246595	0.305734
ENSMUSG00000037379	Spon2	5	33198184	33218455	721.94	0.37298	0.123217	3.02701	0.00246985	0.305734
ENSMUSG00000020432	Tcn2	11	3917192	3932159	837.711	0.21521	0.0711977	3.02271	0.0025052	0.308648
ENSMUSG00000019841	Rev3l	10	39732118	39875211	1787.19	-0.25195	0.0835335	-3.01616	0.00256	0.310999
ENSMUSG00000026480	Ncf2	1	152800194	152836991	65.0158	0.576568	0.19112	3.01679	0.00255471	0.310999
ENSMUSG00000037001	Zfp39	11	58888153	58904225	199.662	-0.32732	0.108482	-3.01727	0.00255061	0.310999
ENSMUSG00000032193	Ldlr	9	21723576	21749916	645.043	0.216209	0.0719221	3.00615	0.00264577	0.31993
ENSMUSG00000027635	Dsn1	2	156995265	157007154	435.219	-0.244275	0.0812977	-3.0047	0.00265844	0.319981
ENSMUSG00000028641	P3h1	4	119232915	119248975	1125.65	0.230144	0.0766426	3.00282	0.00267494	0.32049
ENSMUSG00000026938	Fcna	2	25624666	25628030	10.4752	1.64481	0.549212	2.99486	0.0027457	0.32705
ENSMUSG00000032496	Ltf	9	111019271	111042767	11.9387	2.21533	0.739958	2.99386	0.00275474	0.32705
ENSMUSG00000030283	St8sia1	6	142821545	142964452	309.923	-0.248784	0.0832622	-2.98796	0.0028085	0.331924
ENSMUSG00000026667	Uhmk1	1	170193420	170215397	1709.16	0.190504	0.063833	2.98441	0.00284127	0.332786
ENSMUSG00000029781	Fkbp9	6	56832059	56879358	4393.67	0.127104	0.0425715	2.98567	0.00282961	0.332786
ENSMUSG00000063754	Gm10136	19	29003408	29003842	29.9998	-0.931771	0.313188	-2.97512	0.00292876	0.338479
ENSMUSG00000078773	Rad54b	4	11558922	11615805	237.78	-0.28425	0.095488	-2.97681	0.0029126	0.338479
ENSMUSG00000104184	Gm37818	11	18884623	18887791	26.9957	-0.807586	0.271419	-2.97542	0.00292584	0.338479
ENSMUSG00000010660	Plcd1	9	119071527	119093496	245.369	0.289789	0.0976147	2.9687	0.0029906	0.340633
ENSMUSG00000024942	Capn1	19	5988546	6015825	275.678	0.252442	0.0850607	2.96778	0.00299956	0.340633
ENSMUSG00000028649	Macf1	4	123349633	123684360	5120.9	-0.27377	0.0922325	-2.96826	0.00299493	0.340633
ENSMUSG00000064023	Klk8	7	43797577	43803826	106.132	0.390607	0.131606	2.96801	0.00299737	0.340633
ENSMUSG00000039410	Prdm16	4	154316125	154636873	486.344	-0.222072	0.0748821	-2.96563	0.00302065	0.341543
ENSMUSG00000026471	Mr1	1	155127277	155146814	172.04	-0.46979	0.158587	-2.96235	0.00305296	0.343708
ENSMUSG00000042895	Abra	15	41865293	41869720	145.87	0.4393	0.148571	2.95684	0.00310805	0.348409
ENSMUSG00000025323	Sp4	12	118234933	118301440	443.664	-0.251809	0.085241	-2.95409	0.00313596	0.350023
ENSMUSG00000030530	Furin	7	80388585	80405436	2416.2	0.303387	0.102746	2.95278	0.00314925	0.350023
ENSMUSG00000033965	Slc16a2	X	103697414	103821983	901.861	0.228421	0.077422	2.95033	0.00317431	0.351313
ENSMUSG00000034205	Loxl2	14	69609068	69695834	6812.23	0.166647	0.056546	2.94711	0.00320758	0.353497
ENSMUSG00000030359	Pzp	6	128483567	128526720	4.9195	2.07694	0.705476	2.94402	0.00323976	0.354055
ENSMUSG00000035775	Krt20	11	99428403	99438150	36.5526	0.66032	0.22423	2.94483	0.00323132	0.354055
ENSMUSG00000032009	Sesn3	9	14275067	14333101	2166.77	-0.280904	0.0955616	-2.93951	0.00328735	0.357759
ENSMUSG00000057751	Megf6	4	154170730	154275713	1235.07	0.488519	0.16631	2.93741	0.0033097	0.358697
ENSMUSG00000006205	Htra1	7	130936111	130985660	715.361	0.194189	0.0663967	2.92469	0.00344804	0.370615
ENSMUSG00000041845	Rhod	19	4425459	4439432	139.418	0.40463	0.138293	2.92588	0.00343484	0.370615
ENSMUSG00000038215	Cep44	8	56531522	56551047	231.538	-0.264529	0.0905462	-2.92147	0.00348378	0.372922
ENSMUSG00000038335	Tsr1	11	74898071	74909342	788.272	0.228352	0.0782319	2.91891	0.00351255	0.374467
ENSMUSG00000040761	Spen	4	141467890	141538597	1498.15	-0.230304	0.0791693	-2.90901	0.00362579	0.384968
ENSMUSG00000096156	Gm9242	16	97490047	97491120	5.35377	3.5441	1.22053	2.90373	0.00368749	0.389934
ENSMUSG00000028134	Ptbp2	3	119718742	119784466	1365	-0.236348	0.0816176	-2.8958	0.00378195	0.397056
ENSMUSG00000034845	Plvap	8	71497765	71511752	1205.45	0.266126	0.0919495	2.89427	0.00380045	0.397056
ENSMUSG00000051159	Cited1	X	102247381	102252181	1935.11	0.364673	0.125971	2.89491	0.00379267	0.397056
ENSMUSG00000032410	Xrn1	9	95954760	96057803	1001.24	-0.215	0.0743311	-2.89247	0.00382231	0.397749
ENSMUSG00000064179	Tnnt1	7	4504570	4516382	3599.53	-0.392731	0.135999	-2.88774	0.00388021	0.402171
ENSMUSG00000020483	Dynll2	11	87979525	87987533	2237.38	0.206358	0.0714972	2.88625	0.00389868	0.402488
ENSMUSG00000025512	Chid1	7	141493136	141539857	464.067	0.233431	0.0810517	2.88002	0.00397651	0.402567
ENSMUSG00000029250	Polr2b	5	77310147	77349324	1521.34	-0.164015	0.0569416	-2.8804	0.0039717	0.402567
ENSMUSG00000037474	Dtl	1	191537356	191575544	724.528	-0.16603	0.0576286	-2.88104	0.00396365	0.402567
ENSMUSG00000040488	Ltbp4	7	27305136	27337692	3063.95	0.280357	0.0972908	2.88164	0.0039561	0.402567
ENSMUSG00000058454	Dhcr7	7	143823145	143848410	338.422	0.281249	0.0976065	2.88146	0.00395843	0.402567
ENSMUSG00000086477	Gm15506	7	98682336	98702928	34.6247	-0.63355	0.220329	-2.87547	0.00403426	0.406838
ENSMUSG00000029910	Mad2l1	6	66535390	66547220	1257.27	-0.228004	0.079337	-2.87387	0.00405473	0.407328
ENSMUSG00000046179	E2f8	7	48866429	48881596	1058.8	-0.306121	0.106586	-2.87205	0.00407822	0.408119
ENSMUSG00000030560	Ctsc	7	88278085	88310888	604.996	0.200566	0.0702038	2.85692	0.00427779	0.424957
ENSMUSG00000041773	Enc1	13	97241105	97253039	1145.67	0.225089	0.0787901	2.85682	0.00427902	0.424957
ENSMUSG00000028041	Adam15	3	89338542	89349996	607.998	0.350564	0.122827	2.85412	0.00431556	0.426962
ENSMUSG00000015880	Ncapg	5	45669919	45700546	989.043	-0.16638	0.0586611	-2.83629	0.00456414	0.441521
ENSMUSG00000019139	Isyna1	8	70594373	70597290	1076.64	0.201889	0.0711662	2.83686	0.00455598	0.441521
ENSMUSG00000019432	Ddx39b	17	35241746	35253707	3866.06	-0.104977	0.0369765	-2.83902	0.00452529	0.441521
ENSMUSG00000029119	Man2b2	5	36806921	36830653	480.498	0.217493	0.0766141	2.83881	0.0045282	0.441521
ENSMUSG00000031486	Adgra2	8	27085583	27123436	2540.32	0.181809	0.063987	2.84135	0.00449232	0.441521
ENSMUSG00000095865	Gm13237	4	146564453	146565087	104.581	-0.602793	0.212368	-2.83844	0.00453351	0.441521
ENSMUSG00000000365	Rnf17	14	56402697	56525032	92.836	0.528259	0.18637	2.83446	0.00459039	0.442422
ENSMUSG00000020728	Cep112	11	108425192	108860615	181.558	-0.405197	0.143037	-2.83282	0.00461391	0.443054
ENSMUSG00000028106	Rprd2	3	95760341	95818863	1304.19	-0.173297	0.0612661	-2.82859	0.00467529	0.445671
ENSMUSG00000063810	Alms1	6	85587531	85702753	440.944	-0.290879	0.1028	-2.82955	0.00466134	0.445671
ENSMUSG00000069515	Lyz1	10	117287796	117292868	49.4796	0.680953	0.241106	2.82429	0.0047386	0.450063
ENSMUSG00000001280	Sp1	15	102406143	102436404	1992.34	-0.148328	0.052595	-2.82018	0.00479966	0.453885
ENSMUSG00000042594	Sh2b3	5	121815488	121837646	762.423	0.195763	0.0694381	2.81925	0.00481359	0.453885
ENSMUSG00000026605	Cenpf	1	189640606	189688086	3022.64	-0.357923	0.127298	-2.81169	0.00492822	0.455737
ENSMUSG00000030272	Camk1	6	113334124	113343984	728.74	0.170908	0.0607544	2.8131	0.00490664	0.455737
ENSMUSG00000032333	Stoml1	9	58253164	58262523	153.304	0.388768	0.138201	2.81305	0.00490738	0.455737
ENSMUSG00000032997	Chpf	1	75474569	75479307	489.999	0.469319	0.166955	2.81106	0.00493793	0.455737
ENSMUSG00000044345	Marveld1	19	42147400	42151703	1023.27	0.336399	0.119535	2.81423	0.00488947	0.455737
ENSMUSG00000045680	Tcf21	10	22817279	22820128	352.07	0.262794	0.0933031	2.81656	0.00485415	0.455737
ENSMUSG00000042029	Ncapg2	12	116405402	116463531	1009.61	-0.188841	0.0672744	-2.80702	0.00500022	0.459862
ENSMUSG00000071562	Stfa1	16	36277148	36285371	4.88475	2.4424	0.870813	2.80474	0.00503572	0.461501
ENSMUSG00000035678	Tnfsf9	17	57105385	57107757	25.2434	-0.754043	0.269218	-2.80087	0.00509654	0.465442
ENSMUSG00000015335	Zdhhc12	2	30090944	30093648	169.326	0.367713	0.131531	2.79565	0.00517962	0.466505
ENSMUSG00000021811	Dnajc9	14	20384638	20388910	671.511	-0.241201	0.086258	-2.79628	0.00516946	0.466505
ENSMUSG00000029438	Bcl7a	5	123343834	123374992	832.439	-0.158939	0.0568378	-2.79636	0.0051682	0.466505
ENSMUSG00000035125	Gcfc2	6	81923669	81959915	214.38	-0.31055	0.111023	-2.79717	0.0051552	0.466505
ENSMUSG00000029752	Asns	6	7675169	7693254	256.393	0.270576	0.0968744	2.79306	0.00522113	0.467267
ENSMUSG00000035370	Adat3	10	80602880	80615783	72.4113	0.618378	0.221411	2.7929	0.00522386	0.467267
ENSMUSG00000029616	Erp29	5	121428590	121452506	1196.13	0.166905	0.0597919	2.79143	0.00524753	0.467782
ENSMUSG00000001240	Ramp2	11	101246028	101259546	963.52	0.213998	0.0768065	2.78619	0.00533314	0.467967
ENSMUSG00000019539	Rcn3	7	45082913	45092221	2317.29	0.157292	0.0563735	2.79017	0.00526803	0.467967
ENSMUSG00000027750	Postn	3	54361109	54391037	11378.9	0.166266	0.0596829	2.78582	0.00533919	0.467967
ENSMUSG00000039109	F13a1	13	36867178	37050244	190.789	0.390793	0.140247	2.78645	0.00532881	0.467967
ENSMUSG00000075227	Znhit2	19	6061192	6062472	82.2474	0.486029	0.17439	2.78703	0.00531938	0.467967
ENSMUSG00000021690	Jmy	13	93430097	93499808	1301.57	-0.163825	0.0588786	-2.78242	0.00539547	0.471319
ENSMUSG00000001508	Sgca	11	94962791	94976327	175.399	0.409464	0.147361	2.77865	0.00545853	0.47209
ENSMUSG00000002319	Ipo4	14	55625400	55637895	997.221	0.238435	0.0857764	2.77973	0.00544042	0.47209
ENSMUSG00000019773	Fbxo5	10	5799160	5805600	471.291	-0.225937	0.0812974	-2.77915	0.00545018	0.47209
ENSMUSG00000020811	Wscd1	11	71749920	71789647	63.7176	0.516975	0.186216	2.77621	0.00549972	0.474083
ENSMUSG00000002028	Kmt2a	9	44803355	44881296	1197.29	-0.279322	0.100693	-2.77399	0.00553737	0.475072
ENSMUSG00000021759	Plpp1	13	112800894	112867881	357.6	0.224777	0.0810477	2.77339	0.00554756	0.475072
ENSMUSG00000060301	2610008E11Rik	10	79064374	79097600	747.142	-0.265	0.0956774	-2.76973	0.00561036	0.478879
ENSMUSG00000025261	Huwe1	X	151800807	151935417	5965.07	-0.254549	0.0919507	-2.76832	0.00563466	0.479386
ENSMUSG00000104973	A530041M06Rik	3	104499320	104501607	3.94566	-2.15853	0.780132	-2.76688	0.00565958	0.479943
ENSMUSG00000040562	Gstm2	3	107981702	107986453	268.437	0.267663	0.0968432	2.76388	0.00571185	0.482808
ENSMUSG00000031216	Stard8	X	99003248	99074728	558.826	0.214075	0.0775447	2.76066	0.00576845	0.482904
ENSMUSG00000038582	Pptc7	5	122284365	122324281	619.745	0.232008	0.084019	2.76138	0.0057558	0.482904
ENSMUSG00000041895	Wipi1	11	109573331	109611967	1033.46	0.154078	0.0558064	2.76094	0.00576351	0.482904
ENSMUSG00000026384	Ptpn4	1	119652467	119837613	631.178	-0.191122	0.0693283	-2.75677	0.00583762	0.48386
ENSMUSG00000030313	Dennd5b	6	148988071	149101680	870.754	-0.174817	0.0633715	-2.75861	0.00580485	0.48386
ENSMUSG00000031788	Kifc3	8	95099828	95202812	233.048	0.333157	0.120842	2.75695	0.00583431	0.48386
ENSMUSG00000072955	Tmsb15l	X	136954988	136976869	33.3816	-0.710226	0.257716	-2.75585	0.00585397	0.48386
ENSMUSG00000028053	Ash1l	3	88950622	89079375	1873.12	-0.237937	0.0864611	-2.75195	0.00592408	0.486576
ENSMUSG00000053441	Adamts19	18	58836764	59053678	853.254	0.206055	0.0748577	2.75262	0.00591202	0.486576
ENSMUSG00000012443	Kif11	19	37376403	37421859	2602.72	-0.161337	0.0586664	-2.75008	0.00595812	0.487837
ENSMUSG00000020614	Fam20a	11	109669749	109722279	26.3261	0.756697	0.27537	2.74793	0.00599734	0.489514
ENSMUSG00000032334	Loxl1	9	58287723	58313212	1283.24	0.228216	0.0830862	2.74674	0.0060191	0.48976
ENSMUSG00000024276	Zfp397	18	23954688	23964671	1182.02	-0.165359	0.06027	-2.74363	0.00607636	0.491357
ENSMUSG00000095597	Gm6472	X	152909505	152910155	349.543	-0.353393	0.128794	-2.74388	0.00607186	0.491357
ENSMUSG00000019066	Rab3d	9	21907491	21918192	188.627	0.351241	0.128258	2.73855	0.00617113	0.49595
ENSMUSG00000045799	Gm9800	14	8799589	8800504	293.465	-0.374955	0.136886	-2.73917	0.00615949	0.49595
ENSMUSG00000006527	Sfmbt1	14	30714849	30822713	468.909	-0.210871	0.0771677	-2.73263	0.00628303	0.498497
ENSMUSG00000024975	Pdcd4	19	53892231	53929861	779.858	-0.371491	0.135986	-2.73184	0.00629825	0.498497
ENSMUSG00000026134	Prim2	1	33453810	33669795	288.911	-0.2675	0.0978849	-2.7328	0.00627991	0.498497
ENSMUSG00000027203	Dut	2	125247190	125258608	697.74	-0.211507	0.0774052	-2.73247	0.00628614	0.498497
ENSMUSG00000034349	Smc4	3	69004738	69034623	5643.24	-0.309595	0.113313	-2.73222	0.00629091	0.498497
ENSMUSG00000046434	Hnrnpa1	15	103240432	103244955	15247.5	-0.191247	0.0700813	-2.72893	0.006354	0.50139
ENSMUSG00000024542	Cep192	18	67800107	67885168	1028.92	-0.182778	0.0671418	-2.72226	0.00648368	0.504582
ENSMUSG00000039234	Sec24d	3	123267455	123365641	1592.45	0.215368	0.0791247	2.72189	0.00649104	0.504582
ENSMUSG00000046207	Pik3r6	11	68503019	68552698	48.1026	0.615418	0.225931	2.72392	0.00645125	0.504582
ENSMUSG00000052707	Tnrc6a	7	123123885	123195296	2343.02	-0.137726	0.0505729	-2.72332	0.00646288	0.504582
ENSMUSG00000090958	Lrrc32	7	98489283	98502181	262.924	0.27135	0.0996372	2.72338	0.00646183	0.504582
ENSMUSG00000020674	Pxdn	12	29938036	30017658	7383.72	0.143077	0.052598	2.72019	0.00652445	0.505674
ENSMUSG00000047250	Ptgs1	2	36230426	36252272	433.918	0.217287	0.0799924	2.71635	0.00660066	0.510067
ENSMUSG00000024298	Zfp871	17	32771236	32788287	813.69	-0.228339	0.0841398	-2.71381	0.00665149	0.512479
ENSMUSG00000033170	Card10	15	78775138	78803042	287.062	0.3805	0.140319	2.71168	0.00669438	0.512758
ENSMUSG00000064080	Fbln2	6	91212455	91272540	4736.9	0.241381	0.0889866	2.71255	0.00667672	0.512758
ENSMUSG00000051705	Senp8	9	59734259	59750649	230.49	-0.269931	0.0996724	-2.70819	0.00676521	0.516668
ENSMUSG00000097412	1810014B01Rik	10	86685601	86694806	25.5158	-0.83995	0.310343	-2.70652	0.00679927	0.517756
ENSMUSG00000020462	Cfap36	11	29221532	29247409	429.525	-0.366634	0.13556	-2.70459	0.00683895	0.51779
ENSMUSG00000022941	Ripply3	16	94328420	94336935	48.1696	0.560774	0.207343	2.70457	0.00683937	0.51779
ENSMUSG00000020873	Slc35b1	11	95384692	95391776	414.997	0.213832	0.0793836	2.69366	0.00706727	0.5274
ENSMUSG00000026683	Nuf2	1	169497934	169531464	931.562	-0.315149	0.116914	-2.69556	0.00702696	0.5274
ENSMUSG00000029086	Prom1	5	43993620	44102032	314.632	0.250543	0.0929833	2.69449	0.0070496	0.5274
ENSMUSG00000036202	Rif1	2	52072837	52122383	1502.06	-0.251569	0.0933843	-2.69391	0.00706183	0.5274
ENSMUSG00000037526	Atg14	14	47540894	47568434	201.541	-0.264504	0.0981798	-2.69407	0.00705846	0.5274
ENSMUSG00000056313	1810011O10Rik	8	24437180	24438984	188.463	0.269113	0.0999822	2.69161	0.00711086	0.529141
ENSMUSG00000004451	Ralb	1	119470305	119504794	1372.19	0.158938	0.0593115	2.67971	0.00736854	0.529859
ENSMUSG00000014867	Surf4	2	26920040	26933928	3620.88	0.17959	0.0670402	2.67883	0.00738791	0.529859
ENSMUSG00000023505	Cdca3	6	124829547	124833701	908.512	-0.230589	0.0860184	-2.6807	0.00734692	0.529859
ENSMUSG00000026131	Dst	1	33908225	34308661	2386.89	-0.270204	0.100851	-2.67925	0.00737874	0.529859
ENSMUSG00000028560	Usp1	4	98923810	98935543	1778.65	-0.2396	0.0892135	-2.6857	0.0072379	0.529859
ENSMUSG00000030254	Rad18	6	112619850	112696686	347.004	-0.234957	0.0874465	-2.68687	0.00721254	0.529859
ENSMUSG00000034730	Adgrb1	15	74516195	74589465	6.81434	1.41996	0.529263	2.6829	0.00729876	0.529859
ENSMUSG00000038290	Smg6	11	74925823	75164448	856.102	-0.181322	0.0676851	-2.6789	0.00738637	0.529859
ENSMUSG00000052921	Arhgef15	11	68943155	68957480	480.117	0.234484	0.087328	2.68509	0.00725099	0.529859
ENSMUSG00000055884	Fancm	12	65075606	65132058	543.04	-0.194079	0.0724693	-2.67808	0.00740451	0.529859
ENSMUSG00000056014	A430033K04Rik	5	138622859	138652414	186.026	-0.326617	0.121936	-2.67859	0.00739333	0.529859
ENSMUSG00000062031	Athl1	7	140941391	140947664	300.842	0.28801	0.107401	2.68165	0.00732606	0.529859
ENSMUSG00000072774	Zfp951	5	104813169	104860070	69.1803	0.522083	0.194357	2.6862	0.00722695	0.529859
ENSMUSG00000078899	Gm4631	2	175321955	175338197	606.858	-0.369638	0.137821	-2.68202	0.00731789	0.529859
ENSMUSG00000034593	Myo5a	9	75071015	75223688	971.167	-0.185954	0.0695374	-2.67415	0.00749187	0.533189
ENSMUSG00000070047	Fat1	8	44935447	45052257	3529.87	-0.229181	0.085694	-2.67441	0.00748598	0.533189
ENSMUSG00000034684	Sema3f	9	107681500	107710475	318.105	0.352736	0.13202	2.67185	0.00754354	0.535407
ENSMUSG00000019961	Tmpo	10	91147571	91171582	4785.05	-0.123066	0.0461112	-2.6689	0.00761005	0.53576
ENSMUSG00000029359	Tesc	5	118027743	118061878	76.0447	0.506315	0.189703	2.66898	0.00760815	0.53576
ENSMUSG00000037846	Rtkn2	10	67979570	68059740	118.888	-0.355745	0.133293	-2.6689	0.00760993	0.53576
ENSMUSG00000069833	Ahnak	19	8989284	9076919	3437.32	-0.254239	0.0953552	-2.66623	0.0076707	0.537134
ENSMUSG00000097532	Gm4349	3	95427671	95431087	13.7534	-0.889209	0.333482	-2.66644	0.00766591	0.537134
ENSMUSG00000048249	Crebrf	17	26715650	26776635	376.451	-0.238536	0.089526	-2.66443	0.00771192	0.538577
ENSMUSG00000090066	1110002E22Rik	3	138065052	138081506	1502.83	-0.258151	0.0969247	-2.66341	0.00773522	0.538763
ENSMUSG00000003452	Bicd1	6	149408886	149563329	245.098	-0.294625	0.110923	-2.65611	0.00790472	0.540906
ENSMUSG00000003500	Impdh1	6	29200434	29216364	490.886	0.316766	0.120249	2.63426	0.00843199	0.540906
ENSMUSG00000005233	Spc25	2	69193895	69206194	771.797	-0.214226	0.0813831	-2.63231	0.00848054	0.540906
ENSMUSG00000019303	Psmc3ip	11	101091823	101095436	119.199	-0.385824	0.14532	-2.655	0.00793086	0.540906
ENSMUSG00000020023	Tmcc3	10	94311949	94590956	437.008	0.189876	0.0716964	2.64833	0.00808914	0.540906
ENSMUSG00000020101	Vsir	10	60346851	60372684	112.185	0.455151	0.173064	2.62996	0.00853946	0.540906
ENSMUSG00000020290	Xpo1	11	23256041	23298249	4741.35	-0.176204	0.066795	-2.63799	0.00834001	0.540906
ENSMUSG00000020444	Guk1	11	59183875	59192212	250.654	0.363485	0.137293	2.64752	0.00810856	0.540906
ENSMUSG00000021775	Nr1d2	14	18204054	18239127	572.14	-0.201237	0.0763891	-2.63436	0.00842949	0.540906
ENSMUSG00000022034	Esco2	14	65819038	65833994	613.945	-0.322381	0.122644	-2.6286	0.00857364	0.540906
ENSMUSG00000024427	Spry4	18	38586268	38601268	327.435	0.350867	0.133416	2.62988	0.00854149	0.540906
ENSMUSG00000025877	Hk3	13	55005985	55021385	18.4324	0.845198	0.317675	2.66058	0.00780073	0.540906
ENSMUSG00000027198	Ext2	2	93661028	93822568	1125.64	0.243954	0.0927785	2.62942	0.00855296	0.540906
ENSMUSG00000027242	Wdr76	2	121506723	121544860	455.671	-0.232663	0.0875995	-2.65599	0.00790761	0.540906
ENSMUSG00000027371	Fahd2a	2	127436215	127444565	99.8857	0.364993	0.138395	2.63733	0.0083561	0.540906
ENSMUSG00000027642	Rpn2	2	157279017	157326319	2723.37	0.163837	0.0619595	2.64425	0.0081871	0.540906
ENSMUSG00000027875	Hmgcs2	3	98280435	98310738	291.475	0.319607	0.12074	2.64707	0.00811915	0.540906
ENSMUSG00000029163	Emilin1	5	30913402	30921277	2389.96	0.339801	0.128905	2.63607	0.00838732	0.540906
ENSMUSG00000029253	Cenpc1	5	86012024	86065583	798.001	-0.240127	0.0903065	-2.65902	0.00783687	0.540906
ENSMUSG00000030787	Lyve1	7	110850607	110863239	193.982	0.468987	0.178037	2.63421	0.00843334	0.540906
ENSMUSG00000031340	Gabre	X	72255999	72274803	150.067	-0.338216	0.127662	-2.64932	0.0080655	0.540906
ENSMUSG00000032554	Trf	9	103204001	103230444	270.043	0.430854	0.163069	2.64217	0.00823772	0.540906
ENSMUSG00000034557	Zfyve9	4	108637466	108780798	800.915	-0.169436	0.0642483	-2.6372	0.00835935	0.540906
ENSMUSG00000036450	Hif1an	19	44562850	44576274	1642.16	0.217541	0.0821767	2.64724	0.00811514	0.540906
ENSMUSG00000037236	Matr3	18	35562146	35593835	6290.09	-0.183335	0.0692658	-2.64683	0.00812503	0.540906
ENSMUSG00000037795	N4bp2	5	65763521	65830108	2217.84	-0.200231	0.0755449	-2.65049	0.00803743	0.540906
ENSMUSG00000039737	Prkrip1	5	136178127	136198963	213.636	-0.308723	0.117286	-2.63222	0.00848292	0.540906
ENSMUSG00000040659	Efhd2	4	141858142	141874920	1046.72	0.20032	0.0753863	2.65725	0.00787814	0.540906
ENSMUSG00000044906	4930503L19Rik	18	70452212	70472509	394.324	-0.219069	0.0828939	-2.64276	0.00822326	0.540906
ENSMUSG00000059839	Zfp874b	13	67471514	67484225	127.073	-0.322248	0.12157	-2.65071	0.0080322	0.540906
ENSMUSG00000063659	Zbtb18	1	177442351	177450764	788.852	-0.180792	0.0684584	-2.6409	0.00826868	0.540906
ENSMUSG00000066543	Rpl17-ps9	7	36118274	36118828	2.88027	2.25281	0.854205	2.63732	0.00835642	0.540906
ENSMUSG00000069729	Arid1b	17	4994332	5347656	1179.3	-0.13683	0.0520004	-2.63133	0.00850526	0.540906
ENSMUSG00000070643	Sox13	1	133382303	133424377	296.416	0.19714	0.0749275	2.63107	0.00851165	0.540906
ENSMUSG00000079065	BC005561	5	104508352	104522611	338.051	-0.341519	0.129505	-2.6371	0.00836176	0.540906
ENSMUSG00000079654	Prrt4	6	29169232	29179584	71.3936	0.524047	0.197458	2.65397	0.00795515	0.540906
ENSMUSG00000082016	Pgam1-ps2	7	27469771	27470535	84.8498	1.33576	0.50752	2.63193	0.00849003	0.540906
ENSMUSG00000086583	Gm15500	7	114705217	114706235	7623.44	-0.157293	0.059232	-2.65555	0.00791799	0.540906
ENSMUSG00000022817	Itgb5	16	33829665	33949153	1831.04	0.262169	0.099408	2.6373	0.0083569	0.540906
ENSMUSG00000001555	Fkbp10	11	100415697	100424824	1881.97	0.235317	0.0899211	2.61693	0.00887247	0.547478
ENSMUSG00000018169	Mfng	15	78755882	78773475	95.0779	0.478444	0.182756	2.61794	0.00884627	0.547478
ENSMUSG00000020520	Galnt10	11	57645442	57787514	507.355	0.23532	0.0900551	2.61307	0.00897326	0.547478
ENSMUSG00000024056	Ndc80	17	71496100	71526857	619.202	-0.262527	0.100321	-2.61687	0.00887389	0.547478
ENSMUSG00000026196	Bard1	1	71027498	71103146	345.958	-0.22109	0.0844696	-2.61739	0.00886038	0.547478
ENSMUSG00000026779	Mastl	2	23115606	23156024	466.628	-0.241877	0.0924871	-2.61525	0.00891625	0.547478
ENSMUSG00000031662	Snx20	8	88626563	88636128	13.1094	1.01944	0.390239	2.61235	0.00899223	0.547478
ENSMUSG00000034570	Inpp5j	11	3494375	3504821	270.722	0.351308	0.134413	2.61366	0.00895792	0.547478
ENSMUSG00000037876	Jmjd1c	10	67096125	67256326	2012.64	-0.205869	0.0786913	-2.61616	0.00889261	0.547478
ENSMUSG00000039298	Cdk5rap2	4	70216856	70410443	1096.57	-0.150129	0.0574514	-2.61315	0.00897128	0.547478
ENSMUSG00000040722	Scamp5	9	57441328	57468024	238.321	0.315267	0.120579	2.6146	0.00893309	0.547478
ENSMUSG00000054237	Fra10ac1	19	38188481	38224138	225.209	-0.367987	0.140663	-2.61609	0.0088943	0.547478
ENSMUSG00000056394	Lig1	7	13277283	13311433	1471.73	-0.167373	0.0639655	-2.61661	0.00888074	0.547478
ENSMUSG00000073418	C4b	17	34728380	34743882	8.31699	1.31057	0.500378	2.61915	0.00881483	0.547478
ENSMUSG00000046598	Bdh1	16	31422280	31458901	137.722	0.317725	0.121181	2.6219	0.0087442	0.547478
ENSMUSG00000029344	Tpst2	5	112276691	112315361	217.829	0.256246	0.0981862	2.60979	0.00905974	0.549435
ENSMUSG00000048285	Frmd6	12	70825514	70902232	1026.6	0.157562	0.0603791	2.60954	0.00906644	0.549435
ENSMUSG00000056612	Ppp1r14b	19	6975048	6977324	949.315	0.268347	0.102875	2.60847	0.0090949	0.549883
ENSMUSG00000021707	Dhfr	13	92354783	92389053	569.229	-0.213475	0.0819597	-2.60464	0.00919713	0.554781
ENSMUSG00000024150	Mcfd2	17	87254658	87265935	750.526	0.164765	0.0632981	2.603	0.00924117	0.556153
ENSMUSG00000018909	Arrb1	7	99535466	99606771	1119.14	0.169888	0.0653387	2.6001	0.00931953	0.559579
ENSMUSG00000047248	C2cd3	7	100372233	100470152	875.979	-0.156962	0.0604	-2.59871	0.0093574	0.560564
ENSMUSG00000040943	Tet2	3	133463679	133545139	1224.56	-0.271776	0.104657	-2.59682	0.00940921	0.562378
ENSMUSG00000000317	Bcl6b	11	70224128	70229798	501.38	0.17004	0.0655486	2.5941	0.00948392	0.563584
ENSMUSG00000000861	Bcl11a	11	24078056	24174123	602.271	-0.278452	0.10793	-2.57992	0.00988224	0.563584
ENSMUSG00000002458	Rgs19	2	181688419	181693977	262.633	0.210611	0.0814181	2.58679	0.00968746	0.563584
ENSMUSG00000002808	Epdr1	13	19591709	19619830	343.513	0.274045	0.106253	2.57916	0.0099041	0.563584
ENSMUSG00000003282	Plag1	4	3900996	3938423	339.187	-0.248617	0.0960882	-2.58738	0.00967078	0.563584
ENSMUSG00000010142	Tnfrsf13b	11	61126755	61149372	27.1518	0.753571	0.290831	2.5911	0.00956702	0.563584
ENSMUSG00000016256	Ctsz	2	174427493	174439039	741.562	0.157474	0.0607386	2.59265	0.0095241	0.563584
ENSMUSG00000020176	Grb10	11	11930508	12038683	28302.1	-0.0690381	0.0266563	-2.58994	0.00959927	0.563584
ENSMUSG00000021488	Nsd1	13	55209782	55318325	3989.24	-0.18849	0.0728937	-2.58582	0.00971482	0.563584
ENSMUSG00000021939	Ctsb	14	63122462	63145919	4099.61	0.168929	0.0654039	2.58286	0.00979856	0.563584
ENSMUSG00000022066	Gm21685	14	69555424	69585520	814.624	0.212859	0.0821627	2.5907	0.00957821	0.563584
ENSMUSG00000023009	Nckap5l	15	99422035	99457748	688.994	0.214653	0.0831463	2.58163	0.00983338	0.563584
ENSMUSG00000024777	Ppp2r5b	19	6227765	6235872	377.862	0.336404	0.130423	2.57933	0.00989918	0.563584
ENSMUSG00000029063	Nadk	4	155562378	155591001	738.264	0.215074	0.0833605	2.58005	0.00987868	0.563584
ENSMUSG00000029108	Pcdh7	5	57717967	58133230	2822.78	-0.131239	0.0505907	-2.59414	0.00948281	0.563584
ENSMUSG00000029599	Ddx54	5	120612739	120628592	893.045	0.242115	0.0938655	2.57938	0.00989778	0.563584
ENSMUSG00000030835	Nomo1	7	46033698	46084212	2020.35	0.230423	0.0891923	2.58345	0.0097819	0.563584
ENSMUSG00000033952	Aspm	1	139454772	139494091	1388.47	-0.225457	0.0871604	-2.58669	0.00969018	0.563584
ENSMUSG00000034255	Arhgap27	11	103331497	103363692	216.564	0.358022	0.13865	2.5822	0.00981727	0.563584
ENSMUSG00000048271	Rbm33	5	28317121	28419239	1359.35	-0.15206	0.0588252	-2.58495	0.00973931	0.563584
ENSMUSG00000052812	Atad2b	12	4917404	5044047	646.591	-0.310347	0.120174	-2.58248	0.0098093	0.563584
ENSMUSG00000062510	Nsl1	1	191063012	191086474	213.353	-0.262762	0.101685	-2.58408	0.00976377	0.563584
ENSMUSG00000004655	Aqp1	6	55336432	55348555	613.86	0.266103	0.10329	2.57627	0.00998732	0.564629
ENSMUSG00000024174	Pot1b	17	55652025	55712628	197.723	-0.255944	0.0993436	-2.57635	0.0099849	0.564629
ENSMUSG00000042751	Nmnat2	1	152954993	153119261	37.6786	0.624209	0.242218	2.57705	0.00996467	0.564629
ENSMUSG00000085105	Gm12758	7	34234377	34240207	33.9173	-0.701891	0.272585	-2.57495	0.0100255	0.565566
ENSMUSG00000021552	Gkap1	13	58233351	58274188	365.791	-0.309643	0.120287	-2.57419	0.0100474	0.565579
ENSMUSG00000030058	Copg1	6	87887814	87913595	2871.07	0.1271	0.0494133	2.57219	0.0101058	0.566477
ENSMUSG00000040331	Nsmce4a	7	130532526	130573118	1026.11	-0.169138	0.0657574	-2.57216	0.0101068	0.566477
ENSMUSG00000042156	Dzip1	14	118875520	118925314	438.963	-0.383597	0.149192	-2.57117	0.0101355	0.566872
ENSMUSG00000022257	Laptm4b	15	34238026	34284295	1078.73	0.25667	0.0998793	2.56981	0.0101756	0.567897
ENSMUSG00000001445	Mrpl10	11	97041560	97049213	584.117	0.195458	0.0761268	2.56753	0.0102425	0.568501
ENSMUSG00000020307	Cdc34	10	79682195	79688394	890.042	0.207811	0.0810037	2.56545	0.0103043	0.568501
ENSMUSG00000021276	Cinp	12	110872610	110889145	275.684	-0.232816	0.0907531	-2.56538	0.0103063	0.568501
ENSMUSG00000022174	Dad1	14	54235479	54254104	789.132	0.186033	0.0725684	2.56356	0.0103605	0.568501
ENSMUSG00000038718	Pbx3	2	34171457	34373142	875.372	-0.271812	0.105924	-2.56612	0.0102844	0.568501
ENSMUSG00000063200	Nol7	13	43398376	43402858	706.684	-0.255866	0.0997829	-2.56422	0.0103407	0.568501
ENSMUSG00000078671	Chd2	7	73426638	73541830	1698.34	-0.254534	0.0991185	-2.56798	0.0102294	0.568501
ENSMUSG00000096780	Tmem181b-ps	17	6438524	6467022	268.878	0.26249	0.102379	2.56392	0.0103498	0.568501
ENSMUSG00000020649	Rrm2	12	24708241	24714146	2290.7	-0.178694	0.0698336	-2.55885	0.0105019	0.574376
ENSMUSG00000056888	Glipr1	10	111985448	112002631	19.6554	0.849539	0.332042	2.55853	0.0105116	0.574376
ENSMUSG00000028833	Ncdn	4	126743750	126753438	554.088	0.263643	0.103126	2.5565	0.010573	0.575535
ENSMUSG00000032261	Sh3bgrl2	9	83548327	83638801	480.606	0.200886	0.0785823	2.55638	0.0105768	0.575535
ENSMUSG00000039099	Wdr93	7	79743163	79785950	25.175	0.835203	0.326828	2.55548	0.0106041	0.57582
ENSMUSG00000040204	2810417H13Rik	9	65890237	65903266	1524.95	-0.17521	0.0686248	-2.55316	0.0106751	0.578473
ENSMUSG00000030512	Snrpa1	7	66059003	66074587	596.342	-0.166733	0.0653316	-2.55211	0.0107074	0.579019
ENSMUSG00000032714	Syde1	10	78584503	78591964	742.674	0.197377	0.0773649	2.55125	0.0107337	0.579241
ENSMUSG00000020357	Flt4	11	49609263	49652739	759.891	0.180568	0.0709098	2.54645	0.0108825	0.583212
ENSMUSG00000021360	Gcnt2	13	40859768	40960891	150.708	-0.311262	0.122347	-2.5441	0.0109559	0.583212
ENSMUSG00000026039	Sgol2a	1	57995971	58025899	1134.24	-0.280473	0.110232	-2.5444	0.0109467	0.583212
ENSMUSG00000032353	Tmed3	9	89699205	89705068	412.602	0.191725	0.075344	2.54466	0.0109384	0.583212
ENSMUSG00000032531	Amotl2	9	102716672	102733418	1205.85	0.195055	0.0766112	2.54604	0.0108953	0.583212
ENSMUSG00000042446	Zmym4	4	126861939	126968135	1580.06	-0.181498	0.071265	-2.5468	0.0108715	0.583212
ENSMUSG00000101678	Gm29609	5	31144739	31179911	46.6926	0.790883	0.310986	2.54315	0.0109859	0.583212
ENSMUSG00000022885	St6gal1	16	23224740	23360350	801.503	0.151694	0.0596382	2.54357	0.0109725	0.583212
ENSMUSG00000026820	Ptges2	2	32395896	32405772	263.416	0.330855	0.130154	2.54203	0.0110211	0.583894
ENSMUSG00000042647	Acad12	5	121596775	121618938	107.944	0.490691	0.193131	2.54071	0.0110628	0.584918
ENSMUSG00000058952	Cfi	3	129835884	129875332	47.3985	0.584092	0.230126	2.53814	0.0111444	0.588039
ENSMUSG00000097542	Gm26751	14	55864311	55874735	12.0559	-1.33021	0.524369	-2.53679	0.0111874	0.58912
ENSMUSG00000033880	Lgals3bp	11	118392751	118402092	96.0352	0.489242	0.192981	2.53519	0.0112388	0.590635
ENSMUSG00000001435	Col18a1	10	77052178	77166548	7105.83	0.227203	0.0897759	2.53077	0.0113811	0.592244
ENSMUSG00000001576	Ergic1	17	26561489	26656931	2728.35	0.145834	0.0576493	2.52968	0.0114166	0.592244
ENSMUSG00000016984	Etaa1	11	17938756	17953875	425.824	-0.204817	0.0809778	-2.5293	0.011429	0.592244
ENSMUSG00000023940	Sgol1	17	53674786	53689333	432.342	-0.285794	0.113013	-2.52886	0.0114434	0.592244
ENSMUSG00000025702	2008-03-01	6	116338024	116409540	997.796	0.205674	0.0812306	2.53198	0.0113421	0.592244
ENSMUSG00000031928	Mre11a	9	14784654	14837123	521.807	-0.17785	0.0703212	-2.5291	0.0114354	0.592244
ENSMUSG00000033585	Ndn	7	62346569	62350262	920.006	0.26349	0.104131	2.53036	0.0113944	0.592244
ENSMUSG00000042745	Id1	2	152736251	152737410	377.834	0.330229	0.130596	2.52863	0.0114508	0.592244
ENSMUSG00000090641	Zfp712	13	67038594	67061170	95.1811	-0.425014	0.168129	-2.5279	0.0114748	0.592314
ENSMUSG00000040447	Spns2	11	72451638	72489904	126.4	0.333183	0.131868	2.52664	0.0115159	0.593262
ENSMUSG00000060397	Zfp128	7	12881177	12893422	142.142	-0.28727	0.113753	-2.52537	0.0115575	0.594233
ENSMUSG00000036568	Gltscr1l	17	46798116	46831413	433.458	-0.209086	0.0828287	-2.52431	0.0115924	0.594697
ENSMUSG00000095325	Zfp870	17	32879228	32886083	188.952	-0.249056	0.098686	-2.52372	0.0116121	0.594697
ENSMUSG00000020225	Tmbim4	10	120201590	120224917	243.849	0.310048	0.122988	2.52096	0.0117035	0.594713
ENSMUSG00000020230	Prmt2	10	76207222	76237865	473.026	0.179122	0.0710366	2.52155	0.011684	0.594713
ENSMUSG00000054717	Hmgb2	8	57511907	57515999	4633.15	-0.354908	0.14067	-2.52298	0.0116366	0.594713
ENSMUSG00000058297	Spock2	10	60106219	60135198	234.311	-0.306462	0.121541	-2.52146	0.0116867	0.594713
ENSMUSG00000074793	Hspa12b	2	131127280	131146321	335.9	0.291433	0.115659	2.51976	0.0117434	0.595583
ENSMUSG00000022197	Pdzd2	15	12359711	12739924	806.981	-0.148464	0.0590541	-2.51404	0.0119358	0.599895
ENSMUSG00000026915	Strbp	2	37483228	37703859	1006.23	-0.205997	0.0819457	-2.51382	0.0119432	0.599895
ENSMUSG00000034480	Diaph2	X	129749742	130465834	454.142	-0.291891	0.116031	-2.51562	0.0118824	0.599895
ENSMUSG00000038056	Kmt2c	5	25271798	25498783	1081.81	-0.281362	0.111853	-2.51546	0.0118878	0.599895
ENSMUSG00000047141	Zfp654	16	64780347	64851652	695.285	-0.214939	0.0854656	-2.51492	0.011906	0.599895
ENSMUSG00000005881	Ergic3	2	156008045	156018279	986.291	0.127834	0.0509439	2.5093	0.0120969	0.600163
ENSMUSG00000034297	Med13	11	86267033	86357602	1679.06	-0.218686	0.0871853	-2.50829	0.0121319	0.600163
ENSMUSG00000040152	Thbs1	2	118111876	118127133	4353.9	0.267873	0.106791	2.50837	0.0121289	0.600163
ENSMUSG00000044352	Sowaha	11	53476573	53480274	7.7157	1.6633	0.662064	2.51229	0.0119949	0.600163
ENSMUSG00000060244	Alyref2	1	171503478	171504750	89.1687	-0.368879	0.147049	-2.50854	0.0121231	0.600163
ENSMUSG00000079022	Col22a1	15	71795795	72034227	42.4725	0.593775	0.236499	2.51069	0.0120495	0.600163
ENSMUSG00000103467	Gm38245	1	189913339	189915959	10.1205	-1.16165	0.463128	-2.50827	0.0121324	0.600163
ENSMUSG00000022756	Slc7a4	16	17572018	17576998	71.7633	0.655826	0.261449	2.50843	0.0121271	0.600163
ENSMUSG00000079484	Phyhd1	2	30266203	30282149	63.3146	0.562864	0.224757	2.50432	0.0122686	0.605754
ENSMUSG00000056917	Sipa1	19	5651185	5663707	590.806	0.241398	0.0964208	2.50359	0.0122942	0.60587
ENSMUSG00000004266	Ptpn6	6	124720707	124738714	62.64	0.487439	0.195197	2.49716	0.0125192	0.610062
ENSMUSG00000015957	Wnt11	7	98835112	98855195	206.085	0.333754	0.133738	2.49558	0.0125752	0.610062
ENSMUSG00000030878	Cdr2	7	120957036	120982312	510.233	0.157304	0.0629968	2.49702	0.0125242	0.610062
ENSMUSG00000033066	Gas7	11	67455437	67688990	586.066	0.162891	0.0651749	2.49929	0.0124444	0.610062
ENSMUSG00000040857	Erf	7	25242561	25250761	1129.78	0.153282	0.0613688	2.49773	0.0124993	0.610062
ENSMUSG00000041025	Iffo2	4	139530548	139620382	561.171	0.187692	0.0752416	2.49452	0.0126128	0.610062
ENSMUSG00000041328	Pcf11	7	92643543	92669934	1120.6	-0.198997	0.0795971	-2.50005	0.0124174	0.610062
ENSMUSG00000063450	Syne2	12	75818134	76110926	1415.44	-0.294286	0.117906	-2.49593	0.0125626	0.610062
ENSMUSG00000092167	Gm3696	14	7083208	7100621	28.7167	0.797172	0.319363	2.49613	0.0125556	0.610062
ENSMUSG00000095463	Entpd4	14	69337174	69367270	1493.67	0.134153	0.0537669	2.49508	0.0125929	0.610062
ENSMUSG00000001098	Kctd10	5	114363567	114380508	1651.97	0.196735	0.0790431	2.48896	0.0128116	0.61109
ENSMUSG00000020248	Nfyb	10	82748701	82764144	497.932	-0.179352	0.071995	-2.49117	0.0127322	0.61109
ENSMUSG00000020253	Ppm1m	9	106194172	106199746	251.757	0.348833	0.140203	2.48806	0.0128443	0.61109
ENSMUSG00000025586	Cpeb1	7	81347026	81455465	60.1139	0.420179	0.168919	2.48747	0.0128657	0.61109
ENSMUSG00000026437	Cdk18	1	132112237	132139684	103.479	0.403901	0.162397	2.48712	0.0128783	0.61109
ENSMUSG00000028413	B4galt1	4	40804602	40854005	1669.19	0.113531	0.0456163	2.48883	0.0128165	0.61109
ENSMUSG00000031229	Atrx	X	105797615	105929403	5259.81	-0.314488	0.126464	-2.48678	0.0128904	0.61109
ENSMUSG00000050796	B3galt6	4	155989466	155992649	120.585	0.320705	0.128682	2.49222	0.0126946	0.61109
ENSMUSG00000069763	Tmem100	11	90030348	90036508	123.319	-0.334003	0.134313	-2.48676	0.0128914	0.61109
ENSMUSG00000095403	Gm21092	8	20567597	20582771	97.4343	-0.372294	0.149339	-2.49295	0.0126686	0.61109
ENSMUSG00000096862	Gm13301	4	42216908	42235604	22.3005	-0.849721	0.341136	-2.49086	0.0127435	0.61109
ENSMUSG00000038535	Zfp280d	9	72274860	72363777	779.346	-0.238975	0.0961908	-2.48439	0.0129775	0.611824
ENSMUSG00000053641	Dennd4a	9	64811340	64919667	449.672	-0.209787	0.0844262	-2.48486	0.0129603	0.611824
ENSMUSG00000058729	Lin9	1	180641150	180690694	365.165	-0.267131	0.107552	-2.48375	0.0130006	0.611824
ENSMUSG00000064125	Prr36	8	4209543	4217459	28.869	-1.0587	0.425931	-2.4856	0.0129333	0.611824
ENSMUSG00000025810	Nrp1	8	128358604	128503363	3013.61	0.0922883	0.0371859	2.48181	0.0130717	0.611862
ENSMUSG00000027778	Ift80	3	68892499	69004570	426.248	-0.185316	0.0746492	-2.48249	0.0130468	0.611862
ENSMUSG00000037411	Serpine1	5	137061504	137072268	140.227	0.383702	0.154603	2.48186	0.0130699	0.611862
ENSMUSG00000037416	Dmxl1	18	49832670	49965473	1201.8	-0.20048	0.0808097	-2.48089	0.0131053	0.612341
ENSMUSG00000017969	Ptgis	2	167191805	167240604	338.006	0.328439	0.132454	2.47964	0.0131514	0.613395
ENSMUSG00000049313	Sorl1	9	41964720	42124297	693.126	0.226817	0.0915042	2.47876	0.0131838	0.613812
ENSMUSG00000018593	Sparc	11	55394500	55420080	17224.3	0.10872	0.0439398	2.4743	0.0133498	0.616241
ENSMUSG00000028212	Ccne2	4	11191351	11204779	793.246	-0.253732	0.102505	-2.47532	0.0133118	0.616241
ENSMUSG00000039396	Neil3	8	53586867	53639065	342.323	-0.297754	0.12026	-2.47592	0.0132893	0.616241
ENSMUSG00000041298	Katnal1	5	148871584	148929320	548.821	-0.196453	0.0793898	-2.47454	0.0133409	0.616241
ENSMUSG00000057133	Chd6	2	160946978	161109075	1461.12	-0.191004	0.0771999	-2.47415	0.0133554	0.616241
ENSMUSG00000059586	Nsmce2	15	59374198	59601683	540.744	-0.266605	0.107782	-2.47356	0.0133776	0.616241
ENSMUSG00000000409	Lck	4	129548344	129573641	38.8741	0.554964	0.224594	2.47097	0.0134748	0.618827
ENSMUSG00000019461	Plscr3	11	69846376	69852058	766.287	0.164738	0.0666741	2.4708	0.0134811	0.618827
ENSMUSG00000030166	Rad52	6	119902698	119922828	171.228	-0.276922	0.112107	-2.47015	0.0135056	0.618866
ENSMUSG00000034908	Sidt2	9	45937857	45955247	1280.47	0.192992	0.0781927	2.46816	0.0135809	0.62014
ENSMUSG00000057378	Ryr3	2	112631355	113217096	431.526	-0.2844	0.115223	-2.46827	0.0135769	0.62014
ENSMUSG00000006931	P3h4	11	100408456	100414836	602.437	0.34031	0.137989	2.46621	0.013655	0.622436
ENSMUSG00000030056	Isy1	6	87814269	87838798	347.451	-0.203911	0.0827115	-2.46532	0.013689	0.622897
ENSMUSG00000027323	Rad51	2	119112793	119147445	447.718	-0.213324	0.0866608	-2.46159	0.0138322	0.623976
ENSMUSG00000029851	Tcaf2	6	42623016	42645254	124.741	0.336051	0.136453	2.46276	0.0137873	0.623976
ENSMUSG00000032028	Nxpe2	9	48318006	48353454	26.1771	0.762071	0.309371	2.46329	0.0137667	0.623976
ENSMUSG00000047534	Mis18bp1	12	65132734	65172604	841.264	-0.313894	0.12747	-2.46249	0.0137975	0.623976
ENSMUSG00000058569	Tmed9	13	55593135	55597663	1238.54	0.274987	0.111689	2.46207	0.0138137	0.623976
ENSMUSG00000023912	Slc25a27	17	43641900	43667015	109.736	-0.351819	0.143115	-2.45829	0.0139601	0.625869
ENSMUSG00000028830	AU040320	4	126753544	126870070	817.769	0.195337	0.0794885	2.45742	0.0139939	0.625869
ENSMUSG00000032892	Rangrf	11	68972484	68975185	190.327	0.361396	0.146987	2.45869	0.0139446	0.625869
ENSMUSG00000036257	Pnpla8	12	44221370	44312343	1192	-0.147098	0.0598137	-2.45927	0.0139221	0.625869
ENSMUSG00000059743	Fdps	3	89093588	89101959	527.211	0.237678	0.0967003	2.45788	0.013976	0.625869
ENSMUSG00000001228	Uhrf1	17	56303321	56323486	1778.66	-0.124231	0.0506335	-2.45354	0.0141458	0.626835
ENSMUSG00000005672	Kit	5	75574916	75656722	488.53	-0.164758	0.0670877	-2.45585	0.014055	0.626835
ENSMUSG00000006782	Cnp	11	100574904	100591729	171.14	0.423638	0.172583	2.4547	0.0141004	0.626835
ENSMUSG00000027879	Sec22b	3	97901190	97923276	1009.22	0.165697	0.0675134	2.45429	0.0141163	0.626835
ENSMUSG00000036966	Spryd3	15	102116528	102136234	270.098	0.297257	0.12109	2.45485	0.0140944	0.626835
ENSMUSG00000074749	Kiz	2	146855864	146970097	319.706	-0.27488	0.11205	-2.45319	0.0141595	0.626835
ENSMUSG00000025854	Fam20c	5	138754514	138810077	203.399	0.326823	0.133588	2.4465	0.0144251	0.628349
ENSMUSG00000026743	Mllt10	2	18055237	18212388	1013.18	-0.188709	0.0770632	-2.44876	0.014335	0.628349
ENSMUSG00000028037	Ifi44	3	151730922	151749960	24.8563	1.18543	0.483951	2.44948	0.0143061	0.628349
ENSMUSG00000041147	Brca2	5	150522630	150570329	601.801	-0.283084	0.115656	-2.44763	0.01438	0.628349
ENSMUSG00000056054	S100a8	3	90668978	90670035	11.6515	1.3967	0.57096	2.44624	0.0144357	0.628349
ENSMUSG00000056608	Chd9	8	90828352	91054516	1053.52	-0.242699	0.0990066	-2.45135	0.0142323	0.628349
ENSMUSG00000071337	Tia1	6	86404219	86433405	2679.87	-0.165812	0.0676574	-2.45076	0.0142554	0.628349
ENSMUSG00000080875	Gm7332	5	9260935	9261388	21.9211	-0.89204	0.364048	-2.45033	0.0142724	0.628349
ENSMUSG00000089832	Shkbp1	7	27342133	27356019	297.557	0.331692	0.135611	2.4459	0.0144492	0.628349
ENSMUSG00000090100	Ttbk2	2	120732816	120850604	662.278	-0.219652	0.0898069	-2.44583	0.0144521	0.628349
ENSMUSG00000099250	Rn7s2	12	69361182	69361481	60.3254	1.43947	0.58858	2.44567	0.0144583	0.628349
ENSMUSG00000074968	Ano3	2	110655201	110950923	26.5461	0.773708	0.316625	2.44361	0.0145412	0.630899
ENSMUSG00000004328	Hif3a	7	17031507	17062427	2228.03	-0.179766	0.0736171	-2.44191	0.0146099	0.631311
ENSMUSG00000005886	Ncoa2	1	13139105	13374083	1620.26	-0.134258	0.0550044	-2.44086	0.0146522	0.631311
ENSMUSG00000022367	Has2	15	56665627	56694539	288.229	0.302445	0.123973	2.4396	0.0147037	0.631311
ENSMUSG00000027890	Gstm4	3	108040408	108044894	96.5155	0.36482	0.149461	2.44091	0.0146501	0.631311
ENSMUSG00000032966	Fkbp1a	2	151542483	151561692	5094.72	0.13121	0.0537921	2.4392	0.0147199	0.631311
ENSMUSG00000042246	Tmc7	7	118535841	118584736	93.6607	0.446306	0.182905	2.4401	0.0146833	0.631311
ENSMUSG00000095098	Ccdc85b	19	5456789	5457397	68.1363	0.577704	0.236744	2.44021	0.0146788	0.631311
ENSMUSG00000028609	Magoh	4	107879755	107887424	537.458	-0.211876	0.0869397	-2.43705	0.0148076	0.633161
ENSMUSG00000029368	Alb	5	90460897	90476602	15.5408	2.19723	0.901628	2.43696	0.0148115	0.633161
ENSMUSG00000096904	Gm3591	14	6405827	6412482	52.1675	-0.602272	0.247233	-2.43605	0.0148485	0.633707
ENSMUSG00000003402	Prkcsh	9	22003035	22014219	1225.75	0.175427	0.0721445	2.43161	0.0150319	0.633958
ENSMUSG00000004730	Adgre1	17	57358686	57483529	104.608	0.463035	0.190455	2.43121	0.0150486	0.633958
ENSMUSG00000027018	Hat1	2	71388958	71441622	1015.32	-0.168491	0.0692891	-2.4317	0.015028	0.633958
ENSMUSG00000029484	Anxa3	5	96793339	96845966	518.812	0.171158	0.0703581	2.43267	0.014988	0.633958
ENSMUSG00000031134	Rbmx	X	57383530	57393036	1949.11	-0.165329	0.0679883	-2.43172	0.0150271	0.633958
ENSMUSG00000034269	Setd5	6	113077365	113153435	4214.95	-0.172425	0.0709199	-2.43126	0.0150465	0.633958
ENSMUSG00000040631	Dok4	8	94863828	94876330	663.12	0.291689	0.119796	2.43488	0.0148968	0.633958
ENSMUSG00000070034	Sp110	1	85576899	85598817	36.0223	0.64092	0.263405	2.43321	0.0149656	0.633958
ENSMUSG00000025790	Slco3a1	7	74275419	74554780	658.969	0.254895	0.104953	2.42866	0.0151549	0.637408
ENSMUSG00000032558	Nphp3	9	104002544	104153483	317.043	0.230802	0.0950839	2.42735	0.0152096	0.638679
ENSMUSG00000001131	Timp1	X	20870166	20874735	150.371	0.313748	0.129631	2.42032	0.0155068	0.640386
ENSMUSG00000002227	Mov10	3	104794836	104818563	675.799	0.160907	0.0664273	2.4223	0.0154226	0.640386
ENSMUSG00000025104	Hdgfrp3	7	81881251	81934473	1044.42	-0.283058	0.116772	-2.42402	0.0153497	0.640386
ENSMUSG00000027447	Cst3	2	148871722	148875692	1881.72	0.24829	0.102523	2.4218	0.015444	0.640386
ENSMUSG00000028175	Depdc1a	3	159495433	159529955	644.797	-0.238741	0.0986528	-2.42001	0.0155199	0.640386
ENSMUSG00000034258	Mfsd7c	12	85746539	85813585	115.103	0.351845	0.14524	2.4225	0.0154141	0.640386
ENSMUSG00000035958	Tdp2	13	24831679	24842153	437.925	-0.194776	0.0804365	-2.42149	0.0154569	0.640386
ENSMUSG00000048154	Kmt2d	15	98831669	98871204	1417.24	-0.201711	0.0832724	-2.42231	0.0154224	0.640386
ENSMUSG00000074415	2610203C20Rik	9	41327260	41655483	1164.56	-0.391455	0.161628	-2.42195	0.0154376	0.640386
ENSMUSG00000079051	Gm14025	2	129025073	129048172	1.76548	2.85383	1.17677	2.42514	0.0153026	0.640386
ENSMUSG00000105361	AY036118	17	39847113	39848035	56.7089	-2.21661	0.915658	-2.42078	0.0154872	0.640386
ENSMUSG00000025878	Uimc1	13	55027880	55100300	430.11	-0.275678	0.113983	-2.41859	0.0155809	0.641887
ENSMUSG00000018920	Cxcl16	11	70453983	70459984	90.5381	0.374611	0.154979	2.41718	0.0156412	0.643357
ENSMUSG00000070436	Serpinh1	7	99345376	99353239	12961.5	0.138168	0.0572033	2.41539	0.0157186	0.645525
ENSMUSG00000000706	Btn1a1	13	23456992	23465901	107.63	0.409251	0.170101	2.40593	0.0161313	0.646489
ENSMUSG00000001630	Stk38l	6	146724995	146778812	1116.58	0.145522	0.0605063	2.40507	0.0161693	0.646489
ENSMUSG00000003418	St8sia6	2	13651021	13794064	27.8659	-0.739028	0.306997	-2.40728	0.0160717	0.646489
ENSMUSG00000007891	Ctsd	7	142375911	142388038	4643	0.262191	0.109021	2.40494	0.0161749	0.646489
ENSMUSG00000010609	Psen2	1	180227004	180263438	140.144	0.31437	0.130735	2.40464	0.0161883	0.646489
ENSMUSG00000020647	Ncoa1	12	4247363	4477182	909.848	-0.145013	0.060117	-2.41218	0.0158574	0.646489
ENSMUSG00000028572	Hook1	4	95967240	96025413	377.569	-0.193985	0.0805592	-2.40798	0.0160411	0.646489
ENSMUSG00000032743	D430042O09Rik	7	125707888	125874793	667.902	0.194004	0.0804871	2.41037	0.0159365	0.646489
ENSMUSG00000034311	Kif4	X	100625737	100727214	1280.53	-0.209708	0.0869343	-2.41226	0.0158541	0.646489
ENSMUSG00000034807	Colgalt1	8	71610998	71624911	1807.9	0.111459	0.0463622	2.4041	0.0162123	0.646489
ENSMUSG00000035692	Isg15	4	156199424	156200818	10.9693	1.46269	0.608311	2.40451	0.0161943	0.646489
ENSMUSG00000036602	Alx1	10	103007846	103029054	13.812	-1.24914	0.518668	-2.40836	0.0160244	0.646489
ENSMUSG00000037325	Bbs7	3	36573142	36613477	197.32	-0.311781	0.129685	-2.40415	0.0162103	0.646489
ENSMUSG00000037579	Kcnh3	15	99224976	99242817	6.34277	1.30489	0.540781	2.41298	0.0158225	0.646489
ENSMUSG00000047036	Zfp445	9	122851914	122862128	1041.19	-0.164957	0.0685421	-2.40666	0.0160992	0.646489
ENSMUSG00000047888	Tnrc6b	15	80711319	80941086	1837.84	-0.23733	0.0986206	-2.4065	0.0161063	0.646489
ENSMUSG00000055013	Agap1	1	89454806	89897617	1079.67	-0.124581	0.0518045	-2.40483	0.0161802	0.646489
ENSMUSG00000062794	Zfp599	9	22247430	22259895	137.855	-0.319275	0.132535	-2.40898	0.0159972	0.646489
ENSMUSG00000022831	Hcls1	16	36934983	36963212	86.1754	0.364084	0.15082	2.41403	0.015777	0.646489
ENSMUSG00000022529	Zfp263	16	3744093	3750790	398.351	-0.180128	0.0750088	-2.40142	0.0163314	0.648266
ENSMUSG00000026574	Dpt	1	164796644	164824266	169.662	0.34754	0.144693	2.40191	0.0163098	0.648266
ENSMUSG00000028766	Alpl	4	137741733	137796384	59.0857	0.426048	0.177409	2.4015	0.016328	0.648266
ENSMUSG00000030505	Prmt3	7	49778346	49858265	460.836	0.171044	0.0713092	2.39862	0.0164569	0.650284
ENSMUSG00000041237	Pklr	3	89136142	89146784	9.64275	1.34296	0.559674	2.39955	0.0164154	0.650284
ENSMUSG00000078441	Scamp4	10	80602882	80615783	406.653	0.266914	0.111278	2.39862	0.0164569	0.650284
ENSMUSG00000034586	Hid1	11	115347707	115367756	149.678	0.351968	0.146822	2.39724	0.0165192	0.651761
ENSMUSG00000037594	BC022687	12	112808975	112816245	70.5012	0.470976	0.196534	2.39641	0.0165564	0.652242
ENSMUSG00000026004	Kansl1l	1	66719248	66817562	378.085	-0.228526	0.0954031	-2.39537	0.0166037	0.653119
ENSMUSG00000028671	Gale	4	135963727	135968178	115.092	0.382295	0.159675	2.39421	0.0166561	0.654157
ENSMUSG00000034551	Hdx	X	111569931	111697079	156.824	-0.321514	0.134326	-2.39354	0.0166867	0.654157
ENSMUSG00000083929	Gm10600	4	42240639	42242685	6.76178	-1.20369	0.502976	-2.39313	0.0167052	0.654157
ENSMUSG00000042228	Lyn	4	3678115	3813122	358.384	0.207509	0.0867392	2.39233	0.0167419	0.654399
ENSMUSG00000073007	Fam46d	X	107792590	107872909	62.7498	0.435716	0.182163	2.3919	0.0167615	0.654399
ENSMUSG00000019820	Utrn	10	12382188	12861735	2351.01	-0.216813	0.09069	-2.3907	0.0168163	0.654584
ENSMUSG00000032899	Styk1	6	131299142	131353597	9.41206	1.10775	0.463303	2.39098	0.0168037	0.654584
ENSMUSG00000037129	Tmprss13	9	45319100	45347581	4.12954	1.74214	0.72897	2.38986	0.0168548	0.655107
ENSMUSG00000035024	Ncapd3	9	27030175	27095311	758.622	-0.168246	0.0704328	-2.38874	0.016906	0.655147
ENSMUSG00000035671	Zswim4	8	84210678	84237055	421.34	0.161284	0.0675159	2.38883	0.0169022	0.655147
ENSMUSG00000020869	Lrrc59	11	94629767	94645216	2569.6	0.115104	0.0482047	2.38781	0.0169491	0.655842
ENSMUSG00000026977	2007-03-01	2	60209887	60250676	1772.92	-0.136405	0.0571766	-2.38569	0.0170472	0.658269
ENSMUSG00000034522	Zfp395	14	65358676	65398930	1129.04	-0.166518	0.0698083	-2.38536	0.0170622	0.658269
ENSMUSG00000062077	Trim54	5	31116712	31137630	97.5066	0.393021	0.164899	2.38341	0.0171532	0.660804
ENSMUSG00000023051	Tarbp2	15	102518192	102523676	560.369	0.29864	0.125477	2.38004	0.0173109	0.66394
ENSMUSG00000027810	Eif2a	3	58525821	58557501	1254.26	-0.198464	0.0833778	-2.3803	0.0172986	0.66394
ENSMUSG00000040010	Slc7a5	8	121881150	121907694	733.145	0.249071	0.104612	2.38092	0.0172696	0.66394
ENSMUSG00000098318	Lockd	6	134929092	134956798	122.824	-0.371376	0.156078	-2.37943	0.0173394	0.66406
ENSMUSG00000019782	Rwdd1	10	33996555	34019624	769.514	-0.312543	0.131544	-2.37596	0.0175036	0.6645
ENSMUSG00000025246	Tbl1x	X	77511013	77662983	3552.49	-0.151595	0.0637976	-2.37619	0.0174924	0.6645
ENSMUSG00000026288	Inpp5d	1	87620312	87720507	200.051	0.278854	0.117356	2.37614	0.0174949	0.6645
ENSMUSG00000026712	Mrc1	2	14229392	14332057	467.108	0.26492	0.111387	2.37838	0.017389	0.6645
ENSMUSG00000055148	Klf2	8	72319033	72321656	345.423	0.224097	0.0943137	2.37608	0.0174976	0.6645
ENSMUSG00000083111	Gm14421	2	177053516	177056838	60.4487	-0.574702	0.241751	-2.37725	0.0174424	0.6645
ENSMUSG00000027331	Knstrn	2	118814003	118853957	1318.24	-0.19814	0.0835658	-2.37106	0.0177369	0.67223
ENSMUSG00000034412	Tbc1d10a	11	4186789	4215505	91.1302	0.488284	0.205974	2.37061	0.0177587	0.67223
ENSMUSG00000000555	Itga5	15	103344289	103366763	3359.39	0.214032	0.0904351	2.36669	0.0179479	0.673441
ENSMUSG00000002477	Snrpd1	18	10617796	10628230	1251.15	-0.339484	0.143552	-2.36489	0.0180354	0.673441
ENSMUSG00000004668	Abca13	11	9191942	9684259	2.22314	2.66657	1.12652	2.36708	0.017929	0.673441
ENSMUSG00000009566	Fpgs	2	32682609	32704145	196.871	0.244947	0.103559	2.36529	0.0180159	0.673441
ENSMUSG00000015837	Sqstm1	11	50199366	50210827	2095.98	0.178254	0.0754234	2.36338	0.018109	0.673441
ENSMUSG00000020171	Yeats4	10	117215142	117224507	676.555	-0.199438	0.0842162	-2.36816	0.0178767	0.673441
ENSMUSG00000025103	Btbd1	7	81792074	81829431	2487.28	-0.154095	0.0653227	-2.35899	0.0183249	0.673441
ENSMUSG00000025626	Phf6	X	52912266	52956943	712.064	-0.203469	0.0862618	-2.35874	0.0183371	0.673441
ENSMUSG00000027580	Helz2	2	181227615	181242027	257.55	0.287763	0.121948	2.35971	0.018289	0.673441
ENSMUSG00000028926	Cdk14	5	4803391	5420312	976.868	-0.12393	0.0525256	-2.35943	0.0183032	0.673441
ENSMUSG00000030929	Eri2	7	119768679	119794058	384.648	-0.185192	0.0785003	-2.35912	0.0183183	0.673441
ENSMUSG00000034024	Cct2	10	117050998	117063814	4194.45	-0.140449	0.0594293	-2.36329	0.0181133	0.673441
ENSMUSG00000034235	Usp54	14	20548912	20618354	496.717	-0.183867	0.077703	-2.36628	0.017968	0.673441
ENSMUSG00000034906	Ncaph	2	127103809	127133954	962.53	-0.158897	0.0671927	-2.36479	0.0180402	0.673441
ENSMUSG00000037606	Osbpl5	7	143688762	143756985	844.927	0.273726	0.115562	2.36864	0.0178535	0.673441
ENSMUSG00000039474	Wfs1	5	36966104	36989205	682.466	0.234458	0.0992241	2.36291	0.0181319	0.673441
ENSMUSG00000048280	Zfp738	13	67667437	67687071	344.577	-0.285191	0.120488	-2.36696	0.0179351	0.673441
ENSMUSG00000050212	Eva1b	4	126147744	126149875	135.227	0.372651	0.157995	2.35863	0.0183425	0.673441
ENSMUSG00000054199	Gon4l	3	88835231	88910103	1201.46	-0.121336	0.0513902	-2.36107	0.0182223	0.673441
ENSMUSG00000074165	Zfp788	7	41633203	41651530	264.36	-0.261719	0.110912	-2.35969	0.0182902	0.673441
ENSMUSG00000080316	Spaca6	17	17830719	17843009	702.536	-0.204913	0.0868894	-2.35832	0.0183579	0.673441
ENSMUSG00000081051	Gm15427	1	95498621	95499151	48.7385	-0.46314	0.19617	-2.36091	0.0182302	0.673441
ENSMUSG00000027699	Ect2	3	27097222	27153878	1487.07	-0.14504	0.0615172	-2.35771	0.018388	0.673598
ENSMUSG00000020087	Tysnd1	10	61695514	61702773	207.54	0.313094	0.133108	2.35218	0.018664	0.673718
ENSMUSG00000025534	Gusb	5	129989011	130003049	825.704	0.22675	0.0964108	2.35191	0.0186772	0.673718
ENSMUSG00000027823	Gmps	3	63976106	64022579	2021.26	-0.122255	0.052	-2.35107	0.0187197	0.673718
ENSMUSG00000029664	Tfpi2	6	3962595	3988919	54.9445	0.460588	0.195872	2.35147	0.0186992	0.673718
ENSMUSG00000031503	Col4a2	8	11312805	11449287	9675.9	0.153841	0.0654073	2.35205	0.0186704	0.673718
ENSMUSG00000031841	Cdh13	8	118283733	119324921	862.905	-0.222554	0.094633	-2.35176	0.0186848	0.673718
ENSMUSG00000049878	Rlf	4	121145373	121215084	1145.69	-0.165078	0.0701778	-2.35228	0.0186586	0.673718
ENSMUSG00000053644	Aldh7a1	18	56509687	56572951	1046.5	0.104371	0.0443402	2.35386	0.0185796	0.673718
ENSMUSG00000058672	Tubb2a	13	34074301	34078008	908.742	0.309474	0.131639	2.35093	0.0187266	0.673718
ENSMUSG00000061607	Mdc1	17	35841515	35859670	2829.88	-0.261537	0.111074	-2.35462	0.0185416	0.673718
ENSMUSG00000082035	Rpl17-ps8	X	96484859	96485479	97.6241	-0.383148	0.162718	-2.35468	0.0185388	0.673718
ENSMUSG00000022816	Fstl1	16	37776873	37836514	15983.6	0.11938	0.0506717	2.35596	0.0184751	0.673718
ENSMUSG00000050520	Cldn8	16	88560828	88563183	3.16955	-2.9569	1.25573	-2.35473	0.0185362	0.673718
ENSMUSG00000006678	Pola1	X	93304767	93632155	740.913	-0.209969	0.0893922	-2.34885	0.0188313	0.674748
ENSMUSG00000008036	Ap2s1	7	16738410	16749294	626.413	0.298042	0.126925	2.34817	0.0188659	0.674748
ENSMUSG00000020212	Mdm1	10	118141787	118168997	228.931	-0.261275	0.111285	-2.34781	0.0188844	0.674748
ENSMUSG00000032411	Tfdp2	9	96196275	96323646	798.459	-0.150912	0.0642668	-2.34821	0.0188641	0.674748
ENSMUSG00000037725	Ckap2	8	22168160	22185819	779.831	-0.195423	0.0831849	-2.34926	0.0188107	0.674748
ENSMUSG00000024013	Fgd2	17	29360914	29379660	22.9899	0.860951	0.366942	2.34629	0.0189614	0.676574
ENSMUSG00000074994	Qser1	2	104754795	104816696	2074.66	-0.244611	0.104305	-2.34515	0.0190194	0.67772
ENSMUSG00000029924	Slc37a3	6	39334773	39377675	860.777	0.125291	0.0534535	2.34392	0.0190821	0.679028
ENSMUSG00000005142	Man2b1	8	85083270	85098282	874.295	0.212471	0.0906927	2.34275	0.0191421	0.679309
ENSMUSG00000031937	Vstm5	9	15239045	15259393	33.6054	0.527433	0.22513	2.34279	0.0191402	0.679309
ENSMUSG00000000579	Dynlt1c	17	6601671	6609774	248.617	-0.253976	0.108499	-2.34082	0.0192412	0.681901
ENSMUSG00000022040	Ephx2	14	66084377	66124500	331.444	0.285882	0.12227	2.33812	0.0193811	0.682512
ENSMUSG00000024795	Kif20b	19	34922358	34975731	974.888	-0.298182	0.127594	-2.33696	0.0194414	0.682512
ENSMUSG00000025758	Plk4	3	40800019	40816883	898.854	-0.152641	0.0652923	-2.3378	0.0193975	0.682512
ENSMUSG00000027342	Pcna	2	132249162	132253314	2142.92	-0.115829	0.0495271	-2.3387	0.019351	0.682512
ENSMUSG00000033788	Dysf	6	84008590	84211060	814.344	0.257607	0.110176	2.33813	0.0193803	0.682512
ENSMUSG00000047342	Zfp286	11	62752577	62789462	150.949	-0.283353	0.121157	-2.33872	0.0193499	0.682512
ENSMUSG00000051853	Arf3	15	98737621	98763214	2129.46	0.121855	0.0521338	2.33736	0.0194206	0.682512
ENSMUSG00000016559	H3f3b	11	116021912	116027962	5473.6	-0.153894	0.0658759	-2.33612	0.0194849	0.683121
ENSMUSG00000024677	Ms4a6b	19	11516512	11531256	41.2184	0.541354	0.232176	2.33166	0.0197187	0.683898
ENSMUSG00000025140	Pycr1	11	120635712	120643769	198.384	0.265728	0.113936	2.33226	0.0196868	0.683898
ENSMUSG00000025579	Gaa	11	119267887	119285454	2385.64	0.255071	0.109456	2.33034	0.0197881	0.683898
ENSMUSG00000026021	Sumo1	1	59586558	59670834	1233.39	-0.139723	0.0600278	-2.32763	0.0199316	0.683898
ENSMUSG00000027111	Itga6	2	71745616	71858416	5629.99	0.186213	0.0800642	2.3258	0.0200292	0.683898
ENSMUSG00000030177	Ccdc77	6	120324323	120364374	399.505	-0.238755	0.102393	-2.33176	0.0197135	0.683898
ENSMUSG00000030592	Ryr1	7	29003344	29125179	19.6526	1.06356	0.455738	2.33371	0.0196109	0.683898
ENSMUSG00000031431	Tsc22d3	X	140539528	140600659	1226.08	0.258333	0.110748	2.33262	0.0196681	0.683898
ENSMUSG00000031822	Gse1	8	120228456	120581390	1250.79	-0.137318	0.0589103	-2.33097	0.0197549	0.683898
ENSMUSG00000035293	G2e3	12	51348061	51376986	896.275	-0.141257	0.0605209	-2.33402	0.0195946	0.683898
ENSMUSG00000037486	Asxl2	12	3426857	3506852	1052.62	-0.195354	0.083923	-2.32778	0.019924	0.683898
ENSMUSG00000040209	Zfp704	3	9427020	9610085	1960.28	-0.177417	0.0760991	-2.33139	0.0197325	0.683898
ENSMUSG00000040865	Ino80d	1	62958418	63114667	802.062	-0.20548	0.0883278	-2.32633	0.0200008	0.683898
ENSMUSG00000042644	Itpr3	17	27057304	27122223	333.032	0.227953	0.0978791	2.32893	0.0198629	0.683898
ENSMUSG00000046056	Sbsn	7	30751471	30756134	47.656	-0.593895	0.255216	-2.32703	0.0199636	0.683898
ENSMUSG00000078894	2210418O10Rik	2	176226569	176240328	90.3589	-4.24059	1.82114	-2.32853	0.0198838	0.683898
ENSMUSG00000094076	Gm4767	10	81812186	81826490	15.9446	0.914924	0.393385	2.32577	0.0200307	0.683898
ENSMUSG00000095253	Zfp799	17	32815449	32830261	490.62	-0.179426	0.0769169	-2.33273	0.0196625	0.683898
ENSMUSG00000095937	Gm12671	4	91851668	91852669	242.723	-5.47573	2.35261	-2.32751	0.0199382	0.683898
ENSMUSG00000104621	Gm43185	3	152250029	152252803	291.381	-0.265787	0.114245	-2.32646	0.019994	0.683898
ENSMUSG00000021550	2210016F16Rik	13	58380046	58385225	333.441	0.223413	0.0961391	2.32386	0.0201332	0.683967
ENSMUSG00000027605	Acss2	2	155517948	155585724	244.948	0.2762	0.118802	2.32488	0.0200783	0.683967
ENSMUSG00000040929	Rfx3	19	27761721	28011166	371.628	-0.218297	0.0939406	-2.32378	0.0201375	0.683967
ENSMUSG00000041115	Iqsec2	X	152144268	152225236	461.107	0.166088	0.0714561	2.32434	0.0201075	0.683967
ENSMUSG00000038984	Tspyl5	15	33683876	33687883	279.394	0.20182	0.0868798	2.32298	0.02018	0.684523
ENSMUSG00000041797	Abca9	11	110100749	110168196	233.006	0.24708	0.106522	2.31952	0.0203669	0.689966
ENSMUSG00000026675	Hsd17b7	1	169949535	169969241	776.123	0.215012	0.0927542	2.31808	0.0204448	0.691706
ENSMUSG00000001270	Ckb	12	111669355	111672338	1058.41	0.323634	0.139983	2.31195	0.0207807	0.692661
ENSMUSG00000006930	Hap1	11	100347327	100356128	199.382	-0.345488	0.149842	-2.30569	0.021128	0.692661
ENSMUSG00000016494	Cd34	1	194938819	194961279	2016.19	0.128606	0.0557059	2.30866	0.0209624	0.692661
ENSMUSG00000022338	Eny2	15	44428111	44437685	906.602	-0.12936	0.0559606	-2.31162	0.0207984	0.692661
ENSMUSG00000023249	Parp3	9	106470322	106476949	40.516	0.500494	0.216191	2.31506	0.0206098	0.692661
ENSMUSG00000024121	Atp6v0c	17	24163866	24169702	2344.94	0.156354	0.0675665	2.31408	0.0206633	0.692661
ENSMUSG00000024953	Prdx5	19	6906697	6910106	738.533	0.266505	0.115581	2.30578	0.0211227	0.692661
ENSMUSG00000025001	Hells	19	38930915	38971051	1027.85	-0.293322	0.127065	-2.30845	0.0209744	0.692661
ENSMUSG00000025007	Aldh18a1	19	40550257	40588463	1088.65	0.182242	0.0788623	2.31089	0.0208389	0.692661
ENSMUSG00000026429	Ube2t	1	134962565	134974162	237.208	-0.251122	0.108633	-2.31165	0.0207971	0.692661
ENSMUSG00000029580	Actb	5	142903115	142906754	15851.7	0.148506	0.0642403	2.31173	0.0207927	0.692661
ENSMUSG00000030284	Creld1	6	113483297	113493343	507.31	0.22421	0.0971509	2.30785	0.0210074	0.692661
ENSMUSG00000030605	Mfge8	7	79133768	79149060	1829.54	0.264328	0.114577	2.30699	0.0210554	0.692661
ENSMUSG00000031174	Rpgr	X	10073621	10216920	275.424	-0.28892	0.125216	-2.30737	0.0210344	0.692661
ENSMUSG00000031292	Cdkl5	X	160771923	160994704	258.118	-0.215777	0.093555	-2.30642	0.0210871	0.692661
ENSMUSG00000032397	Tipin	9	64281607	64304792	549.643	-0.230094	0.0994207	-2.31435	0.0206486	0.692661
ENSMUSG00000034463	Scara3	14	65919395	65953744	298.724	0.27109	0.117151	2.31402	0.0206665	0.692661
ENSMUSG00000037703	Lzts3	2	130632839	130642803	80.1375	0.343569	0.148514	2.31337	0.0207023	0.692661
ENSMUSG00000038943	Prc1	7	80294450	80316259	2571.25	-0.184237	0.0799105	-2.30555	0.021136	0.692661
ENSMUSG00000040363	Bcor	X	12036740	12160355	1481.22	-0.12945	0.0559361	-2.31424	0.0206544	0.692661
ENSMUSG00000046470	Sox18	2	181669836	181671640	277.702	0.233967	0.101345	2.30862	0.0209645	0.692661
ENSMUSG00000051527	Usp29	7	6730578	6967219	544.584	-0.242389	0.104652	-2.31614	0.0205509	0.692661
ENSMUSG00000051627	Hist1h1e	13	23621755	23622502	6.45988	-1.39947	0.604872	-2.31367	0.020686	0.692661
ENSMUSG00000074505	Fat3	9	15910205	16378231	199.614	-0.388955	0.168553	-2.30761	0.0210208	0.692661
ENSMUSG00000101970	1810026B05Rik	7	73539203	73558395	346.634	-0.208149	0.0902664	-2.30594	0.0211142	0.692661
ENSMUSG00000008475	Arpc5	1	152766542	152775597	1969.46	0.131289	0.0570087	2.30297	0.0212805	0.694781
ENSMUSG00000015882	Lcorl	5	45697181	45857615	624.062	-0.188549	0.081864	-2.3032	0.0212676	0.694781
ENSMUSG00000026958	Dpp7	2	25352276	25356359	108.64	0.376983	0.163673	2.30327	0.0212639	0.694781
ENSMUSG00000030089	Slc41a3	6	90604725	90646412	128.961	0.407796	0.17712	2.30237	0.0213145	0.695023
ENSMUSG00000020003	Pex7	10	19859929	19907689	227.271	0.277236	0.120484	2.30101	0.0213911	0.695181
ENSMUSG00000024621	Csf1r	18	61105572	61132149	482.556	0.3281	0.142558	2.30152	0.021362	0.695181
ENSMUSG00000035049	Rrp12	19	41862852	41896153	329.325	0.268534	0.116743	2.3002	0.0214366	0.695181
ENSMUSG00000082229	Nap1l2	X	103184176	103186640	18.8532	-0.751126	0.326482	-2.30066	0.0214107	0.695181
ENSMUSG00000100801	Gm15459	5	5781615	5783555	382.097	-0.195161	0.0848552	-2.29993	0.0214524	0.695181
ENSMUSG00000026669	Mcm10	2	4989714	5012791	358.221	-0.186673	0.0812293	-2.2981	0.0215562	0.695952
ENSMUSG00000035131	Brinp3	1	146494760	146902472	4.43596	-1.63924	0.713108	-2.29873	0.0215203	0.695952
ENSMUSG00000038538	Ubn2	6	38433950	38524825	1079.54	-0.203148	0.0883813	-2.29854	0.0215313	0.695952
ENSMUSG00000035992	Fnip1	11	54438199	54518235	741.861	-0.170329	0.0741327	-2.29763	0.0215829	0.695955
ENSMUSG00000022562	Oplah	15	76296597	76328015	402.531	0.354627	0.154473	2.29571	0.0216923	0.696044
ENSMUSG00000037447	Arid5a	1	36307733	36324029	196.583	0.279904	0.121888	2.29641	0.0216522	0.696044
ENSMUSG00000095432	Zfp748	13	67538641	67553138	316.055	-0.204941	0.0892231	-2.29694	0.0216219	0.696044
ENSMUSG00000022710	Usp7	16	8689595	8792308	2911.01	-0.179582	0.078213	-2.29606	0.0216726	0.696044
ENSMUSG00000066842	Hmcn1	1	150562524	150993435	1609.75	-0.206776	0.0900988	-2.295	0.0217334	0.696509
ENSMUSG00000025862	Stag2	X	42149317	42277185	3117.1	-0.152531	0.0665105	-2.29334	0.0218282	0.697088
ENSMUSG00000097392	D930016D06Rik	5	104525735	104554207	203.095	-0.23365	0.101868	-2.29364	0.0218109	0.697088
ENSMUSG00000109975	RP23-354L15.1	12	21543307	21554521	20.1787	-0.662366	0.288828	-2.29329	0.0218315	0.697088
ENSMUSG00000052566	Hook2	8	84990603	85003349	95.6728	0.330388	0.144144	2.29207	0.0219016	0.698472
ENSMUSG00000005917	Otx1	11	21994764	22002897	12.8142	-1.08526	0.475543	-2.28215	0.0224803	0.698627
ENSMUSG00000017499	Cdc6	11	98907801	98923940	386.196	-0.162768	0.0712255	-2.28525	0.0222982	0.698627
ENSMUSG00000018486	Wnt9b	11	103727364	103749821	78.7473	0.414169	0.180806	2.29068	0.0219822	0.698627
ENSMUSG00000020684	Rasl10b	11	83409137	83421039	345.26	0.288829	0.126513	2.283	0.0224306	0.698627
ENSMUSG00000022026	Olfm4	14	80000302	80021930	4.87541	1.67797	0.735386	2.28176	0.0225037	0.698627
ENSMUSG00000025812	Pard3	8	127063893	127612286	1365.32	-0.139662	0.0611201	-2.28504	0.0223102	0.698627
ENSMUSG00000027322	Siglec1	2	131069220	131086765	22.1085	0.813801	0.355564	2.28876	0.0220931	0.698627
ENSMUSG00000028430	Nol6	4	41114427	41124455	637.468	0.198197	0.0868906	2.281	0.0225484	0.698627
ENSMUSG00000029860	Zyx	6	42349630	42360213	3374.99	0.188754	0.0826019	2.2851	0.0223067	0.698627
ENSMUSG00000030619	Eed	7	89954654	89980983	545.98	-0.171076	0.074956	-2.28236	0.0224683	0.698627
ENSMUSG00000031583	Wrn	8	33234384	33385527	355.112	-0.212037	0.0928647	-2.28329	0.0224131	0.698627
ENSMUSG00000033684	Qsox1	1	155776029	155812889	713.31	0.255706	0.111828	2.2866	0.0222193	0.698627
ENSMUSG00000033781	Asb13	13	3634032	3651774	122.762	-0.278551	0.122018	-2.28288	0.0224375	0.698627
ENSMUSG00000034601	2700049A03Rik	12	71136848	71243303	358.653	-0.183767	0.080559	-2.28115	0.0225396	0.698627
ENSMUSG00000038034	Igsf8	1	172261641	172319841	289.621	0.238505	0.10446	2.28321	0.0224179	0.698627
ENSMUSG00000039765	Cc2d2a	5	43662346	43740972	639.841	-0.173666	0.0757982	-2.29116	0.0219539	0.698627
ENSMUSG00000040875	Osbpl10	9	114978569	115232225	107.599	0.341178	0.149467	2.28263	0.0224521	0.698627
ENSMUSG00000042828	Trim72	7	128003949	128011033	65.453	0.508411	0.222031	2.28982	0.0220315	0.698627
ENSMUSG00000046774	8030474K03Rik	X	101794656	101798642	2.47477	-3.87078	1.69014	-2.29021	0.0220089	0.698627
ENSMUSG00000047098	Rnf31	14	55591708	55603693	314.307	0.193873	0.0847049	2.2888	0.0220907	0.698627
ENSMUSG00000056468	5730596B20Rik	6	52177498	52180851	9.95498	-1.3153	0.575015	-2.28741	0.0221716	0.698627
ENSMUSG00000057605	Gm6807	19	45450308	45451195	6.44581	1.54339	0.676364	2.2819	0.0224954	0.698627
ENSMUSG00000063663	Brwd3	X	108737016	108834372	857.087	-0.215726	0.0945211	-2.2823	0.0224715	0.698627
ENSMUSG00000092118	Fancf	7	51860577	51862267	65.7344	-0.354535	0.155349	-2.28218	0.0224787	0.698627
ENSMUSG00000031004	Mki67	7	135689784	135716361	8322.65	-0.319466	0.140106	-2.28017	0.0225979	0.699232
ENSMUSG00000047757	Fancb	X	164980592	164997272	138.992	-0.288149	0.126401	-2.27965	0.0226286	0.699232
ENSMUSG00000094651	Gal3st2	1	93861306	93876494	2.3096	-2.9157	1.2792	-2.27932	0.0226483	0.699232
ENSMUSG00000090015	Gm15446	5	109923400	109943936	129.195	-0.325522	0.142916	-2.27772	0.0227432	0.701332
ENSMUSG00000051855	Mest	6	30723547	30748465	43714.2	0.18129	0.0796232	2.27685	0.0227951	0.702106
ENSMUSG00000037887	Dusp8	7	142079490	142095843	461.586	0.330998	0.145413	2.27626	0.0228306	0.702291
ENSMUSG00000093805	Gm9994	1	93918311	93942650	1.95331	3.0781	1.35251	2.27585	0.0228549	0.702291
ENSMUSG00000021796	Bmpr1a	14	34410734	34503341	4165.82	-0.141519	0.0622084	-2.27491	0.0229111	0.703192
ENSMUSG00000052031	Tagap1	17	6954965	6961156	389.404	-0.207768	0.0913707	-2.2739	0.0229718	0.703401
ENSMUSG00000097589	Dleu2	14	61602839	61682373	347.657	-0.233335	0.102597	-2.2743	0.0229482	0.703401
ENSMUSG00000095295	Gm3488	14	5501674	5522927	12.6321	0.991393	0.436504	2.27121	0.023134	0.707537
ENSMUSG00000034685	Fam171a2	11	102436981	102447682	453.163	0.405411	0.178723	2.26838	0.0233062	0.709482
ENSMUSG00000064215	Ifi27	12	103434211	103440239	90.7722	0.367043	0.161762	2.26902	0.0232668	0.709482
ENSMUSG00000073664	Nbeal1	1	60180599	60338328	706.638	-0.182067	0.0802519	-2.26869	0.0232872	0.709482
ENSMUSG00000090326	Dthd1	5	62813823	62888308	8.68798	1.06812	0.470773	2.26885	0.0232771	0.709482
ENSMUSG00000036599	Chst12	5	140505550	140525724	266.832	0.214345	0.0945483	2.26704	0.0233876	0.710302
ENSMUSG00000040829	Zmynd15	11	70459433	70466202	45.1608	0.56547	0.249382	2.26749	0.0233606	0.710302
ENSMUSG00000072980	Oip5	2	119609512	119618469	178.163	-0.285018	0.125818	-2.26532	0.0234932	0.71268
ENSMUSG00000032431	Crtap	9	114375134	114390675	1186.33	0.140955	0.0622644	2.26381	0.0235859	0.714663
ENSMUSG00000071203	Naip5	13	100211739	100246323	12.6104	0.902686	0.398933	2.26275	0.023651	0.715805
ENSMUSG00000024856	Cdk2ap2	19	4097182	4099019	121.525	0.323141	0.14291	2.26115	0.0237503	0.717979
ENSMUSG00000052336	Cx3cr1	9	119901616	120068283	237.818	0.33712	0.149234	2.25899	0.0238838	0.719898
ENSMUSG00000061306	Slc38a10	11	120103960	120151346	2127.48	0.138719	0.0614164	2.25866	0.0239045	0.719898
ENSMUSG00000071379	Hpcal1	12	17690814	17791926	194.373	0.239301	0.105963	2.25835	0.023924	0.719898
ENSMUSG00000092341	Malat1	19	5795690	5802672	8582.2	-0.306788	0.135824	-2.25871	0.0239013	0.719898
ENSMUSG00000017548	Suz12	11	79993106	80034123	1970.65	-0.135026	0.0598323	-2.25674	0.0240246	0.721263
ENSMUSG00000049086	Bmyc	2	25706739	25707721	135.249	0.277689	0.123043	2.25684	0.0240181	0.721263
ENSMUSG00000027765	P2ry1	3	61002795	61008982	179.067	0.24551	0.108845	2.2556	0.0240957	0.722472
ENSMUSG00000030747	Dgat2	7	99153658	99182719	86.494	0.397546	0.176279	2.25521	0.0241202	0.722472
ENSMUSG00000003363	Pld3	7	27532000	27553218	708.281	0.162033	0.071898	2.25365	0.0242182	0.723187
ENSMUSG00000020744	Slc25a19	11	115614178	115628295	328.886	0.251886	0.111998	2.24902	0.0245115	0.723187
ENSMUSG00000024054	Smchd1	17	71344489	71475343	1868.34	-0.151868	0.0675214	-2.24919	0.0245006	0.723187
ENSMUSG00000024187	Fam234a	17	26211822	26244223	618.319	0.236032	0.105015	2.24759	0.0246024	0.723187
ENSMUSG00000026094	Stk17b	1	53755506	53785224	370.19	-0.189379	0.0840469	-2.25326	0.0242429	0.723187
ENSMUSG00000027531	Impa1	3	10311956	10331439	791.043	0.141672	0.0629738	2.2497	0.0244682	0.723187
ENSMUSG00000027861	Casq2	3	102086415	102146514	3999.67	0.258051	0.114782	2.24818	0.0245646	0.723187
ENSMUSG00000030653	Pde2a	7	101410886	101512819	15.3733	-9.44278	4.19895	-2.24884	0.0245226	0.723187
ENSMUSG00000031546	Gins4	8	23226616	23237659	376.392	-0.19584	0.0871097	-2.2482	0.0245636	0.723187
ENSMUSG00000031594	Fgl1	8	41191434	41215156	10.3972	1.07576	0.477356	2.25359	0.0242222	0.723187
ENSMUSG00000032038	St3gal4	9	35046579	35116810	298.443	0.199209	0.0886572	2.24696	0.0246425	0.723187
ENSMUSG00000032691	Nlrp3	11	59541568	59566956	6.77906	1.13072	0.502271	2.25121	0.024372	0.723187
ENSMUSG00000050890	Pdik1l	4	134275002	134287895	318.948	-0.187835	0.0835853	-2.24722	0.0246259	0.723187
ENSMUSG00000058922	Gm10052	9	123689233	123690192	388.68	-0.231333	0.102896	-2.24822	0.0245623	0.723187
ENSMUSG00000066632	Pgk1-rs7	12	10898566	10900296	461.107	-0.425443	0.189088	-2.24997	0.0244509	0.723187
ENSMUSG00000073700	Klhl21	4	152008803	152017680	711.1	0.308895	0.137222	2.25106	0.024382	0.723187
ENSMUSG00000108621	Gm37494	7	39544402	39580589	803.563	-0.210238	0.0933587	-2.25194	0.0243259	0.723187
ENSMUSG00000002489	Tiam1	16	89787111	89980080	580.16	-0.183093	0.0814738	-2.24726	0.0246236	0.723187
ENSMUSG00000070284	Gmppb	9	108049242	108052801	180.345	0.34016	0.151462	2.24584	0.0247141	0.723662
ENSMUSG00000094248	Hist1h2ao	13	21810465	21810944	11.0482	-3.62671	1.61464	-2.24615	0.0246945	0.723662
ENSMUSG00000020911	Krt19	11	100140810	100148665	569.75	0.234088	0.104268	2.24506	0.024764	0.72394
ENSMUSG00000024725	Ostf1	19	18579328	18631789	388.003	0.185424	0.0826487	2.24351	0.0248637	0.72394
ENSMUSG00000025925	Terf1	1	15805646	15844052	253.773	-0.347421	0.154813	-2.24413	0.0248241	0.72394
ENSMUSG00000041355	Ssr2	3	88575876	88588419	1634.16	0.114836	0.0511951	2.24311	0.0248899	0.72394
ENSMUSG00000068874	Selenbp1	3	94933056	94944758	342.409	0.355767	0.158562	2.24371	0.0248513	0.72394
ENSMUSG00000092260	Zfp963	8	69741639	69749970	82.3962	-0.423787	0.188849	-2.24405	0.0248289	0.72394
ENSMUSG00000038679	Trps1	15	50654752	50890463	457.574	-0.317427	0.141564	-2.24228	0.0249432	0.724685
ENSMUSG00000021236	Entpd5	12	84373857	84409029	1123.14	0.159994	0.0713741	2.24163	0.0249854	0.725103
ENSMUSG00000028218	Fam92a	4	12153409	12172015	771.673	-0.271253	0.121055	-2.24074	0.0250428	0.725965
ENSMUSG00000020902	Ntn1	11	68209364	68400823	2430.33	0.280826	0.125362	2.24012	0.0250832	0.726327
ENSMUSG00000033004	Mycbp2	14	103113411	103346814	1172.02	-0.182561	0.0817035	-2.23444	0.0254544	0.73306
ENSMUSG00000033014	Trim33	3	103279293	103358775	1340.11	-0.176075	0.0787516	-2.23583	0.0253629	0.73306
ENSMUSG00000034858	Fam214a	9	74953053	75032468	340.83	-0.245909	0.110034	-2.23485	0.0254269	0.73306
ENSMUSG00000057841	Rpl32	6	115805505	115808747	5159.79	-0.118447	0.0530105	-2.23441	0.025456	0.73306
ENSMUSG00000103313	Gm38357	3	51231917	51234380	5.07057	-1.44935	0.648535	-2.2348	0.0254306	0.73306
ENSMUSG00000023015	Racgap1	15	99620496	99651656	2317.87	-0.116733	0.0523673	-2.22912	0.0258056	0.734363
ENSMUSG00000024066	Xdh	17	73883908	73950182	4.47295	1.6944	0.759611	2.23061	0.0257067	0.734363
ENSMUSG00000024998	Plce1	19	38481109	38785030	954.806	-0.115076	0.0515603	-2.23187	0.0256233	0.734363
ENSMUSG00000026202	Tuba4a	1	75214228	75219865	246.273	0.28692	0.128513	2.23261	0.0255748	0.734363
ENSMUSG00000030067	Foxp1	6	98925338	99522721	1826.97	-0.199933	0.0896868	-2.22923	0.0257985	0.734363
ENSMUSG00000033107	Rnf125	18	20944625	20983848	55.836	0.459605	0.206017	2.2309	0.0256875	0.734363
ENSMUSG00000060600	Eno3	11	70657202	70662513	2230.3	0.284925	0.127641	2.23224	0.0255988	0.734363
ENSMUSG00000063800	Prpf38a	4	108563172	108579336	543.693	-0.165085	0.0740001	-2.23087	0.0256898	0.734363
ENSMUSG00000071350	Setdb2	14	59402009	59440884	150.529	-0.250593	0.11227	-2.23206	0.0256112	0.734363
ENSMUSG00000098120	Gm5914	8	105624336	105637485	6.16364	-1.15919	0.519811	-2.23002	0.0257458	0.734363
ENSMUSG00000046748	Tmem45a2	16	57036967	57071346	1.56778	2.79399	1.25344	2.22905	0.0258105	0.734363
ENSMUSG00000029204	Rhoh	5	65861213	65896700	11.5257	0.91413	0.4102	2.2285	0.0258473	0.734609
ENSMUSG00000024483	Ankhd1	18	36559987	36665917	1706.93	-0.218713	0.0982477	-2.22614	0.026005	0.736686
ENSMUSG00000037640	Zfp60	7	27731389	27753702	636.193	-0.208786	0.0937855	-2.22621	0.0260001	0.736686
ENSMUSG00000045275	Lca5l	16	96158407	96192257	36.3847	0.506165	0.227363	2.22625	0.0259976	0.736686
ENSMUSG00000031451	Gas6	8	13465374	13494490	1515.35	0.287383	0.129176	2.22473	0.0260993	0.738557
ENSMUSG00000030967	Zranb1	7	132931142	132986391	816.512	-0.170654	0.0767365	-2.2239	0.0261555	0.739198
ENSMUSG00000064225	Paqr9	9	95559657	95568023	58.5268	0.381265	0.171467	2.22355	0.0261786	0.739198
ENSMUSG00000022247	Brix1	15	10474779	10485947	699.98	-0.173135	0.0779116	-2.22219	0.0262702	0.739521
ENSMUSG00000025351	Cd63	10	128908919	128912816	1486.83	0.134226	0.0603938	2.22251	0.0262487	0.739521
ENSMUSG00000063787	Chchd1	14	20703027	20704417	432.82	-0.159614	0.0718293	-2.22212	0.0262749	0.739521
ENSMUSG00000029715	Pop7	5	137501438	137502518	99.4418	0.318481	0.143457	2.22005	0.0264157	0.742682
ENSMUSG00000058492	Scp2-ps2	9	123307508	123307939	8.18066	1.67084	0.75307	2.21871	0.0265064	0.743633
ENSMUSG00000073436	Eme2	17	24888486	24895087	305.602	0.201561	0.090836	2.21896	0.0264895	0.743633
ENSMUSG00000023905	Tnfrsf12a	17	23675447	23677449	425.601	0.409241	0.184612	2.21676	0.0266392	0.745663
ENSMUSG00000030528	Blm	7	80454733	80535119	844.732	-0.214772	0.0968819	-2.21685	0.0266335	0.745663
ENSMUSG00000045215	Asxl3	18	22344883	22530227	227.064	-0.414532	0.18703	-2.21639	0.0266645	0.745663
ENSMUSG00000027326	Casc5	2	119047119	119105501	1001.57	-0.21424	0.0967272	-2.21489	0.0267677	0.747748
ENSMUSG00000034006	Pqlc1	18	80253292	80292725	185.902	0.339509	0.153456	2.21241	0.026938	0.749302
ENSMUSG00000034317	Trim59	3	69035288	69044755	1361.59	-0.138298	0.0624799	-2.21348	0.0268644	0.749302
ENSMUSG00000039167	Adgrl4	3	151437887	151545086	336.167	0.215726	0.0974947	2.21269	0.0269189	0.749302
ENSMUSG00000078348	Sf3b5	10	13005343	13009183	339.868	0.283602	0.128169	2.21272	0.0269173	0.749302
ENSMUSG00000025192	Entpd7	19	43689672	43733697	228.858	0.21929	0.0991373	2.21199	0.0269676	0.749325
ENSMUSG00000006378	Gcat	15	79030874	79043558	78.4756	0.512586	0.232031	2.20913	0.0271656	0.749722
ENSMUSG00000029191	Rfc1	5	65261850	65335670	1662.01	-0.13662	0.0618456	-2.20905	0.0271715	0.749722
ENSMUSG00000029516	Cit	5	115845278	116008947	586.632	-0.170927	0.0774043	-2.20824	0.0272274	0.749722
ENSMUSG00000031502	Col4a1	8	11198423	11312826	15213.1	0.170865	0.0773525	2.20892	0.0271805	0.749722
ENSMUSG00000037347	Chst7	X	20059560	20097521	32.2707	0.654315	0.295938	2.21099	0.0270368	0.749722
ENSMUSG00000041272	Tox	4	6686353	6991557	177.522	-0.33545	0.151874	-2.20873	0.0271931	0.749722
ENSMUSG00000041444	Arhgap32	9	32116136	32268446	757.063	-0.151454	0.0685914	-2.20806	0.0272402	0.749722
ENSMUSG00000051279	Gdf6	4	9844372	9862345	201.045	0.288851	0.130664	2.21064	0.0270611	0.749722
ENSMUSG00000054893	Zfp667	7	6286579	6307883	100.544	-0.289651	0.131082	-2.2097	0.0271263	0.749722
ENSMUSG00000039263	Npepl1	2	174110349	174123070	522.016	0.243628	0.11038	2.20717	0.0273022	0.750639
ENSMUSG00000029581	Fscn1	5	142960343	142973185	2214.26	0.216635	0.0981953	2.20616	0.0273727	0.751213
ENSMUSG00000040276	Pacsin1	17	27655509	27711106	23.516	0.651232	0.295203	2.20605	0.0273806	0.751213
ENSMUSG00000023010	Tmbim6	15	99392882	99410049	2638.67	0.142682	0.064781	2.20252	0.0276285	0.751458
ENSMUSG00000028551	Cdkn2c	4	109660876	109667189	200.963	-0.292899	0.133025	-2.20183	0.0276773	0.751458
ENSMUSG00000031697	Orc6	8	85299632	85308278	491.514	-0.154249	0.0699561	-2.20494	0.0274581	0.751458
ENSMUSG00000032113	Chek1	9	36708482	36727065	470.043	-0.17103	0.077588	-2.20434	0.0275005	0.751458
ENSMUSG00000038368	Focad	4	88094629	88411011	294.484	0.256496	0.11642	2.20319	0.0275812	0.751458
ENSMUSG00000049606	Zfp644	5	106616739	106697287	1557.8	-0.180479	0.0819624	-2.20198	0.0276669	0.751458
ENSMUSG00000054364	Rhob	12	8497763	8499985	1261.19	0.251327	0.114061	2.20345	0.0275632	0.751458
ENSMUSG00000059089	Fcgr4	1	171018920	171029761	4.56904	1.59176	0.722902	2.2019	0.0276723	0.751458
ENSMUSG00000078889	Gm14288	2	175789357	175801093	269.963	-0.374424	0.16993	-2.2034	0.0275663	0.751458
ENSMUSG00000079414	Gm11110	17	57092035	57105942	7.99677	1.14485	0.51917	2.20516	0.027443	0.751458
ENSMUSG00000009563	Tor2a	2	32757234	32762244	242.438	0.310529	0.141164	2.19977	0.0278234	0.754641
ENSMUSG00000023963	Cyp39a1	17	43667425	43751431	554.867	-0.195819	0.0891041	-2.19764	0.027975	0.756965
ENSMUSG00000030452	Nipa2	7	55931287	55962476	663.031	0.232645	0.105895	2.19694	0.028025	0.756965
ENSMUSG00000089704	Galnt2	8	124231391	124345724	1459.23	0.296363	0.134877	2.19728	0.0280004	0.756965
ENSMUSG00000089663	Gm15651	16	22548553	22551149	15.1669	0.783761	0.356658	2.19751	0.0279837	0.756965
ENSMUSG00000029439	Sfswap	5	129501221	129571384	1159.84	-0.128344	0.058446	-2.19594	0.0280965	0.757624
ENSMUSG00000059022	Kcp	6	29473162	29507952	232.299	0.36206	0.164889	2.19578	0.0281074	0.757624
ENSMUSG00000019996	Map7	10	20148471	20281589	181.559	0.217826	0.0992543	2.19463	0.0281903	0.757774
ENSMUSG00000027496	Aurka	2	172356190	172370535	747.34	-0.130561	0.0595898	-2.19099	0.0284526	0.757774
ENSMUSG00000029084	Cd38	5	43868553	43912375	435.553	0.209085	0.0954346	2.19087	0.0284611	0.757774
ENSMUSG00000030674	Qprt	7	127107114	127122226	40.4958	0.570306	0.259887	2.19443	0.0282042	0.757774
ENSMUSG00000031922	Cep57	9	13807792	13827107	634.397	-0.20838	0.0950897	-2.1914	0.0284225	0.757774
ENSMUSG00000032116	Stt3a	9	36729344	36767679	2524.39	0.0801561	0.0365744	2.19159	0.028409	0.757774
ENSMUSG00000069911	Fam196b	11	34314822	34422640	25.1674	0.627027	0.286	2.1924	0.0283506	0.757774
ENSMUSG00000070713	Gm10282	8	72304110	72305260	117.781	-0.357752	0.163122	-2.19316	0.0282957	0.757774
ENSMUSG00000087165	2010001A14Rik	11	57795499	57801417	22.0342	-0.613859	0.280153	-2.19116	0.0284402	0.757774
ENSMUSG00000097145	9230114K14Rik	5	52190672	52279034	37.6606	-0.454371	0.207278	-2.19208	0.0283737	0.757774
ENSMUSG00000104882	Gm43096	5	27860018	27860438	1.67509	-2.72973	1.24387	-2.19455	0.028196	0.757774
ENSMUSG00000107937	Gm44200	6	113607475	113611527	5.40297	-1.31986	0.602069	-2.19221	0.0283641	0.757774
ENSMUSG00000034621	Gpatch8	11	102475915	102556392	1145.43	-0.18089	0.0825844	-2.19036	0.0284978	0.757977
ENSMUSG00000021668	Polk	13	96480689	96542485	242.628	-0.309632	0.141899	-2.18205	0.0291057	0.75889
ENSMUSG00000026857	Ntmt1	2	30807826	30823033	222.413	0.336771	0.154198	2.18402	0.0289606	0.75889
ENSMUSG00000028693	Nasp	4	116601052	116627941	4006.99	-0.282913	0.129635	-2.18238	0.0290813	0.75889
ENSMUSG00000029055	Plch2	4	154983115	155056784	16.5744	-1.86133	0.852765	-2.1827	0.0290577	0.75889
ENSMUSG00000029560	Snx8	5	140340299	140389262	220.865	0.337033	0.154429	2.18245	0.0290761	0.75889
ENSMUSG00000029998	Pcyox1	6	86386006	86397154	1396.06	0.149343	0.0682869	2.187	0.0287428	0.75889
ENSMUSG00000032258	Lca5	9	83390293	83441127	423.203	-0.225461	0.103297	-2.18264	0.029062	0.75889
ENSMUSG00000032596	Uba7	9	107975505	107984060	273.058	0.320831	0.146958	2.18315	0.0290244	0.75889
ENSMUSG00000032915	Adgre4	17	55749984	55853662	2.01298	2.55385	1.17023	2.18234	0.0290843	0.75889
ENSMUSG00000036298	Slc2a13	15	91267696	91573261	235.051	0.238035	0.109045	2.1829	0.0290435	0.75889
ENSMUSG00000037270	4932438A13Rik	3	36863104	37053033	906.938	-0.237475	0.108498	-2.18875	0.0286148	0.75889
ENSMUSG00000038126	Mphosph9	5	124250959	124327972	576.816	-0.171354	0.0783953	-2.18577	0.0288324	0.75889
ENSMUSG00000047821	Trim16	11	62820231	62850808	115.508	0.322006	0.147414	2.18437	0.0289353	0.75889
ENSMUSG00000062380	Tubb3	8	123411424	123422015	86.7881	0.552987	0.253348	2.18272	0.0290564	0.75889
ENSMUSG00000063802	Hspbp1	7	4660521	4685068	258.754	0.349703	0.159857	2.1876	0.0286985	0.75889
ENSMUSG00000063904	Dpp3	19	4907229	4928287	1108.82	0.244216	0.111706	2.18624	0.028798	0.75889
ENSMUSG00000066456	Hmgn3	9	83109948	83146685	579.278	-0.254217	0.116469	-2.1827	0.0290578	0.75889
ENSMUSG00000070709	Zfp974	7	27907392	27929460	171.395	-0.251913	0.115232	-2.18614	0.0288055	0.75889
ENSMUSG00000097187	Gm19426	2	84742169	84743655	23.2912	0.638994	0.292404	2.18531	0.0288658	0.75889
ENSMUSG00000110350	RP23-218K15.7	7	45459469	45460300	27.7774	-0.989651	0.45363	-2.18163	0.0291371	0.75889
ENSMUSG00000043008	Klhl6	16	19946499	19983037	380.857	0.177111	0.0811857	2.18156	0.0291423	0.75889
ENSMUSG00000053552	Ebf4	2	130295169	130370481	111.581	-0.403699	0.185101	-2.18097	0.0291859	0.759269
ENSMUSG00000020695	Mrc2	11	105292643	105351139	1231.27	0.271475	0.124567	2.17935	0.029306	0.761634
ENSMUSG00000001424	Snd1	6	28475139	28935162	2232.61	0.172627	0.0794289	2.17336	0.0297536	0.762264
ENSMUSG00000002393	Nr2f6	8	71374123	71381960	379.382	0.413745	0.190822	2.16822	0.0301418	0.762264
ENSMUSG00000017716	Birc5	11	117849251	117855743	1014.79	-0.235068	0.108147	-2.17361	0.0297346	0.762264
ENSMUSG00000020263	Appl2	10	83600033	83648738	682.977	-0.130803	0.0600448	-2.17843	0.0293743	0.762264
ENSMUSG00000020491	2810021J22Rik	11	58867216	58883288	148.001	-0.251331	0.115833	-2.16976	0.0300249	0.762264
ENSMUSG00000025575	Cant1	11	118406289	118419086	633.785	0.146346	0.0674129	2.17089	0.0299395	0.762264
ENSMUSG00000026646	Suv39h2	2	3455815	3475031	250.472	-0.206524	0.0952204	-2.1689	0.0300902	0.762264
ENSMUSG00000026864	Hspa5	2	34771970	34777547	11292.3	0.0981493	0.0452641	2.16837	0.0301307	0.762264
ENSMUSG00000028034	Fubp1	3	152210422	152236826	3319.13	-0.199006	0.091381	-2.17776	0.0294241	0.762264
ENSMUSG00000029070	Mxra8	4	155839680	155844088	522.941	0.153634	0.0706633	2.17417	0.0296922	0.762264
ENSMUSG00000030423	Pop4	7	38261996	38271423	459.566	-0.1888	0.0867231	-2.17705	0.0294771	0.762264
ENSMUSG00000031201	Brcc3	X	75416628	75454001	484.222	-0.206851	0.095339	-2.16964	0.0300345	0.762264
ENSMUSG00000031823	Zdhhc7	8	120080890	120101482	382.45	0.251374	0.115914	2.16862	0.0301114	0.762264
ENSMUSG00000032698	Lmo2	2	103957986	103981878	297.038	0.198799	0.0913819	2.17547	0.0295948	0.762264
ENSMUSG00000032769	Trpa1	1	14872648	14918862	28.8479	0.575604	0.264491	2.17628	0.0295347	0.762264
ENSMUSG00000034832	Tet3	6	83362373	83459084	1850.48	-0.1362	0.0626174	-2.17511	0.0296216	0.762264
ENSMUSG00000034911	Ushbp1	8	71384272	71395802	139.763	0.386809	0.178041	2.17259	0.0298114	0.762264
ENSMUSG00000037260	Hgsnat	8	25944453	25976753	395.723	0.19232	0.0887146	2.16785	0.0301704	0.762264
ENSMUSG00000038508	Gdf15	8	70629393	70632456	6.45172	1.47912	0.680729	2.17284	0.0297923	0.762264
ENSMUSG00000038608	Dock10	1	80501073	80758527	268.781	-0.245191	0.112643	-2.1767	0.0295026	0.762264
ENSMUSG00000040481	Bptf	11	107033081	107132127	2651.25	-0.198922	0.0917637	-2.16777	0.0301765	0.762264
ENSMUSG00000040652	Oaz2	9	65668001	65690300	1685.52	0.228626	0.10538	2.16953	0.0300423	0.762264
ENSMUSG00000040712	Camta2	11	70669463	70688105	514.892	0.192249	0.0882848	2.1776	0.029436	0.762264
ENSMUSG00000040940	Arhgef1	7	24902912	24926594	1114.61	0.21619	0.0994897	2.17299	0.0297811	0.762264
ENSMUSG00000040997	Abhd4	14	54254188	54270637	1132.83	0.225243	0.10375	2.17101	0.0299307	0.762264
ENSMUSG00000049336	Tenm2	11	36006656	37235964	147.695	-0.343752	0.15798	-2.17591	0.0295616	0.762264
ENSMUSG00000053141	Ptprt	2	161521990	162661147	49.6897	-0.469987	0.21617	-2.17415	0.029694	0.762264
ENSMUSG00000059013	Sh2d3c	2	32721055	32755512	427.063	0.179806	0.0829052	2.16881	0.0300972	0.762264
ENSMUSG00000073940	Hbb-bt	7	103812524	103813996	8106.35	0.513106	0.236201	2.17233	0.0298306	0.762264
ENSMUSG00000036550	Cnot1	8	95719451	95807464	5257.15	-0.113889	0.0525592	-2.16688	0.0302441	0.763233
ENSMUSG00000000881	Dlg3	X	100767722	100818410	380.019	-0.267924	0.123808	-2.16402	0.0304628	0.764322
ENSMUSG00000009614	Sardh	2	27188393	27248337	474.895	0.279209	0.12898	2.16474	0.0304079	0.764322
ENSMUSG00000021313	Ryr2	13	11553103	12106945	4202.1	-0.230003	0.10625	-2.16472	0.0304089	0.764322
ENSMUSG00000058006	Mdn1	4	32657119	32775217	547.982	-0.26551	0.122689	-2.16409	0.0304578	0.764322
ENSMUSG00000090622	A930033H14Rik	10	69209762	69213098	81.4645	-0.40611	0.187614	-2.16461	0.0304177	0.764322
ENSMUSG00000097242	Gm16907	13	63289601	63297147	8.35582	-0.995536	0.459929	-2.16454	0.0304226	0.764322
ENSMUSG00000020228	Helb	10	120083608	120112987	292.909	-0.179708	0.0830762	-2.16317	0.0305279	0.76522
ENSMUSG00000032244	Fem1b	9	62791832	62811648	2185.88	-0.0889555	0.0411572	-2.16136	0.0306677	0.767985
ENSMUSG00000007837	Prrg2	7	45053584	45062677	84.8639	0.31611	0.146309	2.16056	0.0307293	0.768198
ENSMUSG00000046312	AI464131	4	41495604	41503076	107.197	0.319811	0.148034	2.16039	0.0307422	0.768198
ENSMUSG00000087598	Zfp111	7	24193947	24211443	395.546	-0.164239	0.0760327	-2.16011	0.0307644	0.768198
ENSMUSG00000019970	Sgk1	10	21882184	21999903	312.185	0.196126	0.0908673	2.15838	0.0308984	0.769337
ENSMUSG00000021377	Dek	13	47084775	47106201	3219.89	-0.252926	0.117143	-2.15912	0.030841	0.769337
ENSMUSG00000036046	5031439G07Rik	15	84943936	84988551	974.243	0.175456	0.0812815	2.15862	0.0308795	0.769337
ENSMUSG00000009378	Slc16a12	19	34668403	34747289	674.268	0.242418	0.112364	2.15743	0.0309719	0.770434
ENSMUSG00000020843	Timm22	11	76406952	76416292	329.056	0.28379	0.131656	2.15554	0.0311199	0.770446
ENSMUSG00000023964	Calcr	6	3685680	3764714	20.0082	-0.75316	0.34932	-2.15608	0.0310775	0.770446
ENSMUSG00000034853	Acot11	4	106744555	106804998	178.162	0.260132	0.120664	2.15584	0.0310958	0.770446
ENSMUSG00000038525	Armc10	5	21645813	21662694	639.2	-0.166332	0.0771513	-2.15592	0.0310903	0.770446
ENSMUSG00000022974	Paxbp1	16	91014037	91044543	1207.62	-0.179307	0.0831565	-2.15626	0.0310631	0.770446
ENSMUSG00000003992	Ssbp2	13	91460283	91703429	797.38	-0.202015	0.0937991	-2.15369	0.0312642	0.771824
ENSMUSG00000017664	Slc35c2	2	165276554	165287869	272.373	0.286585	0.133064	2.15374	0.0312608	0.771824
ENSMUSG00000054074	Skida1	2	18040676	18049051	426.067	-0.209868	0.0974246	-2.15415	0.0312282	0.771824
ENSMUSG00000024012	Mtch1	17	29332072	29347904	2827.46	0.194439	0.0903133	2.15293	0.0313239	0.771838
ENSMUSG00000050534	Htr5b	1	121509842	121528465	2.07342	2.25889	1.04912	2.15312	0.031309	0.771838
ENSMUSG00000005533	Igf1r	7	67952827	68233668	2614.5	-0.109001	0.0507018	-2.14985	0.031567	0.775254
ENSMUSG00000023277	Twf2	9	106203108	106215389	275.863	0.262629	0.12218	2.14953	0.0315922	0.775254
ENSMUSG00000024955	Esrra	19	6910977	6921813	476.349	0.399762	0.186083	2.14829	0.0316906	0.775254
ENSMUSG00000028873	Cdca8	4	124918465	124939311	939.64	-0.136207	0.0634035	-2.14826	0.0316934	0.775254
ENSMUSG00000030871	Ears2	7	122037213	122067263	392.305	0.237364	0.110419	2.14966	0.0315824	0.775254
ENSMUSG00000046111	Cep295	9	15316915	15357788	889.759	-0.216491	0.100796	-2.1478	0.0317296	0.775254
ENSMUSG00000071074	Yipf3	17	46248080	46252537	449.759	0.248516	0.115704	2.14786	0.0317252	0.775254
ENSMUSG00000106099	Gm42664	3	119743208	119746446	109.431	-0.31286	0.145465	-2.15076	0.0314952	0.775254
ENSMUSG00000059657	Stfa2l1	16	36156811	36161948	2.16833	2.80467	1.30512	2.14897	0.0316369	0.775254
ENSMUSG00000063838	1700027J19Rik	7	4151260	4164860	107.925	0.272773	0.127023	2.14743	0.0317594	0.775256
ENSMUSG00000004233	Wars2	3	99141068	99239186	273.968	0.186933	0.0870993	2.14621	0.0318565	0.775312
ENSMUSG00000015027	Galns	8	122578242	122611463	242.31	0.25078	0.116922	2.14485	0.0319648	0.775312
ENSMUSG00000022142	Nup155	15	8109313	8159857	1310.68	-0.145433	0.0678029	-2.14494	0.0319574	0.775312
ENSMUSG00000022434	Fam118a	15	85037062	85062828	191.866	0.26476	0.123463	2.14445	0.0319968	0.775312
ENSMUSG00000023175	Bsg	10	79704491	79711969	6271.43	0.153798	0.0716977	2.14509	0.031946	0.775312
ENSMUSG00000026991	Pkp4	2	59160850	59355208	2891.16	-0.155829	0.0725862	-2.14681	0.0318086	0.775312
ENSMUSG00000027951	Adar	3	89715022	89753446	624.251	0.21371	0.0996585	2.14442	0.0319992	0.775312
ENSMUSG00000060206	Zfp462	4	54945048	55083563	995.974	-0.205202	0.0956088	-2.14627	0.0318518	0.775312
ENSMUSG00000004846	Plod3	5	136987019	136996648	1027.55	0.205266	0.0958224	2.14215	0.0321814	0.775869
ENSMUSG00000026739	Bmi1	2	18677018	18686629	875.185	-0.147161	0.0687137	-2.14166	0.0322208	0.775869
ENSMUSG00000032180	Tmed1	9	21507380	21510186	309.204	0.404616	0.188856	2.14246	0.0321567	0.775869
ENSMUSG00000032551	1110059G10Rik	9	122945089	122951000	202.915	-0.295339	0.137909	-2.14155	0.0322301	0.775869
ENSMUSG00000037049	Smpd1	7	105554360	105558389	709.725	0.252872	0.118001	2.14298	0.032115	0.775869
ENSMUSG00000039934	Gsap	5	21186255	21315132	27.3799	-0.621319	0.289942	-2.14291	0.0321206	0.775869
ENSMUSG00000081221	Gm14760	X	80193854	80194852	52.4215	1.07121	0.500089	2.14204	0.0321901	0.775869
ENSMUSG00000001517	Foxm1	6	128362967	128376146	1295.05	-0.118732	0.0555204	-2.13854	0.0324732	0.775944
ENSMUSG00000002233	Rhoc	3	104788375	104794459	1646.93	0.208123	0.0975852	2.13274	0.0329463	0.775944
ENSMUSG00000002718	Cse1l	2	166906040	166946389	2624.34	-0.102993	0.0481825	-2.13757	0.0325517	0.775944
ENSMUSG00000007097	Atp1a2	1	172271709	172298064	1261.14	0.213825	0.100329	2.13123	0.0330701	0.775944
ENSMUSG00000010175	Prox1	1	190118035	190170714	1933.41	-0.194292	0.0908039	-2.13969	0.0323801	0.775944
ENSMUSG00000013495	Tmem175	5	108629770	108648782	170.908	0.245409	0.114908	2.1357	0.0327042	0.775944
ENSMUSG00000021256	Vash1	12	86678700	86692091	533.839	0.202202	0.094814	2.13262	0.0329562	0.775944
ENSMUSG00000022564	Grina	15	76246807	76249904	905.591	0.205159	0.0960255	2.13651	0.0326382	0.775944
ENSMUSG00000027247	Arhgap1	2	91649860	91672326	2253.35	0.135376	0.0633472	2.13704	0.0325946	0.775944
ENSMUSG00000027829	Ccnl1	3	65946151	65958249	1176.98	-0.164356	0.0768088	-2.1398	0.0323706	0.775944
ENSMUSG00000028249	Sdcbp	4	6365650	6408423	2472.9	0.175374	0.0821767	2.13411	0.0328339	0.775944
ENSMUSG00000029364	Wsb2	5	117357304	117378601	1156.63	0.21262	0.0997761	2.13097	0.0330917	0.775944
ENSMUSG00000030826	Bcat2	7	45570153	45589711	510.825	0.266036	0.124788	2.1319	0.0330147	0.775944
ENSMUSG00000030921	Trim30a	7	104409025	104465193	43.9586	0.445689	0.209	2.13248	0.032967	0.775944
ENSMUSG00000032583	Mon1a	9	107888151	107903139	94.2835	0.308184	0.144454	2.13343	0.0328894	0.775944
ENSMUSG00000034973	Dopey1	9	86467154	86555923	422.906	-0.151758	0.0710801	-2.13503	0.0327584	0.775944
ENSMUSG00000036305	Rpl39-ps	15	102634982	102635336	30.5495	-0.681621	0.319504	-2.13337	0.0328942	0.775944
ENSMUSG00000037957	Wdr20	12	110737944	110804238	321.108	-0.168422	0.078891	-2.13487	0.032772	0.775944
ENSMUSG00000046230	Vps13a	19	16616763	16780822	463.609	-0.187702	0.0880497	-2.13178	0.0330251	0.775944
ENSMUSG00000049804	Armcx4	X	134686519	134696757	3053.35	-0.107957	0.0504585	-2.13952	0.0323934	0.775944
ENSMUSG00000056121	Fez2	17	78377885	78418131	431.745	0.191834	0.0898087	2.13603	0.0326772	0.775944
ENSMUSG00000062949	Atp11c	X	60223290	60592698	501.218	-0.196355	0.0921629	-2.13052	0.0331285	0.775944
ENSMUSG00000069094	Pde7a	3	19223108	19311322	592.648	-0.208996	0.0980034	-2.13254	0.0329629	0.775944
ENSMUSG00000072421	Gm10357	13	8289850	8290113	25.3243	-0.556176	0.260574	-2.13443	0.0328078	0.775944
ENSMUSG00000073838	Tufm	7	126487361	126490731	1466.55	0.216986	0.101861	2.13021	0.0331542	0.775944
ENSMUSG00000085927	Gm15888	7	55979927	55980850	2.76038	-3.78301	1.77012	-2.13715	0.0325855	0.775944
ENSMUSG00000087187	Gm13431	2	36216777	36222934	18.7454	0.749839	0.351304	2.13445	0.0328062	0.775944
ENSMUSG00000093798	Gm8355	10	14745362	14746117	63.7447	-0.389283	0.182353	-2.13477	0.0327794	0.775944
ENSMUSG00000039473	Ubn1	16	5050068	5086285	1464.96	-0.115779	0.0542188	-2.13541	0.0327275	0.775944
ENSMUSG00000022844	Pdia5	16	35397313	35490873	366.445	0.179513	0.0842521	2.13067	0.0331166	0.775944
ENSMUSG00000022723	Crybg3	16	59490775	59555752	1234.86	-0.139714	0.0653873	-2.13671	0.0326217	0.775944
ENSMUSG00000030016	Zfp638	6	83867109	83989550	2078.21	-0.176356	0.0828122	-2.12959	0.0332057	0.776455
ENSMUSG00000004032	Gstm5	3	107895821	107898686	472.305	-0.181482	0.0853299	-2.12683	0.0334345	0.776569
ENSMUSG00000030823	9130019O22Rik	7	127382260	127387166	91.7026	-0.331957	0.155986	-2.12813	0.0333265	0.776569
ENSMUSG00000034371	Tkfc	19	10592200	10604258	147.685	0.243757	0.114536	2.12822	0.0333187	0.776569
ENSMUSG00000038872	Zfhx3	8	108703100	108961630	581.337	-0.238772	0.112213	-2.12784	0.03335	0.776569
ENSMUSG00000041445	Mmrn2	14	34375504	34404287	1156.59	0.2085	0.0980337	2.12682	0.0334351	0.776569
ENSMUSG00000049588	Ccdc69	11	55049731	55078131	125.673	-0.272586	0.128176	-2.12666	0.0334484	0.776569
ENSMUSG00000060038	Dhps	8	85071757	85075162	200.66	0.284745	0.133831	2.12765	0.0333661	0.776569
ENSMUSG00000053774	Ubxn7	16	32332252	32393747	1461.3	-0.144252	0.0678123	-2.12722	0.0334016	0.776569
ENSMUSG00000105382	Gm43339	5	124278307	124279912	6.25942	-1.21585	0.572151	-2.12505	0.0335826	0.778992
ENSMUSG00000078967	Gm3272	8	92715747	92716975	40.2395	0.618533	0.291179	2.12424	0.0336502	0.779867
ENSMUSG00000109372	Gm19410	8	35765790	35818047	16.7676	0.756802	0.35644	2.12322	0.0337351	0.781141
ENSMUSG00000032998	Foxj3	4	119537004	119629119	1343.57	-0.166093	0.078262	-2.12227	0.0338152	0.781609
ENSMUSG00000043445	Pgp	17	24470473	24471591	159.607	0.494408	0.232959	2.12229	0.0338133	0.781609
ENSMUSG00000003573	Homer3	8	70282827	70294361	497.159	0.182379	0.0860521	2.1194	0.034057	0.781776
ENSMUSG00000015597	Zfp318	17	46383731	46420920	1064.49	-0.220264	0.103869	-2.12059	0.0339564	0.781776
ENSMUSG00000028497	Hacd4	4	88396144	88438928	311.174	0.187923	0.088682	2.11907	0.0340848	0.781776
ENSMUSG00000032513	Gorasp1	9	119925673	119937558	329.544	0.34706	0.163715	2.1199	0.0340144	0.781776
ENSMUSG00000037949	Ano10	9	122175879	122294374	448.517	0.158711	0.0748079	2.12159	0.0338725	0.781776
ENSMUSG00000040253	Gbp7	3	142530342	142550149	97.3346	0.402086	0.189737	2.11918	0.0340753	0.781776
ENSMUSG00000044393	Dsg2	18	20558074	20604521	1738.46	-0.207159	0.0977202	-2.11992	0.0340131	0.781776
ENSMUSG00000047446	Arl4a	12	40005447	40038025	408.702	-0.197127	0.0930291	-2.11898	0.0340918	0.781776
ENSMUSG00000106427	Gm42820	3	98121588	98124650	6.88159	-1.07499	0.507247	-2.11927	0.0340674	0.781776
ENSMUSG00000061119	Prcp	7	92874470	92934583	619.275	0.136736	0.0645416	2.11858	0.0341263	0.78188
ENSMUSG00000022360	Atad2	15	58094047	58135082	1670.19	-0.202151	0.0954599	-2.11766	0.0342042	0.78298
ENSMUSG00000078247	Airn	17	12741311	12860122	548.444	-0.272057	0.1285	-2.11717	0.0342456	0.78324
ENSMUSG00000019960	Dusp6	10	99263231	99267488	607.998	0.157233	0.0742981	2.11624	0.0343244	0.783671
ENSMUSG00000039936	Pik3cd	4	149649168	149702571	105.86	0.317619	0.150065	2.11655	0.0342983	0.783671
ENSMUSG00000023272	Creld2	15	88819646	88826681	337.354	0.166392	0.0786433	2.11578	0.0343632	0.783871
ENSMUSG00000006014	Prg4	1	150449412	150466165	18.0177	0.912623	0.431694	2.11405	0.0345108	0.784934
ENSMUSG00000030978	Rrm1	7	102441695	102469771	3968.05	-0.105206	0.0497469	-2.11482	0.0344454	0.784934
ENSMUSG00000038280	Ostm1	10	42583822	42702459	413.282	0.183147	0.086628	2.11418	0.0344998	0.784934
ENSMUSG00000056342	Usp34	11	23306895	23490560	2798.87	-0.181935	0.0860691	-2.11383	0.03453	0.784934
ENSMUSG00000024669	Cd5	19	10718143	10738974	3.36211	1.60614	0.76025	2.11265	0.0346305	0.785169
ENSMUSG00000031530	Dusp4	8	34807297	34819894	157.11	0.304333	0.144035	2.11291	0.0346086	0.785169
ENSMUSG00000044768	D1Ertd622e	1	97606318	97662074	166.142	0.234419	0.110947	2.11289	0.03461	0.785169
ENSMUSG00000002058	Unc119	11	78343482	78349164	333.677	0.278622	0.131978	2.11112	0.0347619	0.7861
ENSMUSG00000024576	Csnk1a1	18	61555274	61590061	7388.67	-0.0703834	0.0333348	-2.11141	0.0347374	0.7861
ENSMUSG00000035517	Tdrd7	4	45965334	46034761	357.167	0.241885	0.114557	2.11147	0.0347317	0.7861
ENSMUSG00000006589	Aprt	8	122574635	122576909	477.476	0.247306	0.117206	2.11001	0.0348579	0.786328
ENSMUSG00000022048	Dpysl2	14	66802864	66868688	1194.95	0.222842	0.105631	2.10963	0.0348906	0.786328
ENSMUSG00000034724	Cnot6l	5	96070333	96164171	1389.87	-0.14669	0.0695456	-2.10926	0.0349225	0.786328
ENSMUSG00000034820	Cpsf7	19	10525244	10547735	1438.25	-0.118781	0.0562947	-2.10998	0.0348603	0.786328
ENSMUSG00000104719	4933437G19Rik	5	121847667	121848844	3.82868	-1.53427	0.727316	-2.10949	0.0349019	0.786328
ENSMUSG00000037313	Tacc3	5	33658128	33678995	1212.17	-0.132452	0.0628164	-2.10855	0.0349835	0.787022
ENSMUSG00000003778	Brd8	18	34598615	34624601	1608.87	-0.117069	0.0556128	-2.10508	0.0352842	0.787549
ENSMUSG00000022206	Npr3	15	11839896	11905674	3265.93	-0.169227	0.0803512	-2.10609	0.0351965	0.787549
ENSMUSG00000030409	Dmpk	7	19083849	19093821	562.361	0.185492	0.0880145	2.10752	0.0350724	0.787549
ENSMUSG00000034165	Ccnd3	17	47505051	47599691	4097.14	0.220398	0.104716	2.10473	0.0353151	0.787549
ENSMUSG00000036887	C1qa	4	136895917	136898803	113.49	0.424677	0.201665	2.10585	0.0352176	0.787549
ENSMUSG00000056900	Usp13	3	32817546	32938071	2399.76	-0.131567	0.0625219	-2.10433	0.03535	0.787549
ENSMUSG00000057895	Zfp105	9	122923072	122931028	213.442	-0.267031	0.126904	-2.10419	0.0353616	0.787549
ENSMUSG00000067924	Cxx1b	X	53669177	53670408	724.907	0.271204	0.128872	2.10444	0.0353405	0.787549
ENSMUSG00000068962	Zfp114	7	24175060	24183188	70.0772	-0.360954	0.171575	-2.10377	0.0353988	0.787549
ENSMUSG00000075297	H60b	10	22158586	22288849	9.82008	-0.917103	0.435322	-2.10672	0.0351415	0.787549
ENSMUSG00000033306	Lpp	16	24393350	24992576	2353.11	-0.178652	0.084893	-2.10443	0.0353405	0.787549
ENSMUSG00000022811	Zfp148	16	33380775	33503903	1780.95	-0.155398	0.0738622	-2.10389	0.0353883	0.787549
ENSMUSG00000064061	Dzip3	16	48924232	48994165	1305.32	-0.189778	0.0900794	-2.10678	0.0351362	0.787549
ENSMUSG00000042606	Hirip3	7	126861972	126865377	749.768	-0.260238	0.123763	-2.10272	0.0354903	0.788241
ENSMUSG00000045665	Mfsd5	15	102279456	102281744	229.046	0.272059	0.129366	2.10301	0.0354648	0.788241
ENSMUSG00000003380	Rabac1	7	24969752	24972754	323.939	0.472855	0.224917	2.10235	0.0355228	0.788293
ENSMUSG00000028015	Ctso	3	81932601	81956725	271.897	0.177367	0.0844596	2.10003	0.0357265	0.791872
ENSMUSG00000097491	Gm2366	8	45017216	45022385	1.1586	-3.17641	1.51271	-2.09982	0.0357447	0.791872
ENSMUSG00000028673	Fuca1	4	135920735	135940311	400.751	0.200413	0.0955159	2.09822	0.0358858	0.792979
ENSMUSG00000036752	Tubb4b	2	25222160	25224702	2968.5	0.150042	0.071492	2.09872	0.0358412	0.792979
ENSMUSG00000040697	Dnajc16	4	141760189	141790931	467.576	0.177977	0.0848205	2.09828	0.0358808	0.792979
ENSMUSG00000003458	Ncstn	1	172066013	172082795	1997.98	0.122714	0.0585169	2.09707	0.0359877	0.793229
ENSMUSG00000007812	Zfp655	5	145231715	145247302	602.987	-0.140349	0.0669386	-2.09669	0.0360212	0.793229
ENSMUSG00000024851	Pitpnm1	19	4099998	4113965	352.75	0.271885	0.129699	2.09628	0.0360575	0.793229
ENSMUSG00000030663	1110004F10Rik	7	116039397	116105210	1198.2	-0.115323	0.0550198	-2.09603	0.0360793	0.793229
ENSMUSG00000036242	3632451O06Rik	14	49681560	49783383	1380.03	0.187866	0.0896262	2.0961	0.0360731	0.793229
ENSMUSG00000059970	Hspa2	12	76404176	76406934	202.072	0.23463	0.111862	2.0975	0.0359495	0.793229
ENSMUSG00000024293	Esco1	18	10566602	10610352	411.213	-0.16295	0.0778244	-2.09382	0.0362757	0.795379
ENSMUSG00000024952	Rps6ka4	19	6829085	6840601	232.916	0.2409	0.115071	2.09349	0.0363051	0.795379
ENSMUSG00000025572	Tmc6	11	117765988	117782198	244.854	0.368076	0.17586	2.093	0.036349	0.795379
ENSMUSG00000025981	Coq10b	1	55052770	55072702	228.838	0.256619	0.122615	2.09288	0.0363598	0.795379
ENSMUSG00000034160	Ogt	X	101640060	101684351	4346.32	-0.109043	0.0520781	-2.09385	0.0362737	0.795379
ENSMUSG00000038623	Tm6sf1	7	81859001	81884434	448.484	0.196147	0.0936991	2.09337	0.0363158	0.795379
ENSMUSG00000003644	Rps6ka1	4	133847290	133887797	354.277	0.188691	0.0904224	2.08677	0.0369086	0.798026
ENSMUSG00000017929	B4galt5	2	167298444	167349183	865.08	0.123693	0.059201	2.08937	0.0366746	0.798026
ENSMUSG00000022322	Shcbp1	8	4735976	4779567	595.655	-0.172265	0.082445	-2.08945	0.0366671	0.798026
ENSMUSG00000029328	Hnrnpdl	5	100033577	100039664	4789.93	-0.236161	0.113107	-2.08794	0.0368033	0.798026
ENSMUSG00000030062	Rpn1	6	88084482	88105304	2376.91	0.0820131	0.0392924	2.08725	0.0368654	0.798026
ENSMUSG00000031728	Zfp821	8	109705546	109724932	396.16	-0.15655	0.0748757	-2.0908	0.0365462	0.798026
ENSMUSG00000034201	Gas2l1	11	5054132	5065327	349.854	0.229763	0.110034	2.08812	0.0367873	0.798026
ENSMUSG00000038010	Ccdc138	10	58497970	58576242	78.9614	-0.322934	0.15452	-2.08992	0.0366254	0.798026
ENSMUSG00000039831	Arhgap29	3	121952541	122016753	3414.63	-0.155493	0.0745	-2.08716	0.0368739	0.798026
ENSMUSG00000044934	Zfp367	13	64133022	64153202	582.254	-0.143791	0.0688596	-2.08817	0.0367824	0.798026
ENSMUSG00000059975	Zfp74	7	29930815	29954089	312.475	-0.267051	0.12779	-2.08976	0.0366391	0.798026
ENSMUSG00000067017	Gm3608	1	105455971	105458829	75.1985	-0.343356	0.164217	-2.09087	0.0365398	0.798026
ENSMUSG00000093752	Gm20716	2	168180986	168230364	2357.44	-0.130047	0.0623193	-2.08679	0.0369072	0.798026
ENSMUSG00000080717	B230307C23Rik	16	97997323	98010000	16.4265	0.667285	0.319587	2.08796	0.0368013	0.798026
ENSMUSG00000043467	Zbtb37	1	161002922	161034849	622.037	-0.224387	0.107575	-2.08586	0.0369912	0.79915
ENSMUSG00000040429	Mterf1a	5	3890581	3893933	57.4151	-0.421042	0.201995	-2.08442	0.0371224	0.801323
ENSMUSG00000006651	Aplp1	7	30434982	30445535	451.071	0.183977	0.0884035	2.08111	0.0374241	0.801741
ENSMUSG00000025791	Pgm2	4	99929414	99987294	2838.32	0.214986	0.103182	2.08357	0.0371992	0.801741
ENSMUSG00000030682	Cdipt	7	126975914	126980501	573.504	0.243158	0.116857	2.08082	0.0374505	0.801741
ENSMUSG00000037824	Tspan14	14	40906445	40966807	621.884	0.20784	0.0998991	2.0805	0.0374794	0.801741
ENSMUSG00000038884	A230050P20Rik	9	20868642	20874307	106.35	0.320177	0.153682	2.08338	0.0372169	0.801741
ENSMUSG00000042286	Stab1	14	31139013	31168641	1935.25	0.26813	0.12881	2.08159	0.0373796	0.801741
ENSMUSG00000049686	Orai1	5	123015074	123030456	160.126	0.284508	0.136642	2.08215	0.0373289	0.801741
ENSMUSG00000053477	Tcf4	18	69343356	69689079	2080.14	-0.134222	0.0644593	-2.08228	0.0373168	0.801741
ENSMUSG00000062054	Iah1	12	21316392	21323605	144.423	0.318541	0.153047	2.08134	0.0374032	0.801741
ENSMUSG00000078879	Gm14306	2	176670522	176719085	151.342	-0.286241	0.13758	-2.08054	0.0374758	0.801741
ENSMUSG00000102533	Gm37226	9	88682932	88686186	21.573	-0.634735	0.304861	-2.08205	0.0373379	0.801741
ENSMUSG00000068270	Shroom4	X	6399854	6637448	632.081	0.13025	0.0626217	2.07994	0.0375307	0.802181
ENSMUSG00000067870	Rpl31-ps8	15	90764279	90764656	1718.73	-0.293706	0.141266	-2.0791	0.0376077	0.802513
ENSMUSG00000097048	1600020E01Rik	6	86526247	86582466	103.125	0.305344	0.146846	2.07935	0.0375855	0.802513
ENSMUSG00000044229	Nxpe4	9	48362041	48400025	84.9186	0.390346	0.187781	2.07873	0.0376419	0.802587
ENSMUSG00000028282	Casp8ap2	4	32615451	32653265	974.545	-0.276136	0.132878	-2.07811	0.037699	0.802721
ENSMUSG00000040188	Scamp2	9	57560944	57588797	446.581	0.26568	0.127854	2.078	0.0377097	0.802721
ENSMUSG00000021546	Hnrnpk	13	58391142	58403343	9929.81	-0.0792377	0.0381635	-2.07627	0.0378689	0.803374
ENSMUSG00000026790	Odf2	2	29889221	29931746	1319.27	-0.128488	0.0618723	-2.07666	0.0378327	0.803374
ENSMUSG00000030107	Usp18	6	121245906	121270917	10.0658	1.11529	0.537141	2.07635	0.0378613	0.803374
ENSMUSG00000052293	Taf9	13	100651579	100656060	103.041	-0.497647	0.239714	-2.076	0.0378941	0.803374
ENSMUSG00000055912	Tmem150a	6	72355447	72359762	131.843	0.245668	0.118312	2.07644	0.0378535	0.803374
ENSMUSG00000050321	Neto1	18	86394952	86501897	5.99391	-1.71207	0.825673	-2.07354	0.0381221	0.807552
ENSMUSG00000029671	Wnt16	6	22288227	22298522	51.6579	0.447164	0.215692	2.07315	0.0381579	0.807655
ENSMUSG00000037348	Paqr7	4	134496697	134510235	151.917	0.27227	0.131363	2.07265	0.0382049	0.807684
ENSMUSG00000078572	1810043H04Rik	11	120098928	120100705	72.1986	0.408289	0.197005	2.07248	0.0382211	0.807684
ENSMUSG00000029009	Mthfr	4	148039077	148059551	450.82	0.250878	0.121081	2.07199	0.0382663	0.807986
ENSMUSG00000027454	Gins1	2	150905400	150931280	189.422	-0.276548	0.133607	-2.06986	0.038465	0.808261
ENSMUSG00000030088	Aldh1l1	6	90486427	90600203	14.299	0.77639	0.374951	2.07064	0.0383923	0.808261
ENSMUSG00000032125	Robo4	9	37401897	37414023	203.358	0.282269	0.136341	2.07031	0.0384236	0.808261
ENSMUSG00000097042	Gm17491	8	22480291	22483332	83.3461	-0.318457	0.153782	-2.07083	0.0383745	0.808261
ENSMUSG00000102618	Gm37848	1	158548864	158551966	1.86875	-2.38596	1.15257	-2.07013	0.0384405	0.808261
ENSMUSG00000105504	Gbp5	3	142493978	142522344	10.4034	0.853904	0.412438	2.07038	0.0384168	0.808261
ENSMUSG00000001062	Vps9d1	8	123242356	123254348	328.889	0.214017	0.103478	2.06824	0.0386173	0.808446
ENSMUSG00000015217	Hmgb3	X	71555918	71560676	1914.35	-0.225231	0.108906	-2.06812	0.0386286	0.808446
ENSMUSG00000021200	Asb2	12	103321142	103356001	2479.5	0.262754	0.127033	2.06839	0.0386031	0.808446
ENSMUSG00000038766	Gabpb2	3	95181766	95217916	1132.22	-0.126228	0.061014	-2.06884	0.038561	0.808446
ENSMUSG00000103133	Gm37303	9	72355075	72356633	19.7368	-0.673225	0.325387	-2.069	0.0385463	0.808446
ENSMUSG00000039206	Daglb	5	143464584	143505942	182.319	0.279208	0.135071	2.06713	0.0387219	0.80975
ENSMUSG00000051486	Pcdhb11	18	37421418	37425836	8.26887	1.17289	0.567553	2.06657	0.0387749	0.810209
ENSMUSG00000014232	Cluap1	16	3908801	3941147	158.758	-0.24889	0.120571	-2.06426	0.0389933	0.810473
ENSMUSG00000014956	Ppp1cb	5	32458843	32517433	6488.5	-0.0799908	0.038716	-2.06609	0.0388197	0.810473
ENSMUSG00000017493	Igfbp4	11	99041244	99054392	4238.88	0.167405	0.0811037	2.06408	0.0390101	0.810473
ENSMUSG00000024911	Fibp	19	5460607	5465052	209.368	-0.243426	0.11794	-2.06399	0.0390187	0.810473
ENSMUSG00000025024	Smndc1	19	53379214	53390573	683.306	-0.197919	0.0958997	-2.06381	0.0390358	0.810473
ENSMUSG00000033166	Dis3	14	99076634	99099770	893.171	-0.207233	0.100378	-2.06454	0.0389667	0.810473
ENSMUSG00000037852	Cpe	8	64592542	64693054	2543.38	0.147233	0.0713052	2.06482	0.0389397	0.810473
ENSMUSG00000108064	Gm44423	6	87796070	87799227	6.73937	-1.27434	0.617291	-2.06441	0.0389786	0.810473
ENSMUSG00000002409	Dyrk1b	7	28179469	28187294	260.2	-0.245304	0.118887	-2.06334	0.0390804	0.810756
ENSMUSG00000025958	Creb1	1	64532645	64604548	1346.44	-0.145371	0.0704793	-2.06261	0.0391501	0.811317
ENSMUSG00000038816	Ctnnal1	4	56810935	56865188	525.949	-0.138338	0.0670764	-2.0624	0.0391696	0.811317
ENSMUSG00000017418	Arl5b	2	15049395	15082456	1382.67	-0.129945	0.0630386	-2.06135	0.0392695	0.811456
ENSMUSG00000026123	Plekhb2	1	34849976	34879580	777.933	0.216546	0.105018	2.06199	0.0392083	0.811456
ENSMUSG00000028256	Odf2l	3	145118588	145153915	348.45	-0.27457	0.133191	-2.06148	0.0392576	0.811456
ENSMUSG00000009628	Tex15	8	33516738	33585582	72.5302	-0.397009	0.192767	-2.05953	0.0394439	0.812084
ENSMUSG00000009894	Snap47	11	59407134	59451186	624.248	0.189602	0.0920463	2.05985	0.039413	0.812084
ENSMUSG00000017774	Myo1c	11	75650504	75673910	2764.26	0.150595	0.0731484	2.05876	0.0395176	0.812084
ENSMUSG00000038181	Chpf2	5	24586741	24594556	435.962	0.347783	0.168927	2.05878	0.0395155	0.812084
ENSMUSG00000040563	Plppr2	9	21937033	21948907	159.496	0.251737	0.122257	2.05907	0.0394875	0.812084
ENSMUSG00000087516	Tbx3os1	5	119570130	119671365	42.364	-1.05994	0.514756	-2.05911	0.0394838	0.812084
ENSMUSG00000107178	Gm42531	5	150562311	150566358	6.66865	-1.13395	0.550585	-2.05954	0.039443	0.812084
ENSMUSG00000026495	Efcab2	1	178406085	178484513	272.522	-0.244578	0.118859	-2.05772	0.0396173	0.812217
ENSMUSG00000066306	Numa1	7	101934111	102014964	2667.65	-0.11482	0.0557981	-2.05778	0.0396113	0.812217
ENSMUSG00000097177	9330159M07Rik	9	88840236	88858870	107.152	-0.313892	0.152521	-2.05802	0.0395885	0.812217
ENSMUSG00000058624	Gda	19	21391307	21473445	6.6666	1.08211	0.526071	2.05696	0.0396902	0.813074
ENSMUSG00000002957	Ap2a2	7	141562173	141633011	1843.98	0.143796	0.0699935	2.05442	0.0399353	0.813213
ENSMUSG00000004085	Zak	2	72285637	72442610	4375.38	-0.149139	0.072532	-2.05618	0.0397648	0.813213
ENSMUSG00000005871	Apc	18	34220924	34322189	2509.68	-0.225686	0.109843	-2.05462	0.0399152	0.813213
ENSMUSG00000010097	Nxf1	19	8757073	8772475	2481.66	-0.0854733	0.0416068	-2.05431	0.0399457	0.813213
ENSMUSG00000017734	Dbndd2	2	164486106	164493319	91.0906	0.406313	0.197803	2.05413	0.039963	0.813213
ENSMUSG00000024660	Incenp	19	9872297	9899533	1448.92	-0.185701	0.0903366	-2.05565	0.0398159	0.813213
ENSMUSG00000029004	Kmt2e	5	23434441	23504235	3383.54	-0.310206	0.151027	-2.05398	0.0399773	0.813213
ENSMUSG00000035310	Lin54	5	100441918	100500639	571.603	-0.201598	0.0980603	-2.05586	0.0397964	0.813213
ENSMUSG00000097487	Ptges3l	11	101418812	101425333	298.965	0.319999	0.155686	2.05541	0.0398396	0.813213
ENSMUSG00000021767	Kat6b	14	21481434	21672478	1140.6	-0.24058	0.117401	-2.04923	0.04044	0.813755
ENSMUSG00000021815	Mss51	14	20482864	20496901	10.7131	-0.822644	0.401356	-2.04966	0.0403972	0.813755
ENSMUSG00000021832	Psmc6	14	45329824	45349071	1954.17	-0.191037	0.0931764	-2.05027	0.0403376	0.813755
ENSMUSG00000029175	Slc35f6	5	30647933	30659729	254.012	0.232022	0.11321	2.04947	0.040416	0.813755
ENSMUSG00000032350	Gclc	9	77754535	77794485	413.123	-0.185288	0.0902935	-2.05207	0.0401633	0.813755
ENSMUSG00000034518	Hmgxb4	8	74993356	75031978	669.642	-0.125633	0.06129	-2.04982	0.0403824	0.813755
ENSMUSG00000050335	Lgals3	14	47367751	47386160	9.84021	0.978603	0.476954	2.05178	0.0401913	0.813755
ENSMUSG00000059495	Arhgef12	9	42963842	43105718	2948.76	-0.106973	0.0521958	-2.04945	0.0404182	0.813755
ENSMUSG00000060032	H2afj	6	136808244	136810074	155.931	0.244029	0.119044	2.0499	0.0403741	0.813755
ENSMUSG00000061665	Cd2ap	17	42792951	42876424	1743.58	-0.256138	0.124922	-2.05039	0.0403267	0.813755
ENSMUSG00000074479	Gm10704	3	88576410	88577139	13.373	-0.830184	0.405053	-2.04957	0.0404065	0.813755
ENSMUSG00000083626	Gm4459	7	139659688	139660155	83.4959	-0.48654	0.237307	-2.05026	0.0403392	0.813755
ENSMUSG00000084846	A730011C13Rik	3	94994410	94997350	33.0541	-0.478316	0.233185	-2.05123	0.0402444	0.813755
ENSMUSG00000110086	RP24-267I21.3	13	56752371	56753827	2.24578	2.09201	1.02026	2.05046	0.0403195	0.813755
ENSMUSG00000026811	St6galnac6	2	32599709	32620806	414.211	0.266356	0.130017	2.04862	0.0404994	0.814322
ENSMUSG00000021484	Lman2	13	55343833	55362783	2361.43	0.134833	0.0659365	2.0449	0.0408651	0.815399
ENSMUSG00000030830	Itgal	7	127296260	127335138	66.9385	0.379755	0.185513	2.04705	0.0406528	0.815399
ENSMUSG00000032238	Rora	9	68653786	69388246	264.999	-0.270357	0.132211	-2.0449	0.0408652	0.815399
ENSMUSG00000032763	Ilvbl	10	78574500	78584498	271.101	0.38229	0.186926	2.04514	0.0408412	0.815399
ENSMUSG00000039585	Myo9a	9	59750896	59928866	1238.22	-0.181158	0.0885655	-2.04547	0.0408089	0.815399
ENSMUSG00000042734	Ttc9	12	81631369	81664941	111.542	0.350567	0.171355	2.04585	0.0407707	0.815399
ENSMUSG00000046157	Tmem229b	12	78961795	79007627	128.328	0.271511	0.132602	2.04756	0.0406028	0.815399
ENSMUSG00000063889	Crem	18	3266048	3337748	185.993	-0.244536	0.119436	-2.04743	0.0406163	0.815399
ENSMUSG00000102349	Gm37376	19	5801941	5802393	6.24722	-1.41838	0.693416	-2.04549	0.0408065	0.815399
ENSMUSG00000106680	Gm43852	5	32713072	32713988	2.62888	2.02861	0.991821	2.04534	0.0408213	0.815399
ENSMUSG00000025747	Tyms	5	30058202	30073617	526.112	-0.140083	0.0685677	-2.04299	0.0410538	0.81626
ENSMUSG00000027932	Slc27a3	3	90385239	90389938	99.2417	0.415903	0.203547	2.04328	0.0410249	0.81626
ENSMUSG00000031156	Slc35a2	X	7884028	7894492	222.59	0.255569	0.125081	2.04323	0.0410297	0.81626
ENSMUSG00000062300	Nectin2	7	19716644	19750483	1018.77	0.181755	0.0889731	2.0428	0.0410719	0.81626
ENSMUSG00000071302	2610044O15Rik8	8	129216354	129234406	262.807	-0.243064	0.118933	-2.0437	0.0409837	0.81626
ENSMUSG00000085823	Gm13012	4	137882370	137883937	1.08552	-2.78418	1.36308	-2.04256	0.0410958	0.81626
ENSMUSG00000041238	Rbbp8	18	11633276	11743207	575.69	-0.211917	0.103802	-2.04156	0.041195	0.816368
ENSMUSG00000060377	Rpl36a-ps1	14	98993980	98994300	5.15555	-1.41503	0.692989	-2.04193	0.0411588	0.816368
ENSMUSG00000068394	Cep152	2	125563088	125625113	184.136	-0.23273	0.113995	-2.04157	0.0411939	0.816368
ENSMUSG00000028012	Rrh	3	129804408	129822587	1.2351	-2.77337	1.35894	-2.04084	0.0412664	0.817163
ENSMUSG00000002748	Baz1b	5	135187264	135246129	3830.74	-0.157365	0.077192	-2.03862	0.0414884	0.820315
ENSMUSG00000024240	Epc1	18	6435951	6516108	725.267	-0.158274	0.0776291	-2.03885	0.0414653	0.820315
ENSMUSG00000027109	Sp3	2	72936427	72980446	2053.65	-0.142978	0.0702195	-2.03616	0.0417345	0.821384
ENSMUSG00000028809	Srrm1	4	135320484	135353321	4669.68	-0.224384	0.110166	-2.03679	0.0416711	0.821384
ENSMUSG00000031907	Zfp90	8	106415327	106426598	397.72	-0.147879	0.0726342	-2.03594	0.0417564	0.821384
ENSMUSG00000036768	Kif15	9	122951081	123018725	739.646	-0.235438	0.115547	-2.03759	0.0415905	0.821384
ENSMUSG00000037190	Cyb561d2	9	107539007	107542193	45.258	0.408675	0.200697	2.03628	0.0417224	0.821384
ENSMUSG00000074227	Spint2	7	29256323	29281912	336.351	0.217716	0.106878	2.03705	0.0416447	0.821384
ENSMUSG00000089640	Gm6397	1	143683230	143684298	2.41165	-3.17157	1.55784	-2.03588	0.0417626	0.821384
ENSMUSG00000004849	Ap1s1	5	137034993	137046135	607.764	0.32723	0.160778	2.03529	0.0418217	0.821928
ENSMUSG00000020692	Nle1	11	82900768	82908411	145.498	0.329005	0.161717	2.03444	0.0419071	0.822986
ENSMUSG00000001663	Gstt1	10	75783813	75798584	34.6548	-0.506804	0.249694	-2.0297	0.0423867	0.824189
ENSMUSG00000007050	Lsm2	17	34981862	34985891	370.991	-0.201677	0.0993745	-2.02946	0.0424111	0.824189
ENSMUSG00000019188	H13	2	152669461	152708670	1110.38	0.113446	0.0559141	2.02894	0.0424647	0.824189
ENSMUSG00000020473	Aebp1	11	5861947	5872088	1088.95	0.118898	0.0585324	2.03132	0.0422223	0.824189
ENSMUSG00000027889	Ampd2	3	108074062	108086651	611.804	0.226209	0.111487	2.02903	0.0424556	0.824189
ENSMUSG00000037169	Mycn	12	12936096	12941914	505.263	0.213057	0.105014	2.02885	0.0424732	0.824189
ENSMUSG00000041736	Tspo	15	83563592	83574203	151.549	0.524788	0.258509	2.03005	0.0423511	0.824189
ENSMUSG00000045136	Tubb2b	13	34127008	34130354	2382.21	0.158125	0.0777833	2.03289	0.0420637	0.824189
ENSMUSG00000049687	Fam109b	15	82338942	82345743	104.6	0.294596	0.144951	2.03237	0.0421158	0.824189
ENSMUSG00000051224	Tceanc	X	166499812	166518567	112.902	-0.26628	0.131035	-2.03213	0.042141	0.824189
ENSMUSG00000052305	Hbb-bs	7	103826534	103828096	16236.6	0.513872	0.253236	2.02923	0.0424353	0.824189
ENSMUSG00000055184	Fam72a	1	131527903	131539872	46.3282	0.45509	0.224214	2.02971	0.0423863	0.824189
ENSMUSG00000062960	Kdr	5	75932827	75978458	2422.6	0.137899	0.0679009	2.03088	0.0422668	0.824189
ENSMUSG00000085419	Gm11734	11	117523603	117532205	0.965393	-2.95258	1.45423	-2.03033	0.0423226	0.824189
ENSMUSG00000097330	Gm26672	18	37746559	37768242	44.043	-0.426063	0.209838	-2.03043	0.0423123	0.824189
ENSMUSG00000090386	Mir99ahg	16	77236317	77691403	210.92	-0.279734	0.137802	-2.02998	0.0423587	0.824189
ENSMUSG00000018160	Med1	11	98152154	98193293	1293.9	-0.132532	0.0653566	-2.02783	0.042578	0.825608
ENSMUSG00000002413	Braf	6	39603237	39725463	802.579	-0.165007	0.081412	-2.02682	0.0426811	0.825672
ENSMUSG00000018143	Mafk	5	139791513	139802653	305.932	0.231316	0.114242	2.02479	0.0428892	0.825672
ENSMUSG00000024835	Coro1b	19	4148619	4154035	934.294	0.12549	0.0619487	2.02571	0.0427944	0.825672
ENSMUSG00000031079	Zfp300	X	21079174	21089527	33.8573	-0.504868	0.249313	-2.02503	0.0428639	0.825672
ENSMUSG00000037613	Tnfrsf23	7	143665809	143685872	80.6034	0.336265	0.166067	2.02488	0.0428798	0.825672
ENSMUSG00000051391	Ywhag	5	135908409	135934616	3317.55	0.150217	0.0741118	2.0269	0.0426727	0.825672
ENSMUSG00000058600	Rpl30	15	34440505	34443640	2993.62	-0.155277	0.0767006	-2.02445	0.0429237	0.825672
ENSMUSG00000093593	Gm20683	17	25834465	25841763	33.8349	1.01787	0.5028	2.0244	0.042929	0.825672
ENSMUSG00000095139	Pou3f2	4	22482780	22488366	3.24736	-1.46692	0.723762	-2.0268	0.0426826	0.825672
ENSMUSG00000097961	Gm27000	X	88759471	88760312	26.6768	1.07165	0.529142	2.02527	0.04284	0.825672
ENSMUSG00000103283	Gm37276	13	67612763	67614556	17.4261	-0.737334	0.363975	-2.02578	0.0427874	0.825672
ENSMUSG00000024743	Syt7	19	10389090	10453181	146.4	0.238879	0.11803	2.02388	0.0429828	0.826098
ENSMUSG00000032724	Abtb2	2	103566310	103718423	482.901	0.253214	0.125132	2.02357	0.0430147	0.826103
ENSMUSG00000003949	Hlf	11	90336536	90390895	254.855	-0.300711	0.148908	-2.01943	0.0434421	0.826662
ENSMUSG00000022220	Adcy4	14	55769058	55784042	397.8	0.195892	0.0969949	2.01961	0.0434237	0.826662
ENSMUSG00000022469	Rapgef3	15	97744770	97767972	319.559	0.240088	0.118955	2.0183	0.0435596	0.826662
ENSMUSG00000026223	Itm2c	1	85894281	85908675	2157.47	0.239123	0.11849	2.01809	0.0435818	0.826662
ENSMUSG00000027610	Gss	2	155563181	155592810	163.875	0.271076	0.13425	2.01919	0.0434672	0.826662
ENSMUSG00000027661	Slc2a10	2	165503787	165519917	118.456	0.268745	0.13309	2.01927	0.043459	0.826662
ENSMUSG00000028718	Stil	4	115000159	115043196	537.387	-0.136762	0.0677582	-2.01839	0.043551	0.826662
ENSMUSG00000032484	Ngp	9	110419747	110423012	9.80381	2.01489	0.997986	2.01895	0.0434921	0.826662
ENSMUSG00000037188	Grhl3	4	135541888	135573630	112.544	-0.362405	0.179576	-2.01811	0.0435793	0.826662
ENSMUSG00000049321	Zfp2	11	50898712	50916165	129.6	-0.258621	0.127875	-2.02246	0.0431287	0.826662
ENSMUSG00000053110	Yap1	9	7931999	8004596	2724.44	0.130944	0.0647842	2.02124	0.043255	0.826662
ENSMUSG00000055567	Unc80	1	66468367	66699866	5.93696	-1.2034	0.595097	-2.02219	0.043157	0.826662
ENSMUSG00000061533	Cep128	12	90998492	91384409	291.648	-0.236177	0.116912	-2.02012	0.0433705	0.826662
ENSMUSG00000067430	Zfp763	17	33016863	33033402	173.666	-0.226381	0.11192	-2.02271	0.0431031	0.826662
ENSMUSG00000072066	6720489N17Rik	13	62603013	62624182	150.883	-0.31295	0.155056	-2.0183	0.0435602	0.826662
ENSMUSG00000078896	Zfp965	2	175469985	175482171	65.029	0.369174	0.18282	2.01933	0.0434528	0.826662
ENSMUSG00000094777	Hist1h2ap	13	21833026	21833507	1611.02	-0.265116	0.13127	-2.01963	0.0434222	0.826662
ENSMUSG00000030188	Magohb	6	131284388	131293244	160.876	-0.278296	0.137951	-2.01735	0.0436588	0.827522
ENSMUSG00000007080	Pole	5	110286306	110337474	868.346	-0.141147	0.0700138	-2.01598	0.0438018	0.829074
ENSMUSG00000030846	Tial1	7	128439777	128461717	1836.55	-0.138964	0.068932	-2.01596	0.0438042	0.829074
ENSMUSG00000108594	Gm44770	6	71802888	71804151	4.28309	-1.2776	0.634212	-2.01447	0.0439605	0.831431
ENSMUSG00000001289	Pfdn5	15	102326116	102331873	986.391	-0.15125	0.0752953	-2.00876	0.044563	0.832136
ENSMUSG00000020385	Clk4	11	51261730	51281766	979.984	-0.157021	0.0781333	-2.00966	0.0444677	0.832136
ENSMUSG00000020946	Gosr2	11	103676849	103697898	1166.41	0.178005	0.0884921	2.01153	0.0442695	0.832136
ENSMUSG00000025203	Scd2	19	44293676	44306864	12045.3	0.117339	0.0582993	2.0127	0.0441466	0.832136
ENSMUSG00000026775	Yme1l1	2	23156369	23199260	2323.56	-0.116976	0.05816	-2.01128	0.0442955	0.832136
ENSMUSG00000026860	Sh3glb2	2	30344809	30359337	752.451	0.249103	0.123824	2.01174	0.044247	0.832136
ENSMUSG00000027067	Ssrp1	2	85037234	85047109	3007.15	-0.125471	0.0623848	-2.01125	0.0442992	0.832136
ENSMUSG00000027520	Zdbf2	1	63273265	63314576	727.116	-0.208066	0.103543	-2.00947	0.0444873	0.832136
ENSMUSG00000029464	Gpn3	5	122371876	122382902	306.668	-0.157077	0.0781288	-2.01048	0.0443799	0.832136
ENSMUSG00000031667	Aktip	8	91111784	91199976	422.445	-0.177896	0.0885475	-2.00904	0.0445324	0.832136
ENSMUSG00000032121	Tmem218	9	37208333	37223210	101.349	-0.269319	0.133816	-2.01261	0.0441554	0.832136
ENSMUSG00000035754	Wdr18	10	79960152	79969246	498.31	0.171891	0.0855618	2.00897	0.0445399	0.832136
ENSMUSG00000038910	Plcl2	17	50509547	50688493	395.807	-0.18034	0.089563	-2.01356	0.0440556	0.832136
ENSMUSG00000047842	Diras2	13	52504375	52530836	156.591	0.258043	0.12826	2.01187	0.0442337	0.832136
ENSMUSG00000050708	Ftl1	7	45457944	45459884	9461.27	0.267993	0.133334	2.00993	0.0444382	0.832136
ENSMUSG00000071424	Grid2	6	63255876	64704323	52.1626	-0.452845	0.225215	-2.01073	0.0443544	0.832136
ENSMUSG00000087107	AI662270	11	83223576	83226604	14.6047	0.761602	0.379014	2.00943	0.044492	0.832136
ENSMUSG00000026181	Ppm1f	16	16896469	16927364	1145.6	0.249677	0.124299	2.00868	0.0445713	0.832136
ENSMUSG00000030213	Atf7ip	6	136506167	136610862	2911.44	-0.157627	0.0784937	-2.00815	0.0446277	0.832594
ENSMUSG00000003929	Zfp81	17	33329342	33358878	481.939	-0.230989	0.115146	-2.00606	0.0448501	0.833203
ENSMUSG00000024883	Rin1	19	5050808	5057071	87.977	0.361881	0.1805	2.00488	0.0449758	0.833203
ENSMUSG00000025907	Rb1cc1	1	6206197	6276648	1338.84	-0.233449	0.116464	-2.00448	0.0450191	0.833203
ENSMUSG00000026520	Pycr2	1	180904293	180908088	202.403	0.407683	0.203483	2.00353	0.045121	0.833203
ENSMUSG00000026600	Soat1	1	156424525	156474331	1298.8	0.105391	0.0525345	2.00613	0.0448424	0.833203
ENSMUSG00000034616	Ssh3	19	4261668	4269172	100.177	0.359343	0.179322	2.0039	0.045081	0.833203
ENSMUSG00000036596	Cpz	5	35502218	35525698	95.5518	0.348341	0.173789	2.00439	0.0450283	0.833203
ENSMUSG00000037706	Cd81	7	143052739	143067934	3952.84	0.126925	0.0633657	2.00306	0.0451708	0.833203
ENSMUSG00000046997	Spsb4	9	96943482	97018843	468.797	0.277312	0.13839	2.00384	0.0450868	0.833203
ENSMUSG00000047030	Spata2	2	167481133	167492887	351.321	0.227211	0.113373	2.0041	0.0450592	0.833203
ENSMUSG00000047045	Tmem164	X	142681406	142843494	2300.45	0.150427	0.0749763	2.00632	0.044822	0.833203
ENSMUSG00000059897	Zfp930	8	69209038	69230536	371.471	-0.266874	0.132956	-2.00723	0.0447254	0.833203
ENSMUSG00000062040	Zfp27	7	29893333	29906572	286.991	-0.188894	0.0942908	-2.00331	0.0451438	0.833203
ENSMUSG00000062190	Lancl2	6	57702540	57739439	431.408	-0.14797	0.0738357	-2.00404	0.0450655	0.833203
ENSMUSG00000081788	Gm5898	7	63542479	63544549	30.3185	-0.671036	0.334728	-2.00472	0.0449932	0.833203
ENSMUSG00000102869	2900097C17Rik	2	156391831	156392979	872.172	0.156105	0.0779159	2.0035	0.0451236	0.833203
ENSMUSG00000000568	Hnrnpd	5	99955935	99978938	4919.78	-0.233901	0.116896	-2.00093	0.0453999	0.833575
ENSMUSG00000021466	Ptch1	13	63508328	63573598	776.796	-0.189868	0.094912	-2.00046	0.0454506	0.833575
ENSMUSG00000024515	Smad4	18	73639009	73703780	1756.19	-0.132517	0.0662213	-2.00112	0.0453793	0.833575
ENSMUSG00000025366	Esyt1	10	128510248	128525859	816.343	0.155602	0.0778076	1.99983	0.0455188	0.833575
ENSMUSG00000029708	Gcc1	6	28416091	28428390	222.891	0.173607	0.0867804	2.00053	0.0454431	0.833575
ENSMUSG00000053560	Ier2	8	84661331	84662852	262.347	0.224294	0.112023	2.00221	0.0452617	0.833575
ENSMUSG00000054611	Kdm2a	19	4314419	4398285	2586.97	-0.145801	0.0729123	-1.99967	0.0455357	0.833575
ENSMUSG00000057359	Gm17494	3	122255958	122293720	30.0364	-0.61676	0.308292	-2.00057	0.0454388	0.833575
ENSMUSG00000074220	Zfp382	7	30121942	30134950	126.182	-0.242294	0.12117	-1.99961	0.045542	0.833575
ENSMUSG00000079111	Kdelr2	5	143403838	143421901	1760.72	0.0987915	0.0493488	2.0019	0.0452952	0.833575
ENSMUSG00000093594	Gm20707	4	147782319	147809840	43.3995	0.454047	0.226732	2.00258	0.0452229	0.833575
ENSMUSG00000045594	Glb1	9	114401076	114474376	781.756	0.196705	0.0983933	1.99917	0.0455897	0.833863
ENSMUSG00000019878	Hsf2	10	57486385	57513133	556.705	-0.133573	0.0668805	-1.99718	0.0458052	0.834299
ENSMUSG00000020814	Mxra7	11	116803062	116828046	263.986	0.198096	0.0991553	1.99784	0.0457345	0.834299
ENSMUSG00000025510	Cd151	7	141467392	141471473	1036.27	0.157485	0.078846	1.99738	0.0457842	0.834299
ENSMUSG00000031198	Fundc2	X	75382399	75396459	1203.81	-0.129829	0.0649872	-1.99777	0.045742	0.834299
ENSMUSG00000037813	D630003M21Rik	2	158182533	158229222	53.3419	0.406814	0.203555	1.99855	0.0456569	0.834299
ENSMUSG00000066551	Hmgb1	5	149046702	149184489	8205.87	-0.275975	0.138135	-1.99786	0.0457317	0.834299
ENSMUSG00000035236	Scai	2	39066214	39190734	606.842	-0.197606	0.0989852	-1.99631	0.0458998	0.83544
ENSMUSG00000030055	Rab43	6	87788853	87812164	181.725	0.44412	0.222558	1.99552	0.0459858	0.836121
ENSMUSG00000032607	Amt	9	108296853	108302302	198.829	0.236524	0.118536	1.99538	0.0460012	0.836121
ENSMUSG00000022558	Mroh1	15	76380261	76453038	807.682	0.295663	0.148294	1.99377	0.0461774	0.836577
ENSMUSG00000024810	Il33	19	29925114	29960718	167.411	0.279122	0.140008	1.99361	0.0461942	0.836577
ENSMUSG00000037058	Paip2	18	35598617	35617186	1796.23	-0.17494	0.0877516	-1.99358	0.0461978	0.836577
ENSMUSG00000042216	Sgsm1	5	113243220	113310786	42.414	0.493988	0.247812	1.99339	0.0462185	0.836577
ENSMUSG00000044452	Zfp507	7	35772343	35803003	881.329	-0.101011	0.0506726	-1.99341	0.0462164	0.836577
ENSMUSG00000045613	Chrm2	6	36388084	36528414	498.582	-0.150046	0.0752488	-1.99399	0.0461528	0.836577
ENSMUSG00000022141	Nipbl	15	8291225	8444463	2653.92	-0.238595	0.119712	-1.99307	0.0462536	0.836633
ENSMUSG00000045980	Tmem104	11	115187487	115247023	162.838	0.243193	0.122056	1.99246	0.0463201	0.837257
ENSMUSG00000026676	Ccdc3	2	5137776	5230878	385.226	0.199899	0.100382	1.99138	0.046439	0.837665
ENSMUSG00000044365	Cxxc4	3	134236484	134262161	328.223	-0.241169	0.121084	-1.99175	0.0463989	0.837665
ENSMUSG00000097614	Gm26508	11	119077573	119081865	5.76617	-1.17024	0.587621	-1.99149	0.046427	0.837665
ENSMUSG00000021714	Cenpk	13	104228955	104249615	241.951	-0.26641	0.133823	-1.99076	0.0465075	0.838322
ENSMUSG00000001158	Snrnp27	6	86675151	86684522	455.459	-0.22815	0.115686	-1.97215	0.0485928	0.83859
ENSMUSG00000002661	Alkbh7	17	56997339	56999322	96.1317	0.434183	0.22031	1.97078	0.048749	0.83859
ENSMUSG00000002996	Hbp1	12	31926254	31950535	1629.31	-0.102546	0.0516671	-1.98474	0.047173	0.83859
ENSMUSG00000004665	Cnn2	10	79988584	79996062	3171.27	0.131614	0.0666517	1.97466	0.0483072	0.83859
ENSMUSG00000013698	Pea15a	1	172196728	172206804	2732.6	0.0838864	0.0425325	1.97229	0.0485763	0.83859
ENSMUSG00000017485	Top2b	14	16365179	16430787	4645.1	-0.157168	0.0796607	-1.97296	0.0484996	0.83859
ENSMUSG00000018040	Rrp7a	15	83113433	83122801	672.913	0.123877	0.0625358	1.9809	0.0476027	0.83859
ENSMUSG00000018102	Hist1h2bc	13	23684199	23692488	214.898	0.237128	0.120026	1.97563	0.0481969	0.83859
ENSMUSG00000019889	Ptprk	10	28074820	28597397	1943.83	-0.154344	0.0781049	-1.97612	0.0481417	0.83859
ENSMUSG00000020471	Pold2	11	5872180	5878292	577.867	-0.140427	0.0707143	-1.98583	0.0470517	0.83859
ENSMUSG00000020612	Prkar1a	11	109649405	109669656	8256.91	0.107415	0.0541852	1.98236	0.0474392	0.83859
ENSMUSG00000021087	Rtn1	12	72211752	72409054	153.968	0.224888	0.113303	1.98483	0.0471629	0.83859
ENSMUSG00000021866	Anxa11	14	25842156	25886804	581.815	0.169212	0.085687	1.97476	0.048295	0.83859
ENSMUSG00000022109	Med4	14	73510049	73518545	366.537	-0.19184	0.0973067	-1.9715	0.0486669	0.83859
ENSMUSG00000022557	Bop1	15	76452996	76477269	385.801	0.263494	0.133735	1.97027	0.0488071	0.83859
ENSMUSG00000023971	Rrp36	17	46667458	46674255	135.953	0.25263	0.127216	1.98583	0.0470523	0.83859
ENSMUSG00000024069	Slc30a6	17	74395608	74424229	187.154	0.211442	0.106613	1.98326	0.0473384	0.83859
ENSMUSG00000024186	Rgs11	17	26202951	26211324	65.9108	0.470117	0.238425	1.97176	0.0486372	0.83859
ENSMUSG00000024548	Setbp1	18	78750380	79109391	659.384	-0.235602	0.11951	-1.97139	0.0486787	0.83859
ENSMUSG00000024892	Pcx	19	4510472	4621752	292.532	0.235196	0.118805	1.97968	0.0477393	0.83859
ENSMUSG00000025027	Xpnpep1	19	52943417	53040214	1526.84	0.130538	0.0661851	1.97231	0.0485738	0.83859
ENSMUSG00000025068	Gsto1	19	47854970	47864790	352.99	0.19444	0.0979284	1.98554	0.0470848	0.83859
ENSMUSG00000026516	Nvl	1	181087138	181144204	1088.29	-0.12853	0.0650566	-1.97566	0.0481932	0.83859
ENSMUSG00000027004	Frzb	2	80411970	80447625	232.245	0.338688	0.171211	1.97819	0.0479075	0.83859
ENSMUSG00000027469	Tpx2	2	152847964	152895321	2149.37	-0.179975	0.0911279	-1.97497	0.0482718	0.83859
ENSMUSG00000028137	Celf3	3	94478295	94492198	17.0162	-1.11848	0.566611	-1.97399	0.0483829	0.83859
ENSMUSG00000028211	Trp53inp1	4	11156431	11174379	750.977	-0.14756	0.0746383	-1.977	0.0480416	0.83859
ENSMUSG00000028312	Smc2	4	52439243	52488260	2843.4	-0.205457	0.103945	-1.97659	0.048088	0.83859
ENSMUSG00000028607	Cpt2	4	107903981	107923610	583.094	0.179396	0.0907353	1.97714	0.0480262	0.83859
ENSMUSG00000029670	Ing3	6	21949571	21976038	346.839	-0.172792	0.0870173	-1.98572	0.0470644	0.83859
ENSMUSG00000029833	Trim24	6	37870811	37966296	1326.34	-0.182273	0.0916314	-1.9892	0.0466797	0.83859
ENSMUSG00000030327	Necap1	6	122874474	122888941	649.603	0.162868	0.082242	1.98035	0.0476638	0.83859
ENSMUSG00000030432	Rpl28	7	4792874	4795066	5487.41	-0.124972	0.0630736	-1.98137	0.0475501	0.83859
ENSMUSG00000031377	Bmx	X	164192842	164258193	325.75	0.217547	0.109808	1.98115	0.047574	0.83859
ENSMUSG00000031782	Coq9	8	94838321	94854895	783.364	0.204437	0.103532	1.97462	0.0483109	0.83859
ENSMUSG00000032020	Ubash3b	9	41011098	41161697	397.692	0.208608	0.105209	1.98279	0.047391	0.83859
ENSMUSG00000032050	Rdx	9	52047150	52088737	6086.03	-0.115001	0.0581973	-1.97605	0.0481496	0.83859
ENSMUSG00000032727	Mier3	13	111686178	111718596	726.793	-0.142767	0.0722373	-1.97636	0.0481138	0.83859
ENSMUSG00000033427	Upb1	10	75406911	75441679	5.43819	-1.17205	0.594846	-1.97035	0.0487988	0.83859
ENSMUSG00000034708	Grn	11	102430315	102437048	2293.41	0.183103	0.0929102	1.97075	0.0487528	0.83859
ENSMUSG00000037652	Phc3	3	30899371	30969415	955.035	-0.179885	0.0913104	-1.97004	0.048834	0.83859
ENSMUSG00000038188	Scarf1	11	75513540	75526582	231.147	0.286551	0.144188	1.98734	0.0468845	0.83859
ENSMUSG00000039219	Arid4b	13	14063232	14199603	1692.09	-0.225779	0.113977	-1.98091	0.047601	0.83859
ENSMUSG00000039960	Rhou	8	123653929	123663884	1062.32	0.113174	0.0568981	1.98907	0.0466938	0.83859
ENSMUSG00000041012	Cmtm8	9	114789345	114844152	51.2086	0.404156	0.204318	1.97807	0.0479205	0.83859
ENSMUSG00000042289	Hsd3b7	7	127800604	127803802	162.191	0.309696	0.156629	1.97726	0.0480126	0.83859
ENSMUSG00000043004	Gng2	14	19872559	19977627	838.181	-0.180556	0.0907368	-1.98989	0.0466034	0.83859
ENSMUSG00000043388	Tmem130	5	144735915	144761818	17.234	0.633661	0.320958	1.97428	0.0483501	0.83859
ENSMUSG00000045107	Saysd1	14	20075646	20083172	50.7586	0.432986	0.219694	1.97086	0.0487398	0.83859
ENSMUSG00000046027	Stard5	7	83631959	83653127	384.435	0.20184	0.102102	1.97685	0.0480589	0.83859
ENSMUSG00000046618	Olfml2a	2	38931978	38963753	611.031	0.129693	0.0652883	1.98646	0.0469823	0.83859
ENSMUSG00000046982	Tshz1	18	84011627	84086404	882.517	-0.118681	0.0597914	-1.98491	0.0471544	0.83859
ENSMUSG00000051510	Mafg	11	120625117	120633600	697.169	0.17857	0.0902513	1.97858	0.047863	0.83859
ENSMUSG00000053347	Zfp943	17	21962552	22071168	374.184	-0.269078	0.135236	-1.98969	0.0466253	0.83859
ENSMUSG00000053460	Ggcx	6	72414308	72430712	460.429	0.18459	0.0929555	1.98579	0.0470564	0.83859
ENSMUSG00000058070	Eml1	12	108370957	108539617	902.83	0.140791	0.0707579	1.98976	0.046617	0.83859
ENSMUSG00000059456	Ptk2b	14	66153257	66281052	656.49	0.198931	0.100537	1.97868	0.0478519	0.83859
ENSMUSG00000060807	Serpina6	12	103646630	103657212	3.68349	2.41623	1.22368	1.97457	0.0483175	0.83859
ENSMUSG00000061436	Hipk2	6	38694390	38876165	1552.57	-0.23348	0.11813	-1.97647	0.048102	0.83859
ENSMUSG00000066037	Hnrnpr	4	136310942	136359447	2873.18	-0.204566	0.10307	-1.98474	0.0471737	0.83859
ENSMUSG00000066878	Gm10184	17	89908511	89910449	157.261	-0.346902	0.175835	-1.97288	0.0485088	0.83859
ENSMUSG00000067370	B3galt4	17	33949909	33951477	45.2703	0.424238	0.213997	1.98245	0.0474287	0.83859
ENSMUSG00000068323	Slc4a5	6	83219828	83304945	5.98167	-1.17695	0.595513	-1.97637	0.0481134	0.83859
ENSMUSG00000069727	Zfp975	7	42660105	42692742	194.996	-0.266207	0.134469	-1.97968	0.047739	0.83859
ENSMUSG00000071226	Cecr2	6	120666369	120771190	135.454	-0.23393	0.118548	-1.97329	0.0484621	0.83859
ENSMUSG00000071796	6820431F20Rik	8	20262613	20297432	2498.78	-0.254532	0.128956	-1.97379	0.0484056	0.83859
ENSMUSG00000073402	Gm8909	17	36164443	36168537	0.686719	8.43578	4.27963	1.97115	0.0487068	0.83859
ENSMUSG00000082765	Gm14411	2	177125463	177127709	4.59198	-1.28658	0.651393	-1.97512	0.0482548	0.83859
ENSMUSG00000085945	2310014F06Rik	7	112612560	112680081	30.3607	-0.547607	0.27635	-1.98157	0.0475273	0.83859
ENSMUSG00000094870	Zfp131	13	119765187	119790805	846.574	-0.196456	0.0995351	-1.97373	0.0484122	0.83859
ENSMUSG00000105444	Gm10727	3	53736225	53737826	14.454	0.728017	0.369454	1.97052	0.0487784	0.83859
ENSMUSG00000110489	RP23-264J18.2	8	95808552	95818274	7.18926	1.11331	0.560477	1.98636	0.0469937	0.83859
ENSMUSG00000039693	Msantd3	4	48539935	48561919	341.545	-0.189195	0.096062	-1.9695	0.0488952	0.839089
ENSMUSG00000032740	Ccdc88a	11	29373658	29510808	1805.56	-0.269467	0.136944	-1.96772	0.0491005	0.839608
ENSMUSG00000032875	Arhgef17	7	100869752	100932107	1877.17	-0.103726	0.0527002	-1.96823	0.049041	0.839608
ENSMUSG00000033365	Ipo13	4	117894486	117914999	641.122	0.222203	0.112919	1.96781	0.0490899	0.839608
ENSMUSG00000035885	Cox8a	19	7215158	7217616	2209.43	0.236219	0.120024	1.9681	0.0490562	0.839608
ENSMUSG00000050812	AI314180	4	58798911	58912749	2025.76	-0.0907061	0.0460795	-1.96847	0.0490139	0.839608
ENSMUSG00000097805	Gm17473	15	42676260	42704616	17.8445	-0.665113	0.338039	-1.96756	0.0491183	0.839608
ENSMUSG00000003346	Abhd17a	10	80583654	80590341	435.263	0.312389	0.158936	1.96551	0.0493558	0.839787
ENSMUSG00000004562	Arhgef40	14	51984719	52006251	1495.96	0.138901	0.0706435	1.96622	0.0492733	0.839787
ENSMUSG00000018507	Trpv2	11	62574486	62600515	73.4221	0.394096	0.20039	1.96664	0.0492248	0.839787
ENSMUSG00000023191	P3h3	6	124841089	124857752	803.655	0.184119	0.0937473	1.96399	0.049531	0.839787
ENSMUSG00000025262	Fam120c	X	151344175	151471842	325.337	-0.151894	0.0773666	-1.9633	0.0496111	0.839787
ENSMUSG00000029655	N4bp2l2	5	150608007	150666183	1269.31	-0.118672	0.0603937	-1.96498	0.0494171	0.839787
ENSMUSG00000030421	Uri1	7	37959992	38023551	943.12	-0.19036	0.096815	-1.96622	0.0492731	0.839787
ENSMUSG00000031669	Gins3	8	95633453	95645060	211.091	-0.178021	0.0906679	-1.96344	0.0495947	0.839787
ENSMUSG00000037149	Ddx1	12	13219308	13249213	2082.43	-0.106704	0.0543076	-1.96481	0.0494361	0.839787
ENSMUSG00000042770	Hebp1	6	135137522	135198022	156.355	0.215821	0.109896	1.96386	0.0495458	0.839787
ENSMUSG00000046311	Zfp62	11	49203292	49218816	1185.47	-0.219116	0.111533	-1.96458	0.0494625	0.839787
ENSMUSG00000050587	Lrrc4c	2	96318169	97631666	27.5773	-0.696091	0.353879	-1.96703	0.0491799	0.839787
ENSMUSG00000079426	Arpc4	6	113378115	113390448	863.573	0.199899	0.101773	1.96417	0.0495109	0.839787
ENSMUSG00000103897	Pcdhga8	18	37725706	37841873	76.9027	-0.308738	0.157243	-1.96344	0.0495951	0.839787
ENSMUSG00000033031	C330027C09Rik	16	48994185	49019709	1310.37	-0.13505	0.0687118	-1.96545	0.0493621	0.839787
ENSMUSG00000018008	Cyth4	15	78597047	78622019	71.3508	0.324542	0.165469	1.96135	0.0498385	0.83985
ENSMUSG00000025478	Dpysl4	7	139086001	139102704	76.3728	0.347662	0.177258	1.96134	0.0498399	0.83985
ENSMUSG00000035297	Cops4	5	100518309	100547803	1184.86	-0.118194	0.0602615	-1.96135	0.0498377	0.83985
ENSMUSG00000038845	Phb	11	95666957	95680773	1711.2	0.207368	0.105672	1.96238	0.0497188	0.83985
ENSMUSG00000073647	Gm10557	18	4198216	4198969	112.363	-0.30609	0.155966	-1.96254	0.0496997	0.83985
ENSMUSG00000074794	Arrdc3	13	80883384	80896035	1712.12	-0.154448	0.0787461	-1.96135	0.0498387	0.83985
ENSMUSG00000090919	Pabpc4l	3	46442197	46448219	239.029	-0.23372	0.11916	-1.9614	0.0498324	0.83985
ENSMUSG00000000743	Chmp1a	8	123204264	123212763	623.53	0.292007	0.148959	1.96032	0.049959	0.841314
ENSMUSG00000019055	Plod1	4	147909753	147936767	1033.01	0.204559	0.104372	1.9599	0.050008	0.841598
ENSMUSG00000025858	Get4	5	139252324	139270051	751.063	0.222928	0.113803	1.9589	0.0501249	0.842479
ENSMUSG00000042063	Zfp386	12	116047724	116063360	500.774	-0.242932	0.124003	-1.95908	0.0501033	0.842479
ENSMUSG00000049349	Gm5105	3	138048761	138067388	5.3044	1.26985	0.648341	1.95861	0.0501579	0.842492
ENSMUSG00000078427	Sarnp	10	128821771	128877638	924.308	-0.305993	0.156264	-1.95817	0.0502097	0.842819
ENSMUSG00000033191	Tie1	4	118471191	118490061	1882.98	0.226267	0.115611	1.95714	0.0503307	0.843389
ENSMUSG00000043346	Gm6741	17	91236787	91238116	123.187	0.381881	0.195127	1.95709	0.0503372	0.843389
ENSMUSG00000097536	2610037D02Rik	15	96134819	96284495	84.0174	-0.327733	0.167462	-1.95706	0.0503405	0.843389
ENSMUSG00000015750	Aph1a	3	95893969	95898288	1144.24	0.282933	0.144614	1.95647	0.0504103	0.844017
ENSMUSG00000004040	Stat3	11	100885098	100939540	1195.62	0.169926	0.0869071	1.95526	0.0505526	0.844569
ENSMUSG00000027820	Mme	3	63241537	63386030	473.46	0.201599	0.103141	1.95459	0.0506312	0.844569
ENSMUSG00000034520	Gjc1	11	102799579	102819700	1066.27	-0.10732	0.0549172	-1.95422	0.0506754	0.844569
ENSMUSG00000038025	Phf2	13	48801750	48870885	1382.29	-0.0927594	0.0474639	-1.95431	0.050664	0.844569
ENSMUSG00000046280	She	3	89831370	89858834	661.871	0.136987	0.0700691	1.95502	0.0505803	0.844569
ENSMUSG00000049672	Zbtb14	17	69383050	69390750	479.428	-0.12873	0.0658341	-1.95538	0.0505387	0.844569
ENSMUSG00000052296	Ppp6r1	7	4631495	4659019	1871.35	0.11713	0.0599441	1.95399	0.050702	0.844569
ENSMUSG00000068134	Zfp120	2	150114406	150136708	224.339	-0.207434	0.106143	-1.95428	0.0506676	0.844569
ENSMUSG00000031976	Urb2	8	124021508	124048505	426.203	0.154199	0.0789302	1.95361	0.0507473	0.844786
ENSMUSG00000044037	Als2cl	9	110879870	110900530	68.2683	0.327841	0.167852	1.95316	0.0508009	0.845139
ENSMUSG00000051669	AU021092	16	5211828	5222299	29.9336	0.510123	0.261298	1.95227	0.0509065	0.846357
ENSMUSG00000041219	Arhgap11a	2	113831492	113848661	1803.58	-0.12378	0.0634243	-1.95161	0.0509841	0.847107
ENSMUSG00000003226	Ranbp2	10	58446852	58494155	3504.64	-0.164389	0.084357	-1.94874	0.0513269	0.847907
ENSMUSG00000004591	Pkn2	3	142790902	142882004	2509.18	-0.131267	0.0673107	-1.95016	0.0511567	0.847907
ENSMUSG00000024165	Hn1l	17	24942156	24960636	1887.42	-0.125138	0.0642091	-1.94892	0.0513052	0.847907
ENSMUSG00000026098	Pms1	1	53189187	53297018	174.433	-0.228781	0.117448	-1.94794	0.0514218	0.847907
ENSMUSG00000030446	Zfp273	13	67813740	67827002	96.1706	-0.327211	0.167879	-1.94909	0.0512851	0.847907
ENSMUSG00000056071	S100a9	3	90692632	90695721	12.3624	1.26101	0.646843	1.94948	0.0512375	0.847907
ENSMUSG00000062328	Rpl17	18	75000477	75003381	6176.16	-0.12856	0.0659056	-1.95067	0.051096	0.847907
ENSMUSG00000071856	Mcc	18	44425060	44812182	1020.45	-0.17832	0.091495	-1.94895	0.0513009	0.847907
ENSMUSG00000093629	Prox2os	12	85086374	85088228	4.97941	-1.23695	0.634502	-1.94948	0.051238	0.847907
ENSMUSG00000097347	Gm17275	1	180802568	180809483	14.7336	-0.73106	0.375296	-1.94796	0.0514203	0.847907
ENSMUSG00000106383	E330034L11Rik	3	95639304	95641045	28.1726	-0.547015	0.280767	-1.94829	0.0513807	0.847907
ENSMUSG00000022799	Arhgap31	16	38598340	38713274	3845.14	-0.11587	0.0594298	-1.9497	0.051212	0.847907
ENSMUSG00000024410	3110002H16Rik	18	12168717	12189997	414.814	0.168652	0.0866553	1.94624	0.0516254	0.848053
ENSMUSG00000025739	Gng13	17	25717171	25719406	4.09705	1.50972	0.775629	1.94645	0.0516006	0.848053
ENSMUSG00000031887	Tradd	8	105258286	105264609	57.8637	0.390606	0.200665	1.94656	0.051588	0.848053
ENSMUSG00000036040	Adamtsl2	2	27079379	27108981	272.226	0.213839	0.109816	1.94726	0.0515042	0.848053
ENSMUSG00000082585	Gm15387	15	74093686	74094333	807.943	-0.370652	0.190362	-1.94709	0.0515235	0.848053
ENSMUSG00000022678	Nde1	16	14163275	14192928	928.68	-0.0952093	0.0489071	-1.94674	0.0515664	0.848053
ENSMUSG00000003847	Nfat5	8	107293470	107379517	2417.65	-0.207315	0.106583	-1.9451	0.0517635	0.848187
ENSMUSG00000058396	Gpr182	10	127747276	127751732	767.755	0.220206	0.113175	1.94571	0.0516899	0.848187
ENSMUSG00000059327	Eda	X	99975606	100400762	192.166	0.236411	0.12151	1.94561	0.0517011	0.848187
ENSMUSG00000075376	Rc3h2	2	37370069	37422903	1425	-0.117427	0.0603678	-1.94519	0.0517522	0.848187
ENSMUSG00000025492	Ifitm3	7	141009586	141010770	139.278	0.366286	0.188342	1.94479	0.0518008	0.848267
ENSMUSG00000009575	Cbx5	15	103191544	103239816	10210.7	-0.120114	0.0617876	-1.94399	0.0518966	0.848704
ENSMUSG00000032593	Amigo3	9	108053159	108055701	29.5263	0.511432	0.263069	1.94409	0.0518842	0.848704
ENSMUSG00000035864	Syt1	10	108497650	109010982	49.9079	-0.546801	0.28135	-1.94349	0.0519575	0.848704
ENSMUSG00000046415	B430212C06Rik	18	67321209	67344103	9.50052	-0.931431	0.479208	-1.94369	0.0519331	0.848704
ENSMUSG00000029545	Acads	5	115110299	115119346	743.055	0.332506	0.171163	1.94263	0.0520612	0.849867
ENSMUSG00000004054	Map3k11	19	5689131	5702862	685.144	0.179004	0.0921862	1.94177	0.052165	0.850182
ENSMUSG00000023945	Slc5a7	17	54273594	54299034	65.5856	0.317223	0.163377	1.94166	0.0521782	0.850182
ENSMUSG00000033597	Caskin1	17	24488783	24508905	37.8809	-0.49264	0.253654	-1.94217	0.052116	0.850182
ENSMUSG00000030403	Vasp	7	19256929	19271817	1305.5	0.314396	0.161958	1.94122	0.0522319	0.850527
ENSMUSG00000038170	Pde4dip	3	97689824	97888707	3892.48	-0.143437	0.0739281	-1.94022	0.0523533	0.851442
ENSMUSG00000039286	Fndc3b	3	27416162	27711307	2543.34	0.0890624	0.0459023	1.94026	0.0523482	0.851442
ENSMUSG00000016758	Bik	15	83526862	83544635	75.3555	0.478012	0.246462	1.9395	0.052441	0.852135
ENSMUSG00000029310	Nudt9	5	104046306	104065379	478.977	-0.167798	0.0865239	-1.93933	0.0524611	0.852135
ENSMUSG00000034422	Parp14	16	35832874	35871544	88.3931	0.39039	0.201361	1.93876	0.0525308	0.852735
ENSMUSG00000005370	Msh6	17	87975050	87990883	1256.94	-0.174485	0.0901356	-1.9358	0.0528919	0.852768
ENSMUSG00000010358	Ifi35	11	101448407	101458698	52.4366	0.428312	0.221008	1.93799	0.0526244	0.852768
ENSMUSG00000020150	Gamt	10	80258151	80261012	152.95	0.268641	0.138621	1.93795	0.0526292	0.852768
ENSMUSG00000022019	Tdrd3	14	87416639	87545373	714.757	-0.155285	0.0802147	-1.93587	0.0528842	0.852768
ENSMUSG00000022456	2003-09-01	15	82274935	82294442	175.167	-0.341576	0.176355	-1.93686	0.0527624	0.852768
ENSMUSG00000029465	Arpc3	5	122391878	122414184	961.342	0.110966	0.0573079	1.93631	0.05283	0.852768
ENSMUSG00000031538	Plat	8	22757727	22782844	829.862	0.146807	0.0757568	1.93787	0.0526391	0.852768
ENSMUSG00000031939	Taf1d	9	15306214	15312104	544.396	-0.350462	0.180943	-1.93686	0.0527622	0.852768
ENSMUSG00000032867	Fbxw8	5	118064965	118155464	1460.92	0.221525	0.114378	1.93678	0.0527728	0.852768
ENSMUSG00000037235	Mxd4	5	34173883	34187720	1038.6	-0.181899	0.0939495	-1.93613	0.0528515	0.852768
ENSMUSG00000046591	Ticrr	7	79660196	79698148	463.166	-0.177343	0.0915856	-1.93636	0.052823	0.852768
ENSMUSG00000019082	Slc25a22	7	141429744	141437892	288.134	0.263288	0.136192	1.93322	0.0532097	0.853151
ENSMUSG00000020601	Trib2	12	15791727	15816877	1258.87	0.152697	0.078951	1.93408	0.0531035	0.853151
ENSMUSG00000026553	Copa	1	172082529	172122330	6500.56	0.0686473	0.0354921	1.93416	0.0530937	0.853151
ENSMUSG00000033020	Polr2f	15	79141351	79151774	304.268	0.288904	0.149278	1.93534	0.0529486	0.853151
ENSMUSG00000038095	Sbno1	5	124368702	124426001	2490.8	-0.110031	0.0569155	-1.93324	0.0532071	0.853151
ENSMUSG00000043556	Fbxl7	15	26543084	26895049	106.524	0.274169	0.141765	1.93397	0.0531172	0.853151
ENSMUSG00000052688	Rab7b	1	131688695	131715439	28.5587	0.531713	0.274953	1.93383	0.0531341	0.853151
ENSMUSG00000054400	Cklf	8	104250861	104264938	263.162	-0.185255	0.0958159	-1.93345	0.0531808	0.853151
ENSMUSG00000105441	Gm8041	5	98075303	98075918	2.23142	-2.02427	1.04609	-1.93507	0.0529815	0.853151
ENSMUSG00000004651	Tyr	7	87424771	87493512	12.4303	0.812554	0.420613	1.93183	0.0533803	0.854837
ENSMUSG00000027637	1110008F13Rik	2	156863128	156873563	741.397	0.156131	0.0808093	1.9321	0.0533476	0.854837
ENSMUSG00000071064	Zfp827	8	79028437	79193766	1251.58	-0.140809	0.0729151	-1.93113	0.0534668	0.855699
ENSMUSG00000031592	Pcm1	8	41239752	41332344	3259.89	-0.229083	0.118771	-1.92878	0.0537578	0.859828
ENSMUSG00000018377	Vezf1	11	88068279	88084729	1381.98	-0.19478	0.101019	-1.92815	0.0538365	0.86056
ENSMUSG00000001588	Acap1	11	69881567	69895539	114.999	0.326942	0.169613	1.92758	0.0539076	0.860643
ENSMUSG00000025656	Arhgef9	X	95048935	95196856	502.865	-0.18416	0.0955305	-1.92776	0.0538847	0.860643
ENSMUSG00000021281	Tnfaip2	12	111442469	111455018	145.353	0.318778	0.165452	1.92671	0.0540163	0.861129
ENSMUSG00000026688	Mgst3	1	167371966	167393841	339.326	0.280033	0.145337	1.92678	0.0540072	0.861129
ENSMUSG00000029759	Pon3	6	5220852	5256286	401.707	0.147146	0.0763784	1.92654	0.0540369	0.861129
ENSMUSG00000022671	Mzt2	16	15848441	15863369	95.798	0.325595	0.169041	1.92613	0.0540881	0.861419
ENSMUSG00000031258	Xkrx	X	134149043	134162076	10.6719	-0.728917	0.378511	-1.92575	0.0541358	0.861654
ENSMUSG00000029507	Pus1	5	110773667	110780659	294.438	0.212879	0.110574	1.92522	0.0542015	0.862174
ENSMUSG00000015852	Fcrls	3	87250758	87263738	136.216	0.340788	0.177208	1.9231	0.0544679	0.86348
ENSMUSG00000031314	Taf1	X	101532734	101601789	1107.02	-0.19735	0.102623	-1.92306	0.0544728	0.86348
ENSMUSG00000052539	Magi3	3	104013259	104220374	1895.43	-0.171546	0.0891793	-1.9236	0.0544045	0.86348
ENSMUSG00000060402	Chst8	7	34674468	34812711	8.4692	0.899661	0.467774	1.92328	0.0544448	0.86348
ENSMUSG00000071660	Ttc9c	19	8809075	8819333	858.322	-0.132359	0.0688167	-1.92335	0.0544356	0.86348
ENSMUSG00000103507	Gm38375	9	96028624	96030850	12.8929	-0.722181	0.375552	-1.92298	0.054482	0.86348
ENSMUSG00000028224	Nbn	4	15957925	15992589	641.544	-0.159421	0.0829309	-1.92233	0.0545642	0.864258
ENSMUSG00000051373	Plpp7	2	32095528	32110820	91.5331	0.467317	0.243143	1.92198	0.0546082	0.864431
ENSMUSG00000004207	Psap	10	60277627	60302597	5178.54	0.201245	0.105077	1.91522	0.0554645	0.864605
ENSMUSG00000020032	Nuak1	10	84370905	84440597	968.442	0.157181	0.082027	1.91621	0.0553381	0.864605
ENSMUSG00000022024	Sugt1	14	79587691	79629755	904.547	-0.110303	0.0576105	-1.91463	0.0555395	0.864605
ENSMUSG00000022151	Ttc33	15	5185525	5218336	257.211	-0.176496	0.091956	-1.91935	0.0549401	0.864605
ENSMUSG00000025498	Irf7	7	141262706	141266481	17.4701	0.968005	0.504749	1.9178	0.055137	0.864605
ENSMUSG00000026034	Clk1	1	58410189	58424066	2423.01	-0.142775	0.0746215	-1.91332	0.0557074	0.864605
ENSMUSG00000027115	Kif18a	2	109280738	109341747	331.094	-0.216116	0.112893	-1.91435	0.0555759	0.864605
ENSMUSG00000027344	Fsip1	2	118204888	118256966	1.06345	-2.8579	1.4915	-1.91612	0.0553496	0.864605
ENSMUSG00000028445	Enho	4	41638144	41640324	22.8694	0.54502	0.284545	1.91541	0.0554401	0.864605
ENSMUSG00000028692	Akr1a1	4	116636510	116651680	3570.64	0.193816	0.101153	1.91607	0.0553562	0.864605
ENSMUSG00000030786	Itgam	7	128062640	128118491	38.2117	0.482764	0.251865	1.91676	0.055269	0.864605
ENSMUSG00000034021	Pds5b	5	150673739	150810690	2110.39	-0.173476	0.0903532	-1.91998	0.0548606	0.864605
ENSMUSG00000034105	Tldc1	8	119760076	119778416	228.772	0.177002	0.0923237	1.91718	0.0552146	0.864605
ENSMUSG00000034801	Sos2	12	69583762	69681852	772.269	-0.166075	0.0866032	-1.91766	0.0551541	0.864605
ENSMUSG00000036990	Otud4	8	79639618	79677724	2741.29	-0.105118	0.0549275	-1.91376	0.0556508	0.864605
ENSMUSG00000037119	Fam91a1	15	58415468	58457801	1540.9	0.126686	0.0659272	1.92161	0.0546553	0.864605
ENSMUSG00000037210	Fam193a	5	34369933	34486456	1135.58	-0.215498	0.112165	-1.92126	0.0546988	0.864605
ENSMUSG00000037395	Rcor3	1	192098546	192138062	571.689	-0.127766	0.0667466	-1.91419	0.0555957	0.864605
ENSMUSG00000039735	Fnbp1l	3	122538719	122619715	2247.79	-0.165075	0.086268	-1.91352	0.0556819	0.864605
ENSMUSG00000039742	Fam71f1	6	29319140	29336019	1.53188	2.27727	1.18683	1.91878	0.0550117	0.864605
ENSMUSG00000040771	Oard1	17	48410014	48417266	232.746	-0.19317	0.100597	-1.92023	0.0548288	0.864605
ENSMUSG00000044501	Zfp758	17	22361453	22377281	223.258	-0.255709	0.133506	-1.91534	0.0554495	0.864605
ENSMUSG00000045071	E130308A19Rik	4	59626211	59761439	548.554	-0.120469	0.0629514	-1.91368	0.0556613	0.864605
ENSMUSG00000047793	Sned1	1	93235841	93301065	660.151	-0.583505	0.304804	-1.91436	0.0555741	0.864605
ENSMUSG00000053580	Tanc2	11	105589986	105929304	1767.29	-0.149623	0.0779696	-1.91899	0.054985	0.864605
ENSMUSG00000054874	Pcnx3	19	5664635	5688908	1033.2	0.243626	0.127022	1.91798	0.0551141	0.864605
ENSMUSG00000062753	AI413582	17	27563575	27565749	29.5959	0.518207	0.270429	1.91624	0.0553343	0.864605
ENSMUSG00000073542	Cep76	18	67617397	67641336	315.601	-0.151875	0.0793883	-1.91307	0.0557394	0.864605
ENSMUSG00000078923	Ube2v1	2	167607638	167632095	1991.66	0.121031	0.0631141	1.91766	0.055154	0.864605
ENSMUSG00000092544	Gm20422	8	69742862	69774886	3.45434	2.42577	1.26587	1.91628	0.0553291	0.864605
ENSMUSG00000098076	Gm6981	9	52002274	52003281	4.95026	1.13763	0.594449	1.91375	0.0556515	0.864605
ENSMUSG00000098232	Gm3671	9	75693653	75694659	1.14267	2.87219	1.50139	1.91303	0.0557447	0.864605
ENSMUSG00000105881	4932422M17Rik	5	123138931	123141569	18.7138	-0.578709	0.301755	-1.91781	0.0551348	0.864605
ENSMUSG00000106944	Gm43843	6	18429659	18431245	12.9236	-0.848272	0.442689	-1.91618	0.055342	0.864605
ENSMUSG00000047945	Marcksl1	4	129513581	129515985	3363.2	0.126207	0.0659839	1.9127	0.0557866	0.864742
ENSMUSG00000025609	Mkln1	6	31398735	31516811	1375.08	-0.103375	0.0540586	-1.91227	0.0558416	0.864813
ENSMUSG00000063383	Zfp947	17	22144359	22166190	84.3375	-0.387369	0.202583	-1.91215	0.0558574	0.864813
ENSMUSG00000085438	1700020I14Rik	2	119594297	119607502	6161.3	-0.0993807	0.0520087	-1.91085	0.0560242	0.866882
ENSMUSG00000105135	Gm43667	3	34054335	34055429	12.0612	-0.847846	0.443952	-1.90977	0.0561627	0.868511
ENSMUSG00000003420	Fcgrt	7	45092990	45103851	297.986	0.295294	0.154764	1.90803	0.0563869	0.869893
ENSMUSG00000021047	Nova1	12	46694517	46818775	144.395	-0.256662	0.134479	-1.90856	0.056319	0.869893
ENSMUSG00000028389	Zfp37	4	62189540	62231047	328.737	-0.312768	0.164009	-1.90702	0.0565186	0.869893
ENSMUSG00000028978	Nos3	5	24364810	24384474	909.102	0.235204	0.123223	1.90877	0.0562912	0.869893
ENSMUSG00000029767	Calu	6	29348069	29377110	11774.9	0.0734689	0.0385157	1.90751	0.056455	0.869893
ENSMUSG00000048186	Bend7	2	4717831	4802142	57.4519	-0.428958	0.224924	-1.90712	0.0565046	0.869893
ENSMUSG00000097088	Gm26615	4	133085474	133089146	31.5846	-0.48077	0.252061	-1.90736	0.0564739	0.869893
ENSMUSG00000022881	Rfc4	16	23113943	23127737	337.888	-0.158572	0.0831102	-1.90798	0.0563942	0.869893
ENSMUSG00000022008	Gpalpp1	14	76086232	76110815	923.496	-0.103861	0.0544751	-1.90658	0.0565756	0.869909
ENSMUSG00000050379	2006-09-01	X	36911326	36991794	1884.43	-0.165666	0.0868957	-1.90649	0.0565862	0.869909
ENSMUSG00000039244	E130309D02Rik	5	143301195	143315360	269.23	0.181758	0.0953721	1.90578	0.0566791	0.869997
ENSMUSG00000042613	Pbxip1	3	89436706	89450952	1790.4	0.112756	0.0591626	1.90587	0.0566671	0.869997
ENSMUSG00000068036	Mllt4	17	13760539	13906150	2603.18	-0.107063	0.056181	-1.90568	0.0566918	0.869997
ENSMUSG00000014077	Chp1	2	119547697	119587027	1151.85	0.106977	0.0562165	1.90294	0.0570481	0.870351
ENSMUSG00000023019	Gpd1	15	99717515	99725005	17.2172	0.654022	0.343565	1.90363	0.0569583	0.870351
ENSMUSG00000025857	Dnaaf5	5	139150223	139186510	292.417	0.157808	0.0829279	1.90295	0.0570472	0.870351
ENSMUSG00000027968	Larp7	3	127536714	127553349	1386.65	-0.244113	0.128268	-1.90315	0.0570205	0.870351
ENSMUSG00000028857	Tmem222	4	133266045	133277792	280.254	0.201616	0.105879	1.9042	0.0568836	0.870351
ENSMUSG00000031153	Gripap1	X	7789765	7820567	501.579	-0.194997	0.102467	-1.90303	0.0570364	0.870351
ENSMUSG00000048106	4632415L05Rik	3	19894886	19898984	335.356	-0.181195	0.0951486	-1.90434	0.0568659	0.870351
ENSMUSG00000053754	Chd8	14	52198151	52257723	2284.43	-0.111174	0.0584188	-1.90306	0.0570334	0.870351
ENSMUSG00000061755	Bod1l	5	41787538	41844315	1393.78	-0.257315	0.135145	-1.904	0.0569105	0.870351
ENSMUSG00000097582	Gm26527	13	93940990	93943015	1.41338	-2.66281	1.39867	-1.90382	0.0569336	0.870351
ENSMUSG00000095041	AC149090.1	JH584304.1	52190	59690	589.584	-0.289007	0.151914	-1.90244	0.0571142	0.870851
ENSMUSG00000002228	Ppm1j	3	104781056	104786018	217.781	0.370338	0.194792	1.90119	0.0572767	0.87086
ENSMUSG00000002580	Mien1	11	98437708	98438991	188.231	0.314107	0.165296	1.90027	0.0573972	0.87086
ENSMUSG00000004897	Hdgf	3	87906321	87916132	2734.03	-0.0963705	0.0506824	-1.90146	0.0572421	0.87086
ENSMUSG00000005465	Il27ra	8	84030294	84042589	83.7007	0.400769	0.210829	1.90092	0.0573128	0.87086
ENSMUSG00000026170	Cyp27a1	1	74713574	74737892	95.9207	0.318099	0.167277	1.90163	0.0572199	0.87086
ENSMUSG00000026275	Ppp1r7	1	93342854	93373489	1055.44	-0.105416	0.0554667	-1.90053	0.0573637	0.87086
ENSMUSG00000029817	Tra2a	6	49243924	49264033	1882.95	-0.153425	0.0807546	-1.89988	0.0574483	0.87086
ENSMUSG00000036223	Ska1	18	74195299	74207818	177.709	-0.205376	0.108095	-1.89996	0.0574385	0.87086
ENSMUSG00000074912	Gm14207	2	119321187	119326194	3.08703	1.54995	0.81579	1.89994	0.0574406	0.87086
ENSMUSG00000087633	Gm14455	2	172425804	172440560	5.8462	1.09877	0.578149	1.9005	0.0573679	0.87086
ENSMUSG00000002020	Ltbp2	12	84783212	84876532	160.088	0.408929	0.215299	1.89936	0.0575176	0.871405
ENSMUSG00000016495	Plgrkt	19	29348599	29367390	195.694	-0.182294	0.095993	-1.89903	0.0575604	0.871548
ENSMUSG00000039183	Nubp2	17	24882611	24886350	142.778	0.32866	0.173126	1.89839	0.0576453	0.872328
ENSMUSG00000024197	Plin3	17	56278962	56290511	906.749	0.183668	0.0967906	1.89758	0.0577518	0.872422
ENSMUSG00000027620	Rbm39	2	156147239	156180238	4925.24	-0.165502	0.0872087	-1.89777	0.0577261	0.872422
ENSMUSG00000027843	Ptpn22	3	103859795	103912247	14.4173	0.757566	0.399178	1.89782	0.0577203	0.872422
ENSMUSG00000020492	Ska2	11	87109234	87124635	1418.06	-0.137247	0.0723673	-1.89654	0.0578889	0.873484
ENSMUSG00000032336	Nptn	9	58582240	58657955	2177.39	0.100423	0.0529449	1.89675	0.0578613	0.873484
ENSMUSG00000021203	Otub2	12	103388682	103406350	237.843	0.228537	0.120539	1.89596	0.0579654	0.873649
ENSMUSG00000031284	Pak3	X	143518591	143797796	163.736	-0.201009	0.10602	-1.89595	0.0579668	0.873649
ENSMUSG00000014243	Zswim7	11	62267224	62281375	34.3698	0.458766	0.242117	1.89481	0.0581177	0.874025
ENSMUSG00000021221	Dpf3	12	83213745	83487716	278.95	-0.200192	0.10568	-1.89433	0.0581809	0.874025
ENSMUSG00000024644	Cndp2	18	84667470	84685633	461.876	0.173867	0.0917867	1.89425	0.0581925	0.874025
ENSMUSG00000025044	Msr1	8	39581685	39642673	37.0014	0.500418	0.264022	1.89537	0.058044	0.874025
ENSMUSG00000062270	Morf4l1	9	90091665	90114774	6585.86	-0.108298	0.0571511	-1.89495	0.0580994	0.874025
ENSMUSG00000071860	2900055J20Rik	18	40256962	40257684	3.39604	1.48927	0.786126	1.89444	0.0581669	0.874025
ENSMUSG00000067567	Hdac8	X	102284639	102505359	113.682	-0.241035	0.127291	-1.89358	0.0582803	0.87484
ENSMUSG00000071604	Fam189a2	19	23972751	24031019	604.28	0.26856	0.14186	1.89313	0.0583404	0.875239
ENSMUSG00000043733	Ptpn11	5	121130533	121191397	3374.33	0.122104	0.0645174	1.89257	0.0584152	0.875859
ENSMUSG00000026822	Lcn2	2	32384633	32388252	3.06778	2.15657	1.13975	1.89215	0.0584712	0.876196
ENSMUSG00000018537	Pcgf2	11	97688823	97700497	864.711	-0.194114	0.102649	-1.89105	0.0586181	0.877893
ENSMUSG00000003438	Timm50	7	28305516	28312072	472.542	0.249089	0.131789	1.89006	0.0587499	0.879363
ENSMUSG00000029528	Pxn	5	115506676	115555987	1510.37	0.142871	0.0756024	1.88976	0.05879	0.879459
ENSMUSG00000013936	Myl2	5	122100951	122113472	42628.4	-0.161253	0.0853445	-1.88944	0.0588333	0.879604
ENSMUSG00000060371	Caln1	5	130369455	130847412	7.38283	0.959496	0.507906	1.88912	0.0588755	0.87973
ENSMUSG00000019647	Sema6a	18	47235598	47368870	576.441	-0.270492	0.143211	-1.88876	0.0589238	0.879949
ENSMUSG00000026434	Nucks1	1	131910534	131936321	5229.22	-0.0972127	0.051491	-1.88795	0.0590321	0.881062
ENSMUSG00000048429	1810026J23Rik	9	21592722	21595970	722.147	0.176303	0.093413	1.88735	0.0591135	0.881271
ENSMUSG00000062825	Actg1	11	120345690	120348542	15262.9	0.181725	0.0962788	1.88749	0.0590945	0.881271
ENSMUSG00000016757	Ttll12	15	83575119	83595157	537.542	0.168286	0.089205	1.88651	0.0592265	0.882452
ENSMUSG00000039427	Alg1	16	5233621	5244912	144.001	0.329256	0.174578	1.88601	0.0592931	0.88294
ENSMUSG00000022286	Grhl2	15	37233036	37363569	23.9849	-1.03414	0.548719	-1.88464	0.0594787	0.885199
ENSMUSG00000000983	Wfdc18	11	83709015	83711348	2.8762	1.78172	0.94866	1.87814	0.0603619	0.885598
ENSMUSG00000020099	Unc5b	10	60762610	60831581	2498.25	0.206046	0.10939	1.88359	0.0596201	0.885598
ENSMUSG00000020277	Pfkl	10	77986947	78010083	3203.17	0.215472	0.114725	1.87817	0.0603586	0.885598
ENSMUSG00000022551	Cyc1	15	76343523	76345934	2324.63	0.298351	0.158852	1.87817	0.0603581	0.885598
ENSMUSG00000025130	P4hb	11	120560298	120573253	7642.09	0.128137	0.0681041	1.88149	0.0599049	0.885598
ENSMUSG00000026017	Carf	1	60098247	60153953	228.733	-0.186021	0.0989604	-1.87975	0.0601416	0.885598
ENSMUSG00000026042	Col5a2	1	45374321	45503282	8129.34	0.110098	0.0586259	1.87798	0.0603845	0.885598
ENSMUSG00000026153	Fam135a	1	24011093	24100341	1164.65	-0.102993	0.0548139	-1.87895	0.060251	0.885598
ENSMUSG00000026987	Baz2b	2	59899363	60209839	1573.92	-0.226376	0.12017	-1.88379	0.0595927	0.885598
ENSMUSG00000027288	Zfp106	2	120506820	120563843	5035.43	-0.153516	0.0817266	-1.87841	0.0603245	0.885598
ENSMUSG00000029862	Clcn1	6	42286685	42315756	37.2466	-0.434789	0.231613	-1.87722	0.0604882	0.885598
ENSMUSG00000032473	Cldn18	9	99689461	99717267	1.41029	-4.23116	2.24839	-1.88187	0.0598543	0.885598
ENSMUSG00000032741	Tpcn1	5	120534153	120588673	1097.95	0.123904	0.0659403	1.87904	0.0602395	0.885598
ENSMUSG00000036779	Papd5	8	88199213	88259722	807.708	-0.152906	0.0814536	-1.87721	0.0604888	0.885598
ENSMUSG00000037601	Nme1	11	93956979	93968521	743.114	0.163847	0.0871388	1.8803	0.0600677	0.885598
ENSMUSG00000040859	Bsdc1	4	129461581	129488498	640.042	0.140445	0.0748069	1.87743	0.060459	0.885598
ENSMUSG00000041498	Kif14	1	136466343	136531511	438.77	-0.140192	0.0745348	-1.88089	0.0599868	0.885598
ENSMUSG00000042323	Pbrm1	14	31019138	31121592	3678.92	-0.125949	0.0670428	-1.87864	0.0602942	0.885598
ENSMUSG00000042595	Fam199x	X	137049594	137082503	405.699	-0.148033	0.0788494	-1.87742	0.0604604	0.885598
ENSMUSG00000042842	Serpinb6b	13	32965209	32979067	412.295	0.185013	0.0983844	1.88051	0.0600381	0.885598
ENSMUSG00000048279	Sacs	14	61138457	61240695	1135.49	-0.171219	0.0910753	-1.87997	0.0601115	0.885598
ENSMUSG00000048327	Ckap2l	2	129268210	129297212	1566.73	-0.221561	0.117922	-1.87888	0.0602602	0.885598
ENSMUSG00000052748	Swt1	1	151367699	151428455	349.655	-0.147941	0.0787898	-1.87767	0.0604268	0.885598
ENSMUSG00000053453	Thoc7	14	13949014	13961225	769.754	-0.258922	0.137551	-1.88236	0.059787	0.885598
ENSMUSG00000061731	Ext1	15	53064038	53346159	1652.06	0.0826501	0.043974	1.87952	0.0601731	0.885598
ENSMUSG00000078350	Smim1	4	154020470	154026230	428.076	0.147015	0.0781096	1.88216	0.0598146	0.885598
ENSMUSG00000096901	Gm3029	14	3931756	3940185	1.37913	-2.88411	1.53376	-1.88042	0.0600514	0.885598
ENSMUSG00000107035	Ybx1-ps2	6	37686239	37687195	25.3015	-0.615382	0.327647	-1.87819	0.0603557	0.885598
ENSMUSG00000022964	Tmem50b	16	91574503	91597800	601.131	0.134634	0.0717029	1.87766	0.0604272	0.885598
ENSMUSG00000040231	Syngr4	7	45885222	45896714	4.00968	1.4342	0.764235	1.87665	0.0605662	0.886234
ENSMUSG00000003382	Etv3	3	87525407	87540156	572.497	0.151458	0.0809312	1.87144	0.0612847	0.886916
ENSMUSG00000005220	Corin	5	72300025	72504473	1417.14	-0.135338	0.0724278	-1.86859	0.0616803	0.886916
ENSMUSG00000014402	Tsg101	7	46888949	46919969	1477.59	-0.150841	0.0807842	-1.86721	0.0618719	0.886916
ENSMUSG00000015749	Anp32e	3	95929246	95947390	4350.92	-0.113973	0.0610317	-1.86745	0.0618393	0.886916
ENSMUSG00000015944	Gatsl2	5	134099711	134144343	610.052	0.192148	0.102493	1.87475	0.0608275	0.886916
ENSMUSG00000017291	Taok1	11	77529162	77607815	2696.76	-0.139671	0.0745994	-1.87228	0.0611683	0.886916
ENSMUSG00000020057	Dram1	10	88322804	88379080	32.7342	0.433464	0.231182	1.87499	0.0607938	0.886916
ENSMUSG00000021044	Adck1	12	88360554	88461719	160.63	0.31241	0.16703	1.87038	0.0614318	0.886916
ENSMUSG00000021411	Pxdc1	13	34627840	34652681	189.724	0.282893	0.150848	1.87535	0.0607442	0.886916
ENSMUSG00000022332	Khdrbs3	15	68928420	69093512	840.507	-0.142349	0.0761371	-1.86964	0.0615333	0.886916
ENSMUSG00000022561	Gpaa1	15	76331231	76334907	455.839	0.393535	0.21034	1.87094	0.0613529	0.886916
ENSMUSG00000024231	Cul2	18	3382988	3436377	1170.6	-0.108988	0.0581587	-1.87397	0.0609341	0.886916
ENSMUSG00000024261	Syt4	18	31437808	31447415	17.916	0.805435	0.430417	1.87129	0.0613049	0.886916
ENSMUSG00000025485	Ric8a	7	140856957	140864372	425.381	0.190733	0.102035	1.8693	0.0615811	0.886916
ENSMUSG00000028268	Gbp3	3	142560026	142573209	40.5861	0.584592	0.312045	1.87342	0.06101	0.886916
ENSMUSG00000028333	Anp32b	4	46450902	46472657	4395.7	-0.220778	0.118173	-1.86825	0.0617266	0.886916
ENSMUSG00000028581	Laptm5	4	130913125	130936141	248.416	0.201971	0.10779	1.87374	0.060966	0.886916
ENSMUSG00000029463	Fam216a	5	122364580	122372364	361.054	-0.147345	0.0786914	-1.87244	0.0611462	0.886916
ENSMUSG00000030922	Lyrm1	7	119895861	119956963	40.8339	-0.445275	0.238484	-1.8671	0.061887	0.886916
ENSMUSG00000031636	Pdlim3	8	45885461	45919548	2202.01	0.177154	0.0946118	1.87243	0.0611472	0.886916
ENSMUSG00000032175	Tyk2	9	21104069	21127346	345.898	0.224264	0.11954	1.87605	0.0606484	0.886916
ENSMUSG00000032221	Mns1	9	72438011	72462025	324.577	-0.332616	0.177604	-1.8728	0.0610966	0.886916
ENSMUSG00000032251	Irak1bp1	9	82829540	82847687	135.671	-0.249581	0.133641	-1.86755	0.0618248	0.886916
ENSMUSG00000032745	Gpbp1	13	111425680	111490111	1929.12	-0.153421	0.0821973	-1.8665	0.061971	0.886916
ENSMUSG00000033214	Slitrk5	14	111675115	111683134	554.388	-0.205585	0.109903	-1.8706	0.0613999	0.886916
ENSMUSG00000034647	Ankrd12	17	65967501	66077089	598.898	-0.31673	0.169378	-1.86996	0.0614899	0.886916
ENSMUSG00000035829	Ppp1r26	2	28446800	28455508	314.499	-0.140149	0.0748645	-1.87203	0.0612023	0.886916
ENSMUSG00000038375	Trp53inp2	2	155381059	155389850	4108.71	0.160666	0.0859261	1.86982	0.061509	0.886916
ENSMUSG00000039323	Igfbp2	1	72824503	72852474	576.81	0.214212	0.114747	1.86682	0.0619262	0.886916
ENSMUSG00000042111	Ccdc115	1	34436670	34439672	392.674	-0.196815	0.105187	-1.8711	0.0613312	0.886916
ENSMUSG00000045629	Sh3tc2	18	61953075	62015715	150.858	0.284645	0.15236	1.86824	0.0617287	0.886916
ENSMUSG00000046822	Slc39a3	10	81028538	81037426	168.012	0.315624	0.168916	1.86853	0.0616889	0.886916
ENSMUSG00000048445	Ccdc57	11	120826529	120932872	108.127	-0.314188	0.168297	-1.86687	0.0619203	0.886916
ENSMUSG00000050930	Map10	8	125669818	125673359	168.271	-0.211123	0.113061	-1.86734	0.0618547	0.886916
ENSMUSG00000051316	Taf7	18	37640491	37644204	390.955	-0.23951	0.128125	-1.86935	0.061574	0.886916
ENSMUSG00000066568	Lsm14a	7	34344646	34393315	1966.09	-0.0929832	0.0496744	-1.87185	0.0612271	0.886916
ENSMUSG00000068579	Rpl7a-ps3	15	36308144	36308956	9.98681	1.03712	0.55549	1.86704	0.061896	0.886916
ENSMUSG00000081402	Gm15455	1	33836124	33838680	4.12028	1.28649	0.687965	1.86999	0.0614848	0.886916
ENSMUSG00000094626	Cecr6	6	120488939	120493807	7.45001	-1.13892	0.610131	-1.86669	0.0619456	0.886916
ENSMUSG00000109783	RP23-389N20.2	16	23520210	23560081	5.81853	1.18764	0.634051	1.87309	0.0610556	0.886916
ENSMUSG00000039087	Rreb1	13	37778400	37952002	1318.25	-0.132876	0.071206	-1.86608	0.0620304	0.887279
ENSMUSG00000032046	Abhd12	2	150832493	150904741	436.437	0.166798	0.0894339	1.86504	0.0621757	0.888385
ENSMUSG00000042608	Stk40	4	126103957	126141029	732.673	0.167863	0.0899958	1.86523	0.0621494	0.888385
ENSMUSG00000025792	Slc25a10	11	120491840	120499187	327.25	0.28949	0.155278	1.86433	0.062275	0.889317
ENSMUSG00000036781	Rps27l	9	66946086	66949516	653.888	-0.171342	0.0919258	-1.86392	0.0623332	0.889662
ENSMUSG00000023913	Pla2g7	17	43568098	43612201	163.146	-0.24565	0.131909	-1.86227	0.0625649	0.890536
ENSMUSG00000032648	Pygm	19	6384399	6398459	3605.95	0.191461	0.102782	1.86278	0.0624926	0.890536
ENSMUSG00000034757	Tmub2	11	102284931	102289237	350.37	0.20719	0.111256	1.86228	0.0625634	0.890536
ENSMUSG00000050989	Sepn1	4	134537892	134552166	1425.99	0.190821	0.102463	1.86235	0.0625544	0.890536
ENSMUSG00000085208	Brip1os	11	86201370	86304443	1256.7	-0.0902476	0.0484462	-1.86284	0.0624846	0.890536
ENSMUSG00000001524	Gtf2h4	17	35667730	35673739	153.365	0.272835	0.147945	1.84416	0.0651595	0.891009
ENSMUSG00000003072	Atp5d	10	80138632	80145818	2274.83	0.255938	0.138018	1.85438	0.0636849	0.891009
ENSMUSG00000004936	Map2k1	9	64185770	64253631	1009.93	0.22633	0.122565	1.84661	0.0648033	0.891009
ENSMUSG00000008200	Fnbp4	2	90745370	90781021	1289.09	-0.14967	0.0811163	-1.84513	0.0650187	0.891009
ENSMUSG00000018012	Rac3	11	120721470	120723969	33.1835	0.507424	0.275063	1.84475	0.0650735	0.891009
ENSMUSG00000018166	Erbb3	10	128567523	128589652	355.038	0.232781	0.125345	1.85713	0.0632926	0.891009
ENSMUSG00000018449	Rpain	11	70970213	70977833	126.312	-0.219749	0.118951	-1.8474	0.0646898	0.891009
ENSMUSG00000018893	Mb	15	77015489	77050670	2346.55	-0.306421	0.165466	-1.85187	0.0640448	0.891009
ENSMUSG00000019792	Trmt11	10	30534225	30600749	144.557	-0.219452	0.118045	-1.85905	0.0630205	0.891009
ENSMUSG00000020282	Rhbdf1	11	32209585	32222300	469.471	0.221619	0.120144	1.84462	0.065093	0.891009
ENSMUSG00000021012	Zc3h14	12	98746968	98787774	2206.75	-0.158213	0.0850903	-1.85935	0.0629774	0.891009
ENSMUSG00000021022	Ppp2r3c	12	55280814	55303000	400.664	-0.168574	0.0911775	-1.84885	0.0644794	0.891009
ENSMUSG00000021418	Rpp40	13	35893472	35906359	91.7853	-0.252915	0.136072	-1.85869	0.0630711	0.891009
ENSMUSG00000022108	Itm2b	14	73362231	73385271	3967.87	0.0922509	0.0496651	1.85746	0.063246	0.891009
ENSMUSG00000022489	Pde1b	15	103503298	103530052	98.4284	0.318839	0.172044	1.85324	0.0638479	0.891009
ENSMUSG00000024181	Mrpl28	17	26123520	26126613	459.254	0.245323	0.13285	1.84661	0.0648036	0.891009
ENSMUSG00000024253	Dync2li1	17	84626496	84655558	101.653	-0.243508	0.13209	-1.8435	0.0652554	0.891009
ENSMUSG00000024429	Gnl1	17	35979851	35989462	672.484	0.147886	0.0796998	1.85553	0.0635201	0.891009
ENSMUSG00000024926	Kat5	19	5603017	5610094	449.149	-0.130678	0.0704992	-1.85361	0.0637953	0.891009
ENSMUSG00000025156	Gps1	11	120784272	120789102	851.287	0.181732	0.0981459	1.85165	0.0640758	0.891009
ENSMUSG00000025355	Mmp19	10	128790953	128800824	40.4292	0.387008	0.209454	1.8477	0.0646459	0.891009
ENSMUSG00000025488	Cox8b	7	140898945	140900446	58.7613	0.399743	0.214992	1.85934	0.0629784	0.891009
ENSMUSG00000025529	Zfp711	X	112600526	112635070	287.925	-0.198891	0.107433	-1.8513	0.0641271	0.891009
ENSMUSG00000025915	Sgk3	1	9798107	9900845	314.078	0.176722	0.0955842	1.84886	0.0644775	0.891009
ENSMUSG00000026197	Zfand2b	1	75168646	75171629	95.5187	0.249319	0.13506	1.84599	0.0648937	0.891009
ENSMUSG00000026203	Dnajb2	1	75236406	75245692	327.848	0.186357	0.100822	1.84837	0.0645482	0.891009
ENSMUSG00000027160	Ccdc34	2	110017817	110173360	594.342	-0.297395	0.160471	-1.85326	0.0638455	0.891009
ENSMUSG00000027361	Gabpb1	2	126627442	126676337	661.127	-0.236571	0.127497	-1.8555	0.0635243	0.891009
ENSMUSG00000027522	Stx16	2	174076308	174099771	1045	-0.117817	0.0636719	-1.85037	0.0642603	0.891009
ENSMUSG00000027618	Nfs1	2	156123639	156144186	463.732	0.215068	0.115565	1.86101	0.0627426	0.891009
ENSMUSG00000028364	Tnc	4	63959785	64047015	2198.27	0.142466	0.0766349	1.85903	0.0630232	0.891009
ENSMUSG00000028399	Ptprd	4	75941238	78211961	2086.55	-0.171257	0.0925773	-1.84988	0.0643312	0.891009
ENSMUSG00000029482	Aacs	5	125475814	125517410	165.078	0.234824	0.126928	1.85006	0.0643045	0.891009
ENSMUSG00000029823	Luc7l2	6	38551334	38609470	3682.07	-0.175625	0.0949604	-1.84945	0.0643927	0.891009
ENSMUSG00000029861	Fam131b	6	42315312	42324643	58.1095	0.34907	0.188798	1.8489	0.0644716	0.891009
ENSMUSG00000031878	Nae1	8	104511028	104534637	741.97	-0.156495	0.084351	-1.85528	0.0635558	0.891009
ENSMUSG00000032312	Csk	9	57626647	57645653	1016.17	0.110382	0.0594693	1.85611	0.0634373	0.891009
ENSMUSG00000032525	Nktr	9	121719169	121756843	2345.38	-0.148149	0.0799864	-1.85218	0.064	0.891009
ENSMUSG00000032712	2810474O19Rik	6	149309414	149335663	810.111	-0.264384	0.142673	-1.85308	0.0638711	0.891009
ENSMUSG00000033972	Zfp944	17	22337989	22361400	195.495	-0.287549	0.154713	-1.8586	0.063084	0.891009
ENSMUSG00000035596	Mboat7	7	3677789	3693523	765.025	0.102707	0.0552026	1.86054	0.0628088	0.891009
ENSMUSG00000036002	Fam214b	4	43032414	43046220	391.085	0.226243	0.122619	1.84509	0.0650247	0.891009
ENSMUSG00000037106	Fer1l6	15	58510048	58665092	13.5184	0.741814	0.400625	1.85164	0.0640775	0.891009
ENSMUSG00000039741	Bahcc1	11	120232947	120292296	881.145	-0.136598	0.0736694	-1.8542	0.0637105	0.891009
ENSMUSG00000040407	Akap9	5	3928054	4081310	1692.59	-0.249443	0.135338	-1.84312	0.0653118	0.891009
ENSMUSG00000040990	Sh3kbp1	X	159627272	159978069	1592.35	-0.180215	0.0977549	-1.84353	0.065251	0.891009
ENSMUSG00000041958	Pigs	11	78328415	78342782	883.516	0.154414	0.0836873	1.84513	0.0650182	0.891009
ENSMUSG00000043923	Ccdc84	9	44410160	44418003	66.1185	-0.352641	0.190566	-1.85049	0.0642432	0.891009
ENSMUSG00000044927	H1fx	6	87980421	87981637	403.539	-0.187612	0.101509	-1.84823	0.0645685	0.891009
ENSMUSG00000045128	Rpl18a	8	70894722	70897412	6105.64	-0.142906	0.0774106	-1.84608	0.064881	0.891009
ENSMUSG00000045273	Cenph	13	100759674	100775899	188.967	-0.255406	0.138236	-1.84761	0.0646592	0.891009
ENSMUSG00000046480	Scn4b	9	45138437	45154152	10.5976	0.85512	0.459906	1.85934	0.0629794	0.891009
ENSMUSG00000046807	Lrrc75b	10	75550125	75560330	85.6594	-0.276889	0.14915	-1.85644	0.0633904	0.891009
ENSMUSG00000054823	Whsc1l1	8	25601601	25719667	1500.74	-0.140971	0.0757802	-1.86026	0.0628484	0.891009
ENSMUSG00000056214	Pard6g	18	80046895	80119640	381.929	-0.149092	0.0805496	-1.85093	0.0641795	0.891009
ENSMUSG00000058626	Capn11	17	45630204	45659325	13.1377	3.62421	1.96056	1.84856	0.0645221	0.891009
ENSMUSG00000059142	Zfp945	17	22846697	22867134	557.333	-0.197406	0.106531	-1.85304	0.0638766	0.891009
ENSMUSG00000059775	Rps26-ps1	8	107439131	107439579	58.6538	-0.393073	0.21286	-1.84663	0.0648012	0.891009
ENSMUSG00000061613	U2af1	17	31647082	31658754	1069.46	-0.196669	0.106713	-1.84297	0.0653337	0.891009
ENSMUSG00000062647	Rpl7a	2	26910764	26913318	7798.26	-0.067135	0.0364314	-1.84278	0.0653614	0.891009
ENSMUSG00000062991	Nrg1	8	31814551	32884029	184.243	0.240658	0.130041	1.85064	0.0642218	0.891009
ENSMUSG00000069520	Tmem19	10	115340739	115362262	321.771	0.179438	0.0968026	1.85365	0.0637898	0.891009
ENSMUSG00000069899	Gm12166	11	46051354	46052321	8.1642	-0.821491	0.44512	-1.84555	0.0649573	0.891009
ENSMUSG00000071076	Jund	8	70698949	70700616	1462.58	0.205356	0.110572	1.85723	0.0632788	0.891009
ENSMUSG00000071172	Srsf3	17	29032673	29043366	5732.7	-0.0962749	0.0520053	-1.85125	0.0641333	0.891009
ENSMUSG00000074215	Gm10643	8	84063561	84065137	37.5052	-0.437276	0.236005	-1.85282	0.0639078	0.891009
ENSMUSG00000078867	Gm14418	2	177387124	177398320	68.6974	-0.476563	0.257332	-1.85194	0.0640344	0.891009
ENSMUSG00000079157	Fam155a	8	9205902	9771161	9.70175	0.87362	0.470004	1.85875	0.0630627	0.891009
ENSMUSG00000079481	Nhsl2	X	101849385	102092055	1466.33	-0.126812	0.0685471	-1.85	0.0643132	0.891009
ENSMUSG00000079614	Seh1l	18	67774876	67795461	1259.59	-0.115868	0.0628367	-1.84395	0.0651898	0.891009
ENSMUSG00000086725	A630052C17Rik	11	29170909	29173558	45.4155	-0.373513	0.201572	-1.853	0.0638828	0.891009
ENSMUSG00000087014	Gm16364	10	39556071	39558062	2.99317	-1.5005	0.806717	-1.86001	0.0628847	0.891009
ENSMUSG00000087060	Eldr	11	16935154	16951282	70.7524	-0.290822	0.157007	-1.85228	0.0639851	0.891009
ENSMUSG00000090093	Gm14399	2	175129493	175142012	128.937	-0.361165	0.195735	-1.84517	0.0650122	0.891009
ENSMUSG00000092201	A530058N18Rik	2	114013563	114068324	60.5149	-0.696177	0.376218	-1.85046	0.0642472	0.891009
ENSMUSG00000092534	Pagr1b	7	127001480	127016484	5.13786	-2.3717	1.28666	-1.8433	0.0652848	0.891009
ENSMUSG00000097577	6230400D17Rik	14	20687236	20703012	18.2978	-0.567325	0.305823	-1.85508	0.0635854	0.891009
ENSMUSG00000105636	Gm43625	5	146203251	146204789	1.02782	-2.73472	1.48171	-1.84566	0.0649419	0.891009
ENSMUSG00000049916	2610318N02Rik	16	17113399	17125140	126.426	-0.327563	0.176994	-1.85071	0.064212	0.891009
ENSMUSG00000022868	Ahsg	16	22892042	22899438	17.3694	-0.672563	0.361783	-1.85902	0.0630237	0.891009
ENSMUSG00000068284	Usf3	16	44173246	44227465	913.643	-0.170475	0.0922505	-1.84796	0.0646079	0.891009
ENSMUSG00000033237	Arid2	15	96287518	96404992	2019.14	-0.126988	0.0689424	-1.84194	0.0654833	0.892206
ENSMUSG00000029469	Ift81	5	122550204	122614518	555.385	-0.197115	0.107049	-1.84136	0.0655693	0.892288
ENSMUSG00000032959	Pebp1	5	117282654	117287625	2612.94	0.286987	0.155869	1.8412	0.0655918	0.892288
ENSMUSG00000040586	Ofd1	X	166390033	166440704	317.432	-0.222734	0.120961	-1.84137	0.0655669	0.892288
ENSMUSG00000103906	Tigd5	15	75909735	75914535	50.2758	0.411646	0.223614	1.84088	0.0656397	0.892474
ENSMUSG00000044150	A830080D01Rik	X	159526688	159593081	346.531	-0.263956	0.143429	-1.84032	0.0657211	0.893116
ENSMUSG00000031778	Cx3cl1	8	94772009	94782427	183.349	0.275369	0.149722	1.83921	0.0658845	0.894406
ENSMUSG00000022686	B3gnt5	16	19760208	19772753	811.695	-0.181666	0.0987623	-1.83943	0.0658524	0.894406
ENSMUSG00000028790	Khdrbs1	4	129703164	129742303	3886.81	-0.0941079	0.0511833	-1.83864	0.0659675	0.89472
ENSMUSG00000039804	Ncoa5	2	165000357	165034867	854.743	0.112983	0.0614511	1.83859	0.0659761	0.89472
ENSMUSG00000071719	Tmem28	X	99821021	99848790	1.73934	-2.04454	1.11224	-1.83822	0.0660299	0.894984
ENSMUSG00000019810	Fuca2	10	13499540	13519035	699.503	0.133816	0.0728316	1.83734	0.0661595	0.895042
ENSMUSG00000020271	Fbxw11	11	32642724	32746816	1474.25	0.181375	0.0987546	1.83663	0.066265	0.895042
ENSMUSG00000023938	Aars2	17	45506841	45520842	321.568	0.217622	0.118407	1.83791	0.0660758	0.895042
ENSMUSG00000028063	Lmna	3	88480147	88509956	941.676	0.187136	0.101914	1.83621	0.0663267	0.895042
ENSMUSG00000028898	Trnau1ap	4	132311763	132329538	302.11	0.196508	0.106979	1.83687	0.0662284	0.895042
ENSMUSG00000030513	Pcsk6	7	65861734	66050386	350.32	0.227014	0.12361	1.83654	0.066278	0.895042
ENSMUSG00000041846	Smek1	12	101039409	101083702	1933.36	-0.184488	0.100396	-1.8376	0.0661218	0.895042
ENSMUSG00000066838	Zfp772	7	7202117	7209998	86.1411	-0.250746	0.136559	-1.83618	0.0663316	0.895042
ENSMUSG00000109810	RP23-418L5.3	8	11637282	11638324	11.3754	-0.697722	0.380002	-1.8361	0.0663425	0.895042
ENSMUSG00000009731	Kcnd1	X	7822289	7838280	61.3938	0.349435	0.19043	1.83498	0.066509	0.896355
ENSMUSG00000062963	Ufc1	1	171288563	171295024	593.389	0.155183	0.0845673	1.83503	0.0665019	0.896355
ENSMUSG00000097729	2310015A10Rik	12	80120548	80132844	217.075	-0.188263	0.10261	-1.83475	0.0665428	0.896355
ENSMUSG00000049103	Ccr2	9	124101950	124113557	13.6012	0.80388	0.438218	1.83443	0.0665904	0.896534
ENSMUSG00000019158	Tmem160	7	16452779	16455494	110.323	0.335697	0.183195	1.83245	0.066884	0.897553
ENSMUSG00000024908	Ppp6r3	19	3454933	3575749	2751.43	-0.0644602	0.0351799	-1.8323	0.0669067	0.897553
ENSMUSG00000037007	Zfp113	5	138139702	138155744	251.239	-0.168979	0.0921572	-1.8336	0.0667139	0.897553
ENSMUSG00000048277	Syngr2	11	117809668	117814283	482.31	0.220175	0.120093	1.83337	0.0667469	0.897553
ENSMUSG00000071180	Smim15	13	108046424	108049146	507.382	-0.156823	0.0855781	-1.83251	0.0668758	0.897553
ENSMUSG00000100586	Vmn1r90	7	14560699	14562362	3.63092	-1.5002	0.818678	-1.83247	0.0668818	0.897553
ENSMUSG00000102805	Gm37240	3	84496426	85887518	24.1576	1.02834	0.560997	1.83307	0.0667929	0.897553
ENSMUSG00000019189	Rnf145	11	44518964	44565520	1576.57	0.0850313	0.046452	1.83052	0.0671723	0.897638
ENSMUSG00000024989	Cep55	19	38055025	38074425	581.624	-0.196996	0.107575	-1.83124	0.067064	0.897638
ENSMUSG00000025473	Adam8	7	139978932	139992562	35.525	0.449447	0.245369	1.83172	0.0669935	0.897638
ENSMUSG00000027078	Ube2l6	2	84798828	84810335	380.006	0.237532	0.129746	1.83075	0.0671375	0.897638
ENSMUSG00000027613	Eif6	2	155819832	155826925	442.344	0.282035	0.15405	1.8308	0.0671309	0.897638
ENSMUSG00000038150	Ormdl3	11	98581256	98587368	718.545	0.198647	0.108526	1.83041	0.067188	0.897638
ENSMUSG00000043940	Wdfy3	5	101832956	102069921	1616.77	-0.166438	0.0908826	-1.83136	0.0670474	0.897638
ENSMUSG00000083982	Gm14650	X	58630400	58631288	5.28101	-1.26867	0.692515	-1.83198	0.0669544	0.897638
ENSMUSG00000002985	Apoe	7	19696109	19699188	2587.83	0.119542	0.0655111	1.82476	0.0680367	0.89766
ENSMUSG00000005360	Slc1a3	15	8634124	8710764	374.528	-0.232958	0.127652	-1.82495	0.0680082	0.89766
ENSMUSG00000019789	Hey2	10	30832359	30842801	1590.02	-0.18859	0.103364	-1.82453	0.0680725	0.89766
ENSMUSG00000020346	Mgat1	11	49244191	49263030	647.844	0.245976	0.134766	1.82521	0.0679686	0.89766
ENSMUSG00000021747	4930452B06Rik	14	8431192	8666240	383.649	-0.178218	0.0975285	-1.82734	0.0676483	0.89766
ENSMUSG00000021806	Nid2	14	19751257	19811787	5294.07	0.11789	0.0645293	1.82692	0.0677118	0.89766
ENSMUSG00000022602	Arc	15	74669083	74672570	10.3209	0.818073	0.448078	1.82574	0.0678899	0.89766
ENSMUSG00000025348	Itga7	10	128933813	128958277	43.3653	0.459718	0.251561	1.82746	0.0676302	0.89766
ENSMUSG00000025571	Tnrc6c	11	117654289	117763439	1084.41	-0.118604	0.0648141	-1.82991	0.0672636	0.89766
ENSMUSG00000026274	Pask	1	93308770	93343482	323.633	-0.167328	0.0916124	-1.82648	0.0677786	0.89766
ENSMUSG00000027822	Slc33a1	3	63933507	63964768	214.908	0.195718	0.107149	1.8266	0.0677603	0.89766
ENSMUSG00000028187	Rpf1	3	146505956	146521429	534.535	-0.243383	0.133133	-1.82812	0.0675311	0.89766
ENSMUSG00000028619	Tceanc2	4	107134155	107179116	291.694	-0.149946	0.0820256	-1.82805	0.0675427	0.89766
ENSMUSG00000029765	Plxna4	6	32144268	32588192	1589.71	-0.150828	0.0825845	-1.82635	0.0677977	0.89766
ENSMUSG00000031555	Adam9	8	24949611	25016927	1766.69	0.0968256	0.0530739	1.82435	0.0680987	0.89766
ENSMUSG00000032577	Mapkapk3	9	107254927	107289877	101.476	0.297864	0.163282	1.82423	0.0681175	0.89766
ENSMUSG00000034290	Nek9	12	85299514	85339362	2432.93	0.140296	0.0767857	1.82711	0.0676831	0.89766
ENSMUSG00000041408	Wapl	14	34673928	34747983	1936.78	-0.162885	0.0891438	-1.82721	0.0676677	0.89766
ENSMUSG00000043991	Pura	18	36281097	36289723	239.119	-0.217111	0.118978	-1.82481	0.0680296	0.89766
ENSMUSG00000050860	Phospho1	11	95824499	95832140	131.128	0.261604	0.143158	1.82738	0.0676422	0.89766
ENSMUSG00000061718	Ppp1r1b	11	98348404	98357796	223.966	-0.285407	0.15618	-1.82742	0.0676365	0.89766
ENSMUSG00000063011	Msln	17	25748614	25754327	215.278	0.338535	0.185424	1.82573	0.0678903	0.89766
ENSMUSG00000073982	Rhog	7	102239123	102256054	313.23	0.150792	0.0826071	1.82541	0.067939	0.89766
ENSMUSG00000074656	Eif2s2	2	154871410	154892935	2937.36	-0.175129	0.0959868	-1.82451	0.0680749	0.89766
ENSMUSG00000078838	Gm17382	17	26860287	26886175	5.94642	-1.20684	0.659836	-1.829	0.0673997	0.89766
ENSMUSG00000084274	Gm12504	4	44121893	44124123	8.50066	-0.814874	0.446117	-1.82659	0.0677611	0.89766
ENSMUSG00000110344	RP23-220F20.2	11	90187683	90251255	230.642	-0.244478	0.133751	-1.82786	0.0675713	0.89766
ENSMUSG00000020964	Sel1l	12	91806043	91849157	2002.49	0.0924849	0.0507619	1.82194	0.0684648	0.898762
ENSMUSG00000021242	Npc2	12	84754560	84773112	1449.85	0.160933	0.0883191	1.82217	0.0684285	0.898762
ENSMUSG00000023094	Msrb2	2	19371440	19394976	193.979	0.232012	0.127307	1.82247	0.0683838	0.898762
ENSMUSG00000025153	Fasn	11	120805846	120824547	2576.31	0.197839	0.108567	1.82228	0.0684129	0.898762
ENSMUSG00000039005	Tlr4	4	66827584	66930284	138.189	0.227599	0.124905	1.82218	0.0684281	0.898762
ENSMUSG00000064264	Zfp428	7	24507006	24515682	121.187	0.252955	0.138748	1.82313	0.068284	0.898762
ENSMUSG00000078878	Gm14305	2	176708328	176721813	305.909	-0.26543	0.145674	-1.82208	0.0684429	0.898762
ENSMUSG00000087408	Cers1	8	70315775	70331592	35.5726	-0.419133	0.230058	-1.82186	0.0684765	0.898762
ENSMUSG00000026238	Ptma	1	86526726	86530712	13328	-0.212439	0.116643	-1.82127	0.068566	0.899209
ENSMUSG00000036890	Gtdc1	2	44564412	44927657	312.999	-0.14335	0.0787129	-1.82118	0.0685794	0.899209
ENSMUSG00000002658	Gtf2f1	17	57003405	57011288	466.967	-0.266411	0.146317	-1.82078	0.0686397	0.899549
ENSMUSG00000020330	Hmmr	11	40701395	40733422	1891.17	-0.208313	0.114484	-1.81958	0.068823	0.900153
ENSMUSG00000026771	Spopl	2	23506220	23572106	507.91	-0.116563	0.0640586	-1.81963	0.0688148	0.900153
ENSMUSG00000028138	Adh5	3	138443093	138455499	1229.08	0.141818	0.0779402	1.81958	0.0688237	0.900153
ENSMUSG00000038122	Tbc1d32	10	56014298	56228689	193.387	-0.178893	0.0983143	-1.8196	0.0688198	0.900153
ENSMUSG00000100455	Gm29170	1	143777642	143781307	108.77	-0.308629	0.169651	-1.8192	0.0688802	0.900442
ENSMUSG00000093575	Gm20695	16	3884648	3919517	3.20685	2.13551	1.17978	1.8101	0.0702808	0.901714
[truncated: 46,796 more rows]
