# Supplementary material for: Increased dosage of DYRK1A leads to congenital heart defects in a mouse model of Down syndrome
Source: Sci Transl Med. Author manuscript; Available in PMC 2024 Feb 16. (PMC7615651; doi:10.1126/scitranslmed.add6883)
Supplement: Table S7 [file EMS193971-supplement-Table_S7.xlsx]

## Sheet: Readme
RNAseq Dp1TybDyrk1a+/+/- vs WT
Samples:
5 WT E13.5 mouse hearts
5 Dp1TybDyrk1a+/+/- E13.5 mouse hearts
TPM_all_genes_all_samples
Columns	Meaning
ensembl_gene_id	Gene ID in Ensembl
external_gene_name	Gene symbol in MGI
WT_1 (M)	WT mouse embryonic heart 1, male
WT_2 (F)	WT mouse embryonic heart 2, female
WT_3 (M)	WT mouse embryonic heart 3, amle
WT_4 (F)	WT mouse embryonic heart 4, female
WT_5 (M)	WT mouse embryonic heart 5, male
Dp1Tyb/Dyrk1a+/+/-_1 (F)	Dp1TybDyrk1a+/+/- mouse embryonic heart 1, female
Dp1Tyb/Dyrk1a+/+/-_2 (M)	Dp1TybDyrk1a+/+/- mouse embryonic heart 2, male
Dp1Tyb/Dyrk1a+/+/-_3 (M)	Dp1TybDyrk1a+/+/- mouse embryonic heart 3, male
Dp1Tyb/Dyrk1a+/+/-_4 (M)	Dp1TybDyrk1a+/+/- mouse embryonic heart 4, male
Dp1Tyb/Dyrk1a+/+/-_5 (M)	Dp1TybDyrk1a+/+/- mouse embryonic heart 5, male
MeanTPM_WT	average of TPM values across the 5 WT samples
MeanTPM_Dp1TybDyrk1a+/+/-	average of TPM values across the 5 Dp1TybDyrk1a+/+/- samples
DESeq2
Columns	Meaning
ensembl_gene_id	Gene ID in Ensembl
external_gene_name	Gene symbol in MGI
chromosome_name	Name of chromosome on which gene is located
start_position	Start position of gene
end_position	End position of gene
baseMean	Average of the normalized counts taken over all samples
log2FoldChange	Log2 fold change between Dp1TybDyrk1a+/+/- and WT samples
lfcSE	Standard error of the log2FoldChange estimate
stat	Wald statistic
pvalue	Wald test p-value
padj	Benjamini-Hochberg adjusted p-value
NA, not applicable
	Significantly upregulated gene (padj <0.05)
	Significantly downregulated gene (padj <0.05)
Gene	Genes on Mmu16 in three copies in Dp1TybDyrk1a+/+/- mice

## Sheet: mean_TPM_all_genes_all_samples
ensembl_gene_id	external_gene_name	WT_1 (M)	WT_2 (F)	WT_3 (M)	WT_4 (F)	WT_5 (M)	Dp1Tyb/Dyrk1a+/+/-_1 (F)	Dp1Tyb/Dyrk1a+/+/-_2 (M)	Dp1Tyb/Dyrk1a+/+/-_3 (M)	Dp1Tyb/Dyrk1a+/+/-_4 (M)	Dp1Tyb/Dyrk1a+/+/-_5 (M)	MeanTPM_WT	MeanTPM_Dp1Tyb/Dyrk1a+/+/-
ENSMUSG00000000001	Gnai3	59.41	79.86	78.47	91.21	74.48	84.44	54.81	77.45	73.16	80.09	76.686	73.99
ENSMUSG00000000003	Pbsn	0	0	0	0	0	0	0	0	0	0	0	0
ENSMUSG00000000028	Cdc45	26.91	26.42	27.12	24.24	24.17	30.01	22.81	23.28	26.29	24.17	25.772	25.312
ENSMUSG00000000031	H19	9949.72	7276.49	7179.23	7112.67	7380.24	8000.93	10266.4	6430.48	7172.88	6993.72	7779.67	7772.88
ENSMUSG00000000037	Scml2	4.85	6.14	7.6	6.86	8.18	6.92	4.42	6.34	6.79	5.51	6.726	5.996
ENSMUSG00000000049	Apoh	0	0	0.08	0.19	0	0.21	0.08	0	0.19	0.07	0.054	0.11
ENSMUSG00000000056	Narf	32.13	39.88	38.32	40.93	42.33	40.84	26.48	39.5	43.71	43.21	38.718	38.748
ENSMUSG00000000058	Cav2	22.11	22.43	19.18	22.34	18.34	20.5	14.37	16.76	19.35	19.55	20.88	18.106
ENSMUSG00000000078	Klf6	39.44	40.23	39.8	37.81	42.69	40.46	34.11	37.64	37.46	39.34	39.994	37.802
ENSMUSG00000000085	Scmh1	103.85	72.92	79.88	73.75	80.52	85	114.07	72.5	78.79	77.38	82.184	85.548
ENSMUSG00000000088	Cox5a	317.32	445.94	470.61	433.24	503.23	463.18	204.9	482.5	522.55	498.1	434.068	434.246
ENSMUSG00000000093	Tbx2	10.07	12.58	11.16	17.27	6.15	11.92	9.09	7.53	6.49	6.82	11.446	8.37
ENSMUSG00000000094	Tbx4	2.9	2.51	2.8	6.15	0.08	2.09	2.83	0.3	0.15	0.91	2.888	1.256
ENSMUSG00000000103	Zfy2	0	0	0	0	0	0	0.03	0	0	0	0	0.006
ENSMUSG00000000120	Ngfr	2.79	5.03	4.17	5.89	2.2	4.23	4.36	4.77	3.32	4.31	4.016	4.198
ENSMUSG00000000125	Wnt3	0.06	0	0	0	0.04	0.04	0	0	0	0.06	0.02	0.02
ENSMUSG00000000126	Wnt9a	2.43	2.86	3.19	3.35	2.08	3.82	1.46	2.99	2.8	2.7	2.782	2.754
ENSMUSG00000000127	Fer	17.95	18.23	17.23	19.51	19.06	21.58	18.89	17.38	17.49	19.08	18.396	18.884
ENSMUSG00000000131	Xpo6	44.49	39.27	43.5	47.31	50.25	45.67	69.74	47.16	50.37	57.96	44.964	54.18
ENSMUSG00000000134	Tfe3	22.17	22.55	19.56	19.68	18.39	20.9	28.08	16.72	18.71	18.7	20.47	20.622
ENSMUSG00000000142	Axin2	8.74	9.9	8.06	9.98	5.02	9.49	8.27	8.31	8.39	7.71	8.34	8.434
ENSMUSG00000000148	Brat1	5.16	9.06	8.95	7.74	6.63	7.31	4.08	7.33	7.81	7.2	7.508	6.746
ENSMUSG00000000149	Gna12	52.52	55.19	63.85	62.04	59.17	58.33	40.4	52.77	57.68	51.91	58.554	52.218
ENSMUSG00000000154	Slc22a18	0.92	0.98	0.61	1.05	0.26	0.81	0.44	0.67	0.44	0.52	0.764	0.576
ENSMUSG00000000157	Itgb2l	0	0	0	0	0	0.22	0.03	0	0	0.07	0	0.064
ENSMUSG00000000159	Igsf5	0.1	0.52	0.19	0.12	0.29	0.16	0.57	0.12	0.26	0.11	0.244	0.244
ENSMUSG00000000167	Pih1d2	1.47	1.45	1.62	2.85	1.02	1.63	0.9	1.04	1.71	1.12	1.682	1.28
ENSMUSG00000000168	Dlat	85.47	116.91	123.33	116.82	129.16	124.36	60.91	116.82	127.3	127.08	114.338	111.294
ENSMUSG00000000171	Sdhd	184.08	244.24	259.44	243.51	274.54	278.26	121.06	241.58	280.08	267.49	241.162	237.694
ENSMUSG00000000182	Fgf23	0.49	0.46	0.05	0.5	0.65	0.75	1.16	0.7	0.72	1.2	0.43	0.906
ENSMUSG00000000183	Fgf6	0.3	0.1	0.21	0.19	0.15	0.13	0.17	0.11	0.09	0.16	0.19	0.132
ENSMUSG00000000184	Ccnd2	215.43	213.9	210.57	218.34	221.56	226.57	199.74	232.77	227.03	221.28	215.96	221.478
ENSMUSG00000000194	Gpr107	30.44	35.49	33.83	34.07	35.29	32.54	30.61	28.59	33.19	30.25	33.824	31.036
ENSMUSG00000000197	Nalcn	0.33	0.45	0.5	0.79	0.1	0.23	0.46	0.1	0.1	0.26	0.434	0.23
ENSMUSG00000000202	Btbd17	0.05	0	0	0.2	0	0.37	0	0.05	0.04	0.05	0.05	0.102
ENSMUSG00000000204	Slfn4	0.05	0.04	0.06	0.06	0.1	0	0	0.14	0.08	0.07	0.062	0.058
ENSMUSG00000000214	Th	0.63	0.87	0.43	0.59	0.28	0.87	0.8	0.57	0.23	1.17	0.56	0.728
ENSMUSG00000000215	Ins2	0.63	0.42	0.48	0	0	0.29	0	0	0.38	0	0.306	0.134
ENSMUSG00000000216	Scnn1g	0.06	0.05	0.06	0.37	0	0.08	0.06	0	0.02	0.06	0.108	0.044
ENSMUSG00000000223	Drp2	1.1	1.28	1.2	2.06	1.09	0.96	1.5	0.74	0.69	0.91	1.346	0.96
ENSMUSG00000000244	Tspan32	2.2	2.09	1.83	2.31	3.02	3.06	1.16	1.95	1.6	2.03	2.29	1.96
ENSMUSG00000000247	Lhx2	0.26	0.53	0.76	0.16	0.37	0.29	0.16	0.16	0.12	0.43	0.416	0.232
ENSMUSG00000000248	Clec2g	0	0	0	0	0	0	0	0	0	0	0	0
ENSMUSG00000000253	Gmpr	60.49	84.56	79.91	69.89	87.65	86.46	37.42	80.36	85.09	80.18	76.5	73.902
ENSMUSG00000000263	Glra1	0	0	0	0	0	0	0	0	0	0	0	0
ENSMUSG00000000266	Mid2	27.03	25.74	26.87	27.61	30.64	27.99	28.68	27.91	29.99	30.5	27.578	29.014
ENSMUSG00000000275	Trim25	13.35	18.08	16.42	17.16	16.3	17.43	12.76	18.37	18.39	17.04	16.262	16.798
ENSMUSG00000000276	Dgke	6.28	8.05	9.04	8.55	8.56	7.93	6.59	8.37	8.31	8.6	8.096	7.96
ENSMUSG00000000278	Scpep1	28.81	37.28	33.24	35.74	30.57	39.13	29.4	31.05	30.5	31.04	33.128	32.224
ENSMUSG00000000282	Mnt	13.02	12.48	11.32	11.95	11.82	12.62	16.8	10.95	10.41	9.97	12.118	12.15
ENSMUSG00000000290	Itgb2	1.36	0.96	0.95	2.35	1.48	1.26	1.27	1.24	1.26	1.01	1.42	1.208
ENSMUSG00000000295	Hddc2	26.59	27.91	25.09	33.51	27.34	30.14	24.41	28.32	30.49	27.22	28.088	28.116
ENSMUSG00000000296	Tpd52l1	7.17	7.38	7.05	6.1	6.61	7.22	5.28	6.08	8.14	7.49	6.862	6.842
ENSMUSG00000000301	Pemt	5.62	8.89	5.65	6.97	6.87	6.65	3.42	4.82	3.6	5.49	6.8	4.796
ENSMUSG00000000303	Cdh1	2.61	2.39	2.42	9.34	0.18	1.46	5.92	0.08	0.06	0.58	3.388	1.62
ENSMUSG00000000305	Cdh4	1.25	1.45	2.15	2.81	2.17	1.21	1.15	1.09	1.24	0.91	1.966	1.12
ENSMUSG00000000308	Ckmt1	0.33	0.72	0.51	0.55	0.08	0.08	0.18	0.18	0	0.27	0.438	0.142
ENSMUSG00000000317	Bcl6b	15.11	14.46	15.97	15.12	16.09	15.31	12.14	15.15	16.73	18.43	15.35	15.552
ENSMUSG00000000318	Clec10a	0.08	0	0.06	0.41	0.19	0.5	0	0	0.05	0.36	0.148	0.182
ENSMUSG00000000320	Alox12	2.79	1.93	1.63	2	2.27	2.78	1.89	1.79	1.71	1.67	2.124	1.968
ENSMUSG00000000325	Arvcf	22.46	24.75	29.31	29.76	29.43	27.27	13.38	22.92	25.9	25.78	27.142	23.05
ENSMUSG00000000326	Comt	45.04	46.98	44.26	47.5	44.84	49.28	37.01	45.56	45.82	48.29	45.724	45.192
ENSMUSG00000000339	Rtca	27.62	29.41	33.74	35.92	32.39	37.59	21.09	33.41	35.16	34.18	31.816	32.286
ENSMUSG00000000340	Dbt	27.26	25.31	30.53	30.96	30.54	30.67	27.24	26.59	30.97	29.66	28.92	29.026
ENSMUSG00000000346	Dazap2	135.66	141.58	141.04	137.98	146.47	143.49	131.33	137.39	141.38	143.17	140.546	139.352
ENSMUSG00000000355	Mcts1	35.42	43.75	40.11	43.13	41.92	39.07	28.2	39.18	40.11	43.43	40.866	37.998
ENSMUSG00000000359	Rem1	13.65	6.93	7.74	6.26	8.39	6.03	16.03	5.54	6.5	7.57	8.594	8.334
ENSMUSG00000000365	Rnf17	1.62	1.83	2.32	1.37	1.86	2.42	1.93	2.45	1.97	2.45	1.8	2.244
ENSMUSG00000000374	Trappc10	16.88	19.57	20.31	21.67	20.11	21.06	13.85	18.34	20.65	18.42	19.708	18.464
ENSMUSG00000000378	Ccm2	26.54	31.2	29.77	28.87	27.01	26.84	24.88	26.22	29.05	27.09	28.678	26.816
ENSMUSG00000000381	Wap	0	0	0	0	0	0	0	0	0	0	0	0
ENSMUSG00000000384	Tbrg4	34.24	41.28	37.52	39.04	48.13	38.63	26.59	35.24	35.65	38.62	40.042	34.946
ENSMUSG00000000385	Tmprss2	0.17	0.31	0.32	0.53	0.07	0.31	0.77	0.08	0.05	0.27	0.28	0.296
ENSMUSG00000000386	Mx1	0.16	0.13	0.07	0.53	0.05	0.32	0.07	0.2	0.22	0.19	0.188	0.2
ENSMUSG00000000392	Fap	3.79	5.84	4.13	7.34	2	5.41	5.38	3.3	0.86	3.36	4.62	3.662
ENSMUSG00000000394	Gcg	0	0	0	0.11	0	0	0	0	0	0	0.022	0
ENSMUSG00000000399	Ndufa9	120	185.32	191.24	180.46	203.73	190.9	95.88	181.34	210.36	201.21	176.15	175.938
ENSMUSG00000000402	Egfl6	10.9	12.79	10.36	12.63	6.98	10.14	16.53	8.34	6.38	10.03	10.732	10.284
ENSMUSG00000000409	Lck	4.04	6.13	3.23	7.01	2.03	3.99	4.24	3	4.31	3.92	4.488	3.892
ENSMUSG00000000411	Tssk3	0	0	0	0	0	0	0	0	0	0	0	0
ENSMUSG00000000416	Cttnbp2	5.17	6.5	8.01	5.5	6.37	5.62	5.62	4.84	6.37	7.37	6.31	5.964
ENSMUSG00000000420	Galnt1	85.06	101.3	92.82	92.76	94.12	101.98	69.8	94.93	95.01	100.59	93.212	92.462
ENSMUSG00000000435	Myf5	0.09	0.16	0	0.05	0	0	0.04	0.04	0	0.04	0.06	0.024
ENSMUSG00000000439	Mkrn2	8.37	8.85	11.55	8.78	7.15	11.25	12.74	8.05	7.9	8.28	8.94	9.644
ENSMUSG00000000440	Pparg	1.62	0.94	1.16	1.91	1.16	1.39	2.69	1.55	2.39	0.99	1.358	1.802
ENSMUSG00000000441	Raf1	96.73	100.65	108.82	104.96	108.34	112.37	78.27	100.99	103.8	108.66	103.9	100.818
ENSMUSG00000000486	2001-09-01	24.99	20.54	17.08	25.88	19.7	17.14	19.54	20.25	21.21	22.98	21.638	20.224
ENSMUSG00000000489	Pdgfb	6.38	5.86	6.5	9.27	7.64	6.97	4.21	5.68	6.88	6.75	7.13	6.098
ENSMUSG00000000530	Acvrl1	4.66	7.29	7.62	9.4	4.89	7.04	6.34	6.69	5.71	7.17	6.772	6.59
ENSMUSG00000000531	Grasp	7.5	8.92	8.03	9.35	8.77	8.82	7.04	7.66	8.79	8.22	8.514	8.106
ENSMUSG00000000532	Acvr1b	17.46	22.92	20.98	21.44	22.66	23.19	14.75	20.4	23.16	22.21	21.092	20.742
ENSMUSG00000000538	Tom1l2	28.09	30.65	29.88	27.42	29.8	28.26	21.96	24.19	26.19	26.34	29.168	25.388
ENSMUSG00000000544	Gpa33	0.04	0.45	0.12	0.26	0.05	0	0.04	0	0.2	0.04	0.184	0.056
ENSMUSG00000000552	Zfp385a	18.92	19.28	17.64	19	15.7	19.37	17.75	15.57	18.25	15.82	18.108	17.352
ENSMUSG00000000555	Itga5	68.33	82.53	83.8	86.78	96.57	88.12	57.04	79.37	90.35	81.21	83.602	79.218
ENSMUSG00000000560	Gabra2	0.59	0.52	0.9	0.66	0.81	0.6	0.67	0.83	0.66	0.54	0.696	0.66
ENSMUSG00000000561	Wdr77	61.37	56.03	58.99	58.92	54.53	57.99	51.91	50.67	56.41	51.57	57.968	53.71
ENSMUSG00000000562	Adora3	0	0.14	0.08	0.09	0	0	0.08	0.08	0.24	0.07	0.062	0.094
ENSMUSG00000000563	Atp5f1	716.15	527.71	574.97	534.88	569.82	590.92	573.55	565.94	596.4	605.74	584.706	586.51
ENSMUSG00000000567	Sox9	27.59	27.84	27.36	27.32	23.96	31.52	29.18	21.47	23.55	23.65	26.814	25.874
ENSMUSG00000000568	Hnrnpd	455.84	474.7	462.78	507.88	420.5	475.15	455.63	468.23	410.8	448.17	464.34	451.596
ENSMUSG00000000579	Dynlt1c	7.74	15.43	12.9	13.55	13.9	12.62	6.38	12.4	14.16	16.2	12.704	12.352
ENSMUSG00000000581	C1d	45.21	54.1	48.97	50.35	46.17	50.22	31.08	48.89	48.57	63.33	48.96	48.418
ENSMUSG00000000594	Gm2a	33.62	25.88	26.28	27.34	29.07	30.62	27.14	28.24	32.13	28.97	28.438	29.42
ENSMUSG00000000600	Krit1	32.94	31.53	31.55	33.44	34.11	33.2	28.42	30.25	31.18	34.02	32.714	31.414
ENSMUSG00000000605	Clcn4	28.97	34.17	33.99	34.16	35.41	33.11	24.73	31.91	32.84	35.29	33.34	31.576
ENSMUSG00000000606	Vmn2r88	0	0	0	0	0	0	0	0	0	0	0	0
ENSMUSG00000000617	Grm6	0.04	0	0.05	0.07	0.03	0.17	0.05	0.08	0.07	0.09	0.038	0.092
ENSMUSG00000000627	Sema4f	0.23	0.23	0.35	0.81	0.08	0.53	0.25	0.2	0.2	0.31	0.34	0.298
ENSMUSG00000000628	Hk2	27.48	33.91	31.49	38.43	41.39	41.34	24.64	32.6	37.39	35.96	34.54	34.386
ENSMUSG00000000631	Myo18a	122.63	143.4	149.02	145.36	164.08	136.14	111.83	130.94	145.07	140.55	144.898	132.906
ENSMUSG00000000632	Sez6	0.03	0.05	0.06	0.07	0.03	0	0.33	0	0	0.11	0.048	0.088
ENSMUSG00000000673	Haao	0	0	0	0.19	0.1	0	0	0	0	0	0.058	0
ENSMUSG00000000682	Cd52	5.25	5.1	2.61	6.91	3.07	5.1	2.39	2.58	3.97	3.98	4.588	3.604
ENSMUSG00000000686	Abhd15	0.33	0.49	0.21	0.92	0.57	0.5	0.14	0.3	0.38	0.35	0.504	0.334
ENSMUSG00000000690	Hoxb6	0	0	0	1.48	0	0.19	0.14	0	0	0.07	0.296	0.08
ENSMUSG00000000693	Loxl3	4.28	8.22	5.88	5.91	3.37	5.16	4.9	5.08	5.49	4.79	5.532	5.084
ENSMUSG00000000701	Tcl1b5	0	0	0	0	0	0	0	0	0	0	0	0
ENSMUSG00000000706	Btn1a1	3.66	3.14	3.51	2.84	3.19	3.57	1.9	2.58	3.39	2.9	3.268	2.868
ENSMUSG00000000708	Kat2b	54.34	40.33	35.68	30.51	42.49	30.71	37.8	35.92	38.91	40.36	40.67	36.74
ENSMUSG00000000711	Rab5b	58.28	60.85	61.2	61.06	59.71	61.81	53.48	54.33	57.08	60.03	60.22	57.346
ENSMUSG00000000724	Cryba1	0	0	0	0	0	0	0	0	0	0	0	0
ENSMUSG00000000730	Dnmt3l	0.08	0	0.26	0.21	0	0	0	0	0	0	0.11	0
ENSMUSG00000000731	Aire	0.11	0.34	0.16	0.19	0.08	0	0.31	0	0.06	0.09	0.176	0.092
ENSMUSG00000000732	Icosl	1.44	2.03	1.68	2.19	1.39	1.36	1.17	1.56	1.33	1.49	1.746	1.382
ENSMUSG00000000738	Spg7	59.1	67.28	63.31	67.3	65.08	72.32	49.88	60.93	64.78	66.4	64.414	62.862
ENSMUSG00000000739	Sult5a1	3.3	6.02	3.4	5.45	2.67	5.94	2.32	4.4	3.46	2.26	4.168	3.676
ENSMUSG00000000740	Rpl13	315.88	415.61	440.79	436.5	443.9	455.97	286.68	500.48	481.77	432.93	410.536	431.566
ENSMUSG00000000743	Chmp1a	26.58	40.65	44.23	40.91	40.93	48.04	18.29	36.67	45.86	37.23	38.66	37.218
ENSMUSG00000000751	Rpa1	57.16	82.11	84.48	88.99	81.17	79.33	41.27	78.36	86.6	75.49	78.782	72.21
ENSMUSG00000000753	Serpinf1	34.92	31.91	33.23	37.14	18.56	36.75	42.17	27.07	25.25	26.22	31.152	31.492
ENSMUSG00000000759	Tubgcp3	22.94	27.88	28.2	29.25	28.05	25.94	31.79	27.11	25.94	25.96	27.264	27.348
ENSMUSG00000000766	Oprm1	0	0	0	0	0	0	0.18	0	0	0	0	0.036
ENSMUSG00000000776	Polr3d	21.74	23.49	21.08	24.86	21.33	24.85	20.3	19.48	20.61	21.01	22.5	21.25
ENSMUSG00000000782	Tcf7	6.05	7.11	6.32	12.08	4.29	5.49	5.26	5.26	5.21	5.61	7.17	5.366
ENSMUSG00000000787	Ddx3x	194.21	245.4	207.89	270.43	217.29	264.03	214.26	212.09	206.4	216.75	227.044	222.706
ENSMUSG00000000791	Il12rb1	0.03	0	0	0.12	0	0	0	0	0	0.13	0.03	0.026
ENSMUSG00000000792	Slc5a5	0.09	0	0	0.11	0.12	0.04	0.03	0.03	0.05	0.03	0.064	0.036
ENSMUSG00000000794	Kcnn3	2.11	2.72	2.89	3.91	2.98	3.25	3.2	2.08	2.91	3.02	2.922	2.892
ENSMUSG00000000804	Usp32	28.45	24.02	20.18	26.44	25.45	20.96	26.74	25.03	20.38	20.38	24.908	22.698
ENSMUSG00000000805	Car4	1.95	2.67	1.9	2.48	1.37	3.05	1.78	1.7	1.38	1.27	2.074	1.836
ENSMUSG00000000811	Txnrd3	8.34	8.12	7.88	8.21	9.87	8.5	6.65	7.18	7.34	7.98	8.484	7.53
ENSMUSG00000000817	Fasl	0	0.09	0.05	0.06	0.34	0.06	0.05	0.09	0.21	0.04	0.108	0.09
ENSMUSG00000000823	Zfp512b	34.49	38.37	41.34	42.42	33.64	37.93	25.18	38.07	37.57	37.04	38.052	35.158
ENSMUSG00000000826	Dnajc5	59.28	67.41	69.05	69.95	66.23	68.59	48.71	64.26	63.81	64.71	66.384	62.016
ENSMUSG00000000827	Tpd52l2	57.33	59.29	65.36	68.24	66.7	64.3	43.55	58.79	63.68	59.05	63.384	57.874
ENSMUSG00000000838	Fmr1	56.72	63.98	61.59	65.67	66.26	64.45	55.68	60.12	59.98	65.71	62.844	61.188
ENSMUSG00000000861	Bcl11a	18.63	17.2	18.5	18.51	17.47	17.73	19.88	14.96	14.44	14.95	18.062	16.392
ENSMUSG00000000869	Il4	0.18	0	0.19	0	0.24	0	0	0	0.15	0	0.122	0.03
ENSMUSG00000000876	Pxmp4	10.91	12.2	11.88	10.19	10.17	9.93	8.83	8.76	10.07	9.3	11.07	9.378
ENSMUSG00000000881	Dlg3	20.65	12.08	13.79	21.95	14.62	14.9	20.3	13.34	16.27	13.87	16.618	15.736
ENSMUSG00000000884	Gnb1l	1.82	4.26	3.57	3.14	2.81	3.64	1.69	3.12	2.82	3.05	3.12	2.864
ENSMUSG00000000889	Dbh	0.59	1.1	0.68	0.7	0.09	0.38	0.85	0.39	0.39	0.44	0.632	0.49
ENSMUSG00000000901	Mmp11	21.97	27.07	30.26	32.32	16.46	26.27	19.87	24.23	16.37	20.8	25.616	21.508
ENSMUSG00000000902	Smarcb1	62.25	69.1	73.55	79.38	72.84	70.88	52.55	69.5	69.03	67.49	71.424	65.89
ENSMUSG00000000903	Vpreb3	0.16	0.87	0	0.2	0	0	0.16	0	0	0.3	0.246	0.092
ENSMUSG00000000915	Hip1r	6.02	5.62	4.51	6.6	4.33	8.31	6.4	3.22	4.81	6.49	5.416	5.846
ENSMUSG00000000916	Nsun5	7.15	7.35	11.58	9.47	11.94	10.77	5.51	7.1	9.97	9.55	9.498	8.58
ENSMUSG00000000934	Top1mt	5.9	5.78	6.48	5.52	6.59	6.19	5.02	7.07	6.69	6.67	6.054	6.328
ENSMUSG00000000938	Hoxa10	0.1	0	0.11	0	0.12	0.05	0.05	0.19	0	0.1	0.066	0.078
ENSMUSG00000000942	Hoxa4	6.53	4.74	5.12	8.28	0.44	5.04	8	2.01	1.2	2.03	5.022	3.656
ENSMUSG00000000948	Gm38393	4.79	5.64	4.29	4.37	5.07	4.67	4.18	4.63	4.83	5.88	4.832	4.838
ENSMUSG00000000957	Mmp14	123.16	143.25	144.8	158.26	128.41	159.45	117.94	124.06	123.11	132.23	139.576	131.358
ENSMUSG00000000958	Slc7a7	7.14	7.79	8.33	7.73	8.82	7.09	6.42	7.18	6.52	8.4	7.962	7.122
ENSMUSG00000000959	Oxa1l	53.41	53.12	55.39	52.93	57.3	55.45	43.59	47.1	52.82	50.8	54.43	49.952
ENSMUSG00000000976	Heatr6	9.2	11	11.84	12.11	11.57	9.86	8.39	8.43	9.92	9.5	11.144	9.22
ENSMUSG00000000982	Ccl3	0.99	0.23	0.26	1.57	0.33	0.68	0.13	0.38	0.5	0.84	0.676	0.506
ENSMUSG00000000983	Wfdc18	0.77	1.08	0.59	0.97	0.5	0.79	0.59	0.98	0.31	0.37	0.782	0.608
ENSMUSG00000001014	Icam4	0.1	0.58	0.64	0.26	0.27	0.14	0	0.52	0.17	0.5	0.37	0.266
ENSMUSG00000001016	Ilf2	94.46	120.12	122.43	118.2	109.85	122.21	81.6	116.51	113.58	116.01	113.012	109.982
ENSMUSG00000001017	Chtop	87.2	115.22	115.68	124.04	110.89	123.76	72.41	109.16	112.1	111.01	110.606	105.688
ENSMUSG00000001018	Snapin	42.71	46.91	48.45	44.98	47.56	47.15	36.44	39.79	39.45	43.43	46.122	41.252
ENSMUSG00000001020	S100a4	2.33	1.51	2.71	3.32	1.81	2.78	2.06	2.33	2.17	3.15	2.336	2.498
ENSMUSG00000001021	S100a3	0.35	0	0	0.5	0.75	0.27	0.03	0.23	0.24	0.81	0.32	0.316
ENSMUSG00000001023	S100a5	0	0	0	0	0	0	0	0	0	0	0	0
ENSMUSG00000001025	S100a6	17.77	20.61	22.74	26.04	25.01	26.63	15.15	23.66	24.69	19.48	22.434	21.922
ENSMUSG00000001027	Scn4a	0.44	0.54	0.3	0.23	0.63	0.38	0.35	0.45	0.32	0.48	0.428	0.396
ENSMUSG00000001029	Icam2	26.61	38.35	38.5	35.77	45.29	41.7	15.86	40.41	40.42	50.75	36.904	37.828
ENSMUSG00000001034	Mapk7	23.55	26.22	22.54	24.86	20.19	26.62	21.43	19.96	21.29	18.48	23.472	21.556
ENSMUSG00000001036	Epn2	23.15	28.27	22.23	24.12	22.37	23.01	20.57	20.91	21.22	20.1	24.028	21.162
ENSMUSG00000001039	B9d1	10.08	13.28	11.45	12.92	9.51	9.79	9.28	7.26	9	10.1	11.448	9.086
ENSMUSG00000001052	Sec24b	53.52	42.17	43.4	48.24	57.5	49.41	73.2	44.06	39.55	39.89	48.966	49.222
ENSMUSG00000001053	N4bp3	4.67	6.22	7.02	7.36	5.82	6.58	3.89	4.74	6.3	5.95	6.218	5.492
ENSMUSG00000001054	Rmnd5b	13.42	14.73	17.01	17.01	13.51	16.4	10.35	13.31	13.6	14.48	15.136	13.628
ENSMUSG00000001056	Nhp2	40.03	50.97	48.9	54.57	43.98	51.44	30.23	48.14	49.46	44.69	47.69	44.792
ENSMUSG00000001062	Vps9d1	13.83	20.2	14.36	19.02	15.39	18.1	9.54	13.39	17.99	16.11	16.56	15.026
ENSMUSG00000001065	Zfp276	8.07	10.46	9.88	10.49	10.42	9.93	5.95	11.1	9.52	9.81	9.864	9.262
ENSMUSG00000001076	C1ql4	0.21	0	0.11	0.14	0.28	0.44	0	0.11	0.17	0.31	0.148	0.206
ENSMUSG00000001082	Mfsd10	27.28	42.81	27.18	34.6	25.18	31.71	23.3	32.65	26.22	28.95	31.41	28.566
ENSMUSG00000001089	Luzp1	37.46	37.83	35.03	36.49	37.19	34.26	39.28	29.93	34.49	32.48	36.8	34.088
ENSMUSG00000001095	Slc13a2	0	0.07	0	0	0	0	0	0	0	0	0.014	0
ENSMUSG00000001098	Kctd10	59.64	67.67	68.42	71.45	64.44	74.58	51.62	64.88	70.91	68.88	66.324	66.174
ENSMUSG00000001100	Poldip2	81.97	91.25	86.44	95.09	93.86	85.41	63.27	80	84.73	89.18	89.722	80.518
ENSMUSG00000001103	Sebox	0	0	0	0	0	0	0	0	0	0	0	0
ENSMUSG00000001105	Ift20	52.1	45.88	53.07	56.69	47.68	60.15	55.38	50.11	56.33	52.51	51.084	54.896
ENSMUSG00000001119	Col6a1	58.63	74.57	70.75	95.4	47.03	72.16	74.98	56.88	51.63	68.23	69.276	64.776
ENSMUSG00000001120	Pcbp3	12.97	10.81	7.87	11.74	7.39	8.28	13.22	5.88	7.2	9.44	10.156	8.804
ENSMUSG00000001123	Lgals9	39.02	36.8	34.19	50.24	41.05	48.33	36.87	52.28	52.69	44.7	40.26	46.974
ENSMUSG00000001127	Araf	48.99	61.03	60.22	60.3	67.21	62.3	46.62	56.16	57.23	66.73	59.55	57.808
ENSMUSG00000001128	Cfp	3.07	4.41	4.31	5.53	4.11	3.78	4.17	4.08	4.72	5.41	4.286	4.432
ENSMUSG00000001131	Timp1	25.67	19.67	20.54	20.03	20.59	21.65	20.66	21.7	21.45	21.17	21.3	21.326
ENSMUSG00000001134	Uxt	17.3	19.38	21.11	23.12	22.53	24.44	18.87	21.06	25.14	21.68	20.688	22.238
ENSMUSG00000001138	Cnnm3	8.22	16.65	15.72	16.43	11.9	13	6.66	10.54	12.84	11.84	13.784	10.976
ENSMUSG00000001143	Lman2l	28.57	38.5	30.65	35.54	35.53	35.15	25.96	28.9	30.15	32.93	33.758	30.618
ENSMUSG00000001150	Mcm3ap	13.23	20.53	19.03	21.32	19.8	20.08	12.16	16.41	18.63	16.92	18.782	16.84
ENSMUSG00000001151	Pcnt	8.18	11.9	12.38	11.86	12.64	10.75	9.8	9.27	11	10.23	11.392	10.21
ENSMUSG00000001155	Ftcd	0.99	2.33	0.81	0.93	2.36	1.65	0.96	1.2	1.17	1.79	1.484	1.354
ENSMUSG00000001156	Mxd1	7.84	9.24	9.35	9.15	8.45	8.42	7.25	8.9	9.2	7.71	8.806	8.296
ENSMUSG00000001157	Gmcl1	12.75	15.6	17.41	21.42	17.03	18.07	10.4	16.16	16.75	16.18	16.842	15.512
ENSMUSG00000001158	Snrnp27	72.9	71.29	69.86	73.31	65.76	76.46	74.5	63.15	64.47	69.34	70.624	69.584
ENSMUSG00000001166	Oas1c	0.94	0.29	0.48	0.44	0.65	0.83	0.26	1.39	0.61	0.53	0.56	0.724
ENSMUSG00000001168	Oas1h	0	0	0	0	0	0	0	0	0	0	0	0
ENSMUSG00000001173	Ocrl	17.62	16.98	16.53	19.6	17.22	16.28	17.85	14.05	14.71	16.16	17.59	15.81
ENSMUSG00000001175	Calm1	242.6	240.35	250.55	287.01	236.7	269.16	208.82	258.62	281.46	277.14	251.442	259.04
ENSMUSG00000001211	Agpat3	28.81	34.18	31.69	33.1	30.54	36.05	19.65	30.53	32.71	32.25	31.664	30.238
ENSMUSG00000001225	Slc26a3	0.39	0	0.1	0.18	0.03	0.31	0.1	0.03	0.06	0.02	0.14	0.104
ENSMUSG00000001227	Sema6b	0.93	1.05	0.96	1.44	1.19	1.29	0.58	0.86	1.06	1.17	1.114	0.992
ENSMUSG00000001228	Uhrf1	63.51	77.84	73.24	84.42	72.92	78.42	55.68	73.27	77.34	65.41	74.386	70.024
ENSMUSG00000001229	Dpp9	18.71	22.14	20.63	24.24	23.58	20.6	13.72	18.92	20.99	19.54	21.86	18.754
ENSMUSG00000001240	Ramp2	150.36	114.65	127.98	116.38	132.62	144.26	150.26	119.97	145.69	143.6	128.398	140.756
ENSMUSG00000001247	Lsr	6.11	9.36	7.57	11.3	8.1	8.83	6.22	6.96	6.64	6.14	8.488	6.958
ENSMUSG00000001248	Gramd1a	35.58	35.47	35.66	38.94	34.33	34.74	25.73	30.8	36.52	37.26	35.996	33.01
ENSMUSG00000001249	Hpn	0.64	3.68	1.85	1.72	1.47	2.49	1.23	0.83	1.02	0.76	1.872	1.266
ENSMUSG00000001260	Gabrg1	0.09	0	0.08	0	0.03	0.06	0.02	0.09	0.08	0.02	0.04	0.054
ENSMUSG00000001270	Ckb	66.67	88.27	90.67	91.52	98.37	96.21	53.75	89.58	105.86	90.89	87.1	87.258
ENSMUSG00000001280	Sp1	34.4	40.46	38.75	40.47	37	44.11	44.72	37.77	35.86	35.03	38.216	39.498
ENSMUSG00000001281	Itgb7	0.1	0.31	0.07	1.25	0.04	0.23	0.03	0.26	0.63	0.1	0.354	0.25
ENSMUSG00000001285	Myg1	41.05	57.48	54.23	60.1	53.62	50.97	24.5	47.63	46.99	45.06	53.296	43.03
ENSMUSG00000001288	Rarg	11.98	14.87	12.87	15.14	8.79	14.43	15.48	9.29	8.84	9.1	12.73	11.428
ENSMUSG00000001289	Pfdn5	287.85	295.48	277.23	305.72	267.39	310.82	261.18	285.84	286.88	284.72	286.734	285.888
ENSMUSG00000001300	Efnb2	42.18	42.91	42.45	47.75	41.69	47.42	41.93	38.7	40.92	37.57	43.396	41.308
ENSMUSG00000001305	Rrp15	25.47	22.77	25.56	25.6	25.37	23.33	21.3	24.01	22.57	27.8	24.954	23.802
ENSMUSG00000001313	Rnd2	22.83	27.25	25.19	23.89	24.93	26.75	25.35	28.04	27.79	23.41	24.818	26.268
ENSMUSG00000001323	Srr	33.23	21.23	26.22	25.1	23.3	25.85	34.32	19.19	21.98	24.26	25.816	25.12
ENSMUSG00000001333	Sync	2.55	1.84	2.36	1.84	1.48	2.56	1.74	2.19	1.74	1.95	2.014	2.036
ENSMUSG00000001334	Fndc5	12.06	10.9	10.33	11.1	11.56	10.7	8.65	10.36	9.67	10.74	11.19	10.024
ENSMUSG00000001348	Acp5	2	6.28	4.12	3.32	3.27	2.13	2.54	4.59	3.78	2.75	3.798	3.158
ENSMUSG00000001349	Cnn1	144.39	128.37	127.49	124.68	141.03	149.23	98.21	130.44	129.24	116.62	133.192	124.748
ENSMUSG00000001366	Fbxo9	30.99	30.2	31.3	31.78	35.43	30.83	20.56	33.06	32.78	34.09	31.94	30.264
ENSMUSG00000001376	Vps50	14.66	16.71	18.9	19.44	16.53	16.21	10.73	15.29	15.37	16.75	17.248	14.87
ENSMUSG00000001380	Hars	50.6	51.9	55.82	58.16	52.17	57.84	41.56	52.34	51.39	54.82	53.73	51.59
ENSMUSG00000001383	Zmat2	52.07	52.15	49.89	52.46	45.87	54.25	55.25	51.23	50	50.95	50.488	52.336
ENSMUSG00000001403	Ube2c	227.54	216.34	237.53	211.91	229.17	238.15	227.87	208.03	241.24	209.02	224.498	224.862
ENSMUSG00000001415	Smg5	47.96	47	50.01	47.68	46.45	48.67	37.31	45.77	45.83	43.68	47.82	44.252
ENSMUSG00000001416	Cct3	155.04	218.26	204.83	238.89	219.74	238.24	118.23	212.66	218.33	208.47	207.352	199.186
ENSMUSG00000001418	Glmp	79.85	84.99	95.44	82.51	76.77	98.93	62.13	85.4	94.8	93.81	83.912	87.014
ENSMUSG00000001419	Mef2d	95.59	59.72	71.85	67.02	70.93	70.84	115.26	55.84	66.13	65.49	73.022	74.712
ENSMUSG00000001420	Tmem79	0.97	1.68	1.66	2.17	1.03	2.36	0.94	1.66	1.31	1.08	1.502	1.47
ENSMUSG00000001424	Snd1	111.69	98.29	93.2	106.4	100.45	107.6	116.32	89.52	93.28	106.62	102.006	102.668
ENSMUSG00000001435	Col18a1	141.57	167.73	178.75	165.96	176.37	180.82	116.24	160.49	174.24	172.82	166.076	160.922
ENSMUSG00000001436	Slc19a1	7.19	6.76	5.97	6.14	6.5	6.89	6.3	5.72	5.19	5.02	6.512	5.824
ENSMUSG00000001440	Kpnb1	176.96	219.56	219.87	246.22	217.08	220.1	151.79	211.82	217.47	213.2	215.938	202.876
ENSMUSG00000001441	Npepps	80.06	84.24	84.76	97.55	112.11	90.03	69.28	88.42	88.02	103.53	91.744	87.856
ENSMUSG00000001444	Tbx21	0	0	0	0.09	0.05	0	0	0	0	0	0.028	0
ENSMUSG00000001445	Mrpl10	42.22	44.49	46.08	47.5	46.74	49.6	31.58	42.51	46.74	46.3	45.406	43.346
ENSMUSG00000001467	Cyp51	28.77	28.56	27.27	29.44	29.05	33.79	29.31	27.21	22.77	25.88	28.618	27.792
ENSMUSG00000001472	Tcf25	154.8	216.57	173.73	184.98	246.06	193.22	121	208.12	182.69	212.29	195.228	183.464
ENSMUSG00000001473	Tubb6	60.06	69.36	63.97	68.17	67.74	77.8	50.51	69.2	75.52	69.51	65.86	68.508
ENSMUSG00000001482	Def8	19.53	25.97	26.95	28.15	26.8	27.86	13.55	24.64	26.78	29.43	25.48	24.452
ENSMUSG00000001493	Meox1	23.52	26.17	26.12	28.32	30.18	32.8	18.23	29.37	28.9	28.8	26.862	27.62
ENSMUSG00000001494	Sost	6.14	5.31	6.04	5.23	7.01	5.57	3.78	4.56	5.47	4.49	5.946	4.774
ENSMUSG00000001496	Nkx2-1	1.71	1.48	1.43	3.66	0	1.36	1.37	0.04	0	0.42	1.656	0.638
ENSMUSG00000001497	Pax9	0.13	0.08	0	2.39	0	0.17	0.71	0.04	0	0	0.52	0.184
ENSMUSG00000001504	Irx2	13.57	17.98	22.49	19.71	19.07	21.44	14.94	20.36	19.48	21.26	18.564	19.496
ENSMUSG00000001506	Col1a1	336.58	629.55	577.85	732.04	329.78	553.1	695.46	433.38	340.52	426.67	521.16	489.826
ENSMUSG00000001507	Itga3	10.43	15.09	15.13	15.25	17.2	14.54	10.21	12.86	13.95	15.01	14.62	13.314
ENSMUSG00000001508	Sgca	20.09	15.53	18.59	16.35	19.48	17.71	20.14	12.63	17.89	20.89	18.008	17.852
ENSMUSG00000001510	Dlx3	0.27	0.32	0.24	0.47	0	0.05	0.17	0.07	0.08	0.16	0.26	0.106
ENSMUSG00000001517	Foxm1	40.75	54.58	45.5	52.59	47.97	49.87	31.33	48.86	45.2	40.98	48.278	43.248
ENSMUSG00000001518	Itfg2	20.01	19.47	24.25	23.96	19.31	24.26	16.59	14.27	16.6	18.43	21.4	18.03
ENSMUSG00000001520	Nrip2	0.51	0.69	0.9	1.71	0.42	1.29	0.72	0.75	0.5	0.6	0.846	0.772
ENSMUSG00000001521	Tulp3	15.04	16.57	18.71	26.13	17.11	21.17	14.82	16.82	13.85	15.06	18.712	16.344
ENSMUSG00000001524	Gtf2h4	13.3	14.38	17.75	16.06	13.31	17.95	9.29	12.56	18.26	14.08	14.96	14.428
ENSMUSG00000001525	Tubb5	845.44	960.89	942	1021.2	961.54	1008.23	679.38	913.69	967.63	880.14	946.214	889.814
ENSMUSG00000001542	Ell2	6.04	7.8	6.93	6.99	7.47	5.35	7.93	6.58	6.02	6.08	7.046	6.392
ENSMUSG00000001552	Jup	61.05	77.56	71.99	76.61	76.13	80.07	54.76	67.16	74.94	72.14	72.668	69.814
ENSMUSG00000001555	Fkbp10	80.37	101.12	101.95	114.1	100.97	118.42	60.84	101.77	102.47	96.74	99.702	96.048
ENSMUSG00000001558	Klhl10	0.26	0.66	0.46	0.17	0.41	0.62	0.41	0.27	0.36	0.52	0.392	0.436
ENSMUSG00000001566	Mnx1	0.09	0	0	0.15	0	0	0.31	0	0	0	0.048	0.062
ENSMUSG00000001569	Nom1	8.23	11.23	13.18	17.11	11.85	16.53	5.16	15.96	15.91	11.51	12.32	13.014
ENSMUSG00000001576	Ergic1	144.09	152.67	138.73	140.19	130.88	156.74	134.07	136.65	134.46	132.25	141.312	138.834
ENSMUSG00000001583	Tnk1	0.49	0.67	0.91	1.04	0.24	0.31	0.74	0.18	0.47	0.09	0.67	0.358
ENSMUSG00000001588	Acap1	4.51	5.9	6.25	6.79	5.53	7.69	3.2	6.58	7.99	6.66	5.796	6.424
ENSMUSG00000001604	Tcea3	44.23	41.5	39.6	36.21	38.83	42.36	38.38	38.73	41.51	43.09	40.074	40.814
ENSMUSG00000001622	Csn3	0.28	0.35	0.39	0.51	0.12	0.39	0.48	0.14	0.15	0.31	0.33	0.294
ENSMUSG00000001627	Ifrd1	69.65	72.5	71.43	79.83	76.29	67.62	64.18	69.12	64.66	67.09	73.94	66.534
ENSMUSG00000001630	Stk38l	37.95	39.09	36.01	38.86	45.47	41.22	29.21	40.05	39.64	41.66	39.476	38.356
ENSMUSG00000001632	Brpf1	15.95	20.3	17.41	19.46	17.39	18.45	13.79	16.97	16.38	16.64	18.102	16.446
ENSMUSG00000001642	Akr1b3	80.45	97.4	100.21	97.62	101.73	105.66	57.77	94.29	100.97	95.64	95.482	90.866
ENSMUSG00000001655	Hoxc13	0.14	0.07	0	0	0.05	0.05	0.04	0.04	0.03	0.07	0.052	0.046
ENSMUSG00000001656	Hoxc11	0	0	0	0	0	0	0	0	0	0	0	0
ENSMUSG00000001657	Hoxc8	0	0	0	0	0	0	0.1	0	0	0.04	0	0.028
ENSMUSG00000001661	Hoxc6	0.4	0.32	0.31	0.7	0.22	0.47	0.64	0.12	0.19	0.18	0.39	0.32
ENSMUSG00000001663	Gstt1	5.41	3.49	4.41	4.59	2.81	4.15	4.18	3.87	2.37	2.97	4.142	3.508
ENSMUSG00000001665	Gstt3	1.93	4.07	1.32	2.89	1.59	2.42	2.79	1.45	2.29	1.79	2.36	2.148
ENSMUSG00000001666	Ddt	11.01	17.71	15.05	18.69	15	16.83	9.44	15.48	13.52	14.08	15.492	13.87
ENSMUSG00000001670	Tat	0.25	0	0.04	0	0.16	0	0	0.13	0.03	0.12	0.09	0.056
ENSMUSG00000001672	Marveld3	0.29	0.4	0.47	0.37	0.05	0.05	0.55	0.11	0.12	0.32	0.316	0.23
ENSMUSG00000001674	Ddx18	40.38	41.2	39.62	45.03	39.6	41.99	27.77	38.99	41.42	42.03	41.166	38.44
ENSMUSG00000001687	Ubl3	45.31	44.76	53.42	58.13	60.05	51.63	33.4	46.44	52.06	56.09	52.334	47.924
ENSMUSG00000001700	Gramd3	23.57	26.13	24.26	24.79	24.17	25.68	19.45	22.85	23.71	23.82	24.584	23.102
ENSMUSG00000001707	Eef1e1	40.65	43.46	39.9	42.61	42.69	46.92	33.32	42.04	41.87	42.27	41.862	41.284
ENSMUSG00000001729	Akt1	272.22	304.43	299.84	312.53	310.36	336.95	221.34	285.76	305.97	314.23	299.876	292.85
ENSMUSG00000001739	Cldn15	2.26	3.25	3.59	2.57	1.71	3.72	1.99	3.22	2.36	3.91	2.676	3.04
ENSMUSG00000001741	Il16	1.8	2.23	2.14	2.53	1.33	2.12	1.23	1.46	1.93	2.16	2.006	1.78
ENSMUSG00000001750	Tcirg1	18.56	21.41	16.91	22.58	17.73	18.14	10.78	14.96	18.32	18.75	19.438	16.19
ENSMUSG00000001751	Naglu	5.19	6.89	7.33	7.51	7.39	9.06	4.82	6.85	7.47	7.56	6.862	7.152
ENSMUSG00000001755	Coasy	11.88	18.87	13	18.15	16.21	17.38	8.58	14.84	17.09	16.76	15.622	14.93
ENSMUSG00000001761	Smo	32.1	41.13	40.36	48.61	34.38	42.21	34.82	34.09	33.48	34.42	39.316	35.804
ENSMUSG00000001763	Tspan33	2.91	3.14	3.4	2.83	2.95	3.32	3.26	3.03	2.97	2.42	3.046	3
ENSMUSG00000001767	Crnkl1	19.48	19.91	19.48	22.33	21.01	21.61	17.1	18.48	18.2	20.54	20.442	19.186
ENSMUSG00000001768	Rin2	17.34	21.11	19.59	21.05	15.99	17.5	15.85	16.91	17.77	16.31	19.016	16.868
ENSMUSG00000001773	Folh1	0.04	0.07	0.07	0.04	0	0	0.24	0	0	0.03	0.044	0.054
ENSMUSG00000001774	Chordc1	47.59	48.84	47.12	54.3	47.84	47.5	41.94	48.62	44.76	48.82	49.138	46.328
ENSMUSG00000001783	Rtcb	80.05	93.29	98.26	102.51	90.04	95.64	59.99	90.37	89.98	94.66	92.83	86.128
ENSMUSG00000001785	Pwp1	23.61	25.64	29.33	30.72	26.02	27.67	22.26	25.49	26.77	23.2	27.064	25.078
ENSMUSG00000001786	Fbxo7	12.25	15.11	19.34	13.71	14.19	11.98	9.69	14.74	14.2	17.16	14.92	13.554
ENSMUSG00000001794	Capns1	229.55	244.47	223.97	223.6	226.72	250.11	262.57	218.54	237.49	228.43	229.662	239.428
ENSMUSG00000001802	Lrp3	4.93	6.49	5.49	7.23	3.38	5.51	4.43	4.32	3.28	4.39	5.504	4.386
ENSMUSG00000001804	Dsg4	0.05	0	0.03	0	0	0.07	0.03	0	0.02	0	0.016	0.024
ENSMUSG00000001815	Evx2	0	0.12	0	0.03	0	0	0.02	0	0.02	0.02	0.03	0.012
ENSMUSG00000001819	Hoxd13	0	0	0	0	0.05	0	0	0.04	0	0	0.01	0.008
ENSMUSG00000001823	Hoxd12	0	0	0	0	0	0	0	0	0	0	0	0
ENSMUSG00000001827	Folr1	2.9	2.35	3.89	2.08	4.22	2.55	2.34	3.15	4.09	4.43	3.088	3.312
ENSMUSG00000001829	Clpb	20.32	26.3	29.94	31.56	29.24	36.69	17.06	24.08	33.49	35.85	27.472	29.434
ENSMUSG00000001833	2007-09-01	261.36	242.82	238.77	254.7	243.57	259.43	252.44	246.01	234.68	262.82	248.244	251.076
ENSMUSG00000001844	Zdhhc4	30.29	23.61	28.06	28.32	25.47	27.09	25.19	21.63	24.29	27	27.15	25.04
ENSMUSG00000001847	Rac1	338.18	327.83	325.8	336.15	307.57	341.55	319.01	310.58	319.94	308.05	327.106	319.826
ENSMUSG00000001855	Nup214	16.59	17.99	19.31	20.57	22.9	16.43	19.67	19.3	16.75	18.57	19.472	18.144
ENSMUSG00000001864	Aif1l	60.9	69.09	73.8	63.66	68.18	76.59	45.44	70.04	75.28	74.65	67.126	68.4
ENSMUSG00000001865	Cpa3	0.75	2.47	1.64	2.61	0.66	0.69	0.89	0.54	0.64	0.91	1.626	0.734
ENSMUSG00000001870	Ltbp1	69.39	111.12	105.36	105.9	99.78	112.2	91.3	92.55	94.03	94.1	98.31	96.836
ENSMUSG00000001891	Ugp2	160.75	182.38	183.31	179.32	201.28	201.98	122.69	195.7	192.94	207.67	181.408	184.196
ENSMUSG00000001901	Kcnh6	0.06	0	0.1	0.04	0.1	0.04	0.08	0.16	0.25	0.08	0.06	0.122
ENSMUSG00000001909	Trmt1	36.51	44.75	48.69	42.48	45.06	52.1	33.83	37.72	42.15	40.14	43.498	41.188
ENSMUSG00000001910	Nacc1	57.4	57.73	57.26	61.96	58.69	59.72	53.65	55.33	58.37	52.97	58.608	56.008
ENSMUSG00000001911	Nfix	34.21	39.03	39.27	43.33	29.32	36.82	43.94	26.34	26.74	28.76	37.032	32.52
ENSMUSG00000001918	Slc1a5	33.26	32.23	29.42	35.39	38.19	37.57	22.34	26.76	35.25	32.87	33.698	30.958
ENSMUSG00000001924	Uba1	229.92	221.77	215.55	225.96	234.44	227.28	213.08	197.19	210.05	207.84	225.528	211.088
ENSMUSG00000001930	Vwf	11.41	16.81	15.04	16.76	15.68	23.61	20.22	19.8	18.86	21.2	15.14	20.738
ENSMUSG00000001942	Siae	10.85	11.06	9.51	11.7	9.32	10.01	8.15	8.61	9.07	9.32	10.488	9.032
ENSMUSG00000001943	Vsig2	1.56	1.46	1.53	1.29	2.36	2.15	1.12	1.12	2.3	2.44	1.64	1.826
ENSMUSG00000001946	Esam	24.36	36.6	33.71	33.82	37.59	35.88	16.49	33.51	38.28	41.48	33.216	33.128
ENSMUSG00000001948	Spa17	8.77	7.55	5.61	6.53	6.6	7.29	8.68	5.11	7.16	5.97	7.012	6.842
ENSMUSG00000001962	Fam50a	40.61	37.33	40.35	42.87	42.03	44.16	33.6	39.27	37.71	40.73	40.638	39.094
ENSMUSG00000001964	Emd	99.33	71.03	74.39	78.33	69.27	76.14	99.83	65.62	64.01	64.68	78.47	74.056
ENSMUSG00000001983	Taco1	17.78	19.57	22.57	20.32	20.48	18.84	13.76	19.89	18.04	20.79	20.144	18.264
ENSMUSG00000001985	Grik3	0.77	0.81	1.09	1.02	0.89	0.99	0.91	0.59	0.69	0.66	0.916	0.768
ENSMUSG00000001986	Gria3	10.59	12.21	11.86	14.02	11.2	12.88	15.75	11.6	10.95	12.39	11.976	12.714
ENSMUSG00000001988	Npas1	0	0	0	0	0.06	0	0	0	0.03	0	0.012	0.006
ENSMUSG00000001995	Sipa1l2	30.22	32.68	34.72	36.14	36.47	36.57	25.41	31.06	34.34	32.44	34.046	31.964
ENSMUSG00000001998	Ap4e1	8.05	10.23	10.79	11.9	10.02	9.92	8.98	8.38	11.76	10.4	10.198	9.888
ENSMUSG00000001999	Blvra	16.12	19.25	17.65	20.68	22.14	22.61	11.68	19	22.48	22.78	19.168	19.71
ENSMUSG00000002006	Pdzd4	3.62	5.46	4.73	5.96	3.2	5.55	3.67	3.1	4.04	4.09	4.594	4.09
ENSMUSG00000002007	Srpk3	26.02	30.96	31.84	27.93	36.75	28.29	14.52	26.55	32.88	34.34	30.7	27.316
ENSMUSG00000002010	Idh3g	267.39	208.9	213.36	202.74	216.52	206.38	287.23	207.33	208.93	209.16	221.782	223.806
ENSMUSG00000002012	Pnck	4.33	6.71	6.54	7.69	6.2	8	3.08	7.22	7.43	8.7	6.294	6.886
ENSMUSG00000002014	Ssr4	75.5	85.29	85.37	93.07	82.82	92.12	63.3	87.37	92.16	84.66	84.41	83.922
ENSMUSG00000002015	Bcap31	78.41	82.8	84.38	89.78	88.65	88.71	61.64	81.95	85.5	91.52	84.804	81.864
ENSMUSG00000002017	Fam98a	38.34	43.13	41.16	45.99	41.39	42.97	32.63	40.5	39.22	44.82	42.002	40.028
ENSMUSG00000002020	Ltbp2	2.33	1.92	4.99	2.81	6.32	2.36	2.12	1.58	2.83	3.11	3.674	2.4
ENSMUSG00000002028	Kmt2a	12.19	13.12	14.41	14.1	14.73	11.73	30.39	9.73	11.54	10.02	13.71	14.682
ENSMUSG00000002031	Ift46	74.12	78.07	65.01	76.54	68.11	69.03	57.01	62.76	58.97	64.66	72.37	62.486
ENSMUSG00000002032	Tmem25	0.72	0.74	1.64	1.37	0.87	0.84	0.7	1.32	1.06	1.54	1.068	1.092
ENSMUSG00000002033	Cd3g	0.39	0	0	3.96	0.12	0.35	0.26	0	0	0	0.894	0.122
ENSMUSG00000002043	Trappc6a	13.18	19.38	23.27	21.2	24.89	22.19	10.45	22.76	22.86	21.02	20.384	19.856
ENSMUSG00000002052	Supt6	34.4	39.69	39.1	43.49	38.43	36.85	39.38	34.36	36.23	34.4	39.022	36.244
ENSMUSG00000002055	Spag5	22.33	35.35	29.41	36.79	32.68	26.63	17.68	29.08	30.17	30.39	31.312	26.79
ENSMUSG00000002057	Foxn1	0	0	0	2.49	0	0	0	0	0	0	0.498	0
ENSMUSG00000002058	Unc119	35.85	36.29	36.46	40.19	30.25	34.8	26.12	31.68	32.15	36.82	35.808	32.314
ENSMUSG00000002059	Rab34	36.08	48.84	41.52	50.32	44.99	43.9	24.92	37.91	42.72	40.14	44.35	37.918
ENSMUSG00000002064	Sdf2	42.29	57.01	55.88	63.51	50.41	61.53	35.73	54.06	55.15	61.29	53.82	53.552
ENSMUSG00000002068	Ccne1	31.43	24.59	23.88	24.6	24.47	25.06	35.05	25.61	24.6	20.19	25.794	26.102
ENSMUSG00000002076	Hsf2bp	0.11	0	0.47	0.12	0.72	0.13	0.23	0.23	0.03	0.22	0.284	0.168
ENSMUSG00000002083	Bbc3	2.65	5.01	6.1	5.38	6.63	5.7	1.62	5.22	4.76	5.27	5.154	4.514
ENSMUSG00000002100	Mybpc3	505.14	709.42	708.13	675.13	823.55	734.84	332.75	682.29	772.48	796.73	684.274	663.818
ENSMUSG00000002102	Psmc3	309.74	269.84	258.89	263.72	258.1	290.85	224.82	268.05	248.8	284.16	272.058	263.336
ENSMUSG00000002103	Acp2	17.52	19.7	19.47	19.81	18.31	23.48	16.39	17.31	19.85	19.99	18.962	19.404
ENSMUSG00000002104	Rapsn	7.61	5.85	8.05	7.16	8.86	9.25	3.73	6.62	9.69	9.51	7.506	7.76
ENSMUSG00000002105	Slc39a13	34.86	28.28	29.12	28.9	28.76	26.74	28.73	22.7	28.94	28.22	29.984	27.066
ENSMUSG00000002107	Celf2	50.41	44.42	47.22	52.2	42.11	50.96	54.08	44.51	45.82	47.13	47.272	48.5
ENSMUSG00000002108	Nr1h3	1.64	1.26	1.95	1.1	2.45	1.94	1.41	1.4	1.61	2.13	1.68	1.698
ENSMUSG00000002109	Ddb2	4.9	7.59	4.56	6.52	5.49	5.88	4.67	5.38	5.19	6.56	5.812	5.536
ENSMUSG00000002111	Spi1	5.55	5.28	3.18	4.03	2.36	3.99	7.09	3.44	2.19	2.44	4.08	3.83
ENSMUSG00000002129	Sf3a1	40.31	50.3	47.14	50.82	46.87	45.92	40.39	43.92	42.74	42.22	47.088	43.038
ENSMUSG00000002147	Stat6	24.04	20.88	22.78	22.74	22.37	23.11	18.83	20.39	24.49	25.46	22.562	22.456
ENSMUSG00000002190	Clgn	0.04	0	0.16	0.15	0	0.09	0.2	0.09	0.03	0.13	0.07	0.108
ENSMUSG00000002204	Napsa	0.35	0.32	0.17	1.8	0.16	0.26	0.17	0.5	0.13	0.19	0.56	0.25
ENSMUSG00000002205	Vrk3	33.14	33.57	32.74	32.62	28.74	32.01	37.86	30.33	31.3	35.45	32.162	33.39
ENSMUSG00000002210	Smg9	13.77	13.94	13.52	13.49	13.37	13.33	12.62	11.03	12.87	12.11	13.618	12.392
ENSMUSG00000002221	Paxip1	27.59	25.99	26.84	33.12	26.16	26.56	19.62	25	25.94	26.78	27.94	24.78
ENSMUSG00000002222	Rmnd5a	51.47	54.07	55.2	55.85	53.44	55.2	50.1	53.83	50.8	52.09	54.006	52.404
ENSMUSG00000002227	Mov10	19.73	27.11	24.75	27.78	24.42	25.28	20.41	22.59	23.82	23.2	24.758	23.06
ENSMUSG00000002228	Ppm1j	12.26	15.75	16.87	15.88	17.11	19.41	8.6	17.05	18.62	19.57	15.574	16.65
ENSMUSG00000002233	Rhoc	226.61	203.53	208.58	212.24	218.18	253.64	164.5	214.98	217.68	221.75	213.828	214.51
ENSMUSG00000002240	Prr27	0	0	0	0	0	0	0	0	0	0	0	0
ENSMUSG00000002249	Tead3	48	26.06	31.53	31.39	30.42	28.67	55.67	27.48	29.54	27.49	33.48	33.77
ENSMUSG00000002250	Ppard	12.86	13.7	12.83	12.36	9.76	12.19	10.76	11.75	13.05	11.48	12.302	11.846
ENSMUSG00000002257	Def6	2.33	2.47	2.05	3.45	2.05	2.68	1.83	1.27	2.38	2.39	2.47	2.11
ENSMUSG00000002265	Peg3	149.37	190.04	178.98	201.23	163.34	180.4	212.47	163.27	147.61	153.31	176.592	171.412
ENSMUSG00000002266	Zim1	50.04	47.67	45.93	46.32	46.26	45.32	59.22	45.01	41.06	40.15	47.244	46.152
ENSMUSG00000002274	Metrn	7.87	12.98	14.73	15.46	9.75	15.38	5.94	11.1	10.95	10.79	12.158	10.832
ENSMUSG00000002279	Lmf1	19.24	16.97	17.32	17.52	22.27	20.12	13.74	16.18	20.41	22.33	18.664	18.556
ENSMUSG00000002280	Narfl	17.02	18.17	17.22	17.49	18.62	18.07	13.41	13.98	18.78	18.45	17.704	16.538
ENSMUSG00000002289	Angptl4	6.87	9.7	10.27	12.16	6.5	10.84	8.48	5.92	5.13	8.14	9.1	7.702
ENSMUSG00000002297	Dbf4	40.83	45.23	43.67	46.17	41.72	42.69	35.13	41.92	43.46	42.72	43.524	41.184
ENSMUSG00000002307	Daxx	17.18	21.51	21.17	27.14	22.5	27.14	14.18	20.94	22.42	21.65	21.9	21.266
ENSMUSG00000002308	Cd320	9.68	15.5	15.82	16.61	15.92	17.67	8.61	14.98	16.27	14.71	14.706	14.448
ENSMUSG00000002319	Ipo4	45.37	55.78	46.19	54.08	57.81	44.89	44.9	40.77	52.62	53.19	51.846	47.274
ENSMUSG00000002320	Tm9sf1	40.79	49.81	55.25	56.28	55.11	59.47	34.95	57.02	52.34	56.4	51.448	52.036
ENSMUSG00000002324	Rec8	10.68	17.32	12.85	13.52	11.14	12.57	7.87	12.26	13.92	13.01	13.102	11.926
ENSMUSG00000002325	Irf9	8.27	13.11	9.54	12.68	8.97	12.44	7.63	14.49	13.97	10.3	10.514	11.766
ENSMUSG00000002326	Gmpr2	18.53	23.98	25.17	27.93	24.31	25.22	15.12	24.68	25.64	25.75	23.984	23.282
ENSMUSG00000002329	Mdp1	34.26	50.67	46.98	43.32	47.67	49.7	26.36	44.97	48.44	48.62	44.58	43.618
ENSMUSG00000002332	Dhrs1	51.98	48.41	39.19	41.28	42.45	45.38	45.25	36.88	41.17	38.1	44.662	41.356
ENSMUSG00000002341	Ncan	0.29	0.38	0.32	0.35	0.25	0.33	0.33	0.32	0.24	0.28	0.318	0.3
ENSMUSG00000002342	Tmem161a	66.63	55.13	47.07	45.66	40.26	49.24	27.19	45.77	59.39	51.8	50.95	46.678
ENSMUSG00000002343	Armc6	7.8	8.37	9.09	11.51	8.4	11.77	4.63	8.22	10.22	8.59	9.034	8.686
ENSMUSG00000002345	Borcs8	32.51	31.11	30.91	37.64	32.11	34.32	28.85	27	31.14	28.77	32.856	30.016
ENSMUSG00000002346	Slc25a42	6.19	6.87	6.38	7.64	6.24	7.07	4.78	5.49	6.98	6.96	6.664	6.256
ENSMUSG00000002365	Snx9	34.39	30.97	31	35.11	29.98	31.14	29.34	28.52	31.06	32.44	32.29	30.5
ENSMUSG00000002372	Ranbp3	34.77	47.24	45.23	45.88	43.82	46.08	24.04	40.98	41.34	42.42	43.388	38.972
ENSMUSG00000002379	Ndufa11	29.91	32.8	33.17	30.42	33.27	35.48	24	30.19	36.68	34.02	31.914	32.074
ENSMUSG00000002384	Bmp8b	0.09	0.13	0.15	0.11	0.16	0.16	0.15	0.03	0.06	0.03	0.128	0.086
ENSMUSG00000002393	Nr2f6	22.7	29.19	30.59	35.2	30.91	33.22	16.11	26.72	30.39	26.96	29.718	26.68
ENSMUSG00000002395	Use1	50.57	60.81	62.93	64.97	56.25	75.03	35.96	60.65	62.22	58.01	59.106	58.374
ENSMUSG00000002396	Ocel1	1.58	1.65	3.27	1.91	1.99	1.8	1.36	1.74	2.54	2.27	2.08	1.942
ENSMUSG00000002409	Dyrk1b	13.77	12.03	14.79	13.44	14.57	15.46	10.85	11.38	14.75	12.41	13.72	12.97
ENSMUSG00000002413	Braf	14.55	13.37	14.43	15.89	15.79	11.47	18.01	13.9	13.73	12.96	14.806	14.014
ENSMUSG00000002416	Ndufb2	80.6	121.45	122.43	119.07	115	118.99	53.17	125.64	144.29	117.88	111.71	111.994
ENSMUSG00000002428	Hltf	18.1	20.54	19.17	18.5	18.46	17.71	15.39	16.45	17.6	20.19	18.954	17.468
ENSMUSG00000002455	Prpf6	41.15	42.99	40.51	45.02	42.41	45	40.17	40.26	40.7	43.22	42.416	41.87
ENSMUSG00000002458	Rgs19	28.99	19.97	22.95	30.54	23.63	25.49	16.64	20.36	23.68	21.27	25.216	21.488
ENSMUSG00000002459	Rgs20	0.17	0.32	0.26	0.27	0.07	0.47	0.15	0.17	0.28	0.17	0.218	0.248
ENSMUSG00000002475	Abhd3	0.71	1.32	0.81	1.59	1.24	0.91	0.34	0.72	1.02	0.88	1.134	0.774
ENSMUSG00000002477	Snrpd1	183.12	171.41	155.86	175.44	165.69	188.31	188.11	184.01	160.05	180.48	170.304	180.192
ENSMUSG00000002486	Tchp	8.9	9.09	7.28	9.44	7.84	9.7	11.59	7.6	9.13	8.12	8.51	9.228
ENSMUSG00000002489	Tiam1	12.46	14.06	14.26	15.78	12.02	21.01	20.31	18.2	20.01	18.22	13.716	19.55
ENSMUSG00000002496	Tsc2	28.65	32.49	33.47	31.99	32.78	32.47	26.29	28.16	30.7	30.25	31.876	29.574
ENSMUSG00000002500	Rpl3l	0.54	0.5	0.28	0.91	0.47	0.74	0.27	0.27	0.36	0.44	0.54	0.416
ENSMUSG00000002504	Slc9a3r2	27.57	25.12	30.25	34.11	28.94	33.69	24.33	27.07	31.05	26.24	29.198	28.476
ENSMUSG00000002524	Puf60	93.96	118.31	118.71	122.37	118.12	123.28	71.27	112.44	118.78	109.58	114.294	107.07
ENSMUSG00000002546	Golga2	43.55	47.94	46.86	48.49	43.06	43.5	37.96	40.21	44.46	45.13	45.98	42.252
ENSMUSG00000002550	Uck1	21.91	33.79	25.28	35.04	26.68	30.5	18.26	27.59	27.96	26.85	28.54	26.232
ENSMUSG00000002565	Scin	2.19	1.86	2.57	2.48	2.16	2.42	1.71	2.45	2.51	2.54	2.252	2.326
ENSMUSG00000002578	Ikzf4	3.41	2.52	2.88	3.91	3.22	3.68	3.74	2.01	2.66	3.88	3.188	3.194
ENSMUSG00000002580	Mien1	34.97	44.03	46.15	48.88	44.54	49.97	26.25	40.89	42.57	47.14	43.714	41.364
ENSMUSG00000002588	Pon1	0	0.11	0	0.2	0	0	0	0	0	0.06	0.062	0.012
ENSMUSG00000002602	Axl	59.92	70.81	62.85	69.86	63.95	71.93	42.86	58.47	66.37	62.18	65.478	60.362
ENSMUSG00000002603	Tgfb1	33.57	25.43	27.01	29.64	27.66	29.47	33.03	26.95	26.43	29.32	28.662	29.04
ENSMUSG00000002608	Ccdc97	23.72	30.24	27.59	24.68	25.41	28.83	22.33	24.3	26.2	26.41	26.328	25.614
ENSMUSG00000002617	Zfp40	8.79	10.39	9.07	9.9	10.41	10.57	10.6	8.59	8.61	9.16	9.712	9.506
ENSMUSG00000002625	Akap8l	30.58	33.93	30.59	33.36	32.09	30.13	19.71	29.08	30.13	33.84	32.11	28.578
ENSMUSG00000002633	Shh	0.65	1.1	0.73	2.51	0	0.17	1.73	0	0	0.21	0.998	0.422
ENSMUSG00000002635	Pdcd2l	16	22.55	19.73	19.56	17.52	21.12	8.75	22.88	21.73	22.65	19.072	19.426
ENSMUSG00000002658	Gtf2f1	34.85	32.36	31.18	36.93	29.55	33.03	30.23	29.46	28.92	31.56	32.974	30.64
ENSMUSG00000002660	Clpp	39.43	30.11	33.58	35.26	34.6	34.57	29.26	29.07	34.35	31.39	34.596	31.728
ENSMUSG00000002661	Alkbh7	9.4	18.81	19.46	17.46	16.27	20.23	6.5	18.13	22.03	17.84	16.28	16.946
ENSMUSG00000002664	Pspn	0	0	0	0	0	0	0	0	0	0	0	0
ENSMUSG00000002668	Dennd1c	0.24	0.33	0.43	0.53	0.05	0.53	0.14	0.29	0.2	0.41	0.316	0.314
ENSMUSG00000002679	Med6	40.34	42.1	43.41	46.55	41.91	45.5	29.21	44.12	45.18	47.56	42.862	42.314
ENSMUSG00000002688	Prkd1	7.09	9.47	9.77	9.73	9.94	10.13	5.93	9.46	9.62	9.74	9.2	8.976
ENSMUSG00000002699	Lcp2	2.08	1.71	2.87	2.66	1.78	2.87	1.42	1.17	1.37	1.77	2.22	1.72
ENSMUSG00000002718	Cse1l	100.18	102.61	97.22	105.16	106.86	104.9	85.3	96.91	104.14	106.77	102.406	99.604
ENSMUSG00000002728	Naa20	84.85	85.04	85.81	93.86	95.66	90.49	70.4	86.91	90.86	89.18	89.044	85.568
ENSMUSG00000002731	Prkra	28.5	25.62	28.61	31.67	28.04	29.55	22.16	27.4	25.24	30.86	28.488	27.042
ENSMUSG00000002732	Fkbp7	43.38	43.68	40.81	43.44	40.95	49.02	44.74	38.15	40.33	46.85	42.452	43.818
ENSMUSG00000002733	Plekha3	20.67	17.62	18.52	19.72	19.02	18.5	17.91	19.65	18.53	19.69	19.11	18.856
ENSMUSG00000002741	Ykt6	56.37	64.2	70.68	71.7	64.67	74.6	48.05	63.55	67.13	65.1	65.524	63.686
ENSMUSG00000002748	Baz1b	54.75	68.65	72.61	77.55	70.82	70.33	59.54	62.63	66.24	64.82	68.876	64.712
ENSMUSG00000002763	Pex6	7.53	13.45	16.2	15.61	12.11	18.07	5.4	12.38	13.27	12.18	12.98	12.26
ENSMUSG00000002767	Mrpl2	36.99	50.41	48.49	49.33	45.56	56.87	23.95	46.55	47.42	44.41	46.156	43.84
ENSMUSG00000002768	Mea1	73.96	86.77	81.21	80.93	70.31	82.56	51.15	73.57	75.35	79.13	78.636	72.352
ENSMUSG00000002769	Gnmt	0.66	0.62	0.74	0.56	0.58	0.15	0.45	0.41	0.36	0.32	0.632	0.338
ENSMUSG00000002771	Grin2d	0.7	0.45	0.74	0.69	0.34	0.68	0.57	0.51	0.35	0.74	0.584	0.57
ENSMUSG00000002778	Kdelr1	139.5	160.85	151.22	150.23	135.61	165.11	131.74	133.32	150.76	152.69	147.482	146.724
ENSMUSG00000002781	Tmem143	9.81	11.74	10.56	16.28	13.13	17.02	8.16	14.19	14.22	13.49	12.304	13.416
ENSMUSG00000002791	Pdxk-ps	0.11	0	0.04	0.05	0	0	0	0.04	0.09	0.1	0.04	0.046
ENSMUSG00000002797	Ggct	5.74	7.21	4.6	8.18	5.31	7.89	4.5	4.24	3.87	7.69	6.208	5.638
ENSMUSG00000002799	Jag2	4.26	5.75	5.93	7.28	5.69	5.9	3.25	5.36	5.13	5.83	5.782	5.094
ENSMUSG00000002803	Btbd6	9.23	11.2	12.75	11.25	13.04	12.97	5.98	10.43	11.8	11.77	11.494	10.59
ENSMUSG00000002804	Nudt14	9.76	15.82	15.51	13.89	12.38	13.62	5.11	10.33	13.22	9.06	13.472	10.268
ENSMUSG00000002808	Epdr1	15.7	18.42	18.6	17.7	18.27	16.79	10.14	16.17	15.14	17.19	17.738	15.086
ENSMUSG00000002812	Flii	48.72	55.61	56.26	58.23	58.56	55.28	55.12	52.87	53.21	55.8	55.476	54.456
ENSMUSG00000002814	Top3a	8.59	8.98	8.67	12.72	9.24	10.95	7.74	8.9	9.86	9.54	9.64	9.398
ENSMUSG00000002820	Atg4d	7.32	12.72	12.44	12.54	14.47	11.95	4.22	11.44	14.47	12.32	11.898	10.88
ENSMUSG00000002825	Qtrt1	7.91	10.42	9.17	10.99	8.6	10.33	7.94	8.56	9.09	8.11	9.418	8.806
ENSMUSG00000002831	Plin4	0.05	0.08	0.06	0.04	0.06	0.04	0.05	0.05	0.04	0.04	0.058	0.044
ENSMUSG00000002833	Hdgfrp2	34.83	43.98	41.04	46.72	43.78	44.05	29.45	40.41	42.82	43.61	42.07	40.068
ENSMUSG00000002835	Chaf1a	23.34	26.54	26.81	29.8	25.57	29.84	16.39	25.37	26.03	25.33	26.412	24.592
ENSMUSG00000002844	Adprh	64.66	85.32	81.26	84.17	80.7	87.87	50.54	78.28	82.93	80.34	79.222	75.992
ENSMUSG00000002845	Tmem39a	46.96	65.19	47.54	56.56	53.1	60.44	50.97	43.94	53.09	55.01	53.87	52.69
ENSMUSG00000002846	Timmdc1	29.73	29.85	33.48	30.79	32.43	33.88	22.79	33.16	32.29	33.14	31.256	31.052
ENSMUSG00000002847	Pla1a	0.23	0.25	0.47	0.4	0.42	0.25	0.32	0.37	0.22	0.66	0.354	0.364
ENSMUSG00000002870	Mcm2	76.6	83.46	78.25	80.3	72.66	82.32	57.68	88.12	77.56	70.02	78.254	75.14
ENSMUSG00000002871	Tpra1	17.42	24.64	20.89	22.14	15.9	24.52	13.13	19	17.46	20.08	20.198	18.838
ENSMUSG00000002881	Nab1	42.59	37.57	39.08	39.89	39.8	40.36	38.69	39.54	39.46	48.55	39.786	41.32
ENSMUSG00000002885	Adgre5	29.29	28.84	27.05	26.88	27.49	28	24.06	24.66	27.88	30.98	27.91	27.116
ENSMUSG00000002897	Il17ra	3.62	3.15	3.65	4.61	3.65	3.9	2.77	3.34	3.99	3.83	3.736	3.566
ENSMUSG00000002900	Lamb1	117.05	153.49	159.93	164.28	164.38	153.96	133.34	138.55	144.27	149.7	151.826	143.964
ENSMUSG00000002908	Kcnn1	1.41	3.61	2.98	2.9	1.92	1.91	1.26	1.94	1.54	2.12	2.564	1.754
ENSMUSG00000002910	Arrdc2	1.12	2.91	3.49	2.19	3.91	3.05	1.56	2.02	1.77	3.31	2.724	2.342
ENSMUSG00000002930	Ppp1r17	9.81	7.99	9.25	7.42	6.76	11.57	8.89	13.03	11.75	11.51	8.246	11.35
ENSMUSG00000002944	Cd36	84.06	87.4	79.02	76.56	80.91	83.25	60.03	79.23	83.71	105.94	81.59	82.432
ENSMUSG00000002948	Map2k7	36.82	34.4	34.87	37.14	47.71	38.56	30.74	32.52	41.3	40.93	38.188	36.81
ENSMUSG00000002949	Timm44	57.23	67.33	65.55	67.98	64.58	62.66	46.59	63.45	65.52	70.73	64.534	61.79
ENSMUSG00000002957	Ap2a2	40.72	49.54	47.9	50.99	46.01	52.18	34.03	47.27	46.21	46.65	47.032	45.268
ENSMUSG00000002963	Pnkp	13.35	14.46	14.28	14.3	17.9	19.53	12.89	16.31	17.76	18.94	14.858	17.086
ENSMUSG00000002968	Med25	40.66	41.76	45.84	46.63	35.39	45.36	37.21	30.07	40.26	33.32	42.056	37.244
ENSMUSG00000002980	Bcam	129.19	160.15	168.29	153.63	170.12	194.59	107.83	163.17	196.03	182.9	156.276	168.904
ENSMUSG00000002981	Clptm1	72.54	68.9	76.13	78.15	87.73	80.97	64.59	80.52	78.51	76.59	76.69	76.236
ENSMUSG00000002983	Relb	2.56	3.48	2.98	3.31	2.47	2.34	2.06	3.15	3.33	2.96	2.96	2.768
ENSMUSG00000002984	Tomm40	55.18	68.84	71.9	67.74	80.93	70.83	39.09	67.75	77.69	69.16	68.918	64.904
ENSMUSG00000002985	Apoe	275.9	261.96	250.85	275.59	237.67	302.89	198.01	252.3	250.08	287.23	260.394	258.102
ENSMUSG00000002992	Apoc2	0.52	0	0.18	0.44	0.68	0.48	0.18	0.71	0.56	0.67	0.364	0.52
ENSMUSG00000002996	Hbp1	92.23	87.01	83.56	84.41	78.23	81.3	91.78	72.42	74.93	81.4	85.088	80.366
ENSMUSG00000002997	Prkar2b	15.36	16.16	16.46	16.78	16.72	15.39	12.24	16.1	14.9	16.86	16.296	15.098
ENSMUSG00000003031	Cdkn1b	49	57.79	56.63	57.93	54.39	58.12	46.3	54.79	56.39	55.31	55.148	54.182
ENSMUSG00000003032	Klf4	9.82	11.56	10.57	12.72	9.3	10.86	8.76	9.73	9.86	9.27	10.794	9.696
ENSMUSG00000003033	Ap1m1	73.32	79.02	72.71	76.28	70.6	75.75	64.24	67.99	76.58	70.37	74.386	70.986
ENSMUSG00000003037	Rab8a	87.64	48.18	49.23	55.47	45.03	54.97	93.86	50.87	53.02	55.12	57.11	61.568
ENSMUSG00000003038	Hmgn2	819.42	969.17	973.17	1009.96	958.11	1026.13	725.59	961.53	972.37	954.49	945.966	928.022
ENSMUSG00000003039	Fam32a	37.07	40.23	41.91	42.38	36.39	39.45	32.57	36.32	38.7	38.92	39.596	37.192
ENSMUSG00000003051	Elf3	0.47	0.88	0.77	1.07	0.43	1.16	0.81	0.57	0.34	0.46	0.724	0.668
ENSMUSG00000003053	Cyp2c29	0	0	0	0	0	0	0	0	0	0	0	0
ENSMUSG00000003062	Stard3nl	27.07	42.69	50.99	49.72	51.49	53.2	21.56	50.17	49.71	43.52	44.392	43.632
ENSMUSG00000003068	Stk11	66.17	72.46	68.82	69.61	65.67	70.26	60.23	59.45	61	65.77	68.546	63.342
ENSMUSG00000003070	Efna2	14.1	13.54	12.82	13.77	10.95	13.99	12.8	10.45	11.69	10.88	13.036	11.962
ENSMUSG00000003072	Atp5d	234.47	289.1	326.25	290.6	315.41	309.32	171.15	292.68	344.74	308.65	291.166	285.308
ENSMUSG00000003099	Ppp5c	90.86	68.01	67.89	65.53	67.16	71.69	83.01	64.23	66.53	67.86	71.89	70.664
ENSMUSG00000003119	Cdk12	28.61	31.68	30.75	31	27.85	28.73	35.69	25.83	25.64	24.83	29.978	28.144
ENSMUSG00000003123	Lipe	3.63	4.09	5.76	3.9	4.65	5.35	2.5	2.84	3.94	4.93	4.406	3.912
ENSMUSG00000003131	Pafah1b2	76.55	82.46	83.07	89.27	83.91	91.55	65.86	83.18	83.8	81.3	83.052	81.138
ENSMUSG00000003134	Tbc1d8	20.06	13.17	19.86	17.81	18.63	18.2	23.13	16.85	22.32	20.67	17.906	20.234
ENSMUSG00000003135	Cnot11	26.56	33.12	39.92	41.61	36.37	37.03	22.04	34.89	42.49	36.75	35.516	34.64
ENSMUSG00000003153	Slc2a3	12.81	16.54	17.9	17.04	20.71	18.08	9.1	16.26	18.01	17.5	17	15.79
ENSMUSG00000003154	Foxj2	17.43	14.49	14.87	13.51	13.83	14.11	16.97	10.19	12.43	12.69	14.826	13.278
ENSMUSG00000003161	Sri	95.48	105.96	96.5	104.62	103.65	108.15	77.63	94.92	100.27	95.57	101.242	95.308
ENSMUSG00000003166	Dgcr2	34.26	46.82	49.48	54.13	44.17	46.9	26.03	40.9	44.89	43.02	45.772	40.348
ENSMUSG00000003184	Irf3	53.14	44.45	40.89	50.01	43.89	54.29	41.62	43.61	53	53.02	46.476	49.108
ENSMUSG00000003190	Bcl2l12	19.92	26.08	24.95	27.92	24.84	26.75	17.31	20.48	26.86	24.83	24.742	23.246
ENSMUSG00000003198	Zfp959	4.72	6.07	4.69	6.03	4.68	6.08	4.84	5.36	5.78	5.23	5.238	5.458
ENSMUSG00000003199	Mpnd	34.18	53.11	56.38	62.75	57.47	63.28	27.72	47.51	61.4	53.65	52.778	50.712
ENSMUSG00000003200	Sh3gl1	29.51	36.71	35.16	39.55	34.5	38.67	22.94	35.9	35.01	36.07	35.086	33.718
ENSMUSG00000003206	Ebi3	0.62	0.29	0.57	0.79	0.62	0.97	0.56	0.48	0.32	0.38	0.578	0.542
ENSMUSG00000003208	Ccdc94	8.79	9.45	12.09	9.39	8.65	10.78	5.94	8.97	10.17	9.38	9.674	9.048
ENSMUSG00000003226	Ranbp2	37.52	48.7	50.95	52.54	52.91	47.61	47.65	45.06	45.56	44.53	48.524	46.082
ENSMUSG00000003227	Edar	0.02	0.09	0.05	0.15	0.03	0.07	0.1	0.07	0.1	0.02	0.068	0.072
ENSMUSG00000003228	Grk5	15.73	16.68	17.72	16.22	19.39	17.59	11.54	17.72	19.82	18.1	17.148	16.954
ENSMUSG00000003233	Dvl3	47.84	41.41	41.01	46.56	41.41	41.92	48.63	37.13	41.94	41.08	43.646	42.14
ENSMUSG00000003234	Abcf3	37.78	47.69	41.56	38.01	49.17	32.23	30.84	39.28	39.47	39.94	42.842	36.352
ENSMUSG00000003235	Eif2b5	29.81	41.82	41.94	40.13	43.33	41.41	23.89	37.07	42.02	40.92	39.406	37.062
ENSMUSG00000003269	Cyth2	65.32	68.61	76.32	85.36	79.25	86.84	52.3	70.44	70.75	72.14	74.972	70.494
ENSMUSG00000003271	Sult2b1	0.25	0.46	0.25	0.51	0.07	0.21	0.08	0.08	0.2	0.09	0.308	0.132
ENSMUSG00000003273	Car11	7.89	6.43	4.8	7.18	6.06	5.04	9.86	4.65	6.96	7.26	6.472	6.754
ENSMUSG00000003279	Dlgap1	0.41	0.26	0.16	0.31	0.19	0.2	0.2	0.1	0.38	0.13	0.266	0.202
ENSMUSG00000003282	Plag1	9.63	10.92	10.25	11.92	11.53	11.57	10.38	9.46	9.86	10.6	10.85	10.374
ENSMUSG00000003283	Hck	0.81	1.83	1.05	1.56	0.39	1.46	0.82	1.13	1.21	0.7	1.128	1.064
ENSMUSG00000003299	Mrpl4	38.23	38.88	42.45	38.73	40.56	41.4	33.44	35.64	40.39	36.54	39.77	37.482
ENSMUSG00000003308	Keap1	20.94	28.98	27.51	28.53	25.42	26.48	15.04	25.04	27.01	25.83	26.276	23.88
ENSMUSG00000003309	Ap1m2	0.93	1.26	1.01	2.88	0	0.57	0.79	0	0.04	0.3	1.216	0.34
ENSMUSG00000003316	Glg1	61.41	93.84	90.57	90.44	99.93	87.81	78.07	79.34	84.79	79.89	87.238	81.98
ENSMUSG00000003341	Atp8b3	0.16	0.15	0.08	0.2	0.1	0.11	0.04	0.08	0.03	0.06	0.138	0.064
ENSMUSG00000003344	Btbd2	43.45	41.2	47.77	40.92	44.24	41.29	31.96	37.31	44.39	39.96	43.516	38.982
ENSMUSG00000003345	Csnk1g2	61.22	72.84	71.54	77.29	67.37	75.59	55.25	66.1	67.36	66.75	70.052	66.21
ENSMUSG00000003346	Abhd17a	28.51	41.4	49.03	40.27	44.08	50.24	20.81	37.33	43.65	40.25	40.658	38.456
ENSMUSG00000003348	Mob3a	16.18	16.95	17.97	19.01	14.73	19.6	13.95	16.45	17.13	16.31	16.968	16.688
ENSMUSG00000003352	Cacnb3	13.56	15.54	14.27	18.97	12.11	17.87	12.34	12.8	12.95	13.78	14.89	13.948
ENSMUSG00000003354	Ccdc65	0.19	0.62	0.58	0.18	0.37	0.58	0.39	0.1	0.42	0.51	0.388	0.4
ENSMUSG00000003355	Fkbp11	7.69	6.09	5.39	7.27	6.69	7.72	3.73	5.85	6.28	7.5	6.626	6.216
ENSMUSG00000003360	Ddx23	48.02	56.38	56	60.74	55.01	55.24	46.42	53.64	57.73	60.37	55.23	54.68
ENSMUSG00000003363	Pld3	36.61	42.45	39.41	46.33	35.05	44.26	28.9	37.79	40.26	42.49	39.97	38.74
ENSMUSG00000003378	Grik5	26.19	32.33	26.45	31.66	26.28	29.54	28.8	25.82	29.14	24.38	28.582	27.536
ENSMUSG00000003379	Cd79a	0	0	0	0.08	0	0.09	0.06	0	0	0.18	0.016	0.066
ENSMUSG00000003380	Rabac1	46.55	61.75	68.79	62.47	73.38	65.36	33.78	53.39	67.02	63.43	62.588	56.596
ENSMUSG00000003382	Etv3	10.83	15.55	14.24	14.52	14.09	14.59	8.57	13.43	14.06	14.38	13.846	13.006
ENSMUSG00000003402	Prkcsh	64	81.19	76.27	85.42	78.37	90.14	58.53	69.88	80.09	73.28	77.05	74.384
ENSMUSG00000003410	Elavl3	0.4	0.68	0.82	0.66	0.5	0.43	0.9	0.19	0.24	0.34	0.612	0.42
ENSMUSG00000003411	Rab3b	5.02	2.78	3.89	4.55	2.53	3.98	3.57	4.5	4.64	2.17	3.754	3.772
ENSMUSG00000003418	St8sia6	0.44	0.36	0.36	0.65	0.42	0.8	0.48	0.36	0.17	0.68	0.446	0.498
ENSMUSG00000003420	Fcgrt	17.74	26.32	23.83	30.67	19.3	28.42	16.3	25.11	26	25.41	23.572	24.248
ENSMUSG00000003421	Nosip	31.14	32.39	32.96	37.73	28.97	35.01	25.35	27.19	32.68	34.38	32.638	30.922
ENSMUSG00000003423	Pih1d1	66.61	51.91	54.61	64.86	53.92	57.6	68.17	48.63	53.13	55.9	58.382	56.686
ENSMUSG00000003429	Rps11	1021.48	1093.37	1086.15	1145	1019.72	1165.26	866.84	1131.03	1098.75	1135.02	1073.14	1079.38
ENSMUSG00000003435	Supt5	54.03	68.4	63.99	69.56	65.66	67.3	47.87	60.9	63.38	63.79	64.328	60.648
ENSMUSG00000003436	Dll3	0.29	0.27	0.03	0.51	0.04	0	0.44	0.15	0	0.39	0.228	0.196
ENSMUSG00000003437	Paf1	116.75	99.27	89.67	95.57	95.33	98.16	122.33	87.9	93.01	105.54	99.318	101.388
ENSMUSG00000003438	Timm50	37.22	45.83	50.13	54.35	54.61	52.2	27.16	46.09	51.22	47.22	48.428	44.778
ENSMUSG00000003444	Med29	23.12	21.36	19.64	20.42	18.67	20.62	24.85	20.48	20.61	18.61	20.642	21.034
ENSMUSG00000003452	Bicd1	4.96	7.64	5.59	5.53	4.5	5.1	5.94	4.42	4.89	4.61	5.644	4.992
ENSMUSG00000003458	Ncstn	74.91	91.53	84.16	85.09	90.84	87.03	70.55	76.22	85.98	83.1	85.306	80.576
ENSMUSG00000003464	Pex19	70.33	86.03	90.33	93.13	94.26	92.19	53.78	83.52	89.36	88.31	86.816	81.432
ENSMUSG00000003469	Phyhip	0.43	0.17	0.45	0.77	0.79	0.43	0.54	0.63	0.73	0.59	0.522	0.584
ENSMUSG00000003476	Crhr2	4.86	4.34	5.34	5.51	4.9	4.7	4.05	4.62	5.21	4.47	4.99	4.61
ENSMUSG00000003477	Inmt	0	0.64	0.09	0.22	0.34	0.24	0.17	0.17	0	0.08	0.258	0.132
ENSMUSG00000003484	Cyp4f18	0.32	0.34	0.11	0.07	0	0.22	0.05	0.05	0.13	0.15	0.168	0.12
ENSMUSG00000003500	Impdh1	21.04	26.05	27.12	23.42	25.33	25.26	17.7	23.14	26.86	24.12	24.592	23.416
ENSMUSG00000003505	Psg18	0	0	0	0	0	0	0	0	0	0	0	0
ENSMUSG00000003518	Dusp3	52.74	51.61	54	47.53	59.4	47.49	34.53	49.79	55.03	50.95	53.056	47.558
ENSMUSG00000003526	Prodh	4.3	4.66	6	6.69	4.51	5.39	2.6	4.5	5.86	6.17	5.232	4.904
ENSMUSG00000003527	Dgcr14	13.78	14.29	15.28	14.99	14.61	15.9	12.3	13.4	14.41	14.02	14.59	14.006
ENSMUSG00000003528	Slc25a1	25.26	32.22	28.56	27.56	27.35	27.67	21.1	20.4	25.37	23.27	28.19	23.562
ENSMUSG00000003531	Dgcr6	18.03	25	27	23.75	23.09	21.76	10.09	23.59	20.6	23.81	23.374	19.97
ENSMUSG00000003534	Ddr1	81.49	120.81	117.09	111.14	126.25	126.78	54.61	105.91	120.08	109.48	111.356	103.372
ENSMUSG00000003541	Ier3	21.54	20.61	16.91	17.67	26.22	17.08	11.92	15.95	19.96	24.72	20.59	17.926
ENSMUSG00000003545	Fosb	0.53	0.23	0.45	0.44	0.49	0.27	0.37	0.44	0.38	0.58	0.428	0.408
ENSMUSG00000003546	Klc4	10.93	15.17	15.07	13.62	13.98	14.48	7.66	12.2	12.46	12.59	13.754	11.878
ENSMUSG00000003549	Ercc1	36.52	33.34	27.53	34.46	34.38	31.8	24.54	27.59	34.28	33.26	33.246	30.294
ENSMUSG00000003555	Cyp17a1	0.98	1.06	0.86	1.54	0.65	0.27	0.35	0.71	0.96	1.18	1.018	0.694
ENSMUSG00000003559	As3mt	25.21	30.27	29.44	26.86	30.3	31.3	19.71	31.73	33.29	31.02	28.416	29.41
ENSMUSG00000003573	Homer3	22.59	33.59	27.62	35.82	29.41	29.22	17.58	27.91	31.78	26.72	29.806	26.642
ENSMUSG00000003575	Crtc1	10.54	13.09	13.48	13.24	12.99	9.73	17.84	10.09	11.48	10.34	12.668	11.896
ENSMUSG00000003581	Rnf215	11.07	14.84	14.57	16.94	17.27	13.04	8.82	13.89	15.07	14.47	14.938	13.058
ENSMUSG00000003585	Sec14l2	1.6	1.8	1.76	1.66	1.95	2.45	1.36	1.63	1.49	2.31	1.754	1.848
ENSMUSG00000003604	Aven	17.78	20.77	20.24	18.93	20.74	22.05	12.44	21.69	19.98	22.13	19.692	19.658
ENSMUSG00000003617	Cp	1.4	0.74	1.61	2.8	1.54	0.64	0.79	0.59	1.26	1.47	1.618	0.95
ENSMUSG00000003623	Crot	22.33	25.16	25.78	25.85	21.93	24.96	15.89	24.34	24.77	26.09	24.21	23.21
ENSMUSG00000003644	Rps6ka1	11.87	15.23	12.96	15.8	13.46	16.42	11.46	15.06	15.84	14.71	13.864	14.698
ENSMUSG00000003657	Calb2	1.01	1.18	1.17	1.36	0.66	1.22	0.97	1.48	0.98	0.74	1.076	1.078
ENSMUSG00000003660	Snrnp200	37.36	52.77	49.4	53.2	49.81	46.58	57.23	42.32	46.2	44.19	48.508	47.304
ENSMUSG00000003662	Ciao1	36.12	44.02	36.82	47.5	40.26	46.24	33.82	35.78	42.97	38.54	40.944	39.47
ENSMUSG00000003665	Has1	0	0	0.04	0.11	0	0	0	0.04	0.1	0.04	0.03	0.036
ENSMUSG00000003680	Taf6l	31.55	29.78	33.74	35.88	28.67	33.33	26.03	26.84	28.1	23.91	31.924	27.642
ENSMUSG00000003721	Insig2	17.54	24.9	26.22	26.23	27.02	22.87	14.58	25.04	29.07	25.71	24.382	23.454
ENSMUSG00000003731	Kpna6	37	34.65	39.77	36.93	35.47	37.85	30.71	37.62	40.06	42	36.764	37.648
ENSMUSG00000003746	Man1a	15.26	15.97	16.19	18.46	14.86	16.54	14.48	15.59	15.3	16.52	16.148	15.686
ENSMUSG00000003752	Itpkc	3.99	4.98	5.66	6.14	4.62	5.33	3.11	4.52	4.58	5.24	5.078	4.556
ENSMUSG00000003762	Coq8b	7.09	7.37	6.24	7.84	6.77	8.16	5.22	6.39	6.4	8.58	7.062	6.95
ENSMUSG00000003778	Brd8	53.91	49.28	50.9	54.52	49.5	51.5	54.95	44.68	47.24	47.28	51.622	49.13
ENSMUSG00000003779	Kif20a	58.12	62.69	62.01	62.29	59.38	61.04	56.11	52.45	61.05	56.28	60.898	57.386
ENSMUSG00000003808	Farsa	34.97	38.82	35	36.68	37.62	35.68	24.39	30.62	31.82	30.32	36.618	30.566
ENSMUSG00000003809	Gcdh	20.14	24.23	29.22	29.54	28.35	27.31	13.2	26.56	27.5	26.63	26.296	24.24
ENSMUSG00000003810	Mast2	40.41	41.27	41.26	42.09	47.25	44.57	36.29	36.61	45.77	44.08	42.456	41.464
ENSMUSG00000003812	Dnase2a	5.24	6.65	4.01	8.43	3.62	8.02	4.82	4.37	4.18	6.85	5.59	5.648
ENSMUSG00000003813	Rad23a	77.12	70.79	81.25	79.25	77.54	84.76	57.53	68.93	76.38	67.4	77.19	71
ENSMUSG00000003814	Calr	858.44	822.99	774.03	865.44	778.84	863.28	927.58	796.5	823.64	820.73	819.948	846.346
ENSMUSG00000003824	Syce2	20.07	24.59	17.2	24.82	17.45	19.06	19.49	19.84	21.07	21.83	20.826	20.258
ENSMUSG00000003847	Nfat5	28.33	32.8	29.86	36.14	38.38	26.37	49.69	27.37	25.95	26.55	33.102	31.186
ENSMUSG00000003848	Nob1	19.96	28.9	24.77	29.52	26.82	22.56	18.97	24.61	23.92	22.43	25.994	22.498
ENSMUSG00000003849	Nqo1	2.84	5.2	4.07	3.6	2.82	2.95	2.84	3.37	2.69	3.22	3.706	3.014
ENSMUSG00000003863	Ppfia3	1.22	3.09	1.53	1.87	1.83	1.1	0.71	1.6	1.69	2.2	1.908	1.46
ENSMUSG00000003865	Gys1	81.15	77.11	84.42	78.54	96.4	87.92	68.41	77.45	90.27	86.4	83.524	82.09
ENSMUSG00000003868	Ruvbl2	56.27	78.42	72.1	80.35	72.75	76.27	53.36	58.97	64.36	63.69	71.978	63.33
ENSMUSG00000003872	Lin7b	0.42	0.77	1.39	0.98	1.08	0.38	0.87	0.53	0.79	1.08	0.928	0.73
ENSMUSG00000003873	Bax	51.01	57.99	61.09	63.59	60.59	64.37	35.66	62.65	60.42	59.53	58.854	56.526
ENSMUSG00000003882	Il7r	0.25	0.05	0.06	0.45	0.04	0.08	0.25	0	0.04	0.03	0.17	0.08
ENSMUSG00000003923	Tfam	59.87	68.29	57.43	61.83	55.27	58.97	51.6	56.6	55.67	73.95	60.538	59.358
ENSMUSG00000003929	Zfp81	8.17	8.66	8.25	9.01	7.22	8.5	8.46	7.8	7.97	7.8	8.262	8.106
ENSMUSG00000003934	Efnb3	60.4	65.2	67.44	57.43	70.83	77.25	50.52	67.11	79.8	71.17	64.26	69.17
ENSMUSG00000003948	Mmd	114.78	106.96	105.26	101.85	111.05	122.74	110.23	115.57	114.63	118.66	107.98	116.366
ENSMUSG00000003949	Hlf	9.02	6.67	7.66	6.75	5.9	5.6	9.6	5.5	5.9	6.05	7.2	6.53
ENSMUSG00000003955	Fam162a	220.59	267.82	273.53	273.86	304.52	279.55	138.46	274.24	307.7	297.05	268.064	259.4
ENSMUSG00000003970	Rpl8	691.29	983.51	993.76	1074.64	927.39	1048.41	484.72	928.77	1002.45	927.75	934.118	878.42
ENSMUSG00000003974	Grm3	0.29	0.32	0.48	0.44	0.45	0.36	0.32	0.32	0.14	0.31	0.396	0.29
ENSMUSG00000003992	Ssbp2	60.58	59.68	56.59	60.45	52.27	61.63	58.56	46.67	53.08	53.24	57.914	54.636
ENSMUSG00000004018	Fancl	12.02	20.92	15.68	16.85	17.49	22.27	11.07	17.22	18.19	17.04	16.592	17.158
ENSMUSG00000004031	Brinp2	0.38	0.35	0.83	0.5	1.37	0.52	0.41	0.53	0.38	0.6	0.686	0.488
ENSMUSG00000004032	Gstm5	85.41	63.42	65.56	67.67	58.13	77.47	68.65	57.83	56.67	65.17	68.038	65.158
ENSMUSG00000004035	Gstm7	9.13	7.64	10.19	9.04	7.41	9.69	8.46	8.89	10.34	11.36	8.682	9.748
ENSMUSG00000004038	Gstm3	0.07	0.13	0.15	0	0	0	0	0	0.06	0	0.07	0.012
ENSMUSG00000004040	Stat3	36.49	43.11	34.87	44.96	40.06	36.13	41.31	36.84	37.88	43.24	39.898	39.08
ENSMUSG00000004043	Stat5a	4.28	6.54	4.78	4.09	4.05	5.62	4.36	4.52	4.15	4.08	4.748	4.546
ENSMUSG00000004044	Ptrf	199.45	203.79	213.77	198.6	221.99	236.09	147.19	212.57	220.87	228.19	207.52	208.982
ENSMUSG00000004054	Map3k11	16.4	19.5	20.34	20.53	19.01	19.75	12.18	18.4	20.36	19.22	19.156	17.982
ENSMUSG00000004056	Akt2	88.36	84.19	80.53	91.69	76.16	85.04	82.57	69.45	78.49	78.42	84.186	78.794
ENSMUSG00000004069	Dnaja3	37.15	42.49	44.96	40.95	43.05	40.88	30.05	41.59	44.59	41.44	41.72	39.71
ENSMUSG00000004070	Hmox2	68.29	72.58	70.32	70.34	67.63	74.26	59.67	65.34	69.5	69.46	69.832	67.646
ENSMUSG00000004071	Cdip1	63.62	70.88	75.97	69.03	75.63	77.54	46.33	71.19	76.64	70.69	71.026	68.478
ENSMUSG00000004085	Zak	84.93	84.23	89.12	85.68	100.52	92.8	82.25	90.39	95.45	93.27	88.896	90.832
ENSMUSG00000004096	Cwc15	124.54	102.54	104.18	113.58	102.02	110.58	118.41	102.62	104.45	109.26	109.372	109.064
ENSMUSG00000004098	Col5a3	0.08	0.29	0.32	0.68	0.13	0.29	0.27	0.16	0.1	0.14	0.3	0.192
ENSMUSG00000004099	Dnmt1	67.66	83.69	80.33	87.27	83.6	83.4	75.66	74.79	80.22	71.69	80.51	77.152
ENSMUSG00000004100	Ppan	23.76	21.92	25.29	30.04	24.1	23.85	16.78	20.38	21.59	23.58	25.022	21.236
ENSMUSG00000004105	Angptl2	56.95	54.9	52.03	52.68	51.45	58.09	46.84	46.34	51.32	52.15	53.602	50.948
ENSMUSG00000004110	Cacna1e	0.25	0.44	0.29	0.26	0.35	0.19	0.36	0.19	0.27	0.19	0.318	0.24
ENSMUSG00000004113	Cacna1b	0.39	0.26	0.71	0.42	0.92	0.4	0.43	0.34	0.27	0.46	0.54	0.38
ENSMUSG00000004127	Trmt10a	15.29	11.86	15.24	14.52	15.35	13.83	12.81	12.82	13.45	14.82	14.452	13.546
ENSMUSG00000004151	Etv1	38.39	27.28	27.1	26.1	28.82	26.09	48.11	26.83	28.83	29.38	29.538	31.848
ENSMUSG00000004187	Kifc2	2.01	1.83	2.22	2.41	2.09	1.92	1.57	1.45	1.94	2.45	2.112	1.866
ENSMUSG00000004207	Psap	216.38	273.37	276.16	283.34	260	289.58	179.06	242.34	263.16	271.26	261.85	249.08
ENSMUSG00000004221	Ikbkg	16.78	25.43	22.27	18.65	20.73	19.48	10.57	19.18	17.89	21.71	20.772	17.766
ENSMUSG00000004231	Pax2	0.04	0	0.09	0.11	0.07	0.07	0.06	0.06	0.05	0.03	0.062	0.054
ENSMUSG00000004233	Wars2	7.53	9.4	9.29	9.06	7.66	9	10.64	8.62	8.21	9.06	8.588	9.106
ENSMUSG00000004263	Atn1	48.28	51.59	38.41	44.97	36.81	39.16	62.28	33.93	39.93	39.9	44.012	43.04
ENSMUSG00000004264	Phb2	210.75	205.5	207.97	218.96	213.58	210.04	213.5	191.02	201.86	192.18	211.352	201.72
ENSMUSG00000004266	Ptpn6	2.92	3.69	3.68	6.11	4.62	3.9	6.81	6.36	2.93	4.1	4.204	4.82
ENSMUSG00000004267	Eno2	5.58	5.14	5.15	4.86	5.66	6.41	3.99	6.07	5.67	6.33	5.278	5.694
ENSMUSG00000004268	Emg1	53.33	70.85	72.53	82.21	67.17	74.62	39.61	68.96	69.41	73.04	69.218	65.128
ENSMUSG00000004270	Lpcat3	26.62	25.58	25.51	36.34	25.37	30.11	29.91	22.38	27.61	25.51	27.884	27.104
ENSMUSG00000004285	Atp6v1f	76.74	81.84	90.52	92.18	87.21	91.17	47.51	88.48	93.41	91.32	85.698	82.378
ENSMUSG00000004296	Il12b	0.14	0.18	0.1	0	0.32	0.2	0	0.2	0.08	0.19	0.148	0.134
ENSMUSG00000004317	Clcn5	47.18	59.2	59.18	59.51	64.59	59.07	51.47	55.31	60.74	56.17	57.932	56.552
ENSMUSG00000004319	Clcn3	24.5	30.6	27.23	28.22	31.88	30.47	20.3	28.93	30.31	28.52	28.486	27.706
ENSMUSG00000004328	Hif3a	39.66	36.64	37.07	35.45	35.92	36.5	44.85	31.21	37.33	33.9	36.948	36.758
ENSMUSG00000004341	Gpx6	0	0	0	0	0	0	0	0	0	0	0	0
ENSMUSG00000004344	Gpx5	0	0	0	0	0	0	0	0	0	0	0	0
ENSMUSG00000004347	Pde1c	3.71	3.74	3.54	3.18	3.46	3.86	3.91	3.6	3.72	4.32	3.526	3.882
ENSMUSG00000004356	Utp20	8.2	12.2	12.98	13.21	13.18	12.12	9.16	10.5	11.11	10.92	11.954	10.762
ENSMUSG00000004359	Spic	0.07	0.12	0	0	0.09	0	0.07	0	0	0	0.056	0.014
ENSMUSG00000004360	9330159F19Rik	0.43	0.34	0.3	0.29	0.12	0.28	0.25	0.08	0.13	0.15	0.296	0.178
ENSMUSG00000004364	Cul3	150.2	114.02	107.29	123.99	115.21	110.28	136.75	121.98	120.39	123.48	122.142	122.576
ENSMUSG00000004366	Sst	0	0	0	0	0	0	0	0	0	0	0	0
ENSMUSG00000004371	Il11	0	0.09	0	0.24	0.06	0.19	0.1	0	0.07	0.04	0.078	0.08
ENSMUSG00000004383	Large	18.8	20.56	22.95	21.76	21.89	22.71	16.2	20.61	21.7	20.94	21.192	20.432
ENSMUSG00000004393	Ddx56	23.34	29.45	29.5	29.19	30.6	30.74	15.88	29.18	29.54	29.52	28.416	26.972
ENSMUSG00000004394	Tmed4	37.59	44.42	48.4	47.82	46.9	51.4	30.27	46.01	46.3	46.35	45.026	44.066
ENSMUSG00000004415	Col26a1	40.48	35.98	35.98	41.61	19.16	31.99	55.04	29.87	21.28	25.48	34.642	32.732
ENSMUSG00000004446	Bid	4.41	5.53	5.7	6.3	4.72	5.44	4.84	4.39	5.14	5.83	5.332	5.128
ENSMUSG00000004451	Ralb	79.68	90.48	87.28	94.91	93.19	102.13	60.26	88.36	91.13	93.35	89.108	87.046
ENSMUSG00000004455	Ppp1cc	309.91	253.23	259.51	271.8	270.59	255.25	298.71	250.88	240.47	252.3	273.008	259.522
ENSMUSG00000004460	Dnajb11	83.85	96.22	95.18	96.39	106.47	101.88	63.67	99.49	111.53	96.73	95.622	94.66
ENSMUSG00000004462	Tbccd1	8.66	8.9	9.59	9.42	8.14	9.29	7.92	7.41	7.74	8.52	8.942	8.176
ENSMUSG00000004473	Clec11a	0.21	0.33	0.18	0.3	0.12	0.32	0.27	0.09	0.14	0.14	0.228	0.192
ENSMUSG00000004500	Zfp324	5.56	6.81	6.12	6.51	6.03	6.64	4.79	5.72	5.87	6.11	6.206	5.826
ENSMUSG00000004508	Gab2	16.62	16.05	14.37	14.34	13.63	14.43	17.14	13.03	14.04	13.18	15.002	14.364
ENSMUSG00000004530	Coro1c	103.73	93.22	93.07	101.09	94.4	103.6	93.43	96.87	99.09	91.55	97.102	96.908
ENSMUSG00000004535	Tax1bp1	79.92	80.02	79.12	82.02	78.38	77.79	75.17	77.36	76.48	81.64	79.892	77.688
ENSMUSG00000004540	Psg17	0	0.08	0.13	0.05	0	0.06	0.09	0	0	0.08	0.052	0.046
ENSMUSG00000004542	Psg19	0	0.08	0	0.08	0	0	0	0.05	0	0	0.032	0.01
ENSMUSG00000004552	Ctse	0.15	0.18	0.05	0.37	0.32	0.47	0.3	0.21	0.07	0.12	0.214	0.234
ENSMUSG00000004558	Ndrg2	148.71	139.91	140.26	130.92	151.81	144.66	111.37	130.02	145.91	149.27	142.322	136.246
ENSMUSG00000004561	Mettl17	11.97	17.34	16.19	19.48	17.16	17.73	8.24	16.04	17.27	20.43	16.428	15.942
ENSMUSG00000004562	Arhgef40	46.82	54.83	53.48	61.69	56.22	54.92	48.63	44.81	46.09	53.57	54.608	49.604
ENSMUSG00000004565	Pnpla6	13.11	12.17	16.74	16.74	18.65	19.55	10.55	18.37	19.25	16.48	15.482	16.84
ENSMUSG00000004567	Mcoln1	25.39	27.62	27.33	29.07	25.66	27.81	20.29	26.04	25.4	30.28	27.014	25.964
ENSMUSG00000004568	Arhgef18	7.93	10.35	10.89	11.24	10.88	10.37	6.91	9.26	9.48	9.33	10.258	9.07
ENSMUSG00000004591	Pkn2	56.4	55.98	58.62	58.87	60.75	57.52	51.36	56.6	56.99	57.98	58.124	56.09
ENSMUSG00000004609	Cd33	1.31	1.12	0.93	2.61	0.74	1.52	1.38	1.87	0.94	1.92	1.342	1.526
ENSMUSG00000004610	Etfb	177.4	224.43	227.21	217.19	234	225.02	127.64	215.35	238.91	226.14	216.046	206.612
ENSMUSG00000004612	Nkg7	0.14	0	0.14	1.95	0	0.26	0	0.29	0	0	0.446	0.11
ENSMUSG00000004613	Lim2	0	0	0.22	0	0	0	0	0	0	0	0.044	0
ENSMUSG00000004626	Stxbp2	38.4	31.53	34.33	34.74	33.86	34.35	33.12	31.85	37.97	36.47	34.572	34.752
ENSMUSG00000004630	Pcp2	0	0	0	0	0	0	0	0	0	0	0	0
ENSMUSG00000004631	Sgce	50.29	44.84	45.48	42.22	44.59	48.91	44.99	39.53	38.18	44.75	45.484	43.272
ENSMUSG00000004633	Chn2	11.1	14.09	9.46	11.32	9.09	9.02	10.14	11.63	11.6	11.12	11.012	10.702
ENSMUSG00000004637	Wwox	8.27	8.17	8.24	8.18	8.12	7.32	5.93	6.48	6.69	7.7	8.196	6.824
ENSMUSG00000004642	Slbp	59.81	75.72	67.55	78.19	62.28	69.66	57.23	68.03	65.24	64.3	68.71	64.892
ENSMUSG00000004651	Tyr	0.5	0.36	0.2	0.34	0.3	0.53	0.29	0.43	0.3	0.57	0.34	0.424
ENSMUSG00000004654	Ghrhr	0	0	0	0	0	0	0	0	0	0	0	0
ENSMUSG00000004655	Aqp1	22.23	29.6	29.66	31.08	24.97	35.67	14.66	28.51	31.25	32.97	27.508	28.612
ENSMUSG00000004661	Arid3b	11.45	14	12.79	13.46	11.83	10.71	8.89	16.97	13.19	11.54	12.706	12.26
ENSMUSG00000004665	Cnn2	147.09	162.62	162.21	165.92	170.9	197.08	131.41	166.05	157.9	161.15	161.748	162.718
ENSMUSG00000004667	Polr2e	52.94	65.7	62.13	62.82	55.79	60.73	44.71	55.91	64.23	54.77	59.876	56.07
ENSMUSG00000004668	Abca13	0.01	0.02	0.03	0.03	0.01	0.01	0.02	0.03	0.04	0.04	0.02	0.028
ENSMUSG00000004677	Myo9b	27.32	36.42	39.87	45.66	44.55	45.73	24.69	35.2	39.57	37.96	38.764	36.63
ENSMUSG00000004698	Hdac9	31.93	24.26	26.03	26.02	30.37	28	31.48	25.49	27	28.91	27.722	28.176
ENSMUSG00000004707	Ly9	0.18	0.24	0.26	0.27	0.14	0.23	0.15	0.07	0.2	0.35	0.218	0.2
ENSMUSG00000004709	Cd244	0.06	0.12	0.07	0.35	0.09	0.19	0.07	0.07	0.06	0.14	0.138	0.106
ENSMUSG00000004730	Adgre1	3.56	5.35	3.52	4.93	3.16	4.46	2.78	3.33	3.19	3.77	4.104	3.506
ENSMUSG00000004748	Mtfp1	8.13	9.46	10.99	6.74	12.13	10.59	6.87	9.54	10.29	12.3	9.49	9.918
ENSMUSG00000004768	Rab23	11.14	13.15	14.56	15.8	11.7	14.09	12.1	11.73	13.49	12.15	13.27	12.712
ENSMUSG00000004771	Rab11a	328.96	255.89	252.82	255.45	262.54	284.2	262.14	261.4	267.35	282.11	271.132	271.44
ENSMUSG00000004788	Eif2b2	39.59	30.06	35.38	38.77	36.65	43.69	41.06	32.11	38.08	34.01	36.09	37.79
ENSMUSG00000004789	Dlst	171.49	187.95	189.84	187.99	203.45	194.75	128.7	186.68	202.14	199.4	188.144	182.334
ENSMUSG00000004791	Pgf	6.24	5.2	6.39	6.19	4.56	4.93	4.7	3.71	5.14	5.2	5.716	4.736
ENSMUSG00000004798	Ulk2	31.47	30.02	32.17	31.18	29.69	34.2	29.03	28.37	29.86	32.16	30.906	30.724
ENSMUSG00000004814	Ccl24	1.41	0.98	1.09	0.45	0.46	0.1	0.54	0.36	0	0.86	0.878	0.372
ENSMUSG00000004815	Dgkq	4.44	9.15	9.79	9.89	9.03	8.77	3.89	6.62	8.11	8.75	8.46	7.228
ENSMUSG00000004821	Tmed11	0	0	0	0	0	0	0	0	0	0	0	0
ENSMUSG00000004837	Grap	3.72	4.34	5.57	5.26	5.11	4.98	2.7	4.68	4.97	5.36	4.8	4.538
ENSMUSG00000004842	Pou1f1	0	0	0	0	0	0	0.05	0	0	0	0	0.01
ENSMUSG00000004843	Chmp2b	50.22	55.92	52.46	59.94	52.56	58.85	42.44	52.35	52.17	59.26	54.22	53.014
ENSMUSG00000004846	Plod3	44.51	56.43	54.65	69.43	60.84	60.2	36.81	54.69	58.54	56.52	57.172	53.352
ENSMUSG00000004849	Ap1s1	53	76.9	86.02	82.77	78.78	100.76	44.37	81.29	90.47	87.16	75.494	80.81
ENSMUSG00000004864	Mapk13	2.82	3.53	3	4.95	1.37	2.51	1.92	1.46	1.77	2.25	3.134	1.982
ENSMUSG00000004865	Srpk1	49.37	53.02	48.63	52.42	48.05	53.61	41.5	48.2	48.3	50.28	50.298	48.378
ENSMUSG00000004872	Pax3	0.16	0.21	0.07	0.04	0.11	0.07	0.17	0.17	0.07	0.19	0.118	0.134
ENSMUSG00000004880	Lbr	41.97	44.89	44.88	48.1	46.27	45.17	30.95	44.61	44.23	44.63	45.222	41.918
ENSMUSG00000004885	Crabp2	6.3	8.41	6.5	20.26	2.5	7.98	10.32	3.98	3.02	3.87	8.794	5.834
ENSMUSG00000004891	Nes	48.36	49.68	47.78	52.72	58.25	59.08	44.68	58.97	52.17	54.54	51.358	53.888
ENSMUSG00000004892	Bcan	0.14	0.2	0.28	0.04	0	0.15	0.15	0.06	0.29	0.18	0.132	0.166
ENSMUSG00000004894	Hapln2	0	0	0.15	0	0.07	0.07	0.04	0.08	0.06	0	0.044	0.05
ENSMUSG00000004895	Prcc	46.07	49.03	47.18	48.19	47.67	50.74	41.07	44.44	45.96	47.34	47.628	45.91
ENSMUSG00000004896	Rrnad1	8.64	12.62	12.49	11.62	11.38	11.33	7.92	8.67	10.83	9.52	11.35	9.654
ENSMUSG00000004897	Hdgf	179.48	177.85	184.97	189.17	175.4	194.11	158.75	154.73	167.56	173.86	181.374	169.802
ENSMUSG00000004902	Slc25a18	0.14	0	0.05	0.06	0.25	0.06	0.1	0	0.11	0.05	0.1	0.064
ENSMUSG00000004929	Thop1	23.77	23.72	23.83	29.2	27.94	29.42	16.94	22.78	25.42	22.89	25.692	23.49
ENSMUSG00000004931	Apba3	10.82	12.84	16.37	15.06	14.14	15.67	7.23	11.74	15.23	14.34	13.846	12.842
ENSMUSG00000004933	Matk	0.6	0.76	0.53	0.96	0.37	0.61	0.28	0.38	0.87	0.6	0.644	0.548
ENSMUSG00000004934	Pias4	25.96	28.12	25.59	26.83	24.68	29.24	28.21	22.63	23.85	24.23	26.236	25.632
ENSMUSG00000004936	Map2k1	41.19	53.34	61.94	61.25	61.33	61.39	31.61	58.08	56.45	59.78	55.81	53.462
ENSMUSG00000004937	Sgta	66.98	57.88	62.32	63.98	57.42	65.05	52.94	57.12	60.47	58.91	61.716	58.898
ENSMUSG00000004939	Nmrk2	1.21	2.09	1.45	1.23	1.21	1.67	1.04	1.53	1.38	2.22	1.438	1.568
ENSMUSG00000004945	Tmem242	67.85	106.23	98.09	101.44	90.85	110.87	51.41	96.39	96.71	97.88	92.892	90.652
ENSMUSG00000004947	Dtx2	10.96	11.66	13.58	14.76	13.93	16	9.87	11.46	12.94	11.66	12.978	12.386
ENSMUSG00000004948	Zp3	0	0	0	0	0	0	0.13	0.07	0	0.07	0	0.054
ENSMUSG00000004951	Hspb1	307.16	304.76	299.09	278.39	347.36	327.38	233.62	285.77	334.7	304.42	307.352	297.178
ENSMUSG00000004952	Rasa4	0.84	1.58	1.63	2.54	0.61	2.03	1.77	0.96	0.53	1.65	1.44	1.388
ENSMUSG00000004961	Syt5	1.48	0.86	1.07	1.31	0.94	0.92	1.36	1.09	0.46	0.9	1.132	0.946
ENSMUSG00000004980	Hnrnpa2b1	1062.17	1267	1218.49	1351.21	1219.46	1384.92	961.38	1294	1235.98	1391.64	1223.67	1253.58
ENSMUSG00000004988	Fxyd4	0	0	0	0	0	0	0	0	0	0	0	0
ENSMUSG00000004994	Ccdc130	11.33	11.1	9.1	11.79	11.76	8.81	9.56	8.33	11.33	9.92	11.016	9.59
ENSMUSG00000004996	Mri1	11.65	16.71	13.69	15.05	14.22	15.48	6.74	11.75	13.86	12.79	14.264	12.124
ENSMUSG00000005034	Prkacb	57.77	54.1	57.8	62.96	56.82	60.21	53.95	55.98	56.99	58.04	57.89	57.034
ENSMUSG00000005043	Sgsh	6.68	7.3	6.91	5.8	6.24	6.17	9.05	6.08	5.93	5.26	6.586	6.498
ENSMUSG00000005045	Chd5	0.42	0.14	0.19	0.21	0.58	0.08	0.14	0.13	0.73	0.08	0.308	0.232
ENSMUSG00000005054	Cstb	52.81	48.21	55.8	61.01	47.22	57.54	43.49	59.57	53.11	58.36	53.01	54.414
ENSMUSG00000005057	Sh2b2	1.5	1.5	1.82	2.56	1.34	1.92	1.4	1.27	0.83	1.39	1.744	1.362
ENSMUSG00000005069	Pex5	13.61	21.81	20.07	21.58	19.54	22.91	9.94	16.55	18.84	22.07	19.322	18.062
ENSMUSG00000005078	Jkamp	35.75	33.93	36.8	35.02	34.14	34.1	27.03	33.79	31.74	36.14	35.128	32.56
ENSMUSG00000005087	Cd44	42.59	37.53	35.44	38.1	45.96	44.29	45.12	41.91	44.28	41.23	39.924	43.366
ENSMUSG00000005089	Slc1a2	0.83	1.63	0.86	1.23	1.54	0.72	0.92	0.7	0.71	0.98	1.218	0.806
ENSMUSG00000005102	Eif2ak4	9.37	11.6	11.29	13.21	10.44	10.66	8.48	9.31	10.07	9.9	11.182	9.684
ENSMUSG00000005103	Wdr1	158.61	165.02	168.07	171.58	183.69	182.85	132.77	169.36	171.24	164.97	169.394	164.238
ENSMUSG00000005107	Slc2a9	0.82	0.57	0.7	1.23	1.06	0.69	0.78	0.7	0.5	1.17	0.876	0.768
ENSMUSG00000005124	Wisp1	41.85	45.37	47.14	44.59	46.28	50.41	36.76	44.46	47.36	49.15	45.046	45.628
ENSMUSG00000005125	Ndrg1	9.75	11	9.28	9.66	8.71	11.75	10.43	8.06	9.33	10.5	9.68	10.014
ENSMUSG00000005131	4930550C14Rik	0.59	0.55	0.08	0.56	0.68	0.3	0.45	0.3	0.42	0.36	0.492	0.366
ENSMUSG00000005142	Man2b1	24.38	27.38	27.1	29.21	26.33	28.68	20.28	24.39	28.27	26.06	26.88	25.536
ENSMUSG00000005148	Klf5	5.14	2.63	3.22	5.27	2.8	3.29	8.28	3.13	2.46	2.48	3.812	3.928
ENSMUSG00000005150	Wdr83	14.94	21.29	20.58	20.31	20.28	25.74	12.97	24.27	24.02	22.19	19.48	21.838
ENSMUSG00000005161	Prdx2	326.58	459.26	463.34	439.65	443.61	432.86	259.62	446.7	449.03	426.16	426.488	402.874
ENSMUSG00000005198	Polr2a	46.88	64.8	62.74	68.82	62.74	54.97	91.63	47.01	50.94	48.81	61.196	58.672
ENSMUSG00000005202	Shbg	0	0.12	0.18	0	0	0.23	0	0	0.14	0.16	0.06	0.106
ENSMUSG00000005204	Senp3	71.9	106.11	105.54	99.76	104.28	117.01	65.22	88	86.87	90.5	97.518	89.52
ENSMUSG00000005220	Corin	32.8	33.59	36.11	30.14	34.39	33.62	30.08	30.8	31.96	35.1	33.406	32.312
ENSMUSG00000005225	Plekha8	14.99	19.05	16.41	17.53	14.7	19.27	17.13	16.11	18.06	16.46	16.536	17.406
ENSMUSG00000005232	G6pc2	0	0	0	0	0	0	0	0	0	0	0	0
ENSMUSG00000005233	Spc25	74.74	74.5	72.46	73.38	74.4	78.26	58.94	74.41	78.12	78.14	73.896	73.574
ENSMUSG00000005237	Dnah2	0.47	0.25	0.28	0.76	0.21	0.13	0.19	0.49	0.25	0.09	0.394	0.23
ENSMUSG00000005251	Ripk4	1.48	1.75	1.71	2.22	1.07	2.89	2.17	2.77	3.15	2.99	1.646	2.794
ENSMUSG00000005262	Ufd1l	41.85	49.75	49.7	47.91	49.02	52.25	34.32	43.85	47.05	50.78	47.646	45.65
ENSMUSG00000005267	Zfp287	4.59	4.97	6.02	4.91	4.59	5.16	4.36	5.17	4.29	3.91	5.016	4.578
ENSMUSG00000005268	Prlr	1.23	1.64	1.63	1.59	2.99	0.93	0.73	0.99	1.28	1.02	1.816	0.99
ENSMUSG00000005299	Letm1	21.33	27.88	28.21	31.08	22.59	29.28	13.53	25.23	27.71	24.83	26.218	24.116
ENSMUSG00000005312	Ubqln1	67.69	66.58	65.67	71.82	70.44	70.07	56.21	64.66	68.12	67.47	68.44	65.306
ENSMUSG00000005320	Fgfr4	0.83	0.69	0.79	0.5	0.45	0.65	0.67	0.51	0.54	0.62	0.652	0.598
ENSMUSG00000005338	Cadm3	2.41	2.55	1.73	2.89	1.64	1.81	2.69	1.46	1.63	1.96	2.244	1.91
ENSMUSG00000005339	Fcer1a	0	0	0	0	0	0	0	0	0	0	0	0
ENSMUSG00000005354	Txn2	179.81	127.25	129.92	137.1	132.41	143.84	274.13	126.77	133.23	127.22	141.298	161.038
ENSMUSG00000005355	Casp14	0	0	0	0	0	0	0.04	0	0	0	0	0.008
ENSMUSG00000005357	Slc1a6	0.51	0.95	0.83	0.81	0.84	0.53	0.3	0.43	0.42	0.58	0.788	0.452
ENSMUSG00000005360	Slc1a3	12.21	11.15	11.11	14.32	11.25	12.27	12.37	9.45	10.93	10.7	12.008	11.144
ENSMUSG00000005362	Crbn	27.72	24.66	24.42	24.86	24.82	22.56	22.96	22.8	22.08	24.97	25.296	23.074
ENSMUSG00000005364	Il5ra	0	0	0.04	0	0	0	0	0	0	0	0.008	0
ENSMUSG00000005370	Msh6	28.4	32.9	31.41	35.81	29.26	32.68	25.78	30.2	30.17	30.94	31.556	29.954
ENSMUSG00000005371	Fbxo11	61.93	57.7	54.91	61.57	53.51	53.44	80.4	52.36	49.64	58.75	57.924	58.918
ENSMUSG00000005373	Mlxipl	0.84	0.66	0.95	0.76	1.06	0.64	0.36	0.57	0.3	0.68	0.854	0.51
ENSMUSG00000005374	Tbl2	14.99	13.72	18.03	16.64	15.69	18.17	10.64	14.67	15.87	14.9	15.814	14.85
ENSMUSG00000005378	Wbscr22	42.7	45.07	51.29	52.3	41.59	51.32	40.66	40.53	47.83	41.59	46.59	44.386
ENSMUSG00000005397	Nid1	90.61	111.33	112.05	117.63	109.74	109.32	114.41	93.19	97.17	97.48	108.272	102.314
ENSMUSG00000005410	Mcm5	56.18	68.32	69.44	77.33	70.24	75.19	48.16	66.86	70.95	59.67	68.302	64.166
ENSMUSG00000005413	Hmox1	24.73	39.95	30.09	27.82	29.52	19.41	23.93	31.38	24.16	29.25	30.422	25.626
ENSMUSG00000005417	Mprip	108.22	129.61	122.39	141.11	127.8	134.63	87.46	120.84	129.69	131.04	125.826	120.732
ENSMUSG00000005442	Cic	93.02	76.88	82.48	82.7	78.13	93.61	90.73	73.82	82.1	88.42	82.642	85.736
ENSMUSG00000005447	Pafah1b3	63.52	79.93	82.86	88	82.45	82.34	46.12	74.76	76.05	70.06	79.352	69.866
ENSMUSG00000005465	Il27ra	3.07	3.24	3.49	3.83	3.62	4.82	2.33	3.45	3.49	3.65	3.45	3.548
ENSMUSG00000005469	Prkaca	171.83	170.84	185.37	181.45	177.97	184.5	153.27	167	188.76	177.24	177.492	174.154
ENSMUSG00000005470	Asf1b	26.74	22.42	27.29	25.71	28.98	27.17	21.24	24.26	28.42	25.04	26.228	25.226
ENSMUSG00000005474	Myl10	0	0	0	0	0	0	0	0	0	0	0	0
ENSMUSG00000005481	Ddx39	34.46	56.51	57.25	56.61	61.88	54.59	27.32	53.89	62.5	55.39	53.342	50.738
ENSMUSG00000005483	Dnajb1	19.69	24.44	25.77	26.27	25.94	27.9	16.49	23.42	24.61	22.4	24.422	22.964
ENSMUSG00000005493	Msh4	0.04	0.05	0.19	0	0	0.04	0.08	0.03	0.08	0	0.056	0.046
ENSMUSG00000005501	Usp40	25.38	28.82	28.57	28.27	29.43	28.56	20.91	23.74	26.02	26.04	28.094	25.054
ENSMUSG00000005503	Evx1	0	0.17	0.03	0.08	0.04	0.12	0.09	0.03	0.07	0.09	0.064	0.08
ENSMUSG00000005505	Kbtbd4	13.83	19.96	18.93	20.9	17.12	20.47	10.84	16.66	17.59	19.56	18.148	17.024
ENSMUSG00000005506	Celf1	111.45	120.53	116.24	119.5	129.32	124.39	96.76	117.7	122.72	126.53	119.408	117.62
ENSMUSG00000005510	Ndufs3	153.55	218.9	230.82	214.27	247.93	230.89	108.63	221.05	225.25	225.7	213.094	202.304
ENSMUSG00000005514	Por	60.79	53.41	44.55	42.79	42.91	49.93	68.21	37.95	38.23	39.36	48.89	46.736
ENSMUSG00000005533	Igf1r	30.55	38.01	37.88	40.47	43.47	38.51	38.08	32.68	36.13	32.01	38.076	35.482
ENSMUSG00000005534	Insr	37.38	39.49	36.45	37.18	42.44	36.79	48.91	31.93	36.8	33.26	38.588	37.538
ENSMUSG00000005540	Fcer2a	0.08	0	0.11	0	0.14	0	0	0	0	0.04	0.066	0.008
ENSMUSG00000005547	Cyp2a5	0	0	0	0	0	0	0	0	0	0	0	0
ENSMUSG00000005553	Atp4a	0.08	0.48	0.27	0.29	0.1	0.18	0.13	0.18	0.52	0.34	0.244	0.27
ENSMUSG00000005566	Trim28	395.92	367.23	373.83	411.47	352.03	381.83	372.69	330.45	342.13	329.15	380.096	351.25
ENSMUSG00000005575	Ube2m	232.73	185	194.5	204.96	195.22	203.45	204.36	185.31	207.32	185.17	202.482	197.122
ENSMUSG00000005580	Adcy9	1.28	1.91	2.15	2.15	2.06	1.82	1.48	1.7	2.05	1.72	1.91	1.754
ENSMUSG00000005583	Mef2c	73.97	56.5	64.7	61.93	66.25	63.07	81.86	63.82	68.59	65.26	64.67	68.52
ENSMUSG00000005609	Ctr9	35.8	34.12	35.66	37.24	32.57	33.85	32.68	31.5	33.17	33.17	35.078	32.874
ENSMUSG00000005610	Eif4g2	1018.05	695.76	693.97	730.32	705.51	741.31	1275.75	693.37	682.71	713.14	768.722	821.256
ENSMUSG00000005611	Mrvi1	10.74	10.84	9.58	10.96	7.76	12.2	10.87	11.04	8.26	9.92	9.976	10.458
ENSMUSG00000005615	Pcyt1a	34.66	37.28	38.2	39.14	40.14	39.94	30.51	37.34	38.67	39.55	37.884	37.202
ENSMUSG00000005621	Zfp592	20.81	19.93	25.28	16.71	21.01	18.55	19.31	15.37	17.81	20.21	20.748	18.25
ENSMUSG00000005625	Psmd4	89.34	108.09	108.47	111.22	107.36	123.61	66.51	111.31	109.78	114.95	104.896	105.232
ENSMUSG00000005628	Tmod4	0.73	1.16	0.45	1.38	0.83	1.01	0.93	0.66	0.56	1.07	0.91	0.846
ENSMUSG00000005640	Insrr	0.15	0.1	0.29	0.09	0.05	0.27	0.21	0.87	0	0.07	0.136	0.284
ENSMUSG00000005649	Cabp5	0	0.41	0	0	0.29	0	0	0	0	0.21	0.14	0.042
ENSMUSG00000005656	Snx6	61.03	76.01	71.82	81.79	71.94	81.13	51.32	73.75	69.99	73.82	72.518	70.002
ENSMUSG00000005667	Mthfd2	19.32	22.59	24.8	25.74	26.77	24.92	16.44	25.83	24.85	25.41	23.844	23.49
ENSMUSG00000005672	Kit	9.51	10.84	12.19	13.3	11.57	10.05	9.4	9.57	10.47	9.37	11.482	9.772
ENSMUSG00000005674	Tomm40l	20.04	38.65	34.58	32.16	42.05	39.08	11.55	33.3	33.22	34.6	33.496	30.35
ENSMUSG00000005677	Nr1i3	0.15	0.06	0.09	0.12	0.12	0.12	0.12	0.21	0.12	0.09	0.108	0.132
ENSMUSG00000005681	Apoa2	2.67	0.83	3.35	3.6	2.56	3.28	2.73	2.21	4	0.63	2.602	2.57
ENSMUSG00000005682	Pan2	22.69	27.37	25.15	26.47	24.94	23.37	18.13	20.92	23.01	24.54	25.324	21.994
ENSMUSG00000005683	Cs	323.95	358.21	364.55	355.43	396.42	368.36	255.66	336.69	381.9	364.5	359.712	341.422
ENSMUSG00000005686	Ampd3	6.12	6.68	5.23	5.35	6.08	6.25	5.33	4.46	6.09	6.02	5.892	5.63
ENSMUSG00000005687	Bcas2	76.54	72.43	75.94	79.65	66.42	77.04	73.89	74.15	73.15	69.24	74.196	73.494
ENSMUSG00000005696	Sh2d1a	0	0	0	0.15	0	0	0	0	0	0	0.03	0
ENSMUSG00000005698	Ctcf	61.9	68.47	73.05	71.74	63.77	69.4	57.62	64.65	63	65.74	67.786	64.082
ENSMUSG00000005699	Pard6a	3.96	5.35	5.31	5.29	7.24	6.5	1.74	5.27	5.7	6.89	5.43	5.22
ENSMUSG00000005705	Agrp	0	0	0.15	0	0.58	0	0	0	0.11	0.28	0.146	0.078
ENSMUSG00000005716	Pvalb	1.07	1.09	0.5	0.62	0.9	0.13	0.1	0.8	0.4	0.66	0.836	0.418
ENSMUSG00000005718	Tfap4	6.3	8.4	7.68	11.13	5.75	7	8.54	7.58	6.68	7.37	7.852	7.434
ENSMUSG00000005732	Ranbp1	325.76	259.03	255.39	287.37	253.89	283.6	318.1	260.48	257.37	245.67	276.288	273.044
ENSMUSG00000005763	Cd247	0.24	0.09	0.06	0.27	0.27	0.37	0.11	0.05	0.25	0.27	0.186	0.21
ENSMUSG00000005774	Rfx5	13.04	12.88	12.88	12.84	11.2	11.3	11.27	10.17	11.96	11.85	12.568	11.31
ENSMUSG00000005779	Psmb4	131.74	264.56	269.87	268.83	253.54	290.3	65.77	267.86	258.87	244.75	237.708	225.51
ENSMUSG00000005800	Mmp8	0	0	0.04	0.14	0	0.2	0.11	0.07	0.06	0	0.036	0.088
ENSMUSG00000005802	Slc30a4	15.74	17.07	18.77	18	18.07	18.07	13.84	17.46	16.84	18.54	17.53	16.95
ENSMUSG00000005803	Sqrdl	3.32	6.26	5.26	5.42	3.35	6.35	4.22	3.87	4.6	5.76	4.722	4.96
ENSMUSG00000005804	Bloc1s6	21.84	22.01	26.07	22.44	22.34	27.29	17.59	19.68	24.71	22.9	22.94	22.434
ENSMUSG00000005813	Metap1	55.64	50.52	43.49	50.89	48.47	50.86	54.15	46.63	47.27	45.16	49.802	48.814
ENSMUSG00000005823	Gpr108	14.4	17.43	16.24	17.51	16.33	18.15	12.07	14.48	15.11	15.58	16.382	15.078
ENSMUSG00000005824	Tnfsf14	0.14	0	0.25	0.43	0.25	0.07	0.1	0.44	0.12	0.14	0.214	0.174
ENSMUSG00000005836	Gata6	92.5	92.27	94.42	91.25	88.06	100.49	96.62	89.33	89.06	88.42	91.7	92.784
ENSMUSG00000005846	Rsl1d1	91.08	87.45	95.03	104.22	93.4	96.46	82.64	103.91	90.1	105.76	94.236	95.774
ENSMUSG00000005864	Cnga2	0.14	0.05	0.06	0.15	0.11	0.16	0.03	0.03	0.07	0.06	0.102	0.07
ENSMUSG00000005871	Apc	34.72	42.39	40.94	38.49	39.9	36.89	43.54	35.77	33.53	35.61	39.288	37.068
ENSMUSG00000005873	Reep5	83.16	88.52	93.95	88.61	90.59	99.26	68.07	90.31	93.73	96.85	88.966	89.644
ENSMUSG00000005881	Ergic3	132.7	104.91	101.93	112.32	104.99	126.54	150.61	93.68	93.8	96.14	111.37	112.154
ENSMUSG00000005882	Uqcc1	55.5	47.1	59.95	53.43	65.46	57.66	44.82	56.15	58.14	57.03	56.288	54.76
ENSMUSG00000005883	Spo11	0	0.39	0.25	0.14	0	0.29	0.12	0.07	0.09	0.2	0.156	0.154
ENSMUSG00000005886	Ncoa2	37.23	30.56	29.41	31.6	28.61	27.95	31.4	25.87	26.53	28.37	31.482	28.024
ENSMUSG00000005891	Prl4a1	0	0	0	0	0	0	0	0	0	0	0	0
ENSMUSG00000005892	Trh	0.13	0.49	0.47	0.25	0.09	0.45	0.4	0.33	0.16	0.32	0.286	0.332
ENSMUSG00000005893	Nr2c2	21.07	27.36	26.86	30.3	28.28	26.46	24.04	24.71	25.25	25.29	26.774	25.15
ENSMUSG00000005897	Nr2c1	8.33	9.98	10.26	10.7	8.34	8.56	8.75	8.2	8.1	7.88	9.522	8.298
ENSMUSG00000005899	Smpd4	39.02	28.77	31.61	33.84	29.5	29.62	36.22	23.25	31.59	26.72	32.548	29.48
ENSMUSG00000005907	Pex1	8.53	10.98	8.43	6.74	9.25	9.58	11.61	10.93	8.53	8.49	8.786	9.828
ENSMUSG00000005917	Otx1	0.61	1.06	0.38	0.41	0.21	0.51	0.87	0.03	0.1	0.4	0.534	0.382
ENSMUSG00000005936	Kctd20	69.65	72.1	65.63	79.78	63.91	66.78	50.87	63.27	64.38	61.29	70.214	61.318
ENSMUSG00000005947	Itgae	0	0	0.12	0.17	0.09	0	0.09	0.07	0.06	0.11	0.076	0.066
ENSMUSG00000005949	Ctns	12.06	11.56	12.83	13.51	10.76	14.61	9.79	10.47	12.07	13.08	12.144	12.004
ENSMUSG00000005950	P2rx5	1.47	1.6	1.41	1.73	1.12	1.27	0.53	1.31	1.53	1.4	1.466	1.208
ENSMUSG00000005951	Shpk	0.34	0.88	0.68	0.6	0.49	0.43	0.64	0.29	0.43	0.58	0.598	0.474
ENSMUSG00000005952	Trpv1	0	0.35	0.19	0	0	0.11	0	0.19	0.09	0.18	0.108	0.114
ENSMUSG00000005958	Ephb3	17.96	23.62	25.7	28.04	19.2	24.6	14.01	20.48	20.65	22.07	22.904	20.362
ENSMUSG00000005968	Tuft1	4.99	5.4	4.99	7.01	4.83	3.97	4.22	5.09	5.38	5.06	5.444	4.744
ENSMUSG00000005973	Rcn1	147.45	172.31	176.5	181.34	154.9	184.64	126.59	166	159.65	173.31	166.5	162.038
ENSMUSG00000005980	Dnase1	0	0	0	0	0	0	0	0	0.24	0.29	0	0.106
ENSMUSG00000005981	Trap1	71.57	78.35	73.95	78.29	75.18	78.97	53.23	71.89	76.66	75.32	75.468	71.214
ENSMUSG00000005982	Naa60	43.92	37.22	33.85	37.36	30.29	36.89	43.25	30.72	31.1	36.42	36.528	35.676
ENSMUSG00000005983	1700037C18Rik	1.67	3.52	2.89	3.44	3.69	2.71	1.35	4.22	3.89	4.04	3.042	3.242
ENSMUSG00000005986	Ankrd13d	0.91	4.63	1.85	2.36	1.16	1.63	0.98	0.93	0.92	1.03	2.182	1.098
ENSMUSG00000005994	Tyrp1	0	0.06	0	0	0	0	0	0.03	0	0	0.012	0.006
ENSMUSG00000006005	Tpr	123.07	109.92	100.25	103.06	105.13	93.91	175.9	90.96	98.83	99.7	108.286	111.86
ENSMUSG00000006007	Pdc	0	0	0	0	0	0	0	0	0	0	0	0
ENSMUSG00000006010	BC003331	38.41	33.43	34.57	34.91	33.89	37.82	30.12	33.96	32.6	40.17	35.042	34.934
ENSMUSG00000006014	Prg4	0.18	0.36	0.3	0.71	0.56	0.47	0.47	0.21	0.31	0.33	0.422	0.358
ENSMUSG00000006019	Dhx34	5.22	6.41	6.89	5.72	5.6	7.04	3.93	5.09	6.95	6.31	5.968	5.864
ENSMUSG00000006021	Kptn	14.84	19.26	18.92	17.87	21.51	18.09	9.41	18.48	18.58	18.3	18.48	16.572
ENSMUSG00000006024	Napa	81.27	81.07	80.32	88.8	81.12	80.8	64.9	82.3	89.38	87.73	82.516	81.022
ENSMUSG00000006050	Sra1	57.63	75.83	73.95	78.07	72.16	82.16	45.13	76.38	80.44	70.64	71.528	70.95
ENSMUSG00000006056	Calcoco2	0	0	0	0.07	0	0	0.06	0	0	0	0.014	0.012
ENSMUSG00000006057	Atp5g1	374.09	406.47	454.27	420.44	488.76	461.56	266.68	412.08	486.73	445.03	428.806	414.416
ENSMUSG00000006058	Snf8	30.81	42.65	40.03	43.6	42.74	46.02	23.02	45.58	46.6	47.39	39.966	41.722
ENSMUSG00000006095	Tbcb	68.42	81.5	89.28	89.32	88.3	87.42	55.42	90.43	90.5	82.97	83.364	81.348
ENSMUSG00000006127	Inpp5k	13.55	13.6	14.73	15.39	13.96	12.5	11.7	10.1	12.48	13.57	14.246	12.07
ENSMUSG00000006134	Crkl	26.25	36.34	32.83	36.67	32.88	32.97	22.87	30.81	32.05	29.09	32.994	29.558
ENSMUSG00000006143	Upk3bl	0.14	0	0	0.55	0.19	0.2	0.29	0	0	0.14	0.176	0.126
ENSMUSG00000006154	Eps8l1	1.71	3.47	3.92	3.1	1.92	5.09	2.24	1.56	0.93	4.31	2.824	2.826
ENSMUSG00000006169	Clint1	72.1	69.56	70.39	76.64	72.54	75.29	69.18	69.26	65.59	67.31	72.246	69.326
ENSMUSG00000006179	Prss16	0.11	0	0.37	10.55	0.16	0.06	0.12	0.25	0.1	0.31	2.238	0.168
ENSMUSG00000006191	Cdkal1	15.95	14.42	15.43	15.13	15.3	17.17	18.48	13.11	14.17	14.08	15.246	15.402
ENSMUSG00000006200	Rhox6	0	0	0	0	0	0	0	0	0	0	0	0
ENSMUSG00000006204	5430419D17Rik	0.18	0.17	0.27	0.22	0.12	0.12	0.45	0.27	0.29	0.37	0.192	0.3
ENSMUSG00000006205	Htra1	50.79	45.99	48.01	54.41	51.2	59.68	34.98	43.75	45.84	47.31	50.08	46.312
ENSMUSG00000006215	Zbtb17	17.94	20.77	14.17	14.86	13.96	17.04	14.01	13.02	15.87	14.25	16.34	14.838
ENSMUSG00000006216	Clcnkb	0.53	0.92	0.7	1.15	0.35	0.53	0.5	0.92	0.22	0.22	0.73	0.478
ENSMUSG00000006218	Fam131c	0.63	1.18	0.85	0.88	0.83	0.78	0.58	0.71	0.62	1.17	0.874	0.772
ENSMUSG00000006219	Fblim1	52.41	48.6	47.44	52.91	47.05	53.25	47.47	44.88	49.09	47.92	49.682	48.522
ENSMUSG00000006221	Hspb7	469.95	415.49	420.86	382.79	474.48	437.53	376.72	384.03	471.7	445.69	432.714	423.134
ENSMUSG00000006235	Epor	1.66	2.65	2.62	1.55	2.31	2.22	1.1	2.59	2.31	2.43	2.158	2.13
ENSMUSG00000006241	Ccdc159	1.35	2.74	1.28	1.71	1.08	2.11	1.32	1.44	1.63	2.92	1.632	1.884
ENSMUSG00000006262	Mob1b	55.95	61.13	58.3	57.91	69.38	65.46	53.04	66.23	62.26	65.06	60.534	62.41
ENSMUSG00000006269	Atp6v1b1	0	0	0	0	0	0	0	0	0	0	0	0
ENSMUSG00000006270	Vax1	0	0	0.09	0	0	0.12	0	0	0	0	0.018	0.024
ENSMUSG00000006273	Atp6v1b2	51.22	69.08	66.66	68.86	67.52	69.59	35.44	62.57	66.02	66.36	64.668	59.996
ENSMUSG00000006276	Eps15l1	44.41	42.51	43.87	43.85	40.26	44.15	49.73	35.53	37.22	39.43	42.98	41.212
ENSMUSG00000006281	Tep1	2.34	4.13	3.95	3.74	4.08	3.77	2.79	3.31	3.65	3.62	3.648	3.428
ENSMUSG00000006288	Ttc5	17.05	26.1	27.78	27.89	25.11	27.17	14.2	22.55	25.35	26.18	24.786	23.09
ENSMUSG00000006289	Osgep	42.52	62.99	59.58	60.82	54.65	65.87	45.49	54.22	62.71	54.25	56.112	56.508
ENSMUSG00000006299	Aamp	73.05	106.31	101.1	102.86	94.65	106.99	55.03	96.19	97.89	98.36	95.594	90.892
ENSMUSG00000006301	Tmbim1	23.52	28.98	27.56	30.03	30.41	31.74	18.72	26.59	28.87	30.78	28.1	27.34
ENSMUSG00000006304	Arpc2	319.86	284.29	290.14	295.92	298.17	317.87	321.24	286.32	296.99	296.6	297.676	303.804
ENSMUSG00000006307	Kmt2b	28.34	32.18	23.81	26.42	23.77	21.45	40.48	19.9	23.58	22.56	26.904	25.594
ENSMUSG00000006310	Zbtb32	0	0	0	0	0	0.07	0	0	0	0.05	0	0.024
ENSMUSG00000006311	Etv2	0.09	0	0.09	0	0.23	0.12	0.09	0.18	0.07	0.34	0.082	0.16
ENSMUSG00000006313	Upk1a	0.44	0.48	0.2	0.32	0.42	0.53	0.52	0.06	0.21	0.31	0.372	0.326
ENSMUSG00000006315	Tmem147	62.34	76.22	78.28	75.63	82.82	72.62	41.24	68.6	83.44	70.34	75.058	67.248
ENSMUSG00000006333	Rps9	869.97	1138.4	1163.14	1249.14	1079.55	1203.23	594.05	1116.89	1159.52	1140.2	1100.04	1042.78
ENSMUSG00000006335	Tfpt	11.44	21.52	22.14	16.77	15.3	19.21	8.46	17.85	18.24	18.12	17.434	16.376
ENSMUSG00000006342	Susd2	6.4	7.38	7.84	6.28	5.91	7.36	9.18	5.14	6.14	6.92	6.762	6.948
ENSMUSG00000006344	Ggt5	6.03	6.63	4.89	4.37	7.78	7.45	5.71	4.78	6.38	5.33	5.94	5.93
ENSMUSG00000006345	Ggt1	0.11	0.22	0.13	0.57	0.17	0.42	0	0.23	0.38	0.12	0.24	0.23
ENSMUSG00000006356	Crip2	606.99	569.59	598.68	544.85	646.39	631.91	452.05	563.37	652.38	643.24	593.3	588.59
ENSMUSG00000006360	Crip1	111.34	118.15	109.4	116.15	103.95	120.36	79.05	128.68	141.37	124.95	111.798	118.882
ENSMUSG00000006362	Cbfa2t3	8.75	9.71	10.32	10.84	9.04	10.92	12.2	9.17	9.65	9.64	9.732	10.316
ENSMUSG00000006369	Fbln1	96.54	102.82	107.39	121.41	84.81	110	101.18	87.97	88.67	98.29	102.594	97.222
ENSMUSG00000006373	Pgrmc1	69.55	93.76	95.02	104.59	87.76	100.7	60.04	84.62	84.41	94.46	90.136	84.846
ENSMUSG00000006378	Gcat	3.75	4.12	4.52	6.58	4.08	5.24	1.97	3.93	3.81	3.43	4.61	3.676
ENSMUSG00000006386	Tek	60.27	69.08	64.88	62.02	69.98	76.28	47.68	67.74	70.76	69.91	65.246	66.474
ENSMUSG00000006389	Mpl	1.11	0.69	0.74	0.8	1.14	1.5	1.25	0.95	1.25	0.64	0.896	1.118
ENSMUSG00000006390	Elovl1	48.13	30.19	42.23	38.45	41.36	40.25	42.61	35.62	37.94	38.33	40.072	38.95
ENSMUSG00000006392	Med8	41.42	46.57	47.08	48.75	48.52	51.91	38.51	47.49	43.05	45.23	46.468	45.238
ENSMUSG00000006395	Hyi	10.65	12.05	11.26	11.13	11.45	11.77	7.81	13.45	11.85	14.44	11.308	11.864
ENSMUSG00000006398	Cdc20	49.83	74.16	82.37	80.66	75.32	73.22	40.34	63.14	78.05	68.86	72.468	64.722
ENSMUSG00000006403	Adamts4	2.44	2.2	2.64	4.15	2.44	3.75	2.83	3.09	3.09	3.26	2.774	3.204
ENSMUSG00000006411	Nectin4	0.16	0.51	0.31	0.73	0.14	0.15	0.45	0.08	0.11	0.11	0.37	0.18
ENSMUSG00000006412	Pfdn2	109.14	95.21	96.22	103.58	100.53	105.79	104.25	107.08	90.39	118.53	100.936	105.208
ENSMUSG00000006418	Rnf114	36.4	41.23	40.04	42.56	40.2	41.15	29.12	36.4	34.63	38.5	40.086	35.96
ENSMUSG00000006423	C330007P06Rik	22.79	22.87	23.22	25.3	22.37	22.77	23.03	21.01	20.92	24.22	23.31	22.39
ENSMUSG00000006435	Neurl1a	1.09	1.69	1.2	2.14	1.25	1.54	1.12	1.55	1.1	1.41	1.474	1.344
ENSMUSG00000006442	Srm	52.63	44.7	47.86	53.32	48.42	50.36	50.11	46.25	44.23	38.71	49.386	45.932
ENSMUSG00000006445	Epha2	7.27	8.88	8.32	8.83	8.82	9.18	5.6	7.56	9.61	9.06	8.424	8.202
ENSMUSG00000006456	Rbm14	27.07	31.21	32.22	33.89	30.58	36.75	21.69	27.11	28.42	26.24	30.994	28.042
ENSMUSG00000006457	Actn3	3.3	2.65	4.38	2.63	2.37	3.64	2.12	2.12	3.19	3.4	3.066	2.894
ENSMUSG00000006462	A530013C23Rik	0	0	0.07	0	0	0	0	0	0	0.03	0.014	0.006
ENSMUSG00000006463	Zdhhc24	5.3	6.57	6.53	7.53	7.36	8.62	5.72	7.67	7.46	6.21	6.658	7.136
ENSMUSG00000006464	Bbs1	3.03	3.34	3.31	3.9	3.23	3.04	2.6	2.43	2.91	2.76	3.362	2.748
ENSMUSG00000006469	Slc34a3	0	0	0	0	0	0	0	0	0	0	0	0
ENSMUSG00000006471	Ndor1	9.06	13.56	9.88	16.21	11.24	9.87	8.24	10.38	12.17	13.28	11.99	10.788
ENSMUSG00000006476	Nsmf	29.11	35.69	32.25	38.02	32.62	35.01	19.13	31.85	32.16	39.97	33.538	31.624
ENSMUSG00000006488	Prl7a1	0	0	0	0	0	0	0	0	0	0	0	0
ENSMUSG00000006490	Prl8a9	0	0	0	0	0	0	0	0	0	0	0	0
ENSMUSG00000006494	Pdk1	159.78	132.61	123.48	119.97	148.15	136.86	128.08	129.38	140.95	142.74	136.798	135.602
ENSMUSG00000006498	Ptbp1	207.15	220.65	196.03	240.25	175.65	200.57	192.37	166.17	181.79	174.07	207.946	182.994
ENSMUSG00000006517	Mvd	9.41	11.52	10.89	12.71	13.73	12.27	6.86	9.61	10.32	10.87	11.652	9.986
ENSMUSG00000006519	Cyba	45.22	50.55	57.51	59.11	47.26	62.34	32	53.52	60.94	54.34	51.93	52.628
ENSMUSG00000006522	Itih3	1.3	1.91	0.92	0.98	1.12	1.73	0.96	1.32	1.17	1.11	1.246	1.258
ENSMUSG00000006526	Tmem110	8.14	10.86	14.94	15.48	15.05	15.49	10.37	12.9	14.39	12.49	12.894	13.128
ENSMUSG00000006527	Sfmbt1	11.45	11.93	12.14	12.88	12.26	12.72	10.44	11.81	11.92	12.04	12.132	11.786
ENSMUSG00000006529	Itih1	0	0	0	0.04	0	0	0	0.03	0	0	0.008	0.006
ENSMUSG00000006538	Ihh	0.04	0	0.04	0.14	0.19	0.15	0.04	0	0	0.07	0.082	0.052
ENSMUSG00000006542	Prkag3	4.52	4.32	3.19	4.07	4.88	3.97	2.06	3.81	4.54	3.77	4.196	3.63
ENSMUSG00000006546	Cryba2	0	0	0	0	0	0	0	0	0	0	0	0
ENSMUSG00000006567	Atp7b	1.62	1.94	2.02	3.17	2.7	2.24	1.6	2	2.38	1.78	2.29	2
ENSMUSG00000006570	Defb2	0	0	0	0	0	0	0	0	0	0	0	0
ENSMUSG00000006574	Slc4a1	38.23	95.51	62.59	31.7	50.08	25.64	61.81	88.94	50.38	34.6	55.622	52.274
ENSMUSG00000006575	Rundc3a	1.07	4.37	2.46	2.85	1.32	1.44	1.95	1.16	1.5	2.6	2.414	1.73
ENSMUSG00000006576	Slc4a3	23.09	30.9	30.21	32.32	34.59	33.03	16.46	28.79	33.32	33.29	30.222	28.978
ENSMUSG00000006585	Cdt1	23.43	34.29	32.66	36.4	38.73	33.3	17.51	31.75	30.8	30.93	33.102	28.858
ENSMUSG00000006586	Runx1t1	15.91	15.71	15.34	15.05	13.69	15.88	20.34	13.69	13.99	13.05	15.14	15.39
ENSMUSG00000006587	Snai3	0.5	0.72	1.37	0.77	0.43	0.61	0.34	0.39	0.58	0.81	0.758	0.546
ENSMUSG00000006589	Aprt	82.23	88.42	94.36	94.79	86.19	87.37	65.37	85.58	89.3	85.3	89.198	82.584
ENSMUSG00000006599	Gtf2h1	38.91	32.29	32.09	31.81	31.58	28.96	39.95	31.22	27.35	29.38	33.336	31.372
ENSMUSG00000006611	Hfe	6.94	9.19	8.61	9.4	9.5	7.79	5.79	6.37	8.49	8.14	8.728	7.316
ENSMUSG00000006638	Abhd1	0.84	2.18	1.76	1.5	1.51	0.77	0.45	0.41	1.38	1.35	1.558	0.872
ENSMUSG00000006641	Slc5a6	5.89	8.27	7.55	8.42	6.9	7.29	5.13	6.44	4.55	6.02	7.406	5.886
ENSMUSG00000006642	Tcf23	0.17	0.16	0.2	0.19	0.17	0.26	0.22	0.22	0.24	0.17	0.178	0.222
ENSMUSG00000006649	Nphs1	0.46	0.8	1.17	0.55	0.3	0.71	0.31	0.46	0.48	0.69	0.656	0.53
ENSMUSG00000006651	Aplp1	22.14	25.19	24.53	22.58	20.53	23.19	20.53	21.84	22.02	19.37	22.994	21.39
ENSMUSG00000006673	Qrich1	83.42	83.5	74.41	83.58	80.78	77.77	74.7	73.14	72.85	76.03	81.138	74.898
ENSMUSG00000006675	P4htm	7.43	13.85	13.22	10.55	12.6	12.17	3.45	11.74	8.96	11.37	11.53	9.538
ENSMUSG00000006676	Usp19	64.3	75.19	75.97	75.41	74.63	71.87	61.83	64.77	73.22	74.44	73.1	69.226
ENSMUSG00000006678	Pola1	14.62	17.31	16.68	19.06	17.77	17.9	14.87	17.3	16.84	16.77	17.088	16.736
ENSMUSG00000006699	Cdc42	332.23	364.59	349.49	374.38	354.14	390.88	287.52	350.17	348.67	362.24	354.966	347.896
ENSMUSG00000006705	Pknox1	10.25	14.83	14.05	15.25	12.68	15.09	8.45	12.03	13.32	13.91	13.412	12.56
ENSMUSG00000006711	D130043K22Rik	0.28	0.03	0.04	0.36	0.05	0.07	0.07	0.2	0.16	0.04	0.152	0.108
ENSMUSG00000006715	Gmnn	50.51	66.65	69.83	72.36	70.52	68.06	36.76	70.25	66.66	61.46	65.974	60.638
ENSMUSG00000006717	Acot13	92.33	88.63	102.03	90.62	96.66	99.58	76.11	97.22	102.61	112.27	94.054	97.558
ENSMUSG00000006720	Zfp184	8.57	7.52	6.9	8.3	6.6	7.96	8.49	6.23	6.51	6.85	7.578	7.208
ENSMUSG00000006724	Cyp27b1	0.04	0.28	0.12	0.14	0.33	0.27	0.19	0.2	0.06	0.14	0.182	0.172
ENSMUSG00000006728	Cdk4	767.24	655.79	666.84	728.72	655.62	712.97	700.18	622.85	635.92	612.83	694.842	656.95
ENSMUSG00000006731	B4galnt1	0.93	1.07	0.88	1.67	0.7	0.93	1.09	0.36	0.55	1.11	1.05	0.808
ENSMUSG00000006732	Mettl1	19.03	26.23	22.7	23.27	22.72	23.16	13.78	21.5	24.28	22.17	22.79	20.978
ENSMUSG00000006736	Tspan31	67.42	71.63	72.34	79.87	72.97	78.54	58.83	70.34	73.36	71.57	72.846	70.528
ENSMUSG00000006740	Kif5b	141.6	122.72	123.59	125.04	134.39	125.13	134.32	126.88	129.34	127.09	129.468	128.552
ENSMUSG00000006763	Saal1	8.24	10.34	10.41	13.12	11.27	12.97	6.39	10.36	10.53	11.02	10.676	10.254
ENSMUSG00000006764	Tph2	0.03	0	0.03	0	0.04	0	0	0.07	0	0	0.02	0.014
ENSMUSG00000006777	Krt23	0.29	0.32	0.42	0.22	0.38	0.32	0.53	0.41	0.23	0.5	0.326	0.398
ENSMUSG00000006782	Cnp	7.31	11.28	10.54	11.89	10.3	11.98	5.63	9.47	10.69	11.47	10.264	9.848
ENSMUSG00000006784	Ttc25	0.32	0.24	0.77	0.62	0.32	0.28	0.06	0.33	0.26	0.19	0.454	0.224
ENSMUSG00000006800	Sulf2	188.01	164.48	170.74	176.45	157.48	178.32	203.86	137.29	155.31	148	171.432	164.556
ENSMUSG00000006818	Sod2	64.48	70.15	71.15	68.37	76.9	71.94	57.93	68.54	75.22	76.6	70.21	70.046
ENSMUSG00000006850	Tmco6	4.22	6.06	5.13	6.35	4.72	5.21	2.36	4.71	5.05	5.27	5.296	4.52
ENSMUSG00000006906	Stambp	24.63	20.06	20.07	20.04	19	22.31	24.6	17.17	20.77	20.7	20.76	21.11
ENSMUSG00000006920	Ezh1	14.52	10.92	11.37	12.06	11.92	11.06	12.14	10.99	10.17	11.41	12.158	11.154
ENSMUSG00000006930	Hap1	8.25	9.19	9.7	9.3	10.91	10.83	9.05	9.09	12.15	11.22	9.47	10.468
ENSMUSG00000006931	P3h4	28.01	44.09	41.85	46.45	36.56	52.69	17.5	47.91	49.81	46.73	39.392	42.928
ENSMUSG00000006932	Ctnnb1	383.19	429.22	436.51	460.17	407.36	447.59	320.11	391.89	411.45	418.08	423.29	397.824
ENSMUSG00000006941	Eif1b	82.13	87.2	89.85	91.56	87.01	96.99	75.74	83.12	88.37	85.87	87.55	86.018
ENSMUSG00000006948	Klk4	0	0	0	0	0	0	0	0	0	0	0	0
ENSMUSG00000006958	Chrd	1.17	1.04	1.51	1.41	0.67	1.14	0.67	0.49	0.64	0.55	1.16	0.698
ENSMUSG00000006998	Psmd2	112.28	158.17	158.1	164.28	156.34	163.65	102.88	150.05	158.26	152.13	149.834	145.394
ENSMUSG00000007021	Syngr3	0.59	0.54	0.33	0.57	0.48	0.31	0.28	0.32	0.33	0.31	0.502	0.31
ENSMUSG00000007029	Vars	38.12	45	48.29	65.98	49.57	46.78	40.53	43.36	46.33	41.6	49.392	43.72
ENSMUSG00000007030	Vwa7	0.4	0.53	0.48	0.38	0.32	0.5	0.25	0.31	0.38	0.37	0.422	0.362
ENSMUSG00000007033	Hspa1l	3.4	2.54	1.92	3.45	3.84	3.08	1.59	2.57	3.09	3.89	3.03	2.844
ENSMUSG00000007034	Slc44a4	0.04	0.15	0	0	0	0.05	0.08	0	0.03	0.12	0.038	0.056
ENSMUSG00000007035	Msh5	1.27	3.23	2.26	3.75	2.93	2.67	2.56	2.75	2.67	3.6	2.688	2.85
ENSMUSG00000007036	Abhd16a	22.09	30.61	28.15	32.02	27.03	28.2	15	22.2	26.82	27.42	27.98	23.928
ENSMUSG00000007038	Neu1	9.39	9.14	8.76	11.37	10.41	11.73	7.31	9.04	10.07	10.39	9.814	9.708
ENSMUSG00000007039	Ddah2	70.7	101.47	91.42	94.99	87.21	113.46	47.45	94.12	97.16	97.87	89.158	90.012
ENSMUSG00000007041	Clic1	210.28	212.53	207.89	208.57	219.29	235.61	165.18	200.68	229.2	207.59	211.712	207.652
ENSMUSG00000007050	Lsm2	109.19	71.41	66.5	76.66	76.69	76.34	133.43	77.66	76.39	75.2	80.09	87.804
ENSMUSG00000007080	Pole	14.58	17.01	16.61	20.28	18.25	16.82	15.89	14.88	14.81	15.25	17.346	15.53
ENSMUSG00000007097	Atp1a2	24.61	31.78	32.28	31.6	32.87	32.94	17.2	30.6	33.73	33.07	30.628	29.508
ENSMUSG00000007107	Atp1a4	0.28	0.1	0.18	0.19	0.27	0.21	0.13	0.18	0.29	0.07	0.204	0.176
ENSMUSG00000007122	Casq1	255.79	163.65	181.07	141.5	198.81	172.73	236.72	169.2	194.05	200.46	188.164	194.632
ENSMUSG00000007207	Stx1a	7.73	10.62	8.94	14.52	9.85	14.96	7.31	9.44	12.1	9.61	10.332	10.684
ENSMUSG00000007209	Ceacam9	0	0	0	0	0	0	0	0	0	0	0	0
ENSMUSG00000007216	Zfp775	2.46	3.54	3.38	4.5	3.6	3.01	1.68	3.48	3.56	3.19	3.496	2.984
ENSMUSG00000007279	Scube2	10.81	9.99	8.91	8.05	11.36	11.39	11.74	10.4	9.93	10.59	9.824	10.81
ENSMUSG00000007338	Mrpl49	38.38	37.9	39.83	35.96	39.92	42.95	31.68	38.38	38.84	39.01	38.398	38.172
ENSMUSG00000007379	Dennd2c	3.03	5.89	4.21	4.78	4.6	3.99	2.59	4.64	3.9	4.79	4.502	3.982
ENSMUSG00000007411	Mark3	55.39	55.55	55.65	59.06	56.9	58.7	40.88	55.22	54.87	56.71	56.51	53.276
ENSMUSG00000007415	Gatad1	159.97	113.15	117.59	122.03	120.45	124.65	147.43	124.33	124.39	119.36	126.638	128.032
ENSMUSG00000007440	Pcdha11	0.14	0	0	0.13	0	0	0	0	0	0.04	0.054	0.008
ENSMUSG00000007457	2310003L06Rik	0	0	0	0	0	0	0	0	0.05	0	0	0.01
ENSMUSG00000007458	M6pr	65.89	67.49	70.84	72.05	68.67	69.26	50.43	68.18	69.53	67.31	68.988	64.942
ENSMUSG00000007476	Lrrc8a	28.02	26.23	28.22	27.42	28.2	30.31	27.54	24.98	29.69	27.53	27.618	28.01
ENSMUSG00000007480	Mc5r	0	0	0	0	0	0	0.08	0.08	0	0	0	0.032
ENSMUSG00000007564	Ppp2r1a	218.8	206.22	193.64	200.31	191.91	195.33	190.34	173.63	188.94	182.81	202.176	186.21
ENSMUSG00000007570	Fance	17.22	22.07	22.23	18.5	17.28	17.56	12.91	14.59	15.14	17.3	19.46	15.5
ENSMUSG00000007589	Tinf2	15.76	19.46	21.51	21.49	24.13	19.31	10.58	17.82	21.65	21.9	20.47	18.252
ENSMUSG00000007591	Tssk4	0.51	0.83	0.79	1.21	0.56	0.58	0.97	0.52	0.43	0.93	0.78	0.686
ENSMUSG00000007594	Hapln4	0.38	0.31	0.22	0.15	0.19	0.3	0.42	0.02	0.2	0.33	0.25	0.254
ENSMUSG00000007603	Dus3l	17.24	21.26	20.76	22.25	20.16	22.12	11.34	18.93	20.59	21.99	20.334	18.994
ENSMUSG00000007610	Gtpbp3	6.71	13.23	11.72	12.74	12.34	12.48	4.81	9.98	10.48	10.83	11.348	9.716
ENSMUSG00000007613	Tgfbr1	45.02	54.72	52.87	61.54	53.14	59.11	47.17	53.99	50.06	50.8	53.458	52.226
ENSMUSG00000007617	Homer1	43.77	44.62	42.84	42.88	47.12	44.49	36.2	44.28	44.39	46.35	44.246	43.142
ENSMUSG00000007646	Rad51c	13.62	15.18	13.53	13.96	15.34	13.6	8.48	12.95	15.55	11.46	14.326	12.408
ENSMUSG00000007653	Gabrb2	2.07	2.35	1.99	2.78	2.53	2.58	2.18	2.42	1.77	2.8	2.344	2.35
ENSMUSG00000007655	Cav1	142.88	132.43	139.98	138.88	117.46	121.78	108.27	112.69	110.63	136.5	134.326	117.974
ENSMUSG00000007656	Arpp19	161.4	160.53	172.08	163.24	146.89	183.56	135.05	180.95	168.76	183.54	160.828	170.372
ENSMUSG00000007659	Bcl2l1	33.88	38.05	36.34	34.56	35.46	34.55	35.98	41.05	35.4	32.4	35.658	35.876
ENSMUSG00000007670	Khsrp	85.41	103.2	100.3	108.6	103.06	105.13	82.14	95.42	102.04	95.33	100.114	96.012
ENSMUSG00000007682	Dio2	3.1	1.98	2.67	2.29	2.47	2.26	2.45	2.21	2.47	2.47	2.502	2.372
ENSMUSG00000007721	Ccdc124	45.4	38.44	37.38	39.61	39.21	42.61	39.89	37.26	40.25	38.18	40.008	39.638
ENSMUSG00000007739	Cct4	183.48	216.88	214.64	231.6	218.87	227.43	130.65	217.07	221.99	224.31	213.094	204.29
ENSMUSG00000007777	0610009B22Rik	22.47	27.31	24.85	29.53	27.6	27.46	18.23	24.35	29.22	25.42	26.352	24.936
ENSMUSG00000007783	Cpt1c	7.97	8.96	9.2	10.62	6.97	7.31	7.87	6.7	7.47	9.94	8.744	7.858
ENSMUSG00000007805	Twist2	4.71	5.49	4.37	6.61	1.08	4.42	5.92	3.49	2.23	3.39	4.452	3.89
ENSMUSG00000007812	Zfp655	18.83	19.85	21.5	19.73	22.31	21.31	16.12	19.45	20.96	18.21	20.444	19.21
ENSMUSG00000007815	Rhoa	377.5	331.07	319.44	339.72	329.35	347.08	342.8	317.21	323.06	336.92	339.416	333.414
ENSMUSG00000007817	Zmiz1	46.61	47.14	51.41	50.52	53.27	50.71	67.27	40.34	48.04	42.15	49.79	49.702
ENSMUSG00000007827	Ankrd26	7.14	5.95	6.16	6.82	6.74	6.69	8.25	5.4	5.38	5.72	6.562	6.288
ENSMUSG00000007833	Aldh16a1	16.44	27.89	26.59	27.71	28.72	31.47	11.64	23.86	33.05	28.52	25.47	25.708
ENSMUSG00000007836	Hnrnpa0	122.86	202	203.57	221.09	185.4	202.95	92.83	185.61	192.68	179.95	186.984	170.804
ENSMUSG00000007837	Prrg2	9.22	8.12	7.66	9.01	8.63	9.46	7.12	7.61	8.11	8.54	8.528	8.168
ENSMUSG00000007850	Hnrnph1	465.77	542.39	476.73	573.36	468.9	516.58	454.51	474.04	438.42	516.75	505.43	480.06
ENSMUSG00000007867	Ift43	55.3	51.41	57.56	52.66	50.31	64.63	47.66	60.7	57.22	52.53	53.448	56.548
ENSMUSG00000007872	Id3	63.42	109.96	106.43	121.07	90.48	116.79	46.13	94.31	97.78	95.81	98.272	90.164
ENSMUSG00000007877	Tcap	61.69	57.17	62.06	57.51	77.35	71.41	35.73	58.28	75.08	71.46	63.156	62.392
ENSMUSG00000007880	Arid1a	49.19	67.11	64.45	68.26	70.02	58.63	78.97	53.33	59.39	53.08	63.806	60.68
ENSMUSG00000007888	Crlf1	2.46	1.36	0.57	3.24	0.94	1.01	2.02	0.56	0.82	0.34	1.714	0.95
ENSMUSG00000007891	Ctsd	224.14	250.92	261.85	260.28	262.05	285.96	167.2	237.13	261.45	263.97	251.848	243.142
ENSMUSG00000007892	Rplp1	1073.47	1238.73	1279.64	1302.7	1203.81	1335.22	942.3	1281.31	1323.62	1289	1219.67	1234.29
ENSMUSG00000007907	Cabs1	0	0	0	0	0	0	0	0	0	0	0	0
ENSMUSG00000007908	Hmgcll1	2.51	2.08	1.67	1.56	1.17	2.96	1.17	1.88	2.06	2.1	1.798	2.034
ENSMUSG00000007944	Ttc9b	0	0.08	0.04	0.11	0	0.12	0	0.04	0.07	0.04	0.046	0.054
ENSMUSG00000007946	Phox2a	0.67	0.73	0.92	1.77	0	0.46	1.45	0.28	0.09	0.59	0.818	0.574
ENSMUSG00000007950	Abhd8	12.68	16.02	18.59	19.23	17.59	20.24	7.77	16.33	19.11	16.55	16.822	16
ENSMUSG00000007987	Ift22	18.92	18.59	21.31	20.5	19.46	22.44	15.46	19.22	23.78	18.62	19.756	19.904
ENSMUSG00000007989	Fzd3	9.56	11.57	11.79	13.45	11.31	12.31	11.72	9.56	10.92	9.57	11.536	10.816
ENSMUSG00000008028	1700008O03Rik	0.77	0.38	0.42	0.32	0.5	0.45	0.73	0.58	0.08	0	0.478	0.368
ENSMUSG00000008035	Mid1ip1	14.39	20.18	19.37	21.31	15.81	24.79	13.88	18.36	16.52	18.18	18.212	18.346
ENSMUSG00000008036	Ap2s1	95.37	111.13	110.44	115.65	100.45	116.38	73.46	103.8	117.68	104.62	106.608	103.188
ENSMUSG00000008090	Fgfrl1	27.04	33.86	30.91	33.89	31.81	36.02	22.46	29.72	32.65	31.54	31.502	30.478
ENSMUSG00000008129	4930432K21Rik	0.7	0.53	0.8	0.67	1.48	1.55	0.25	0.86	0.49	0.53	0.836	0.736
ENSMUSG00000008136	Fhl2	102.13	124.91	137.67	118.55	134.38	141.39	71.47	119.76	136.07	144.4	123.528	122.618
ENSMUSG00000008140	Emc10	56.08	60.7	68.98	59.45	60.09	61.43	52.66	51.39	58.01	56.52	61.06	56.002
ENSMUSG00000008153	Clstn3	1.57	3.65	1.51	1.76	1.21	1.97	1.58	1.6	1.47	2	1.94	1.724
ENSMUSG00000008167	Fbxw9	7.34	11.34	12.23	11.77	10.52	10.25	6.17	10.56	10.59	11.4	10.64	9.794
ENSMUSG00000008193	Spib	0	0	0.12	0.32	0	0	0	0.06	0.1	0.06	0.088	0.044
ENSMUSG00000008200	Fnbp4	53.17	59.63	51.55	57.21	58	48.88	60.08	52.2	49.27	54.68	55.912	53.022
ENSMUSG00000008206	Cers4	25.2	27.97	32.9	30.36	31.06	33.7	19.66	24.91	32.86	32.81	29.498	28.788
ENSMUSG00000008226	Scrn3	10.75	11.35	13	12.23	11.47	14.44	10.44	11.24	12.23	14.51	11.76	12.572
ENSMUSG00000008301	Phax	43.29	37.14	42.87	43.11	35.96	39.43	37.73	37.3	37.69	37.98	40.474	38.026
ENSMUSG00000008305	Tle1	16.66	15.04	21.17	19.85	13.47	16.98	20.51	13.77	11.16	13.26	17.238	15.136
ENSMUSG00000008307	1700109H08Rik	3.58	1.94	2.9	2.37	4.84	4	3.13	2.58	2.36	3.72	3.126	3.158
ENSMUSG00000008318	Relt	1.51	1.95	2.01	2.58	2.12	1.91	0.76	2.47	2.06	2.45	2.034	1.93
ENSMUSG00000008333	Snrpb2	73.73	73.77	68.92	80.4	66.87	75.42	59.96	66.6	63.62	77.04	72.738	68.528
ENSMUSG00000008348	Ubc	296.04	441.81	424.75	442.34	400.84	440.04	220.22	376.49	405.36	386.34	401.156	365.69
ENSMUSG00000008373	Prpf31	47.76	51.57	49.75	53.64	48.41	51.82	38.83	45.59	48.72	49.1	50.226	46.812
ENSMUSG00000008384	Sertad1	11.81	14.24	15.57	14.53	13.9	14.56	8.75	14.07	15.36	12.39	14.01	13.026
ENSMUSG00000008393	Carhsp1	48.59	58.05	59.91	59.83	61.09	68.5	34.7	60.4	66.29	60.45	57.494	58.068
ENSMUSG00000008398	Elk3	57.76	61.16	67.18	62.23	63.67	70.1	56.4	61.44	61.93	68.78	62.4	63.73
ENSMUSG00000008429	Herpud2	25.74	26.09	24.95	25.9	22.44	28.36	23.42	23.99	24.1	27.55	25.024	25.484
ENSMUSG00000008435	Rdh13	14.86	20.78	20.65	19.79	22.07	20.77	8.67	20.29	22.99	19.31	19.63	18.406
ENSMUSG00000008438	Adam21	0	0.11	0.06	0.04	0.16	0.08	0.03	0.03	0.02	0.06	0.074	0.044
ENSMUSG00000008450	Nutf2	60.74	61.42	53.24	65.76	40.5	69.01	51.83	63.15	48.4	54.28	56.332	57.334
ENSMUSG00000008461	Fut1	0	0	0	0.1	0	0.11	0	0.03	0	0	0.02	0.028
ENSMUSG00000008475	Arpc5	113.79	125.43	126.61	133.09	129.21	141.16	95.28	131.22	128.16	127.01	125.626	124.566
ENSMUSG00000008482	Rnf151	0	0.14	0.16	0	0	0.11	0	0	0	0.07	0.06	0.036
ENSMUSG00000008489	Elavl2	1.88	2.96	2.87	3.72	2.57	2	3.36	2.49	1.31	2.29	2.8	2.29
ENSMUSG00000008496	Pou2f2	0.68	0.46	0.67	0.86	0.47	0.64	0.78	0.42	0.37	0.29	0.628	0.5
ENSMUSG00000008540	Mgst1	52.13	66.04	61.02	57.12	54.43	62.52	37.57	59.02	61.59	60.36	58.148	56.212
ENSMUSG00000008575	Nfib	88.46	96.96	101.03	107.25	98.83	89.12	119.75	82.64	82.06	86.17	98.506	91.948
ENSMUSG00000008590	Htr3b	0.07	0.14	0.23	0.23	0	0	0.04	0.07	0	0	0.134	0.022
ENSMUSG00000008601	Rab25	0.93	0.95	0.39	0.86	0.28	0.14	0.78	0.11	0.62	0.37	0.682	0.404
ENSMUSG00000008604	Ubqln4	55.29	54.85	55.08	57.93	54.58	54.41	44.25	50.9	52.79	50.11	55.546	50.492
ENSMUSG00000008658	Rbfox1	2.44	2.6	3	2.3	2.28	2.42	2.31	1.83	1.68	2.35	2.524	2.118
ENSMUSG00000008668	Rps18	861.57	1170.53	1140.65	1275.47	1087.6	1264.51	654.55	1139.91	1194.35	1187.46	1107.16	1088.16
ENSMUSG00000008682	Rpl10	206.58	207.44	244.16	260.99	207.91	243.87	200.55	309.49	303.67	266.03	225.416	264.722
ENSMUSG00000008683	Rps15a	571.06	842.26	868.46	971	808.75	980.23	451.87	1040.73	988.38	1038.4	812.306	899.922
ENSMUSG00000008690	Ncaph2	56.88	93.28	79.96	88.91	90.22	92.47	42.73	77.21	91.51	89.82	81.85	78.748
ENSMUSG00000008730	Hipk1	40.7	48.1	48.52	42.01	45.4	42.04	54.46	46.52	44.58	42.19	44.946	45.958
ENSMUSG00000008734	Gprc5b	15.1	14.14	12.32	15.82	13.82	14.51	11.47	12.3	10.99	12.7	14.24	12.394
ENSMUSG00000008763	Man1a2	79.72	58.72	55.42	68.77	66.89	55.95	93.93	66.27	60.32	61.1	65.904	67.514
ENSMUSG00000008789	Ceacam5	0	0	0	0	0	0	0	0	0	0	0	0
ENSMUSG00000008813	Tppp2	0	0	0.16	0	0	0	0	0	0	0	0.032	0
ENSMUSG00000008822	Acyp1	29.3	32.07	33.76	35.93	30.24	33.41	21.56	33.32	34.4	34.09	32.26	31.356
ENSMUSG00000008843	Cldn13	0.26	1.61	1.43	0.44	0.57	0.36	0.18	2.73	0.49	0.92	0.862	0.936
ENSMUSG00000008845	Cd163	0.02	0.07	0.03	0.09	0.04	0	0	0.03	0	0.03	0.05	0.012
ENSMUSG00000008855	Hdac5	42.69	58.35	61.91	62.64	63.21	62.58	32.05	56.8	70.84	63.34	57.76	57.122
ENSMUSG00000008859	Rala	63.58	55.52	53.25	59.97	56.58	62.87	55.15	55.43	55.52	58.48	57.78	57.49
ENSMUSG00000008874	Clec3a	0	0	0	0	0	0	0.17	0	0	0	0	0.034
ENSMUSG00000008892	Vdac3	197.59	272.03	266.99	271.12	270.6	273.58	147.83	273.25	281.82	274.64	255.666	250.224
ENSMUSG00000008932	Slc1a7	0	0.05	0.03	0	0	0	0.05	0	0	0	0.016	0.01
ENSMUSG00000008958	Vps72	66.83	69.94	65.8	72.43	64.08	66.61	47.37	61.49	63.07	62.9	67.816	60.288
ENSMUSG00000008976	Gabpa	84.08	62.68	56.45	56.41	55.29	85.27	137.16	75.15	80.9	79.64	62.982	91.624
ENSMUSG00000008999	Bmp7	67.24	59.28	62.61	55.6	66.81	68.47	67.54	64.57	68.95	59.86	62.308	65.878
ENSMUSG00000009013	Dynll1	687.47	580.59	542	596.37	582.37	620.57	705.66	562.83	582.51	552.23	597.76	604.76
ENSMUSG00000009030	Pdcl	44.54	40.76	36.05	41.41	34.29	36.99	36.27	40.87	40.15	36.35	39.41	38.126
ENSMUSG00000009035	Tmem184b	48.48	46	47.93	49.8	44.24	47.82	43.28	42.19	47.13	45.09	47.29	45.102
ENSMUSG00000009047	Gm5965	0	0	0	0	0	0	0	0	0	0	0	0
ENSMUSG00000009070	Rsph14	0	0	0	0	0	0.17	0	0	0	0	0	0.034
ENSMUSG00000009073	Nf2	50.9	54.6	59.15	69.1	62.47	58.35	47.95	57.39	60.8	61.64	59.244	57.226
ENSMUSG00000009075	Cabp7	0	0	0	0.04	0	0	0.03	0.03	0	0	0.008	0.012
ENSMUSG00000009076	Zmat5	14.37	19.18	18.61	16.54	20.24	23.01	9.14	19.55	23.2	19.04	17.788	18.788
ENSMUSG00000009079	Ewsr1	360.66	381.69	357.1	397.37	341.65	375.57	301.95	346.16	344	400.86	367.694	353.708
ENSMUSG00000009090	Ap1b1	34.52	48.11	38.13	43.23	38.85	43.8	30.26	38.23	39.43	37.82	40.568	37.908
ENSMUSG00000009092	Derl3	2.03	1.02	0.49	1.2	0.36	0.28	0.76	0.62	1.22	1.19	1.02	0.814
ENSMUSG00000009093	Gstt4	0	0	0	0.13	0	0	0	0	0	0	0.026	0
ENSMUSG00000009097	Tbx1	1.41	2.44	1.25	2.55	0.13	1.59	2.05	0.36	0.25	0.64	1.556	0.978
ENSMUSG00000009108	Gnat2	0.32	0.15	1.11	0.21	0.83	0.88	0.48	1.16	0.53	0.96	0.524	0.802
ENSMUSG00000009112	Bcl2l13	18.4	25.42	22.16	23.46	21.49	22.26	14.09	21.77	22.21	22.11	22.186	20.488
ENSMUSG00000009114	2610028H24Rik	0	0	0	0	0	0.08	0	0.06	0	0	0	0.028
ENSMUSG00000009115	Spatc1l	0	0.16	0	0	0	0	0	0.07	0	0.08	0.032	0.03
ENSMUSG00000009145	Dqx1	0.27	0.35	0.11	0.61	0.39	0.52	0.3	0.47	0.4	0.6	0.346	0.458
ENSMUSG00000009185	Ccl8	0	0	0	0	0	0	0	0	0	0	0	0
ENSMUSG00000009207	Lnpk1	18.54	19.05	21.86	22.62	23.88	21.8	19.02	20.97	21.5	21.95	21.19	21.048
ENSMUSG00000009210	Prr29	0.17	0.15	0.17	0.16	0	0.24	0.34	0.21	0.13	0.16	0.13	0.216
ENSMUSG00000009214	Tmem8c	0.53	0.12	0.08	0.17	0	0.18	0.31	0	0.06	0.15	0.18	0.14
ENSMUSG00000009216	Fam163b	0.86	0.67	0.34	0.45	0.39	0.57	0.73	0.58	0.53	0.67	0.542	0.616
ENSMUSG00000009246	Trpm5	3.84	5.56	4.07	6.11	2.48	5.52	3.73	2.58	2	4.19	4.412	3.604
ENSMUSG00000009248	Ascl2	0.06	0	0.12	0.28	0.07	0.16	0.11	0.12	0.09	0.22	0.106	0.14
ENSMUSG00000009281	Rarres2	16.67	24.32	21.32	22.59	20.94	23.53	14.63	20.25	19.68	22.97	21.168	20.212
ENSMUSG00000009291	Pttg1ip	57.64	72.75	69.47	74.01	71.51	78.12	48.45	67.85	66.18	72.43	69.076	66.606
ENSMUSG00000009292	Trpm2	0.04	0.06	0.25	0.18	0.06	0.04	0.04	0.04	0.11	0.03	0.118	0.052
ENSMUSG00000009293	Ube2g2	36.27	38.07	40.93	38.65	47.38	46.16	28.38	38.96	41.87	39.85	40.26	39.044
ENSMUSG00000009350	Mpo	0.4	0.57	0.78	1.07	0.39	1.04	0.3	0.8	0.69	1.03	0.642	0.772
ENSMUSG00000009356	Lpo	0	0.06	0	0.04	0.04	0	0	0	0.02	0	0.028	0.004
ENSMUSG00000009376	Met	4.98	3.99	4.3	4.45	4.43	4.44	4.65	3.09	4.75	3.99	4.43	4.184
ENSMUSG00000009378	Slc16a12	17.8	21.1	22.78	19.51	22.57	27.32	15.22	26.78	25.6	27.84	20.752	24.552
ENSMUSG00000009394	Syn2	1.5	1.24	1.75	1.49	0.8	1.24	1.55	1.05	1.8	1.51	1.356	1.43
ENSMUSG00000009406	Elk1	13.64	14.83	15.08	16.23	15.34	15.68	12.51	13.06	14.6	14.6	15.024	14.09
ENSMUSG00000009418	Nav1	39.05	47.79	53.17	49.9	62.96	48.4	53.93	41.32	47.48	44.98	50.574	47.222
ENSMUSG00000009470	Tnpo1	64.02	74.09	69.97	81.91	74.51	67.64	60.35	68.98	71.46	66.78	72.9	67.042
ENSMUSG00000009471	Myod1	0.43	0.27	0.1	0.24	0.06	0	0.1	0.05	0.08	0.14	0.22	0.074
ENSMUSG00000009487	Otog	0	0	0.03	0.05	0	0	0.03	0	0.01	0.01	0.016	0.01
ENSMUSG00000009535	Rnmt	16.98	25.64	23.46	25.08	26.44	26.39	16.16	28.31	24.15	24.01	23.52	23.804
ENSMUSG00000009545	Kcnq1	7.5	8.19	8.98	10.09	9.11	9.58	6.29	10.49	9.91	9.08	8.774	9.07
ENSMUSG00000009549	Srp14	89.05	104.57	118.51	118.01	106.08	127.38	89.91	119.48	120.19	113.73	107.244	114.138
ENSMUSG00000009551	6330409D20Rik	0	0.15	0.08	0.1	0.11	0.18	0.17	0.08	0.11	0.08	0.088	0.124
ENSMUSG00000009555	Cdk9	57.45	61.58	60.02	61.15	59.43	65.13	54.11	62.2	62.71	58.93	59.926	60.616
ENSMUSG00000009563	Tor2a	14.66	22.84	20.64	20.91	18.69	20.79	11.08	17.25	18.28	19.58	19.548	17.396
ENSMUSG00000009566	Fpgs	10.86	10.76	14.25	13.72	14.07	15.01	7.06	11.41	13.78	13.58	12.732	12.168
ENSMUSG00000009569	Mkl2	14.01	15.38	15.93	15.53	14.06	15.55	19.58	13.1	13.65	13.73	14.982	15.122
ENSMUSG00000009575	Cbx5	191.36	199.98	192.92	204.5	200.69	204.04	208.71	194.4	190.29	189.96	197.89	197.48
ENSMUSG00000009580	Odam	0	0	0	0	0	0	0	0	0	0	0	0
ENSMUSG00000009585	Apobec3	8.97	8.86	7.75	16.19	8.55	10.37	8.71	6.77	8.98	8.25	10.064	8.616
ENSMUSG00000009588	St6galnac1	0	0	0	0	0	0	0.04	0	0	0	0	0.008
ENSMUSG00000009596	Taf7l	0.05	0	0.08	0	0	0	0.05	0	0	0	0.026	0.01
ENSMUSG00000009614	Sardh	13.6	18.04	20.6	20.37	16.02	19.09	16.1	15.68	15.49	14.03	17.726	16.078
ENSMUSG00000009621	Vav2	6.77	9.99	9.03	9.19	7.25	7.99	5.37	8.35	8.3	8.21	8.446	7.644
ENSMUSG00000009628	Tex15	1.3	1.52	1.43	2.18	0.73	1.49	1.68	1.22	1.17	1.19	1.432	1.35
ENSMUSG00000009630	Ppp2cb	81.84	92.75	94.94	103.34	93.52	97.17	64.45	87.81	93.42	90.56	93.278	86.682
ENSMUSG00000009633	G0s2	14.6	18.49	16.88	13.21	15.27	16.43	12.4	12.72	16.22	14.04	15.69	14.362
ENSMUSG00000009640	Dmap1	19.44	26.73	27.54	26.75	25.65	25.14	15.92	24.85	27.16	26.37	25.222	23.888
ENSMUSG00000009646	Pla2g12b	0.35	0.47	0.36	0.89	0.22	0.65	0.48	0.48	0.38	0.46	0.458	0.49
ENSMUSG00000009647	Mcu	23.7	24.31	23.96	19.14	20.72	22.55	17.3	20.83	21.32	22.21	22.366	20.842
ENSMUSG00000009654	Oit3	4.27	3.88	3.58	3.66	5.07	4.2	2.94	4.46	3.97	4.68	4.092	4.05
ENSMUSG00000009670	Tex11	0.07	0.55	0.22	0.03	0.18	0.56	0.33	0.36	0.13	0.42	0.21	0.36
ENSMUSG00000009681	Bcr	12.82	15.16	14.74	16.58	15.08	15.42	12.19	13.5	15.09	12.76	14.876	13.792
ENSMUSG00000009687	Fxyd5	40.24	27.24	26.61	30.13	30.5	33.88	46.97	27.45	28.02	33.61	30.944	33.986
ENSMUSG00000009731	Kcnd1	1.39	1.89	1.27	1.44	0.93	1.04	1.55	0.82	1.65	1.25	1.384	1.262
ENSMUSG00000009733	Tfcp2	12.75	14.92	14.04	12.95	12.02	12.52	10.13	10.4	12.58	11.12	13.336	11.35
ENSMUSG00000009734	Pou6f2	0.67	0.83	0.79	0.39	0.53	0.74	0.73	0.81	0.44	0.5	0.642	0.644
ENSMUSG00000009739	Pou6f1	8.29	10.09	9.03	9.99	9.42	8.69	7.66	8.76	10	8.61	9.364	8.744
ENSMUSG00000009741	Ubp1	51.48	46.47	44.41	49.39	45.4	45.14	44.82	39.98	38.94	42.09	47.43	42.194
ENSMUSG00000009772	Nuak2	1.24	1.48	1.78	1.74	1.5	1.76	0.83	0.82	1.7	1.46	1.548	1.314
ENSMUSG00000009828	Ick	22.87	20.88	19.65	21.86	20.25	21.22	22.77	17.71	18.71	18.6	21.102	19.802
ENSMUSG00000009863	Sdhb	210.38	255.88	278.54	255.88	280.36	278.61	144.76	264.47	294.7	274.45	256.208	251.398
ENSMUSG00000009876	Cox4i2	7.99	8.58	7.05	8.48	7.59	9.76	6.83	8.43	7.81	9.21	7.938	8.408
ENSMUSG00000009894	Snap47	44.69	47.58	49.92	47.24	47.4	52.58	34.48	48.39	48.44	46.07	47.366	45.992
ENSMUSG00000009900	Wnt3a	0	0	0	0.04	0	0	0	0	0	0	0.008	0
ENSMUSG00000009905	Kdsr	5.99	6.44	6.65	6.74	6.48	6.8	4.75	6.16	7.09	6.44	6.46	6.248
ENSMUSG00000009907	Vps4b	55.06	58.19	55.75	55.87	60.16	56.19	46.29	54.76	55.43	61.37	57.006	54.808
ENSMUSG00000009927	Rps25	661.87	756.17	755.46	801.05	716.04	777.89	461.74	808.11	768.94	795.07	738.118	722.35
ENSMUSG00000009941	Nxf2	0.39	0.28	0.51	0.25	0.58	0.37	0.27	0.35	0.34	0.22	0.402	0.31
ENSMUSG00000009995	Taz	26.54	38.04	35.12	43.64	33.76	35.03	18.22	31.81	33.59	37.92	35.42	31.314
ENSMUSG00000010021	Kif19a	0.71	0.54	0.72	0.7	0.1	0.67	0.3	0.32	0.35	0.42	0.554	0.412
ENSMUSG00000010025	Aldh3a2	24.57	30.55	30.94	35.79	32.65	34.37	22.09	28.65	31.83	35.91	30.9	30.57
ENSMUSG00000010044	Zmynd10	0.13	0.6	0.4	0.24	0	0.26	0.19	0.16	0.47	0	0.274	0.216
ENSMUSG00000010045	Tmem115	14.17	21.53	19.03	23.35	19.71	21.09	9.12	19	20.73	18.83	19.558	17.754
ENSMUSG00000010047	Hyal2	57.08	50.34	57.2	49.43	47.48	57.02	42.71	55.08	50.13	54.27	52.306	51.842
ENSMUSG00000010048	Ifrd2	28.96	28.21	29.07	32.67	27.29	32.8	26.72	34.02	35.86	32.99	29.24	32.478
ENSMUSG00000010051	Hyal1	4.02	5.2	3.99	5.4	3.8	4.82	3.73	3.81	3.04	4.41	4.482	3.962
ENSMUSG00000010054	Tusc2	24.85	25.97	26.77	24.3	25.15	25.44	23.91	25.24	25	25.02	25.408	24.922
ENSMUSG00000010057	Nprl2	10.82	16.86	13.6	15.24	13.52	15.05	10.24	13.06	15.48	13.25	14.008	13.416
ENSMUSG00000010064	Slc38a3	2.46	1.46	3.32	2.93	2.71	3.17	2.8	3.92	4.21	3.47	2.576	3.514
ENSMUSG00000010066	Cacna2d2	46.44	56.08	61.15	56.18	41.91	62.85	51.33	56.12	54.07	53.77	52.352	55.628
ENSMUSG00000010067	Rassf1	24.29	30.09	26.76	31.36	33.32	33.82	16.42	27.75	30.81	30.47	29.164	27.854
ENSMUSG00000010080	Epn3	7.28	11.65	10.18	11.18	10.96	8.91	4.61	8.09	8.79	9.34	10.25	7.948
ENSMUSG00000010086	Rnf112	0.36	1.52	0.63	1.24	0.41	0.63	0.77	0.69	0.74	0.58	0.832	0.682
ENSMUSG00000010095	Slc3a2	49.34	61.69	56.71	56.58	60.94	59.66	42.76	62.36	57.43	57.65	57.052	55.972
ENSMUSG00000010097	Nxf1	152.83	117.08	118.48	134.89	126.82	128.93	142.26	109.16	128.28	134.54	130.02	128.634
ENSMUSG00000010110	Stx5a	56.5	71.4	60.34	69.88	59.4	59.55	43.09	57.95	57.17	60.89	63.504	55.73
ENSMUSG00000010122	Slc47a1	17.13	18.03	19.29	18.03	21.28	18.27	10.67	16.29	19.35	18.93	18.752	16.702
ENSMUSG00000010136	Pifo	0	0	0	0	0	0	0	0.21	0.08	0	0	0.058
ENSMUSG00000010142	Tnfrsf13b	1.24	1.55	1.41	1.31	1.3	1.19	0.89	1.52	1.34	0.84	1.362	1.156
ENSMUSG00000010154	Spire2	0.99	1.35	0.78	1.01	0.92	1.41	0.92	1.01	1.37	1.08	1.01	1.158
ENSMUSG00000010175	Prox1	29.55	30.5	31.84	28.95	33.5	31.21	31.68	27.94	31.82	31	30.868	30.73
ENSMUSG00000010205	Raver1	57.39	53.99	56.01	58.5	51.44	54.95	57.13	44.85	51.42	46.74	55.466	51.018
ENSMUSG00000010277	2610507B11Rik	74.52	78.91	87.86	84.75	92.34	89.1	61.8	82.92	88.1	82.12	83.676	80.808
ENSMUSG00000010290	AI597479	15.12	18.41	18.72	20.08	18.47	19.66	12.46	17.74	19.82	18.43	18.16	17.622
ENSMUSG00000010307	Tmem86a	9.6	11.76	13.14	12.11	9.62	15.17	7.02	10.64	10.54	12.64	11.246	11.202
ENSMUSG00000010311	Optc	0.83	0.86	0.86	0.47	0.37	0.75	1.78	0.69	0.64	0.46	0.678	0.864
ENSMUSG00000010342	Tex14	0.16	0.07	0.65	0.21	0.02	0.45	0.3	0.17	0.64	0.85	0.222	0.482
ENSMUSG00000010358	Ifi35	4.82	4.66	5.32	5.87	4.7	7.49	2.04	6.57	6.57	5.64	5.074	5.662
ENSMUSG00000010362	Rdm1	17.67	17.87	22.93	20.68	14.92	18.13	10.12	14.84	17.98	18.13	18.814	15.84
ENSMUSG00000010376	Nedd8	224.47	206.7	229.52	229.53	206	252.46	214.03	215.04	233.98	232.33	219.244	229.568
ENSMUSG00000010392	Gosr1	31.48	27.58	21.02	22.19	20.75	30.83	41.03	19.72	19.51	19.57	24.604	26.132
ENSMUSG00000010406	Mrpl52	99.27	93.47	106.6	93.98	98.27	104.33	85.92	95.43	107.07	98.46	98.318	98.242
ENSMUSG00000010435	Spaca7	0	0	0	0	0	0	0	0	0	0	0	0
ENSMUSG00000010453	Kansl3	32.92	42.7	43.83	43.36	43.16	45.72	27.2	39.1	43.54	40.98	41.194	39.308
ENSMUSG00000010461	Eya4	3.93	3.78	4.33	5	2.33	3.48	4.68	2.66	1.8	2.17	3.874	2.958
ENSMUSG00000010476	Ebf3	9.27	6.01	8.29	14.11	4.46	9.63	13.56	4.23	3.21	4.78	8.428	7.082
ENSMUSG00000010492	Uckl1os	0.04	0.08	0.12	0.06	0.15	0.16	0.4	0	0.26	0.23	0.09	0.21
ENSMUSG00000010505	Myt1	0.14	0.33	0.93	0.6	0.39	0.62	0.14	0.42	0	0.44	0.478	0.324
ENSMUSG00000010517	Faf1	30.14	28.15	30.21	30.31	31.38	29.9	25.27	27.84	29.32	30.94	30.038	28.654
ENSMUSG00000010529	Gm266	2.03	2.25	1.63	3.62	0.69	2.07	2.38	1.84	1.47	1.03	2.044	1.758
ENSMUSG00000010538	Tsacc	6.56	6.18	7.04	3.24	4.1	7.38	4.7	5.81	4.7	5.33	5.424	5.584
ENSMUSG00000010554	Mettl16	17.53	18.75	20.99	23.9	21.48	21.79	14.94	19.83	20.86	22.19	20.53	19.922
ENSMUSG00000010592	Dazl	0.24	0.11	0.34	0.26	0.08	0.37	0.09	0.27	0.12	0.15	0.206	0.2
ENSMUSG00000010601	Apol7a	0.12	0.59	0.08	0.4	0	0.11	0.08	0	0	0.08	0.238	0.054
ENSMUSG00000010607	Pigyl	11.99	18.31	17.81	18.88	15.91	19.6	9.72	15.68	17.22	16.92	16.58	15.828
ENSMUSG00000010608	Rbm25	113.27	108.08	100.53	109.61	103.6	98.52	146.17	95.42	96.2	108.67	107.018	108.996
ENSMUSG00000010609	Psen2	12.99	13.39	11.39	11.81	8.67	12.4	6.82	9.3	12.26	9.66	11.65	10.088
ENSMUSG00000010651	Acaa1b	0.22	0.15	0.17	0.6	0	0.6	0	0.08	0.18	0.29	0.228	0.23
ENSMUSG00000010660	Plcd1	9.4	11.74	10.74	13.27	9.97	10.99	7.57	9.32	10.28	10.98	11.024	9.828
ENSMUSG00000010663	Fads1	48.08	52.55	51.08	56.52	44.6	53.29	46.42	45.54	42.89	45.13	50.566	46.654
ENSMUSG00000010721	Lmbr1	10.73	12.14	13.77	15.56	14.62	15.3	6.91	13.8	13.61	11.52	13.364	12.228
ENSMUSG00000010751	Tnfrsf22	4.99	3.48	4.54	3.61	3.29	2.74	4.61	3.02	2.93	2.67	3.982	3.194
ENSMUSG00000010755	Cars	22.41	20.97	18.86	21.57	24.21	25.17	18.73	23.17	19.02	26.71	21.604	22.56
ENSMUSG00000010760	Phlda2	0.63	0.53	0.29	0.79	0.37	0.86	0.38	0.38	0.72	0.73	0.522	0.614
ENSMUSG00000010796	Asz1	0.05	0	0	0.26	0	0.19	0	0.14	0.11	0	0.062	0.088
ENSMUSG00000010797	Wnt2	3.3	4.92	3.57	8.41	2.27	4.33	3.01	4.73	3.14	4.56	4.494	3.954
ENSMUSG00000010803	Gabra1	1.25	1.76	1.88	2.11	1.31	1.19	0.84	1.62	1.21	0.71	1.662	1.114
ENSMUSG00000010825	Grid2ip	0.3	0.33	0.18	0.35	1.46	0.36	0.27	0.31	0.41	0.32	0.524	0.334
ENSMUSG00000010830	Kdelr3	32.38	39.44	35.98	39.86	30.94	40.85	35.11	35.99	35.77	38.88	35.72	37.32
ENSMUSG00000010841	1700006E09Rik	0	0	0	0	0	0	0	0	0	0	0	0
ENSMUSG00000010911	Apip	31.55	33.35	35.52	42.63	35.29	40.73	31.76	40.87	37.08	35.51	35.668	37.19
ENSMUSG00000010914	Pdhx	44.64	45.63	42.07	36.23	41.83	41.46	39.93	42.14	45.28	40.57	42.08	41.876
ENSMUSG00000010936	Vac14	18.49	17.18	17.73	18.43	17.52	16.65	15.81	16.11	17.88	15.52	17.87	16.394
ENSMUSG00000011008	Mcoln2	0.15	0.13	0.15	0.49	0.14	0.29	0.18	0.45	0.2	0.49	0.212	0.322
ENSMUSG00000011034	Slc5a1	0	0	0.02	0.03	0	0	0.02	0	0	0	0.01	0.004
ENSMUSG00000011052	1700049J03Rik	0	0	0	0	0	0	0	0	0	0	0	0
ENSMUSG00000011096	Akt1s1	64.78	75.01	67.27	66.04	66.1	74.12	49.86	61.15	68.8	64.11	67.84	63.608
ENSMUSG00000011114	Tbrg1	100.56	112.6	107.4	107.72	103.14	113.03	82.39	105.86	103.67	103.7	106.284	101.73
ENSMUSG00000011118	Panx3	0.04	0.07	0	0	0.09	0	0.04	0.04	0.03	0	0.04	0.022
ENSMUSG00000011148	Adssl1	37.36	45.54	44.65	43.58	48.18	41.93	22.58	40.48	42.88	43.35	43.862	38.244
ENSMUSG00000011154	Cfap161	3.73	3.3	2.88	2.23	3.39	1.92	2.21	2.82	2.88	1.72	3.106	2.31
ENSMUSG00000011158	Brf1	16.54	20.9	22.47	20.97	19.58	21.16	11.78	18.35	18.74	19.62	20.092	17.93
ENSMUSG00000011171	Vipr2	1.24	1.02	1.15	1.81	0.92	1.25	1.98	0.84	1.16	0.93	1.228	1.232
ENSMUSG00000011179	Odc1	120.84	127.07	137.12	136.33	134.04	139.53	106.56	132.99	127.9	125.21	131.08	126.438
ENSMUSG00000011254	Thg1l	16.98	15.7	16.19	18.44	14.98	12.6	20.6	13.36	13.74	13.56	16.458	14.772
ENSMUSG00000011256	Adam19	56.04	62.51	67.42	65.32	68.04	74.24	59.5	61.74	68.41	59.73	63.866	64.724
ENSMUSG00000011257	Pabpc4	158.52	171.84	179.83	180.69	184.08	181.61	126.05	169.49	173.72	182.67	174.992	166.708
ENSMUSG00000011263	Exoc3l2	2.98	3.24	4.54	3.68	3.23	4.16	2.26	3.41	4.83	4.63	3.534	3.858
ENSMUSG00000011267	Zfp296	0.24	0.22	0.36	0.07	0.46	0.65	0.18	0.3	0.1	0.46	0.27	0.338
ENSMUSG00000011305	Plin5	0.04	0.17	0.05	0	0	0.12	0.05	0.05	0.11	0.04	0.052	0.074
ENSMUSG00000011306	Sugp1	21.58	23.58	24.21	25.69	24.71	25.99	21.08	22.78	22.98	25.01	23.954	23.568
ENSMUSG00000011349	Dmrtc2	0.06	0	0.06	0	0	0	0	0	0	0	0.024	0
ENSMUSG00000011350	Gm5893	0	0	0	0	0	0	0	0	0	0	0	0
ENSMUSG00000011382	Dhdh	4.97	4.16	4.65	5.16	4	4.53	5.75	3.89	4.29	4.29	4.588	4.55
ENSMUSG00000011427	Zfp790	8.66	9.19	10.94	12.03	10.98	13.34	7.96	10.5	10.51	12.47	10.36	10.956
ENSMUSG00000011463	Cpb1	0.03	0.37	0.17	0.43	0	0	0.2	0.03	0	0.16	0.2	0.078
ENSMUSG00000011486	Slc25a41	0	0	0	0	0	0	0	0	0	0	0	0
ENSMUSG00000011589	Fsd1	1.28	1.72	1.85	2.01	1.28	2.04	1.41	1.25	1	1.6	1.628	1.46
ENSMUSG00000011632	Pinlyp	0	0	0	0.14	0	0	0	0	0	0	0.028	0
ENSMUSG00000011658	Fuz	7.78	11.2	8.35	10.31	10.74	13.47	5.45	7.07	6.94	9.68	9.676	8.522
ENSMUSG00000011751	Sptbn4	0.17	0.17	0.15	0.28	0.17	0.2	0.12	0.19	0.19	0.2	0.188	0.18
ENSMUSG00000011752	Pgam1	432.98	510.3	517.46	517.1	587.32	534.59	357.52	491.42	560	529.21	513.032	494.548
ENSMUSG00000011831	Evi5	45.41	40.31	42.37	45.31	37.79	44.57	52.27	39.27	37.4	43.24	42.238	43.35
ENSMUSG00000011832	Evi5l	13.35	16.93	14.41	17.43	15.13	19.03	10.18	11.93	16.44	16.23	15.45	14.762
ENSMUSG00000011837	Snapc2	17.66	20.04	28.28	26.11	22.04	21.79	12.15	18.7	24.69	18.97	22.826	19.26
ENSMUSG00000011877	Git1	52.91	50.74	52.87	52.98	51.63	48.73	43.81	46.73	49.51	51.11	52.226	47.978
ENSMUSG00000011884	Gltp	34.17	35.48	29.35	33.38	31.91	34.24	31.66	29.45	30.92	29.09	32.858	31.072
ENSMUSG00000011958	Bnip2	95.07	109.48	114.25	112.17	117.62	122.12	80.31	116.15	119.85	116.31	109.718	110.948
ENSMUSG00000011960	Ccnt1	28.54	34.37	25.09	25.48	27.95	21.96	29.75	20.14	21.67	22.03	28.286	23.11
ENSMUSG00000012017	Scarf2	13.58	18.75	18.11	21.18	13.47	20.14	12.25	14.7	15.74	15.16	17.018	15.598
ENSMUSG00000012042	4930579F01Rik	0	0	0	0.07	0	0	0	0	0	0	0.014	0
ENSMUSG00000012076	Brms1l	23.9	25.57	26.27	25.39	25.04	28.88	23.23	24.37	24.56	27.24	25.234	25.656
ENSMUSG00000012114	Med15	23.38	20.59	21.93	23.34	20.38	22.1	25.81	19.48	21.33	18.56	21.924	21.456
ENSMUSG00000012117	Dhdds	24.84	28.34	31.62	33.34	34.19	33.99	20.86	30.34	30.07	29.63	30.466	28.978
ENSMUSG00000012123	Aim1l	0.22	0.07	0.58	0.51	0.02	0.44	0.15	0.02	0.56	0.22	0.28	0.278
ENSMUSG00000012126	Ubxn11	1.64	1.3	2.73	3.43	0.96	2.26	1.63	1.07	0.75	1.48	2.012	1.438
ENSMUSG00000012187	Mogat1	0	0	0	0	0.31	0	0.08	0	0	0.26	0.062	0.068
ENSMUSG00000012211	Tex22	0	0.24	0	0	0	0	0	0	0	0	0.048	0
ENSMUSG00000012282	Wnt8a	0	0	0	0	0	0	0	0	0	0.05	0	0.01
ENSMUSG00000012296	Tjap1	17.77	22.5	21.7	23.54	22.57	21.75	15.18	18.48	21.29	21.83	21.616	19.706
ENSMUSG00000012350	Ehf	0.28	0.13	0.19	0.27	0.03	0.19	0.43	0.05	0.02	0.07	0.18	0.152
ENSMUSG00000012396	Nanog	0.85	0.75	0.78	0.4	1.11	0.61	0.55	0.64	0.75	0.78	0.778	0.666
ENSMUSG00000012405	Rpl15	558.5	521.34	513.82	587.34	563.52	583.27	596.98	506.36	539.29	553.46	548.904	555.872
ENSMUSG00000012422	Tmem167	18.04	25.27	27.01	27.45	23.26	27.23	16.35	28.32	26.55	26.63	24.206	25.016
ENSMUSG00000012428	Steap4	0.14	0.1	0.2	0.35	0.18	0.11	0.17	0.23	0.16	0.08	0.194	0.15
ENSMUSG00000012429	Mplkip	9.63	11.3	10.09	11.86	9.46	9.83	8.87	8.23	10.06	10.23	10.468	9.444
ENSMUSG00000012443	Kif11	56.85	63.13	63.14	68.05	66.78	63.39	56.38	58.11	62.62	59.71	63.59	60.042
ENSMUSG00000012483	Rpa3	59.21	64.09	62.68	70.79	62.5	69.25	40.92	73.66	64.32	65.37	63.854	62.704
ENSMUSG00000012519	Mlkl	1.26	1.6	1.67	2.51	1.42	2.49	2.02	1.85	2.83	2.53	1.692	2.344
ENSMUSG00000012520	Phox2b	1.11	1.47	1.63	2	0	1.04	1.55	0.53	0.05	0.37	1.242	0.708
ENSMUSG00000012535	Tnpo3	64	64.06	62.19	67.16	61.24	65.76	60.09	58.39	60.24	57.83	63.73	60.462
ENSMUSG00000012609	Ttll5	14.67	12.29	12.88	18.12	15.73	16.56	14.62	16.75	14.18	13.16	14.738	15.054
ENSMUSG00000012640	Zfp715	10.74	12.09	11.6	12.5	11.79	13.51	10.03	11.65	10.77	12.76	11.744	11.744
ENSMUSG00000012705	Retn	0	0	0	0	0	0	0	0.22	0	0	0	0.044
ENSMUSG00000012777	Acpt	0.05	0	0	0	0	0	0	0.06	0	0.05	0.01	0.022
ENSMUSG00000012819	Cdh23	0.09	0.08	0.05	0.11	0.03	0.12	0.19	0.13	0.03	0.06	0.072	0.106
ENSMUSG00000012848	Rps5	633.96	809.21	790.45	865.75	759.65	834.25	484.58	775.14	804.7	770.17	771.804	733.768
ENSMUSG00000012889	Podnl1	0.03	0	0.03	0.07	0	0	0.06	0	0	0	0.026	0.012
ENSMUSG00000013033	Adgrl1	44.46	48.27	39.46	44.35	36.45	45.35	43.19	40.84	36.02	34.15	42.598	39.91
ENSMUSG00000013076	Amotl1	41.1	52.7	48.85	52.27	52.22	50.56	40.74	45	46.78	46.27	49.428	45.87
ENSMUSG00000013083	2200002J24Rik	0	0.32	0.35	0.42	0	0	0	0.34	0.55	0	0.218	0.178
ENSMUSG00000013089	Etv5	18.25	19.09	17.63	24	19.52	18.53	14.54	18.09	17.25	16.57	19.698	16.996
ENSMUSG00000013091	Tmem190	0	0	0	0	0	0	0	0	0	0	0	0
ENSMUSG00000013150	Gfod2	3.98	5.41	5.21	5.29	5.04	4.16	3.15	4.6	5.91	5.39	4.986	4.642
ENSMUSG00000013155	Enkd1	5.96	9.24	7.59	8.5	5.82	8.5	6.62	7.41	8.22	8.26	7.422	7.802
ENSMUSG00000013158	4933405L10Rik	0.17	0.16	0.17	0	0	0.12	0.17	0	0	0.16	0.1	0.09
ENSMUSG00000013160	Atp6v0d1	49.32	61.12	57.14	60.76	57.07	58.81	43.44	51.08	51.71	53.48	57.082	51.704
ENSMUSG00000013236	Ptprs	69.53	91.39	89.4	93.35	80.51	96.26	76.97	76.33	79.02	75.76	84.836	80.868
ENSMUSG00000013275	Slc41a1	9.65	10.32	9.78	10.21	10.01	10.99	7.98	9.24	10.34	10.15	9.994	9.74
ENSMUSG00000013338	Fer1l4	0.03	0	0	0.05	0.06	0	0	0	0	0	0.028	0
ENSMUSG00000013353	4931406B18Rik	0	0	0	0	0	0	0.02	0.02	0	0	0	0.008
ENSMUSG00000013367	Iglon5	2.72	2.79	2.4	3.15	1.11	2.57	3.02	1.27	1.52	1.57	2.434	1.99
ENSMUSG00000013415	Igf2bp1	24.01	39.19	36.79	39.51	39.71	37.69	23.14	39.42	31.77	30.62	35.842	32.528
ENSMUSG00000013418	B4galnt2	0	0	0	0.07	0	0.14	0.05	0	0	0	0.014	0.038
ENSMUSG00000013419	Zfp651	9.71	12.57	11	12.43	11.27	12.36	7.09	10.28	11.12	11.53	11.396	10.476
ENSMUSG00000013465	Nelfb	38.93	40.95	42.92	45.04	41.53	42.42	33.16	45.96	44.61	39.04	41.874	41.038
ENSMUSG00000013483	Card14	0.17	0.25	0.55	0.6	0.4	0.42	0.14	0.56	0.32	0.49	0.394	0.386
ENSMUSG00000013495	Tmem175	13.24	12.81	11.04	15.84	11.91	11.29	9.61	9.72	9.91	9.57	12.968	10.02
ENSMUSG00000013523	Bcas1	0.64	0.75	0.45	0.9	1.14	0.8	0.59	1.18	0.84	0.59	0.776	0.8
ENSMUSG00000013539	Tango2	16.49	22.33	22.32	17.5	23.02	20.07	11.45	18.25	21.71	21.48	20.332	18.592
ENSMUSG00000013562	4833413E03Rik	0	0	0	0	0	0	0	0	0	0	0	0
ENSMUSG00000013584	Aldh1a2	32.59	42.92	34.13	43.47	24.84	37.65	37.22	37.06	29.77	31.23	35.59	34.586
ENSMUSG00000013593	Ndufs2	300.02	326.39	363.65	360.53	382.45	362.09	240.21	331.41	356.08	343.77	346.608	326.712
ENSMUSG00000013611	Snx31	0.11	0.6	0.27	0.29	0.1	0.05	0.33	0.33	0.03	0.07	0.274	0.162
ENSMUSG00000013622	Atraid	44.53	44.37	45.59	45.09	47.69	45.05	33.31	43.65	44.03	41.96	45.454	41.6
ENSMUSG00000013629	Cad	21.8	28.47	36.13	37.49	34.58	30.61	17.49	31.85	26.45	23.34	31.694	25.948
ENSMUSG00000013643	Lypd8	0	0	0	0	0	0	0	0	0	0	0	0
ENSMUSG00000013646	Sh3bp5l	10.78	14.82	16.01	15.31	17.4	17.03	7.47	16.97	15.08	14.38	14.864	14.186
ENSMUSG00000013653	1810065E05Rik	0.1	0.19	0	0	0	0	0	0	0	0	0.058	0
ENSMUSG00000013662	Atad1	60.87	60.92	61.85	62.14	62.88	65.33	49.68	62.39	62.32	62.1	61.732	60.364
ENSMUSG00000013663	Pten	28.84	31.73	31.58	36.57	32.15	32.6	28.04	30.58	31.26	33	32.174	31.096
ENSMUSG00000013668	4933402N03Rik	0	0	0	0	0	0	0	0	0	0	0	0
ENSMUSG00000013698	Pea15a	135.21	131.1	125.35	128.25	136.53	153.83	112.08	128.7	141.51	143.53	131.288	135.93
ENSMUSG00000013701	Timm23	84.25	117.47	119.81	98.33	112.87	144.13	88.18	112.01	120.42	102.82	106.546	113.512
ENSMUSG00000013707	Tnfaip8l2	0.9	0.61	0.59	0.93	0.43	0.79	0.33	1.08	0.6	0.72	0.692	0.704
ENSMUSG00000013736	Trnt1	34.87	39.53	39.62	38.45	38.87	38.35	30.69	35.5	36.86	40.14	38.268	36.308
ENSMUSG00000013766	Ly6g6e	0.22	0.47	0.17	0.1	0.32	0.35	0.08	0.08	0.16	0.12	0.256	0.158
ENSMUSG00000013787	Ehmt2	49.3	56.04	59.68	72.61	53.45	59.78	40.11	54.62	56.97	60.17	58.216	54.33
ENSMUSG00000013822	Elof1	43.19	51.04	54.82	57.13	51.01	63.25	37.76	49.18	58.07	49.09	51.438	51.47
ENSMUSG00000013833	Med16	21.95	31.47	26.53	25.78	25.01	23.68	14.65	24.31	23.06	20.85	26.148	21.31
ENSMUSG00000013846	St3gal1	21.89	25.63	24.23	25.95	21.15	25.46	19.91	22.52	21.47	20.95	23.77	22.062
ENSMUSG00000013858	Tmem259	51.28	55.08	58.48	58.18	51.77	62.28	46.12	48.83	51.24	55.83	54.958	52.86
ENSMUSG00000013878	Rnf170	11.42	12.58	11.78	12.38	13.23	13.91	10.48	9.83	12.96	13.68	12.278	12.172
ENSMUSG00000013921	Clip3	60.26	44.12	41.71	53.66	35	47.29	91.7	30.8	33.02	33.11	46.95	47.184
ENSMUSG00000013928	Thap8	0.21	0.14	0	0	0.09	0.19	0.14	0.07	0.11	0.33	0.088	0.168
ENSMUSG00000013936	Myl2	10369	8793.12	8323.87	8501.05	9917.13	9673.39	7418.99	9311.22	10139.9	10424.8	9180.83	9393.65
ENSMUSG00000013973	Dedd	27.85	34.36	32.91	34.86	31.95	33.56	23.48	30	31.95	32.36	32.386	30.27
ENSMUSG00000013974	Mcemp1	0.12	0.23	0.06	0.08	0.08	0.08	0	0	0.05	0	0.114	0.026
ENSMUSG00000013997	Nit1	24.39	28.33	27.21	25.79	25.72	27.02	17.99	26.67	27.33	26.85	26.288	25.172
ENSMUSG00000014030	Pax5	0	0	0	0.01	0	0	0.02	0	0	0.01	0.002	0.006
ENSMUSG00000014039	Prdm15	4.54	6.77	6.52	7.54	6.66	7.5	7.46	8.38	7.48	6.67	6.406	7.498
ENSMUSG00000014074	Rnf168	23.34	23.7	22.86	24.96	22.39	24.52	19.49	24.05	24.39	22.81	23.45	23.052
ENSMUSG00000014075	Tctex1d2	10.96	16.57	15.39	12.24	13.59	17.7	6.81	16.96	13.46	13.01	13.75	13.588
ENSMUSG00000014077	Chp1	51.98	63.77	63.3	55.93	60.58	58.84	46.31	54.73	59.86	61.62	59.112	56.272
ENSMUSG00000014104	Sval2	0	0	0	0	0	0	0	0	0	0	0	0
ENSMUSG00000014158	Trpv4	0.66	0.6	0.64	0.59	0.66	0.65	0.5	0.72	0.89	0.45	0.63	0.642
ENSMUSG00000014164	Klhl3	3.42	4.42	4.65	4.37	4.93	4.79	2.7	3.74	4.4	4.82	4.358	4.09
ENSMUSG00000014177	Tvp23b	22.68	31.48	29.8	33.91	27.08	32.13	20.62	27.82	28.08	29.9	28.99	27.71
ENSMUSG00000014195	Dnajc7	200.82	213.93	227.3	219.13	212.99	231.63	173.02	227.82	217.64	245.07	214.834	219.036
ENSMUSG00000014198	Zfp385c	0.21	0.39	0.22	0.32	0.04	1.23	0.61	0.53	0.34	0.12	0.236	0.566
ENSMUSG00000014226	Cacybp	91.16	85.86	80.92	85.86	79.54	91.24	84.55	87.92	83.26	87.99	84.668	86.992
ENSMUSG00000014232	Cluap1	11.45	12.38	10.8	12.59	11.91	12.86	9.21	10.84	10.96	10.7	11.826	10.914
ENSMUSG00000014243	Zswim7	5.59	7.55	8.2	9.41	6.68	10.4	6.25	6.9	5.31	8.88	7.486	7.548
ENSMUSG00000014245	Pigl	7.93	7.63	7.08	7.92	8.31	8.68	8.12	7.36	7.15	6.51	7.774	7.564
ENSMUSG00000014294	Ndufa2	84.2	124.81	134.53	122.32	118.8	137.2	58.32	131.93	148.76	139.65	116.932	123.172
ENSMUSG00000014301	Pam16	30.22	29.39	17.28	22.68	34.27	20.57	27.9	22.73	22.76	29.22	26.768	24.636
ENSMUSG00000014303	Glis2	36.02	28.74	25.98	31.3	26.67	29.64	38.57	22.93	25.72	23.51	29.742	28.074
ENSMUSG00000014313	Cox6c	658.93	727.1	692.59	692.3	749.5	767.93	618.19	737.6	772.65	771.84	704.084	733.642
ENSMUSG00000014329	Bicc1	45.53	44.81	42.38	45.05	40.25	45	50.76	39.19	39.81	40.16	43.604	42.984
ENSMUSG00000014349	Ube2z	41.3	53.26	52.16	55.7	53.46	56.32	30.38	49.15	54.14	51.74	51.176	48.346
ENSMUSG00000014351	Gip	0	0	0	0	0.21	0	0	0	0	0	0.042	0
ENSMUSG00000014353	Tmem87b	13.7	20.61	22.32	25.01	22.99	20.69	14.61	17.87	19.36	22.5	20.926	19.006
ENSMUSG00000014355	Anapc1	85.16	74.2	75.93	75.6	76.78	75.14	84.79	64.12	71.43	63.68	77.534	71.832
ENSMUSG00000014361	Mertk	6.58	5.95	6.61	6.26	6.63	6.67	6.66	5.99	6.28	6.44	6.406	6.408
ENSMUSG00000014402	Tsg101	232.38	143.32	148.62	155.21	156.29	158.49	232.31	154.72	157.39	157.3	167.164	172.042
ENSMUSG00000014418	Hps5	9.71	14.01	13.55	17.5	12.97	15.03	9.8	12.33	11.23	15.5	13.548	12.778
ENSMUSG00000014426	Map3k4	19.38	21.43	20.28	24.21	23	21.06	18.04	19.29	20.57	20.75	21.66	19.942
ENSMUSG00000014444	Piezo1	26.03	35.58	33.81	35.06	36.1	40.68	27.84	33.66	32.66	31.97	33.316	33.362
ENSMUSG00000014453	Blk	0	0	0.04	0	0	0.05	0.04	0.04	0.06	0.03	0.008	0.044
ENSMUSG00000014470	Rnf166	28.2	18.51	19.59	20.13	18.81	18.3	28.4	17.19	16.82	16.71	21.048	19.484
ENSMUSG00000014496	Ankrd28	15.36	19.16	19.13	18.63	20.43	18.6	13.66	18.12	17.97	17.77	18.542	17.224
ENSMUSG00000014498	Ankrd52	25.2	29.15	29.47	30.02	29.7	29.73	27.68	25.18	29.06	26.19	28.708	27.568
ENSMUSG00000014503	Pkd2l2	0.79	0.67	0.56	0.73	0.52	0.4	0.55	0.42	0.48	0.57	0.654	0.484
ENSMUSG00000014504	Srp19	69.25	77.65	75.66	78.59	70.74	82.45	64.5	75.73	81.86	79.87	74.378	76.882
ENSMUSG00000014529	Tmbim7	0	0	0	0	0	0	0	0	0	0	0	0
ENSMUSG00000014542	Clec4f	0	0	0.07	0.41	0.05	0	0	0	0.13	0.03	0.106	0.032
ENSMUSG00000014543	Klra17	0	0	0	0	0	0	0	0	0	0	0	0
ENSMUSG00000014547	Wdfy2	6.89	8.1	8.13	8.91	8.72	8.53	5.82	8.25	7.65	7.29	8.15	7.508
ENSMUSG00000014550	Rbsn	14.52	15.91	15.9	15.64	15.01	17.78	13.33	14.53	14.55	14.69	15.396	14.976
ENSMUSG00000014551	Mrps25	39.63	43.61	49.63	46.88	51.2	57.22	33.72	52.51	52	44.76	46.19	48.042
ENSMUSG00000014554	Dguok	19.85	23.23	21.7	27.52	24.38	24.93	18.55	19.99	17.84	23.24	23.336	20.91
ENSMUSG00000014592	Camta1	79.34	68.24	68.32	64.04	78.77	76.52	80.69	73.82	79.56	80.36	71.742	78.19
ENSMUSG00000014599	Csf1	13.94	14.66	11.72	10.26	13.71	12.64	20.5	13.77	11.65	10.03	12.858	13.718
ENSMUSG00000014601	Strip1	31.78	36.33	31.92	33.86	33.12	34.71	26.24	31.45	32.15	31.58	33.402	31.226
ENSMUSG00000014602	Kif1a	5.86	6.76	7.38	7.79	5.46	6.51	9.78	5.48	4.99	5.68	6.65	6.488
ENSMUSG00000014603	Alx3	0.24	0.53	0.74	0.48	0.19	0.2	0.34	0.97	0.16	0.46	0.436	0.426
ENSMUSG00000014606	Slc25a11	100.91	113.67	130.85	119.26	133.62	127.94	76.6	119.14	127.84	123.66	119.662	115.036
ENSMUSG00000014609	Chrne	0	0	0	0.24	0.25	0.27	0.2	0	0	0	0.098	0.094
ENSMUSG00000014633	Cmc2	28.92	41.83	38.46	37.9	47.84	44.95	25.43	43.06	52.26	43.94	38.99	41.928
ENSMUSG00000014668	Chfr	26.57	27.83	24.21	24.46	23.74	22.87	20.52	24.22	25.71	26.83	25.362	24.03
ENSMUSG00000014686	Ceacam16	0	0	0	0	0	0.08	0	0	0	0	0	0.016
ENSMUSG00000014704	Hoxa2	3.72	3.77	3.74	8.04	0.66	3.47	5.45	1.59	0.82	1.47	3.986	2.56
ENSMUSG00000014725	Adam28	0.41	0.37	0.39	1.06	0.08	0.24	0.52	0	0.07	0.14	0.462	0.194
ENSMUSG00000014747	Ankrd53	0	0	0	0.09	0.1	0	0	0	0.06	0.07	0.038	0.026
ENSMUSG00000014748	Tex261	45.35	36.57	42.93	38	36.1	35.79	34.13	36.18	35.28	37.93	39.79	35.862
ENSMUSG00000014763	Fam120b	12.09	12.11	11.09	12.94	10.37	11.97	10.78	9.99	10.82	10.48	11.72	10.808
ENSMUSG00000014767	Tbp	30.45	22.6	21.37	26.08	23.29	22.76	38.38	25.93	21.43	26.56	24.758	27.012
ENSMUSG00000014769	Psmb1	165.3	187.95	189.37	187.22	188.44	199.29	130.74	187.45	199.39	191.73	183.656	181.72
ENSMUSG00000014771	Pdcd2	28.93	26.66	22.52	25.49	26.34	29.03	21.47	28.87	29.48	24.97	25.988	26.764
ENSMUSG00000014773	Dll1	5.51	6.66	7.86	8.06	8.71	11	5.98	6.41	8.04	7.78	7.36	7.842
ENSMUSG00000014776	Nol3	1.24	1.86	1.2	1.08	1.96	1.41	0.96	1.44	1.46	1.05	1.468	1.264
ENSMUSG00000014778	Fhod1	6.88	12.21	12.6	14.2	11.06	12.33	5.88	8.77	9.77	11	11.39	9.55
ENSMUSG00000014782	Plekhg4	0.22	0.2	0.65	0.42	0.17	0.33	0.16	0.32	0.22	0.16	0.332	0.238
ENSMUSG00000014786	Slc9a5	3.15	5.92	4.57	5.7	3.62	5.02	2.7	3.23	3.47	3.74	4.592	3.632
ENSMUSG00000014791	Elmo3	1.88	2.51	2.18	2.04	2.02	2.02	1.13	1.37	2.06	1.87	2.126	1.69
ENSMUSG00000014813	Stc1	10.19	8.86	9.28	9.59	9.39	8.2	11.16	6.95	8.02	9.79	9.462	8.824
ENSMUSG00000014837	4931428F04Rik	5.9	7.86	9.77	10.3	5.18	8.94	5.48	6.91	6.84	6.69	7.802	6.972
ENSMUSG00000014846	Tppp3	5.71	8.69	7.82	7.91	5.76	10.98	4.48	6.77	7.69	6.47	7.178	7.278
ENSMUSG00000014850	Msh3	15.28	15.69	14.13	17.12	14.08	15.71	15.08	14.43	17	15.48	15.26	15.54
ENSMUSG00000014852	Adamts13	0	0	0	0	0	0	0	0	0	0	0	0
ENSMUSG00000014856	Tmem208	21.23	29.06	30.82	31.44	26.75	32.28	17.78	27.42	32.77	31.64	27.86	28.378
ENSMUSG00000014859	E2f4	35.13	33.88	32.25	41.41	34.76	34.96	34.61	30.23	31.79	32.79	35.486	32.876
ENSMUSG00000014867	Surf4	122.96	128.22	133.12	141.1	128.87	143.85	95.31	132.38	132.03	129.01	130.854	126.516
ENSMUSG00000014873	Surf2	26.19	24.58	24.4	29.35	21.63	27.3	20.84	24.81	22.87	24.15	25.23	23.994
ENSMUSG00000014905	Dnajb9	34.41	29.42	31.02	30.3	29.56	32.21	37.21	27.81	28.52	31.24	30.942	31.398
ENSMUSG00000014907	Naf1	14.5	14.72	13.47	14.96	14.25	16.1	13.86	13.75	14.04	14.98	14.38	14.546
ENSMUSG00000014932	Yes1	25.86	28.66	28.13	29.17	29.39	28.89	28.22	26.83	28.48	29.47	28.242	28.378
ENSMUSG00000014956	Ppp1cb	503.37	492.95	480.85	488.9	513.68	504.63	458.43	498.92	507.17	514.43	495.95	496.716
ENSMUSG00000014959	Gorasp2	107.79	94.48	91.8	93.73	92	96.38	111.31	89.89	93.02	87.55	95.96	95.63
ENSMUSG00000014980	Tsen15	29.18	30.59	33.31	36.41	33.3	32.66	26	33.27	32.27	33.51	32.558	31.542
ENSMUSG00000015001	Oc90	0	0	0	0	0	0	0	0	0	0	0	0
ENSMUSG00000015002	Efr3a	37.65	35.26	36.78	41.8	39.17	43.07	36.55	34.57	37.19	40.64	38.132	38.404
ENSMUSG00000015013	Trappc2l	21.93	25.56	23.66	25.17	19.92	25.75	11.11	24.29	24.68	27.94	23.248	22.754
ENSMUSG00000015016	Acsf3	7.67	11.47	12.49	11.78	12.19	13.21	4.94	11.51	11.37	12.21	11.12	10.648
ENSMUSG00000015023	Ddx19a	51.28	57.21	56	59.44	62.94	60.81	53.74	56.66	58.42	55.35	57.374	56.996
ENSMUSG00000015027	Galns	11.47	10.56	10.21	9.71	9.95	9.98	8.5	9.79	8.7	10.94	10.38	9.582
ENSMUSG00000015053	Gata2	10.97	11.31	10.02	10.89	12.44	11.77	10.6	12.13	11.7	10.74	11.126	11.388
ENSMUSG00000015083	C8g	1.1	1.34	0.71	1.11	0.63	1.71	0.67	1.29	0.95	0.78	0.978	1.08
ENSMUSG00000015085	Entpd2	0.2	0.27	0.21	0.52	0.24	0.84	0.08	0.21	0.41	0.04	0.288	0.316
ENSMUSG00000015087	Rabl6	45.54	48.07	50.92	51.2	48.64	47.12	38.68	44.15	44.43	52.46	48.874	45.368
ENSMUSG00000015090	Ptgds	5.22	4.67	5.6	4.4	3.63	2.8	2.37	3.3	3.99	5.92	4.704	3.676
ENSMUSG00000015092	Edf1	160.43	137.49	145.6	152.34	149.08	148.06	142.27	130.08	144.27	136.47	148.988	140.23
ENSMUSG00000015093	Clic3	0.59	0.56	0.6	0	0.39	0.41	0.13	0	0.11	0.58	0.428	0.246
ENSMUSG00000015094	Npdc1	19.32	21.74	18.34	19.25	18.15	23.39	16.97	19.32	23.74	19.23	19.36	20.53
ENSMUSG00000015095	Fbxw5	34.58	40.52	41.76	44.95	41.49	44.25	26.05	41.01	42.87	40.25	40.66	38.886
ENSMUSG00000015112	Slc25a13	40.41	45.29	49.26	47.48	55.97	47.55	31	49.13	53.09	48.19	47.682	45.792
ENSMUSG00000015120	Ube2i	212.81	249.78	245.7	268.5	235.09	263.04	168.21	246.59	252.52	241.58	242.376	234.388
ENSMUSG00000015126	Tsr3	11.02	16.33	13.37	15.63	14.31	14.46	10.17	13.52	15.13	14.64	14.132	13.584
ENSMUSG00000015127	Unkl	6.99	8.3	6.44	8.41	5.92	6.82	6.1	6.52	6.52	7.05	7.212	6.602
ENSMUSG00000015133	Lrrk1	6.97	7.73	7.39	7.18	7.86	6.38	6.58	5.26	6.07	5.73	7.426	6.004
ENSMUSG00000015134	Aldh1a3	1.01	0.92	1.59	1.25	0.3	0.59	0.83	0.56	0.36	0.96	1.014	0.66
ENSMUSG00000015143	Actn1	104.86	135.91	127.44	143.39	140.43	152.2	101.29	126.16	132.06	116.7	130.406	125.682
ENSMUSG00000015149	Sirt2	47.79	44.22	44.93	45.14	43.87	47.05	44.18	35.85	38.15	42.54	45.19	41.554
ENSMUSG00000015165	Hnrnpl	313.31	407.54	408.41	424.56	400.43	425.43	255.54	379.03	391.23	381.27	390.85	366.5
ENSMUSG00000015176	Nolc1	30.63	31.39	30.76	35.37	32.05	33.07	33.7	31.46	28.14	29.76	32.04	31.226
ENSMUSG00000015189	Casd1	40.64	49.79	44.96	49.84	48.6	43.03	45.7	42.8	44.69	51.45	46.766	45.534
ENSMUSG00000015202	Cnksr3	7.4	9.01	9.41	8.85	8.77	8.61	6.66	7.87	7.52	7.5	8.688	7.632
ENSMUSG00000015214	Mtmr1	16.55	16.08	16.46	15.89	14.92	17.29	12.9	12.05	14.6	14.6	15.98	14.288
ENSMUSG00000015217	Hmgb3	171.36	140.01	145.99	159.1	144.41	152.61	149.51	138.85	142.1	146.78	152.174	145.97
ENSMUSG00000015222	Map2	7.63	9.43	6.74	6.93	5.4	7.03	7.41	4.15	4.19	4.97	7.226	5.55
ENSMUSG00000015224	Cyp2j9	0.73	1.49	0.72	1.03	0.67	0.88	1.28	0.91	0.41	0.94	0.928	0.884
ENSMUSG00000015242	Nipsnap3a	0	0	0	0	0	0	0	0	0.3	0	0	0.06
ENSMUSG00000015243	Abca1	7.36	10.33	10.75	12.36	10.3	10.27	9.53	7.38	7.34	7.27	10.22	8.358
ENSMUSG00000015247	Nipsnap3b	38.15	41.3	38.18	34.59	41.72	37.43	31.28	31.76	35.6	33.36	38.788	33.886
ENSMUSG00000015289	Lage3	50.48	46.71	52.92	49.19	46.46	50.75	37.14	50.58	47.61	50.29	49.152	47.274
ENSMUSG00000015290	Ubl4a	29.17	37.35	39.52	34.14	37.81	41.08	23.1	35.9	36.99	39.11	35.598	35.236
ENSMUSG00000015291	Gdi1	128.91	121.1	112.81	134.58	113.4	122.8	125.57	109.07	110.9	119.68	122.16	117.604
ENSMUSG00000015305	Sash1	16.05	17.98	18.83	21.62	17.64	19.93	16.61	16.31	17.9	18.1	18.424	17.77
ENSMUSG00000015312	Gadd45b	15.51	21.9	22.12	16.3	17.39	23.36	11.89	17.88	18.88	17.93	18.644	17.988
ENSMUSG00000015314	Slamf6	0.03	0.18	0.1	0.29	0.05	0.13	0	0.24	0	0.03	0.13	0.08
ENSMUSG00000015316	Slamf1	0.16	0.11	0.3	0.17	0.13	0.05	0.1	0.25	0.18	0.21	0.174	0.158
ENSMUSG00000015335	Zdhhc12	16.87	17.46	15.18	16.62	18.43	21.52	14.83	15.47	18.63	16.15	16.912	17.32
ENSMUSG00000015337	Endog	6.06	10.69	10.74	10.54	11.28	11.33	3.45	9.63	10.32	9.71	9.862	8.888
ENSMUSG00000015340	Cybb	1.63	2.63	1.47	2.41	1.3	2.79	1.85	1.58	1.61	1.95	1.888	1.956
ENSMUSG00000015341	Golga7	77.84	93.93	91	98.71	87.22	93.28	66.98	90.6	89.1	89.77	89.74	85.946
ENSMUSG00000015342	Xk	5.94	7.91	6.35	4.62	5.7	4.98	6.43	8.35	5.27	5.19	6.104	6.044
ENSMUSG00000015354	Pcolce2	0.94	1.46	0.48	0.99	0.41	0.43	0.96	0.64	0.13	0.15	0.856	0.462
ENSMUSG00000015355	Cd48	0.85	0.43	0.24	2.34	0.61	0.74	0.63	0.55	0.69	0.6	0.894	0.642
ENSMUSG00000015357	Clpx	24.25	31.75	30.28	39.63	32.36	31.59	18.41	33.78	32.75	36.36	31.654	30.578
ENSMUSG00000015363	Trabd	33.56	34.87	33.07	32.13	34.55	36.51	24.83	31.17	35.03	33.51	33.636	32.21
ENSMUSG00000015365	Mov10l1	29.13	34.1	38.76	27.79	40.32	38.77	19.9	35.87	41.21	45.22	34.02	36.194
ENSMUSG00000015377	Dennd6b	3.59	5.09	4.29	4.55	4.87	4.16	1.87	3.28	3.75	4.38	4.478	3.488
ENSMUSG00000015396	Cd83	1.16	1.78	1.33	4.14	1.74	2.22	1.23	1.1	1.11	0.93	2.03	1.318
ENSMUSG00000015401	Tmem27	0.07	0	0.15	0	0.09	0.39	0.29	0.07	0	0	0.062	0.15
ENSMUSG00000015405	Ace2	0.89	0.62	1.67	2.52	0	2.45	1.92	1.07	0.19	1.03	1.14	1.332
ENSMUSG00000015437	Gzmb	0.13	0.12	0	2.58	0	0	0.07	0.07	0	0	0.566	0.028
ENSMUSG00000015441	Gzmf	0	0	0	0	0	0	0	0	0	0	0	0
ENSMUSG00000015443	Gzmn	0	0	0	0	0	0	0	0	0	0	0	0
ENSMUSG00000015451	C4a	0.41	0.5	0.19	0.06	0.23	0.43	0.56	0.64	0.81	0.66	0.278	0.62
ENSMUSG00000015452	Ager	2.78	4.05	2.89	3.98	2.49	3.62	2.95	3.44	3.79	3.97	3.238	3.554
ENSMUSG00000015461	Atf6b	26.24	31.16	35.39	35.45	28.88	36.31	23.23	29.1	31.8	32.48	31.424	30.584
ENSMUSG00000015467	Egfl8	1.51	1.81	1.1	2.79	0.87	1.51	1.12	1.1	0.2	0.86	1.616	0.958
ENSMUSG00000015468	Notch4	12.29	10.87	9.95	8.45	8.88	13	12.81	6.88	9.58	9.31	10.088	10.316
ENSMUSG00000015474	Ppt2	27.09	29.55	31.4	28.01	32.35	36.27	19.66	32.13	33.51	28.27	29.68	29.968
ENSMUSG00000015476	Prrt1	0.55	0.61	0.47	0.58	0.24	0.63	0.8	0.78	0.56	0.67	0.49	0.688
ENSMUSG00000015478	Rnf5	57.39	50.95	53.78	53.27	53.06	57.78	50.27	49.3	56.86	52.9	53.69	53.422
ENSMUSG00000015484	Fam163a	2.38	2.14	1.86	1.88	1.75	2.42	1.68	1.93	1.8	1.86	2.002	1.938
ENSMUSG00000015488	Cacfd1	26.24	36.94	37.93	38.91	32.42	40.7	24.6	33.03	33.72	32.84	34.488	32.978
ENSMUSG00000015501	Hivep2	6.38	7.24	7.09	8.57	8.93	7.4	8.55	7.83	7.64	7.02	7.642	7.688
ENSMUSG00000015519	2310057J18Rik	0	0	0	0	0	0	0	0	0	0	0	0
ENSMUSG00000015522	Arnt	39.12	40.59	43.69	44.85	41.15	45.69	40.23	39.43	39.98	40.74	41.88	41.214
ENSMUSG00000015533	Itga2	4.05	4.83	4.19	5.32	4.79	4.33	4.18	3.99	4.35	4.48	4.636	4.266
ENSMUSG00000015536	Mocs2	34.54	32.46	38.61	38.9	32.51	37.85	25.32	35.32	34.7	40.4	35.404	34.718
ENSMUSG00000015542	Nat9	12.91	17.61	16.96	14.17	13.63	17.58	8.8	14.73	14.68	12.67	15.056	13.692
ENSMUSG00000015568	Lpl	93.36	83.2	90.72	81.24	94	87.31	80.69	83.41	93.7	96.82	88.504	88.386
ENSMUSG00000015575	Atp6v0e	84.8	71.92	69.97	82.5	76.09	81.18	70.25	70.4	74.71	73.9	77.056	74.088
ENSMUSG00000015579	Nkx2-5	79.04	65.44	72.68	67.63	81.05	79.35	60.33	73.82	91.93	72.91	73.168	75.668
ENSMUSG00000015597	Zfp318	24.7	27.09	19.33	22.11	20.38	19.16	29.37	17.92	21.03	21.26	22.722	21.748
ENSMUSG00000015599	Ttbk1	0.1	0.14	0.14	0.14	0.13	0.17	0.11	0.11	0.16	0.11	0.13	0.132
ENSMUSG00000015605	Srf	57.03	47.89	49.83	52.45	57.01	55.15	49.09	53.98	53.79	55.04	52.842	53.41
ENSMUSG00000015619	Gata3	2.81	2.96	2.82	3.8	2.68	3.3	2.48	2.75	3.46	3.97	3.014	3.192
ENSMUSG00000015627	Gata5	16.83	16.5	15.77	15.39	13.93	16.65	14.5	15.25	16.75	14.52	15.684	15.534
ENSMUSG00000015647	Lama5	12.32	28.85	25.19	26.32	29.53	26.97	15.38	20.04	28.37	19.63	24.442	22.078
ENSMUSG00000015652	Steap1	1.22	1.52	1.22	1.78	1.46	1.43	0.61	1.44	1.39	0.92	1.44	1.158
ENSMUSG00000015653	Steap2	4.69	4.52	4.45	4.83	3.86	4.53	4.77	3.97	3.49	4.17	4.47	4.186
ENSMUSG00000015656	Hspa8	2270.62	2309.51	2106.96	2478.83	2332.31	2286.35	1949.62	2174.2	2231.39	2206.73	2299.65	2169.66
ENSMUSG00000015659	Serac1	4.72	4.91	5.45	4.7	4.39	5.48	4.55	4.3	5.06	6.97	4.834	5.272
ENSMUSG00000015665	Awat1	0	0	0	0	0	0	0	0	0	0	0	0
ENSMUSG00000015668	Pdzd11	63.96	53.07	53.79	54.73	55.27	58.87	52.44	53.46	52.12	50.56	56.164	53.49
ENSMUSG00000015671	Psma2	153.75	177.46	170.86	176.57	163.95	181.04	118.83	164.79	179.68	175.24	168.518	163.916
ENSMUSG00000015672	Mrpl32	65.73	61.16	53.3	52.72	50.33	58.66	63.52	55.77	57.2	53.9	56.648	57.81
ENSMUSG00000015697	Setdb1	24.96	29.96	30.22	37.27	29.86	31.39	21.83	27.72	28.05	28.14	30.454	27.426
ENSMUSG00000015702	Anxa9	1.06	1.42	0.93	0.64	0.82	0.66	0.89	0.69	0.9	0.94	0.974	0.816
ENSMUSG00000015709	Arnt2	8.97	11.12	10.55	11.25	8.63	10.03	9.1	9.17	8.36	8.64	10.104	9.06
ENSMUSG00000015711	Prune	27.89	29.28	30.83	28.7	29.61	31.05	25.58	27.92	31.43	27.72	29.262	28.74
ENSMUSG00000015714	Cers2	79.01	83.31	79.06	80.92	83.07	80.26	59.55	74.47	82.89	84.34	81.074	76.302
ENSMUSG00000015721	Nlrp5	0	0	0	0.07	0	0	0	0	0	0	0.014	0
ENSMUSG00000015733	Capza2	216.5	165.35	169.17	170.01	167.66	184.9	178.36	164.26	179.68	188.64	177.738	179.168
ENSMUSG00000015745	Plekho1	114.82	121.67	117.51	121.62	144.39	135.9	85.13	118.6	118.95	127.87	124.002	117.29
ENSMUSG00000015747	Vps45	23.28	23.86	29.08	28.43	18.67	25.59	24.29	18.94	23.75	22.45	24.664	23.004
ENSMUSG00000015748	Prpf3	32.13	43.03	31.53	40.92	33.79	45.24	47.97	32.81	34.38	35.94	36.28	39.268
ENSMUSG00000015749	Anp32e	309.32	266.9	278.77	302.11	287.32	317.85	293.2	289.85	274.72	300.35	288.884	295.194
ENSMUSG00000015750	Aph1a	40.33	84.97	80.09	84.54	81.96	83.1	27.45	76.79	84.06	78.79	74.378	70.038
ENSMUSG00000015755	Tab2	167.57	104.88	102.69	112.36	105.44	114.68	200.27	100.86	102.93	110.71	118.588	125.89
ENSMUSG00000015757	Ppil4	25.71	27.57	25.91	28.65	25.99	26.04	25.45	25.29	24.8	24.94	26.766	25.304
ENSMUSG00000015759	Cnih1	116.24	116.04	119.92	119.79	112.34	124.24	104	119.81	121.91	123.49	116.866	118.69
ENSMUSG00000015766	Eps8	15.07	14.93	11.95	14.22	11.8	16.15	12.29	12.94	12.4	12.97	13.594	13.35
ENSMUSG00000015776	Med22	19.43	24.37	25.26	24.54	27.16	24.32	12.48	20.36	21.03	22.06	24.152	20.05
ENSMUSG00000015787	Abo	0	0	0.05	0	0	0	0	0	0	0	0.01	0
ENSMUSG00000015790	Surf1	32.11	36.13	29.73	33.52	28.26	45.25	24.73	34.15	37.44	38.1	31.95	35.934
ENSMUSG00000015804	Med28	41.33	65.67	68.6	78.43	62.87	67.71	27.54	68.37	69.93	65.89	63.38	59.888
ENSMUSG00000015806	Qdpr	39.81	66.17	64.7	74.92	62.93	71.05	34.08	64.58	68.35	68.16	61.706	61.244
ENSMUSG00000015812	Gnrh1	0.57	0.72	0.2	0.73	1.01	0.26	0.39	0.39	0.63	0.93	0.646	0.52
ENSMUSG00000015829	Tnr	0.04	0.21	0.15	0.23	0.08	0.03	0.08	0.04	0	0.01	0.142	0.032
ENSMUSG00000015837	Sqstm1	173.2	170.62	176.97	166.77	176.35	161.64	143.41	174.38	147.51	181.9	172.782	161.768
ENSMUSG00000015839	Nfe2l2	51.33	41.07	39.82	40.82	42.61	44.65	50.02	39.75	39.98	41.46	43.13	43.172
ENSMUSG00000015843	Rxrg	1.39	1.61	0.98	1.4	0.6	1.52	0.88	0.64	1.03	0.92	1.196	0.998
ENSMUSG00000015846	Rxra	23.63	27.91	29.5	34.31	27.14	29.5	21.33	23.96	26.02	24.56	28.498	25.074
ENSMUSG00000015850	Adamtsl4	4.37	5	3.74	4.53	4.44	4.53	6.11	3.83	5.47	4.25	4.416	4.838
ENSMUSG00000015852	Fcrls	7.22	9.36	7.4	10.98	6.77	8.05	4.49	6.52	5.37	6.51	8.346	6.188
ENSMUSG00000015854	Cd5l	0.09	0.16	0.14	0.33	0.17	0.24	0.09	0	0.04	0.13	0.178	0.1
ENSMUSG00000015869	Prpsap1	41.69	48.33	50.78	55.61	52.02	50.16	35.24	45.18	47.13	50.09	49.686	45.56
ENSMUSG00000015879	Fam184b	0.5	0.19	0.2	0.82	0.33	0.6	0.47	0.23	0.17	0.29	0.408	0.352
ENSMUSG00000015880	Ncapg	30.08	30.26	29.96	37.4	32.83	32.29	27.32	30.41	33.05	32.39	32.106	31.092
ENSMUSG00000015882	Lcorl	13.82	18.03	15.22	20.15	17.85	18.66	13.79	13.81	13.53	13.09	17.014	14.576
ENSMUSG00000015889	Lta4h	91.56	126.85	121.78	122.77	129.39	137.74	74.11	123.95	130.52	128.98	118.47	119.06
ENSMUSG00000015890	Amdhd1	0.11	0.07	0.11	0.23	0.05	0.05	0.15	0.04	0.09	0.18	0.114	0.102
ENSMUSG00000015932	Dstn	807.22	733.35	729.85	699.22	792.96	799.95	635.09	790.02	773.39	816.07	752.52	762.904
ENSMUSG00000015937	H2afy	87.23	97.7	98.36	123.05	93.7	101.25	80.07	99.26	91.27	92.04	100.008	92.778
ENSMUSG00000015942	Gtf2ird2	6.35	11.35	8.45	7.91	7.23	6.77	4.07	10.16	7.69	10.85	8.258	7.908
ENSMUSG00000015943	Bola1	9.28	9.05	12.22	11.32	13.07	11.38	5.07	12.32	11.65	10.98	10.988	10.28
ENSMUSG00000015944	Gatsl2	9.63	10.76	9.89	10.19	10.64	10.8	8.25	9.65	10.4	9.21	10.222	9.662
ENSMUSG00000015947	Fcgr1	1.09	1.52	1.68	3.74	1.3	3.37	0.7	1.66	1.31	2.22	1.866	1.852
ENSMUSG00000015950	Ncf1	2.23	3.21	3.44	3.97	2.14	3.79	2.16	2.39	2.03	2.46	2.998	2.566
ENSMUSG00000015957	Wnt11	11.75	10.71	13.81	17.32	13.34	17.61	9.73	14.68	13.86	13.63	13.386	13.902
ENSMUSG00000015961	Adss	39.53	45.17	45.91	50.84	43.13	46.6	37.14	43.15	42.41	46.97	44.916	43.254
ENSMUSG00000015962	1700016C15Rik	0	0.23	0	0	0	0	0	0	0	0	0.046	0
ENSMUSG00000015966	Il17rb	0.17	0.19	0	0.69	0.23	0	0.03	0.03	0.11	0.04	0.256	0.042
ENSMUSG00000015968	Cacna1d	6.61	8.79	7.8	8.31	6.47	7.57	7.64	6.8	6.25	7.06	7.596	7.064
ENSMUSG00000015970	Chdh	0.14	0.24	0.11	0.64	0.14	0.06	0.09	0.08	0.11	0.2	0.254	0.108
ENSMUSG00000015971	Actr8	22.87	28	26.84	27.04	24.76	27.78	16.66	23.6	27.27	26.35	25.902	24.332
ENSMUSG00000015980	Lrrc27	2.72	2.94	2.47	2.58	3.36	2.44	2.93	2.43	2.89	3.57	2.814	2.852
ENSMUSG00000015981	Stk32c	0.8	0.53	0.5	0.84	0.5	0.61	0.34	0.58	0.46	0.37	0.634	0.472
ENSMUSG00000015994	Fnta	62.42	79.77	69.02	77.2	78.53	80.04	51.46	72.35	77.06	77.99	73.388	71.78
ENSMUSG00000016018	Skiv2l2	46.56	48.36	49.74	52.91	47.11	48.64	39.17	46.29	46.89	47.93	48.936	45.784
ENSMUSG00000016024	Lbp	13.7	10.71	11.1	10.87	10.08	8.5	10.69	9.63	10.42	10.16	11.292	9.88
ENSMUSG00000016028	Celsr1	6.07	9.04	9.16	9.5	8.89	7.66	7.3	6.45	7.43	6.77	8.532	7.122
ENSMUSG00000016087	Fli1	20.58	17.53	18.27	19.76	18.16	17.34	19.57	15.57	15.4	18.25	18.86	17.226
ENSMUSG00000016128	Stard13	5.32	7.25	6.86	8.38	6.01	6.89	5.46	5.38	5.59	5.92	6.764	5.848
ENSMUSG00000016150	Tenm1	0.01	0.05	0.03	0.01	0	0.05	0.06	0.01	0	0.01	0.02	0.026
ENSMUSG00000016179	Camk1g	3.57	6.36	4.94	4.48	4.49	4.17	3.73	5.55	4.89	4.22	4.768	4.512
ENSMUSG00000016181	Diexf	14.04	16.53	13.26	12.84	12.18	11.89	15.29	17.33	12.74	12.7	13.77	13.99
ENSMUSG00000016194	Hsd11b1	0.47	1	0.45	0.86	1.2	0.5	0.48	1.49	1.09	0.49	0.796	0.81
ENSMUSG00000016200	Syt14	1.95	2.88	2.48	2.14	2.14	2.7	2.19	2.36	2.18	1.8	2.318	2.246
ENSMUSG00000016206	H2-M3	0.69	0.47	0.45	0.88	0.5	0.78	0.13	0.45	0.51	1.04	0.598	0.582
ENSMUSG00000016239	Lonrf3	0.54	1.5	0.69	0.8	0.91	0.37	0.37	0.62	0.42	0.62	0.888	0.48
ENSMUSG00000016252	Atp5e	198.17	392.79	415.46	424.45	391.05	420.88	133.28	447.32	465.55	437.37	364.384	380.88
ENSMUSG00000016253	Nelfcd	34.5	44.95	45.44	50.03	44.46	47.39	24.58	39.67	43.37	43.64	43.876	39.73
ENSMUSG00000016255	Tubb1	3.66	1.92	2.86	3.1	4.74	3.1	1.44	3.28	2.05	2.13	3.256	2.4
ENSMUSG00000016256	Ctsz	60.35	61.5	62.97	67.5	60.82	70.25	52.14	61.1	58.22	59.55	62.628	60.252
ENSMUSG00000016257	Slmo2	102.85	94.2	95.09	96.45	97.96	103.63	94.72	95.07	105.53	96.39	97.31	99.068
ENSMUSG00000016262	Sertad4	21.82	24.78	23.24	26.87	23.35	20.97	21.63	17.93	19.16	22.02	24.012	20.342
ENSMUSG00000016283	H2-M2	0	0	0	0	0	0	0	0	0	0	0	0
ENSMUSG00000016308	Ube2a	62.41	63.81	61.09	56.48	55.51	65.3	45.9	62.54	64.8	58.53	59.86	59.414
ENSMUSG00000016319	Slc25a5	404.93	562.4	570.15	569.19	618.22	598.4	280.59	583.32	637	570.63	544.978	533.988
ENSMUSG00000016327	Atp1b4	0.21	0	0.04	0.05	0.03	0.03	0.09	0.04	0.07	0.04	0.066	0.054
ENSMUSG00000016344	Ppdpf	85.59	75.88	67.58	68.87	63.92	72.01	86.07	65.3	68.22	65.56	72.368	71.432
ENSMUSG00000016346	Kcnq2	0.07	0.24	0.17	0.11	0.01	0.01	0.22	0.15	0	0.01	0.12	0.078
ENSMUSG00000016349	Eef1a2	142.22	134.4	138.03	130.2	156.87	133.17	93.81	119.1	144.79	151.92	140.344	128.558
ENSMUSG00000016356	Col20a1	0.73	0.43	0.37	0.97	0.4	1.05	0.71	0.43	0.13	0.75	0.58	0.614
ENSMUSG00000016382	Pls3	69.67	87.01	75.28	82.91	70.31	83.9	63.74	74.84	69.61	70.74	77.036	72.566
ENSMUSG00000016386	Mpped2	62.69	66.11	62.85	62.42	63.47	70.79	72.74	67.37	68.5	61.91	63.508	68.262
ENSMUSG00000016409	Nkap	16.29	19.23	18.01	23.45	17.27	16.61	21.81	17.63	15.13	20.85	18.85	18.406
ENSMUSG00000016427	Ndufa1	156.02	175.09	167.54	162.12	158.79	182.01	114.36	192.2	194.91	206.89	163.912	178.074
ENSMUSG00000016458	Wt1	32.79	31.14	25.98	29.98	28.64	30.35	35.35	29.88	25.86	24.91	29.706	29.27
ENSMUSG00000016477	E2f3	22.11	23.9	23.49	27.2	25.84	24.58	19.39	21.95	23.54	25.71	24.508	23.034
ENSMUSG00000016481	Cr1l	46.89	49.3	52.09	53.44	47.59	51.92	41.75	50.92	48.67	48.25	49.862	48.302
ENSMUSG00000016487	Ppfibp1	94.26	86.73	77.07	81.93	92.11	85.43	96.77	79.89	79.28	90.87	86.42	86.448
ENSMUSG00000016493	Cd46	0.83	0.94	1.43	1.2	1.02	0.99	1.14	0.52	0.76	1.1	1.084	0.902
ENSMUSG00000016494	Cd34	150.88	84.62	90.1	97.85	88.83	92.83	144.74	82.07	98.35	94.26	102.456	102.45
ENSMUSG00000016495	Plgrkt	26.15	26.51	30.08	33.83	28.8	36.42	21.08	26.13	30.55	28.29	29.074	28.494
ENSMUSG00000016496	Cd274	0.53	0.54	0.52	2.17	0.6	0.86	0.54	0.74	0.51	0.61	0.872	0.652
ENSMUSG00000016498	Pdcd1lg2	0	0	0	0	0	0	0	0	0	0	0	0
ENSMUSG00000016503	Gtf3a	30.33	32.6	36.34	38.47	33.15	37.06	22.77	35.9	36.04	35.09	34.178	33.372
ENSMUSG00000016510	Mtif3	14.94	17.67	13.69	15.26	13.5	16.25	12.71	13.6	14.83	13.71	15.012	14.22
ENSMUSG00000016520	Lnx2	13.16	13.36	13.2	13.2	11.86	12.79	12.45	10.31	12.01	12.19	12.956	11.95
ENSMUSG00000016524	Il19	0	0.25	0	0	0	0.18	0	0.27	0.07	0	0.05	0.104
ENSMUSG00000016526	Dyrk3	2.05	4.08	3.29	2.6	2.87	2.1	2.12	5.05	2.67	2.55	2.978	2.898
ENSMUSG00000016528	Mapkapk2	148.24	121.99	130.31	132.51	136.38	127.85	112.24	124.62	133.87	140.62	133.886	127.84
ENSMUSG00000016529	Il10	0	0	0.07	0	0	0	0.07	0	0	0	0.014	0.014
ENSMUSG00000016534	Lamp2	148.91	146.95	145.41	152.87	145.55	154.11	157.78	138.84	144.14	155.22	147.938	150.018
ENSMUSG00000016541	Atxn10	134.33	132.4	130.57	143.08	130.33	141.3	119.45	127.32	128.51	128.39	134.142	128.994
ENSMUSG00000016552	Foxred2	1.52	1.89	1.57	2.07	0.83	1.63	1.72	1.32	1.24	1.6	1.576	1.502
ENSMUSG00000016554	Eif3d	103.44	111.2	112.61	122.74	115.41	121.12	85.41	110.59	114.93	109.15	113.08	108.24
ENSMUSG00000016559	H3f3b	294.7	373.11	372.08	422.8	316.4	395.39	280.57	336.58	331.57	348.96	355.818	338.614
ENSMUSG00000016619	Nup50	24.7	29.71	29.04	32.79	27.76	31.32	22.75	27.78	28.28	25.37	28.8	27.1
ENSMUSG00000016624	Phf21b	0.65	1.55	1.07	1.11	0.79	0.95	1.26	0.59	0.55	0.51	1.034	0.772
ENSMUSG00000016626	Nlrp14	0	0	0	0	0	0	0	0	0	0	0	0
ENSMUSG00000016637	Ift27	13.41	15.88	18.02	17.94	13.81	16.6	10.44	16.02	15.5	17	15.812	15.112
ENSMUSG00000016664	Pacsin2	48.36	51.2	54.66	57.13	52.66	58.63	39.96	52.88	54.42	55.61	52.802	52.3
ENSMUSG00000016756	Cmah	0.67	0.69	0.28	0.43	0.21	0.28	0.48	0.4	0.22	0.39	0.456	0.354
ENSMUSG00000016757	Ttll12	16.54	21.74	21.11	22.28	20.09	20.87	14.78	19.11	18.44	16.63	20.352	17.966
ENSMUSG00000016758	Bik	8.96	15.85	13.44	11.62	14.91	13.31	5.03	14.18	15.92	13.36	12.956	12.36
ENSMUSG00000016763	Scube1	14.96	16.48	15.74	16.07	12.06	16.69	15.26	12.66	11.64	11.22	15.062	13.494
ENSMUSG00000016831	Tox4	24.89	27.73	28.92	31.52	26.97	31.56	23.65	25.6	29.11	29.19	28.006	27.822
ENSMUSG00000016833	Mrps18c	66.46	77.32	73.09	87.44	66.7	78.69	62.08	75.26	78.12	72.58	74.202	73.346
ENSMUSG00000016918	Sulf1	69.59	87.91	87.79	115.41	56.09	86.55	105.01	66.97	47.62	67.17	83.358	74.664
ENSMUSG00000016921	Srsf6	183.58	220.84	216.79	242.38	218.77	223.25	150.62	209.83	208.75	222.41	216.472	202.972
ENSMUSG00000016933	Plcg1	41.97	49.94	55.27	58.5	50.76	50.56	36.01	45	48.12	49.24	51.288	45.786
ENSMUSG00000016940	Kctd2	13.49	22.55	20.86	21.32	18.47	19.49	9.99	19.25	18.46	18.39	19.338	17.116
ENSMUSG00000016942	Tmprss6	0.11	0.21	0.03	0.07	0	0.15	0.03	0.03	0.04	0.16	0.084	0.082
ENSMUSG00000016946	Kctd5	25.69	30.75	28.6	33.4	27.25	30.57	20.66	29.87	30.17	26.01	29.138	27.456
ENSMUSG00000016982	Pom121l2	0.06	0	0.06	0	0.04	0	0.03	0.06	0	0	0.032	0.018
ENSMUSG00000016984	Etaa1	12.49	13.98	11.43	13.25	12	13.43	10.57	11.71	11.98	11.52	12.63	11.842
ENSMUSG00000016995	Matn4	5.39	7.09	6.77	8.35	5.25	6.75	3.13	3.84	4.82	5.24	6.57	4.756
ENSMUSG00000016998	Svs4	0	0	0	0	0	0	0	0	0	0	0	0
ENSMUSG00000017000	Svs6	0	0	0	0	0	0	0	0	0	0	0	0
ENSMUSG00000017002	Slpi	0.16	0.99	0.72	0.21	0.82	0.29	0.5	0.54	0.4	0.79	0.58	0.504
ENSMUSG00000017003	Svs3a	0	0	0	0	0	0	0	0	0	0	0	0
ENSMUSG00000017004	Svs5	0	0	0	0	0	0	0	0	0	0	0	0
ENSMUSG00000017007	Rbpjl	0.15	0.07	0.15	0.09	0.22	0.05	0.02	0	0.04	0.09	0.136	0.04
ENSMUSG00000017009	Sdc4	21.83	26.8	26.35	26.18	28.02	31.62	17.02	24.92	28.63	28.3	25.836	26.098
ENSMUSG00000017049	Ccdc70	0	0	0	0	0	0	0	0	0	0	0	0
ENSMUSG00000017057	Il13ra1	25.9	26.58	24.34	26.82	26.32	24.45	20.02	22	23.18	26.26	25.992	23.182
ENSMUSG00000017064	Prl5a1	0	0	0	0	0	0	0	0	0	0	0	0
ENSMUSG00000017119	Nbr1	64.71	74.28	73.6	78.81	77.47	76.88	55.84	70.72	72.58	75.88	73.774	70.38
ENSMUSG00000017132	Cyth1	22.27	18.57	20.73	22.4	22.49	22.7	22.1	19.89	21.88	22.9	21.292	21.894
ENSMUSG00000017144	Rnd3	43.55	41.14	34.97	40.47	32.07	36.27	34.47	31.17	30.56	35.43	38.44	33.58
ENSMUSG00000017146	Brca1	9.54	14.28	12.74	15.47	11.65	12.01	9.4	10.32	11.2	10.3	12.736	10.646
ENSMUSG00000017165	Gast	0	0	0	0.56	0	0	0	0.23	0	0	0.112	0.046
ENSMUSG00000017167	Cntnap1	0.83	1.26	1.02	0.89	0.8	0.86	0.65	0.63	0.74	0.67	0.96	0.71
ENSMUSG00000017176	Nt5c3b	70.76	66.07	64.7	69.66	64.33	64.02	59.06	62.55	66.23	61.04	67.104	62.58
ENSMUSG00000017188	Coa3	59.57	66.47	64.51	71	65.49	74.54	46.21	62.3	68.16	63.75	65.408	62.992
ENSMUSG00000017195	Zpbp2	0.29	0	0.3	0.27	0	0.1	0.21	0.44	0.23	0.61	0.172	0.318
ENSMUSG00000017204	Gsdma	0	0	0	0	0	0	0	0	0	0	0	0
ENSMUSG00000017210	Med24	45.06	33.25	42.77	39.67	36.23	36.27	25.9	37.77	33.58	40.97	39.396	34.898
ENSMUSG00000017211	Gsdma2	0	0	0	0	0	0	0	0	0	0	0	0
ENSMUSG00000017221	Psmd3	94.87	103.56	103.47	104.25	105.25	111.51	77.49	93.72	103.56	94.61	102.28	96.178
ENSMUSG00000017264	Exosc10	57.47	56.95	56.1	54.6	52.09	56.49	61.85	45.21	48.73	50.95	55.442	52.646
ENSMUSG00000017286	Glod4	65.61	87.95	85.1	101.14	89.63	90.25	48.04	87	90.38	107.25	85.886	84.584
ENSMUSG00000017288	Vps53	32.47	28.85	27.84	28.28	28.23	26.95	22.05	25.07	27.79	31.29	29.134	26.63
ENSMUSG00000017291	Taok1	30.83	36.73	38.08	36.69	39.8	36.52	36.52	34.4	36.13	35.2	36.426	35.754
ENSMUSG00000017299	Dnttip1	27.29	31.99	34.91	32.79	31.64	33.64	19.45	30.43	32.71	36.15	31.724	30.476
ENSMUSG00000017300	Tnnc2	1.5	0	0.14	0.52	0.18	0	1.26	0.14	0	0.13	0.468	0.306
ENSMUSG00000017307	Acot8	8.13	9.23	8.29	8.74	8.23	8.23	5.41	8.71	9.06	8.23	8.524	7.928
ENSMUSG00000017309	Cd300lg	1.76	2.67	1.84	2.16	2.08	2.12	2.07	2.19	2.94	3.84	2.102	2.632
ENSMUSG00000017310	Spint4	0	0	0	0.16	0	0.52	0	0.13	0.21	0.37	0.032	0.246
ENSMUSG00000017311	Pyy	0	0	0	0	0	0	0	0	0	0	0	0
ENSMUSG00000017314	Mpp2	11.15	15.37	13.11	14.7	13.1	13.98	10.3	13.84	14.03	14.42	13.486	13.314
ENSMUSG00000017316	Ppy	0	0	0	0	0	0	0.21	0	0	0	0	0.042
ENSMUSG00000017344	Vtn	0.14	0	0	0.36	0	0	0.21	0	0.08	0	0.1	0.058
ENSMUSG00000017376	Nlk	22.05	28.94	23.75	25.67	33.35	26.14	20.31	24.67	23.16	23.49	26.752	23.554
ENSMUSG00000017386	Traf4	27.9	29.57	33.93	33.17	28.08	31.46	26.01	27.24	30.08	24.83	30.53	27.924
ENSMUSG00000017390	Aldoc	9.35	7.92	10.22	9.03	9.98	9.71	7.75	6.91	9.18	12.52	9.3	9.214
ENSMUSG00000017400	Stac2	1.38	1.56	1.46	1.13	1.29	1.35	1.41	1.06	1.24	1.09	1.364	1.23
ENSMUSG00000017404	Rpl19	1036.72	1222.78	1190.22	1280.56	1164.98	1248.77	735.11	1195.83	1220.03	1207.91	1179.05	1121.53
ENSMUSG00000017405	Nek8	8.35	8.45	10.13	10.83	11.33	10.38	7.69	11.72	7.65	8.33	9.818	9.154
ENSMUSG00000017412	Cacnb4	0.54	0.61	0.52	1.82	0.48	0.51	0.46	0.49	0.3	0.44	0.794	0.44
ENSMUSG00000017417	Plxdc1	0.33	0.47	0.29	0.71	0.05	0.42	0.3	0.26	0.27	0.27	0.37	0.304
ENSMUSG00000017418	Arl5b	33.87	31.53	33.66	34.45	31.32	36.05	29.69	28.08	28.56	28.57	32.966	30.19
ENSMUSG00000017421	Zfp207	197.95	169.92	154.04	174.22	162.16	165.1	180.52	142.76	147.23	156.24	171.658	158.37
ENSMUSG00000017428	Psmd11	104.83	98.2	86.63	96.61	90.32	104.64	76.21	98.96	96.93	88.86	95.318	93.12
ENSMUSG00000017446	C1qtnf1	6.65	8.99	7.39	7.41	6.23	7.57	5.86	6.54	6.04	6.97	7.334	6.596
ENSMUSG00000017453	Pipox	2	2.57	1.79	1.98	3.07	2.17	1.61	2.94	3.31	2.38	2.282	2.482
ENSMUSG00000017466	Timp2	92.68	98.14	104.12	101.5	94.1	114.35	84.13	94.94	93.03	100.35	98.108	97.36
ENSMUSG00000017478	Zc3h18	37.34	40.61	37.93	41.96	37.9	43.33	32.27	36.38	35.43	36.54	39.148	36.79
ENSMUSG00000017485	Top2b	134.62	106.86	111.04	127.7	109.08	111.49	145.56	98.34	94.43	108.59	117.86	111.682
ENSMUSG00000017491	Rarb	21.66	21.75	21.76	23.51	16.17	22.32	16.93	19.63	18.13	20.45	20.97	19.492
ENSMUSG00000017493	Igfbp4	244.1	289.5	292.41	314.21	247.56	313.24	226.09	269.1	268.53	275.26	277.556	270.444
ENSMUSG00000017499	Cdc6	15.94	18.61	16.82	16.96	17.12	21.07	13.82	15.37	16.82	14.73	17.09	16.362
ENSMUSG00000017548	Suz12	57.06	56.77	60.24	60.95	59.22	55.24	44.5	61.15	57.19	60.38	58.848	55.692
ENSMUSG00000017550	Atad5	7.56	10.5	9.29	11.25	11.71	10.6	8.75	8.61	9.27	9.38	10.062	9.322
ENSMUSG00000017561	Crlf3	27.61	30.69	28.3	30.06	29.31	33.89	20.27	31.12	28.95	29.31	29.194	28.708
ENSMUSG00000017588	Krt27	0	0	0	0	0	0	0	0	0	0	0	0
ENSMUSG00000017607	Tns4	0.28	0.53	0.29	0.07	0.02	0.03	0.15	0.14	0.09	0.55	0.238	0.192
ENSMUSG00000017615	Tnfaip1	59.53	66.6	66.17	67.38	68.84	71.74	51.31	65.42	70.69	69.26	65.704	65.684
ENSMUSG00000017631	Abr	35.75	38.61	40.3	44.43	39.33	40.6	30.4	35.64	38.83	38.77	39.684	36.848
ENSMUSG00000017639	Rab11fip4	0.51	0.75	0.89	2.91	0.27	0.8	0.87	0.48	0.44	0.55	1.066	0.628
ENSMUSG00000017652	Cd40	4.92	6.8	5.48	5.08	5.74	8.41	3.68	5.95	5.26	5.64	5.604	5.788
ENSMUSG00000017664	Slc35c2	23.53	19.17	21.15	20.66	18.89	18.42	21.01	18.03	18.41	17.99	20.68	18.772
ENSMUSG00000017667	Zfp334	9.91	10.24	11.04	11.4	10.56	11.97	9.42	9.74	10.03	10.29	10.63	10.29
ENSMUSG00000017670	Elmo2	23.42	26.66	26.73	28.02	27.38	31.67	17.15	24.33	27.63	25.34	26.442	25.224
ENSMUSG00000017677	Wsb1	148.44	190.28	173.28	190.23	174.01	205.02	142.12	187.41	174.51	202.73	175.248	182.358
ENSMUSG00000017679	Ttpal	13.6	21.72	18.82	21.68	16.92	18.49	11.3	18.25	17.9	18.17	18.548	16.822
ENSMUSG00000017686	Rhot1	42.99	47.96	44.66	46.14	51.43	48.93	33.31	45.8	45.39	50.53	46.636	44.792
ENSMUSG00000017688	Hnf4g	0	0	0	0	0	0.05	0	0	0	0.04	0	0.018
ENSMUSG00000017692	Rhbdl3	0.93	1.44	1.54	1.93	1.29	0.74	0.88	0.76	0.71	1.23	1.426	0.864
ENSMUSG00000017697	Ada	2.49	2.28	1.92	3.63	2.37	2.85	2.33	2.98	3.2	2.28	2.538	2.728
ENSMUSG00000017707	Serinc3	144.25	143.99	143.91	144.42	143.29	149.37	136.47	146.65	144.43	153.21	143.972	146.026
ENSMUSG00000017713	Tha1	0.7	2.8	2.02	2.76	1.93	2.65	0.68	1.8	2.45	2.64	2.042	2.044
ENSMUSG00000017715	Pgs1	11.78	17	15.76	17.23	17.39	17.69	8.97	15.93	16.72	15.36	15.832	14.934
ENSMUSG00000017716	Birc5	112.93	116.85	116.65	115.25	110.56	121.7	103.44	110.69	121.99	104.56	114.448	112.476
ENSMUSG00000017718	Afmid	6.9	7.75	9.93	9.19	10.21	9.4	6.45	10.61	9.85	8.44	8.796	8.95
ENSMUSG00000017720	Trp53tg5	0	0	0	0	0	0	0	0	0	0	0	0
ENSMUSG00000017721	Pigt	67.76	57.75	64.7	62.5	56.29	68.19	72.98	57.64	62.96	59.86	61.8	64.326
ENSMUSG00000017723	Wfdc2	2.38	4.75	5.49	7.35	1.27	3.76	3.72	1.72	1.56	2.15	4.248	2.582
ENSMUSG00000017724	Etv4	12.82	9.19	9.53	9.93	11.15	11.43	12.69	12.84	10.42	8.24	10.524	11.124
ENSMUSG00000017733	Eppin	0	0	0	0	0	0	0	0	0	0	0	0
ENSMUSG00000017734	Dbndd2	5.43	9.75	10.55	12.09	11.87	15.03	4.9	11.67	14.62	12.85	9.938	11.814
ENSMUSG00000017737	Mmp9	0.26	0.78	0.26	0.78	0.18	0.3	0.14	0.08	0.23	0.22	0.452	0.194
ENSMUSG00000017740	Slc12a5	0.37	1.14	0.71	0.9	1.01	1.01	0.83	1.09	0.74	0.74	0.826	0.882
ENSMUSG00000017747	Ghdc	5.52	7.4	7.18	8.84	6.82	9.1	4.21	6.34	7.81	6.99	7.152	6.89
ENSMUSG00000017754	Pltp	4.68	6.51	4.89	15.48	5.33	5.58	5.89	4.59	5.82	5.45	7.378	5.466
ENSMUSG00000017756	Slc12a7	28.08	30.27	33.2	33.91	35.48	33.36	24.38	30.36	35.55	34.89	32.188	31.708
ENSMUSG00000017760	Ctsa	122.98	112.03	110.33	101.76	109.98	116.98	87.95	95.76	100.86	107.33	111.416	101.776
ENSMUSG00000017764	Zswim1	5.51	4.56	4.61	4.29	4.5	5.07	4.84	3.75	4.77	4.62	4.694	4.61
ENSMUSG00000017765	Slc12a4	24.58	33	33.36	34.13	34.76	40.56	21.2	31.57	37.02	38.62	31.966	33.794
ENSMUSG00000017767	Spata25	0	0	0.22	0.3	0.16	0.17	0.22	0	0	0.35	0.136	0.148
ENSMUSG00000017774	Myo1c	60.13	73.93	71.26	69.27	79.64	78.75	50.82	68.22	74	73.93	70.846	69.144
ENSMUSG00000017776	Crk	80.33	102.42	101.8	109.58	100.69	103.43	65.42	103.19	98.85	99.12	98.964	94.002
ENSMUSG00000017778	Cox7c	292.29	362.88	385.76	402.88	434.84	431.48	321.69	467.32	505.27	466.36	375.73	438.424
ENSMUSG00000017781	Pitpna	117.93	95.34	90.28	97.48	99.08	101.7	96.77	91.53	91.15	95.51	100.022	95.332
ENSMUSG00000017801	Mlx	27.55	33.65	28.86	31.14	35.11	34.69	21.26	33.38	30.92	34.04	31.262	30.858
ENSMUSG00000017802	Fam134c	23.25	31.7	32.58	33.22	30.23	31.9	19.37	28.78	31.35	31.58	30.196	28.596
ENSMUSG00000017817	Jph2	87.18	104.95	106.39	93.93	120.2	114.37	60.9	108.55	116.1	114.36	102.53	102.856
ENSMUSG00000017830	Dhx58	0.7	0.55	1.11	1.55	0.74	1.56	0.45	1.15	1.28	0.98	0.93	1.084
ENSMUSG00000017831	Rab5a	59.76	70.28	70.41	69.99	70.21	78.54	51.75	69.84	67.3	70.41	68.13	67.568
ENSMUSG00000017832	Hspb9	0	0	0	0	0	0	0	0	0.12	0	0	0.024
ENSMUSG00000017837	Nkiras2	34.09	38.52	41.82	36.95	35.78	40.81	30.63	32.52	37.76	34.98	37.432	35.34
ENSMUSG00000017843	Ppp2r5c	73.6	70.49	72.93	72.79	74.41	73.37	61.57	67.48	72.51	74.04	72.844	69.794
ENSMUSG00000017858	Ift52	29	30.71	28.37	31.29	30.23	31.56	25.96	25.93	24.74	28.59	29.92	27.356
ENSMUSG00000017861	Mybl2	17.56	17.16	18.27	16.96	17.38	17.18	15.73	16.28	14.31	14.61	17.466	15.622
ENSMUSG00000017868	Sgk2	0	0.05	0	0.04	0.04	0	0	0.07	0	0	0.026	0.014
ENSMUSG00000017897	Eya2	1.12	0.54	1.5	5.53	0.13	1.44	2.37	0.2	0.06	0.88	1.764	0.99
ENSMUSG00000017922	Prl3c1	0	0	0	0	0	0	0	0	0	0	0	0
ENSMUSG00000017929	B4galt5	33.43	23.71	25.32	24.59	31.8	27.61	62.34	26.42	25.86	24.02	27.77	33.25
ENSMUSG00000017943	Gdap1l1	0.35	0.65	0.6	0.48	0.46	0.48	0.36	0.15	0.19	0.56	0.508	0.348
ENSMUSG00000017950	Hnf4a	0	0	0	0.13	0	0	0	0	0	0	0.026	0
ENSMUSG00000017969	Ptgis	21.9	21.36	22.05	23.34	21.49	25.02	18.96	20.81	20.22	21.12	22.028	21.226
ENSMUSG00000017978	Cadps2	2.29	2	2.18	2.92	2.22	2.18	1.31	1.57	1.21	1.75	2.322	1.604
ENSMUSG00000017999	Ddx27	23.51	26.57	25.69	25.41	24.93	26.8	23.84	21.49	23.64	22.72	25.222	23.698
ENSMUSG00000018001	Cyth3	39.22	33.12	35.91	33.68	33.88	36.68	30.23	33.2	31.73	35.34	35.162	33.436
ENSMUSG00000018008	Cyth4	2.68	3.01	3.48	4.79	2.53	3.78	1.61	2.6	2.21	3.26	3.298	2.692
ENSMUSG00000018012	Rac3	4.15	7.15	8.32	11.02	5.47	9.39	3.74	3.9	3.2	5.84	7.222	5.214
ENSMUSG00000018040	Rrp7a	64	53.71	59.88	62.69	49.89	54.13	55.22	39.88	50.26	48.37	58.034	49.572
ENSMUSG00000018042	Cyb5r3	87.16	90.17	88.7	89.09	93.72	105.45	67.22	91.53	94.36	90.99	89.768	89.91
ENSMUSG00000018068	Ints2	12.54	13.94	15.03	17.49	15.19	15.01	11.2	13.01	13.22	13.2	14.838	13.128
ENSMUSG00000018076	Med13l	15.55	17.17	17.72	19.13	16.85	18.27	15.15	14.97	14.92	14.52	17.284	15.566
ENSMUSG00000018102	Hist1h2bc	33.56	30.26	32.57	31.37	30.21	29.62	27.75	27.94	29.39	27.51	31.594	28.442
ENSMUSG00000018126	Baiap2l2	3.89	5.58	6.68	3.81	5.88	7.08	2.2	4.36	5.37	3.59	5.168	4.52
ENSMUSG00000018143	Mafk	11.49	14.7	12.68	13.75	14.87	12.88	8.56	14.82	13.69	13.64	13.498	12.718
ENSMUSG00000018160	Med1	25.67	29.74	29.68	30.32	30.55	32.63	27.19	26.77	28.56	26.66	29.192	28.362
ENSMUSG00000018166	Erbb3	6.47	8.89	7.59	9.55	7.62	7.86	5.74	6.73	6.86	6.6	8.024	6.758
ENSMUSG00000018167	Stard3	20.44	22.52	23.72	24.13	23.83	23.31	14.36	20.05	27.01	25.5	22.928	22.046
ENSMUSG00000018168	Ikzf3	0.05	0	0	0.12	0	0.03	0.15	0.02	0.02	0.05	0.034	0.054
ENSMUSG00000018169	Mfng	4.51	5.77	7.52	6.97	5.23	6.65	4.35	5.69	6.29	7.74	6	6.144
ENSMUSG00000018171	Vmp1	43.11	50.55	56.67	61.29	62.27	61.19	29.62	65.28	66.6	71.47	54.778	58.832
ENSMUSG00000018189	Uchl5	48.12	38.03	40.03	42.85	41.07	45.1	42.1	42.48	39.99	41.24	42.02	42.182
ENSMUSG00000018196	Glrx2	51.93	50.71	58.37	54.76	55.81	52.89	41.01	48.43	48.61	57.14	54.316	49.616
ENSMUSG00000018199	Trove2	18.09	21.91	22.8	24.3	24.97	23.32	20	21.72	21.54	23.17	22.414	21.95
ENSMUSG00000018209	Stk4	21.31	23.53	22.21	23.74	22.16	22.78	19.43	21.18	20.91	20.74	22.59	21.008
ENSMUSG00000018211	Wfdc15b	0	0	0	0	0	0.28	0	0	0	0	0	0.056
ENSMUSG00000018217	Pmp22	56.86	53.46	48.52	57.55	44.78	53.72	59.48	47.5	44.85	46.71	52.234	50.452
ENSMUSG00000018238	Gdf9	1.21	1.17	0.75	0.76	1.16	0.75	0.64	0.51	0.94	1.03	1.01	0.774
ENSMUSG00000018239	Zcchc10	11.52	13.29	13.01	12.98	10.01	14.34	10.26	10.62	13.04	13.51	12.162	12.354
ENSMUSG00000018259	Prl8a2	0	0	0	0	0	0	0	0	0	0.1	0	0.02
ENSMUSG00000018263	Tbx5	57.95	51.31	49.7	52.29	48.59	52.16	55.51	48.18	44.51	49.32	51.968	49.936
ENSMUSG00000018286	Psmb6	225.13	215.95	225.36	242.55	219.27	239.82	163.14	233.5	244.45	222.9	225.652	220.762
ENSMUSG00000018287	Spag7	124.52	107.45	106.53	108.95	107.16	124.24	101.19	103.47	102.69	111.34	110.922	108.586
ENSMUSG00000018293	Pfn1	854.19	725.5	744.38	756.16	745.67	770.36	1098.86	697.26	745.56	695.27	765.18	801.462
ENSMUSG00000018322	Tomm34	35.16	30.86	32.31	35.71	33.59	35.95	30.78	33.21	32.74	35.7	33.526	33.676
ENSMUSG00000018326	Ywhab	189.52	199.35	208.06	212.27	201.93	218.1	179.52	205.15	206.62	205.41	202.226	202.96
ENSMUSG00000018334	Ksr1	9.42	10.59	11.12	10.69	11.49	10.37	9.41	10.17	10.62	9.72	10.662	10.058
ENSMUSG00000018339	Gpx3	669.98	551.71	551.76	463.72	539.92	599.02	664.78	544.02	595.97	575.39	555.418	595.836
ENSMUSG00000018340	Anxa6	246.08	317.1	310.6	319.99	320.71	339.15	199.83	300.73	315.86	311.65	302.896	293.444
ENSMUSG00000018341	Il12rb2	0.18	0.25	0.09	0.86	0.17	0.19	0.13	0.2	0.19	0.19	0.31	0.18
ENSMUSG00000018347	Zkscan6	5.92	8.39	7.37	8.16	6.98	8.7	4.02	7	7.73	7.38	7.364	6.966
ENSMUSG00000018362	Kpna2	169.71	165.2	174.43	184.19	184.61	186.74	162.02	173.92	183.13	156.91	175.628	172.544
ENSMUSG00000018363	Smurf2	42.96	40.1	39.52	47.14	44.09	44.65	39.03	42.45	40.34	43.36	42.762	41.966
ENSMUSG00000018372	Cep95	17.99	16.03	13.48	16.59	18.73	13.42	20.58	12.74	13.41	15.48	16.564	15.126
ENSMUSG00000018377	Vezf1	35.2	32.06	31.54	37.36	31.65	35.54	38.22	30.31	30.73	33.35	33.562	33.63
ENSMUSG00000018378	Cuedc1	27.11	24.91	27.91	30.31	27.89	24.92	24.75	21.25	22.54	26.06	27.626	23.904
ENSMUSG00000018379	Srsf1	355.52	386.22	390.71	422.87	378	423.78	298.86	360.11	371.81	374.54	386.664	365.82
ENSMUSG00000018381	Abi3	13.24	10.27	11.51	14.23	13.17	15.07	6.73	11.54	13.68	14.71	12.484	12.346
ENSMUSG00000018387	Shroom1	3.97	4.16	2.85	3.07	3.02	6.74	3.18	3.22	4.72	3.91	3.414	4.354
ENSMUSG00000018395	Kif3a	24.76	23.36	21.39	26.12	21.28	24.22	25.8	22.84	21.35	24.38	23.382	23.718
ENSMUSG00000018398	2008-09-01	47.38	47.09	44.34	51.11	44.35	47.55	44.85	41.53	42.12	44.89	46.854	44.188
ENSMUSG00000018401	Mtmr4	14.74	19.99	20.22	21.75	19.36	21.02	13.61	19	18.17	17.9	19.212	17.94
ENSMUSG00000018405	Mrm1	5.02	8.58	7.25	8.13	6.52	8.7	3.69	6.36	8.93	6.65	7.1	6.866
ENSMUSG00000018411	Mapt	0.86	1.42	0.9	1.39	0.46	1.21	0.86	0.62	0.55	0.72	1.006	0.792
ENSMUSG00000018412	Kansl1	30.6	38.02	36.96	35.59	35.32	36.72	35.01	31.47	33.6	31.69	35.298	33.698
ENSMUSG00000018415	Gid4	21.24	21.15	20.8	23.6	22.61	21.52	14.9	19.6	21.05	20.55	21.88	19.524
ENSMUSG00000018417	Myo1b	29.4	33.94	32.36	39.19	32.26	37.6	26.99	35.86	28.42	33.81	33.43	32.536
ENSMUSG00000018425	Dhx40	18.45	18.2	20.66	21.12	19.15	20.46	16.05	16.92	17.7	18.74	19.516	17.974
ENSMUSG00000018427	Ypel2	29.86	31.7	31.01	30.06	33.51	33.24	25.58	30.84	32.35	34.97	31.228	31.396
ENSMUSG00000018428	Akap1	39.83	45.76	50.05	49.9	50.65	47.66	29.97	40.17	47.86	49.62	47.238	43.056
ENSMUSG00000018433	Nol11	35.11	32.94	35.88	33.46	35.82	34.32	26.44	31.82	31.76	32.57	34.642	31.382
ENSMUSG00000018442	Derl2	16.57	22.71	18.83	22.54	19.54	21.15	12.79	19.14	19.93	20.92	20.038	18.786
ENSMUSG00000018446	C1qbp	182.63	204.24	217.44	220.47	227.04	229.7	167.94	216.21	218.27	209.71	210.364	208.366
ENSMUSG00000018449	Rpain	26.71	25.26	21.1	25.72	22.09	25.03	19.44	22.57	19.93	25.22	24.176	22.438
ENSMUSG00000018451	6330403K07Rik	23.87	28.53	32.96	38.3	22.69	31.9	24.7	31.07	21.5	26.28	29.27	27.09
ENSMUSG00000018459	Slc13a3	0.03	0.5	0.06	0.04	0.04	0.04	0.09	0.23	0.07	0	0.134	0.086
ENSMUSG00000018470	Kcnab3	0.82	0.95	0.73	1	0.91	1.43	0.5	0.65	1.24	1.26	0.882	1.016
ENSMUSG00000018474	Chd3	84.07	99.25	103.52	126.88	62.94	87.32	96.46	67.03	62.07	66.75	95.332	75.926
ENSMUSG00000018476	Kdm6b	32.65	37.95	34.52	37.91	37.19	35.1	37.65	29.65	34.38	33.2	36.044	33.996
ENSMUSG00000018479	1700125H20Rik	0.14	0	0.14	0	0	0.19	0	0.29	0	0	0.056	0.096
ENSMUSG00000018481	Appbp2	48.96	58.27	57.11	56.95	57	55.79	44.73	54.7	56.32	53.14	55.658	52.936
ENSMUSG00000018486	Wnt9b	1.68	2.09	1.97	1.88	1.88	2.81	1.18	1.99	2.14	1.84	1.9	1.992
ENSMUSG00000018500	Adora2b	0.68	1.09	0.45	0.61	0.64	0.73	0.3	0.54	0.47	0.38	0.694	0.484
ENSMUSG00000018501	Ncor1	204.58	173.78	141.24	155.75	167.15	166.21	280.36	135.64	150.22	144.66	168.5	175.418
ENSMUSG00000018507	Trpv2	3.26	3.59	3.1	3.39	3.87	3.39	2.44	4.64	3.13	3.57	3.442	3.434
ENSMUSG00000018509	Cenpv	29.39	19.36	16.98	14.45	17.57	15.49	29.35	12.7	19.29	14.64	19.55	18.294
ENSMUSG00000018537	Pcgf2	57.58	43.27	48.75	50.25	51.91	52.84	67.27	45.38	45.83	46.04	50.352	51.472
ENSMUSG00000018541	Cwc25	12.46	11.16	12.12	13.55	13.32	12.17	11.19	12.18	12.68	11.09	12.522	11.862
ENSMUSG00000018543	1700001P01Rik	0	0.29	0.32	0.39	0	0	0	0.16	0	0.15	0.2	0.062
ENSMUSG00000018547	Pip4k2b	22.39	28.06	26.56	29.3	25.09	28.07	21.01	24.85	24.05	24.4	26.28	24.476
ENSMUSG00000018548	Trim37	19.59	21.61	21.69	22.3	23.32	20.62	16.47	25.43	25.31	20.41	21.702	21.648
ENSMUSG00000018554	Ybx2	14.46	9	5.57	13.36	11.45	7.36	9.42	4.27	7.99	9.07	10.768	7.622
ENSMUSG00000018559	Ctdnep1	98.41	105.57	120.35	121.14	110.73	119.54	93.48	104.5	111.12	111.47	111.24	108.022
ENSMUSG00000018565	Elp5	57.47	63.5	63.6	61.13	57.51	70.9	42.93	58.22	62.54	60.71	60.642	59.06
ENSMUSG00000018566	Slc2a4	15.32	16.43	18.5	18.71	19.33	18.49	10.67	14.76	18.54	19.35	17.658	16.362
ENSMUSG00000018567	Gabarap	371.92	326.09	310.01	311.14	295.51	320.18	324.3	316.42	302.16	324.54	322.934	317.52
ENSMUSG00000018569	Cldn7	1.72	1.52	2.06	5.45	0.38	1.58	1.04	0.29	1.4	0.33	2.226	0.928
ENSMUSG00000018570	2810408A11Rik	4.87	8.27	5.1	4.06	5.09	4.15	4.1	4.63	4.02	3.83	5.478	4.146
ENSMUSG00000018572	Phf23	59.21	52.68	51.61	56.32	53.29	57.31	53.22	50.73	49.94	55.41	54.622	53.322
ENSMUSG00000018574	Acadvl	51.03	72.29	70.93	73.71	72.44	73.56	33.28	61.91	71	73.88	68.08	62.726
ENSMUSG00000018581	Dnah11	0.04	0.04	0.06	0.03	0.08	0.03	0.01	0.01	0.12	0.01	0.05	0.036
ENSMUSG00000018583	G3bp1	63.98	84.84	81.68	89.16	79.27	81.36	54.25	76.96	79.31	75.14	79.786	73.404
ENSMUSG00000018585	Atox1	48.74	78.55	69.17	71.85	59.37	81.12	30.91	65.66	74.23	69.01	65.536	64.186
ENSMUSG00000018589	Glra2	0.08	0.05	0.06	0	0.04	0	0	0	0.02	0	0.046	0.004
ENSMUSG00000018593	Sparc	1072.09	1044.22	1062.33	1100.71	960.71	1174.43	964.1	981.8	988.1	1042.79	1048.01	1030.24
ENSMUSG00000018595	Glra4	0	0	0	0	0	0	0	0	0	0	0	0
ENSMUSG00000018599	Mief2	7.51	10.87	11.08	10.41	11.74	12.38	5.07	12.08	12.85	12.45	10.322	10.966
ENSMUSG00000018604	Tbx3	13.4	13.53	13.64	16.48	8.97	12.59	12.24	10.64	10.62	10.19	13.204	11.256
ENSMUSG00000018620	Mmp20	0	0	0	0	0	0	0	0	0	0	0	0
ENSMUSG00000018623	Mmp7	0	0	0	0	0	0	0	0	0	0	0	0
ENSMUSG00000018634	Crhr1	0.04	0.07	0	0.05	0	0	0	0	0	0	0.032	0
ENSMUSG00000018648	Dusp14	3.82	4.55	2.98	4.35	2.78	3.75	2.45	3.73	3	2.74	3.696	3.134
ENSMUSG00000018651	Tada2a	17.39	16.96	16.43	20.7	18.69	16	13.38	17.64	16.65	16.29	18.034	15.992
ENSMUSG00000018654	Ikzf1	1.41	1.39	1.21	3.8	1	1.66	1.1	1.3	0.91	1.19	1.762	1.232
ENSMUSG00000018656	Tcaf3	0	0	0	0	0	0	0	0	0	0	0	0
ENSMUSG00000018659	Pnpo	15.5	30.5	25.85	24.06	27.6	17.63	12.51	25.18	22.62	24.74	24.702	20.536
ENSMUSG00000018661	Cog1	21.38	16.93	16.28	19.06	18.93	16.97	13.78	12.49	15.1	12.27	18.516	14.122
ENSMUSG00000018666	Cbx1	89.53	97.49	96.61	112.97	98.78	102.38	81.19	95.87	95.85	100.55	99.076	95.168
ENSMUSG00000018669	Cdk5rap3	26.9	33.25	33.3	36.33	28.23	38.52	14.44	29.53	31.93	28.11	31.602	28.506
ENSMUSG00000018672	Copz2	89.57	71.97	60.61	67.39	54.54	63.61	99.63	62.59	60.67	67.9	68.816	70.88
ENSMUSG00000018677	Slc25a39	165.75	113.23	118.73	103.97	142.04	113.5	127.37	108.9	107.58	115.57	128.744	114.584
ENSMUSG00000018678	Sp2	18.26	16.11	17.05	16.02	15.71	16.16	22.47	13.45	14.77	14.53	16.63	16.276
ENSMUSG00000018697	Aatf	18.24	20.1	18.95	22.59	18.51	22.52	16.65	18.04	18.34	17.48	19.678	18.606
ENSMUSG00000018698	Lhx1	0	0	0	0.03	0	0	0	0	0	0	0.006	0
ENSMUSG00000018707	Dync1h1	72.79	74.66	75.02	75.5	78.21	66.42	113.29	52.57	58.63	61.39	75.236	70.46
ENSMUSG00000018727	Cpsf4l	0	0	0	0	0.21	0	0	0	0.12	0.16	0.042	0.056
ENSMUSG00000018733	Pex12	5.62	6.7	6.48	6.76	7.03	5.95	5.4	4.78	9.4	5.46	6.518	6.198
ENSMUSG00000018736	Ndel1	58.86	41.91	46.09	45.82	47.64	47.67	50.77	46.08	43.76	48.57	48.064	47.37
ENSMUSG00000018740	Slc25a35	1.39	1.64	1.76	0.64	0.77	1.01	1.15	0.68	1.09	0.76	1.24	0.938
ENSMUSG00000018750	Zbtb4	8.79	9.34	10.56	10.2	9.28	9.93	8.05	8.9	10.82	12.39	9.634	10.018
ENSMUSG00000018752	Tnfsfm13	1.89	2.7	3.38	3.11	1.53	4.82	0.92	2.89	2.33	4.69	2.522	3.13
ENSMUSG00000018761	Mpdu1	41.58	44.14	44.5	37.14	37.12	53.72	36.12	36.78	41.84	46.96	40.896	43.084
ENSMUSG00000018765	Fxr2	73.45	69.44	81.14	82.59	80.35	86.89	44.68	75.05	85.57	88.03	77.394	76.044
ENSMUSG00000018770	Atp5g3	632.65	1073.16	1117.69	1048.75	1190.57	1126.86	440.74	1091.64	1220.42	1113.8	1012.56	998.692
ENSMUSG00000018774	Cd68	6.14	6.1	5.49	9.09	5.67	7.24	6.65	5.13	4.41	6.5	6.498	5.986
ENSMUSG00000018776	Slc35g3	0.22	0.41	0.17	0.49	0.07	0.23	0.23	0.23	0.32	0.27	0.272	0.256
ENSMUSG00000018796	Acsl1	26.7	24.09	22.01	21.56	21.84	21.08	19.77	18.81	20.76	24.26	23.24	20.936
ENSMUSG00000018800	Abca5	3.63	6.08	4.3	4.95	3.92	3.66	4.26	3.66	3.66	4.28	4.576	3.904
[truncated: 46,796 more rows]

## Sheet: DESeq2
Row.names	external_gene_name	chromosome_name	start_position	end_position	baseMean	log2FoldChange	lfcSE	stat	pvalue	padj
ENSMUSG00000022892	App	16	84954440	85173707	10765.4	0.615124	0.030455	20.1978	1.02394e-90	1.98737e-86
ENSMUSG00000045975	C2cd2	16	97855210	97922633	912.361	0.674996	0.0424314	15.9079	5.58393e-57	5.41892e-53
ENSMUSG00000022967	Ifnar1	16	91485238	91507441	2007.9	0.660242	0.0497871	13.2613	3.88078e-40	2.51073e-36
ENSMUSG00000022867	Usp25	16	77014069	77116779	1977.09	0.58587	0.0458824	12.7689	2.44505e-37	1.16277e-33
ENSMUSG00000022965	Ifngr2	16	91547072	91565169	2063.23	0.576306	0.0451894	12.7531	2.99544e-37	1.16277e-33
ENSMUSG00000032932	Hspa13	16	75755190	75766821	1781.6	0.53041	0.0423291	12.5306	5.07736e-36	1.64244e-32
ENSMUSG00000022897	Dyrk1a	16	94570010	94695517	3038.22	0.582972	0.0468301	12.4487	1.42217e-35	3.94327e-32
ENSMUSG00000022865	Cxadr	16	78301496	78359785	3409.1	0.671822	0.0542941	12.3738	3.62449e-35	8.79347e-32
ENSMUSG00000022969	Il10rb	16	91406164	91425834	707.969	0.654897	0.0546664	11.9799	4.5297e-33	9.76856e-30
ENSMUSG00000022973	Synj1	16	90936092	91011308	836.085	0.666168	0.0564593	11.7991	3.94596e-32	7.65872e-29
ENSMUSG00000022964	Tmem50b	16	91574503	91597800	1055.98	0.667267	0.0569603	11.7146	1.0729e-31	1.89308e-28
ENSMUSG00000053414	Hunk	16	90386397	90499553	1874.57	0.562671	0.0494717	11.3736	5.6604e-30	9.15522e-27
ENSMUSG00000022895	Ets2	16	95702075	95721051	2708.24	0.558194	0.050097	11.1423	7.8101e-29	1.16605e-25
ENSMUSG00000025613	Cct8	16	87483326	87495873	5978.23	0.585863	0.0527627	11.1037	1.20324e-28	1.66811e-25
ENSMUSG00000044442	N6amt1	16	87354185	87368742	611.538	0.615827	0.0557388	11.0484	2.2306e-28	2.88625e-25
ENSMUSG00000022961	Son	16	91647506	91679221	11972	0.634027	0.0593007	10.6917	1.11286e-26	1.34997e-23
ENSMUSG00000051483	Cbr1	16	93607837	93610505	562.382	0.524677	0.0500428	10.4846	1.01707e-25	1.16119e-22
ENSMUSG00000039456	Morc3	16	93832121	93876072	1010.14	0.54405	0.0519434	10.4739	1.13849e-25	1.22761e-22
ENSMUSG00000022974	Paxbp1	16	91014037	91044543	1464.98	0.53183	0.0515206	10.3227	5.56583e-25	5.68564e-22
ENSMUSG00000022982	Sod1	16	90220742	90226322	3350.81	0.615789	0.0597541	10.3054	6.6626e-25	6.46572e-22
ENSMUSG00000039680	Mrps6	16	92058270	92112227	518.252	0.673155	0.0655703	10.2661	1.00127e-24	9.25414e-22
ENSMUSG00000008976	Gabpa	16	84834925	84863779	2794.86	0.59292	0.0599131	9.89634	4.31785e-23	3.80932e-20
ENSMUSG00000040605	Bace2	16	97356728	97439012	960.842	0.713251	0.0740277	9.63493	5.69327e-22	4.80437e-19
ENSMUSG00000025616	Usp16	16	87454703	87483517	1159.6	0.490268	0.0515899	9.50318	2.03575e-21	1.64633e-18
ENSMUSG00000040785	Ttc3	16	94370618	94522117	9241.3	0.524812	0.0555984	9.43934	3.75145e-21	2.91248e-18
ENSMUSG00000023147	Wrb	16	96145407	96157852	1056.39	0.647951	0.0696294	9.30572	1.33089e-20	9.93507e-18
ENSMUSG00000022945	Chaf1b	16	93883901	93906115	693.44	0.623257	0.0670939	9.28933	1.5526e-20	1.11609e-17
ENSMUSG00000052299	Ltn1	16	87376651	87432606	1996.61	0.562159	0.061445	9.14898	5.74746e-20	3.98401e-17
ENSMUSG00000025612	Bach1	16	87698945	87733346	1729.58	0.567182	0.0621322	9.12864	6.93642e-20	4.64238e-17
ENSMUSG00000002489	Tiam1	16	89787111	89980080	990.393	0.622883	0.0688701	9.04431	1.50613e-19	9.74415e-17
ENSMUSG00000022940	Pigp	16	94358763	94371015	605.312	0.552044	0.0645161	8.55669	1.16154e-17	7.27236e-15
ENSMUSG00000040666	Sh3bgr	16	96200470	96228933	5371.18	0.77457	0.0910098	8.51084	1.72682e-17	1.04737e-14
ENSMUSG00000040820	Hlcs	16	94129195	94313563	505.002	0.563629	0.0681623	8.26892	1.35173e-16	7.95023e-14
ENSMUSG00000022972	1110004E09Rik	16	90925809	90934927	357.578	0.723666	0.0900024	8.04052	8.94607e-16	5.10689e-13
ENSMUSG00000058240	Cryzl1	16	91689322	91728975	592.34	0.701941	0.0875197	8.02038	1.05416e-15	5.84574e-13
ENSMUSG00000053062	Jam2	16	84774123	84825928	422.896	0.693242	0.0882202	7.85808	3.90074e-15	2.10304e-12
ENSMUSG00000022894	Adamts5	16	85858170	85901125	1049.03	0.645896	0.0825098	7.82811	4.95259e-15	2.59797e-12
ENSMUSG00000046962	Zbtb21	16	97947435	97962621	502.838	0.446727	0.0583766	7.65251	1.971e-14	1.00671e-11
ENSMUSG00000039763	Dnajc28	16	91614257	91619026	173.35	0.755879	0.0988828	7.64419	2.10266e-14	1.04642e-11
ENSMUSG00000022913	Psmg1	16	95979933	95990960	456.222	0.568624	0.0761422	7.46792	8.14714e-14	3.9532e-11
ENSMUSG00000022960	Donson	16	91677268	91688765	369.923	0.628889	0.0845872	7.4348	1.0473e-13	4.95782e-11
ENSMUSG00000022914	Brwd1	16	95992092	96082526	2863.96	0.57445	0.0774938	7.41285	1.2361e-13	5.71227e-11
ENSMUSG00000022890	Atp5j	16	84827866	84835625	3923.12	0.667864	0.0902818	7.39755	1.38723e-13	6.26156e-11
ENSMUSG00000022971	Ifnar2	16	91372783	91405589	627.929	0.605274	0.0820678	7.3753	1.63974e-13	7.23312e-11
ENSMUSG00000022889	Mrpl39	16	84717576	84735742	966.445	0.625387	0.0852846	7.33294	2.25161e-13	9.71146e-11
ENSMUSG00000040681	Hmgn1	16	96120618	96127729	7586	0.631322	0.0862687	7.31809	2.51531e-13	1.0613e-10
ENSMUSG00000090386	Mir99ahg	16	77236317	77691403	236.81	0.835138	0.114733	7.27897	3.36382e-13	1.38911e-10
ENSMUSG00000022962	Gart	16	91621186	91646952	1818.1	0.563769	0.0802163	7.02811	2.09345e-12	8.46495e-10
ENSMUSG00000022956	Atp5o	16	91684398	91931687	7742.92	0.581442	0.084749	6.86076	6.84952e-12	2.71311e-09
ENSMUSG00000041134	Cyyr1	16	85421533	85553397	422.673	0.607098	0.0919561	6.60204	4.05544e-11	1.57424e-08
ENSMUSG00000022951	Rcan1	16	92391953	92466146	2953.61	0.561543	0.0856612	6.55539	5.54948e-11	2.11196e-08
ENSMUSG00000041079	Rwdd2b	16	87433407	87440573	227.412	0.650516	0.100253	6.48872	8.65683e-11	3.23116e-08
ENSMUSG00000027375	Mal	2	127633226	127656695	75.7108	0.983806	0.163436	6.01952	1.7494e-09	6.40643e-07
ENSMUSG00000022957	Itsn1	16	91729281	91920597	2445.18	0.404738	0.0673156	6.01254	1.82637e-09	6.56445e-07
ENSMUSG00000039929	Urb1	16	90751527	90810413	422.094	0.577922	0.0963642	5.99727	2.00667e-09	7.08137e-07
ENSMUSG00000082815	Gm5678	16	93628097	93630451	7.14858	6.49452	1.10499	5.87747	4.16589e-09	1.44385e-06
ENSMUSG00000022898	Dscr3	16	94497783	94526830	833.506	0.639106	0.109697	5.8261	5.6738e-09	1.93198e-06
ENSMUSG00000048120	Entpd1	19	40612366	40741602	595.154	0.379916	0.0653729	5.81151	6.19102e-09	2.07175e-06
ENSMUSG00000031066	Usp11	X	20703906	20720539	1221.86	-0.259672	0.0466796	-5.56285	2.65407e-08	8.73099e-06
ENSMUSG00000031209	Heph	X	96455359	96574485	1226.76	0.283669	0.0516032	5.49713	3.8603e-08	1.24874e-05
ENSMUSG00000051989	Smim11	16	92301286	92313041	298.898	0.587875	0.109378	5.37473	7.66956e-08	2.4403e-05
ENSMUSG00000005251	Ripk4	16	97741933	97763737	95.3709	0.841313	0.162195	5.18704	2.13658e-07	6.68854e-05
ENSMUSG00000001930	Vwf	6	125546774	125686679	1360.64	0.487064	0.0948462	5.13531	2.81679e-07	8.67794e-05
ENSMUSG00000048490	Nrip1	16	76287400	76373827	1252.94	0.490115	0.097117	5.04665	4.49635e-07	0.000136359
ENSMUSG00000039639	Kcne1	16	92346001	92359468	852.106	0.587363	0.116986	5.02078	5.14616e-07	0.000153664
ENSMUSG00000022893	Adamts1	16	85793827	85803113	3308.56	0.355309	0.0714854	4.97037	6.68257e-07	0.000196518
ENSMUSG00000093701	Gm21970	16	91391721	91419451	37.0442	2.57172	0.517773	4.96689	6.80342e-07	0.000197086
ENSMUSG00000022876	Samsn1	16	75858793	76022270	46.6632	0.850708	0.176439	4.82155	1.42449e-06	0.000406586
ENSMUSG00000089901	Gm8113	14	43925390	43933411	1269.58	-0.299657	0.0627342	-4.77662	1.78269e-06	0.000501451
ENSMUSG00000022946	Dopey2	16	93711907	93810585	380.485	0.400073	0.0868386	4.60709	4.08341e-06	0.00113221
ENSMUSG00000089774	Slc5a3	16	92058322	92087473	565.829	0.471044	0.106652	4.41664	1.00249e-05	0.00274046
ENSMUSG00000056054	S100a8	3	90668978	90670035	18.9574	2.34294	0.532044	4.40366	1.06439e-05	0.00286927
ENSMUSG00000027596	a	2	154791402	155051012	6.27829	3.56024	0.810448	4.39293	1.11835e-05	0.00297344
ENSMUSG00000035778	Ggta1	2	35400179	35463231	1671.14	0.186646	0.0425706	4.38439	1.16309e-05	0.00305059
ENSMUSG00000031167	Rbm3	X	8138975	8145880	4492.02	-0.237137	0.0546104	-4.34235	1.40967e-05	0.00364805
ENSMUSG00000024911	Fibp	19	5460607	5465052	352.076	0.333088	0.0794642	4.19168	2.76897e-05	0.00702498
ENSMUSG00000025232	Hexa	9	59539667	59565105	1143.13	0.173304	0.0413592	4.19021	2.78697e-05	0.00702498
ENSMUSG00000014039	Prdm15	16	97791467	97851850	380.166	0.308296	0.074018	4.16514	3.1116e-05	0.00774269
ENSMUSG00000082127	Gm13577	2	64474745	64474949	3.86502	5.79577	1.39278	4.16131	3.16434e-05	0.00777426
ENSMUSG00000022983	Scaf4	16	90228957	90284425	1047.77	0.468909	0.113313	4.13817	3.5008e-05	0.00849337
ENSMUSG00000061751	Kalrn	16	33974258	34573532	1278.32	-0.193766	0.0472702	-4.09911	4.14737e-05	0.00993783
ENSMUSG00000002930	Ppp1r17	6	56017497	56032689	179.468	0.512838	0.128884	3.97907	6.91864e-05	0.0163761
ENSMUSG00000027479	Mapre1	2	153741274	153773310	6049.18	0.110261	0.0278884	3.95364	7.697e-05	0.0177847
ENSMUSG00000056071	S100a9	3	90692632	90695721	19.0492	2.12016	0.535935	3.95601	7.62135e-05	0.0177847
ENSMUSG00000028295	Smim8	4	34768664	34778423	222.245	0.32985	0.0838026	3.93603	8.28403e-05	0.0189159
ENSMUSG00000080904	Gm11966	11	5818497	5818583	237.807	0.553227	0.141268	3.91616	8.99718e-05	0.0203054
ENSMUSG00000022978	Mis18a	16	90719312	90727404	305.616	0.383465	0.098264	3.9024	9.52453e-05	0.0212485
ENSMUSG00000040907	Atp1a3	7	24978167	25005958	66.8164	-0.647121	0.16639	-3.88918	0.000100583	0.0221844
ENSMUSG00000022864	D16Ertd472e	16	78544012	78576657	173.973	0.419483	0.109722	3.82315	0.00013176	0.0287339
ENSMUSG00000041445	Mmrn2	14	34375504	34404287	1478.72	0.238288	0.0632523	3.76726	0.000165052	0.0355944
ENSMUSG00000026687	Aldh9a1	1	167349991	167368532	477.998	-0.297862	0.0794289	-3.75005	0.000176798	0.0377086
ENSMUSG00000030770	Parva	7	112427505	112591692	4248.14	0.0881228	0.0236383	3.72797	0.000193026	0.0407221
ENSMUSG00000001285	Myg1	15	102331709	102338139	401.434	-0.247436	0.0666876	-3.71037	0.000206958	0.0431918
ENSMUSG00000039323	Igfbp2	1	72824503	72852474	675.636	-0.25612	0.070031	-3.65724	0.00025495	0.0526418
ENSMUSG00000078185	Chml	1	175682237	175692901	1073.25	0.198165	0.054529	3.63412	0.000278934	0.0569876
ENSMUSG00000023341	Mx2	16	97535308	97560900	32.5665	1.29577	0.359192	3.60746	0.000309206	0.0625143
ENSMUSG00000058886	Deaf1	7	141297180	141327690	496.248	-0.219881	0.0610125	-3.60387	0.000313518	0.0627327
ENSMUSG00000030091	Nup210	6	91013068	91116829	581.121	-0.278231	0.0779013	-3.57159	0.000354826	0.0702737
ENSMUSG00000029405	G3bp2	5	92052146	92083719	5011.77	0.088578	0.0249057	3.55653	0.000375783	0.0732366
ENSMUSG00000037907	Ankrd13b	11	77470485	77489678	393.859	-0.272993	0.0767817	-3.55545	0.000377333	0.0732366
ENSMUSG00000031387	Renbp	X	73922121	73930850	351.332	0.277759	0.0787661	3.52638	0.000421289	0.0801648
ENSMUSG00000040732	Erg	16	95359169	95586593	660.906	0.376489	0.106698	3.52854	0.000417852	0.0801648
ENSMUSG00000020069	Hnrnph3	10	63014664	63024217	1105.16	0.213099	0.0605751	3.51793	0.000434929	0.080936
ENSMUSG00000050192	Eif5a2	3	28781276	28798846	723.833	0.168279	0.0478589	3.51615	0.000437853	0.080936
ENSMUSG00000059588	Calcrl	2	84330626	84425411	1921.75	0.185064	0.0525625	3.52083	0.000430192	0.080936
ENSMUSG00000041912	Tdrkh	3	94413273	94434668	162.903	0.352928	0.10081	3.50092	0.000463657	0.0848973
ENSMUSG00000023328	Ache	5	137287519	137294466	225.401	0.311646	0.0901994	3.45508	0.000550131	0.0997897
ENSMUSG00000025993	Slc40a1	1	45908068	45926523	378.075	-0.293309	0.0852792	-3.4394	0.000583012	0.104775
ENSMUSG00000032599	Ip6k2	9	108783796	108806337	755.406	-0.26254	0.0764674	-3.43335	0.000596163	0.106155
ENSMUSG00000031097	Tnni2	7	142441808	142444410	268.419	0.466854	0.137778	3.38846	0.000702874	0.124019
ENSMUSG00000066000	Zfp979	4	147611937	147642513	111.683	0.420386	0.124273	3.38275	0.000717631	0.125482
ENSMUSG00000022941	Ripply3	16	94328420	94336935	77.1631	0.572938	0.169714	3.37589	0.000735763	0.127504
ENSMUSG00000078622	Ccdc47	11	106197408	106216344	2573.97	0.114901	0.0341211	3.36746	0.000758644	0.130306
ENSMUSG00000021476	Habp4	13	64161866	64186536	1340.21	0.197478	0.0588706	3.35445	0.000795239	0.135393
ENSMUSG00000003808	Farsa	8	84856989	84869257	619.077	-0.163968	0.0495171	-3.31133	0.000928534	0.156712
ENSMUSG00000036523	Greb1	12	16670615	16800886	96.5095	0.427719	0.130074	3.28828	0.00100803	0.168662
ENSMUSG00000038591	Colec10	15	54410774	54466358	13.1129	-1.14388	0.349054	-3.27709	0.00104881	0.173986
ENSMUSG00000050608	Minos1	4	139101814	139131113	1503.38	0.15269	0.0466273	3.27468	0.0010578	0.173991
ENSMUSG00000061111	Fam195b	11	120542888	120549727	762.828	-0.166509	0.0508966	-3.27152	0.0010697	0.174469
ENSMUSG00000029304	Spp1	5	104435118	104441050	35.0189	-0.989813	0.304309	-3.25266	0.00114331	0.184921
ENSMUSG00000071562	Stfa1	16	36277148	36285371	7.01863	2.97281	0.919032	3.23472	0.00121764	0.195315
ENSMUSG00000021702	Thbs4	13	92751590	92794818	1575.26	0.210353	0.0659352	3.1903	0.00142127	0.224561
ENSMUSG00000022863	Btg3	16	78359860	78377192	566.566	-0.744203	0.233298	-3.18992	0.0014231	0.224561
ENSMUSG00000063524	Eno1	4	150236721	150248879	14719.2	-0.226034	0.0713517	-3.16788	0.00153556	0.240352
ENSMUSG00000045930	Clec14a	12	58264720	58269258	790.289	0.184611	0.0583234	3.1653	0.00154921	0.240549
ENSMUSG00000024922	Ovol1	19	5549137	5560575	1.87772	-3.81048	1.21005	-3.14903	0.00163815	0.247071
ENSMUSG00000038914	Dido1	2	180657964	180709999	2053.51	-0.16286	0.0517006	-3.15005	0.0016324	0.247071
ENSMUSG00000049551	Fzd9	5	135248938	135251230	67.2577	-0.452905	0.143557	-3.15487	0.00160571	0.247071
ENSMUSG00000051375	Pcdh1	18	38185914	38212053	387.124	-0.357137	0.113438	-3.14832	0.00164213	0.247071
ENSMUSG00000000182	Fgf23	6	127072902	127081408	15.4142	1.1925	0.380584	3.13333	0.00172834	0.254033
ENSMUSG00000028451	1700022I11Rik	4	42969604	42983640	4.53114	3.00178	0.958659	3.13123	0.00174076	0.254033
ENSMUSG00000030342	Cd9	6	125460266	125494791	589.753	0.163619	0.0521889	3.13513	0.0017178	0.254033
ENSMUSG00000066245	Gm10156	7	107863039	107863500	27.0372	-1.84725	0.589091	-3.13576	0.00171408	0.254033
ENSMUSG00000026576	Atp1b1	1	164437109	164458355	11936.1	0.174553	0.0558411	3.1259	0.00177264	0.256756
ENSMUSG00000025491	Ifitm1	7	140967221	140969825	22.8421	-1.77151	0.567436	-3.12196	0.00179654	0.258289
ENSMUSG00000030979	Uros	7	133686243	133710072	227.454	0.323119	0.103696	3.11601	0.00183314	0.261614
ENSMUSG00000031015	Swap70	7	110221711	110283506	675.253	-0.163117	0.0525141	-3.10615	0.00189541	0.265357
ENSMUSG00000060019	Gm10073	8	106572966	106573461	3.60933	3.60231	1.16002	3.10537	0.00190039	0.265357
ENSMUSG00000107482	Gm45233	7	43444128	43463587	1.78724	-4.0794	1.31223	-3.10875	0.0018788	0.265357
ENSMUSG00000010803	Gabra1	11	42130939	42182930	44.7628	-0.560705	0.181116	-3.09582	0.00196266	0.272095
ENSMUSG00000021175	Cdca7l	12	117804289	117878706	292.444	-0.220522	0.0716061	-3.07966	0.0020724	0.285272
ENSMUSG00000023118	Sympk	7	19024377	19054618	2193.76	-0.157842	0.0513269	-3.07523	0.00210343	0.287504
ENSMUSG00000029767	Calu	6	29348069	29377110	14290.8	0.0801894	0.0261186	3.0702	0.00213914	0.29034
ENSMUSG00000079055	Slc8a3	12	81197915	81333180	44.3965	-0.552343	0.180634	-3.0578	0.00222967	0.298469
ENSMUSG00000079137	Rpl27-ps1	1	171305087	171305494	2.12793	3.31405	1.08381	3.05779	0.00222979	0.298469
ENSMUSG00000001123	Lgals9	11	78962974	78984946	670.64	0.289512	0.0947863	3.05436	0.00225538	0.299826
ENSMUSG00000043456	Zfp536	7	37472135	37773641	129.525	0.355967	0.116633	3.05202	0.00227309	0.300125
ENSMUSG00000051639	Gm5812	17	6121208	6122164	45.6578	-1.55365	0.511398	-3.03804	0.00238121	0.312276
ENSMUSG00000068745	Mybphl	3	108364911	108380057	418.915	0.413622	0.136273	3.03526	0.0024033	0.313058
ENSMUSG00000022019	Tdrd3	14	87416639	87545373	977.595	0.164598	0.0542739	3.03273	0.00242349	0.313583
ENSMUSG00000021938	Pspc1	14	56722441	56778316	1065.11	0.14874	0.0490936	3.02972	0.00244784	0.314637
ENSMUSG00000009378	Slc16a12	19	34668403	34747289	1001.21	0.300301	0.099258	3.02546	0.00248259	0.317004
ENSMUSG00000030020	Prickle2	6	92370908	92706155	930.821	0.140313	0.0464809	3.01871	0.0025385	0.320967
ENSMUSG00000049537	Tecrl	5	83278145	83355195	644.557	0.266941	0.0884572	3.01774	0.0025467	0.320967
ENSMUSG00000028407	Toporsos	4	40269579	40270940	33.8647	0.616129	0.204447	3.01364	0.00258134	0.323234
ENSMUSG00000005501	Usp40	1	87945119	88008551	1285.17	-0.149001	0.049506	-3.00976	0.00261452	0.325289
ENSMUSG00000096370	Gm21992	19	4742913	4811612	160.004	-0.377531	0.125735	-3.00259	0.00267697	0.330939
ENSMUSG00000017692	Rhbdl3	11	80300912	80355955	46.9386	-0.584671	0.195686	-2.98781	0.00280985	0.34337
ENSMUSG00000084803	5830444B04Rik	4	155398763	155421704	4.42749	-2.40608	0.80539	-2.98748	0.00281292	0.34337
ENSMUSG00000026398	Nr5a2	1	136842571	136960448	16.4271	-0.932857	0.313095	-2.97947	0.00288748	0.345945
ENSMUSG00000028980	H6pd	4	149979475	150009023	813.658	-0.209171	0.0701968	-2.97978	0.00288457	0.345945
ENSMUSG00000042523	Dnal1	12	84114366	84147498	482.731	0.169741	0.0569298	2.98158	0.00286763	0.345945
ENSMUSG00000020736	Nt5c	11	115490420	115491862	242.516	0.230892	0.0778408	2.96621	0.0030149	0.356858
ENSMUSG00000060012	Kif13b	14	64652531	64806296	307.658	-0.269367	0.0908129	-2.96617	0.00301534	0.356858
ENSMUSG00000005672	Kit	5	75574916	75656722	566.972	-0.185142	0.062593	-2.95787	0.00309777	0.362196
ENSMUSG00000008398	Elk3	10	93247414	93311135	2088.55	0.137346	0.0464257	2.9584	0.00309236	0.362196
ENSMUSG00000093575	Gm20695	16	3884648	3919517	3.90797	2.62364	0.89023	2.94714	0.00320726	0.367201
ENSMUSG00000001105	Ift20	11	78536361	78541737	531.082	0.165621	0.056172	2.94846	0.0031936	0.367201
ENSMUSG00000030760	Acer3	7	98206389	98321208	424.722	0.183665	0.062338	2.94628	0.00321625	0.367201
ENSMUSG00000100642	Gm28230	2	74726728	74747918	12.5897	-2.10456	0.713931	-2.94785	0.00319996	0.367201
ENSMUSG00000058773	Hist1h1b	13	21779883	21780625	8.05116	-1.28762	0.437902	-2.94042	0.00327765	0.367722
ENSMUSG00000094076	Gm4767	10	81812186	81826490	20.899	-1.13483	0.385698	-2.94229	0.003258	0.367722
ENSMUSG00000097885	5031434O11Rik	3	51560035	51567117	33.6477	-0.625198	0.212601	-2.94071	0.00327459	0.367722
ENSMUSG00000041633	Kctd12b	X	153685154	153696391	396.18	-0.212309	0.0723137	-2.93594	0.00332541	0.370936
ENSMUSG00000018326	Ywhab	2	163994960	164018588	6513.77	0.0733991	0.0250407	2.93119	0.00337666	0.374501
ENSMUSG00000074807	Gm10762	2	128966593	128967725	118.973	-0.331543	0.113578	-2.91908	0.00351066	0.387149
ENSMUSG00000000976	Heatr6	11	83753696	83783754	516.695	-0.157011	0.0538531	-2.91553	0.00355079	0.389364
ENSMUSG00000028104	Polr3gl	3	96577872	96594181	363.42	0.185059	0.0636099	2.90928	0.00362268	0.392559
ENSMUSG00000032890	Rims3	4	120854816	120896579	67.6575	0.46715	0.160529	2.91008	0.00361341	0.392559
ENSMUSG00000059851	Suv420h2	7	4740115	4747514	783.825	-0.189778	0.0652859	-2.90688	0.0036505	0.392559
ENSMUSG00000071528	Usmg5	19	47083471	47090625	2237.57	0.207655	0.0714573	2.906	0.00366084	0.392559
ENSMUSG00000034177	Rnf43	11	87662722	87735539	47.5386	-0.840829	0.290149	-2.89792	0.00375644	0.397445
ENSMUSG00000043889	Gm8399	13	81064684	81065803	15.8283	-1.29959	0.448603	-2.89697	0.00376783	0.397445
ENSMUSG00000043962	Thrap3	4	126164082	126202760	6166.47	0.0869534	0.0300055	2.89792	0.00375651	0.397445
ENSMUSG00000049690	Nckap5	1	125913620	126830799	153.284	-0.285721	0.0987568	-2.89318	0.0038136	0.400098
ENSMUSG00000073422	H2-Ke6	17	34026033	34028060	241.573	0.240657	0.0834822	2.88273	0.00394241	0.411389
ENSMUSG00000030680	Pagr1a	7	127015033	127017352	155.413	-0.74261	0.258819	-2.86923	0.00411474	0.427075
ENSMUSG00000102712	Gm37758	9	33160062	33160690	5.11341	1.89311	0.662238	2.85866	0.00425436	0.439218
ENSMUSG00000025432	Avil	10	127000709	127020994	9.7198	-1.07262	0.37549	-2.85658	0.00428237	0.43977
ENSMUSG00000108314	Prkcz2	7	27882755	27884510	2.04575	3.59533	1.25954	2.85449	0.00431059	0.440338
ENSMUSG00000061311	Rag1	2	101638282	101649501	4.23882	-2.97111	1.04351	-2.84724	0.00441008	0.448142
ENSMUSG00000047844	Bex4	X	136138996	136140443	1584.18	0.193183	0.0679187	2.84432	0.00445061	0.449906
ENSMUSG00000037134	Prmt9	8	77549397	77581338	334.265	-0.212085	0.0746173	-2.8423	0.00447895	0.450424
ENSMUSG00000005124	Wisp1	15	66891320	66923201	2518.37	0.0939794	0.0331173	2.83778	0.00454291	0.454502
ENSMUSG00000057836	Xlr3a	X	73086293	73097095	29.5863	1.62615	0.573987	2.83308	0.00461016	0.456523
ENSMUSG00000066607	6030419C18Rik	9	58488603	58499742	131.83	-0.307683	0.108564	-2.83412	0.00459522	0.456523
ENSMUSG00000028217	Cdh17	4	11758147	11817895	3.21314	-2.76307	0.976618	-2.82922	0.00466609	0.459717
ENSMUSG00000028337	Coro2a	4	46536937	46602202	25.8645	-1.38142	0.488903	-2.82555	0.0047199	0.462669
ENSMUSG00000030532	Hddc3	7	80343104	80350547	143.921	0.279562	0.0993685	2.81339	0.00490227	0.473374
ENSMUSG00000034771	Tle2	10	81574561	81590845	375.331	-0.265135	0.0942335	-2.8136	0.00489907	0.473374
ENSMUSG00000055494	Gm14168	2	156571792	156577457	6.9052	-1.29696	0.460588	-2.81588	0.00486442	0.473374
ENSMUSG00000039903	Eva1c	16	90826719	90905109	38.4011	0.579468	0.20676	2.80261	0.00506912	0.487062
ENSMUSG00000030733	Sh2b1	7	126466994	126475424	1224.5	-0.128019	0.0457395	-2.79887	0.00512815	0.490307
ENSMUSG00000076036	Gm22133	7	45458089	45458197	269.222	-0.559261	0.200535	-2.78885	0.00528954	0.501072
ENSMUSG00000104383	Gm37553	9	101092977	101094578	4.5709	2.30989	0.828779	2.7871	0.00531819	0.501072
ENSMUSG00000109610	RP23-108H19.3	8	61380509	61381387	2.37198	-4.2311	1.51755	-2.78811	0.00530164	0.501072
ENSMUSG00000027327	1700037H04Rik	2	131146324	131160081	314.465	-0.270154	0.0972335	-2.77841	0.00546259	0.509508
ENSMUSG00000028300	3110043O21Rik	4	35191285	35226175	649.547	0.158949	0.0572001	2.77881	0.00545577	0.509508
ENSMUSG00000038295	Atg9b	5	24384181	24392143	22.099	-0.721624	0.259858	-2.77699	0.00548648	0.509508
ENSMUSG00000028348	Murc	4	48663514	48673502	53.9337	0.510468	0.184091	2.77291	0.0055558	0.511356
ENSMUSG00000035967	Ddx26b	X	56454857	56507843	986.271	-0.145084	0.0523391	-2.77201	0.00557118	0.511356
ENSMUSG00000033355	Rtp4	16	23520291	23614222	78.6146	0.692507	0.249896	2.77118	0.00558542	0.511356
ENSMUSG00000021120	Pigh	12	79080673	79089670	211.852	0.224923	0.0813658	2.76434	0.00570375	0.513841
ENSMUSG00000028879	Stx12	4	132853501	132884509	1847.33	0.100651	0.0364414	2.76199	0.00574494	0.513841
ENSMUSG00000031803	B3gnt3	8	71690756	71701789	97.2261	0.401149	0.144972	2.76708	0.00565608	0.513841
ENSMUSG00000096793	Gm3002	14	3810074	3966518	61.1322	-1.02294	0.370075	-2.76413	0.00570744	0.513841
ENSMUSG00000022843	Clcn2	16	20702964	20717746	168.783	-0.319583	0.115682	-2.76261	0.0057341	0.513841
ENSMUSG00000031347	Cetn2	X	72913532	72918411	455.516	0.194547	0.0705402	2.75797	0.00581623	0.517832
ENSMUSG00000033762	Recql4	15	76703553	76710559	120.054	-0.31824	0.115805	-2.74805	0.00599505	0.529891
ENSMUSG00000042328	Hps4	5	112343083	112378414	249.575	-0.254623	0.0926765	-2.74744	0.00600629	0.529891
ENSMUSG00000074491	Clec4g	8	3707064	3720651	41.7742	0.546546	0.199074	2.74544	0.00604294	0.530712
ENSMUSG00000005682	Pan2	10	128303335	128321358	1126.04	-0.128918	0.0470071	-2.74251	0.00609709	0.533056
ENSMUSG00000029287	Tgfbr3	5	107106570	107289629	1961.09	0.171606	0.0627085	2.73657	0.00620833	0.540347
ENSMUSG00000005583	Mef2c	13	83504034	83667080	3180.09	0.133186	0.0487062	2.73448	0.00624787	0.541362
ENSMUSG00000024776	Stambpl1	19	34192229	34240333	88.2854	-0.352549	0.128997	-2.73299	0.00627617	0.541396
ENSMUSG00000014313	Cox6c	15	35925886	35938246	3531.88	0.124756	0.0460409	2.70967	0.00673496	0.578402
ENSMUSG00000031028	Tub	7	108950338	109034460	123.457	-0.511046	0.190063	-2.68883	0.00717029	0.607722
ENSMUSG00000062646	Ganc	2	120403896	120461700	215.46	-0.226276	0.0841353	-2.68943	0.00715735	0.607722
ENSMUSG00000104713	Gbp6	5	105270702	105293698	103.036	0.563584	0.209435	2.69098	0.00712429	0.607722
ENSMUSG00000003948	Mmd	11	90249456	90278589	3173.08	0.175755	0.0654494	2.68535	0.00724531	0.611305
ENSMUSG00000025016	Tm9sf3	19	41210842	41264004	6866.67	0.0781447	0.0291416	2.68155	0.00732811	0.611305
ENSMUSG00000030610	Det1	7	78821547	78847263	181.544	-0.256143	0.0955375	-2.68108	0.00733856	0.611305
ENSMUSG00000039263	Npepl1	2	174110349	174123070	669.292	-0.173371	0.0646541	-2.68152	0.00732889	0.611305
ENSMUSG00000045411	2410002F23Rik	7	44246722	44252319	1364.69	-0.158587	0.0592875	-2.67488	0.00747553	0.620054
ENSMUSG00000033697	Arhgap39	15	76723985	76818170	351.535	-0.197818	0.0740536	-2.67127	0.00755637	0.623331
ENSMUSG00000052428	Tmco1	1	167308378	167333978	905.443	0.129002	0.0483106	2.67026	0.00757927	0.623331
ENSMUSG00000023018	Smarcd1	15	99702287	99713995	1020.25	-0.138535	0.0520199	-2.66311	0.00774225	0.634048
ENSMUSG00000026204	Ptprn	1	75247027	75264502	26.2841	-0.720149	0.270827	-2.65907	0.00783566	0.637603
ENSMUSG00000087516	Tbx3os1	5	119570130	119671365	41.2685	-1.08191	0.40698	-2.6584	0.00785137	0.637603
ENSMUSG00000060771	Tsga10	1	37754776	37866429	177.284	0.233272	0.0878036	2.65675	0.00788986	0.63806
ENSMUSG00000050751	Pgbd5	8	124369049	124439658	117.649	-0.367181	0.138389	-2.65327	0.00797172	0.642004
ENSMUSG00000028339	Col15a1	4	47208161	47313167	683.54	-0.350808	0.132441	-2.64879	0.00807795	0.647871
ENSMUSG00000022309	Angpt1	15	42424727	42676977	2257.64	0.255228	0.0964203	2.64704	0.00812004	0.648567
ENSMUSG00000000365	Rnf17	14	56402697	56525032	117.604	0.376963	0.142538	2.64464	0.00817775	0.649805
ENSMUSG00000006958	Chrd	16	20733127	20742384	39.2693	-0.686404	0.259646	-2.64362	0.0082025	0.649805
ENSMUSG00000024118	1600002H07Rik	17	24215054	24220851	158.82	-0.25656	0.0971102	-2.64195	0.00824302	0.650361
ENSMUSG00000027858	Tspan2	3	102734529	102801513	1711.21	0.163903	0.0620849	2.63999	0.00829095	0.651494
ENSMUSG00000024140	Epas1	17	86753907	86833410	1373.07	0.199707	0.0757202	2.63744	0.00835348	0.653761
ENSMUSG00000021669	Col4a3bp	13	96542618	96640167	1584.29	0.0937763	0.0357381	2.62398	0.00869077	0.672022
ENSMUSG00000029298	Gbp9	5	105077630	105139539	321.547	0.301388	0.114782	2.62574	0.00864617	0.672022
ENSMUSG00000037326	Capn15	17	25958364	25985796	442.413	-0.231118	0.0881438	-2.62205	0.00874014	0.672022
ENSMUSG00000062198	2700097O09Rik	12	55045661	55080110	216.003	-0.261785	0.099869	-2.62128	0.00875993	0.672022
ENSMUSG00000100536	Gm28873	17	15065615	15074752	1.70904	-3.948	1.50582	-2.62183	0.00874585	0.672022
ENSMUSG00000019775	Rgs17	10	5825663	5922400	52.7249	-0.456737	0.174948	-2.6107	0.00903575	0.683305
ENSMUSG00000030207	Fam234b	6	135197977	135244955	295.446	-0.206296	0.0789529	-2.6129	0.00897769	0.683305
ENSMUSG00000030276	Ttll3	6	113389260	113414587	32.0955	-0.611633	0.234486	-2.6084	0.00909658	0.683305
ENSMUSG00000032245	Cln6	9	62838785	62852006	527.111	-0.144151	0.0552724	-2.60801	0.00910712	0.683305
ENSMUSG00000049265	Kcnk3	5	30588170	30625271	1049.2	-0.261225	0.100179	-2.60759	0.00911824	0.683305
ENSMUSG00000073680	Tmem88b	4	155781591	155785874	188.035	0.315406	0.120951	2.60772	0.00911462	0.683305
ENSMUSG00000026354	Lct	1	128284756	128328318	6.06573	-1.27835	0.490619	-2.60558	0.00917183	0.684677
ENSMUSG00000040918	Slc19a2	1	164249046	164265385	267.338	0.209998	0.080786	2.59943	0.00933776	0.694393
ENSMUSG00000026435	Slc45a3	1	131962967	131982969	39.0355	-0.640867	0.246687	-2.59789	0.00937983	0.694859
ENSMUSG00000015846	Rxra	2	27676440	27762957	1444.55	-0.131941	0.0510397	-2.58506	0.0097361	0.70085
ENSMUSG00000017778	Cox7c	13	86044816	86046904	1863.77	0.261847	0.101334	2.58401	0.00976586	0.70085
ENSMUSG00000023235	Ccl25	8	4325210	4360020	119.13	-0.44686	0.173472	-2.57598	0.00999562	0.70085
ENSMUSG00000025321	Itgb8	12	119158022	119238802	685.08	0.141819	0.0547118	2.59211	0.00953889	0.70085
ENSMUSG00000027425	Csrp2bp	2	144368983	144407676	811.377	-0.135168	0.0521895	-2.58995	0.00959909	0.70085
ENSMUSG00000027499	Pkia	3	7366669	7445366	2352.85	0.0989392	0.038388	2.57735	0.00995622	0.70085
ENSMUSG00000032997	Chpf	1	75474569	75479307	639.457	-0.201178	0.0779286	-2.58157	0.00983513	0.70085
ENSMUSG00000034813	Grip1	10	119454034	120087261	334.686	-0.219481	0.0850296	-2.58123	0.009845	0.70085
ENSMUSG00000038239	Hrc	7	45335290	45338974	2230.69	0.212129	0.0821912	2.58092	0.00985366	0.70085
ENSMUSG00000039347	Atp6v0e2	6	48537615	48541801	305.7	0.198496	0.076789	2.58495	0.00973933	0.70085
ENSMUSG00000040253	Gbp7	3	142530342	142550149	136.334	0.453069	0.175898	2.57575	0.0100023	0.70085
ENSMUSG00000044279	Crb3	17	57059105	57065918	3.53437	-2.65424	1.02962	-2.57789	0.00994069	0.70085
ENSMUSG00000044645	Gm7334	17	50698525	50699880	448.049	2.22549	0.862537	2.58016	0.00987531	0.70085
ENSMUSG00000052861	Dnah6	6	73017606	73221651	10.4173	0.993982	0.385831	2.57621	0.00998896	0.70085
ENSMUSG00000071356	Reg3b	6	78370657	78373466	2.54989	2.7864	1.079	2.58239	0.00981175	0.70085
ENSMUSG00000021622	Ckmt2	13	91853387	91876885	83.3404	-0.434078	0.168784	-2.5718	0.0101172	0.702405
ENSMUSG00000022205	Sub1	15	11981339	11996983	2937.1	0.0910919	0.0355789	2.56028	0.0104588	0.702405
ENSMUSG00000024835	Coro1b	19	4148619	4154035	1165.18	-0.0943245	0.0367982	-2.56329	0.0103685	0.702405
ENSMUSG00000026842	Abl1	2	31688376	31804227	3418.32	-0.0746323	0.0291481	-2.56045	0.0104537	0.702405
ENSMUSG00000029475	Kdm2b	5	122870665	122989823	1046.29	-0.114136	0.044397	-2.57081	0.0101461	0.702405
ENSMUSG00000031788	Kifc3	8	95099828	95202812	293.265	-0.231445	0.0902975	-2.56313	0.0103732	0.702405
ENSMUSG00000034226	Rhov	2	119269201	119271272	2.06464	-2.93175	1.14232	-2.5665	0.0102732	0.702405
ENSMUSG00000045273	Cenph	13	100759674	100775899	196.004	-0.25717	0.100345	-2.56287	0.0103812	0.702405
ENSMUSG00000049929	Lpar4	X	106920625	106933900	443.44	-0.21177	0.0825651	-2.56488	0.0103211	0.702405
ENSMUSG00000051149	Adnp	2	168180986	168207112	1289.74	-0.270779	0.105412	-2.56876	0.0102063	0.702405
ENSMUSG00000073411	H2-D1	17	35262730	35267499	309.016	0.377943	0.147569	2.56113	0.0104331	0.702405
ENSMUSG00000045275	Lca5l	16	96158407	96192257	44.5769	0.561105	0.219076	2.56123	0.0104302	0.702405
ENSMUSG00000013698	Pea15a	1	172196728	172206804	3395.74	0.12418	0.0486924	2.55029	0.0107633	0.719462
ENSMUSG00000025163	Cd7	11	121036747	121039418	1.7741	-3.04852	1.19572	-2.54953	0.0107869	0.719462
ENSMUSG00000032484	Ngp	9	110419747	110423012	16.0255	1.62635	0.639449	2.54337	0.010979	0.729766
ENSMUSG00000032370	Lactb	9	66955393	66975484	210.132	0.217295	0.0855724	2.53931	0.0111071	0.730769
ENSMUSG00000038670	Mybpc2	7	44501699	44524656	73.2133	0.409525	0.161235	2.53992	0.0110877	0.730769
ENSMUSG00000042379	Esm1	13	113209659	113218098	25.2128	-0.568209	0.223756	-2.53942	0.0111038	0.730769
ENSMUSG00000045165	AI467606	7	127091359	127093986	12.9018	-0.856755	0.338157	-2.5336	0.0112896	0.738169
ENSMUSG00000062931	Zfp938	10	82224850	82241280	188.879	0.215627	0.0851129	2.53342	0.0112956	0.738169
ENSMUSG00000062929	Cfl2	12	54858817	54862877	5595.98	0.113687	0.0449068	2.53162	0.0113537	0.739473
ENSMUSG00000008734	Gprc5b	7	118972047	118995211	485.602	-0.183095	0.0726763	-2.51933	0.011758	0.747041
ENSMUSG00000013833	Med16	10	79894708	79908923	763.941	-0.191511	0.0762698	-2.51097	0.0120399	0.747041
ENSMUSG00000016624	Phf21b	15	84785381	84856049	24.5665	-0.658276	0.260975	-2.52238	0.0116565	0.747041
ENSMUSG00000017978	Cadps2	6	23262773	23839421	86.3672	-0.393125	0.155688	-2.52509	0.0115669	0.747041
ENSMUSG00000018661	Cog1	11	113649169	113667054	441.601	-0.187288	0.074641	-2.50918	0.0121011	0.747041
ENSMUSG00000021403	Serpinb9b	13	33027416	33041884	19.2525	0.737866	0.294277	2.50739	0.0121627	0.747041
ENSMUSG00000021957	Tkt	14	30548359	30574722	1636.77	-0.167092	0.0663292	-2.51914	0.0117643	0.747041
ENSMUSG00000024299	Adamts10	17	33524204	33553782	1118.82	-0.337085	0.134084	-2.51399	0.0119373	0.747041
ENSMUSG00000028386	Slc46a2	4	59905126	59915056	3.00536	-3.14807	1.25245	-2.51352	0.0119533	0.747041
ENSMUSG00000029359	Tesc	5	118027743	118061878	122.748	0.351776	0.140267	2.50791	0.0121449	0.747041
ENSMUSG00000030513	Pcsk6	7	65861734	66050386	471.231	0.160389	0.0637247	2.5169	0.0118393	0.747041
ENSMUSG00000032925	Itgbl1	14	123659971	123975618	32.4065	0.542311	0.215392	2.51779	0.0118093	0.747041
ENSMUSG00000032936	Camkv	9	107935674	107949691	13.262	-1.14264	0.452696	-2.52408	0.0116002	0.747041
ENSMUSG00000046806	3110062M04Rik	6	34871771	34878060	118.507	-0.284613	0.112898	-2.52098	0.0117028	0.747041
ENSMUSG00000050244	Heatr1	13	12395398	12438677	708.953	-0.201431	0.0802726	-2.50934	0.0120957	0.747041
ENSMUSG00000066129	Kndc1	7	139894696	139941537	6.24313	-1.27404	0.504908	-2.52331	0.0116255	0.747041
ENSMUSG00000090164	BC035044	6	128849090	128891126	4.56276	-1.52791	0.607921	-2.51333	0.0119596	0.747041
ENSMUSG00000095690	Rab11b-ps2	19	7398421	7399077	48.5542	1.22769	0.488692	2.51219	0.0119984	0.747041
ENSMUSG00000026896	Ifih1	2	62595798	62646255	77.6737	0.437246	0.174837	2.50087	0.0123888	0.74908
ENSMUSG00000028496	Mllt3	4	87769925	88033364	1320.37	0.116463	0.0465599	2.50136	0.0123718	0.74908
ENSMUSG00000029674	Limk1	5	134656039	134688598	468.721	-0.158541	0.0633235	-2.50366	0.0122916	0.74908
ENSMUSG00000072825	Cep170b	12	112722174	112746591	593.72	-0.169901	0.0679005	-2.50221	0.0123422	0.74908
ENSMUSG00000074206	Adh6b	3	138341775	138358861	49.7356	0.593366	0.236917	2.50454	0.0122612	0.74908
ENSMUSG00000028003	Lrat	3	82892579	82903973	11.4579	-0.958639	0.383831	-2.49756	0.0125053	0.751515
ENSMUSG00000028037	Ifi44	3	151730922	151749960	42.3436	0.982959	0.393574	2.49752	0.0125065	0.751515
ENSMUSG00000020326	Ccng1	11	40748552	40755311	5312.56	0.183899	0.0737336	2.4941	0.0126276	0.756383
ENSMUSG00000026104	Stat1	1	52119440	52161865	859.743	0.241522	0.0968787	2.49304	0.0126655	0.756383
ENSMUSG00000006464	Bbs1	19	4886898	4906627	184.229	-0.219165	0.0880679	-2.48859	0.012825	0.763558
ENSMUSG00000030882	Dnhd1	7	105650827	105721799	31.8019	0.582503	0.234263	2.48653	0.0128994	0.765641
ENSMUSG00000020329	Polrmt	10	79736123	79746581	394.553	-0.190668	0.0767155	-2.48539	0.0129411	0.765776
ENSMUSG00000051502	Ufsp1	5	137294629	137295665	59.9149	0.408876	0.1647	2.48255	0.0130446	0.76955
ENSMUSG00000062609	Kcnj15	16	95257558	95300260	189.615	0.326378	0.131535	2.4813	0.0130903	0.769909
ENSMUSG00000027962	Vcam1	3	116109949	116129688	2054.48	0.104097	0.0420279	2.47685	0.0132548	0.774091
ENSMUSG00000029420	Rimbp2	5	128757791	128953486	49.1432	-0.452191	0.182662	-2.47556	0.0133026	0.774091
ENSMUSG00000043059	Zfp513	5	31198981	31202303	288.659	0.183946	0.0743194	2.47507	0.013321	0.774091
ENSMUSG00000068227	Il2rb	15	78480553	78495066	3.2164	-1.99227	0.804463	-2.47652	0.0132669	0.774091
ENSMUSG00000021259	Cyp46a1	12	108334377	108362231	51.3341	-0.492862	0.199372	-2.47208	0.013433	0.775955
ENSMUSG00000025809	Itgb1	8	128685654	128733200	19218.2	0.0978254	0.039565	2.47253	0.0134162	0.775955
ENSMUSG00000035891	Cerk	15	86139128	86186141	678.009	-0.134765	0.0545738	-2.4694	0.013534	0.779472
ENSMUSG00000037720	Tmem33	5	67260565	67291461	1351.86	0.111852	0.0453304	2.46748	0.013607	0.781353
ENSMUSG00000009549	Srp14	2	118475850	118479711	765.211	0.128264	0.0521463	2.4597	0.0139051	0.783998
ENSMUSG00000023067	Cdkn1a	17	29090979	29100722	482.035	0.323382	0.131334	2.46228	0.0138056	0.783998
ENSMUSG00000030795	Fus	7	127967457	127985701	7775.22	0.114452	0.0464757	2.46262	0.0137925	0.783998
ENSMUSG00000035692	Isg15	4	156199424	156200818	27.6932	1.05613	0.429098	2.46129	0.013844	0.783998
ENSMUSG00000047735	Samd9l	6	3372257	3399572	186.995	0.334027	0.135843	2.45892	0.0139358	0.783998
ENSMUSG00000048865	Arhgap30	1	171388954	171410298	49.0667	-0.575528	0.234012	-2.45939	0.0139172	0.783998
ENSMUSG00000057899	Adgrf2	17	42708936	42742179	5.9208	-1.27193	0.516965	-2.46038	0.0138789	0.783998
ENSMUSG00000105852	Gm42890	3	105959503	105984600	19.081	0.830209	0.33785	2.45733	0.0139975	0.785195
ENSMUSG00000064141	Zfp69	4	120930137	120951699	200.574	0.258244	0.105139	2.45621	0.0140411	0.785372
ENSMUSG00000027663	Zmat3	3	32334792	32366014	1207.58	0.20623	0.0840014	2.45507	0.0140856	0.785595
ENSMUSG00000021520	Uqcrb	13	66900617	66905378	2723.54	0.259544	0.105987	2.44883	0.0143321	0.789129
ENSMUSG00000031377	Bmx	X	164192842	164258193	348.422	0.18517	0.0755545	2.45082	0.0142531	0.789129
ENSMUSG00000056671	Prelid2	18	41875696	41951194	298.172	0.234976	0.0958396	2.45177	0.0142157	0.789129
ENSMUSG00000061577	Adgrg5	8	94923694	94943280	3.4385	-2.31669	0.945702	-2.4497	0.0142975	0.789129
ENSMUSG00000107092	Gm7993	5	95974240	95975623	2.73661	2.95404	1.20656	2.44832	0.0143522	0.789129
ENSMUSG00000084899	Gm15344	10	86692119	86693095	13.0032	-0.976068	0.398927	-2.44673	0.0144157	0.79038
ENSMUSG00000003934	Efnb3	11	69554092	69560205	2314.41	0.165662	0.0678613	2.44118	0.0146394	0.798134
ENSMUSG00000034245	Hdac11	6	91156665	91174692	386.089	-0.214556	0.0878632	-2.44193	0.0146089	0.798134
ENSMUSG00000079304	4933413G19Rik	6	128375456	128385144	3.86016	-1.6303	0.66867	-2.43812	0.014764	0.802671
ENSMUSG00000022367	Has2	15	56665627	56694539	382.217	0.169481	0.069544	2.43704	0.0148082	0.802825
ENSMUSG00000095990	Zfp97	17	17121415	17146831	190.41	0.328921	0.135107	2.43452	0.0149114	0.80617
ENSMUSG00000001229	Dpp9	17	56186682	56218889	780.16	-0.149591	0.061498	-2.43246	0.0149968	0.80766
ENSMUSG00000029003	Mad2l2	4	148130384	148145699	152.994	0.300577	0.123702	2.42984	0.0151054	0.80766
ENSMUSG00000046207	Pik3r6	11	68503019	68552698	61.9774	0.356075	0.146498	2.43057	0.015075	0.80766
ENSMUSG00000052031	Tagap1	17	6954965	6961156	432.304	-0.155263	0.0638655	-2.4311	0.0150532	0.80766
ENSMUSG00000010376	Nedd8	14	55662265	55671906	1250.56	0.118028	0.0488029	2.41847	0.0155859	0.813189
ENSMUSG00000029165	Agbl5	5	30888694	30906965	529.204	-0.148193	0.061183	-2.42212	0.0154301	0.813189
ENSMUSG00000038600	Atp6v0a4	6	38048483	38124586	9.56631	-0.971781	0.401766	-2.41878	0.0155728	0.813189
ENSMUSG00000044548	Dact1	12	71309884	71320107	976.013	-0.162558	0.0671522	-2.42074	0.015489	0.813189
ENSMUSG00000052372	Il1rapl1	X	86740870	88115645	16.6932	-0.836432	0.345793	-2.41888	0.0155683	0.813189
ENSMUSG00000096574	Gm2956	14	3332627	3354799	143.862	-0.495406	0.204627	-2.42101	0.0154773	0.813189
ENSMUSG00000097632	4930552P12Rik	19	55640589	55702204	5.98673	1.37576	0.567936	2.42239	0.0154187	0.813189
ENSMUSG00000097712	Gm10532	18	75514645	75522806	1.40473	3.02501	1.24894	2.42206	0.0154327	0.813189
ENSMUSG00000071561	BC100530	16	36359382	36367748	6.78991	2.19816	0.906494	2.42491	0.0153123	0.813189
ENSMUSG00000026829	Gbgt1	2	28496891	28505415	15.1938	-0.801921	0.331793	-2.41693	0.0156521	0.814456
ENSMUSG00000016386	Mpped2	2	106693269	106868356	1466.09	0.133182	0.0551494	2.41494	0.015738	0.814555
ENSMUSG00000109827	RP24-235D23.7	8	39297980	39368268	5.67881	1.46027	0.604523	2.41557	0.0157106	0.814555
ENSMUSG00000034211	Mrps17	5	129715497	129722556	907.924	0.0980036	0.0406169	2.41288	0.0158271	0.815691
ENSMUSG00000056412	Gm12396	4	40775259	40775564	86.9901	-0.779576	0.323142	-2.41249	0.015844	0.815691
ENSMUSG00000024810	Il33	19	29925114	29960718	190.674	0.338537	0.140516	2.40925	0.0159855	0.816428
ENSMUSG00000030793	Pycard	7	127989708	127993867	149.78	0.259752	0.107856	2.40831	0.0160265	0.816428
ENSMUSG00000053046	Brsk2	7	141949751	142004247	3.67821	-2.44542	1.01508	-2.4091	0.0159918	0.816428
ENSMUSG00000085085	1700086P04Rik	4	129050097	129057983	3.59253	1.70131	0.705726	2.41072	0.015921	0.816428
ENSMUSG00000025200	Cwf19l1	19	44108644	44135876	222.496	-0.195528	0.0812797	-2.40562	0.0161452	0.817975
ENSMUSG00000053472	Gm13534	2	58108060	58108572	2.44604	3.70817	1.54201	2.40475	0.0161833	0.817975
ENSMUSG00000060519	Tor3a	1	156653617	156674356	101.173	0.293516	0.122012	2.40563	0.0161447	0.817975
ENSMUSG00000050830	Vwc2	11	11114223	11268931	15.5302	-0.795993	0.331704	-2.39971	0.0164082	0.823945
ENSMUSG00000093752	Gm20716	2	168180986	168230364	3698.77	0.129774	0.0540896	2.39925	0.0164288	0.823945
ENSMUSG00000103851	Gm37606	16	77561650	77564765	11.5015	1.16173	0.484001	2.40026	0.0163833	0.823945
ENSMUSG00000023968	Crip3	17	46428926	46431776	4.56871	-1.93302	0.806001	-2.39828	0.0164721	0.823985
ENSMUSG00000023079	Gtf2ird1	5	134357656	134456716	1112.99	-0.123023	0.0515333	-2.38726	0.0169745	0.831965
ENSMUSG00000024640	Psat1	19	15904678	15947337	1272.41	-0.125621	0.0525811	-2.38909	0.01689	0.831965
ENSMUSG00000031807	Pgls	8	71592176	71601092	449.898	-0.173357	0.0725206	-2.39045	0.0168276	0.831965
ENSMUSG00000036242	3632451O06Rik	14	49681560	49783383	1750.68	0.179328	0.0749171	2.39368	0.0166801	0.831965
ENSMUSG00000040040	Ift88	14	57424062	57517936	239.855	-0.218541	0.0915358	-2.38749	0.0169638	0.831965
ENSMUSG00000044338	Aplnr	2	85136225	85139923	593.133	-0.293863	0.123021	-2.38871	0.0169076	0.831965
ENSMUSG00000048636	A730049H05Rik	6	92816478	92847174	74.0272	0.436708	0.182617	2.39139	0.0167848	0.831965
ENSMUSG00000051367	Six1	12	73040015	73053887	20.1927	-1.58717	0.664518	-2.38846	0.0169193	0.831965
ENSMUSG00000003644	Rps6ka1	4	133847290	133887797	473.104	0.136017	0.0570941	2.38232	0.0172038	0.836866
ENSMUSG00000009376	Met	6	17463800	17573980	268.2	-0.206923	0.0868275	-2.38315	0.0171651	0.836866
ENSMUSG00000047230	Cldn2	X	139800828	139811386	3.44701	-2.05384	0.861727	-2.3834	0.0171536	0.836866
ENSMUSG00000069267	Hist1h3b	13	23752267	23752886	6.20916	-1.69166	0.710769	-2.38004	0.0173108	0.837869
ENSMUSG00000105021	Gm8234	3	58652053	58653159	3.11077	1.80795	0.759366	2.38086	0.0172721	0.837869
ENSMUSG00000005357	Slc1a6	10	78780496	78814825	14.6929	-0.713124	0.300709	-2.37148	0.0177172	0.847676
ENSMUSG00000009145	Dqx1	6	83057844	83067318	13.2917	0.848084	0.358493	2.36569	0.0179964	0.847676
ENSMUSG00000020175	Rab36	10	75037058	75054748	96.993	-0.341424	0.144212	-2.36751	0.0179081	0.847676
ENSMUSG00000025577	Cbx2	11	119022962	119031270	663.445	-0.126818	0.0534917	-2.37079	0.01775	0.847676
ENSMUSG00000032478	Nme6	9	109832749	109843116	249.687	-0.235566	0.0992255	-2.37405	0.0175943	0.847676
ENSMUSG00000032743	D430042O09Rik	7	125707888	125874793	775.851	-0.157579	0.0665138	-2.36912	0.0178305	0.847676
ENSMUSG00000035370	Adat3	10	80602880	80615783	80.9705	-0.592239	0.250049	-2.36849	0.017861	0.847676
ENSMUSG00000036644	Tbc1d9b	11	50131396	50172785	1440.05	-0.105472	0.0446081	-2.36441	0.0180589	0.847676
ENSMUSG00000039013	Siglecf	7	43351341	43359531	1.67488	-3.21351	1.35409	-2.37319	0.0176351	0.847676
ENSMUSG00000049872	Fam26e	10	34091352	34096519	59.2133	0.381345	0.161013	2.36841	0.0178648	0.847676
ENSMUSG00000062184	Hs6st2	X	51387212	51681856	1140.41	0.14985	0.0633199	2.36655	0.0179547	0.847676
ENSMUSG00000091337	Eid1	2	125673095	125674785	4650.98	0.0890543	0.0376718	2.36395	0.0180812	0.847676
ENSMUSG00000097461	Gm26735	13	28943048	28951671	68.9325	0.467107	0.197226	2.36839	0.0178658	0.847676
ENSMUSG00000030735	Gm9755	8	67514235	67515590	237.292	0.707531	0.299485	2.36249	0.0181527	0.848979
ENSMUSG00000002808	Epdr1	13	19591709	19619830	427.275	-0.168712	0.0720704	-2.34093	0.0192357	0.84978
ENSMUSG00000005102	Eif2ak4	2	118388618	118475234	576.743	-0.129534	0.0553876	-2.33868	0.019352	0.84978
ENSMUSG00000006456	Rbm14	19	4800569	4811634	1000.08	-0.123379	0.052276	-2.36015	0.0182675	0.84978
ENSMUSG00000006471	Ndor1	2	25244821	25256022	341.309	-0.17143	0.0729379	-2.35035	0.0187557	0.84978
ENSMUSG00000021687	Scamp1	13	94201310	94285857	975.816	0.124196	0.052885	2.34841	0.0188537	0.84978
ENSMUSG00000022035	Ccdc25	14	65837302	65866604	639.576	0.119882	0.0510663	2.34757	0.0188961	0.84978
ENSMUSG00000024248	Cox7a2l	17	83501919	83514333	2837.42	0.0957083	0.0409187	2.33899	0.0193362	0.84978
ENSMUSG00000025902	Sox17	1	4490931	4497354	83.4812	-0.360036	0.153004	-2.35312	0.0186167	0.84978
ENSMUSG00000026439	Rbbp5	1	132477365	132505659	751.959	-0.118938	0.0507538	-2.34342	0.0191077	0.84978
ENSMUSG00000032607	Amt	9	108296853	108302302	249.498	-0.210186	0.0891049	-2.35886	0.0183312	0.84978
ENSMUSG00000033107	Rnf125	18	20944625	20983848	62.2028	0.373778	0.159665	2.34101	0.0192318	0.84978
ENSMUSG00000033578	Tmem35a	X	134295225	134305969	210.94	-0.221008	0.0941378	-2.34771	0.0188891	0.84978
ENSMUSG00000034586	Hid1	11	115347707	115367756	185.911	0.217379	0.0927958	2.34255	0.0191522	0.84978
ENSMUSG00000034616	Ssh3	19	4261668	4269172	126.498	-0.293993	0.125331	-2.34573	0.0189898	0.84978
ENSMUSG00000036578	Fxyd7	7	31042513	31051467	14.8364	-0.916253	0.389216	-2.3541	0.0185676	0.84978
ENSMUSG00000037553	Zdhhc18	4	133605299	133650154	365.41	-0.190852	0.0812948	-2.34766	0.0188918	0.84978
ENSMUSG00000041453	Rpl21	5	146832890	146837032	6821.13	0.124892	0.0531232	2.35099	0.0187236	0.84978
ENSMUSG00000042514	Klhl14	18	21550377	21654718	3.13631	-1.90045	0.809213	-2.34851	0.0188485	0.84978
ENSMUSG00000042616	Oscp1	4	126058565	126092195	81.3571	-0.305269	0.130401	-2.341	0.0192323	0.84978
ENSMUSG00000043631	Ecm2	13	49504810	49532789	196.512	0.34877	0.14901	2.34058	0.0192538	0.84978
ENSMUSG00000045838	A430105I19Rik	2	118754158	118762661	174.738	-0.277504	0.117552	-2.36069	0.0182409	0.84978
ENSMUSG00000049047	Armcx3	X	134756595	134761455	2701.35	0.0974305	0.0416439	2.33961	0.019304	0.84978
ENSMUSG00000057649	Brd9	13	73937838	73960894	798.707	0.124227	0.0530732	2.34067	0.019249	0.84978
ENSMUSG00000078965	Gm12033	11	20335012	20336013	4.72047	-3.94169	1.67433	-2.35419	0.018563	0.84978
ENSMUSG00000089945	Pakap	4	57568179	57896984	5414.01	0.218406	0.0933264	2.34024	0.0192711	0.84978
ENSMUSG00000090996	Gm20458	2	164460967	164490760	12.5824	-6.32815	2.70504	-2.33939	0.0193153	0.84978
ENSMUSG00000102049	Zbed6	1	133655879	133660885	608.73	0.438563	0.186936	2.34605	0.0189734	0.84978
ENSMUSG00000051527	Usp29	7	6730578	6967219	726.657	0.223675	0.0957384	2.33632	0.0194748	0.853242
ENSMUSG00000073293	Nudt10	X	6168696	6173015	79.8326	-0.380025	0.162902	-2.33285	0.0196563	0.859253
ENSMUSG00000042594	Sh2b3	5	121815488	121837646	908.45	0.0955627	0.0410063	2.33044	0.019783	0.862848
ENSMUSG00000029190	D5Ertd579e	5	36600485	36696024	2436.38	0.104403	0.0448576	2.32742	0.0199427	0.867864
ENSMUSG00000027894	Slc6a17	3	107467543	107518018	577.936	-0.161604	0.0695238	-2.32445	0.0201016	0.872823
ENSMUSG00000020076	Ddx50	10	62616023	62651218	1842.09	0.0967861	0.0417498	2.31824	0.0204362	0.882748
ENSMUSG00000023007	Prpf40b	15	99295087	99317018	724.414	0.124875	0.0538727	2.31796	0.0204513	0.882748
ENSMUSG00000054034	Tceal5	X	136200948	136203876	194.605	0.317993	0.137252	2.31685	0.0205121	0.882748
ENSMUSG00000107603	Gm43921	6	4506087	4507878	8.72673	-1.00904	0.435388	-2.31757	0.0204726	0.882748
ENSMUSG00000020527	Myo19	11	84880148	84911226	268.424	-0.268319	0.115906	-2.31497	0.0206148	0.884001
ENSMUSG00000105361	AY036118	17	39847113	39848035	61.114	2.82869	1.22208	2.31465	0.0206323	0.884001
ENSMUSG00000094530	Gm21399	8	129252998	129253594	5.48782	-1.22254	0.528426	-2.31356	0.0206919	0.884602
ENSMUSG00000038828	Tmem214	5	30868012	30879180	1132.5	-0.111525	0.0482535	-2.31122	0.0208207	0.886205
ENSMUSG00000050556	Kcnb1	2	167095969	167190155	131.219	-0.43689	0.188995	-2.31165	0.020797	0.886205
ENSMUSG00000001473	Tubb6	18	67390717	67402748	1268.12	0.123351	0.0533992	2.30999	0.0208888	0.887156
ENSMUSG00000006216	Clcnkb	4	141404353	141416014	7.20225	-1.09248	0.473203	-2.30869	0.0209609	0.888275
ENSMUSG00000029638	Glcci1	6	8509600	8597548	322.92	0.391741	0.170055	2.30361	0.0212444	0.898084
ENSMUSG00000048373	Fgfbp1	5	43978858	43981779	1.67086	-2.62579	1.14021	-2.30289	0.0212849	0.898084
ENSMUSG00000015377	Dennd6b	15	89182217	89196474	205.602	-0.296806	0.129081	-2.29938	0.0214833	0.89902
ENSMUSG00000017309	Cd300lg	11	102041509	102055620	60.1618	0.395134	0.171787	2.30014	0.0214404	0.89902
ENSMUSG00000026489	Coq8a	1	180165238	180199602	191.738	-0.393706	0.171356	-2.29759	0.021585	0.89902
ENSMUSG00000042705	Commd10	18	46958862	47087992	654.87	0.124839	0.0543096	2.29865	0.0215246	0.89902
ENSMUSG00000063972	Nr6a1	2	38723370	38927688	87.6344	-0.278701	0.121167	-2.30014	0.0214402	0.89902
ENSMUSG00000101502	Rpl7a-ps10	9	97179179	97179976	1.81675	3.81766	1.66134	2.29794	0.0215652	0.89902
ENSMUSG00000020159	Gabrp	11	33550781	33578959	1.62504	-2.43237	1.06016	-2.29435	0.0217705	0.902429
ENSMUSG00000047040	Prr15l	11	96928104	96937830	6.6313	-1.49835	0.653174	-2.29396	0.021793	0.902429
ENSMUSG00000063388	BC023105	18	60441753	60442983	7.04352	-1.25694	0.54799	-2.29372	0.0218063	0.902429
ENSMUSG00000024781	Lipa	19	34492318	34527474	1127.15	0.108184	0.0472251	2.29082	0.0219739	0.905503
ENSMUSG00000073633	Fbxo36	1	84839841	84900487	24.7712	-0.654753	0.285811	-2.29086	0.0219715	0.905503
ENSMUSG00000019982	Myb	10	21124936	21160905	45.4334	-0.80415	0.352437	-2.28168	0.0225082	0.906203
ENSMUSG00000024773	Atg2a	19	6241668	6262335	609.513	-0.162138	0.0709435	-2.28546	0.022286	0.906203
ENSMUSG00000025478	Dpysl4	7	139086001	139102704	89.719	-0.379132	0.165659	-2.28863	0.0221008	0.906203
ENSMUSG00000026254	Eif4e2	1	87213914	87240488	1715.58	0.118183	0.0517783	2.28249	0.0224604	0.906203
ENSMUSG00000026778	Prkcq	2	11172108	11301222	36.223	-0.547075	0.239444	-2.28478	0.0223259	0.906203
ENSMUSG00000028137	Celf3	3	94478295	94492198	18.8676	-1.06403	0.466005	-2.28329	0.0224131	0.906203
ENSMUSG00000028549	Itgb3bp	4	99765402	99929813	228.954	0.223888	0.0981891	2.28017	0.0225979	0.906203
ENSMUSG00000031610	Scrg1	8	57455923	57477585	6.39665	1.29263	0.566802	2.28057	0.0225737	0.906203
ENSMUSG00000032118	Fez1	9	36821939	36878924	24.2304	-0.597892	0.2612	-2.28902	0.0220785	0.906203
ENSMUSG00000034591	Slc41a2	10	83230848	83337882	41.289	0.435704	0.191083	2.28018	0.0225973	0.906203
ENSMUSG00000049100	Pcdh10	3	45378398	45435623	112.251	-0.622378	0.272758	-2.2818	0.0225014	0.906203
ENSMUSG00000096145	Vkorc1	7	127893063	127895617	386.71	0.24662	0.107957	2.28443	0.022346	0.906203
ENSMUSG00000097747	Gm26534	11	60879118	60887218	9.30716	-1.0108	0.442309	-2.28528	0.0222963	0.906203
ENSMUSG00000015133	Lrrk1	7	66226912	66388350	482.768	-0.174259	0.0764683	-2.27884	0.0226766	0.907485
ENSMUSG00000020389	Cdkl3	11	52004221	52089784	158.773	0.215365	0.094586	2.27693	0.0227907	0.90898
ENSMUSG00000035104	Eva1a	6	82041043	82093099	55.5891	-0.384829	0.169034	-2.27664	0.0228076	0.90898
ENSMUSG00000009733	Tfcp2	15	100502799	100552008	431.082	-0.159269	0.0699828	-2.27583	0.0228564	0.909055
ENSMUSG00000004637	Wwox	8	114439655	115352708	208.327	-0.194049	0.0856318	-2.26609	0.0234461	0.911954
ENSMUSG00000011958	Bnip2	9	69989466	70008317	2136.06	0.0783753	0.0345847	2.26618	0.0234403	0.911954
ENSMUSG00000013495	Tmem175	5	108629770	108648782	231.937	-0.21912	0.0965109	-2.27042	0.0231823	0.911954
ENSMUSG00000021846	Peli2	14	48120869	48260883	332.064	-0.255702	0.112503	-2.27284	0.023036	0.911954
ENSMUSG00000026495	Efcab2	1	178406085	178484513	323.117	0.19051	0.0839494	2.26934	0.0232477	0.911954
ENSMUSG00000029449	Rhof	5	123103044	123132692	25.1184	-0.585289	0.258086	-2.26781	0.023341	0.911954
ENSMUSG00000033538	Casp4	9	5308828	5336783	17.6238	0.682671	0.30077	2.26974	0.0232232	0.911954
ENSMUSG00000042541	Shfm1	6	6557294	6578663	1461.94	0.169638	0.0746383	2.2728	0.0230383	0.911954
ENSMUSG00000045667	Smtnl2	11	72389164	72411713	2709.73	0.0965621	0.042606	2.2664	0.0234269	0.911954
ENSMUSG00000076617	Ighm	12	113418558	113422730	31.1797	-0.726951	0.320325	-2.26942	0.0232428	0.911954
ENSMUSG00000098457	Mir8097	15	36240046	36240164	2.09854	-3.36985	1.48674	-2.26661	0.0234143	0.911954
ENSMUSG00000028795	Ccdc28b	4	129619274	129623947	188.148	0.228137	0.100939	2.26014	0.0238126	0.918846
ENSMUSG00000041794	Myrip	9	120303936	120474841	60.4935	-0.380733	0.168436	-2.2604	0.0237966	0.918846
ENSMUSG00000056145	AI504432	3	107039504	107054347	92.3659	-0.288573	0.12763	-2.26102	0.023758	0.918846
ENSMUSG00000069307	Hist1h2bq	13	21806412	21810199	17.4691	-1.27401	0.563659	-2.26025	0.0238057	0.918846
ENSMUSG00000036022	Fam122b	X	53243415	53269805	1006.83	0.139201	0.0617089	2.25576	0.0240855	0.927531
ENSMUSG00000000305	Cdh4	2	179442431	179899373	89.0342	-0.353658	0.157335	-2.2478	0.0245887	0.928487
ENSMUSG00000016995	Matn4	2	164389393	164405160	174.059	-0.384565	0.171055	-2.2482	0.0245637	0.928487
ENSMUSG00000018126	Baiap2l2	15	79258195	79285537	59.3226	0.363463	0.16146	2.2511	0.0243791	0.928487
ENSMUSG00000021248	Tmed10	12	85340614	85374717	4414.94	0.0565634	0.0251494	2.24909	0.0245067	0.928487
ENSMUSG00000022024	Sugt1	14	79587691	79629755	1156.14	0.0851683	0.0378636	2.24935	0.0244903	0.928487
ENSMUSG00000023992	Trem2	17	48346401	48354147	33.74	-0.513431	0.228064	-2.25126	0.0243693	0.928487
ENSMUSG00000024381	Bin1	18	32377217	32435736	368.689	-0.256591	0.113872	-2.25332	0.0242389	0.928487
ENSMUSG00000027716	Trpc3	3	36620482	36690167	154.864	-0.218199	0.0970226	-2.24895	0.0245157	0.928487
ENSMUSG00000028270	Gbp2	3	142620602	142638008	50.173	0.401475	0.178492	2.24926	0.0244958	0.928487
ENSMUSG00000043483	Gm6863	12	96922420	96923061	1090.56	-0.274057	0.121803	-2.24999	0.0244494	0.928487
ENSMUSG00000024177	Nme4	17	26091734	26095508	309.997	-0.144854	0.064488	-2.24622	0.0246898	0.928692
ENSMUSG00000043013	Onecut1	9	74861921	74891781	2.25461	2.20482	0.981341	2.24674	0.0246567	0.928692
ENSMUSG00000021190	Lgmn	12	102394084	102439813	1807.31	0.105192	0.0469195	2.24198	0.0249628	0.937132
ENSMUSG00000031374	Zfp92	X	73411096	73428385	1.54514	-2.73168	1.21883	-2.24124	0.0250108	0.937132
ENSMUSG00000000420	Galnt1	18	24205344	24286818	3697.19	0.0903775	0.0403766	2.23836	0.0251974	0.940357
ENSMUSG00000034057	Myrfl	10	116776545	116896879	11.7077	-0.866255	0.387267	-2.23684	0.0252965	0.940357
ENSMUSG00000039686	Zer1	2	30097283	30124585	762.802	-0.133294	0.0596116	-2.23604	0.025349	0.940357
ENSMUSG00000047187	Rab2a	4	8535644	8607778	3893.15	0.0649074	0.0290354	2.23545	0.0253876	0.940357
ENSMUSG00000051236	Msrb3	10	120781096	120899101	2882.84	0.135801	0.0607419	2.23571	0.0253706	0.940357
ENSMUSG00000062995	Ica1	6	8630527	8778488	335.436	0.16335	0.0730565	2.23593	0.0253561	0.940357
ENSMUSG00000024219	Anks1	17	27909340	28062600	664.076	-0.150991	0.0676462	-2.23207	0.0256105	0.945906
ENSMUSG00000025504	Eps8l2	7	141338880	141363020	24.3304	-0.939843	0.421272	-2.23096	0.0256836	0.945906
ENSMUSG00000028626	Col9a2	4	121039385	121055322	597.159	-0.325551	0.145895	-2.23141	0.0256542	0.945906
ENSMUSG00000040430	Pitpnc1	11	107207892	107470699	668.677	-0.195576	0.0876958	-2.23016	0.0257366	0.946063
ENSMUSG00000099481	Xndc1	7	102065511	102083765	431.123	-0.166145	0.0745519	-2.22858	0.0258416	0.948126
ENSMUSG00000015966	Il17rb	14	29996141	30008896	3.05123	-2.31493	1.04012	-2.22564	0.026038	0.951632
ENSMUSG00000035200	Chrnb4	9	55028156	55048544	16.6637	0.738014	0.331482	2.22641	0.0259869	0.951632
ENSMUSG00000038241	Cep250	2	155956458	155998900	701.337	-0.144382	0.0649259	-2.2238	0.0261617	0.951632
ENSMUSG00000039474	Wfs1	5	36966104	36989205	824.701	0.15773	0.0709376	2.2235	0.0261823	0.951632
ENSMUSG00000104141	Gm6140	3	4890266	4891231	8.51957	-0.919571	0.413545	-2.22363	0.0261733	0.951632
ENSMUSG00000022856	Tmem41a	16	21934327	21947552	232.299	0.192032	0.0864302	2.22182	0.0262957	0.953968
ENSMUSG00000030111	A2m	6	121635376	121679227	52.6887	-0.407439	0.183454	-2.22094	0.0263552	0.954343
ENSMUSG00000102336	Gm37233	1	34427002	34433264	160.453	-0.3349	0.150907	-2.21925	0.0264696	0.956703
ENSMUSG00000030555	Ttc23	7	67647410	67762912	480.211	-0.166393	0.075013	-2.2182	0.0265415	0.957517
ENSMUSG00000036192	Rorb	19	18930605	19111196	18.1738	-0.646358	0.29174	-2.21553	0.026724	0.962313
ENSMUSG00000012519	Mlkl	8	111311797	111338177	35.8755	0.454892	0.205564	2.2129	0.0269047	0.964468
ENSMUSG00000019055	Plod1	4	147909753	147936767	1232.81	-0.112767	0.0509853	-2.21175	0.0269837	0.964468
ENSMUSG00000020413	Hus1	11	8993137	9011191	630.474	-0.111993	0.0506572	-2.21081	0.027049	0.964468
ENSMUSG00000028602	Tnfrsf8	4	145267137	145315164	1.95574	-2.10245	0.951016	-2.21074	0.0270542	0.964468
ENSMUSG00000047879	Usp14	18	9995432	10045119	1797.54	0.0738461	0.0334192	2.20969	0.0271267	0.964468
ENSMUSG00000055546	Timd4	11	46810800	46844332	5.57443	1.29782	0.587352	2.20962	0.0271317	0.964468
ENSMUSG00000056476	Med12l	3	59005825	59318682	630.571	0.186346	0.0841977	2.21319	0.0268843	0.964468
ENSMUSG00000018068	Ints2	11	86210681	86257575	745.322	-0.118286	0.0535664	-2.2082	0.0272301	0.965821
ENSMUSG00000021376	Tpmt	13	47025170	47044737	97.3742	0.254755	0.115397	2.20764	0.0272693	0.965821
ENSMUSG00000020411	Nipal4	11	46148155	46166508	447.143	0.208616	0.0949614	2.19686	0.0280307	0.973058
ENSMUSG00000020583	Matn3	12	8947929	8972028	6.66376	-0.979255	0.445122	-2.19997	0.0278092	0.973058
ENSMUSG00000022177	Haus4	14	54541785	54554361	333.355	-0.179363	0.0815273	-2.20004	0.0278041	0.973058
ENSMUSG00000029419	Gm996	2	25575416	25581757	17.6807	-0.686782	0.312037	-2.20096	0.0277388	0.973058
ENSMUSG00000031930	Wwp2	8	107436365	107558595	985.851	-0.192642	0.0876002	-2.19911	0.0278702	0.973058
ENSMUSG00000037697	Ddhd1	14	45593174	45658143	778.004	0.130998	0.0594447	2.20369	0.0275462	0.973058
ENSMUSG00000038766	Gabpb2	3	95181766	95217916	1350.2	-0.0999866	0.0454032	-2.20219	0.0276516	0.973058
ENSMUSG00000059213	Ddn	15	98803782	98807925	13.9233	-0.698501	0.317944	-2.19693	0.0280255	0.973058
ENSMUSG00000075334	Rprm	2	54084093	54085552	14.2872	-0.732658	0.333584	-2.19632	0.0280687	0.973058
ENSMUSG00000093979	Gm2237	14	19563801	19585135	83.8361	-0.369428	0.167769	-2.20201	0.0276648	0.973058
ENSMUSG00000097961	Gm27000	X	88759471	88760312	9.7115	-2.7534	1.25369	-2.19623	0.0280752	0.973058
ENSMUSG00000101678	Gm29609	5	31144739	31179911	43.1457	-0.575903	0.262174	-2.19664	0.0280462	0.973058
ENSMUSG00000032035	Ets1	9	32636221	32757820	2728.86	-0.103552	0.0471691	-2.19533	0.0281399	0.973561
ENSMUSG00000024319	Vps52	17	33955812	33966984	795.667	-0.143126	0.0652522	-2.19343	0.0282761	0.975396
ENSMUSG00000066270	Gm10157	9	118837613	118837955	24.2872	-1.76482	0.804683	-2.19319	0.0282935	0.975396
ENSMUSG00000007080	Pole	5	110286306	110337474	1038.35	-0.136805	0.0624155	-2.19184	0.0283912	0.976746
ENSMUSG00000008590	Htr3b	9	48935008	48964990	2.39532	-2.4736	1.13092	-2.18726	0.0287239	0.976746
ENSMUSG00000010064	Slc38a3	9	107650634	107669530	65.8179	0.355853	0.162691	2.18729	0.0287212	0.976746
ENSMUSG00000022098	Bmp1	14	70474557	70520260	1916.89	-0.146617	0.0670113	-2.18794	0.0286736	0.976746
ENSMUSG00000028876	Epha10	4	124880899	124917800	1.44473	-2.89306	1.32052	-2.19085	0.0284628	0.976746
ENSMUSG00000037405	Icam1	9	21015960	21028797	195.831	0.203303	0.0929069	2.18824	0.0286518	0.976746
ENSMUSG00000050212	Eva1b	4	126147744	126149875	181.528	-0.228892	0.104688	-2.18641	0.0287855	0.976746
ENSMUSG00000052533	Nup188	2	30286397	30344266	1655.43	-0.11906	0.0544397	-2.18701	0.028742	0.976746
ENSMUSG00000074934	Grem1	2	113746164	113758646	12.6882	-1.04238	0.47641	-2.18799	0.0286704	0.976746
ENSMUSG00000026843	Fubp3	2	31572651	31617526	1131.99	-0.0962638	0.0440505	-2.18531	0.0288663	0.977776
ENSMUSG00000020167	Tcf3	10	80409514	80433647	1881.14	-0.118256	0.0542537	-2.17968	0.0292814	0.978776
ENSMUSG00000023017	Asic1	15	99670718	99701127	97.6214	-0.269748	0.123772	-2.17939	0.0293029	0.978776
ENSMUSG00000024235	Map3k8	18	4331327	4353015	98.6916	0.326387	0.149593	2.18183	0.0291221	0.978776
ENSMUSG00000024614	Tmx3	18	90510154	90543267	1522.57	0.121368	0.0556065	2.18262	0.0290637	0.978776
ENSMUSG00000032786	Alas1	9	106233455	106248126	978.565	0.103054	0.0472075	2.183	0.0290355	0.978776
ENSMUSG00000046417	Lrrc75a	11	62604884	62648523	422.049	-0.139366	0.0639657	-2.17876	0.0293497	0.978776
ENSMUSG00000079501	Gm5138	6	83874379	83875380	3.76401	2.09214	0.959925	2.17948	0.0292959	0.978776
ENSMUSG00000089810	Gm16536	9	45856769	45858357	199.101	0.212272	0.0974139	2.17907	0.0293262	0.978776
ENSMUSG00000022868	Ahsg	16	22892042	22899438	16.3765	-0.69327	0.317696	-2.18218	0.0290964	0.978776
ENSMUSG00000004891	Nes	3	87971078	87980451	3473.03	0.137696	0.0633484	2.17363	0.0297327	0.980716
ENSMUSG00000019528	Gyg	3	20122084	20155317	13514.6	0.13957	0.0642217	2.17325	0.0297616	0.980716
ENSMUSG00000021365	Nedd9	13	41309916	41487320	1021.15	-0.160185	0.0736446	-2.17511	0.0296217	0.980716
ENSMUSG00000026525	Opn3	1	175662421	175692776	174.307	-0.248967	0.114397	-2.17634	0.0295295	0.980716
ENSMUSG00000057835	Zfp119a	17	55864892	55878930	91.6831	0.287541	0.132236	2.17445	0.0296713	0.980716
ENSMUSG00000067916	Zfp991	4	147132038	147180579	380.685	0.219023	0.100665	2.17577	0.0295721	0.980716
ENSMUSG00000109945	RP23-329B24.1	8	79404148	79411216	2.31827	-1.88839	0.86768	-2.17636	0.029528	0.980716
ENSMUSG00000003134	Tbc1d8	1	39371492	39478755	514.455	0.163086	0.0750878	2.17194	0.02986	0.982292
ENSMUSG00000029390	Tmed2	5	124540695	124550506	5000.11	0.0699359	0.03221	2.17125	0.0299125	0.982354
ENSMUSG00000055493	Epm2a	10	11343404	11459644	232.811	0.202278	0.0932351	2.16955	0.0300413	0.983258
ENSMUSG00000079179	Rab10os	12	3235504	3250377	242.924	-0.322616	0.14869	-2.16972	0.0300281	0.983258
ENSMUSG00000010830	Kdelr3	15	79516408	79527739	568.959	0.13984	0.0646518	2.16297	0.0305438	0.986825
ENSMUSG00000015759	Cnih1	14	46775582	46788411	1891.34	0.0901184	0.0416636	2.163	0.0305412	0.986825
ENSMUSG00000020541	Tom1l1	11	90643465	90688366	697.172	0.169805	0.0783917	2.16612	0.0303024	0.986825
ENSMUSG00000024012	Mtch1	17	29332072	29347904	3524.21	-0.174952	0.0808385	-2.16421	0.0304479	0.986825
ENSMUSG00000025731	Mettl26	17	25875464	25886007	164.133	0.205955	0.0952244	2.16284	0.0305538	0.986825
ENSMUSG00000027957	Slc35a3	3	116669470	116712831	922.7	0.100274	0.0463977	2.1612	0.0306801	0.986825
ENSMUSG00000028631	Kcnq4	4	120696138	120748612	33.7985	-0.531613	0.245575	-2.16477	0.0304052	0.986825
ENSMUSG00000028955	Vamp3	4	151047300	151057963	1935.38	0.0899686	0.0416491	2.16016	0.0307604	0.986825
ENSMUSG00000037731	Themis2	4	132781843	132796387	30.4899	-0.581708	0.269036	-2.16219	0.0306032	0.986825
ENSMUSG00000055632	Hmcn2	2	31314415	31460738	30.2593	-0.576552	0.266728	-2.16158	0.0306507	0.986825
ENSMUSG00000074930	Gm13981	2	117055566	117056012	2.21865	-2.81991	1.30512	-2.16066	0.030722	0.986825
ENSMUSG00000110424	RP23-336M16.3	7	111083064	111122684	48.0536	-0.396951	0.183532	-2.16284	0.0305533	0.986825
ENSMUSG00000027611	Procr	2	155751117	155755471	122.46	0.271082	0.125539	2.15935	0.0308233	0.987209
ENSMUSG00000096544	Gm4617	3	124385667	124385997	492.262	0.851077	0.394517	2.15727	0.0309849	0.987497
ENSMUSG00000098789	Jmjd7	2	120027483	120032594	118.333	0.266398	0.123463	2.15772	0.0309495	0.987497
ENSMUSG00000107211	Gm5864	5	32420003	32420972	5.06836	-1.77333	0.8218	-2.15786	0.0309383	0.987497
ENSMUSG00000005087	Cd44	2	102811141	102901665	1767.68	0.168782	0.0784196	2.15229	0.0313744	0.993385
ENSMUSG00000036596	Cpz	5	35502218	35525698	122.063	-0.291497	0.135335	-2.1539	0.0312484	0.993385
ENSMUSG00000050914	Ankrd37	8	45996902	46005707	50.9264	0.411738	0.191216	2.15326	0.0312986	0.993385
ENSMUSG00000075700	Selt	3	58576636	58593133	3865.62	0.0911072	0.0423275	2.15244	0.0313629	0.993385
ENSMUSG00000001494	Sost	11	101962458	101967015	119.879	-0.26366	0.122655	-2.14961	0.0315863	0.994623
ENSMUSG00000028883	Sema3a	5	13125414	13602565	1503.81	0.170995	0.0795409	2.14977	0.0315734	0.994623
ENSMUSG00000028910	Mecr	4	131843470	131867786	199.083	-0.224028	0.104253	-2.14888	0.0316439	0.994623
ENSMUSG00000028919	Arhgef19	4	141239499	141257564	102.703	-0.414113	0.19274	-2.14855	0.0316697	0.994623
ENSMUSG00000042312	S100a13	3	90514435	90524581	192.654	0.248084	0.115386	2.15004	0.0315524	0.994623
ENSMUSG00000021496	Pcbd2	13	55727368	55776830	126.321	0.245702	0.114482	2.1462	0.0318568	0.998882
ENSMUSG00000022529	Zfp263	16	3744093	3750790	467.659	-0.0418476	0.0720707	-0.580647	0.561478	0.999966
ENSMUSG00000054939	Zfp174	16	3847268	3858880	91.7739	-0.122356	0.144506	-0.846723	0.397149	0.999966
ENSMUSG00000039789	Zfp597	16	3858321	3884561	406.579	0.063282	0.0809026	0.7822	0.434097	0.999966
ENSMUSG00000097590	Gm26675	16	3862384	3884505	1.78738	-0.595737	0.837531	-0.711301	0.476897	0.999966
ENSMUSG00000005982	Naa60	16	3872375	3904780	732.209	-0.00684602	0.0840344	-0.0814668	0.935071	0.999966
ENSMUSG00000005983	1700037C18Rik	16	3895179	3908689	38.3598	0.135449	0.209775	0.645685	0.518484	0.999966
ENSMUSG00000014232	Cluap1	16	3908801	3941147	203.659	-0.0518089	0.0909761	-0.569478	0.569032	0.999966
ENSMUSG00000083579	Gm15538	16	3926428	3926740	1.39552	1.10885	1.10935	0.999549	0.317529	0.999966
ENSMUSG00000081809	Gm15539	16	3927606	3928171	2.34074	-1.48581	0.821809	-1.80798	0.0706101	0.999966
ENSMUSG00000049871	Nlrc3	16	3945007	3976632	70.347	-0.0580992	0.151882	-0.382529	0.702069	0.999966
ENSMUSG00000039738	Slx4	16	3979105	4003770	620.066	-0.0531653	0.0697809	-0.761889	0.446126	0.999966
ENSMUSG00000084790	Gm15879	16	4032839	4037847	25.7181	0.0929832	0.254218	0.365762	0.714543	0.999966
ENSMUSG00000005981	Trap1	16	4039971	4077827	1815.5	-0.0184612	0.0500377	-0.368945	0.712169	0.999966
ENSMUSG00000022521	Crebbp	16	4081328	4213997	2594.81	0.042306	0.140275	0.301593	0.762962	0.999966
ENSMUSG00000103937	Gm37186	16	4170776	4173636	2.12586	0.059072	0.792856	0.0745054	0.940608	0.999966
ENSMUSG00000005580	Adcy9	16	4287529	4420498	95.8519	-0.0606829	0.136778	-0.44366	0.657288	0.999966
ENSMUSG00000084304	Gm6142	16	4320356	4320680	7.16842	0.203896	0.525503	0.388001	0.698015	0.999966
ENSMUSG00000022519	Srl	16	4480216	4541816	11196.6	0.0793003	0.0880677	0.900448	0.367882	0.999966
ENSMUSG00000005718	Tfap4	16	4544661	4559720	169.96	0.0191404	0.139585	0.137123	0.890933	0.999966
ENSMUSG00000014303	Glis2	16	4594713	4624924	971.459	-0.000936429	0.0506156	-0.0185008	0.985239	0.999966
ENSMUSG00000014301	Pam16	16	4616464	4624988	73.0542	0.0315611	0.258305	0.122186	0.902752	0.999966
ENSMUSG00000039637	Coro7	16	4626133	4679777	424.407	0.0412169	0.0639855	0.64416	0.519472	0.999966
ENSMUSG00000039646	Vasn	16	4639941	4650802	538.813	0.0188044	0.0676627	0.277914	0.781078	0.999966
ENSMUSG00000004069	Dnaja3	16	4639989	4707695	1116.53	-0.00787488	0.0569234	-0.138342	0.88997	0.999966
ENSMUSG00000063445	Nmral1	16	4710059	4719356	277.86	-0.180787	0.123239	-1.46696	0.142386	0.999966
ENSMUSG00000004070	Hmox2	16	4726361	4766742	922.215	0.0404924	0.0518015	0.781684	0.4344	0.999966
ENSMUSG00000004071	Cdip1	16	4750348	4790292	1978.01	-0.00272156	0.0655265	-0.0415338	0.96687	0.999966
ENSMUSG00000086464	Gm15835	16	4777743	4779454	3.82241	0.575166	0.655952	0.876841	0.380573	0.999966
ENSMUSG00000039568	Ubald1	16	4874778	4880315	365.811	-0.101531	0.0702496	-1.44529	0.148375	0.999966
ENSMUSG00000022517	Mgrn1	16	4886100	4938296	2513.41	0.0109926	0.0633853	0.173424	0.862318	0.999966
ENSMUSG00000097397	Gm16861	16	4935048	4939585	12.0297	-0.199038	0.354969	-0.560718	0.57499	0.999966
ENSMUSG00000022516	Nudt16l1	16	4939111	4941020	506.694	-0.0633116	0.124366	-0.509074	0.6107	0.999966
ENSMUSG00000022515	Anks3	16	4941415	4964237	307.715	-0.12717	0.0901862	-1.41009	0.158514	0.999966
ENSMUSG00000022543	4930451G09Rik	16	4968936	4978962	15.6968	-0.333013	0.274595	-1.21274	0.225229	0.999966
ENSMUSG00000096215	Smim22	16	5007288	5008309	3.07002	-0.25536	0.636208	-0.401378	0.688142	0.999966
ENSMUSG00000022540	Rogdi	16	5008730	5013553	268.399	0.00432533	0.0902512	0.0479255	0.961776	0.999966
ENSMUSG00000022536	Glyr1	16	5013906	5049910	2667.16	-0.0213976	0.0279373	-0.765913	0.443728	0.999966
ENSMUSG00000039473	Ubn1	16	5050068	5086285	1840.06	-0.0139952	0.0475846	-0.294113	0.768672	0.999966
ENSMUSG00000039457	Ppl	16	5086291	5132481	144.127	0.0847419	0.121074	0.699916	0.48398	0.999966
ENSMUSG00000091712	Sec14l5	16	5147109	5183934	1.43437	-0.639282	0.953452	-0.670492	0.502544	0.999966
ENSMUSG00000023143	Nagpa	16	5195289	5204012	132.454	0.158511	0.0979628	1.61807	0.105648	0.999966
ENSMUSG00000051669	AU021092	16	5211828	5222299	36.8909	0.411032	0.210997	1.94805	0.0514092	0.999966
ENSMUSG00000039427	Alg1	16	5233621	5244912	202.861	-0.14802	0.100937	-1.46646	0.142523	0.999966
ENSMUSG00000022544	Eef2kmt	16	5244152	5255983	175.22	-0.038835	0.101833	-0.381358	0.702938	0.999966
ENSMUSG00000087168	Gm15983	16	5254786	5289621	10.7533	-0.325658	0.3585	-0.908391	0.363672	0.999966
ENSMUSG00000008658	Rbfox1	16	6809222	7412479	96.5663	-0.173631	0.161051	-1.07811	0.280983	0.999966
ENSMUSG00000039345	Mettl22	16	8470788	8490684	235.942	-0.0151291	0.0809545	-0.186884	0.851752	0.999966
ENSMUSG00000057880	Abat	16	8513429	8621568	1878.86	0.0787471	0.0438068	1.7976	0.0722402	0.999966
ENSMUSG00000083505	Gm7541	16	8623186	8623720	1.46254	-0.21144	1.0845	-0.194966	0.84542	0.999966
ENSMUSG00000043140	Tmem186	16	8633884	8637712	416.701	-0.0275709	0.0740749	-0.372203	0.709741	0.999966
ENSMUSG00000022711	Pmm2	16	8637674	8657531	491.427	-0.112983	0.0630775	-1.79118	0.0732646	0.999966
ENSMUSG00000008393	Carhsp1	16	8658587	8672153	1818.53	0.0713124	0.0889165	0.802015	0.422544	0.999966
ENSMUSG00000000001	Gnai3	3	108107280	108146146	2707.12	0.0189308	0.0622206	0.304252	0.760936	0.999966
ENSMUSG00000000031	H19	7	142575529	142578143	171878	0.0713196	0.103346	0.690106	0.490127	0.999966
ENSMUSG00000000037	Scml2	X	161117193	161258213	258.124	0.0391153	0.074446	0.525418	0.599293	0.999966
ENSMUSG00000000056	Narf	11	121237253	121255856	1700.11	0.0643649	0.0528934	1.21688	0.22365	0.999966
ENSMUSG00000000058	Cav2	6	17281185	17289115	496.732	-0.00136276	0.0798739	-0.0170614	0.986388	0.999966
ENSMUSG00000000078	Klf6	13	5861489	5870393	1802.07	-0.0130205	0.0623508	-0.208827	0.834583	0.999966
ENSMUSG00000000085	Scmh1	4	120405281	120530186	1408.16	0.0118911	0.0552104	0.215377	0.829473	0.999966
ENSMUSG00000000088	Cox5a	9	57521232	57532424	3040.77	0.0551653	0.141689	0.389341	0.697024	0.999966
ENSMUSG00000000093	Tbx2	11	85832551	85841948	391.592	-0.367173	0.205288	-1.78858	0.0736833	0.999966
ENSMUSG00000000094	Tbx4	11	85886422	85916097	67.3149	-1.05629	0.826598	-1.27787	0.201295	0.999966
ENSMUSG00000000120	Ngfr	11	95568818	95587735	161.349	0.16392	0.194649	0.842134	0.399713	0.999966
ENSMUSG00000000126	Wnt9a	11	59306928	59333552	105.922	0.0332687	0.171346	0.194161	0.84605	0.999966
ENSMUSG00000000127	Fer	17	63896018	64139494	583.681	0.11	0.0705713	1.55871	0.119066	0.999966
ENSMUSG00000000131	Xpo6	7	126101715	126200501	1871.13	-0.0487546	0.0499086	-0.976878	0.32863	0.999966
ENSMUSG00000000134	Tfe3	X	7762560	7775202	588.975	-0.0311125	0.0558328	-0.557244	0.577361	0.999966
ENSMUSG00000000142	Axin2	11	108920349	108950783	306.349	-0.0569694	0.0996327	-0.571795	0.567461	0.999966
ENSMUSG00000000148	Brat1	5	140705011	140719379	273.129	-0.0627165	0.118731	-0.528224	0.597344	0.999966
ENSMUSG00000000149	Gna12	5	140758408	140830431	1983.82	-0.0879792	0.0455701	-1.93063	0.0535283	0.999966
ENSMUSG00000000154	Slc22a18	7	143473736	143499334	10.1227	-0.304623	0.406715	-0.748985	0.453866	0.999966
ENSMUSG00000022710	Usp7	16	8689595	8792308	3210.17	0.0126267	0.0547681	0.230548	0.817666	0.999966
ENSMUSG00000000167	Pih1d2	9	50617321	50625000	15.0785	0.0538013	0.294984	0.182387	0.855279	0.999966
ENSMUSG00000000168	Dlat	9	50634633	50659780	3160.49	0.0754185	0.0559397	1.34821	0.17759	0.999966
ENSMUSG00000000171	Sdhd	9	50596338	50603849	3257.85	0.0318316	0.121933	0.261058	0.794048	0.999966
ENSMUSG00000000183	Fgf6	6	127015586	127028187	8.49708	-0.506959	0.414739	-1.22236	0.221572	0.999966
ENSMUSG00000000184	Ccnd2	6	127125162	127152193	14486.5	0.0822367	0.0428867	1.91753	0.0551702	0.999966
ENSMUSG00000000194	Gpr107	2	31152316	31218775	1400.48	-0.00433981	0.0570619	-0.0760544	0.939376	0.999966
ENSMUSG00000000197	Nalcn	14	123276641	123627144	27.9829	-0.778328	0.492331	-1.5809	0.1139	0.999966
ENSMUSG00000000204	Slfn4	11	83175186	83190221	2.4811	0.0960721	0.911283	0.105425	0.916039	0.999966
ENSMUSG00000000214	Th	7	142892752	142931128	9.36844	0.1642	0.472485	0.347523	0.728198	0.999966
ENSMUSG00000000216	Scnn1g	7	121734479	121768475	2.49157	-1.26121	0.878264	-1.43602	0.150996	0.999966
ENSMUSG00000000223	Drp2	X	134404551	134456573	73.7184	-0.401332	0.222549	-1.80335	0.0713338	0.999966
ENSMUSG00000000244	Tspan32	7	143005046	143019644	32.4248	-0.0279771	0.215045	-0.130099	0.896488	0.999966
ENSMUSG00000000247	Lhx2	2	38339281	38369733	4.71418	-0.302351	0.542147	-0.557692	0.577055	0.999966
ENSMUSG00000000253	Gmpr	13	45507444	45546382	1142.98	-0.0215454	0.119975	-0.179582	0.85748	0.999966
ENSMUSG00000000266	Mid2	X	140664599	140767715	1726.53	0.155566	0.0745156	2.0877	0.0368246	0.999966
ENSMUSG00000000275	Trim25	11	88999376	89020293	980.89	0.120523	0.0822205	1.46585	0.142689	0.999966
ENSMUSG00000000276	Dgke	11	89035179	89066850	506.178	0.0485652	0.0721402	0.673206	0.500816	0.999966
ENSMUSG00000000278	Scpep1	11	88924020	88955465	749.144	0.0326505	0.0562571	0.58038	0.561658	0.999966
ENSMUSG00000000282	Mnt	11	74830920	74845725	552.998	0.00380597	0.0638006	0.0596541	0.952431	0.999966
ENSMUSG00000000290	Itgb2	10	77530252	77565708	37.2673	-0.0159065	0.224935	-0.0707161	0.943624	0.999966
ENSMUSG00000000295	Hddc2	10	31313382	31328204	247.422	0.0716057	0.0854881	0.83761	0.40225	0.999966
ENSMUSG00000000296	Tpd52l1	10	31332380	31445921	92.1783	0.0667047	0.126932	0.525514	0.599226	0.999966
ENSMUSG00000000301	Pemt	11	59970614	60046489	40.5385	-0.233058	0.200308	-1.1635	0.244628	0.999966
ENSMUSG00000000303	Cdh1	8	106603351	106670246	120.629	-0.819165	1.12566	-0.727722	0.466784	0.999966
ENSMUSG00000000308	Ckmt1	2	121357714	121363737	2.56927	-1.7684	0.866775	-2.0402	0.0413301	0.999966
ENSMUSG00000000317	Bcl6b	11	70224128	70229798	551.56	0.0815049	0.071613	1.13813	0.255066	0.999966
ENSMUSG00000000320	Alox12	11	70241457	70255353	64.8611	-0.0976214	0.239332	-0.407891	0.683353	0.999966
ENSMUSG00000022507	1810013L24Rik	16	8830100	8858916	1065.93	-0.0279909	0.063147	-0.443265	0.657574	0.999966
ENSMUSG00000000339	Rtca	3	116488963	116508208	525.685	0.0621545	0.0894652	0.694734	0.487222	0.999966
ENSMUSG00000000340	Dbt	3	116513070	116549981	956.087	0.0687847	0.0562913	1.22194	0.221729	0.999966
ENSMUSG00000000346	Dazap2	15	100615628	100620731	2674.39	0.0604027	0.0458075	1.31862	0.187296	0.999966
ENSMUSG00000000355	Mcts1	X	38600578	38613426	289.333	-0.0300879	0.0777173	-0.387145	0.698649	0.999966
ENSMUSG00000000359	Rem1	2	152626951	152635198	108.44	-0.0492573	0.115224	-0.427493	0.66902	0.999966
ENSMUSG00000000374	Trappc10	10	78186725	78244642	1056.22	-0.0265351	0.0536047	-0.495015	0.62059	0.999966
ENSMUSG00000000378	Ccm2	11	6546887	6596744	483.904	0.0133968	0.0561051	0.238781	0.811275	0.999966
ENSMUSG00000000384	Tbrg4	11	6615598	6626067	713.272	-0.0333644	0.076776	-0.434569	0.663875	0.999966
ENSMUSG00000068674	Gm10247	16	8922057	8922389	1.44525	2.26727	1.24268	1.82451	0.0680755	0.999966
ENSMUSG00000000392	Fap	2	62500943	62574075	97.6947	-0.335689	0.428645	-0.783141	0.433544	0.999966
ENSMUSG00000000399	Ndufa9	6	126821721	126849136	2475.62	0.0565664	0.117874	0.479887	0.631308	0.999966
ENSMUSG00000000402	Egfl6	X	166523007	166585720	300.751	0.0495575	0.232732	0.212938	0.831375	0.999966
ENSMUSG00000000409	Lck	4	129548344	129573641	46.7112	-0.192774	0.204264	-0.943747	0.345299	0.999966
ENSMUSG00000000416	Cttnbp2	6	18366478	18514843	290.675	-0.0304203	0.0863041	-0.352479	0.724479	0.999966
ENSMUSG00000000439	Mkrn2	6	115601902	115622624	494.162	0.0611965	0.0626736	0.976431	0.328851	0.999966
ENSMUSG00000000440	Pparg	6	115360951	115490399	26.1365	0.309247	0.234502	1.31874	0.187257	0.999966
ENSMUSG00000000441	Raf1	6	115618067	115676635	2409.1	-0.0646191	0.0573495	-1.12676	0.259844	0.999966
ENSMUSG00000000486	2001-09-01	7	127214447	127233130	201.078	-0.00655011	0.0883224	-0.0741614	0.940882	0.999966
ENSMUSG00000000489	Pdgfb	15	79995900	80014808	211.604	-0.164286	0.125836	-1.30556	0.191702	0.999966
ENSMUSG00000000530	Acvrl1	15	101128522	101145336	222.417	-0.0277392	0.12025	-0.230679	0.817564	0.999966
ENSMUSG00000000531	Grasp	15	101224207	101232755	180.67	0.00983801	0.0852124	0.115453	0.908086	0.999966
ENSMUSG00000000532	Acvr1b	15	101174067	101213679	1011.3	0.0453275	0.0628309	0.72142	0.470651	0.999966
ENSMUSG00000000538	Tom1l2	11	60226714	60352905	1194.68	0.00307031	0.0561772	0.0546541	0.956414	0.999966
ENSMUSG00000000544	Gpa33	1	166130238	166166510	1.92014	-0.537421	0.982816	-0.546818	0.584504	0.999966
ENSMUSG00000000552	Zfp385a	15	103313895	103340086	442.888	0.0106873	0.0872488	0.122493	0.902509	0.999966
ENSMUSG00000000555	Itga5	15	103344289	103366763	3935.19	-0.0129903	0.0739812	-0.175589	0.860617	0.999966
ENSMUSG00000000560	Gabra2	5	70957597	71095849	29.9111	-0.0584856	0.221864	-0.26361	0.79208	0.999966
ENSMUSG00000000561	Wdr77	3	105959369	105970037	1479.1	-0.0487905	0.0468714	-1.04094	0.297901	0.999966
ENSMUSG00000000563	Atp5f1	3	105942698	105960099	7020.68	0.0510155	0.0538201	0.94789	0.343186	0.999966
ENSMUSG00000000567	Sox9	11	112782224	112787760	1184.9	0.0242071	0.100735	0.240305	0.810093	0.999966
ENSMUSG00000000568	Hnrnpd	5	99955935	99978938	5398.67	0.0698963	0.0656017	1.06546	0.286666	0.999966
ENSMUSG00000000579	Dynlt1c	17	6601671	6609774	217.985	-0.0873445	0.0980375	-0.89093	0.372967	0.999966
ENSMUSG00000000581	C1d	11	17257579	17269176	831.19	-0.015534	0.0671167	-0.231448	0.816967	0.999966
ENSMUSG00000000594	Gm2a	11	55098115	55113029	1313.39	0.111568	0.0878056	1.27063	0.203861	0.999966
ENSMUSG00000000600	Krit1	5	3803184	3845564	1087.75	-0.0144921	0.0633133	-0.228895	0.818951	0.999966
ENSMUSG00000000605	Clcn4	7	7282309	7300851	1540.6	-0.0214124	0.0476861	-0.449027	0.653412	0.999966
ENSMUSG00000000617	Grm6	11	50850685	50866208	2.17249	0.575843	0.810163	0.710775	0.477224	0.999966
ENSMUSG00000000627	Sema4f	6	82911885	82939769	13.6766	-0.469269	0.515227	-0.910801	0.3624	0.999966
ENSMUSG00000000628	Hk2	6	82725025	82774454	1918.92	0.0449262	0.100974	0.44493	0.65637	0.999966
ENSMUSG00000000631	Myo18a	11	77763246	77865980	5128.85	-0.0399072	0.0845191	-0.472167	0.636807	0.999966
ENSMUSG00000000632	Sez6	11	77930800	77979048	2.20941	0.0320007	0.974143	0.0328501	0.973794	0.999966
ENSMUSG00000000682	Cd52	4	134082448	134095082	19.1238	-0.289778	0.294869	-0.982736	0.325737	0.999966
ENSMUSG00000000686	Abhd15	11	77515121	77538607	11.8795	-0.515716	0.408201	-1.26339	0.20645	0.999966
ENSMUSG00000000690	Hoxb6	11	96292476	96301569	2.11232	-1.85733	1.66959	-1.11245	0.265946	0.999966
ENSMUSG00000000693	Loxl3	6	83034173	83052562	202.148	-0.0470159	0.130555	-0.360124	0.718755	0.999966
ENSMUSG00000000706	Btn1a1	13	23456992	23465901	114.305	-0.207726	0.136936	-1.51695	0.129279	0.999966
ENSMUSG00000000708	Kat2b	17	53566861	53672720	1317.32	0.0228448	0.0651884	0.350442	0.726007	0.999966
ENSMUSG00000000711	Rab5b	10	128677193	128696268	2019.02	-0.000687956	0.0386472	-0.0178009	0.985798	0.999966
ENSMUSG00000000731	Aire	10	78030022	78043610	1.86437	-0.550741	0.857564	-0.642215	0.520733	0.999966
ENSMUSG00000000732	Icosl	10	78069360	78079525	45.2413	-0.241311	0.177697	-1.35799	0.174467	0.999966
ENSMUSG00000000738	Spg7	8	123062942	123097760	1201.77	0.0631912	0.0783517	0.806506	0.419951	0.999966
ENSMUSG00000000739	Sult5a1	8	123140192	123158315	39.5666	-0.149997	0.221507	-0.677167	0.4983	0.999966
ENSMUSG00000000740	Rpl13	8	123102350	123105244	3424.33	0.139752	0.114762	1.21775	0.223318	0.999966
ENSMUSG00000000743	Chmp1a	8	123204264	123212763	861.433	-0.0183813	0.130766	-0.140567	0.888212	0.999966
ENSMUSG00000000751	Rpa1	11	75298166	75348324	2222.16	-0.0376496	0.0951041	-0.395878	0.692195	0.999966
ENSMUSG00000000753	Serpinf1	11	75409769	75422701	328.541	0.122538	0.169385	0.723426	0.469418	0.999966
ENSMUSG00000000759	Tubgcp3	8	12614277	12672248	932.909	-0.0346948	0.0420212	-0.825651	0.409002	0.999966
ENSMUSG00000000776	Polr3d	14	70438748	70443471	477.16	-0.00892656	0.0804807	-0.110916	0.911683	0.999966
ENSMUSG00000000782	Tcf7	11	52252371	52283014	146.187	-0.342551	0.174548	-1.9625	0.0497042	0.999966
ENSMUSG00000000787	Ddx3x	X	13280970	13294052	10789.2	-0.0078032	0.0710852	-0.109772	0.91259	0.999966
ENSMUSG00000000792	Slc5a5	8	70882889	70892757	1.75224	-0.80356	0.917588	-0.87573	0.381177	0.999966
ENSMUSG00000000794	Kcnn3	3	89520164	89675132	192.71	-0.000801173	0.129443	-0.00618939	0.995062	0.999966
ENSMUSG00000000804	Usp32	11	84984442	85140161	1372.43	-0.00937927	0.0523647	-0.179114	0.857848	0.999966
ENSMUSG00000000805	Car4	11	84957786	84966044	22.8556	-0.214807	0.265842	-0.808026	0.419076	0.999966
ENSMUSG00000000811	Txnrd3	6	89643988	89675529	242.044	-0.109124	0.0915691	-1.19172	0.233373	0.999966
ENSMUSG00000000823	Zfp512b	2	181582103	181592803	1601.71	-0.0460602	0.0573835	-0.802674	0.422163	0.999966
ENSMUSG00000000826	Dnajc5	2	181520485	181555133	3166.86	-0.0459279	0.0427846	-1.07347	0.283062	0.999966
ENSMUSG00000000827	Tpd52l2	2	181497142	181517966	1097.33	-0.0213387	0.0486862	-0.43829	0.661176	0.999966
ENSMUSG00000000838	Fmr1	X	68678541	68717963	2318.92	0.0180122	0.0304557	0.591422	0.554238	0.999966
ENSMUSG00000000861	Bcl11a	11	24078056	24174123	768.096	-0.0412464	0.0928429	-0.44426	0.656855	0.999966
ENSMUSG00000000876	Pxmp4	2	154585758	154603708	248.15	-0.00356401	0.0897016	-0.0397318	0.968307	0.999966
ENSMUSG00000000881	Dlg3	X	100767722	100818410	426.484	-0.122569	0.104642	-1.17131	0.241473	0.999966
ENSMUSG00000059003	Grin2a	16	9567898	9995560	56.4482	-0.216912	0.184656	-1.17468	0.240123	0.999966
ENSMUSG00000000889	Dbh	2	27165233	27183200	18.1932	-0.230372	0.443152	-0.519848	0.60317	0.999966
ENSMUSG00000000901	Mmp11	10	75923222	75932502	438.269	-0.157611	0.129465	-1.2174	0.223453	0.999966
ENSMUSG00000000902	Smarcb1	10	75896769	75921617	1241.11	-0.0441954	0.041966	-1.05312	0.292285	0.999966
ENSMUSG00000000915	Hip1r	5	123973628	124005558	241.579	0.0584523	0.0916046	0.638093	0.523413	0.999966
ENSMUSG00000000916	Nsun5	5	135369953	135376805	165.571	-0.0316874	0.111245	-0.284844	0.775763	0.999966
ENSMUSG00000000934	Top1mt	15	75657035	75678800	122.779	0.13035	0.106452	1.22449	0.220766	0.999966
ENSMUSG00000000942	Hoxa4	6	52189671	52191753	77.4133	-0.327677	0.588942	-0.556382	0.57795	0.999966
ENSMUSG00000000948	Gm38393	7	59974149	60005064	186.314	0.11063	0.1061	1.0427	0.297087	0.999966
ENSMUSG00000000957	Mmp14	14	54431612	54441265	3835.97	-0.0219538	0.0579616	-0.378765	0.704862	0.999966
ENSMUSG00000000958	Slc7a7	14	54369442	54417780	158.88	0.0143262	0.104539	0.137042	0.890998	0.999966
ENSMUSG00000000959	Oxa1l	14	54360841	54369673	1339.53	-0.0646933	0.0532875	-1.21404	0.224731	0.999966
ENSMUSG00000000982	Ccl3	11	83647844	83649355	3.92079	-0.405401	0.649441	-0.624231	0.532476	0.999966
ENSMUSG00000000983	Wfdc18	11	83709015	83711348	4.07662	-0.300001	0.591587	-0.507113	0.612076	0.999966
ENSMUSG00000001014	Icam4	9	21029373	21030531	3.5915	-0.34624	0.712151	-0.486189	0.626833	0.999966
ENSMUSG00000001016	Ilf2	3	90476126	90488379	2114.16	0.0160205	0.0419635	0.381773	0.70263	0.999966
ENSMUSG00000001017	Chtop	3	90498956	90509498	2930.97	0.0158412	0.0606503	0.261189	0.793947	0.999966
ENSMUSG00000001018	Snapin	3	90488026	90491033	674.312	-0.079809	0.0493932	-1.61579	0.10614	0.999966
ENSMUSG00000001020	S100a4	3	90603771	90606045	10.6734	0.10618	0.362791	0.292674	0.769771	0.999966
ENSMUSG00000001021	S100a3	3	90560578	90602702	1.98721	0.237985	0.930016	0.255894	0.798033	0.999966
ENSMUSG00000001025	S100a6	3	90612882	90624181	103.115	0.0324749	0.140121	0.231763	0.816722	0.999966
ENSMUSG00000001027	Scn4a	11	106318592	106353288	19.7931	-0.167086	0.301176	-0.554778	0.579046	0.999966
ENSMUSG00000001029	Icam2	11	106377656	106388075	448.718	0.015415	0.137235	0.112326	0.910565	0.999966
ENSMUSG00000001034	Mapk7	11	61488812	61494406	613.616	-0.0992465	0.0599995	-1.65412	0.0981024	0.999966
ENSMUSG00000001036	Epn2	11	61517249	61579687	866.338	-0.0734673	0.053025	-1.38552	0.165893	0.999966
ENSMUSG00000001039	B9d1	11	61505144	61512931	63.1379	-0.240241	0.144021	-1.6681	0.0952959	0.999966
ENSMUSG00000001052	Sec24b	3	129982759	130061553	1689.79	0.0486075	0.115611	0.42044	0.674164	0.999966
ENSMUSG00000001053	N4bp3	11	51643063	51650842	147.633	-0.156282	0.117945	-1.32505	0.185156	0.999966
ENSMUSG00000001054	Rmnd5b	11	51623671	51635896	259.052	-0.0423564	0.078238	-0.541378	0.588247	0.999966
ENSMUSG00000001056	Nhp2	11	51619735	51623714	450.756	-0.0474658	0.0718836	-0.660314	0.509052	0.999966
ENSMUSG00000001062	Vps9d1	8	123242356	123254348	374.542	-0.155703	0.0822679	-1.89264	0.0584064	0.999966
ENSMUSG00000001065	Zfp276	8	123254195	123269745	307.608	-0.081944	0.0859013	-0.953932	0.340118	0.999966
ENSMUSG00000001076	C1ql4	15	99084686	99087817	1.53521	0.390159	0.994589	0.392282	0.69485	0.999966
ENSMUSG00000001082	Mfsd10	5	34633642	34637212	361.31	0.0354656	0.0784894	0.451852	0.651376	0.999966
ENSMUSG00000001089	Luzp1	4	136469761	136554780	2472.92	-0.00933342	0.0621805	-0.150102	0.880684	0.999966
ENSMUSG00000001098	Kctd10	5	114363567	114380508	2087.36	0.043641	0.0759979	0.57424	0.565805	0.999966
ENSMUSG00000001100	Poldip2	11	78512193	78522736	1554.65	-0.0474858	0.0598562	-0.793332	0.427585	0.999966
ENSMUSG00000001119	Col6a1	10	76708792	76726168	3266.37	-0.00672862	0.145263	-0.0463201	0.963055	0.999966
ENSMUSG00000001120	Pcbp3	10	76761857	76961887	140.685	-0.0492279	0.158222	-0.311132	0.7557	0.999966
ENSMUSG00000001127	Araf	X	20797814	20860519	1186.09	-0.00803334	0.0723018	-0.111108	0.91153	0.999966
ENSMUSG00000001128	Cfp	X	20925454	20931555	64.2423	-0.140485	0.165986	-0.846367	0.397348	0.999966
ENSMUSG00000001131	Timp1	X	20870166	20874735	186.658	0.0597785	0.106648	0.560522	0.575123	0.999966
ENSMUSG00000001134	Uxt	X	20941722	20962017	140.66	0.181911	0.0955295	1.90424	0.0568792	0.999966
ENSMUSG00000001138	Cnnm3	1	36511867	36528237	465.551	0.0410963	0.0615193	0.668023	0.504119	0.999966
ENSMUSG00000001143	Lman2l	1	36419871	36445271	834.472	0.0178713	0.0508898	0.351177	0.725456	0.999966
ENSMUSG00000001150	Mcm3ap	10	76468971	76515856	1243.93	-0.0863249	0.0798447	-1.08116	0.279626	0.999966
ENSMUSG00000001151	Pcnt	10	76351254	76442912	1072.87	-0.075278	0.0853786	-0.881696	0.377941	0.999966
ENSMUSG00000001155	Ftcd	10	76575648	76590338	38.6145	0.130388	0.232252	0.561408	0.574519	0.999966
ENSMUSG00000001156	Mxd1	6	86647042	86669161	423.457	-0.0254753	0.0798186	-0.319165	0.749601	0.999966
ENSMUSG00000001157	Gmcl1	6	86691768	86733383	507.015	-0.03104	0.0927832	-0.334544	0.737969	0.999966
ENSMUSG00000001158	Snrnp27	6	86675151	86684522	597.784	0.0501794	0.0833505	0.602028	0.547155	0.999966
ENSMUSG00000001166	Oas1c	5	120800194	120812514	12.8419	0.259617	0.373821	0.694495	0.487372	0.999966
ENSMUSG00000001173	Ocrl	X	47912387	47965868	828.515	-0.0350772	0.0652104	-0.537908	0.590641	0.999966
ENSMUSG00000001175	Calm1	12	100199435	100209806	6495.35	0.0368307	0.0285666	1.28929	0.197297	0.999966
ENSMUSG00000001211	Agpat3	10	78269178	78352489	1083.34	-0.0133207	0.0595261	-0.223779	0.822929	0.999966
ENSMUSG00000001225	Slc26a3	12	31390871	31473917	1.99144	-1.0259	0.867572	-1.18249	0.237011	0.999966
ENSMUSG00000001227	Sema6b	17	56123085	56140343	47.8072	-0.102557	0.17337	-0.591553	0.55415	0.999966
ENSMUSG00000001228	Uhrf1	17	56303321	56323486	2463.26	-0.0318514	0.0487991	-0.652704	0.513947	0.999966
ENSMUSG00000001240	Ramp2	11	101246028	101259546	1184.17	0.165292	0.0833838	1.98231	0.0474449	0.999966
ENSMUSG00000001247	Lsr	7	30957770	30973464	176.904	-0.192824	0.111531	-1.72887	0.0838318	0.999966
ENSMUSG00000001248	Gramd1a	7	31130127	31155896	1216.36	-0.0737029	0.0779012	-0.946107	0.344094	0.999966
ENSMUSG00000001249	Hpn	7	31098725	31115290	17.0556	-0.14153	0.341378	-0.414586	0.678445	0.999966
ENSMUSG00000001260	Gabrg1	5	70751047	70842617	1.63153	0.229148	0.998898	0.229401	0.818557	0.999966
ENSMUSG00000001270	Ckb	12	111669355	111672338	1443.24	0.0652044	0.0970379	0.671948	0.501617	0.999966
ENSMUSG00000001280	Sp1	15	102406143	102436404	2908.64	-0.00250365	0.0587779	-0.0425952	0.966024	0.999966
ENSMUSG00000001281	Itgb7	15	102215995	102231935	6.86754	-1.1321	0.720908	-1.57038	0.116328	0.999966
ENSMUSG00000001288	Rarg	15	102234938	102257517	358.279	-0.13466	0.161958	-0.831447	0.405721	0.999966
ENSMUSG00000001289	Pfdn5	15	102326116	102331873	1231.91	0.0655497	0.0469945	1.39484	0.163065	0.999966
ENSMUSG00000001300	Efnb2	8	8617434	8661242	2229.13	-0.0019933	0.0685577	-0.0290747	0.976805	0.999966
ENSMUSG00000001305	Rrp15	1	186720978	186749358	341.446	-0.0105083	0.0828413	-0.126848	0.89906	0.999966
ENSMUSG00000001313	Rnd2	11	101464999	101471853	371.765	0.160322	0.0829444	1.93289	0.0532502	0.999966
ENSMUSG00000001323	Srr	11	74906359	74925948	648.672	0.120547	0.106432	1.13261	0.257376	0.999966
ENSMUSG00000001333	Sync	4	129287617	129308559	43.9813	0.0430801	0.199663	0.215765	0.829171	0.999966
ENSMUSG00000001334	Fndc5	4	129136999	129144593	343.251	-0.0973589	0.0766902	-1.26951	0.204259	0.999966
ENSMUSG00000001348	Acp5	9	22126731	22135746	53.4752	-0.148138	0.319375	-0.463838	0.642763	0.999966
ENSMUSG00000001349	Cnn1	9	22099281	22109630	3220.81	-0.0377439	0.0820681	-0.459909	0.645581	0.999966
ENSMUSG00000001366	Fbxo9	9	78081499	78109065	512.248	0.00374077	0.0650349	0.0575194	0.954131	0.999966
ENSMUSG00000001376	Vps50	6	3498382	3603531	553.918	-0.0884775	0.0517157	-1.71084	0.0871101	0.999966
ENSMUSG00000001380	Hars	18	36766530	36783205	1090.59	0.00266119	0.0383385	0.069413	0.944661	0.999966
ENSMUSG00000001383	Zmat2	18	36793923	36799660	1178.48	0.129239	0.0815888	1.58403	0.113187	0.999966
ENSMUSG00000001403	Ube2c	2	164769898	164778822	2132.15	0.0739452	0.0777717	0.950799	0.341707	0.999966
ENSMUSG00000001415	Smg5	3	88336260	88362338	1630.23	-0.0231944	0.0583754	-0.397332	0.691123	0.999966
ENSMUSG00000001416	Cct3	3	88297116	88321767	4089.78	0.00219608	0.077147	0.0284662	0.97729	0.999966
ENSMUSG00000001418	Glmp	3	88325023	88331313	780.581	0.0312465	0.0485927	0.643028	0.520206	0.999966
ENSMUSG00000001419	Mef2d	3	88142372	88172086	3022.3	0.0355769	0.0563048	0.631863	0.527477	0.999966
ENSMUSG00000001420	Tmem79	3	88328655	88336148	17.4198	-0.0472963	0.315921	-0.149709	0.880994	0.999966
ENSMUSG00000001424	Snd1	6	28475139	28935162	3203.31	-0.0134761	0.0547471	-0.246152	0.805564	0.999966
ENSMUSG00000001435	Col18a1	10	77052178	77166548	8863.02	0.00014443	0.0947844	0.00152377	0.998784	0.999966
ENSMUSG00000001436	Slc19a1	10	77032241	77061002	143.43	-0.0689107	0.121034	-0.569349	0.569119	0.999966
ENSMUSG00000001440	Kpnb1	11	97159714	97187881	11485.1	0.0128446	0.0359796	0.356997	0.721094	0.999966
ENSMUSG00000001441	Npepps	11	97205842	97280638	3321.57	0.0265418	0.058083	0.456962	0.647698	0.999966
ENSMUSG00000001445	Mrpl10	11	97041560	97049213	796.298	-0.00517145	0.0596153	-0.086747	0.930873	0.999966
ENSMUSG00000001467	Cyp51	5	4081145	4104746	1152.96	0.0178453	0.0846023	0.210932	0.83294	0.999966
ENSMUSG00000001472	Tcf25	8	123373753	123403835	3934.56	-0.0712554	0.0388134	-1.83585	0.0663802	0.999966
ENSMUSG00000001482	Def8	8	123423527	123463270	823.177	-0.0243562	0.0937259	-0.259866	0.794967	0.999966
ENSMUSG00000001493	Meox1	11	101877510	101894374	662.982	0.0997052	0.089186	1.11795	0.26359	0.999966
ENSMUSG00000001496	Nkx2-1	12	56531958	56536908	29.9018	-1.29165	1.16238	-1.11121	0.266479	0.999966
ENSMUSG00000001497	Pax9	12	56691767	56712822	13.1337	-1.19223	1.4187	-0.840365	0.400704	0.999966
ENSMUSG00000001504	Irx2	13	72628820	72634198	308.848	-0.0599572	0.078802	-0.760858	0.446742	0.999966
ENSMUSG00000001506	Col1a1	11	94936224	94953042	34922.2	0.0245255	0.21347	0.11489	0.908532	0.999966
ENSMUSG00000001507	Itga3	11	95044474	95076801	649.03	-0.0326843	0.0725966	-0.450218	0.652553	0.999966
ENSMUSG00000001508	Sgca	11	94962791	94976327	224.116	0.0254568	0.114677	0.221987	0.824324	0.999966
ENSMUSG00000001510	Dlx3	11	95120119	95125296	5.15046	-1.15476	0.695709	-1.65984	0.0969472	0.999966
ENSMUSG00000001517	Foxm1	6	128362967	128376146	1534.11	-0.0640713	0.0424938	-1.50778	0.131611	0.999966
ENSMUSG00000001518	Itfg2	6	128409444	128424931	368.11	-0.0569589	0.0940008	-0.605941	0.544554	0.999966
ENSMUSG00000001520	Nrip2	6	128399296	128416427	16.7199	-0.0557463	0.384116	-0.145129	0.884609	0.999966
ENSMUSG00000001521	Tulp3	6	128321161	128355851	558.242	-0.122752	0.0696112	-1.7634	0.077833	0.999966
ENSMUSG00000001524	Gtf2h4	17	35667730	35673739	208.025	-0.00158968	0.113126	-0.0140523	0.988788	0.999966
ENSMUSG00000001525	Tubb5	17	35833921	35838306	25507.4	-0.021419	0.03778	-0.56694	0.570755	0.999966
ENSMUSG00000001542	Ell2	13	75707484	75772356	273.913	-0.041891	0.17517	-0.239145	0.810993	0.999966
ENSMUSG00000001552	Jup	11	100368958	100397763	2353.19	-0.0568625	0.0518069	-1.09759	0.272386	0.999966
ENSMUSG00000001555	Fkbp10	11	100415697	100424824	2412.13	-0.0372463	0.0437996	-0.85038	0.395114	0.999966
ENSMUSG00000001558	Klhl10	11	100441917	100457022	8.13234	0.172042	0.432472	0.397811	0.690769	0.999966
ENSMUSG00000001566	Mnx1	5	29473034	29478470	1.48771	0.564434	2.2496	0.250904	0.801888	0.999966
ENSMUSG00000001569	Nom1	5	29434664	29457843	570.495	0.0368382	0.0514602	0.715857	0.47408	0.999966
ENSMUSG00000001576	Ergic1	17	26561489	26656931	3665.37	0.0198375	0.032975	0.601592	0.547446	0.999966
ENSMUSG00000001583	Tnk1	11	69851005	69858730	9.47924	-1.18195	0.574618	-2.05694	0.0396922	0.999966
ENSMUSG00000001588	Acap1	11	69881567	69895539	139.458	0.0917277	0.141304	0.64915	0.516241	0.999966
ENSMUSG00000001604	Tcea3	4	136247729	136274898	503.811	0.102708	0.0845302	1.21504	0.22435	0.999966
ENSMUSG00000001622	Csn3	5	87925579	87932665	3.03109	-0.175443	0.674728	-0.260021	0.794847	0.999966
ENSMUSG00000001627	Ifrd1	12	40201567	40248504	560.528	-0.0826157	0.0867951	-0.951848	0.341174	0.999966
ENSMUSG00000001630	Stk38l	6	146724995	146778812	1521.87	0.0346165	0.0814428	0.425041	0.670807	0.999966
ENSMUSG00000001632	Brpf1	6	113307137	113324860	761.901	-0.0414431	0.0565609	-0.732717	0.463731	0.999966
ENSMUSG00000001642	Akr1b3	6	34302434	34317478	1378.07	-0.00577593	0.0781244	-0.0739325	0.941064	0.999966
ENSMUSG00000001661	Hoxc6	15	102998257	103011881	5.44756	0.0966774	0.667558	0.144823	0.884851	0.999966
ENSMUSG00000001663	Gstt1	10	75783813	75798584	42.4376	-0.217006	0.243044	-0.892869	0.371928	0.999966
ENSMUSG00000001665	Gstt3	10	75774115	75781414	43.0882	0.0640333	0.264573	0.242025	0.808761	0.999966
ENSMUSG00000001666	Ddt	10	75771230	75773414	97.7932	-0.0813654	0.127766	-0.636831	0.524235	0.999966
ENSMUSG00000001672	Marveld3	8	109947914	109962203	6.37086	-0.429073	0.555147	-0.772899	0.439582	0.999966
ENSMUSG00000001674	Ddx18	1	121553835	121567989	881.592	-0.0541843	0.0555208	-0.975928	0.3291	0.999966
ENSMUSG00000001687	Ubl3	5	148504635	148552789	943.833	0.0044111	0.0416984	0.105786	0.915752	0.999966
ENSMUSG00000001700	Gramd3	18	56432132	56503792	674.482	-0.0197217	0.04805	-0.410442	0.681482	0.999966
ENSMUSG00000001707	Eef1e1	13	38645698	38659028	429.683	0.045736	0.0752383	0.607882	0.543266	0.999966
ENSMUSG00000001729	Akt1	12	112653821	112674884	7112.85	0.0161483	0.0487279	0.331397	0.740345	0.999966
ENSMUSG00000001739	Cldn15	5	136966616	136975858	53.6378	0.214068	0.213276	1.00371	0.315519	0.999966
ENSMUSG00000001741	Il16	7	83642825	83745726	80.793	-0.127639	0.149476	-0.853914	0.393153	0.999966
ENSMUSG00000001750	Tcirg1	19	3896050	3907133	311.309	-0.0521902	0.120926	-0.431589	0.66604	0.999966
ENSMUSG00000001751	Naglu	11	101070012	101077672	198.983	0.140496	0.102891	1.36548	0.172103	0.999966
ENSMUSG00000001755	Coasy	11	101082565	101086619	342.075	-0.0129423	0.110085	-0.117567	0.906411	0.999966
ENSMUSG00000001761	Smo	6	29735503	29761365	1568.17	-0.0561193	0.0737099	-0.761354	0.446446	0.999966
ENSMUSG00000001763	Tspan33	6	29694222	29718559	69.158	0.0272465	0.178056	0.153022	0.878381	0.999966
ENSMUSG00000001767	Crnkl1	2	145917479	145935014	705.659	-0.0275256	0.0546668	-0.503516	0.614602	0.999966
ENSMUSG00000001768	Rin2	2	145784734	145887616	826.077	-0.0430594	0.0559247	-0.769953	0.441328	0.999966
ENSMUSG00000001774	Chordc1	9	18292267	18314000	1123.85	-0.0122678	0.0624578	-0.196417	0.844283	0.999966
ENSMUSG00000001783	Rtcb	10	85938637	85957823	1922.11	-0.0405178	0.0550436	-0.736103	0.461668	0.999966
ENSMUSG00000001785	Pwp1	10	85871831	85889096	712.569	-0.10388	0.0551017	-1.88525	0.0593962	0.999966
ENSMUSG00000001786	Fbxo7	10	86021972	86051873	276.561	0.0273253	0.0819448	0.33346	0.738787	0.999966
ENSMUSG00000001794	Capns1	7	30186936	30198811	2757.69	0.117066	0.0871314	1.34356	0.179091	0.999966
ENSMUSG00000001802	Lrp3	7	35200027	35215498	184.865	-0.233834	0.154991	-1.50869	0.131378	0.999966
ENSMUSG00000001827	Folr1	7	101858331	101870788	27.4778	0.044036	0.254186	0.173243	0.86246	0.999966
ENSMUSG00000001829	Clpb	7	101663633	101795506	894.082	0.0701316	0.0722713	0.970393	0.331851	0.999966
ENSMUSG00000001833	2007-09-01	9	25252439	25308571	6557.58	0.0903485	0.0630332	1.43335	0.151759	0.999966
ENSMUSG00000001844	Zdhhc4	5	143316489	143329256	309.407	-0.0346666	0.0954008	-0.363378	0.716322	0.999966
ENSMUSG00000001847	Rac1	5	143503634	143528036	6020.71	0.075481	0.0861486	0.876172	0.380937	0.999966
ENSMUSG00000001855	Nup214	2	31974436	32053975	993.191	-0.0175895	0.115657	-0.152084	0.879121	0.999966
ENSMUSG00000001864	Aif1l	2	31950139	31973442	1245.5	0.141822	0.0888467	1.59625	0.110432	0.999966
ENSMUSG00000001865	Cpa3	3	20215620	20242181	14.6552	-0.820264	0.465063	-1.76377	0.0777706	0.999966
ENSMUSG00000001870	Ltbp1	17	75005568	75392512	5731.98	0.0556352	0.0748907	0.742885	0.457551	0.999966
ENSMUSG00000001891	Ugp2	11	21321138	21371201	4479.45	0.0913771	0.0693874	1.31691	0.187868	0.999966
ENSMUSG00000001901	Kcnh6	11	106008124	106034549	3.1512	0.329074	0.725809	0.453388	0.650269	0.999966
ENSMUSG00000001909	Trmt1	8	84686307	84699808	724.023	-0.0930142	0.0557999	-1.66692	0.0955295	0.999966
ENSMUSG00000001910	Nacc1	8	84670483	84687862	2655.67	0.00800431	0.0544639	0.146966	0.883159	0.999966
ENSMUSG00000001911	Nfix	8	84699876	84800344	1858.03	-0.0608738	0.157763	-0.385856	0.699603	0.999966
ENSMUSG00000001918	Slc1a5	7	16781340	16798274	704.568	-0.0554784	0.102692	-0.54024	0.589031	0.999966
ENSMUSG00000001924	Uba1	X	20658326	20683179	8402.15	0.0256012	0.0404792	0.632452	0.527092	0.999966
ENSMUSG00000001942	Siae	9	37613847	37648318	368.916	-0.147122	0.0692631	-2.1241	0.0336616	0.999966
ENSMUSG00000001943	Vsig2	9	37539255	37544205	20.2952	0.207214	0.30589	0.677415	0.498143	0.999966
ENSMUSG00000001946	Esam	9	37528078	37538319	644.135	0.054835	0.131729	0.416272	0.677211	0.999966
ENSMUSG00000001948	Spa17	9	37603295	37613720	44.6538	0.0369217	0.196342	0.188048	0.850839	0.999966
ENSMUSG00000001962	Fam50a	X	74313033	74320149	566.85	0.0255557	0.0595094	0.429439	0.667604	0.999966
ENSMUSG00000001964	Emd	X	74254687	74261548	931.387	0.00117633	0.112301	0.0104748	0.991642	0.999966
ENSMUSG00000001983	Taco1	11	106066061	106073612	280.631	-0.0755554	0.077254	-0.978013	0.328068	0.999966
ENSMUSG00000001985	Grik3	4	125490700	125714173	86.6757	-0.197627	0.14937	-1.32307	0.185813	0.999966
ENSMUSG00000001986	Gria3	X	41400854	41678601	694.871	0.194111	0.115277	1.68386	0.0922082	0.999966
ENSMUSG00000001995	Sipa1l2	8	125418063	125569808	2349.82	-0.024687	0.0502822	-0.490969	0.623448	0.999966
ENSMUSG00000001998	Ap4e1	2	127008717	127067909	433.855	0.0736654	0.0839755	0.877224	0.380365	0.999966
ENSMUSG00000001999	Blvra	2	127070665	127097084	239.8	0.0823486	0.117461	0.701072	0.483258	0.999966
ENSMUSG00000002006	Pdzd4	X	73793359	73824969	190.376	-0.123749	0.166104	-0.745007	0.456267	0.999966
ENSMUSG00000002007	Srpk3	X	73774405	73778925	559.292	-0.0839091	0.153563	-0.546415	0.584781	0.999966
ENSMUSG00000002010	Idh3g	X	73778963	73786897	2583.66	0.0402978	0.0832929	0.483809	0.628522	0.999966
ENSMUSG00000002012	Pnck	X	73655994	73660117	98.0026	0.219665	0.149229	1.472	0.141022	0.999966
ENSMUSG00000002014	Ssr4	X	73787028	73790830	687.236	0.0593848	0.0563671	1.05354	0.292096	0.999966
ENSMUSG00000002015	Bcap31	X	73686178	73716175	1063.6	0.0146319	0.0494547	0.295864	0.767334	0.999966
ENSMUSG00000002017	Fam98a	17	75537086	75551946	1163.55	-0.00552573	0.0469673	-0.117651	0.906345	0.999966
ENSMUSG00000002020	Ltbp2	12	84783212	84876532	160.773	-0.269966	0.153754	-1.75584	0.0791163	0.999966
ENSMUSG00000002028	Kmt2a	9	44803355	44881296	2077.96	0.0376447	0.183123	0.20557	0.837126	0.999966
ENSMUSG00000002031	Ift46	9	44767908	44792714	561.145	-0.0259265	0.0872136	-0.297276	0.766256	0.999966
ENSMUSG00000002032	Tmem25	9	44793776	44799307	31.5259	0.0518815	0.239959	0.21621	0.828824	0.999966
ENSMUSG00000002033	Cd3g	9	44969572	44980431	1.73235	-3.7399	1.90772	-1.9604	0.049949	0.999966
ENSMUSG00000002043	Trappc6a	7	19508395	19516145	162.797	0.018478	0.158342	0.116696	0.907101	0.999966
ENSMUSG00000002052	Supt6	11	78206746	78245987	2577.7	-0.024524	0.0714374	-0.343294	0.731377	0.999966
ENSMUSG00000002055	Spag5	11	78301529	78322457	950.498	-0.0155899	0.0730463	-0.213425	0.830995	0.999966
ENSMUSG00000002058	Unc119	11	78343482	78349164	436.036	-0.0577223	0.0751135	-0.768468	0.442209	0.999966
ENSMUSG00000002059	Rab34	11	78188430	78192193	488.874	-0.117366	0.0866357	-1.35471	0.175511	0.999966
ENSMUSG00000002064	Sdf2	11	78245746	78255496	514.665	0.064278	0.130202	0.493677	0.621534	0.999966
ENSMUSG00000002068	Ccne1	7	38097984	38107534	465.309	0.0077869	0.0675527	0.115271	0.90823	0.999966
ENSMUSG00000002076	Hsf2bp	17	31944769	32034508	3.51202	-0.0944951	0.766503	-0.123281	0.901885	0.999966
ENSMUSG00000002083	Bbc3	7	16308393	16318205	80.9757	0.0677855	0.199364	0.340009	0.73385	0.999966
ENSMUSG00000002100	Mybpc3	2	91118144	91136516	30906.6	0.00937872	0.132822	0.0706111	0.943707	0.999966
ENSMUSG00000002102	Psmc3	2	91054009	91066369	3032.59	0.0326908	0.0584697	0.559106	0.576089	0.999966
ENSMUSG00000002103	Acp2	2	91202885	91214098	898.152	0.0278937	0.0558171	0.499733	0.617263	0.999966
ENSMUSG00000002104	Rapsn	2	91035620	91045729	131.191	0.0733722	0.169641	0.432515	0.665367	0.999966
ENSMUSG00000002105	Slc39a13	2	91061791	91070417	562.8	-0.0417334	0.0911487	-0.457861	0.647053	0.999966
ENSMUSG00000002107	Celf2	2	6539694	7509563	2500.15	0.0727918	0.0812146	0.89629	0.370098	0.999966
ENSMUSG00000002108	Nr1h3	2	91184061	91202834	26.9066	0.0422763	0.233961	0.180698	0.856605	0.999966
ENSMUSG00000002109	Ddb2	2	91211572	91236982	124.505	-0.0439271	0.135042	-0.325286	0.744965	0.999966
ENSMUSG00000002111	Spi1	2	91082390	91115756	44.0037	-0.253486	0.261206	-0.970447	0.331824	0.999966
ENSMUSG00000002129	Sf3a1	11	4160350	4182541	2299.14	-0.0323909	0.0468879	-0.690816	0.489681	0.999966
ENSMUSG00000002147	Stat6	10	127642986	127660957	847.782	0.0511083	0.0582751	0.877017	0.380478	0.999966
ENSMUSG00000002190	Clgn	8	83389867	83428552	3.59543	0.511961	0.697487	0.734007	0.462944	0.999966
ENSMUSG00000002204	Napsa	7	44572380	44586862	3.75179	-1.55727	0.900053	-1.7302	0.0835947	0.999966
ENSMUSG00000002205	Vrk3	7	44748413	44777515	472.97	0.00651965	0.0672821	0.0969001	0.922806	0.999966
ENSMUSG00000002210	Smg9	7	24399619	24422778	250.209	-0.155582	0.0789498	-1.97064	0.0487646	0.999966
ENSMUSG00000002221	Paxip1	5	27740080	27791691	818.223	-0.0665689	0.0489637	-1.35956	0.173971	0.999966
ENSMUSG00000002222	Rmnd5a	6	71388634	71440637	2742.2	0.0233276	0.0306054	0.762205	0.445938	0.999966
ENSMUSG00000002227	Mov10	3	104794836	104818563	822.002	-0.0276316	0.065208	-0.423745	0.671752	0.999966
ENSMUSG00000002228	Ppm1j	3	104781056	104786018	295.835	0.0762436	0.161493	0.472118	0.636843	0.999966
ENSMUSG00000002233	Rhoc	3	104788375	104794459	2223.35	0.0651937	0.0585532	1.11341	0.265533	0.999966
ENSMUSG00000002249	Tead3	17	28331671	28350805	745.337	-0.0289563	0.050709	-0.571029	0.56798	0.999966
ENSMUSG00000002250	Ppard	17	28232754	28301469	366.23	-0.0573365	0.101387	-0.565522	0.571719	0.999966
ENSMUSG00000002257	Def6	17	28207778	28228608	53.7439	-0.193878	0.183583	-1.05607	0.290934	0.999966
ENSMUSG00000002265	Peg3	7	6703892	6730431	15859.6	0.0554459	0.11103	0.499376	0.617514	0.999966
ENSMUSG00000002266	Zim1	7	6671269	6696450	3217.56	0.0737524	0.099036	0.744703	0.456451	0.999966
ENSMUSG00000002274	Metrn	17	25794571	25797136	160.729	-0.0901336	0.158581	-0.568378	0.569778	0.999966
ENSMUSG00000002279	Lmf1	17	25579174	25662826	318.426	-0.0232406	0.0891696	-0.260633	0.794376	0.999966
ENSMUSG00000002280	Narfl	17	25773776	25783332	372.636	-0.0261991	0.0960941	-0.27264	0.78513	0.999966
ENSMUSG00000002289	Angptl4	17	33773750	33781575	185.462	-0.176322	0.202122	-0.872351	0.383017	0.999966
ENSMUSG00000002297	Dbf4	5	8396973	8422716	1006.07	-0.0078983	0.041991	-0.188095	0.850802	0.999966
ENSMUSG00000002307	Daxx	17	33909414	33915589	545.271	0.0410177	0.0831272	0.493433	0.621707	0.999966
ENSMUSG00000002308	Cd320	17	33843091	33849774	189.658	0.0359295	0.0939944	0.382251	0.702275	0.999966
ENSMUSG00000002319	Ipo4	14	55625400	55637895	1295.48	-0.0381988	0.0488846	-0.781408	0.434563	0.999966
ENSMUSG00000002320	Tm9sf1	14	55635965	55643806	1177.11	0.0410356	0.0581778	0.705348	0.480594	0.999966
ENSMUSG00000002324	Rec8	14	55618037	55625395	255.271	-0.0155867	0.118417	-0.131625	0.895281	0.999966
ENSMUSG00000002325	Irf9	14	55603571	55610030	295.192	0.250004	0.141705	1.76426	0.077689	0.999966
ENSMUSG00000002326	Gmpr2	14	55672235	55678750	383.434	0.027938	0.0863592	0.323509	0.74631	0.999966
ENSMUSG00000002329	Mdp1	14	55657879	55660508	820.183	0.0317433	0.0955619	0.332175	0.739757	0.999966
ENSMUSG00000002332	Dhrs1	14	55739020	55745690	561.035	-0.114747	0.0568027	-2.02009	0.0433737	0.999966
ENSMUSG00000002341	Ncan	8	70093085	70120873	25.7433	-0.0130655	0.259647	-0.0503204	0.959867	0.999966
ENSMUSG00000002342	Tmem161a	8	70172356	70183681	768.757	0.077056	0.103616	0.743671	0.457075	0.999966
ENSMUSG00000002343	Armc6	8	70220172	70234466	165.05	0.0256799	0.16225	0.158274	0.874241	0.999966
ENSMUSG00000002345	Borcs8	8	70139499	70167488	227.971	-0.0598249	0.0971282	-0.615938	0.537936	0.999966
ENSMUSG00000002346	Slc25a42	8	70184340	70212305	200.81	-0.0363452	0.0998998	-0.363817	0.715995	0.999966
ENSMUSG00000002365	Snx9	17	5841328	5931033	796.105	-0.0130998	0.0650826	-0.201279	0.84048	0.999966
ENSMUSG00000002372	Ranbp3	17	56673225	56711769	1130.06	-0.092928	0.0812802	-1.1433	0.252912	0.999966
ENSMUSG00000002379	Ndufa11	17	56717762	56724248	936.567	0.0703572	0.0717189	0.981014	0.326586	0.999966
ENSMUSG00000002384	Bmp8b	4	123105165	123132099	2.96431	-0.432965	0.726606	-0.595873	0.55126	0.999966
ENSMUSG00000002393	Nr2f6	8	71374123	71381960	565.212	-0.0984031	0.152324	-0.646011	0.518272	0.999966
ENSMUSG00000002395	Use1	8	71366848	71369732	511.775	0.0463866	0.0879211	0.527593	0.597782	0.999966
ENSMUSG00000002396	Ocel1	8	71371298	71379361	45.5694	-0.0342073	0.177088	-0.193165	0.84683	0.999966
ENSMUSG00000002409	Dyrk1b	7	28179469	28187294	324.366	-0.055789	0.0759887	-0.734176	0.462842	0.999966
ENSMUSG00000002413	Braf	6	39603237	39725463	1012.44	0.0261643	0.100093	0.261399	0.793785	0.999966
ENSMUSG00000002416	Ndufb2	6	39592574	39603382	712.604	0.00476601	0.119095	0.0400185	0.968078	0.999966
ENSMUSG00000002428	Hltf	3	20057811	20118490	886.013	-0.015746	0.055837	-0.282	0.777944	0.999966
ENSMUSG00000002455	Prpf6	2	181591868	181655660	1330.89	0.0260426	0.0383782	0.678577	0.497406	0.999966
ENSMUSG00000002458	Rgs19	2	181688419	181693977	323.309	-0.0936332	0.0768884	-1.21778	0.223308	0.999966
ENSMUSG00000002459	Rgs20	1	4909576	5070285	2.44936	0.260263	0.695804	0.374046	0.70837	0.999966
ENSMUSG00000002475	Abhd3	18	10644411	10706771	18.0675	-0.296996	0.323368	-0.918444	0.358386	0.999966
ENSMUSG00000002477	Snrpd1	18	10617796	10628230	1399.94	0.156363	0.0838742	1.86425	0.0622866	0.999966
ENSMUSG00000002486	Tchp	5	114707760	114722327	220.101	-0.00885686	0.0821044	-0.107873	0.914096	0.999966
ENSMUSG00000002496	Tsc2	17	24595937	24632629	2005.92	-0.0374131	0.047538	-0.787014	0.431274	0.999966
ENSMUSG00000002500	Rpl3l	17	24727820	24736143	4.7002	-0.444652	0.503033	-0.883944	0.376727	0.999966
ENSMUSG00000002504	Slc9a3r2	17	24639282	24650305	607.626	0.00329892	0.0696926	0.0473353	0.962246	0.999966
ENSMUSG00000002524	Puf60	15	76070184	76080946	2246.6	-0.0322277	0.0685185	-0.47035	0.638105	0.999966
ENSMUSG00000002546	Golga2	2	32287384	32307921	1598.92	-0.0111875	0.0353784	-0.316224	0.751832	0.999966
ENSMUSG00000002550	Uck1	2	32255002	32260159	425.113	-0.0791633	0.0787065	-1.0058	0.31451	0.999966
ENSMUSG00000002565	Scin	12	40059769	40134228	76.282	0.109328	0.133832	0.816909	0.41398	0.999966
ENSMUSG00000002578	Ikzf4	10	128630843	128645991	155.47	0.08469	0.157409	0.538025	0.59056	0.999966
ENSMUSG00000002580	Mien1	11	98437708	98438991	316.576	-0.0167608	0.0872729	-0.19205	0.847703	0.999966
ENSMUSG00000002602	Axl	7	25757273	25788705	2449.71	-0.0311947	0.0493785	-0.631746	0.527553	0.999966
ENSMUSG00000002603	Tgfb1	7	25687002	25705077	636.195	0.0620917	0.0941571	0.659448	0.509608	0.999966
ENSMUSG00000002608	Ccdc97	7	25711106	25719088	683.673	0.0256819	0.0535156	0.479896	0.631301	0.999966
ENSMUSG00000002617	Zfp40	17	23173869	23193252	305.638	-0.00296136	0.0683801	-0.0433073	0.965457	0.999966
ENSMUSG00000002625	Akap8l	17	32321425	32350581	671.958	-0.102965	0.074732	-1.37779	0.168269	0.999966
ENSMUSG00000002633	Shh	5	28456815	28467256	23.6849	-0.956715	1.32792	-0.720459	0.471243	0.999966
ENSMUSG00000002635	Pdcd2l	7	34184499	34196661	218.89	-0.0751999	0.145703	-0.516116	0.605773	0.999966
ENSMUSG00000002658	Gtf2f1	17	57003405	57011288	557.679	-0.0369594	0.0762635	-0.484627	0.627941	0.999966
ENSMUSG00000002660	Clpp	17	56990264	56996371	423.153	-0.0661581	0.090673	-0.729634	0.465614	0.999966
ENSMUSG00000002661	Alkbh7	17	56997339	56999322	156.912	0.0647895	0.192224	0.337052	0.736078	0.999966
ENSMUSG00000002668	Dennd1c	17	57066056	57078510	8.10751	-0.0016577	0.431628	-0.00384059	0.996936	0.999966
ENSMUSG00000002679	Med6	12	81573557	81595008	415.718	0.0553467	0.0666768	0.830074	0.406497	0.999966
ENSMUSG00000002688	Prkd1	12	50341231	50649223	374.791	0.0343616	0.078324	0.438711	0.660871	0.999966
ENSMUSG00000002699	Lcp2	11	34046920	34092295	51.1598	-0.167128	0.238373	-0.701118	0.48323	0.999966
ENSMUSG00000002718	Cse1l	2	166906040	166946389	3294.34	-0.00391201	0.0324724	-0.120472	0.904109	0.999966
ENSMUSG00000002728	Naa20	2	145902099	145916425	989.796	-0.00199749	0.0502636	-0.0397403	0.9683	0.999966
ENSMUSG00000002731	Prkra	2	76629898	76648015	462.141	-0.00725039	0.064563	-0.112299	0.910586	0.999966
ENSMUSG00000002732	Fkbp7	2	76663044	76673116	386.042	0.120836	0.101182	1.19424	0.232383	0.999966
ENSMUSG00000002733	Plekha3	2	76675281	76696828	516.657	0.0561072	0.076701	0.731505	0.464471	0.999966
ENSMUSG00000002741	Ykt6	11	5955693	5967780	1742.43	0.0197758	0.0542098	0.364801	0.71526	0.999966
ENSMUSG00000002748	Baz1b	5	135187264	135246129	4385.84	-0.00302059	0.0550137	-0.0549062	0.956213	0.999966
ENSMUSG00000002763	Pex6	17	46711463	46725541	437.869	-0.0278551	0.156383	-0.178121	0.858628	0.999966
ENSMUSG00000002767	Mrpl2	17	46646229	46650139	477.432	-0.0379022	0.0993512	-0.381497	0.702835	0.999966
ENSMUSG00000002768	Mea1	17	46681137	46683105	623.581	-0.0547895	0.0631378	-0.867777	0.385516	0.999966
ENSMUSG00000002769	Gnmt	17	46725664	46729168	4.61667	-0.87791	0.531021	-1.65325	0.0982801	0.999966
ENSMUSG00000002771	Grin2d	7	45831883	45878378	38.8337	-0.105393	0.240129	-0.438899	0.660734	0.999966
ENSMUSG00000002778	Kdelr1	7	45872772	45883732	2206.65	0.0662209	0.055777	1.18724	0.235132	0.999966
ENSMUSG00000002781	Tmem143	7	45896941	45917413	220.996	-0.0226812	0.0819969	-0.276611	0.782079	0.999966
ENSMUSG00000002797	Ggct	6	54982580	54992950	52.5606	0.00372131	0.193013	0.0192801	0.984618	0.999966
ENSMUSG00000002799	Jag2	12	112908590	112929495	248.908	-0.114276	0.106247	-1.07557	0.282119	0.999966
ENSMUSG00000002803	Btbd6	12	112976482	112978930	237.27	-0.059458	0.115712	-0.513844	0.607361	0.999966
ENSMUSG00000002804	Nudt14	12	112934733	112942118	98.5945	-0.326211	0.168074	-1.94088	0.0522723	0.999966
ENSMUSG00000002812	Flii	11	60714123	60727263	2196.63	-0.00792835	0.0495874	-0.159886	0.872971	0.999966
ENSMUSG00000002814	Top3a	11	60740058	60777365	332.427	-0.0480856	0.0929029	-0.51759	0.604744	0.999966
ENSMUSG00000002820	Atg4d	9	21265299	21274368	333.088	-0.0713421	0.184339	-0.387016	0.698745	0.999966
ENSMUSG00000002825	Qtrt1	9	21411837	21420277	128.291	-0.0179213	0.110857	-0.161662	0.871572	0.999966
ENSMUSG00000002831	Plin4	17	56100591	56109803	3.95753	-0.322992	0.656421	-0.49205	0.622684	0.999966
ENSMUSG00000002833	Hdgfrp2	17	56079657	56100596	986.511	0.00173369	0.0559998	0.0309588	0.975302	0.999966
ENSMUSG00000002835	Chaf1a	17	56040416	56068026	889.715	-0.0427415	0.0715721	-0.597181	0.550386	0.999966
ENSMUSG00000039209	Rpl39l	16	10170226	10174911	2.62639	-0.728856	0.931907	-0.782113	0.434148	0.999966
ENSMUSG00000039200	Atf7ip2	16	10192712	10243051	21.5376	-0.293296	0.259035	-1.13226	0.257524	0.999966
ENSMUSG00000002870	Mcm2	6	88883474	88898780	2466.21	-0.0306747	0.0714005	-0.429614	0.667476	0.999966
ENSMUSG00000002871	Tpra1	6	88902251	88912238	272.782	0.0417434	0.0839133	0.497459	0.618865	0.999966
ENSMUSG00000002881	Nab1	1	52457294	52500679	1538.95	0.115782	0.0616682	1.8775	0.0604501	0.999966
ENSMUSG00000002885	Adgre5	8	83723251	83741326	806.991	0.0209127	0.0654829	0.319362	0.749452	0.999966
ENSMUSG00000002897	Il17ra	6	120463247	120487559	154.226	-0.0932141	0.103708	-0.898816	0.368751	0.999966
ENSMUSG00000002900	Lamb1	12	31265234	31329644	8652.01	-0.0472616	0.0644218	-0.733626	0.463177	0.999966
ENSMUSG00000002908	Kcnn1	8	70842049	70863258	46.2392	-0.287716	0.171102	-1.68155	0.0926565	0.999966
ENSMUSG00000002910	Arrdc2	8	70835129	70839720	39.1566	-0.0216311	0.223624	-0.0967297	0.922941	0.999966
ENSMUSG00000002944	Cd36	5	17781690	17888801	2148.16	0.0824798	0.0751448	1.09761	0.272374	0.999966
ENSMUSG00000002948	Map2k7	8	4238740	4247897	1106.88	0.0235916	0.0441925	0.533838	0.593454	0.999966
ENSMUSG00000002949	Timm44	8	4259731	4275913	1094.82	0.00394363	0.0526492	0.0749038	0.940291	0.999966
ENSMUSG00000002957	Ap2a2	7	141562173	141633011	2420.9	0.0124905	0.0438459	0.284872	0.775742	0.999966
ENSMUSG00000002963	Pnkp	7	44857139	44862992	258.832	0.0910179	0.115045	0.791151	0.428856	0.999966
ENSMUSG00000002968	Med25	7	44876765	44892712	1120.27	-0.0651451	0.0427128	-1.52519	0.127212	0.999966
ENSMUSG00000002980	Bcam	7	19756131	19771016	4268.05	0.164102	0.083554	1.96402	0.0495278	0.999966
ENSMUSG00000002981	Clptm1	7	19631571	19665033	1789.44	-0.00116585	0.0420053	-0.0277547	0.977858	0.999966
ENSMUSG00000002983	Relb	7	19606217	19629438	65.3323	-0.0148766	0.157757	-0.0943005	0.92487	0.999966
ENSMUSG00000002984	Tomm40	7	19701313	19715438	1114.32	-0.022719	0.0972756	-0.233553	0.815332	0.999966
ENSMUSG00000002985	Apoe	7	19696109	19699188	2914.49	0.0412329	0.0656481	0.62809	0.529945	0.999966
ENSMUSG00000002992	Apoc2	7	19671579	19677941	1.80883	0.514838	0.888041	0.579746	0.562086	0.999966
ENSMUSG00000002996	Hbp1	12	31926254	31950535	2059.74	0.00448105	0.0546697	0.0819658	0.934674	0.999966
ENSMUSG00000002997	Prkar2b	12	31958476	32061296	520.946	-0.0738166	0.0665217	-1.10966	0.267145	0.999966
ENSMUSG00000003031	Cdkn1b	6	134920401	134925513	1616.78	0.0187688	0.0353384	0.531118	0.595337	0.999966
ENSMUSG00000003032	Klf4	4	55527143	55532466	340.032	-0.053195	0.070943	-0.749827	0.453359	0.999966
ENSMUSG00000003033	Ap1m1	8	72240018	72257385	1396.36	0.000553443	0.0459813	0.0120362	0.990397	0.999966
ENSMUSG00000003037	Rab8a	8	72161200	72183904	1150.87	-0.00667594	0.0867401	-0.0769649	0.938651	0.999966
ENSMUSG00000003038	Hmgn2	4	133964738	133968650	11756.8	0.0396583	0.0315779	1.25589	0.209156	0.999966
ENSMUSG00000003039	Fam32a	8	72219730	72224418	1065.91	-0.0202346	0.0539451	-0.375096	0.707589	0.999966
ENSMUSG00000003051	Elf3	1	135253575	135258568	14.14	-0.179821	0.430553	-0.417652	0.676202	0.999966
ENSMUSG00000003062	Stard3nl	13	19357676	19395795	528.976	0.0461492	0.133109	0.346703	0.728815	0.999966
ENSMUSG00000003068	Stk11	10	80115803	80130682	1264.75	0.0345515	0.046934	0.736172	0.461626	0.999966
ENSMUSG00000003070	Efna2	10	80179482	80190010	287.505	-0.0569517	0.10232	-0.556604	0.577798	0.999966
ENSMUSG00000003072	Atp5d	10	80138632	80145818	2786.67	0.0245193	0.0933885	0.262551	0.792896	0.999966
ENSMUSG00000003099	Ppp5c	7	17004640	17027924	1280.4	-0.0149532	0.0425907	-0.351091	0.72552	0.999966
ENSMUSG00000003119	Cdk12	11	98203059	98278504	1539.96	0.0365901	0.120854	0.302762	0.762071	0.999966
ENSMUSG00000003123	Lipe	7	25379527	25398710	113.386	-0.119571	0.139196	-0.859014	0.390333	0.999966
ENSMUSG00000003131	Pafah1b2	9	45965311	45984871	3795.05	0.032999	0.0307395	1.0735	0.283045	0.999966
ENSMUSG00000003135	Cnot11	1	39534992	39546889	796.93	-0.00193991	0.0454106	-0.0427195	0.965925	0.999966
ENSMUSG00000003153	Slc2a3	6	122727809	122801640	708.689	-0.0130671	0.0979419	-0.133417	0.893864	0.999966
ENSMUSG00000003154	Foxj2	6	122819914	122845366	682.319	0.0586911	0.109026	0.538321	0.590356	0.999966
ENSMUSG00000003161	Sri	5	8046078	8069379	1132.1	0.0063878	0.0556235	0.11484	0.908572	0.999966
ENSMUSG00000003184	Irf3	7	44997648	45002848	538.407	0.0573345	0.0816803	0.701938	0.482718	0.999966
ENSMUSG00000003190	Bcl2l12	7	44991222	44998712	249.575	-0.0434413	0.0853155	-0.509184	0.610623	0.999966
ENSMUSG00000003198	Zfp959	17	55892120	55898928	114.305	0.146064	0.111858	1.30579	0.191623	0.999966
ENSMUSG00000003199	Mpnd	17	56005711	56016790	667.107	0.028887	0.119314	0.242109	0.808696	0.999966
ENSMUSG00000003200	Sh3gl1	17	56016753	56036637	781.793	0.00971429	0.0651063	0.149207	0.881391	0.999966
ENSMUSG00000003206	Ebi3	17	55952623	55957021	7.31066	-0.126502	0.449133	-0.281658	0.778206	0.999966
ENSMUSG00000003208	Ccdc94	17	55959187	55967949	128.336	-0.0437059	0.115058	-0.379861	0.704048	0.999966
ENSMUSG00000003226	Ranbp2	10	58446852	58494155	4722.78	0.0111819	0.0779397	0.143468	0.88592	0.999966
ENSMUSG00000003227	Edar	10	58600789	58675654	2.906	0.217568	0.729523	0.298234	0.765525	0.999966
ENSMUSG00000003228	Grk5	19	60889749	61092553	597.423	0.046801	0.0850158	0.550498	0.581978	0.999966
ENSMUSG00000022505	Emp2	16	10281749	10313968	720.29	-0.00712738	0.0913179	-0.0780502	0.937788	0.999966
ENSMUSG00000039179	Tekt5	16	10357948	10395490	2.59496	0.166332	0.775273	0.214547	0.830121	0.999966
ENSMUSG00000003269	Cyth2	7	45806637	45814581	926.012	0.00826294	0.057302	0.1442	0.885343	0.999966
ENSMUSG00000003271	Sult2b1	7	45729983	45784669	2.38304	-0.359689	0.758869	-0.47398	0.635514	0.999966
ENSMUSG00000003273	Car11	7	45699843	45704682	51.8273	0.184504	0.206352	0.894124	0.371255	0.999966
ENSMUSG00000003279	Dlgap1	17	69969073	70821413	9.66177	-0.349747	0.406385	-0.86063	0.389442	0.999966
ENSMUSG00000003282	Plag1	4	3900996	3938423	458.017	-0.0331602	0.0826325	-0.401297	0.688201	0.999966
ENSMUSG00000003283	Hck	2	153108468	153151441	23.998	0.0208665	0.300983	0.069328	0.944729	0.999966
ENSMUSG00000003299	Mrpl4	9	21002737	21008835	524.038	-0.0194654	0.0722159	-0.269545	0.78751	0.999966
ENSMUSG00000003308	Keap1	9	21229730	21239332	889.833	-0.0658654	0.0850594	-0.774346	0.438726	0.999966
ENSMUSG00000003309	Ap1m2	9	21295457	21312333	14.7552	-1.6963	0.929671	-1.82463	0.0680573	0.999966
ENSMUSG00000003316	Glg1	8	111154421	111259216	5810.4	-0.0055169	0.068857	-0.0801212	0.936141	0.999966
ENSMUSG00000003341	Atp8b3	10	80519585	80539124	3.9498	-1.10396	0.561532	-1.96599	0.0493002	0.999966
ENSMUSG00000003344	Btbd2	10	80642617	80657071	953.422	-0.0443029	0.0615461	-0.719832	0.471629	0.999966
ENSMUSG00000003345	Csnk1g2	10	80622780	80640771	1665.66	-0.0131837	0.0417332	-0.315904	0.752075	0.999966
ENSMUSG00000003346	Abhd17a	10	80583654	80590341	605.627	-0.038921	0.141697	-0.274678	0.783564	0.999966
ENSMUSG00000003348	Mob3a	10	80685256	80701820	496.333	0.0364968	0.0587912	0.620787	0.53474	0.999966
ENSMUSG00000003352	Cacnb3	15	98632220	98644530	432.578	-0.0215907	0.0895997	-0.240968	0.80958	0.999966
ENSMUSG00000003354	Ccdc65	15	98708207	98723326	7.45112	0.131746	0.450414	0.2925	0.769905	0.999966
ENSMUSG00000003355	Fkbp11	15	98724373	98728198	48.7506	-0.0487871	0.186296	-0.26188	0.793414	0.999966
ENSMUSG00000003360	Ddx23	15	98645134	98662889	1725.09	0.0165803	0.067687	0.244955	0.806491	0.999966
ENSMUSG00000003363	Pld3	7	27532000	27553218	855.446	0.000213445	0.0615336	0.00346876	0.997232	0.999966
ENSMUSG00000003378	Grik5	7	25009849	25072346	964.648	-0.00891716	0.0642257	-0.138841	0.889576	0.999966
ENSMUSG00000003380	Rabac1	7	24969752	24972754	492.05	-0.0697935	0.123575	-0.564787	0.572219	0.999966
ENSMUSG00000003382	Etv3	3	87525407	87540156	755.65	-0.00882693	0.0817546	-0.107969	0.914021	0.999966
ENSMUSG00000003402	Prkcsh	9	22003035	22014219	1668.32	0.0185339	0.0504006	0.367731	0.713074	0.999966
ENSMUSG00000003410	Elavl3	9	22015005	22052023	33.0659	-0.413212	0.390938	-1.05698	0.290522	0.999966
ENSMUSG00000003411	Rab3b	4	108879063	108943324	49.5406	0.111273	0.199246	0.558469	0.576524	0.999966
ENSMUSG00000003418	St8sia6	2	13651021	13794064	29.6359	-0.44247	0.266254	-1.66183	0.0965465	0.999966
ENSMUSG00000003420	Fcgrt	7	45092990	45103851	409.756	0.0230985	0.118962	0.194167	0.846045	0.999966
ENSMUSG00000003421	Nosip	7	45062429	45078210	502.371	-0.0422333	0.0609892	-0.692472	0.488641	0.999966
ENSMUSG00000003423	Pih1d1	7	45154303	45160065	527.243	0.0076127	0.0663734	0.114695	0.908687	0.999966
ENSMUSG00000003429	Rps11	7	45122379	45124439	6804.43	0.0775954	0.044317	1.75092	0.0799598	0.999966
ENSMUSG00000003435	Supt5	7	28314891	28338746	2249.15	-0.0204222	0.0386083	-0.52896	0.596833	0.999966
ENSMUSG00000003436	Dll3	7	28293553	28302238	2.40322	0.543643	0.927731	0.585992	0.557881	0.999966
ENSMUSG00000003437	Paf1	7	28392951	28399388	1172.53	0.0638547	0.0736784	0.866668	0.386124	0.999966
ENSMUSG00000003438	Timm50	7	28305516	28312072	689.229	-0.0343229	0.0846558	-0.405441	0.685154	0.999966
ENSMUSG00000003444	Med29	7	28386146	28392708	271.367	0.106826	0.120794	0.884363	0.3765	0.999966
ENSMUSG00000003452	Bicd1	6	149408886	149563329	345.42	-0.0830776	0.0904814	-0.918173	0.358528	0.999966
ENSMUSG00000003458	Ncstn	1	172066013	172082795	2425.33	0.0245031	0.0413032	0.593251	0.553013	0.999966
ENSMUSG00000003464	Pex19	1	172126755	172136493	1937.96	-0.0105864	0.0434365	-0.24372	0.807447	0.999966
ENSMUSG00000003469	Phyhip	14	70457476	70468832	14.8592	0.457321	0.323933	1.41178	0.158016	0.999966
ENSMUSG00000003476	Crhr2	6	55090049	55133016	114.31	-0.100472	0.125934	-0.797809	0.424981	0.999966
ENSMUSG00000003477	Inmt	6	55170626	55175043	1.86831	-0.786426	0.972677	-0.808517	0.418793	0.999966
ENSMUSG00000003484	Cyp4f18	8	71988482	72009626	2.29907	0.0949768	0.795121	0.119449	0.904919	0.999966
ENSMUSG00000003500	Impdh1	6	29200434	29216364	594.866	0.00817728	0.0954346	0.0856846	0.931717	0.999966
ENSMUSG00000003518	Dusp3	11	101971143	101987013	2060.49	-0.0301642	0.0716375	-0.421068	0.673706	0.999966
ENSMUSG00000022503	Nubp1	16	10411948	10424428	402.093	-0.0343478	0.122837	-0.279621	0.779768	0.999966
ENSMUSG00000050908	Tvp23a	16	10420557	10447362	151.622	-0.0764513	0.130682	-0.585018	0.558535	0.999966
ENSMUSG00000022504	Ciita	16	10488178	10527564	3.79702	-0.613436	0.648772	-0.945533	0.344387	0.999966
ENSMUSG00000038055	Dexi	16	10502531	10543054	181.951	-0.027045	0.0916097	-0.29522	0.767826	0.999966
ENSMUSG00000003534	Ddr1	17	35681567	35704621	3935.06	-0.0796311	0.104839	-0.759553	0.447522	0.999966
ENSMUSG00000003541	Ier3	17	35821684	35822923	236.25	-0.142257	0.157633	-0.902461	0.366812	0.999966
ENSMUSG00000003545	Fosb	7	19302696	19310051	18.1612	-0.0399014	0.318568	-0.125253	0.900324	0.999966
ENSMUSG00000003546	Klc4	17	46630631	46645144	332.78	-0.145202	0.0852646	-1.70295	0.0885767	0.999966
ENSMUSG00000003549	Ercc1	7	19344778	19356524	285.09	0.0109476	0.0807814	0.135521	0.8922	0.999966
ENSMUSG00000003555	Cyp17a1	19	46667165	46672974	13.9405	-0.613188	0.365187	-1.67911	0.0931315	0.999966
ENSMUSG00000003559	As3mt	19	46707443	46741095	542.96	0.115524	0.0861686	1.34068	0.180026	0.999966
ENSMUSG00000003573	Homer3	8	70282827	70294361	593.812	-0.0843849	0.0687001	-1.22831	0.219331	0.999966
ENSMUSG00000003575	Crtc1	8	70382355	70439579	628.152	-0.143589	0.0691796	-2.0756	0.0379306	0.999966
ENSMUSG00000003581	Rnf215	11	4135202	4141172	246.188	-0.109608	0.0953743	-1.14924	0.250456	0.999966
ENSMUSG00000003585	Sec14l2	11	4097039	4123415	42.2992	-0.0842676	0.195621	-0.43077	0.666636	0.999966
ENSMUSG00000003604	Aven	2	112492964	112634573	286.794	0.0437074	0.0981505	0.44531	0.656095	0.999966
ENSMUSG00000003617	Cp	3	19957054	20009145	30.416	-0.0405134	0.225711	-0.179492	0.857551	0.999966
ENSMUSG00000003623	Crot	5	8966033	8997324	769.502	0.0216794	0.0755968	0.286777	0.774283	0.999966
ENSMUSG00000003657	Calb2	8	110137502	110168210	15.1265	0.0649187	0.315045	0.206062	0.836743	0.999966
ENSMUSG00000003660	Snrnp200	2	127208386	127240451	3181.01	-0.0474983	0.0702883	-0.675764	0.499191	0.999966
ENSMUSG00000003662	Ciao1	2	127240938	127247816	586.72	0.0366546	0.076461	0.47939	0.631661	0.999966
ENSMUSG00000003680	Taf6l	19	8772522	8786417	358.506	-0.113399	0.0742758	-1.52672	0.12683	0.999966
ENSMUSG00000003721	Insig2	1	121304353	121332589	567.598	0.0680457	0.104766	0.649501	0.516014	0.999966
ENSMUSG00000003731	Kpna6	4	129643980	129672767	1979.82	0.0226197	0.0427435	0.529198	0.596668	0.999966
ENSMUSG00000003746	Man1a	10	53904788	54075796	886.779	0.028406	0.054173	0.524358	0.60003	0.999966
ENSMUSG00000003752	Itpkc	7	27207172	27228661	167.337	-0.194723	0.112882	-1.72502	0.0845232	0.999966
ENSMUSG00000003762	Coq8b	7	27233023	27257950	153.485	-0.0322355	0.108352	-0.297506	0.76608	0.999966
ENSMUSG00000003778	Brd8	18	34598615	34624601	1772.09	-0.0630096	0.0358805	-1.7561	0.0790719	0.999966
ENSMUSG00000003779	Kif20a	18	34624624	34633265	2197.44	-0.0109946	0.0533872	-0.205941	0.836837	0.999966
ENSMUSG00000003809	Gcdh	8	84886393	84893921	516.207	-0.00520263	0.0954584	-0.0545016	0.956536	0.999966
ENSMUSG00000003810	Mast2	4	116306762	116464183	2083.62	-0.0177398	0.0494061	-0.35906	0.71955	0.999966
ENSMUSG00000003812	Dnase2a	8	84908560	84922915	86.7612	0.00521704	0.133895	0.0389636	0.968919	0.999966
ENSMUSG00000003813	Rad23a	8	84834019	84840665	1126	-0.0172116	0.0624517	-0.275599	0.782856	0.999966
ENSMUSG00000003814	Calr	8	84841850	84846934	14945.2	0.0975953	0.0602631	1.61949	0.105343	0.999966
ENSMUSG00000003824	Syce2	8	84872111	84888221	165.494	0.100059	0.11051	0.905425	0.36524	0.999966
ENSMUSG00000003847	Nfat5	8	107293470	107379517	3212.55	0.0487183	0.147987	0.329206	0.742	0.999966
ENSMUSG00000003848	Nob1	8	107412486	107425051	428.134	-0.101182	0.0759884	-1.33155	0.183008	0.999966
ENSMUSG00000003849	Nqo1	8	107388225	107403206	56.2486	-0.196937	0.185943	-1.05912	0.289543	0.999966
ENSMUSG00000003863	Ppfia3	7	45339122	45367019	38.9871	-0.0522645	0.214068	-0.244149	0.807116	0.999966
ENSMUSG00000003865	Gys1	7	45434844	45456619	3266.5	0.0260424	0.0673529	0.386656	0.699011	0.999966
ENSMUSG00000003868	Ruvbl2	7	45421760	45438096	1003.3	-0.0264307	0.0887509	-0.297807	0.76585	0.999966
ENSMUSG00000003872	Lin7b	7	45367891	45370583	4.09617	-0.245132	0.659917	-0.371458	0.710296	0.999966
ENSMUSG00000003873	Bax	7	45461697	45466898	536.272	-0.0130857	0.0799505	-0.163672	0.869989	0.999966
ENSMUSG00000003882	Il7r	15	9506161	9529876	4.46653	-0.953428	0.880591	-1.08271	0.278935	0.999966
ENSMUSG00000003923	Tfam	10	71225464	71238280	958.484	0.0741577	0.066665	1.11239	0.265969	0.999966
ENSMUSG00000003929	Zfp81	17	33329342	33358878	571.552	0.0494016	0.0770915	0.640818	0.521641	0.999966
ENSMUSG00000003949	Hlf	11	90336536	90390895	331.876	-0.0263449	0.149932	-0.175712	0.86052	0.999966
ENSMUSG00000068663	Clec16a	16	10545339	10744878	602.572	-0.0454251	0.0835879	-0.543442	0.586826	0.999966
ENSMUSG00000003970	Rpl8	15	76904071	76906318	8099.68	-0.0296381	0.107788	-0.274966	0.783343	0.999966
ENSMUSG00000003974	Grm3	5	9485541	9725170	11.5526	-0.407178	0.363292	-1.1208	0.262372	0.999966
ENSMUSG00000003992	Ssbp2	13	91460283	91703429	984.291	-0.0103784	0.0970401	-0.106949	0.914829	0.999966
ENSMUSG00000004018	Fancl	11	26386135	26471876	244.698	0.0306774	0.086844	0.353247	0.723903	0.999966
ENSMUSG00000004031	Brinp2	1	158245269	158356326	23.8289	0.0614288	0.304094	0.202006	0.839912	0.999966
ENSMUSG00000004032	Gstm5	3	107895821	107898686	544.711	0.00343186	0.103538	0.0331459	0.973558	0.999966
ENSMUSG00000004035	Gstm7	3	107926334	107931817	122.263	0.211723	0.128386	1.64911	0.0991252	0.999966
ENSMUSG00000004040	Stat3	11	100885098	100939540	1584.31	-0.00537672	0.0701206	-0.0766782	0.93888	0.999966
ENSMUSG00000004043	Stat5a	11	100859351	100885169	171.693	-0.0524769	0.105525	-0.497294	0.618982	0.999966
ENSMUSG00000004044	Ptrf	11	100956733	100970887	7975	0.0656054	0.0623659	1.05194	0.292825	0.999966
ENSMUSG00000004054	Map3k11	19	5689131	5702862	780.852	-0.0250984	0.0687042	-0.365312	0.714879	0.999966
ENSMUSG00000004056	Akt2	7	27591552	27640826	2193.74	0.0102987	0.031572	0.326198	0.744274	0.999966
ENSMUSG00000038037	Socs1	16	10783808	10785536	42.2186	-0.195398	0.186207	-1.04936	0.294014	0.999966
ENSMUSG00000004085	Zak	2	72285637	72442610	6109.09	0.103575	0.0587404	1.76326	0.0778563	0.999966
ENSMUSG00000004096	Cwc15	9	14500617	14510577	1166.05	0.0701922	0.09029	0.777408	0.436918	0.999966
ENSMUSG00000004098	Col5a3	9	20770050	20815067	17.3234	-0.435985	0.49971	-0.872475	0.382949	0.999966
ENSMUSG00000004099	Dnmt1	9	20907206	20959888	4364.23	0.0190277	0.0561616	0.338803	0.734758	0.999966
ENSMUSG00000004100	Ppan	9	20888175	20892178	362.127	-0.138458	0.0746741	-1.85416	0.0637163	0.999966
ENSMUSG00000004105	Angptl2	2	33216069	33247717	1904.23	-0.0103901	0.0663546	-0.156584	0.875573	0.999966
ENSMUSG00000004110	Cacna1e	1	154390731	154884501	38.6473	-0.0443101	0.234395	-0.18904	0.850061	0.999966
ENSMUSG00000004113	Cacna1b	2	24603887	24763152	25.0981	-0.104471	0.288973	-0.361526	0.717706	0.999966
ENSMUSG00000004127	Trmt10a	3	138143448	138159821	309.812	0.0323729	0.070439	0.459588	0.645812	0.999966
ENSMUSG00000004151	Etv1	12	38779380	38868215	992.153	0.17494	0.104603	1.67241	0.0944438	0.999966
ENSMUSG00000004187	Kifc2	15	76660641	76668196	69.1478	-0.116379	0.153736	-0.757	0.44905	0.999966
ENSMUSG00000004207	Psap	10	60277627	60302597	7311.77	-0.00582953	0.0514008	-0.113413	0.909703	0.999966
ENSMUSG00000004221	Ikbkg	X	74393290	74453854	834.751	-0.058822	0.102715	-0.572672	0.566867	0.999966
ENSMUSG00000004231	Pax2	19	44756045	44837871	1.78792	-0.498746	0.851225	-0.585916	0.557932	0.999966
ENSMUSG00000004233	Wars2	3	99141068	99239186	349.387	0.0711266	0.0633759	1.1223	0.261736	0.999966
ENSMUSG00000004263	Atn1	6	124742544	124756524	1865.65	0.162029	0.173536	0.933688	0.350465	0.999966
ENSMUSG00000004264	Phb2	6	124712336	124716950	2644.29	-0.0526142	0.0326315	-1.61237	0.10688	0.999966
ENSMUSG00000004266	Ptpn6	6	124720707	124738714	72.8941	-0.139936	0.195561	-0.715563	0.474261	0.999966
ENSMUSG00000004267	Eno2	6	124760053	124769673	115.787	0.0783674	0.117089	0.669299	0.503304	0.999966
ENSMUSG00000004268	Emg1	6	124704085	124712178	758.136	-0.020784	0.0926501	-0.224328	0.822502	0.999966
ENSMUSG00000004270	Lpcat3	6	124663027	124704418	541.923	0.0648219	0.0906031	0.71545	0.474331	0.999966
ENSMUSG00000004285	Atp6v1f	6	29467718	29470512	610.14	0.00281199	0.0921682	0.0305093	0.975661	0.999966
ENSMUSG00000004296	Il12b	11	44400063	44414033	2.72431	-0.123631	0.726949	-0.170068	0.864956	0.999966
ENSMUSG00000004317	Clcn5	X	7153810	7319358	4001.24	0.000196779	0.0552924	0.00355888	0.99716	0.999966
ENSMUSG00000004319	Clcn3	8	60910389	60983300	1542.97	0.0393582	0.0616567	0.638344	0.52325	0.999966
ENSMUSG00000004328	Hif3a	7	17031507	17062427	2424.44	0.0907155	0.110771	0.818945	0.412818	0.999966
ENSMUSG00000004347	Pde1c	6	56069804	56569103	225.351	0.217381	0.107018	2.03125	0.0422298	0.999966
ENSMUSG00000004356	Utp20	10	88746607	88826814	1089.61	-0.0744154	0.0823817	-0.9033	0.366367	0.999966
ENSMUSG00000004360	9330159F19Rik	10	29211643	29230779	14.7802	-0.728401	0.393107	-1.85293	0.0638921	0.999966
ENSMUSG00000004364	Cul3	1	80264923	80340480	3377.86	0.0572163	0.063336	0.903377	0.366326	0.999966
ENSMUSG00000004371	Il11	7	4772373	4782857	1.55806	0.255919	1.03672	0.246855	0.805021	0.999966
ENSMUSG00000004383	Large	8	72814599	73353540	889.749	0.0118284	0.0618408	0.191272	0.848312	0.999966
ENSMUSG00000004393	Ddx56	11	6258919	6267772	544.118	-0.0617527	0.0931445	-0.662978	0.507345	0.999966
ENSMUSG00000004394	Tmed4	11	6270369	6274870	938.4	0.0291542	0.065146	0.447522	0.654498	0.999966
ENSMUSG00000004415	Col26a1	5	136741759	136883209	900.283	-0.148854	0.157974	-0.942272	0.346053	0.999966
ENSMUSG00000004446	Bid	6	120891930	120916853	111.906	-0.0145974	0.108764	-0.134212	0.893235	0.999966
ENSMUSG00000004451	Ralb	1	119470305	119504794	2159.65	0.0294477	0.0561977	0.524003	0.600277	0.999966
ENSMUSG00000004455	Ppp1cc	5	122158278	122175273	4400.84	-0.0207489	0.0284312	-0.729795	0.465516	0.999966
ENSMUSG00000004473	Clec11a	7	44302687	44306902	7.52721	-0.148871	0.484201	-0.307458	0.758495	0.999966
ENSMUSG00000004500	Zfp324	7	12965838	12974236	290.679	-0.00339468	0.0674893	-0.0502996	0.959884	0.999966
ENSMUSG00000004508	Gab2	7	97081586	97308946	875.153	-0.00492918	0.0722349	-0.0682382	0.945596	0.999966
ENSMUSG00000004530	Coro1c	5	113842436	113908758	3274.56	0.0636369	0.0505234	1.25955	0.207831	0.999966
ENSMUSG00000004535	Tax1bp1	6	52713729	52766780	2711.44	0.0331152	0.0521859	0.634561	0.525715	0.999966
ENSMUSG00000004552	Ctse	1	131638306	131675505	4.39316	0.268003	0.658195	0.407179	0.683876	0.999966
ENSMUSG00000004558	Ndrg2	14	51905271	51913488	3171.75	-0.000471417	0.0667109	-0.00706657	0.994362	0.999966
ENSMUSG00000004561	Mettl17	14	51884842	51893039	255.263	0.0339739	0.114755	0.296056	0.767188	0.999966
ENSMUSG00000004562	Arhgef40	14	51984719	52006251	1766.33	-0.0485372	0.0669188	-0.725314	0.468259	0.999966
ENSMUSG00000004565	Pnpla6	8	3515384	3544267	471.056	0.000321351	0.0891188	0.00360587	0.997123	0.999966
ENSMUSG00000004567	Mcoln1	8	3500457	3515232	479.841	-0.0327418	0.0670181	-0.488552	0.625159	0.999966
ENSMUSG00000004568	Arhgef18	8	3393006	3456601	551.09	-0.106838	0.0678456	-1.57472	0.11532	0.999966
ENSMUSG00000004591	Pkn2	3	142790902	142882004	3005.65	0.039249	0.0465528	0.843107	0.399169	0.999966
ENSMUSG00000004609	Cd33	7	43524216	43544428	64.6538	0.214516	0.194034	1.10556	0.268918	0.999966
ENSMUSG00000004610	Etfb	7	43444083	43457800	1916.99	-0.0109012	0.10352	-0.105305	0.916134	0.999966
ENSMUSG00000004626	Stxbp2	8	3630955	3643644	514.157	0.026728	0.0781864	0.34185	0.732464	0.999966
ENSMUSG00000004631	Sgce	6	4674350	4747207	757.901	-0.00698496	0.0854515	-0.0817419	0.934852	0.999966
ENSMUSG00000004633	Chn2	6	54039554	54301810	233.141	0.113054	0.0990119	1.14182	0.253528	0.999966
ENSMUSG00000004642	Slbp	5	33634952	33652574	1158.3	0.00668509	0.0551089	0.121307	0.903448	0.999966
ENSMUSG00000004651	Tyr	7	87424771	87493512	18.4595	0.602027	0.300162	2.00567	0.044891	0.999966
ENSMUSG00000004655	Aqp1	6	55336432	55348555	829.938	0.110781	0.120389	0.920199	0.357469	0.999966
ENSMUSG00000004661	Arid3b	9	57790353	57836793	380.488	0.0788405	0.0966421	0.815799	0.414615	0.999966
ENSMUSG00000004665	Cnn2	10	79988584	79996062	3879.76	0.0833983	0.064087	1.30133	0.193146	0.999966
ENSMUSG00000004667	Polr2e	10	80035949	80039795	685.284	-0.0139325	0.0616655	-0.225936	0.821251	0.999966
ENSMUSG00000004668	Abca13	11	9191942	9684259	4.80612	0.66227	0.564419	1.17337	0.240649	0.999966
ENSMUSG00000004677	Myo9b	8	71272714	71360713	1830.16	-0.0506889	0.0494678	-1.02469	0.305512	0.999966
ENSMUSG00000004698	Hdac9	12	34047580	34917095	1215.85	0.0741552	0.0833068	0.890146	0.373388	0.999966
ENSMUSG00000004707	Ly9	1	171588624	171607410	5.28429	0.0213859	0.52633	0.0406322	0.967589	0.999966
ENSMUSG00000004709	Cd244	1	171559193	171609746	2.53597	-0.333762	0.813253	-0.410404	0.68151	0.999966
ENSMUSG00000004730	Adgre1	17	57358686	57483529	136.416	-0.156417	0.161614	-0.967841	0.333124	0.999966
ENSMUSG00000004748	Mtfp1	11	4091480	4095445	148.532	0.127864	0.134806	0.948507	0.342872	0.999966
ENSMUSG00000004768	Rab23	1	33719887	33742564	442.152	-0.0697888	0.0740878	-0.941975	0.346205	0.999966
ENSMUSG00000004771	Rab11a	9	64715299	64737758	2332.07	0.0787616	0.0422797	1.86287	0.0624807	0.999966
ENSMUSG00000004788	Eif2b2	12	85219481	85226628	499.518	0.00564997	0.064977	0.0869533	0.930709	0.999966
ENSMUSG00000004789	Dlst	12	85110833	85134091	5491.24	0.0162269	0.0610608	0.26575	0.790431	0.999966
ENSMUSG00000004791	Pgf	12	85166639	85177296	91.5733	-0.212437	0.146057	-1.45448	0.145812	0.999966
ENSMUSG00000004798	Ulk2	11	61775649	61855073	1615.89	0.0547583	0.0360919	1.51719	0.129219	0.999966
ENSMUSG00000004814	Ccl24	5	135569937	135573049	3.55434	-1.34705	0.674525	-1.99703	0.0458219	0.999966
ENSMUSG00000004815	Dgkq	5	108646693	108669672	255.533	-0.0619072	0.140206	-0.441546	0.658818	0.999966
ENSMUSG00000004837	Grap	11	61653265	61672784	87.2301	-0.0177626	0.143689	-0.123619	0.901617	0.999966
ENSMUSG00000004846	Plod3	5	136987019	136996648	1322.22	-0.0558036	0.0706073	-0.790338	0.42933	0.999966
ENSMUSG00000004849	Ap1s1	5	137034993	137046135	964.122	-0.0155581	0.12835	-0.121216	0.90352	0.999966
ENSMUSG00000004864	Mapk13	17	28769307	28778698	42.0151	-0.576694	0.297808	-1.93646	0.0528113	0.999966
ENSMUSG00000004865	Srpk1	17	28587648	28622521	1535.58	0.00884759	0.0426231	0.207577	0.835559	0.999966
ENSMUSG00000004872	Pax3	1	78101267	78197134	5.88549	0.290102	0.561279	0.516858	0.605255	0.999966
ENSMUSG00000004880	Lbr	1	181815335	181843046	1551.45	-0.00278216	0.0663228	-0.0419488	0.96654	0.999966
ENSMUSG00000004885	Crabp2	3	87948666	87953376	63.9985	-0.458582	0.440397	-1.04129	0.297739	0.999966
ENSMUSG00000004892	Bcan	3	87987531	88000230	3.43371	-0.198347	0.696241	-0.284882	0.775734	0.999966
ENSMUSG00000004895	Prcc	3	87858903	87885608	1038.5	0.0151147	0.0443337	0.34093	0.733157	0.999966
ENSMUSG00000004896	Rrnad1	3	87922601	87930717	302.492	-0.0718117	0.0908695	-0.790274	0.429368	0.999966
ENSMUSG00000004897	Hdgf	3	87906321	87916132	3838.87	-0.0574093	0.0461499	-1.24397	0.213509	0.999966
ENSMUSG00000004902	Slc25a18	6	120773578	120794336	2.02803	-0.58349	0.977594	-0.596863	0.550599	0.999966
ENSMUSG00000004929	Thop1	10	81070035	81082559	510.651	-0.105825	0.0643172	-1.64536	0.0998953	0.999966
ENSMUSG00000004931	Apba3	10	81268172	81273246	318.903	-0.0531052	0.117856	-0.450596	0.652281	0.999966
ENSMUSG00000004933	Matk	10	81252935	81263365	12.4074	-0.23476	0.346635	-0.677253	0.498246	0.999966
ENSMUSG00000004934	Pias4	10	81153266	81167923	510.089	-0.0138224	0.0618983	-0.223308	0.823296	0.999966
ENSMUSG00000004936	Map2k1	9	64185770	64253631	1408.16	0.0322214	0.0919817	0.350302	0.726112	0.999966
ENSMUSG00000004937	Sgta	10	81044075	81060178	1270.28	-0.00536617	0.0583238	-0.0920066	0.926693	0.999966
ENSMUSG00000004939	Nmrk2	10	81198170	81202037	29.2839	0.220807	0.234613	0.941151	0.346627	0.999966
ENSMUSG00000004945	Tmem242	17	5410870	5440259	897.208	0.026278	0.108417	0.24238	0.808486	0.999966
ENSMUSG00000004947	Dtx2	5	135994800	136032872	370.695	-0.0211839	0.0772868	-0.274095	0.784011	0.999966
ENSMUSG00000004951	Hspb1	5	135887919	135889563	2819.22	0.0117107	0.0769793	0.152128	0.879086	0.999966
ENSMUSG00000004952	Rasa4	5	136083916	136111860	41.522	-0.125853	0.308069	-0.408523	0.68289	0.999966
ENSMUSG00000004961	Syt5	7	4539765	4547541	20.4793	-0.0848779	0.313437	-0.270797	0.786547	0.999966
ENSMUSG00000004980	Hnrnpa2b1	6	51460932	51469894	19194.5	0.0888076	0.0532293	1.6684	0.0952366	0.999966
ENSMUSG00000004994	Ccdc130	8	84257795	84270380	129.62	-0.0471478	0.112025	-0.420869	0.673851	0.999966
ENSMUSG00000004996	Mri1	8	84249906	84257326	222.099	-0.199177	0.096114	-2.0723	0.0382376	0.999966
ENSMUSG00000005034	Prkacb	3	146729574	146812990	2661.18	0.0446214	0.0481283	0.927136	0.353856	0.999966
ENSMUSG00000005043	Sgsh	11	119343425	119355536	266.097	-0.109722	0.074607	-1.47067	0.141381	0.999966
ENSMUSG00000005045	Chd5	4	152338651	152390194	13.6635	-0.377468	0.348861	-1.082	0.279251	0.999966
ENSMUSG00000005054	Cstb	10	78425670	78427619	317.197	0.0963292	0.077212	1.24759	0.212179	0.999966
ENSMUSG00000005057	Sh2b2	5	136218147	136246556	41.303	-0.390412	0.204108	-1.91277	0.0557772	0.999966
ENSMUSG00000005069	Pex5	6	124396816	124415067	560.644	-0.0937022	0.141634	-0.66158	0.508241	0.999966
ENSMUSG00000005078	Jkamp	12	72085589	72101461	558.658	-0.0213934	0.059092	-0.362035	0.717326	0.999966
ENSMUSG00000005089	Slc1a2	2	102658659	102790784	84.444	0.0524689	0.165354	0.317313	0.751006	0.999966
ENSMUSG00000005103	Wdr1	5	38526813	38563221	4994.62	0.0224883	0.0388725	0.578513	0.562918	0.999966
ENSMUSG00000005107	Slc2a9	5	38349273	38503143	20.0765	-0.366619	0.301611	-1.21553	0.224163	0.999966
ENSMUSG00000005125	Ndrg1	15	66929321	66969640	307.231	0.111143	0.0907883	1.2242	0.220877	0.999966
ENSMUSG00000005131	4930550C14Rik	9	53405286	53432803	4.94618	-0.298124	0.507263	-0.587712	0.556726	0.999966
ENSMUSG00000005142	Man2b1	8	85083270	85098282	1048	-0.0234588	0.0484762	-0.483925	0.628439	0.999966
ENSMUSG00000005148	Klf5	14	99298691	99313405	67.0165	0.163367	0.334408	0.488525	0.625178	0.999966
ENSMUSG00000005150	Wdr83	8	85075035	85081306	275.822	0.110672	0.102331	1.08151	0.279469	0.999966
ENSMUSG00000005161	Prdx2	8	84969587	84974834	4627.17	-0.0413249	0.101364	-0.407687	0.683503	0.999966
ENSMUSG00000005198	Polr2a	11	69733997	69758637	3986.95	0.0328078	0.160514	0.204391	0.838048	0.999966
ENSMUSG00000005204	Senp3	11	69673115	69682084	1497.77	-0.0449974	0.0862027	-0.521995	0.601674	0.999966
ENSMUSG00000005220	Corin	5	72300025	72504473	1606.3	0.0196207	0.0906367	0.216477	0.828616	0.999966
ENSMUSG00000005225	Plekha8	6	54595111	54645839	1082.82	0.0321269	0.0611992	0.524956	0.599614	0.999966
ENSMUSG00000005233	Spc25	2	69193895	69206194	985.904	0.0441676	0.0574851	0.768331	0.442291	0.999966
ENSMUSG00000005237	Dnah2	11	69420809	69549110	22.1217	-0.121343	0.316031	-0.38396	0.701008	0.999966
ENSMUSG00000071671	Gm10343	16	10801369	10801716	7.35823	-0.266565	0.409784	-0.650502	0.515368	0.999966
ENSMUSG00000005267	Zfp287	11	62700356	62731905	152.905	-0.0650767	0.106646	-0.61021	0.541723	0.999966
ENSMUSG00000005268	Prlr	15	10177238	10349180	95.7711	-0.260999	0.12603	-2.07093	0.0383658	0.999966
ENSMUSG00000005299	Letm1	5	33739673	33782817	982.527	0.0397413	0.0498989	0.796436	0.425779	0.999966
ENSMUSG00000005312	Ubqln1	13	58176156	58215653	2610.05	-0.00207092	0.0386814	-0.053538	0.957303	0.999966
ENSMUSG00000005320	Fgfr4	13	55152640	55168759	23.1769	-0.0275716	0.279943	-0.0984899	0.921543	0.999966
ENSMUSG00000005338	Cadm3	1	173333258	173367695	66.9866	-0.0687113	0.203467	-0.337702	0.735588	0.999966
ENSMUSG00000005354	Txn2	15	77915047	77929006	1571.69	0.0602822	0.0540289	1.11574	0.264534	0.999966
ENSMUSG00000005360	Slc1a3	15	8634124	8710764	459.699	-0.11103	0.106572	-1.04183	0.297489	0.999966
ENSMUSG00000005362	Crbn	6	106780201	106800077	506.54	-0.0337545	0.058585	-0.576163	0.564505	0.999966
ENSMUSG00000005370	Msh6	17	87975050	87990883	1409.49	-0.00214064	0.0409127	-0.0523221	0.958272	0.999966
ENSMUSG00000005371	Fbxo11	17	87990859	88065291	1940.69	0.0930937	0.101177	0.920109	0.357516	0.999966
ENSMUSG00000005373	Mlxipl	5	135089890	135138382	17.9688	-0.343073	0.285045	-1.20358	0.228753	0.999966
ENSMUSG00000005374	Tbl2	5	135149657	135165760	847.076	-0.0155715	0.055739	-0.279364	0.779966	0.999966
ENSMUSG00000005378	Wbscr22	5	135052957	135064959	365.021	0.0017546	0.108591	0.0161578	0.987108	0.999966
ENSMUSG00000005397	Nid1	13	13437602	13512275	6934.62	0.00599656	0.0820275	0.0731043	0.941723	0.999966
ENSMUSG00000005410	Mcm5	8	75109569	75128439	1790.33	-0.0159003	0.0716779	-0.22183	0.824446	0.999966
ENSMUSG00000005413	Hmox1	8	75093621	75100589	488.529	-0.154475	0.204275	-0.756212	0.449522	0.999966
ENSMUSG00000005417	Mprip	11	59661305	59780860	5294.11	-0.00304823	0.0406165	-0.0750491	0.940176	0.999966
ENSMUSG00000005442	Cic	7	25267704	25294159	3172.66	-0.0290521	0.041073	-0.707329	0.479362	0.999966
ENSMUSG00000005447	Pafah1b3	7	25295049	25297986	580.23	-0.115049	0.088541	-1.29939	0.193812	0.999966
ENSMUSG00000005465	Il27ra	8	84030294	84042589	104.029	0.00315736	0.148897	0.021205	0.983082	0.999966
ENSMUSG00000005469	Prkaca	8	83972993	83996443	4219.35	0.0414983	0.0401216	1.03431	0.30099	0.999966
ENSMUSG00000005470	Asf1b	8	83955507	83970197	466.715	0.00248117	0.0683476	0.0363022	0.971041	0.999966
ENSMUSG00000005481	Ddx39	8	83715177	83726892	926.687	-0.0151132	0.132702	-0.113888	0.909326	0.999966
ENSMUSG00000005483	Dnajb1	8	83608193	83612653	780.302	-0.0231532	0.0923317	-0.250761	0.801999	0.999966
ENSMUSG00000005503	Evx1	6	52313498	52318378	2.55434	-0.232752	0.930199	-0.250218	0.802419	0.999966
ENSMUSG00000005505	Kbtbd4	2	90904740	90911626	431.184	0.00564319	0.0900808	0.0626459	0.950048	0.999966
ENSMUSG00000005506	Celf1	2	90940382	91019497	6048.27	0.0389003	0.0476625	0.816162	0.414407	0.999966
ENSMUSG00000005510	Ndufs3	2	90894634	90904827	2063.41	-0.00967569	0.124647	-0.0776246	0.938127	0.999966
ENSMUSG00000005514	Por	5	135670033	135735326	875.504	0.0621465	0.0907546	0.684776	0.493486	0.999966
ENSMUSG00000005533	Igf1r	7	67952827	68233668	4251.32	-0.00152331	0.0899254	-0.0169397	0.986485	0.999966
ENSMUSG00000005534	Insr	8	3122061	3279617	3050.78	-0.00635321	0.0763945	-0.0831631	0.933722	0.999966
ENSMUSG00000005553	Atp4a	7	30712209	30725534	5.30308	0.217045	0.569299	0.38125	0.703017	0.999966
ENSMUSG00000005566	Trim28	7	12999114	13031035	5683.06	-0.0925938	0.053734	-1.72319	0.0848546	0.999966
ENSMUSG00000005575	Ube2m	7	13035120	13038275	1951.58	0.00928398	0.0696241	0.133344	0.893921	0.999966
ENSMUSG00000005609	Ctr9	7	111028951	111056377	1480.31	0.0219276	0.0566483	0.387083	0.698694	0.999966
ENSMUSG00000005610	Eif4g2	7	111067750	111083030	27676.9	0.047705	0.0231845	2.05763	0.0396258	0.999966
ENSMUSG00000005611	Mrvi1	7	110868266	110982461	442.251	0.100578	0.107781	0.933164	0.350735	0.999966
ENSMUSG00000005621	Zfp592	7	80993681	81045164	1066.26	-0.0110571	0.0659835	-0.167574	0.866918	0.999966
ENSMUSG00000005625	Psmd4	3	95032694	95042614	1443.55	0.0531671	0.074261	0.715949	0.474023	0.999966
ENSMUSG00000005628	Tmod4	3	95124476	95129209	9.398	0.25492	0.402775	0.632908	0.526793	0.999966
ENSMUSG00000005640	Insrr	3	87796951	87816101	7.48518	0.0429317	0.630767	0.0680628	0.945736	0.999966
ENSMUSG00000005656	Snx6	12	54746349	54795703	1471.88	0.0169526	0.0539593	0.314174	0.753389	0.999966
ENSMUSG00000005667	Mthfd2	6	83305691	83325908	478.431	0.038203	0.0862342	0.443015	0.657755	0.999966
ENSMUSG00000005674	Tomm40l	1	171216011	171222514	725.488	-0.0548565	0.14108	-0.388832	0.6974	0.999966
ENSMUSG00000005677	Nr1i3	1	171213970	171220701	3.59533	0.35109	0.572763	0.612976	0.539892	0.999966
ENSMUSG00000005681	Apoa2	1	171225054	171226379	11.8929	-0.00245763	0.382673	-0.00642229	0.994876	0.999966
ENSMUSG00000005683	Cs	10	128337832	128362479	10615.6	-0.0121281	0.0577132	-0.210144	0.833555	0.999966
ENSMUSG00000005686	Ampd3	7	110768206	110812405	240.641	0.0199708	0.0981438	0.203485	0.838756	0.999966
ENSMUSG00000005687	Bcas2	3	103171655	103179166	1083.53	0.0379295	0.047639	0.796187	0.425924	0.999966
ENSMUSG00000005698	Ctcf	8	105636568	105682922	2293.8	-0.0275571	0.0280029	-0.984082	0.325075	0.999966
ENSMUSG00000005699	Pard6a	8	105701148	105703496	61.0661	0.0161449	0.226352	0.0713264	0.943138	0.999966
ENSMUSG00000005716	Pvalb	15	78191114	78206400	6.21208	-0.900471	0.587174	-1.53357	0.125137	0.999966
ENSMUSG00000037991	Rmi2	16	10835059	10892966	210.817	0.040314	0.0928332	0.434263	0.664097	0.999966
ENSMUSG00000005763	Cd247	1	165788681	165877277	4.24582	0.44647	0.671982	0.664408	0.506429	0.999966
ENSMUSG00000005774	Rfx5	3	94954075	94961561	444.646	-0.0201305	0.0988409	-0.203666	0.838615	0.999966
ENSMUSG00000005779	Psmb4	3	94884093	94886961	1857.05	0.00150133	0.16835	0.00891788	0.992885	0.999966
ENSMUSG00000005800	Mmp8	9	7558429	7568486	1.66921	1.36676	1.19236	1.14627	0.251683	0.999966
ENSMUSG00000005802	Slc30a4	2	122681233	122702663	1043.8	0.0242332	0.0417169	0.580895	0.561311	0.999966
ENSMUSG00000005803	Sqrdl	2	122765237	122809569	55.5874	0.205802	0.187362	1.09842	0.272022	0.999966
ENSMUSG00000005804	Bloc1s6	2	122738503	122749475	451.801	0.0428049	0.0581044	0.736689	0.461311	0.999966
ENSMUSG00000005813	Metap1	3	138458956	138489515	1117.71	0.0158727	0.0454854	0.348961	0.727118	0.999966
ENSMUSG00000005823	Gpr108	17	57234914	57247641	348.63	-0.0518735	0.0687564	-0.754454	0.450577	0.999966
ENSMUSG00000005824	Tnfsf14	17	57189492	57194189	3.28067	-0.254253	0.690718	-0.3681	0.712798	0.999966
ENSMUSG00000005836	Gata6	18	11052510	11085635	3130.84	0.0926091	0.0653598	1.41691	0.156508	0.999966
ENSMUSG00000022500	Litaf	16	10959275	11066157	798.449	0.0511409	0.0614154	0.832705	0.405011	0.999966
ENSMUSG00000005864	Cnga2	X	71991849	72010218	2.56738	-0.642296	0.718769	-0.893606	0.371533	0.999966
ENSMUSG00000005871	Apc	18	34220924	34322189	3448.95	0.0338012	0.0956679	0.353319	0.72385	0.999966
ENSMUSG00000005873	Reep5	18	34344889	34373415	2798.51	0.0737798	0.0437639	1.68586	0.0918226	0.999966
ENSMUSG00000005881	Ergic3	2	156008045	156018279	1283.53	0.033093	0.0411301	0.804593	0.421055	0.999966
ENSMUSG00000005882	Uqcc1	2	155846894	155930310	979.919	-0.0313007	0.0992086	-0.315504	0.752379	0.999966
ENSMUSG00000005883	Spo11	2	172977700	172993576	1.43558	0.18395	1.00444	0.183138	0.85469	0.999966
ENSMUSG00000005886	Ncoa2	1	13139105	13374083	2094.39	-0.00101483	0.0663181	-0.0153025	0.987791	0.999966
ENSMUSG00000005892	Trh	6	92242061	92244650	4.16962	0.309618	0.573585	0.539795	0.589339	0.999966
ENSMUSG00000005893	Nr2c2	6	92091390	92174294	2006.35	-0.0238387	0.0419215	-0.568652	0.569593	0.999966
ENSMUSG00000005897	Nr2c1	10	94148023	94197211	339.756	-0.0889874	0.0835872	-1.0646	0.287055	0.999966
ENSMUSG00000005907	Pex1	5	3596066	3637232	305.65	0.0801146	0.0799149	1.0025	0.316103	0.999966
ENSMUSG00000005917	Otx1	11	21994764	22002897	12.9989	-0.783249	0.637786	-1.22808	0.219419	0.999966
ENSMUSG00000005936	Kctd20	17	28951950	28969549	2034.74	-0.0652981	0.0665944	-0.980534	0.326823	0.999966
ENSMUSG00000005947	Itgae	11	73090583	73147446	2.34602	-0.0817486	0.832239	-0.0982273	0.921752	0.999966
ENSMUSG00000005949	Ctns	11	73183596	73199042	311.357	0.0325171	0.078878	0.412245	0.68016	0.999966
ENSMUSG00000005950	P2rx5	11	73160421	73172685	30.4391	0.0648041	0.219258	0.295561	0.767565	0.999966
ENSMUSG00000005951	Shpk	11	73199460	73224511	17.3662	-0.204837	0.306285	-0.66878	0.503636	0.999966
ENSMUSG00000005968	Tuft1	3	94612757	94658872	126.525	-0.00424905	0.136518	-0.0311245	0.97517	0.999966
ENSMUSG00000005973	Rcn1	2	105386291	105399319	4252.12	0.0292214	0.0406168	0.719442	0.471869	0.999966
ENSMUSG00000097056	Gm4262	16	11008898	11015186	7.27669	-0.263023	0.539325	-0.487689	0.62577	0.999966
ENSMUSG00000037972	Snn	16	11066298	11074983	1794.7	-0.0371761	0.0537161	-0.692084	0.488884	0.999966
ENSMUSG00000022498	Txndc11	16	11074911	11134650	777.03	-0.0128332	0.0486108	-0.263999	0.791781	0.999966
ENSMUSG00000005986	Ankrd13d	19	4270180	4283137	28.0617	-0.490652	0.276661	-1.77348	0.0761493	0.999966
ENSMUSG00000006005	Tpr	1	150392838	150449935	5490.93	0.0496635	0.101809	0.48781	0.625684	0.999966
ENSMUSG00000006010	BC003331	1	150361305	150393080	736.389	0.0414847	0.0554696	0.747881	0.454532	0.999966
ENSMUSG00000006014	Prg4	1	150449412	150466165	13.8559	-0.119522	0.340601	-0.350915	0.725652	0.999966
ENSMUSG00000006019	Dhx34	7	16197147	16222037	254.997	0.0547257	0.0930184	0.588332	0.55631	0.999966
ENSMUSG00000006021	Kptn	7	16119895	16127516	259.638	-0.0273384	0.103183	-0.26495	0.791048	0.999966
ENSMUSG00000006024	Napa	7	16098458	16117975	1280.9	0.0308903	0.0415518	0.743417	0.457229	0.999966
ENSMUSG00000006050	Sra1	18	36666681	36679366	788.892	0.0334718	0.0963036	0.347566	0.728166	0.999966
ENSMUSG00000006057	Atp5g1	11	96068852	96075670	2731.22	0.00544347	0.082927	0.0656417	0.947663	0.999966
ENSMUSG00000006058	Snf8	11	96034885	96047430	414.863	0.102111	0.116347	0.87764	0.380139	0.999966
ENSMUSG00000006095	Tbcb	7	30224131	30232272	680.87	0.0311898	0.0936004	0.333223	0.738966	0.999966
ENSMUSG00000006127	Inpp5k	11	75630988	75648871	341.304	-0.0737896	0.0934507	-0.78961	0.429756	0.999966
ENSMUSG00000037965	Zc3h7a	16	11136592	11176393	1142.29	-0.104853	0.0568395	-1.84471	0.0650795	0.999966
ENSMUSG00000006143	Upk3bl	5	136054492	136064326	1.74547	-0.115952	1.22167	-0.0949124	0.924384	0.999966
ENSMUSG00000006154	Eps8l1	7	4460674	4480487	53.867	-0.185833	0.374549	-0.496152	0.619787	0.999966
ENSMUSG00000006169	Clint1	11	45852051	45910625	2574.38	0.0170269	0.0580336	0.293397	0.769219	0.999966
ENSMUSG00000006191	Cdkal1	13	29191746	29855674	335.755	0.0717369	0.0833008	0.86118	0.389139	0.999966
ENSMUSG00000006204	5430419D17Rik	7	131174402	131250945	6.62127	0.580614	0.483675	1.20042	0.229975	0.999966
ENSMUSG00000006205	Htra1	7	130936111	130985660	858.488	-0.052344	0.0861063	-0.6079	0.543254	0.999966
ENSMUSG00000006215	Zbtb17	4	141444654	141467930	381.392	0.00633245	0.0707549	0.0894984	0.928686	0.999966
ENSMUSG00000006218	Fam131c	4	141368220	141384175	11.8115	-0.0755947	0.32886	-0.229869	0.818194	0.999966
ENSMUSG00000006219	Fblim1	4	141576062	141606096	1610.75	0.0336103	0.0676061	0.497149	0.619084	0.999966
ENSMUSG00000006221	Hspb7	4	141420779	141425311	12445.7	0.0309262	0.0815134	0.379399	0.704391	0.999966
ENSMUSG00000006235	Epor	9	21958899	21963576	46.195	0.0569018	0.218136	0.260854	0.794205	0.999966
ENSMUSG00000006241	Ccdc159	9	21927471	21935872	29.1249	0.318523	0.251358	1.26721	0.205082	0.999966
ENSMUSG00000006262	Mob1b	5	88720855	88764220	4074.37	0.113407	0.054892	2.06599	0.0388291	0.999966
ENSMUSG00000006273	Atp6v1b2	8	69088646	69113711	1902.81	-0.0425856	0.088424	-0.481607	0.630085	0.999966
ENSMUSG00000006276	Eps15l1	8	72340999	72421460	1241.95	-0.00817069	0.0814058	-0.10037	0.920051	0.999966
ENSMUSG00000006281	Tep1	14	50824062	50870560	319.264	-0.00510973	0.100714	-0.0507353	0.959536	0.999966
ENSMUSG00000006288	Ttc5	14	50765415	50785518	471.257	-0.0355221	0.102008	-0.348228	0.727669	0.999966
ENSMUSG00000006289	Osgep	14	50906478	50924893	613.343	0.0723814	0.0677555	1.06827	0.285397	0.999966
ENSMUSG00000006299	Aamp	1	74279840	74284738	1807.84	0.00548662	0.0875439	0.0626728	0.950027	0.999966
ENSMUSG00000006301	Tmbim1	1	74288247	74305622	755.549	0.0420053	0.0713762	0.588505	0.556193	0.999966
ENSMUSG00000006304	Arpc2	1	74236084	74268209	4411.82	0.105115	0.0738821	1.42274	0.154811	0.999966
ENSMUSG00000006307	Kmt2b	7	30568858	30588726	1543.71	-0.0146462	0.0722754	-0.202644	0.839414	0.999966
ENSMUSG00000006311	Etv2	7	30633616	30635852	1.58731	0.958132	1.00128	0.95691	0.338613	0.999966
ENSMUSG00000006313	Upk1a	7	30603092	30612847	5.4571	-0.133786	0.560784	-0.23857	0.811439	0.999966
ENSMUSG00000006315	Tmem147	7	30727701	30729540	572.642	-0.111561	0.0936915	-1.19073	0.23376	0.999966
ENSMUSG00000006333	Rps9	7	3703993	3706897	8242.12	-0.0162082	0.0991955	-0.163397	0.870206	0.999966
ENSMUSG00000006335	Tfpt	7	3620324	3629929	168.72	0.108557	0.127111	0.85403	0.393088	0.999966
ENSMUSG00000006342	Susd2	10	75636619	75644008	245.646	0.0756925	0.137515	0.550431	0.582024	0.999966
ENSMUSG00000006344	Ggt5	10	75589340	75617200	163.378	0.0926758	0.10402	0.890944	0.372959	0.999966
ENSMUSG00000006345	Ggt1	10	75561604	75586200	2.24208	0.560907	0.831272	0.674758	0.49983	0.999966
ENSMUSG00000006356	Crip2	12	113140236	113145506	7341.41	0.058678	0.0835063	0.702678	0.482257	0.999966
ENSMUSG00000006360	Crip1	12	113146316	113153879	492.03	0.151119	0.0986241	1.53227	0.125455	0.999966
ENSMUSG00000006362	Cbfa2t3	8	122625141	122699109	551.825	0.14678	0.0849844	1.72715	0.0841414	0.999966
ENSMUSG00000006369	Fbln1	15	85205949	85286535	2774	0.0126129	0.0771052	0.16358	0.870062	0.999966
ENSMUSG00000006373	Pgrmc1	X	36598206	36606079	1773.69	-0.0203174	0.0694107	-0.292713	0.769741	0.999966
ENSMUSG00000006378	Gcat	15	79030874	79043558	107.278	-0.259211	0.172117	-1.50602	0.132062	0.999966
ENSMUSG00000006386	Tek	4	94739289	94874976	3176.77	0.0732949	0.0677868	1.08126	0.279584	0.999966
ENSMUSG00000006389	Mpl	4	118442415	118457513	32.2179	0.343927	0.270483	1.27153	0.203541	0.999966
ENSMUSG00000006390	Elovl1	4	118428093	118432953	502.268	-0.0188493	0.106381	-0.177186	0.859362	0.999966
ENSMUSG00000006392	Med8	4	118409337	118415782	521.039	0.0071686	0.0531828	0.134792	0.892777	0.999966
ENSMUSG00000006395	Hyi	4	118359990	118362744	116.576	0.102729	0.147102	0.69835	0.484958	0.999966
ENSMUSG00000006398	Cdc20	4	118432901	118437352	1243.76	-0.0565435	0.0950512	-0.594874	0.551928	0.999966
ENSMUSG00000006403	Adamts4	1	171250421	171260637	159.233	0.260431	0.143581	1.81382	0.0697054	0.999966
ENSMUSG00000006411	Nectin4	1	171370099	171388598	10.9404	-0.90232	0.578635	-1.55939	0.118903	0.999966
ENSMUSG00000006412	Pfdn2	1	171345670	171359254	817.352	0.079096	0.0576245	1.37261	0.169873	0.999966
ENSMUSG00000006418	Rnf114	2	167492645	167516173	862.083	-0.0733694	0.0447564	-1.6393	0.10115	0.999966
ENSMUSG00000006423	C330007P06Rik	X	36823737	36874111	802.002	0.0255177	0.0668924	0.381473	0.702852	0.999966
ENSMUSG00000006435	Neurl1a	19	47178820	47259440	61.1638	-0.0590221	0.206684	-0.285566	0.77521	0.999966
ENSMUSG00000006442	Srm	4	148591503	148594993	636.4	-0.0281032	0.0787294	-0.356959	0.721122	0.999966
ENSMUSG00000006445	Epha2	4	141301240	141329384	346.385	0.0233743	0.106905	0.218645	0.826927	0.999966
ENSMUSG00000006457	Actn3	19	4861223	4877909	84.838	0.16624	0.155414	1.06966	0.284773	0.999966
ENSMUSG00000006463	Zdhhc24	19	4878668	4885397	168.385	0.146138	0.100657	1.45184	0.146545	0.999966
ENSMUSG00000006476	Nsmf	2	25054355	25062881	634.321	-0.025718	0.0773385	-0.332539	0.739482	0.999966
ENSMUSG00000006494	Pdk1	2	71873224	71903858	4727.24	0.0217012	0.066003	0.328791	0.742313	0.999966
ENSMUSG00000006498	Ptbp1	10	79854427	79864771	4255.62	-0.126558	0.073599	-1.71957	0.0855115	0.999966
ENSMUSG00000006517	Mvd	8	122433601	122443422	205.031	-0.155042	0.0930517	-1.66619	0.0956753	0.999966
ENSMUSG00000006519	Cyba	8	122424776	122432930	409.499	0.079943	0.101285	0.789285	0.429946	0.999966
ENSMUSG00000006522	Itih3	14	30908573	30923760	34.6185	0.38381	0.209763	1.82973	0.06729	0.999966
ENSMUSG00000006526	Tmem110	14	30825590	30876986	269.433	0.118696	0.112188	1.058	0.290053	0.999966
ENSMUSG00000006527	Sfmbt1	14	30714849	30822713	661.506	0.0275996	0.0511404	0.539682	0.589416	0.999966
ENSMUSG00000006542	Prkag3	1	74738922	74749221	99.5863	-0.124679	0.148889	-0.837394	0.402371	0.999966
ENSMUSG00000006567	Atp7b	8	21992785	22060305	158.494	-0.112733	0.146205	-0.771061	0.440671	0.999966
ENSMUSG00000006574	Slc4a1	11	102348824	102366203	2332.99	-0.0108031	0.510496	-0.021162	0.983116	0.999966
ENSMUSG00000006575	Rundc3a	11	102393403	102402555	27.3203	-0.219841	0.35647	-0.616715	0.537423	0.999966
ENSMUSG00000006576	Slc4a3	1	75546266	75562172	901.769	-0.00533121	0.131314	-0.0405988	0.967616	0.999966
ENSMUSG00000006585	Cdt1	8	122568015	122573554	647.715	-0.0827702	0.0875776	-0.945107	0.344604	0.999966
ENSMUSG00000006586	Runx1t1	4	13743436	13893649	841.209	0.0989589	0.118095	0.837962	0.402052	0.999966
ENSMUSG00000006587	Snai3	8	122454208	122460733	11.5853	-0.421388	0.383435	-1.09898	0.271777	0.999966
ENSMUSG00000006589	Aprt	8	122574635	122576909	697.564	-0.0298143	0.0560115	-0.532289	0.594526	0.999966
ENSMUSG00000006599	Gtf2h1	7	46796103	46823800	720.219	0.0282358	0.070613	0.399867	0.689255	0.999966
ENSMUSG00000006611	Hfe	13	23702034	23710854	152.881	-0.00761358	0.103531	-0.073539	0.941377	0.999966
ENSMUSG00000006638	Abhd1	5	30950066	30955091	15.6613	-0.402991	0.317302	-1.27006	0.204064	0.999966
ENSMUSG00000006641	Slc5a6	5	31036036	31048924	177.151	0.0140274	0.104831	0.13381	0.893553	0.999966
ENSMUSG00000006642	Tcf23	5	30968662	30977018	9.25106	0.376404	0.385591	0.976173	0.328978	0.999966
ENSMUSG00000006649	Nphs1	7	30458315	30487223	11.7768	-0.291345	0.346774	-0.840157	0.40082	0.999966
ENSMUSG00000006651	Aplp1	7	30434982	30445535	575.793	-0.0429522	0.0700385	-0.613266	0.539701	0.999966
ENSMUSG00000006673	Qrich1	9	108516806	108560163	2170.89	-0.0218099	0.0660551	-0.330177	0.741266	0.999966
ENSMUSG00000006675	P4htm	9	108578862	108597667	168.437	-0.260489	0.166242	-1.56693	0.117132	0.999966
ENSMUSG00000006676	Usp19	9	108490602	108502337	2630.12	-0.0433805	0.0872029	-0.497466	0.61886	0.999966
ENSMUSG00000006678	Pola1	X	93304767	93632155	927.617	0.022871	0.048088	0.475608	0.634354	0.999966
ENSMUSG00000006699	Cdc42	4	137319696	137357720	7477.74	0.0391865	0.0294037	1.33271	0.182627	0.999966
ENSMUSG00000006705	Pknox1	17	31564749	31607684	533.815	-0.0320706	0.0782362	-0.409921	0.681864	0.999966
ENSMUSG00000006711	D130043K22Rik	13	24845135	24901270	1.88664	0.096161	0.895952	0.107328	0.914529	0.999966
ENSMUSG00000006715	Gmnn	13	24751845	24761923	580.939	-0.0618677	0.11104	-0.557168	0.577413	0.999966
ENSMUSG00000006717	Acot13	13	24817948	24831517	683.692	0.115079	0.07129	1.61424	0.106474	0.999966
ENSMUSG00000006720	Zfp184	13	21945094	21960779	171.569	-0.0500548	0.127558	-0.392407	0.694757	0.999966
ENSMUSG00000006724	Cyp27b1	10	127048250	127053006	4.12659	-0.511709	0.638899	-0.800923	0.423176	0.999966
ENSMUSG00000006728	Cdk4	10	127063534	127067920	5041.27	-0.0303747	0.0342097	-0.887899	0.374595	0.999966
ENSMUSG00000006731	B4galnt1	10	127165156	127172340	23.6307	-0.290243	0.310342	-0.935234	0.349668	0.999966
ENSMUSG00000006732	Mettl1	10	127041414	127046365	355.098	-0.0508309	0.0809813	-0.627687	0.530209	0.999966
ENSMUSG00000006736	Tspan31	10	127067317	127070261	1158.14	0.0207774	0.0408455	0.508683	0.610974	0.999966
ENSMUSG00000006740	Kif5b	18	6201002	6242174	6878.14	0.0329054	0.0453947	0.724873	0.46853	0.999966
ENSMUSG00000006763	Saal1	7	46686108	46710680	346.863	0.0652986	0.0916384	0.712568	0.476113	0.999966
ENSMUSG00000006777	Krt23	11	99477974	99493137	6.45318	0.367066	0.481479	0.762371	0.445838	0.999966
ENSMUSG00000006782	Cnp	11	100574904	100591729	276.011	0.00356715	0.114891	0.0310481	0.975231	0.999966
ENSMUSG00000006784	Ttc25	11	100545607	100572568	8.84657	-0.326869	0.403335	-0.810417	0.417701	0.999966
ENSMUSG00000006800	Sulf2	2	166073089	166155663	6314.99	0.0149609	0.108058	0.138453	0.889883	0.999966
ENSMUSG00000006818	Sod2	17	13007839	13018119	2902.75	0.0650041	0.0543336	1.19639	0.231545	0.999966
ENSMUSG00000006850	Tmco6	18	36735068	36742391	98.997	-0.150056	0.135103	-1.11068	0.266705	0.999966
ENSMUSG00000006906	Stambp	6	83543211	83572729	418.509	0.00258292	0.0849168	0.0304171	0.975734	0.999966
ENSMUSG00000006920	Ezh1	11	101191115	101226463	404.057	-0.0633221	0.0634976	-0.997237	0.31865	0.999966
ENSMUSG00000006930	Hap1	11	100347327	100356128	255.368	0.114645	0.107884	1.06266	0.287935	0.999966
ENSMUSG00000006931	P3h4	11	100408456	100414836	844.364	0.0253447	0.119081	0.212837	0.831454	0.999966
ENSMUSG00000006932	Ctnnb1	9	120929216	120960507	15045.9	-0.0254449	0.0524586	-0.485048	0.627642	0.999966
ENSMUSG00000006941	Eif1b	9	120492606	120495327	811.747	0.0407661	0.0487159	0.836814	0.402697	0.999966
ENSMUSG00000076258	Gm23935	16	11144125	11144181	7.78949	-0.484721	0.520343	-0.931541	0.351574	0.999966
ENSMUSG00000007021	Syngr3	17	24685092	24689955	8.03903	-0.595488	0.420565	-1.41592	0.156798	0.999966
ENSMUSG00000007029	Vars	17	35000987	35016322	1515.92	-0.138471	0.113004	-1.22537	0.220435	0.999966
ENSMUSG00000007030	Vwa7	17	35016579	35026741	19.9452	-0.114354	0.272175	-0.42015	0.674376	0.999966
ENSMUSG00000007033	Hspa1l	17	34972703	34979285	70.8036	-0.0378125	0.198476	-0.190514	0.848906	0.999966
ENSMUSG00000007035	Msh5	17	35028605	35046745	46.0674	0.290293	0.184724	1.5715	0.116068	0.999966
ENSMUSG00000007036	Abhd16a	17	35089263	35102987	488.497	-0.0738208	0.0799768	-0.923027	0.355993	0.999966
ENSMUSG00000007038	Neu1	17	34931253	34935953	300.501	0.0441932	0.0795618	0.555457	0.578582	0.999966
ENSMUSG00000007039	Ddah2	17	35059035	35062095	1191.93	0.041276	0.129148	0.319601	0.749271	0.999966
ENSMUSG00000007041	Clic1	17	35049966	35058749	3017.08	0.0320073	0.0678981	0.471402	0.637354	0.999966
ENSMUSG00000007050	Lsm2	17	34981862	34985891	534.791	0.0753799	0.0715686	1.05325	0.292225	0.999966
ENSMUSG00000007097	Atp1a2	1	172271709	172298064	1507.76	-0.005748	0.0829402	-0.0693029	0.944748	0.999966
ENSMUSG00000007107	Atp1a4	1	172223513	172258414	7.60299	-0.17594	0.439502	-0.400316	0.688924	0.999966
ENSMUSG00000007122	Casq1	1	172209894	172219868	3381.93	0.101262	0.123078	0.822748	0.410652	0.999966
ENSMUSG00000007207	Stx1a	5	135023482	135051100	220.114	0.0133758	0.11373	0.11761	0.906377	0.999966
ENSMUSG00000007216	Zfp775	6	48602063	48623227	112.6	-0.0114898	0.148793	-0.07722	0.938449	0.999966
ENSMUSG00000007279	Scube2	7	109798676	109865679	347.025	0.186573	0.0986068	1.89209	0.0584794	0.999966
ENSMUSG00000007338	Mrpl49	19	6053630	6057751	695.37	0.0520586	0.0578186	0.900378	0.367919	0.999966
ENSMUSG00000007379	Dennd2c	3	103102604	103169769	218.245	-0.0494097	0.122092	-0.404693	0.685703	0.999966
ENSMUSG00000007411	Mark3	12	111574510	111656227	1978.7	-0.0217572	0.0432108	-0.503512	0.614605	0.999966
ENSMUSG00000007415	Gatad1	5	3632932	3657185	1665.3	0.0754095	0.0695448	1.08433	0.278218	0.999966
ENSMUSG00000007440	Pcdha11	18	37005203	37187657	1.88643	-2.38464	1.60405	-1.48664	0.13711	0.999966
ENSMUSG00000007458	M6pr	6	122308720	122317680	1824.28	-0.0231377	0.0406019	-0.569868	0.568767	0.999966
ENSMUSG00000007476	Lrrc8a	2	30237715	30263790	1332.93	0.0887834	0.0620781	1.43019	0.152662	0.999966
ENSMUSG00000007564	Ppp2r1a	17	20945311	20965916	4637.77	-0.0708925	0.0379782	-1.86666	0.0619487	0.999966
ENSMUSG00000007570	Fance	17	28313530	28326568	193	-0.130383	0.113803	-1.1457	0.251921	0.999966
ENSMUSG00000007589	Tinf2	14	55679083	55681817	351.927	-0.101918	0.114867	-0.887274	0.374932	0.999966
ENSMUSG00000007591	Tssk4	14	55650182	55652539	10.3678	-0.0962247	0.362165	-0.265693	0.790475	0.999966
ENSMUSG00000007594	Hapln4	8	70083457	70090862	10.1525	0.0582024	0.441543	0.131816	0.89513	0.999966
ENSMUSG00000007603	Dus3l	17	56764751	56770092	482.726	-0.036705	0.0868192	-0.422775	0.672459	0.999966
ENSMUSG00000007610	Gtpbp3	8	71488103	71499583	230.551	-0.229062	0.149147	-1.53581	0.124585	0.999966
ENSMUSG00000007613	Tgfbr1	4	47353222	47414931	3162.26	0.030964	0.0455365	0.679982	0.496516	0.999966
ENSMUSG00000007617	Homer1	13	93303757	93404129	1571.3	0.0983132	0.0612613	1.60482	0.108534	0.999966
ENSMUSG00000007646	Rad51c	11	87376645	87404954	258.463	-0.130224	0.0776559	-1.67693	0.0935552	0.999966
ENSMUSG00000007653	Gabrb2	11	42419757	42629028	94.0074	0.125273	0.133793	0.936317	0.34911	0.999966
ENSMUSG00000007655	Cav1	6	17306335	17341452	3288.61	-0.0864761	0.0738737	-1.1706	0.241762	0.999966
ENSMUSG00000007656	Arpp19	9	75037614	75060313	2467.22	0.0431881	0.0631148	0.684279	0.493799	0.999966
ENSMUSG00000007670	Khsrp	17	57021058	57031507	4244.73	0.013436	0.0324721	0.413769	0.679043	0.999966
ENSMUSG00000007682	Dio2	12	90724554	90738438	154.897	-0.0190223	0.143842	-0.132244	0.894791	0.999966
ENSMUSG00000007721	Ccdc124	8	70868227	70873935	537.802	0.0546456	0.0914375	0.597627	0.550089	0.999966
ENSMUSG00000007739	Cct4	11	22990519	23003780	4081.02	0.0141784	0.0872255	0.162549	0.870873	0.999966
ENSMUSG00000007777	0610009B22Rik	11	51685386	51688874	212.328	-0.000581853	0.0868496	-0.00669955	0.994655	0.999966
ENSMUSG00000007783	Cpt1c	7	44959372	44974851	228.11	-0.0512073	0.0920264	-0.556441	0.577909	0.999966
ENSMUSG00000007805	Twist2	1	91801461	91848028	66.9564	-0.0825765	0.343796	-0.24019	0.810183	0.999966
ENSMUSG00000007812	Zfp655	5	145231715	145247302	741.663	-0.0205658	0.0521531	-0.394335	0.693334	0.999966
ENSMUSG00000007815	Rhoa	9	108306129	108337934	7604.67	0.0529578	0.0741985	0.713732	0.475393	0.999966
ENSMUSG00000007817	Zmiz1	14	25459185	25666743	3697.87	0.0865851	0.138107	0.626942	0.530697	0.999966
ENSMUSG00000007827	Ankrd26	6	118501308	118562226	422.193	0.0335685	0.0998704	0.33612	0.73678	0.999966
ENSMUSG00000007833	Aldh16a1	7	45140684	45154584	401.628	-0.0144833	0.160703	-0.0901249	0.928188	0.999966
ENSMUSG00000007836	Hnrnpa0	13	58125879	58128556	5384.46	-0.0682715	0.121925	-0.559947	0.575515	0.999966
ENSMUSG00000007837	Prrg2	7	45053584	45062677	104.172	0.0379483	0.110955	0.342014	0.73234	0.999966
ENSMUSG00000007850	Hnrnph1	11	50376990	50386528	9293.9	-0.0221852	0.041166	-0.53892	0.589942	0.999966
ENSMUSG00000007867	Ift43	12	86082561	86162458	404.856	0.138328	0.0740937	1.86693	0.0619108	0.999966
ENSMUSG00000007872	Id3	4	136143497	136145755	1266.91	-0.0586793	0.150912	-0.388831	0.697401	0.999966
ENSMUSG00000007877	Tcap	11	98383811	98384953	591.097	0.0301633	0.117715	0.256239	0.797766	0.999966
ENSMUSG00000007880	Arid1a	4	133679008	133756769	5061.56	-0.00249783	0.116962	-0.0213558	0.982962	0.999966
ENSMUSG00000007888	Crlf1	8	70493158	70504081	12.8336	-0.841213	0.655698	-1.28293	0.199518	0.999966
ENSMUSG00000007891	Ctsd	7	142375911	142388038	5391.8	0.0085423	0.0521587	0.163775	0.869908	0.999966
ENSMUSG00000007892	Rplp1	9	61913284	61914538	5846.3	0.0846285	0.0653695	1.29462	0.195453	0.999966
ENSMUSG00000007908	Hmgcll1	9	76014855	76136350	53.6073	0.0458949	0.150946	0.304047	0.761092	0.999966
ENSMUSG00000007946	Phox2a	7	101818313	101822726	13.202	-0.588658	0.653575	-0.900675	0.367761	0.999966
ENSMUSG00000007950	Abhd8	8	71456705	71463655	356.769	-0.00626646	0.129884	-0.0482467	0.96152	0.999966
ENSMUSG00000007987	Ift22	5	136908150	136915404	179.103	-0.014219	0.0989372	-0.143717	0.885724	0.999966
ENSMUSG00000007989	Fzd3	14	65201026	65262463	484.351	-0.0111802	0.087296	-0.128072	0.898092	0.999966
ENSMUSG00000008028	1700008O03Rik	7	44360043	44385820	3.01564	-0.448193	0.753399	-0.594894	0.551914	0.999966
ENSMUSG00000008035	Mid1ip1	X	10715013	10719690	342.409	0.0494668	0.0751564	0.658185	0.510419	0.999966
ENSMUSG00000008036	Ap2s1	7	16738410	16749294	887.516	0.0204682	0.101116	0.202422	0.839587	0.999966
ENSMUSG00000008090	Fgfrl1	5	108692382	108706924	753.977	0.0133031	0.064357	0.206708	0.836238	0.999966
ENSMUSG00000008129	4930432K21Rik	8	84148025	84172590	13.7348	-0.540839	0.30982	-1.74565	0.080871	0.999966
ENSMUSG00000008136	Fhl2	1	43123074	43196984	2050.21	0.0500095	0.105579	0.473671	0.635735	0.999966
ENSMUSG00000008140	Emc10	7	44489937	44496529	1053.01	-0.0829747	0.0479357	-1.73096	0.0834594	0.999966
ENSMUSG00000008153	Clstn3	6	124430759	124464794	70.5398	-0.0555878	0.170718	-0.325612	0.744718	0.999966
ENSMUSG00000008167	Fbxw9	8	85060055	85067124	209.189	0.00454065	0.106028	0.0428252	0.965841	0.999966
ENSMUSG00000008200	Fnbp4	2	90745370	90781021	1358.69	0.00474783	0.0766137	0.061971	0.950586	0.999966
ENSMUSG00000008206	Cers4	8	4493026	4531680	1028.85	0.112891	0.06152	1.83503	0.0665017	0.999966
ENSMUSG00000008226	Scrn3	2	73312601	73337818	310.216	0.110827	0.0665374	1.66564	0.0957858	0.999966
ENSMUSG00000008301	Phax	18	56562443	56587712	648.918	-0.00202152	0.0709683	-0.0284849	0.977275	0.999966
ENSMUSG00000008305	Tle1	4	72117142	72200919	464.264	-0.136766	0.107655	-1.27041	0.203939	0.999966
ENSMUSG00000008307	1700109H08Rik	5	3571566	3584356	38.799	0.0534237	0.202552	0.263753	0.791971	0.999966
ENSMUSG00000008318	Relt	7	100845847	100863446	56.5687	-0.0213503	0.165339	-0.129131	0.897254	0.999966
ENSMUSG00000008333	Snrpb2	2	143063039	143072853	805.084	0.00765753	0.0549851	0.139265	0.88924	0.999966
ENSMUSG00000008348	Ubc	5	125385965	125390202	10536.7	-0.069468	0.0968036	-0.717618	0.472993	0.999966
ENSMUSG00000008373	Prpf31	7	3629985	3642486	862.121	-0.0396848	0.041412	-0.958294	0.337915	0.999966
ENSMUSG00000008384	Sertad1	7	27486910	27490316	179.011	-0.0339389	0.109334	-0.310416	0.756245	0.999966
ENSMUSG00000008429	Herpud2	9	25108130	25151781	742.424	0.0919015	0.0592389	1.55137	0.120813	0.999966
ENSMUSG00000008435	Rdh13	7	4424770	4445649	563.05	-0.0626936	0.140235	-0.447061	0.654831	0.999966
ENSMUSG00000008438	Adam21	12	81558584	81568474	1.6771	-0.614751	0.981535	-0.626316	0.531108	0.999966
ENSMUSG00000008450	Nutf2	8	105860580	105879330	495.931	0.111075	0.129846	0.855439	0.392308	0.999966
ENSMUSG00000008475	Arpc5	1	152766542	152775597	2509.66	0.0511535	0.0441492	1.15865	0.246599	0.999966
ENSMUSG00000008489	Elavl2	4	91250763	91400785	91.1715	-0.20271	0.24436	-0.829555	0.40679	0.999966
ENSMUSG00000008496	Pou2f2	7	25087344	25179726	34.5324	0.0461797	0.270125	0.170957	0.864258	0.999966
ENSMUSG00000008540	Mgst1	6	138140316	138156755	401.929	-0.00761814	0.0900098	-0.0846368	0.93255	0.999966
ENSMUSG00000008575	Nfib	4	82290173	82705750	8403.22	-0.00697773	0.0948465	-0.0735687	0.941354	0.999966
ENSMUSG00000008601	Rab25	3	88542029	88548300	4.38778	-1.13382	0.698897	-1.6223	0.104738	0.999966
ENSMUSG00000008604	Ubqln4	3	88553758	88569725	1795.45	-0.0600582	0.0490045	-1.22556	0.220363	0.999966
ENSMUSG00000096959	4930509G22Rik	16	11178176	11192292	5.21043	0.262244	0.553237	0.474018	0.635487	0.999966
ENSMUSG00000008668	Rps18	17	33951999	33956001	5843.54	0.0422195	0.0999708	0.422318	0.672793	0.999966
ENSMUSG00000008682	Rpl10	X	74270812	74273135	2201.76	0.290171	0.15182	1.91129	0.0559671	0.999966
ENSMUSG00000008683	Rps15a	7	118104372	118116188	5187.86	0.0752702	0.105993	0.710141	0.477617	0.999966
ENSMUSG00000008690	Ncaph2	15	89355719	89372826	1925.41	-0.0227671	0.0654822	-0.347685	0.728077	0.999966
ENSMUSG00000008730	Hipk1	3	103739815	103791563	3486.61	0.0269289	0.091418	0.294569	0.768323	0.999966
ENSMUSG00000008763	Man1a2	3	100562208	100685503	2921.24	0.0356679	0.0417965	0.853371	0.393454	0.999966
ENSMUSG00000008822	Acyp1	12	85272398	85288438	202.531	0.0191698	0.0972213	0.197177	0.843689	0.999966
ENSMUSG00000008843	Cldn13	5	134914249	134915526	11.9041	0.23083	0.695706	0.331792	0.740046	0.999966
ENSMUSG00000008845	Cd163	6	124304656	124330527	1.42504	-2.2008	1.1985	-1.8363	0.0663126	0.999966
ENSMUSG00000008855	Hdac5	11	102194432	102230166	1664.14	-0.0482167	0.0831164	-0.580111	0.56184	0.999966
ENSMUSG00000008859	Rala	13	17880575	17944239	1607.18	0.0597087	0.0664569	0.898457	0.368942	0.999966
ENSMUSG00000008892	Vdac3	8	22577075	22593813	3735.26	0.0306987	0.096024	0.319698	0.749197	0.999966
ENSMUSG00000008958	Vps72	3	95111022	95123051	818.262	-0.0519781	0.0580587	-0.895268	0.370644	0.999966
ENSMUSG00000008999	Bmp7	2	172868012	172940321	2471.94	0.151116	0.0877355	1.7224	0.0849972	0.999966
ENSMUSG00000009013	Dynll1	5	115297110	115300999	3584.27	0.0855286	0.0928313	0.921334	0.356876	0.999966
ENSMUSG00000009030	Pdcl	2	37350074	37359332	968.186	0.0154599	0.0478349	0.323193	0.746549	0.999966
ENSMUSG00000009035	Tmem184b	15	79360684	79403303	1726.11	0.0029305	0.0568015	0.0515919	0.958854	0.999966
ENSMUSG00000009073	Nf2	11	4765845	4849536	2177.18	0.00342099	0.0346127	0.0988362	0.921268	0.999966
ENSMUSG00000009076	Zmat5	11	4704678	4737669	152.528	0.140467	0.14435	0.973097	0.330505	0.999966
ENSMUSG00000009079	Ewsr1	11	5069689	5099266	5863.19	0.00408271	0.0340172	0.120019	0.904468	0.999966
ENSMUSG00000009090	Ap1b1	11	4986824	5042791	1367	-0.0181939	0.0763581	-0.238271	0.811671	0.999966
ENSMUSG00000009092	Derl3	10	75893398	75895941	12.0761	-0.25244	0.452386	-0.558019	0.576831	0.999966
ENSMUSG00000009108	Gnat2	3	108092789	108101432	6.91987	0.428782	0.501946	0.85424	0.392972	0.999966
ENSMUSG00000009112	Bcl2l13	6	120836212	120892842	1575.4	-0.0630637	0.05374	-1.1735	0.240597	0.999966
ENSMUSG00000009207	Lnpk1	2	74520291	74579435	653.178	0.0791481	0.0494623	1.60017	0.109561	0.999966
ENSMUSG00000009214	Tmem8c	2	27061636	27072179	2.36258	-0.494034	1.1173	-0.442169	0.658367	0.999966
ENSMUSG00000009216	Fam163b	2	27110380	27142491	19.3296	0.251414	0.2988	0.841411	0.400118	0.999966
ENSMUSG00000009246	Trpm5	7	143069153	143094642	162.669	-0.283672	0.241295	-1.17562	0.239746	0.999966
ENSMUSG00000009248	Ascl2	7	142966829	142969264	1.57477	0.158382	0.988024	0.160302	0.872643	0.999966
ENSMUSG00000009281	Rarres2	6	48569696	48572789	174.191	0.0663354	0.102049	0.650037	0.515668	0.999966
ENSMUSG00000009291	Pttg1ip	10	77581720	77598732	1633.53	0.0286157	0.0501922	0.570121	0.568595	0.999966
ENSMUSG00000009292	Trpm2	10	77907722	77970563	4.11605	-0.390815	0.591502	-0.660716	0.508794	0.999966
ENSMUSG00000009293	Ube2g2	10	77622275	77645993	851.765	0.00388965	0.0787146	0.0494146	0.960589	0.999966
ENSMUSG00000009350	Mpo	11	87793581	87804413	14.6741	0.37282	0.465439	0.801007	0.423128	0.999966
ENSMUSG00000009394	Syn2	6	115134902	115282006	52.3576	0.133053	0.209463	0.635209	0.525292	0.999966
ENSMUSG00000009406	Elk1	X	20933395	20950608	546.553	-0.0271028	0.0516309	-0.524935	0.599629	0.999966
ENSMUSG00000009418	Nav1	1	135434580	135607295	3819.88	-0.0235192	0.122715	-0.191658	0.84801	0.999966
ENSMUSG00000009470	Tnpo1	13	98839019	98926384	5479.85	-0.00486386	0.0466465	-0.104271	0.916955	0.999966
ENSMUSG00000009471	Myod1	7	46376474	46379099	3.20328	-1.48511	0.912849	-1.62689	0.10376	0.999966
ENSMUSG00000009535	Rnmt	18	68300355	68324852	643.589	0.0300729	0.0744965	0.403682	0.686446	0.999966
ENSMUSG00000009545	Kcnq1	7	143106362	143427042	276.801	0.0944812	0.102731	0.919693	0.357733	0.999966
ENSMUSG00000009555	Cdk9	2	32705784	32713076	924.943	0.0668835	0.0532465	1.25611	0.209076	0.999966
ENSMUSG00000009563	Tor2a	2	32757234	32762244	303.505	-0.116433	0.100703	-1.1562	0.247598	0.999966
ENSMUSG00000009566	Fpgs	2	32682609	32704145	262.554	-0.0998521	0.0939594	-1.06272	0.287911	0.999966
ENSMUSG00000009575	Cbx5	15	103191544	103239816	14855.8	0.0398761	0.0381339	1.04568	0.295707	0.999966
ENSMUSG00000009585	Apobec3	15	79891659	79915906	180.259	-0.141316	0.165568	-0.853522	0.39337	0.999966
ENSMUSG00000009614	Sardh	2	27188393	27248337	659.961	0.00361888	0.0900641	0.0401811	0.967949	0.999966
ENSMUSG00000009621	Vav2	2	27262104	27427033	400.56	-0.00331524	0.0881736	-0.037599	0.970007	0.999966
ENSMUSG00000009628	Tex15	8	33516738	33585582	87.697	0.116234	0.200439	0.579899	0.561983	0.999966
ENSMUSG00000009630	Ppp2cb	8	33599625	33619441	1397.5	-0.0389027	0.0482627	-0.806061	0.420208	0.999966
ENSMUSG00000009633	G0s2	1	193272161	193273217	134.529	-0.0535602	0.123711	-0.432946	0.665054	0.999966
ENSMUSG00000009640	Dmap1	4	117674681	117682273	406.06	-0.016961	0.0852914	-0.19886	0.842372	0.999966
ENSMUSG00000009646	Pla2g12b	10	59403660	59421976	3.87473	-0.134816	0.558264	-0.241491	0.809175	0.999966
ENSMUSG00000009647	Mcu	10	59446984	59616692	650.105	-0.0525744	0.0781444	-0.672785	0.501084	0.999966
ENSMUSG00000009654	Oit3	10	59422958	59441778	117.913	0.0458288	0.127639	0.359051	0.719557	0.999966
ENSMUSG00000009670	Tex11	X	100838648	101059667	10.1444	0.886986	0.709198	1.25069	0.211048	0.999966
ENSMUSG00000009681	Bcr	10	75060896	75184923	1040.74	-0.0342346	0.0634584	-0.539481	0.589555	0.999966
ENSMUSG00000009687	Fxyd5	7	31032722	31042481	225.357	0.179574	0.173142	1.03715	0.299664	0.999966
ENSMUSG00000009731	Kcnd1	X	7822289	7838280	66.0984	-0.184932	0.161055	-1.14825	0.250864	0.999966
ENSMUSG00000009734	Pou6f2	13	18121101	18382041	31.5723	-0.0223115	0.257173	-0.086757	0.930865	0.999966
ENSMUSG00000009739	Pou6f1	15	100575318	100599984	321.651	-0.0692525	0.072432	-0.956104	0.33902	0.999966
ENSMUSG00000009741	Ubp1	9	113930934	113977199	1656.55	-0.0803364	0.0569603	-1.41039	0.158424	0.999966
ENSMUSG00000009772	Nuak2	1	132316126	132333488	47.0396	-0.197029	0.196537	-1.0025	0.3161	0.999966
ENSMUSG00000009828	Ick	9	78109192	78172107	949.967	-0.028086	0.0687147	-0.408734	0.682735	0.999966
ENSMUSG00000009863	Sdhb	4	140961203	140979193	3021.5	0.029483	0.098139	0.300421	0.763856	0.999966
ENSMUSG00000009876	Cox4i2	2	152754173	152765037	60.2971	0.148501	0.155291	0.956277	0.338932	0.999966
ENSMUSG00000009894	Snap47	11	59407134	59451186	954.973	0.0286571	0.0567371	0.505086	0.613499	0.999966
ENSMUSG00000009905	Kdsr	1	106720459	106759727	389.328	-0.0112229	0.066934	-0.167671	0.866842	0.999966
ENSMUSG00000009907	Vps4b	1	106764071	106796728	1437	-0.00611657	0.0474665	-0.128861	0.897468	0.999966
ENSMUSG00000009927	Rps25	9	44407714	44410405	4872.7	0.0298111	0.0834265	0.357334	0.720842	0.999966
ENSMUSG00000009941	Nxf2	X	134944526	134964754	9.11527	-0.17015	0.398417	-0.427065	0.669332	0.999966
ENSMUSG00000009995	Taz	X	74281912	74290151	535.097	-0.0933866	0.123332	-0.757194	0.448933	0.999966
ENSMUSG00000010021	Kif19a	11	114765388	114790739	9.54995	-0.130753	0.443059	-0.295115	0.767906	0.999966
ENSMUSG00000010025	Aldh3a2	11	61223417	61267464	745.165	-0.0230132	0.0620011	-0.371174	0.710508	0.999966
ENSMUSG00000010044	Zmynd10	9	107547298	107551319	2.37768	-0.414406	0.801545	-0.51701	0.60515	0.999966
ENSMUSG00000010045	Tmem115	9	107533945	107538673	461.625	-0.0764315	0.126013	-0.606536	0.544159	0.999966
ENSMUSG00000010047	Hyal2	9	107567945	107572779	952.678	-0.0725667	0.0552004	-1.3146	0.188643	0.999966
ENSMUSG00000010048	Ifrd2	9	107587642	107593385	463.929	0.148456	0.0995319	1.49154	0.13582	0.999966
ENSMUSG00000010051	Hyal1	9	107576927	107581710	102.714	0.0494413	0.138875	0.356013	0.721831	0.999966
ENSMUSG00000010054	Tusc2	9	107563255	107566112	436.767	0.0218047	0.0724814	0.300832	0.763543	0.999966
ENSMUSG00000010057	Nprl2	9	107542226	107545706	206.542	0.00686582	0.0931155	0.0737345	0.941222	0.999966
ENSMUSG00000010066	Cacna2d2	9	107399612	107529343	2882.84	0.176501	0.107642	1.63971	0.101066	0.999966
ENSMUSG00000010067	Rassf1	9	107551555	107562267	523.295	-0.0215541	0.0942822	-0.228612	0.81917	0.999966
ENSMUSG00000010080	Epn3	11	94489599	94499974	333.167	-0.228147	0.118862	-1.91944	0.0549289	0.999966
ENSMUSG00000010086	Rnf112	11	61448442	61454131	24.2528	-0.263799	0.299854	-0.879758	0.37899	0.999966
ENSMUSG00000010095	Slc3a2	19	8706882	8723369	896.98	0.0149641	0.057834	0.258742	0.795834	0.999966
ENSMUSG00000010097	Nxf1	19	8757073	8772475	2730.62	-0.00608624	0.0428426	-0.14206	0.887032	0.999966
ENSMUSG00000010110	Stx5a	19	8741413	8756069	1017.61	-0.132333	0.0745602	-1.77485	0.0759222	0.999966
ENSMUSG00000010122	Slc47a1	11	61343401	61378345	487.145	-0.0672081	0.0930973	-0.721913	0.470348	0.999966
ENSMUSG00000010142	Tnfrsf13b	11	61126755	61149372	32.4085	-0.218879	0.23358	-0.93706	0.348728	0.999966
ENSMUSG00000010154	Spire2	8	123332713	123369515	27.3726	0.255578	0.227912	1.12139	0.262121	0.999966
ENSMUSG00000010175	Prox1	1	190118035	190170714	2478.93	0.0755714	0.0791815	0.954407	0.339878	0.999966
ENSMUSG00000010205	Raver1	9	21074168	21091988	1949.92	-0.0412513	0.0876172	-0.470813	0.637774	0.999966
ENSMUSG00000010277	2610507B11Rik	11	78261752	78290623	6381.24	0.0470869	0.0437162	1.0771	0.281434	0.999966
ENSMUSG00000010290	AI597479	1	43098710	43115947	671.884	0.0259587	0.06405	0.405289	0.685265	0.999966
ENSMUSG00000010307	Tmem86a	7	47050601	47054777	231.285	0.0453838	0.112265	0.404255	0.686025	0.999966
ENSMUSG00000010311	Optc	1	133897199	133907999	12.6542	0.66455	0.439172	1.51319	0.130232	0.999966
ENSMUSG00000010342	Tex14	11	87405065	87555823	4.52932	0.394222	0.560157	0.703771	0.481575	0.999966
ENSMUSG00000010358	Ifi35	11	101448407	101458698	70.1534	0.212874	0.185416	1.14809	0.250932	0.999966
ENSMUSG00000010362	Rdm1	11	101627195	101636100	142.211	-0.140836	0.130933	-1.07564	0.28209	0.999966
ENSMUSG00000010392	Gosr1	11	76726602	76763579	754.594	0.036017	0.0531158	0.678085	0.497718	0.999966
ENSMUSG00000010406	Mrpl52	14	54426909	54429756	363.856	0.038859	0.0867646	0.447867	0.654249	0.999966
ENSMUSG00000010453	Kansl3	1	36335730	36369181	1796.97	-0.0123152	0.0653269	-0.188517	0.850471	0.999966
ENSMUSG00000010461	Eya4	10	23104168	23349895	145.306	-0.294329	0.244913	-1.20177	0.229453	0.999966
ENSMUSG00000010476	Ebf3	7	137193673	137314445	376.819	-0.0826217	0.401831	-0.205613	0.837093	0.999966
ENSMUSG00000010492	Uckl1os	2	181578480	181585170	2.54038	0.351181	0.886056	0.396342	0.691853	0.999966
ENSMUSG00000010505	Myt1	2	181763332	181827797	9.1679	-0.822091	0.535533	-1.53509	0.124762	0.999966
ENSMUSG00000010517	Faf1	4	109676588	109963960	1119.09	-0.0174721	0.0479475	-0.364402	0.715558	0.999966
ENSMUSG00000010529	Gm266	12	111484611	111485823	24.8275	-0.124517	0.342902	-0.363126	0.716511	0.999966
ENSMUSG00000010538	Tsacc	3	88282757	88296999	24.8882	0.0873961	0.26504	0.329746	0.741592	0.999966
ENSMUSG00000010554	Mettl16	11	74770830	74828525	916.313	0.00301439	0.0496191	0.0607505	0.951558	0.999966
ENSMUSG00000010592	Dazl	17	50279394	50293599	7.01392	-0.0958283	0.510801	-0.187604	0.851187	0.999966
ENSMUSG00000010601	Apol7a	15	77388221	77399110	2.25843	-0.769917	0.876604	-0.878295	0.379783	0.999966
ENSMUSG00000010607	Pigyl	9	22156846	22158358	116.019	0.00306266	0.133435	0.0229525	0.981688	0.999966
ENSMUSG00000010608	Rbm25	12	83631236	83683123	3847.28	0.066769	0.0918916	0.726606	0.467467	0.999966
ENSMUSG00000010609	Psen2	1	180227004	180263438	207.131	-0.0693144	0.0922109	-0.751694	0.452235	0.999966
ENSMUSG00000010651	Acaa1b	9	119148023	119157093	4.1255	-0.385255	0.673616	-0.57192	0.567376	0.999966
ENSMUSG00000010660	Plcd1	9	119071527	119093496	305.791	-0.0903692	0.0777819	-1.16183	0.245305	0.999966
ENSMUSG00000010663	Fads1	19	10182888	10196870	1814.21	-0.0409572	0.0629371	-0.650764	0.515199	0.999966
ENSMUSG00000010721	Lmbr1	5	29229802	29378390	463.603	0.00761633	0.0770945	0.0987922	0.921303	0.999966
ENSMUSG00000010751	Tnfrsf22	7	143634806	143649661	95.4438	-0.227576	0.163757	-1.38972	0.164615	0.999966
ENSMUSG00000010755	Cars	7	143557230	143600090	450.314	0.0325833	0.0634685	0.513377	0.607687	0.999966
ENSMUSG00000010760	Phlda2	7	143501545	143503150	3.92379	0.670443	0.635397	1.05516	0.291354	0.999966
ENSMUSG00000010797	Wnt2	6	17988940	18030585	102.669	-0.0972826	0.228949	-0.42491	0.670902	0.999966
ENSMUSG00000010825	Grid2ip	5	143357338	143392152	12.9372	0.0131781	0.390087	0.0337825	0.973051	0.999966
ENSMUSG00000010911	Apip	2	103073675	103092644	323.582	0.083055	0.0708572	1.17215	0.241139	0.999966
ENSMUSG00000010914	Pdhx	2	103021075	103073513	822.894	0.0651979	0.0613146	1.06333	0.28763	0.999966
ENSMUSG00000010936	Vac14	8	110618585	110720398	582.129	-0.0507261	0.0624224	-0.812627	0.416432	0.999966
ENSMUSG00000011008	Mcoln2	3	146149833	146195513	5.71526	0.834261	0.498893	1.67222	0.09448	0.999966
ENSMUSG00000011096	Akt1s1	7	44848991	44855421	1103.94	-0.00824683	0.0445675	-0.185041	0.853197	0.999966
ENSMUSG00000011114	Tbrg1	9	37649182	37657312	1720.79	0.00618154	0.0391713	0.157808	0.874608	0.999966
ENSMUSG00000011148	Adssl1	12	112620045	112641354	802.873	-0.138215	0.0963326	-1.43477	0.151352	0.999966
ENSMUSG00000011154	Cfap161	7	83774101	83794880	33.6963	-0.484625	0.25556	-1.89632	0.0579171	0.999966
ENSMUSG00000011158	Brf1	12	112959862	113000621	565.243	-0.101841	0.0785635	-1.29629	0.194875	0.999966
ENSMUSG00000011171	Vipr2	12	116077726	116146261	41.2814	0.00733293	0.197469	0.0371347	0.970378	0.999966
ENSMUSG00000011179	Odc1	12	17544873	17551502	3446.74	0.0152251	0.0363609	0.418723	0.675419	0.999966
ENSMUSG00000011254	Thg1l	11	45946843	45955494	273.094	-0.144358	0.082728	-1.74498	0.0809892	0.999966
ENSMUSG00000011256	Adam19	11	46055992	46147343	4326.24	0.0976067	0.0562628	1.73484	0.0827697	0.999966
ENSMUSG00000011257	Pabpc4	4	123262351	123298925	5473.31	-0.0051136	0.0424647	-0.12042	0.90415	0.999966
ENSMUSG00000011263	Exoc3l2	7	19463331	19496762	137.442	0.103189	0.147045	0.70175	0.482835	0.999966
ENSMUSG00000011267	Zfp296	7	19577287	19580656	4.98699	0.28542	0.612325	0.466126	0.641126	0.999966
ENSMUSG00000011305	Plin5	17	56111601	56117596	1.51855	0.734181	1.04421	0.703095	0.481996	0.999966
ENSMUSG00000011306	Sugp1	8	70042813	70072347	652.594	0.0474166	0.0529726	0.895114	0.370726	0.999966
ENSMUSG00000011382	Dhdh	7	45470987	45488805	243.788	0.0347708	0.128986	0.269571	0.78749	0.999966
ENSMUSG00000011427	Zfp790	7	29816114	29831005	353.781	0.0726768	0.068126	1.0668	0.286062	0.999966
ENSMUSG00000011463	Cpb1	3	20248264	20275733	1.67208	-0.511433	1.08198	-0.472684	0.636439	0.999966
ENSMUSG00000011589	Fsd1	17	55986511	55996881	33.4443	-0.109801	0.222193	-0.494171	0.621185	0.999966
ENSMUSG00000011658	Fuz	7	44896079	44902631	138.459	-0.0946082	0.116084	-0.815	0.415072	0.999966
ENSMUSG00000011751	Sptbn4	7	27356383	27447686	12.4084	-0.0273086	0.316394	-0.0863121	0.931218	0.999966
ENSMUSG00000011752	Pgam1	19	41911871	41918664	9987.58	0.0107832	0.0661809	0.162935	0.870569	0.999966
ENSMUSG00000011831	Evi5	5	107744795	107875107	1812.99	0.0424482	0.0404888	1.04839	0.294457	0.999966
ENSMUSG00000011832	Evi5l	8	4166567	4211257	514.686	-0.0577754	0.0609673	-0.947646	0.34331	0.999966
ENSMUSG00000011837	Snapc2	8	4253080	4256220	346.921	-0.117813	0.104103	-1.1317	0.257763	0.999966
ENSMUSG00000011877	Git1	11	77493562	77507786	1780.51	-0.043967	0.0518015	-0.848758	0.396016	0.999966
ENSMUSG00000011884	Gltp	5	114669398	114690984	589.207	-0.00752091	0.0761028	-0.0988255	0.921277	0.999966
ENSMUSG00000011960	Ccnt1	15	98538689	98570923	1396.81	-0.012311	0.0614611	-0.200306	0.841242	0.999966
ENSMUSG00000005846	Rsl1d1	16	11192970	11203331	1823.49	0.0188648	0.0473586	0.398341	0.690379	0.999966
ENSMUSG00000012076	Brms1l	12	55836366	55869735	696.725	0.088471	0.0513157	1.72406	0.0846979	0.999966
ENSMUSG00000097537	2610020C07Rik	16	11203383	11225796	30.335	0.218869	0.2043	1.07131	0.284031	0.999966
ENSMUSG00000012117	Dhdds	4	133969028	134000918	813.666	0.0406411	0.0486889	0.834709	0.403882	0.999966
ENSMUSG00000012123	Aim1l	4	134065912	134092504	3.58884	-0.105753	0.668743	-0.158137	0.874349	0.999966
ENSMUSG00000012126	Ubxn11	4	134102570	134127593	18.6718	-0.324741	0.283338	-1.14613	0.251743	0.999966
ENSMUSG00000012296	Tjap1	17	46257851	46283026	553.53	-0.0567991	0.0694725	-0.817576	0.413599	0.999966
ENSMUSG00000012350	Ehf	2	103263433	103303278	7.09408	-0.161126	0.841326	-0.191514	0.848123	0.999966
ENSMUSG00000012396	Nanog	6	122707489	122714633	14.2907	-0.113818	0.310135	-0.366996	0.713622	0.999966
ENSMUSG00000012405	Rpl15	14	18267823	18271391	5266.46	0.0731174	0.0608674	1.20126	0.229652	0.999966
ENSMUSG00000012422	Tmem167	13	90089123	90143907	1932.05	0.0959176	0.0636814	1.50621	0.132013	0.999966
ENSMUSG00000012428	Steap4	5	7960457	7982213	5.51888	-0.303641	0.481386	-0.630764	0.528195	0.999966
ENSMUSG00000012429	Mplkip	13	17695413	17699105	284.581	-0.0665823	0.0785592	-0.847543	0.396693	0.999966
ENSMUSG00000012443	Kif11	19	37376403	37421859	3087.1	-0.00722698	0.0480511	-0.150402	0.880447	0.999966
ENSMUSG00000012483	Rpa3	6	8255936	8259173	408.714	0.0359132	0.0846227	0.424393	0.671279	0.999966
ENSMUSG00000012520	Phox2b	5	67094399	67099301	36.1999	-0.671542	0.794584	-0.845149	0.398028	0.999966
ENSMUSG00000012535	Tnpo3	6	29540827	29609887	2486	-0.0156527	0.0307855	-0.508444	0.611142	0.999966
ENSMUSG00000012609	Ttll5	12	85824659	86061893	504.27	0.0416028	0.0858223	0.484755	0.62785	0.999966
ENSMUSG00000012640	Zfp715	7	43296197	43313294	521.809	0.0253041	0.0558969	0.452692	0.650771	0.999966
ENSMUSG00000012819	Cdh23	10	60302748	60696490	4.43472	0.545467	0.540344	1.00948	0.312744	0.999966
ENSMUSG00000012848	Rps5	7	12922290	12926686	5889.35	-0.0085882	0.0719078	-0.119433	0.904932	0.999966
ENSMUSG00000013033	Adgrl1	8	83900105	83941954	2434.55	0.0126915	0.0563665	0.22516	0.821855	0.999966
ENSMUSG00000013076	Amotl1	9	14541966	14615483	4315.59	0.021077	0.0356516	0.591194	0.554391	0.999966
ENSMUSG00000062203	Gspt1	16	11219292	11254270	3255.41	0.0135989	0.0465983	0.291833	0.770414	0.999966
ENSMUSG00000013150	Gfod2	8	105713854	105758664	159.926	-0.105555	0.137377	-0.768358	0.442274	0.999966
ENSMUSG00000013155	Enkd1	8	105703651	105708210	115.45	0.138375	0.113382	1.22044	0.222299	0.999966
ENSMUSG00000013160	Atp6v0d1	8	105524465	105566047	942.922	-0.0632007	0.0415987	-1.5193	0.128688	0.999966
ENSMUSG00000013236	Ptprs	17	56412431	56476483	5720.24	-0.00160621	0.0550143	-0.0291962	0.976708	0.999966
ENSMUSG00000013275	Slc41a1	1	131827493	131848865	514.38	0.0142925	0.0575006	0.248564	0.803698	0.999966
ENSMUSG00000013367	Iglon5	7	43472904	43490075	60.2854	-0.294134	0.315398	-0.93258	0.351037	0.999966
ENSMUSG00000013415	Igf2bp1	11	95957163	96005940	2769.76	-0.068512	0.104056	-0.658413	0.510273	0.999966
ENSMUSG00000013419	Zfp651	9	121760033	121771742	789.967	-0.0546521	0.0683902	-0.799122	0.424219	0.999966
ENSMUSG00000013465	Nelfb	2	25199712	25211489	988.022	-0.058859	0.107702	-0.546498	0.584723	0.999966
ENSMUSG00000013483	Card14	11	119307768	119345375	17.6205	0.0234685	0.323253	0.072601	0.942124	0.999966
ENSMUSG00000013523	Bcas1	2	170346991	170427845	12.1137	-0.148196	0.315883	-0.469147	0.638965	0.999966
ENSMUSG00000013584	Aldh1a2	9	71215789	71296243	837.256	0.0470535	0.135927	0.346167	0.729217	0.999966
ENSMUSG00000013593	Ndufs2	1	171234853	171251388	5042.2	-0.003964	0.0660572	-0.0600086	0.952149	0.999966
ENSMUSG00000013611	Snx31	15	36504062	36555573	3.90536	-0.749087	0.690825	-1.08434	0.278215	0.999966
ENSMUSG00000013622	Atraid	5	31048312	31054623	439.456	-0.0728396	0.0644644	-1.12992	0.25851	0.999966
ENSMUSG00000013629	Cad	5	31054780	31078479	1514.74	-0.1874	0.132063	-1.41902	0.155893	0.999966
ENSMUSG00000013646	Sh3bp5l	11	58330724	58347728	472.946	0.00724327	0.112354	0.0644685	0.948597	0.999966
ENSMUSG00000013662	Atad1	19	32672563	32712298	1813.03	0.0325002	0.0377789	0.860272	0.389639	0.999966
ENSMUSG00000013663	Pten	19	32757497	32826160	2632.02	0.0125792	0.0349038	0.360396	0.718551	0.999966
ENSMUSG00000013701	Timm23	14	32180162	32201898	1309.41	0.157434	0.125377	1.25568	0.209231	0.999966
ENSMUSG00000013707	Tnfaip8l2	3	95139521	95142360	9.21404	0.0553886	0.422481	0.131103	0.895694	0.999966
ENSMUSG00000013736	Trnt1	6	106769120	106782474	786.028	0.000516813	0.0488589	0.0105777	0.99156	0.999966
ENSMUSG00000013766	Ly6g6e	17	35076902	35078804	1.67682	-0.810935	0.885977	-0.915301	0.360034	0.999966
ENSMUSG00000013787	Ehmt2	17	34898469	34914052	2000.16	-0.0108564	0.0711144	-0.152661	0.878665	0.999966
ENSMUSG00000013822	Elof1	9	22112989	22117148	449.324	0.0638894	0.0694726	0.919635	0.357764	0.999966
ENSMUSG00000013846	St3gal1	15	67102875	67113992	1252.97	-0.0358923	0.0526093	-0.682242	0.495086	0.999966
ENSMUSG00000013858	Tmem259	10	79974948	79984330	1169.27	0.0120652	0.0474402	0.254325	0.799244	0.999966
ENSMUSG00000013878	Rnf170	8	26119368	26151790	435.713	-0.00912962	0.0615725	-0.148274	0.882126	0.999966
ENSMUSG00000013921	Clip3	7	30291728	30308367	1019.84	0.111129	0.211778	0.524741	0.599763	0.999966
ENSMUSG00000013928	Thap8	7	30280094	30290237	1.94949	1.0343	0.942705	1.09716	0.272571	0.999966
ENSMUSG00000013936	Myl2	5	122100951	122113472	53839.1	0.0620444	0.0834231	0.743732	0.457039	0.999966
ENSMUSG00000013973	Dedd	1	171329145	171342331	578.102	-0.0206575	0.0525998	-0.392731	0.694518	0.999966
ENSMUSG00000013997	Nit1	1	171338008	171345646	450.872	-0.0575809	0.0755098	-0.762561	0.445725	0.999966
ENSMUSG00000071669	Snx29	16	11322908	11755472	129.45	-0.122694	0.121349	-1.01108	0.311976	0.999966
ENSMUSG00000014077	Chp1	2	119547697	119587027	1458.51	0.0357775	0.0459693	0.77829	0.436398	0.999966
ENSMUSG00000014158	Trpv4	5	114622152	114658421	20.2152	-0.0618036	0.301429	-0.205035	0.837545	0.999966
ENSMUSG00000014164	Klhl3	13	58004221	58113592	143.6	-0.027736	0.109232	-0.253918	0.799559	0.999966
ENSMUSG00000014177	Tvp23b	11	62879455	62916780	541.125	-0.000914969	0.0725096	-0.0126186	0.989932	0.999966
ENSMUSG00000014195	Dnajc7	11	100582818	100620168	2407.62	0.0782646	0.0407577	1.92024	0.0548276	0.999966
ENSMUSG00000014198	Zfp385c	11	100627543	100692455	5.0759	1.02956	0.578452	1.77986	0.0750989	0.999966
ENSMUSG00000014226	Cacybp	1	160202367	160212875	1814.84	0.114662	0.0661198	1.73415	0.0828914	0.999966
ENSMUSG00000014243	Zswim7	11	62267224	62281375	53.482	0.0653275	0.180111	0.362707	0.716824	0.999966
ENSMUSG00000014245	Pigl	11	62458460	62514417	169.722	0.0272786	0.109393	0.249362	0.803081	0.999966
ENSMUSG00000014294	Ndufa2	18	36742332	36744557	696.041	0.132373	0.143537	0.922223	0.356413	0.999966
ENSMUSG00000065979	Cpped1	16	11803721	11909445	1043.33	0.0373034	0.0806048	0.462794	0.643512	0.999966
ENSMUSG00000014329	Bicc1	10	70922832	71159700	2286.84	0.0463157	0.0661665	0.699987	0.483935	0.999966
ENSMUSG00000014349	Ube2z	11	96047432	96065388	2229.74	-0.0208777	0.0781705	-0.267079	0.789409	0.999966
ENSMUSG00000014353	Tmem87b	2	128818118	128854261	761.294	0.020304	0.0587315	0.345709	0.729561	0.999966
ENSMUSG00000014355	Anapc1	2	128610104	128687391	4696.5	-0.0618289	0.0448941	-1.37722	0.168446	0.999966
ENSMUSG00000014361	Mertk	2	128698956	128802894	296.551	0.0648419	0.0805813	0.804677	0.421006	0.999966
ENSMUSG00000014402	Tsg101	7	46888949	46919969	1707.03	0.0616468	0.105432	0.58471	0.558743	0.999966
ENSMUSG00000014418	Hps5	7	46760466	46796064	501.67	-0.0260052	0.0728926	-0.35676	0.721271	0.999966
ENSMUSG00000014426	Map3k4	17	12227621	12318660	1194.69	-0.0442516	0.05227	-0.846596	0.39722	0.999966
ENSMUSG00000014444	Piezo1	8	122481698	122551329	2497.26	0.00324836	0.0710637	0.0457106	0.963541	0.999966
ENSMUSG00000014470	Rnf166	8	122466147	122476064	340.105	-0.130987	0.0788173	-1.66191	0.0965302	0.999966
ENSMUSG00000014496	Ankrd28	14	31700015	31830415	995.87	-0.0340651	0.0544958	-0.625096	0.531908	0.999966
ENSMUSG00000014498	Ankrd52	10	128377115	128408704	1934.72	0.0223568	0.0644526	0.346873	0.728687	0.999966
ENSMUSG00000014503	Pkd2l2	18	34409423	34442789	15.353	-0.389087	0.309825	-1.25583	0.209178	0.999966
ENSMUSG00000014504	Srp19	18	34330847	34336599	681.71	0.0732703	0.0572096	1.28073	0.200287	0.999966
ENSMUSG00000014547	Wdfy2	14	62837690	62956886	167.548	-0.0490188	0.0898246	-0.545716	0.585261	0.999966
ENSMUSG00000014550	Rbsn	6	92186712	92214925	828.74	0.0202327	0.0534121	0.378804	0.704833	0.999966
ENSMUSG00000014551	Mrps25	6	92169525	92184033	474.118	0.114596	0.0692533	1.65473	0.0979786	0.999966
ENSMUSG00000014554	Dguok	6	83480217	83506969	242.219	-0.133245	0.0745163	-1.78813	0.0737554	0.999966
ENSMUSG00000014592	Camta1	4	150917322	151861876	2293.69	0.07363	0.0863008	0.853178	0.39356	0.999966
ENSMUSG00000014599	Csf1	3	107741048	107760469	466.864	0.143552	0.10805	1.32857	0.183989	0.999966
ENSMUSG00000014601	Strip1	3	107612532	107631694	1076.8	0.00302498	0.0366624	0.0825089	0.934242	0.999966
ENSMUSG00000014602	Kif1a	1	93015464	93101951	567.553	-0.107604	0.110831	-0.970882	0.331607	0.999966
ENSMUSG00000014603	Alx3	3	107595031	107605776	9.62466	0.0675493	0.540051	0.125079	0.900461	0.999966
ENSMUSG00000014606	Slc25a11	11	70644196	70647479	2032.22	-0.0157936	0.0823931	-0.191687	0.847988	0.999966
ENSMUSG00000014633	Cmc2	8	116888685	116921455	381.181	0.162336	0.0800781	2.02722	0.0426404	0.999966
ENSMUSG00000014668	Chfr	5	110135842	110171972	671.333	-0.0349723	0.0524419	-0.666878	0.50485	0.999966
ENSMUSG00000014704	Hoxa2	6	52162417	52164831	58.4984	-0.495412	0.5264	-0.941132	0.346637	0.999966
ENSMUSG00000014725	Adam28	14	68606027	68655842	13.1509	-1.07908	0.812265	-1.32848	0.184019	0.999966
ENSMUSG00000014748	Tex261	6	83768885	83775813	1116.43	-0.0908885	0.0429435	-2.11647	0.0343048	0.999966
ENSMUSG00000014763	Fam120b	17	15396246	15433580	544.278	-0.0457087	0.0735622	-0.621361	0.534362	0.999966
ENSMUSG00000014767	Tbp	17	15499888	15528379	437.035	0.0990153	0.123627	0.800919	0.423179	0.999966
ENSMUSG00000014769	Psmb1	17	15475721	15498276	1940.88	0.0492134	0.0540763	0.910073	0.362784	0.999966
ENSMUSG00000014771	Pdcd2	17	15519208	15527301	170.59	-0.0209744	0.0947264	-0.22142	0.824765	0.999966
ENSMUSG00000014773	Dll1	17	15367354	15376872	205.843	-0.0172483	0.120266	-0.143417	0.88596	0.999966
ENSMUSG00000014776	Nol3	8	105276140	105281939	43.2482	-0.129617	0.214928	-0.603072	0.546461	0.999966
ENSMUSG00000014778	Fhod1	8	105329163	105347953	433.737	-0.148058	0.121148	-1.22213	0.221659	0.999966
ENSMUSG00000014782	Plekhg4	8	105373274	105382862	9.14753	-0.451201	0.382493	-1.17963	0.238147	0.999966
ENSMUSG00000014786	Slc9a5	8	105348843	105369881	178.043	-0.249177	0.149145	-1.6707	0.0947803	0.999966
ENSMUSG00000014791	Elmo3	8	105305601	105310760	47.6424	-0.171919	0.179798	-0.956178	0.338983	0.999966
ENSMUSG00000014813	Stc1	14	69029289	69041401	375.574	-0.0172501	0.142801	-0.120798	0.903851	0.999966
ENSMUSG00000014837	4931428F04Rik	8	105280409	105289864	233.497	-0.00177029	0.0956163	-0.0185145	0.985228	0.999966
ENSMUSG00000014846	Tppp3	8	105467493	105471526	80.346	0.0217364	0.156175	0.13918	0.889308	0.999966
ENSMUSG00000014850	Msh3	13	92211872	92355003	516.909	-0.00882763	0.0560941	-0.157372	0.874952	0.999966
ENSMUSG00000014856	Tmem208	8	105326354	105335219	238.23	0.09337	0.102268	0.912994	0.361246	0.999966
ENSMUSG00000014859	E2f4	8	105297663	105305370	689.061	-0.0213515	0.0882938	-0.241823	0.808917	0.999966
ENSMUSG00000014867	Surf4	2	26920040	26933928	4695.5	0.019833	0.0418879	0.473477	0.635873	0.999966
ENSMUSG00000014873	Surf2	2	26916367	26920183	280.956	-0.0643772	0.0733148	-0.878093	0.379893	0.999966
ENSMUSG00000014905	Dnajb9	12	44205897	44210068	600.516	0.0979622	0.107596	0.910461	0.362579	0.999966
ENSMUSG00000014907	Naf1	8	66860217	66890564	455.63	0.0737978	0.0808557	0.91271	0.361395	0.999966
ENSMUSG00000014932	Yes1	5	32611171	32687057	1156.96	0.050602	0.0422947	1.19642	0.231534	0.999966
ENSMUSG00000014956	Ppp1cb	5	32458843	32517433	10124.9	0.0605674	0.0388709	1.55817	0.119194	0.999966
ENSMUSG00000014959	Gorasp2	2	70661576	70712636	2207.69	0.04852	0.0832492	0.582829	0.560009	0.999966
ENSMUSG00000014980	Tsen15	1	152370735	152386688	385.909	-0.0348122	0.0623913	-0.557966	0.576867	0.999966
ENSMUSG00000015002	Efr3a	15	65787034	65873816	1840.64	0.0576895	0.0364691	1.58187	0.113679	0.999966
ENSMUSG00000015013	Trappc2l	8	122611640	122616660	254.277	0.0234503	0.102214	0.229423	0.81854	0.999966
ENSMUSG00000015016	Acsf3	8	122775486	122817880	264.949	-0.00218546	0.143571	-0.0152222	0.987855	0.999966
ENSMUSG00000015023	Ddx19a	8	110974996	110997800	1515.54	0.0583162	0.0475473	1.22649	0.220015	0.999966
ENSMUSG00000015027	Galns	8	122578242	122611463	266.523	-0.0792513	0.0825657	-0.959857	0.337127	0.999966
ENSMUSG00000015053	Gata2	6	88193891	88207032	290.966	0.0604111	0.071651	0.84313	0.399156	0.999966
ENSMUSG00000015083	C8g	2	25498651	25501719	9.29506	0.203871	0.387725	0.525812	0.599019	0.999966
ENSMUSG00000015085	Entpd2	2	25395874	25401321	5.54622	-0.205916	0.577889	-0.356325	0.721597	0.999966
ENSMUSG00000015087	Rabl6	2	25583018	25608521	1247.53	-0.00199451	0.0452046	-0.0441218	0.964807	0.999966
ENSMUSG00000015090	Ptgds	2	25466709	25470046	35.1814	-0.256298	0.255125	-1.0046	0.31509	0.999966
ENSMUSG00000015092	Edf1	2	25557847	25562082	962.332	0.0373716	0.0594862	0.62824	0.529847	0.999966
ENSMUSG00000015093	Clic3	2	25456838	25458776	2.059	-0.463177	0.880646	-0.525951	0.598922	0.999966
ENSMUSG00000015094	Npdc1	2	25399351	25409494	238.359	0.0783175	0.100567	0.77876	0.436121	0.999966
ENSMUSG00000015095	Fbxw5	2	25500750	25505471	809.02	-0.0500888	0.0595958	-0.840475	0.400642	0.999966
ENSMUSG00000015112	Slc25a13	6	6041218	6217173	1539.34	0.0198759	0.0831422	0.239058	0.81106	0.999966
ENSMUSG00000015120	Ube2i	17	25261916	25274622	3008.98	-0.00472986	0.0479801	-0.0985797	0.921472	0.999966
ENSMUSG00000015126	Tsr3	17	25240170	25242798	172.047	0.0330934	0.0991246	0.333856	0.738488	0.999966
ENSMUSG00000015127	Unkl	17	25188397	25234443	297.406	-0.0272105	0.0883542	-0.307971	0.758104	0.999966
ENSMUSG00000015134	Aldh1a3	7	66390890	66427517	23.6291	-0.298177	0.40385	-0.738337	0.46031	0.999966
ENSMUSG00000015143	Actn1	12	80167542	80260371	4487.57	0.024925	0.055363	0.45021	0.652559	0.999966
ENSMUSG00000015149	Sirt2	7	28766735	28788661	778.964	-0.030154	0.0811597	-0.371539	0.710236	0.999966
ENSMUSG00000015165	Hnrnpl	7	28808541	28822266	7270.18	-0.0232916	0.0528893	-0.440385	0.659658	0.999966
ENSMUSG00000015176	Nolc1	19	46075863	46085528	1217.52	0.0435615	0.0806609	0.540058	0.589157	0.999966
ENSMUSG00000015189	Casd1	6	4600839	4643355	1695	0.0274618	0.0367488	0.747285	0.454892	0.999966
ENSMUSG00000015202	Cnksr3	10	7119063	7212237	302.06	-0.0901122	0.0705664	-1.27699	0.201607	0.999966
ENSMUSG00000015214	Mtmr1	X	71364760	71419196	524.887	-0.010095	0.0550909	-0.183243	0.854607	0.999966
ENSMUSG00000015217	Hmgb3	X	71555918	71560676	2188.6	0.00121858	0.0464742	0.0262205	0.979081	0.999966
ENSMUSG00000015222	Map2	1	66175273	66442583	289.789	0.00228683	0.193953	0.0117906	0.990593	0.999966
ENSMUSG00000015224	Cyp2j9	4	96568429	96591578	20.6295	0.0422719	0.306452	0.13794	0.890288	0.999966
ENSMUSG00000015243	Abca1	4	53030787	53159895	1019.76	-0.170292	0.12717	-1.33909	0.18054	0.999966
ENSMUSG00000015247	Nipsnap3b	4	53011880	53022060	550.775	-0.0626403	0.0712637	-0.878994	0.379404	0.999966
ENSMUSG00000015289	Lage3	X	74351276	74353618	371.112	-0.00543274	0.0769612	-0.0705906	0.943724	0.999966
[truncated: 46,796 more rows]
