# Supplementary material for: Increased dosage of DYRK1A leads to congenital heart defects in a mouse model of Down syndrome
Source: Sci Transl Med. Author manuscript; Available in PMC 2024 Feb 16. (PMC7615651; doi:10.1126/scitranslmed.add6883)
Supplement: Table S8 [file EMS193971-supplement-Table_S8.xlsx]

## Sheet: Readme
TMT label for Phosphoproteomics and Proteomics Dp1Tyb/Dyrk1a+/+/- vs Dp1Tyb
Samples
5 Dp1Tyb/Dyrk1a +/+/- E13.5 embryonics hearts
5 Dp1Tyb E13.5 embryonic hearts
Phosphoproteomics
Columns	Meaning
Protein names	Protein names
Gene names	Gene names
Amino acid	phosphorylated amino acid
Position	phosphorylation position
1 126 Dp1Tyb	Dp1Tyb sample number 1 labelled with TMT label 126
2 127N Dp1Tyb	Dp1Tyb sample number 2 labelled with TMT label 127N
3 127C Dp1Tyb	Dp1Tyb sample number 3 labelled with TMT label 127C
4 128N Dp1Tyb	Dp1Tyb sample number4 labelled with TMT label 128N
5 128C Dp1Tyb	Dp1Tyb sample number 5 labelled with TMT label 128C
6 129N Dp1Tyb/Dyrk1A+/-	Dp1Tyb/Dyrk1a+/+/- sample number 6 labelled with TMT label 129N
7 129C Dp1Tyb/Dyrk1A+/-	Dp1Tyb/Dyrk1a+/+/- sample number 7 labelled with TMT label 129C
8 130N Dp1Tyb/Dyrk1A+/-	Dp1Tyb/Dyrk1a+/+/- sample number 8 labelled with TMT label 130N
9 130C Dp1Tyb/Dyrk1A+/-	Dp1Tyb/Dyrk1a+/+/- sample number 9 labelled with TMT label 130C
10 131 Dp1Tyb/Dyrk1A+/-	Dp1Tyb/Dyrk1a+/+/- sample number 10 labelled with TMT label 131
log2(FC)	log2(fold change between geometric means)
-log10 (p-value)	FDR adjusted p-value from Welch t-test
Proteomics
Columns	Meaning
Protein IDs
Protein names
Gene names
126 Dp1Tyb	Dp1Tyb sample number 1 labelled with TMT label 126
127N Dp1Tyb	Dp1Tyb sample number 2 labelled with TMT label 127N
127C Dp1Tyb	Dp1Tyb sample number 3 labelled with TMT label 127C
128N Dp1Tyb	Dp1Tyb sample number4 labelled with TMT label 128N
128C Dp1Tyb	Dp1Tyb sample number 5 labelled with TMT label 128C
129N Dp1Tyb/Dyrk1A+/-	Dp1Tyb/Dyrk1a+/+/- sample number 6 labelled with TMT label 129N
129C Dp1Tyb/Dyrk1A+/-	Dp1Tyb/Dyrk1a+/+/- sample number 7 labelled with TMT label 129C
130N Dp1Tyb/Dyrk1A+/-	Dp1Tyb/Dyrk1a+/+/- sample number 8 labelled with TMT label 130N
130C Dp1Tyb/Dyrk1A+/-	Dp1Tyb/Dyrk1a+/+/- sample number 9 labelled with TMT label 130C
131 Dp1Tyb/Dyrk1A+/-	Dp1Tyb/Dyrk1a+/+/- sample number 10 labelled with TMT label 131
log2(FC)	log2(fold change between geometric means)
-log10 (p-value)	FDR adjusted p-value from Welch t-test
Protein abundances in each sample are log2 transformed and median normalized
	Significantly upregulated protein (p-value <0.05)
	Significantly downregulated protein (p-value <0.05)

## Sheet: Phosphoproteomics
Protein names	Gene names	Amino acid	Position	1 126 Dp1Tyb	2 127N Dp1Tyb	3 127C Dp1Tyb	4 128N Dp1Tyb	5 128C Dp1Tyb	6 129N Dp1Tyb/Dyrk1A+/-	7 129C Dp1Tyb/Dyrk1A+/-	8 130N Dp1Tyb/Dyrk1A+/-	9 130C Dp1Tyb/Dyrk1A+/-	10 131 Dp1Tyb/Dyrk1A+/-	log2(FC)	-log10 (p-value)
Spectrin beta chain, non-erythrocytic 1	Sptbn1	S	2160	1.24263	1.0543	1.19089	1.0615	1.073	0.360065	0.461412	0.505095	0.380825	0.489445	0.685096	3.83816
	Rnf113a2	S	84	2.07314	2.03964	2.11822	2.17867	2.21151	2.76981	2.71053	2.69853	2.69511	2.60152	-0.570866	3.778
	Rnf113a2	S	85	2.07314	2.03964	2.11822	2.17867	2.21151	2.76981	2.71053	2.69853	2.69511	2.60152	-0.570866	3.778
Spectrin beta chain, non-erythrocytic 1	Sptbn1	T	2158	1.43682	1.52492	1.59596	1.49188	1.2677	0.658476	0.582262	0.646048	0.666368	0.764622	0.799901	3.66563
HIRA-interacting protein 3	Hirip3	S	575	1.43891	1.23001	1.31756	1.26173	1.3315	1.94532	1.82274	1.85228	1.91098	1.81898	-0.554119	3.65215
U2 snRNP-associated SURP motif-containing protein	U2surp	S	67	3.65901	3.44791	3.68371	3.58511	3.5933	3.09554	3.03453	3.05091	3.01949	3.04817	0.544082	3.64935
Dual specificity tyrosine-phosphorylation-regulated kinase 1A;Dual specificity tyrosine-phosphorylation-regulated kinase 1B	Dyrk1a;Dyrk1c;Dyrk1b	Y	312	3.16033	3.07536	3.09077	3.16697	3.12407	2.75118	2.82433	2.8146	2.73056	2.84562	0.330237	3.48592
Liprin-beta-1	Ppfibp1	T	194	0.597807	0.480976	0.488619	0.519258	0.544199	0.226381	0.300156	0.240877	0.250305	0.294252	0.263778	3.28807
Heterogeneous nuclear ribonucleoprotein A0	Hnrnpa0	S	84	1.48597	1.46926	1.571	1.5991	1.58433	0.818377	1.10661	0.974827	1.05557	0.94397	0.562061	3.24588
Probable RNA polymerase II nuclear localization protein SLC7A6OS	Slc7a6os	S	299	1.75252	1.71975	1.77641	1.86733	1.76161	2.28789	2.24718	2.17648	2.20926	2.08042	-0.424725	3.22563
RAD51-associated protein 1	Rad51ap1	S	19	-0.0121059	-0.105671	-0.00328636	0.0630283	0.0488796	0.3099	0.301115	0.366529	0.33996	0.2857	-0.322472	3.20821
Eukaryotic translation initiation factor 2A;Eukaryotic translation initiation factor 2A, N-terminally processed	Eif2a	T	508	-0.787027	-0.842619	-0.947155	-0.863691	-0.886087	-1.2465	-1.18084	-1.29997	-1.23753	-1.13851	0.355354	3.12419
Probable RNA polymerase II nuclear localization protein SLC7A6OS	Slc7a6os	S	305	1.63171	1.59281	1.69055	1.73467	1.66064	2.17827	2.08497	2.03764	2.09778	1.94792	-0.40724	3.08356
Dual specificity tyrosine-phosphorylation-regulated kinase 1A	Dyrk1a	S	520	-1.29879	-1.1433	-1.21438	-1.40363	-1.4806	-2.00898	-2.01288	-1.91772	-2.03093	-1.81731	0.649426	3.0491
Protein FAM117B	Fam117b	S	268	1.79123	2.16596	2.07773	1.93129	2.05222	1.37122	1.46933	1.27966	1.35066	1.26958	0.655599	3.03901
Protein IWS1 homolog	Iws1	T	672	-0.568211	-0.590166	-0.534163	-0.78301	-0.633722	0.00560379	-0.160225	-0.0316257	0.182894	-0.030138	-0.615156	3.02957
Filamin A-interacting protein 1-like	Filip1l	S	722	1.4956	1.49782	1.31057	1.37492	1.50343	0.89052	1.01799	1.04137	1.06689	1.01686	0.42974	2.99806
Methyl-CpG-binding domain protein 3	Mbd3	S	53	1.18564	1.14424	1.11369	1.17245	1.25992	1.42241	1.47516	1.41731	1.49402	1.55201	-0.296996	2.97973
Protein IWS1 homolog	Iws1	S	345	3.67385	3.73678	3.7993	3.75917	3.75221	3.50821	3.5271	3.51427	3.44326	3.39367	0.266964	2.91566
RNA-binding protein 33	Rbm33	T	959	-1.63927	-1.66263	-1.65135	-1.52781	-1.71289	-1.2796	-1.33123	-1.34456	-1.32684	-1.17789	-0.346764	2.88595
Chromobox protein homolog 5	Cbx5	S	85	-0.364727	-0.512993	-0.496735	-0.408407	-0.270857	0.233826	0.135941	0.118126	0.0775318	-0.0528221	-0.513264	2.87242
Zinc finger CCCH domain-containing protein 18	Zc3h18	S	552	-1.31823	-1.41249	-1.38679	-1.38897	-1.39227	-1.12244	-1.21911	-1.21602	-1.1975	-1.19752	-0.189234	2.8666
Zinc finger CCCH domain-containing protein 18	Zc3h18	S	554	-1.31823	-1.41249	-1.38679	-1.38897	-1.39227	-1.12244	-1.21911	-1.21602	-1.1975	-1.19752	-0.189234	2.8666
Hematological and neurological expressed 1-like protein	Hn1l	S	69	1.43416	1.35158	1.34072	1.27048	1.37085	1.10651	1.12005	1.01474	1.12214	1.0395	0.272971	2.85849
Protein Noxp20	Fam114a1	S	262	0.26236	0.545343	0.279593	0.542307	0.439669	-0.396164	-0.16062	-0.305883	-0.0871105	-0.213341	0.646478	2.85527
Filamin A-interacting protein 1-like	Filip1l	S	551	2.11556	2.16692	2.07468	2.07803	2.14164	1.86128	1.94399	1.83412	1.77822	1.78152	0.275539	2.83712
Vimentin	Vim	S	438	-0.52158	-0.674515	-0.676435	-0.462252	-0.56159	-1.22451	-1.09504	-1.30288	-1.23908	-0.951454	0.58332	2.81818
Protein FAM117B	Fam117b	S	190	-0.242233	0.02001	-0.0867634	-0.17362	-0.167131	-0.465416	-0.530331	-0.557533	-0.616861	-0.48418	0.400917	2.80607
40S ribosomal protein S3a	Rps3a1;Rps3a	S	237	0.624666	0.524736	0.466047	0.455454	0.435337	0.191456	0.157764	0.120468	0.263199	0.127243	0.329222	2.80486
Stathmin	Stmn1	S	16	2.11635	2.29467	2.17693	2.31278	2.23378	2.68355	2.86625	2.69971	2.60689	2.59583	-0.463543	2.80133
Stathmin	Stmn1	S	25	2.11635	2.29467	2.17693	2.31278	2.23378	2.68355	2.86625	2.69971	2.60689	2.59583	-0.463543	2.80133
Myosin phosphatase Rho-interacting protein	Mprip	T	526	1.80886	1.82398	1.85996	1.89439	1.96306	2.16891	2.17589	2.05176	2.1413	2.15914	-0.269349	2.78166
Thyroid hormone receptor-associated protein 3	Thrap3	T	870	4.34489	4.31171	4.35452	4.32735	4.33537	4.18977	4.2205	4.18147	4.15982	4.0969	0.165078	2.77958
Protein FAM117B	Fam117b	S	120	0.254652	0.572134	0.580564	0.209579	0.605278	-0.219255	-0.376469	-0.406796	-0.19656	-0.491512	0.78256	2.77937
Ubiquitin fusion degradation protein 1 homolog	Ufd1l	S	247	-0.445341	-0.474741	-0.543402	-0.606411	-0.487432	-0.293844	-0.218008	-0.267569	-0.294817	-0.211758	-0.254266	2.77861
Bcl2-associated agonist of cell death	Bad	S	128	1.07588	0.941895	0.889696	0.815754	0.970547	0.454351	0.36787	0.521133	0.626053	0.434584	0.457956	2.75982
Vacuolar protein sorting-associated protein 26B	Vps26b	S	304	0.721729	0.735168	0.742376	0.590643	0.642017	0.335949	0.272593	0.255331	0.469606	0.275476	0.364596	2.74347
PIN2/TERF1-interacting telomerase inhibitor 1	Pinx1	S	233	1.54045	1.57508	1.44963	1.43014	1.52563	1.33191	1.25617	1.25977	1.26992	1.25185	0.230262	2.73823
E2/E3 hybrid ubiquitin-protein ligase UBE2O	Ube2o	S	394	0.459801	0.430588	0.36414	0.415621	0.465483	0.248737	0.258884	0.301567	0.206177	0.258739	0.172305	2.71824
DNA helicase;DNA replication licensing factor MCM2	Mcm2	S	140	4.6562	4.64696	4.68339	4.67597	4.65462	4.86268	4.96592	4.87492	4.81515	4.81663	-0.203633	2.70247
RNA binding motif protein, X-linked-like-1;RNA-binding motif protein, X chromosome;RNA-binding motif protein, X chromosome, N-terminally processed	Rbmxl1;Rbmx	S	325	-1.31161	-1.32075	-1.16415	-1.26096	-1.12233	-0.931639	-0.916395	-0.799223	-0.952814	-0.891041	-0.337737	2.67099
Microfibrillar-associated protein 1	Mfap1	S	53	-1.599	-1.52627	-1.39847	-1.39301	-1.33434	-1.85862	-2.25981	-2.1441	-1.95419	-2.03791	0.600708	2.6656
Serine/arginine repetitive matrix protein 2	Srrm2	S	2073	3.39569	3.45087	3.44366	3.41609	3.41885	3.51075	3.49539	3.51655	3.49586	3.48988	-0.0766529	2.62207
Stathmin	Stmn1	S	16	3.54325	3.66378	3.61691	3.74029	3.65313	3.87709	3.99636	3.93531	3.95765	3.85394	-0.280596	2.60782
Vimentin	Vim	T	436	-2.43145	-2.87218	-2.60201	-2.5881	-2.6769	-3.24785	-3.05708	-3.31463	-3.24814	-3.1588	0.571173	2.60432
Synaptojanin-1	Synj1	T	1203	-1.34138	-1.34354	-0.992662	-1.13462	-1.12601	-0.663433	-0.520468	-0.693953	-0.76438	-0.634521	-0.532292	2.59834
Spectrin beta chain, non-erythrocytic 1	Sptbn1	S	2163	2.68581	2.63898	2.72515	2.58427	2.44864	2.06934	2.28743	2.26367	2.1297	2.20715	0.425112	2.59601
Target of rapamycin complex 2 subunit MAPKAP1	Mapkap1	T	509	1.65339	1.58461	1.59857	1.56128	1.55585	1.48834	1.44156	1.39468	1.41911	1.41696	0.158609	2.59153
Inositol hexakisphosphate kinase 1	Ip6k1	S	127	-0.0700588	-0.206266	-0.0108891	-0.179615	-0.089613	-0.333794	-0.418488	-0.433424	-0.484879	-0.533548	0.329538	2.5863
Heterogeneous nuclear ribonucleoprotein U	Gm28062;Hnrnpu	S	26	3.7617	3.96938	4.01657	3.96312	3.71218	3.39442	3.28337	3.42658	3.51445	3.27034	0.506758	2.56728
AN1-type zinc finger protein 3	Zfand3	S	124	-1.2829	-1.64869	-1.23292	-1.40869	-1.54478	-0.929836	-0.91361	-0.904667	-0.867924	-0.902767	-0.519833	2.56556
AN1-type zinc finger protein 3	Zfand3	S	129	-1.2829	-1.64869	-1.23292	-1.40869	-1.54478	-0.929836	-0.91361	-0.904667	-0.867924	-0.902767	-0.519833	2.56556
Probable ATP-dependent RNA helicase DDX5	Ddx5	S	10	0.677059	0.606482	0.674988	0.51511	0.562649	1.04238	0.804188	0.968893	0.92313	0.939268	-0.328315	2.55724
Alpha-parvin	Parva	T	16	1.41768	1.11325	1.32054	1.12218	1.20053	0.828119	0.777657	0.876469	0.848404	0.837282	0.40125	2.5557
B-cell CLL/lymphoma 9 protein	Bcl9	S	686	2.13421	2.20634	2.17076	2.10761	2.2353	2.37118	2.50098	2.38756	2.47052	2.35116	-0.245435	2.55462
Vacuolar protein sorting-associated protein 26B	Vps26b	S	311	-1.61592	-1.38036	-1.35646	-1.68824	-1.59215	-2.21209	-2.4603	-2.21406	-2.08966	-1.99747	0.668093	2.54446
HIRA-interacting protein 3	Hirip3	S	80	2.0747	2.1141	2.1654	2.10699	2.15775	2.35649	2.39456	2.38257	2.36625	2.23026	-0.222236	2.54245
Protein FAM117B	Fam117b	S	88	-1.21745	-0.778841	-0.851658	-1.13999	-0.960047	-1.69441	-1.48842	-1.55023	-1.54106	-1.63885	0.592998	2.54055
Protein PRRC2C	Prrc2c	S	2630	1.70243	1.97873	1.7124	1.68383	1.65851	1.41596	1.11105	1.09813	1.06044	1.22833	0.5644	2.53041
DNA helicase;DNA replication licensing factor MCM2	Mcm2	S	139	4.55692	4.53834	4.58938	4.58847	4.56373	4.76995	4.8801	4.7823	4.71989	4.70878	-0.204837	2.51752
Protein Noxp20	Fam114a1	S	264	-0.563292	-0.0426998	-0.363449	-0.251268	-0.276712	-1.20233	-0.906395	-1.16257	-0.862831	-0.906549	0.70865	2.51216
Signal recognition particle subunit SRP72	Srp72	T	150	2.07415	2.17512	2.24085	2.11215	2.12682	2.34777	2.31155	2.39845	2.44286	2.38556	-0.23142	2.50263
Nucleolin	Ncl	T	99	0.864285	0.867571	0.881981	0.852604	0.704954	1.15898	1.18483	1.05033	1.1521	1.03799	-0.282567	2.50105
Phosducin-like protein	Pdcl	S	25	2.4713	2.22845	2.38308	2.31555	2.32914	1.99763	2.08761	2.01414	2.12443	2.02054	0.296634	2.49598
Nexilin	Nexn	S	435	-2.96826	-2.71373	-2.78081	-2.68268	-2.8341	-3.3043	-3.22838	-3.25236	-3.45922	-3.11192	0.475321	2.48098
Protein PRRC2A	Prrc2a	Y	1087	-0.491884	-0.542767	-0.531157	-0.596354	-0.507362	-0.640802	-0.680353	-0.728302	-0.656839	-0.70599	0.148553	2.46142
	Ahnak	S	211	1.97151	1.79782	1.98345	1.88092	1.88417	1.56245	1.69845	1.68408	1.54496	1.59375	0.286835	2.46135
Protein phosphatase 1 regulatory subunit 11	Ppp1r11	S	82	0.715326	0.685854	0.698153	0.914562	0.909225	0.349628	0.512333	0.398813	0.284418	0.270905	0.421405	2.45917
Signal recognition particle subunit SRP72	Srp72	S	151	2.54698	2.58743	2.64848	2.551	2.52397	2.75374	2.69683	2.80517	2.83043	2.75392	-0.196447	2.45815
Pumilio homolog 2	Pum2	S	587	1.34141	1.32774	1.45546	1.24314	1.24411	1.11488	0.973709	1.03514	0.971458	0.914108	0.320514	2.4579
40S ribosomal protein S6	Rps6	S	235	-1.51489	-1.19105	-1.27384	-1.49923	-1.20844	-0.389446	-0.623549	-0.458454	-0.856068	-0.797201	-0.712547	2.45752
Chloride channel protein;H(+)/Cl(-) exchange transporter 7	Clcn7	S	9	-1.36308	-0.988997	-0.991339	-1.26007	-1.23223	-1.80916	-1.95956	-1.66157	-1.60537	-1.86865	0.613719	2.44943
Ubiquitin-conjugating enzyme E2 H	Ube2h	S	2	-1.76617	-1.80501	-1.69253	-1.90361	-1.82421	-1.07258	-1.19348	-1.47605	-0.874041	-1.1918	-0.636714	2.44627
Ubiquitin-conjugating enzyme E2 H	Ube2h	S	3	-1.76617	-1.80501	-1.69253	-1.90361	-1.82421	-1.07258	-1.19348	-1.47605	-0.874041	-1.1918	-0.636714	2.44627
G-protein-signaling modulator 1	Gpsm1	S	313	1.39012	1.38559	1.44532	1.37376	1.47731	1.23042	1.28394	1.30033	1.2784	1.27351	0.141099	2.43769
Signal-induced proliferation-associated 1-like protein 1	Sipa1l1	S	1234	0.409582	0.398157	0.283012	0.410364	0.333204	0.225288	0.192867	0.111549	0.0916443	0.128275	0.216939	2.4239
WD repeat and FYVE domain-containing protein 3	Wdfy3	T	2760	1.15034	0.868887	1.17102	1.09624	1.19133	1.60616	1.46621	1.4746	1.57613	1.42331	-0.413716	2.42388
Epsin-1	Epn1	S	419	0.705667	0.626839	0.714329	0.483942	0.837914	0.180653	0.206959	0.315327	0.3638	0.273905	0.40561	2.41743
Death domain-associated protein 6	Daxx	T	16	0.824963	0.834993	0.847748	0.751034	0.84412	0.973539	0.999527	0.981571	1.04565	0.91927	-0.163339	2.41733
Brain-specific angiogenesis inhibitor 1-associated protein 2-like protein 1	Baiap2l1	S	421	-0.709335	-0.846855	-0.717125	-0.835505	-0.732698	-1.05815	-0.916285	-1.03749	-1.03963	-1.11683	0.265374	2.40538
Histone deacetylase 2	Hdac2	S	262	0.270109	0.392918	0.304846	0.193533	0.299023	-0.208227	0.0101852	0.0409336	-0.0990982	0.0184765	0.339632	2.40486
TBC1 domain family member 4	Tbc1d4	S	761	-1.82943	-2.00165	-2.03605	-2.05568	-2.08654	-2.71072	-2.26573	-2.49152	-2.63795	-2.54772	0.528861	2.40311
Zinc finger CCHC domain-containing protein 8	Zcchc8	S	697	-0.077095	-0.352154	-0.0752449	-0.159576	-0.154171	0.300449	0.134274	0.17544	0.139061	0.185244	-0.350542	2.402
Pleckstrin homology-like domain family B member 1	Phldb1	S	265	0.1989	-0.0504627	0.0297012	-0.0177116	-0.00635719	-0.172882	-0.354549	-0.319942	-0.404316	-0.35775	0.352702	2.40127
Pleckstrin homology-like domain family B member 2	Phldb2	S	456	0.565243	0.503242	0.537172	0.431986	0.439768	0.270475	0.2913	0.334362	0.24078	0.351391	0.197821	2.39966
Zinc finger protein ZFPM2	Zfpm2	S	302	0.869562	0.882881	1.00465	0.932066	0.970755	1.18411	1.14144	1.071	1.09059	1.14573	-0.19459	2.39826
Abl interactor 1	Abi1	T	45	-0.621393	-0.778948	-0.740961	-0.654343	-0.474014	-0.266298	-0.122114	-0.335983	-0.294817	-0.311083	-0.387873	2.39659
DNA helicase;DNA replication licensing factor MCM2	Mcm2	S	27	3.83509	3.73294	3.8036	3.76877	3.68646	3.97398	4.05411	3.96948	3.93503	3.92106	-0.205359	2.38124
Ryanodine receptor 2	Ryr2	S	2807	0.241001	0.396967	0.443914	0.435047	0.410358	0.566889	0.649975	0.695335	0.69021	0.620234	-0.259071	2.37904
AN1-type zinc finger protein 2B	Zfand2b	S	173	0.320875	0.423054	0.481997	0.402884	0.406813	0.558605	0.718285	0.631756	0.601007	0.607384	-0.216283	2.37044
IQ motif and SEC7 domain-containing protein 1	Iqsec1	S	384	-0.0786991	-0.388865	-0.245329	-0.363714	-0.200598	-0.66855	-1.03631	-0.77857	-1.06177	-0.69239	0.592078	2.36528
TBC1 domain family member 5	Tbc1d5	S	384	-0.247635	-0.242983	-0.351892	-0.280273	-0.508913	-0.665901	-0.574249	-0.747494	-0.67975	-0.626978	0.332535	2.35677
RAD51-associated protein 1	Rad51ap1	S	23	-0.303305	-0.475525	-0.273035	-0.216721	-0.199814	0.0503235	0.00560188	0.103287	0.0412312	-0.0548573	-0.322797	2.35614
Microtubule-associated protein 1B;MAP1B heavy chain;MAP1 light chain LC1	Map1b	S	1403	0.957226	1.20287	1.02235	0.858582	0.72333	0.528391	0.435219	0.388941	0.514814	0.462059	0.486988	2.35089
UBX domain-containing protein 1	Ubxn1	S	200	1.12938	1.14466	1.16817	1.22731	1.18484	1.39613	1.48885	1.48334	1.34223	1.30723	-0.232683	2.34871
Spectrin beta chain, non-erythrocytic 1	Sptbn1	S	2164	3.46008	3.12443	3.3102	3.36023	3.18105	2.77437	2.89782	2.95545	2.79312	2.94972	0.413102	2.34581
	Nolc1	T	449	-1.29232	-1.28429	-1.15366	-1.19525	-1.00752	-0.777473	-0.948528	-0.806656	-0.833815	-0.8561	-0.342095	2.34168
Dedicator of cytokinesis protein 7	Dock7	S	1420	0.684202	0.621895	0.640928	0.624022	0.558208	0.478737	0.456642	0.491953	0.459875	0.534071	0.141595	2.34164
Multiple PDZ domain protein	Mpdz	S	231	1.7868	1.67605	1.79868	1.75919	1.75834	1.93799	1.93638	2.0286	1.86976	1.96617	-0.191967	2.34098
Plasminogen activator inhibitor 1 RNA-binding protein	Serbp1	S	74	0.597137	0.546059	0.415371	0.100307	0.364902	-0.414797	-0.630756	-0.331657	-0.00813675	-0.382318	0.758289	2.33267
Cytospin-B	Specc1	S	315	-1.11156	-1.00563	-1.38657	-1.55972	-1.50715	-2.02691	-2.02261	-1.90984	-1.90456	-1.92385	0.64343	2.33132
Protein phosphatase 1 regulatory subunit;Protein phosphatase 1 regulatory subunit 12B	Ppp1r12b	S	833	1.72691	1.24021	1.8088	1.72623	1.62873	0.981897	1.10475	1.06651	0.995497	1.04492	0.587462	2.32843
Transcription factor AP-1	Jun	S	63	-1.1132	-1.0341	-1.2384	-0.993862	-1.31511	-0.538403	-0.232925	-0.415672	-0.814596	-0.502495	-0.638115	2.32376
Vimentin	Vim	S	420	0.760281	0.376606	0.640049	0.724033	0.476357	-0.100986	-0.103651	0.250315	0.0438938	0.0901623	0.559518	2.32044
Pleckstrin homology-like domain family B member 2	Phldb2	S	286	1.34025	1.4033	1.3736	1.38501	1.3649	1.55772	1.54264	1.57193	1.49865	1.43902	-0.14858	2.31597
Protein capicua homolog	Cic	T	470	0.655867	0.59885	0.655277	0.75075	0.62372	0.467279	0.523842	0.496376	0.50136	0.517149	0.155692	2.31382
60S ribosomal protein L37	Rpl37	S	96	-3.41007	-3.54296	-3.39481	-3.20637	-3.58229	-3.01185	-2.8868	-3.06245	-3.07642	-3.00862	-0.418075	2.31283
	Nolc1	T	537	-1.00927	-0.993647	-0.959791	-1.05656	-1.03269	-0.700726	-0.476158	-0.748989	-0.766336	-0.75478	-0.320993	2.31252
	Nolc1	T	538	-1.00927	-0.993647	-0.959791	-1.05656	-1.03269	-0.700726	-0.476158	-0.748989	-0.766336	-0.75478	-0.320993	2.31252
Serine/arginine-rich splicing factor 1	Srsf1	S	199	1.52631	1.39053	1.57268	1.3393	1.53387	1.17832	1.08681	1.1939	1.20339	0.993807	0.341293	2.31148
Serine/arginine-rich splicing factor 1	Srsf1	S	201	1.52631	1.39053	1.57268	1.3393	1.53387	1.17832	1.08681	1.1939	1.20339	0.993807	0.341293	2.31148
	Npm1	S	252	0.363235	-0.271179	-0.0190353	0.035511	0.111958	0.728811	0.825811	0.621668	0.608721	0.587357	-0.630376	2.31095
40S ribosomal protein S27	Rps27	S	11	0.26219	0.171003	0.295393	0.111246	0.213793	0.0176296	-0.202969	-0.161003	-0.00808144	-0.0912933	0.299868	2.30104
Striated muscle-specific serine/threonine-protein kinase	Speg	S	2042	1.60678	1.55355	1.52628	1.56999	1.5339	1.42133	1.29725	1.24453	1.18579	1.37737	0.252844	2.30063
Syntenin-1	Sdcbp	S	6	-0.739567	-0.749636	-0.567837	-0.779093	-0.697544	-0.878023	-1.08398	-1.03827	-0.955681	-1.02052	0.28856	2.30027
LIM domain and actin-binding protein 1	Lima1	T	437	1.38233	1.20717	1.18808	0.772238	1.17466	0.611792	0.286802	0.40103	0.637657	0.343733	0.688694	2.29934
Epidermal growth factor receptor substrate 15-like 1	Eps15l1	S	609	-1.82741	-1.92377	-1.90505	-1.82221	-1.78902	-2.0764	-1.96654	-2.06324	-2.01917	-2.04952	0.181485	2.29921
	Ppfia1	S	1213	0.0963993	0.0891628	-0.118448	-0.0358086	-0.0171509	0.334406	0.312006	0.364752	0.220409	0.209288	-0.285341	2.29767
Cingulin-like protein 1	Cgnl1	S	415	0.00606728	-0.0999527	-0.141506	-0.132818	-0.000476837	0.279161	0.363607	0.315531	0.064537	0.298605	-0.338026	2.2865
Uncharacterized protein C7orf43 homolog	BC037034	S	495	-0.622002	-0.819201	-0.709764	-0.799805	-0.680283	-0.958185	-0.968157	-0.890099	-1.02762	-0.982697	0.23914	2.28613
Splicing factor 3B subunit 1	Sf3b1	S	129	2.86509	2.59249	2.67215	2.68616	2.79642	3.07146	3.03366	2.9258	3.04562	3.08812	-0.31047	2.28591
Splicing factor 3B subunit 1	Sf3b1	T	142	2.86509	2.59249	2.67215	2.68616	2.79642	3.07146	3.03366	2.9258	3.04562	3.08812	-0.31047	2.28591
Ras-specific guanine nucleotide-releasing factor RalGPS2	Ralgps2	S	296	1.15962	1.08154	1.00996	1.00133	0.961399	1.23316	1.28224	1.23254	1.23746	1.23508	-0.201329	2.285
Ras-specific guanine nucleotide-releasing factor RalGPS2	Ralgps2	S	308	1.15962	1.08154	1.00996	1.00133	0.961399	1.23316	1.28224	1.23254	1.23746	1.23508	-0.201329	2.285
Vimentin	Vim	S	419	1.02531	1.00687	0.465296	0.689566	0.759232	-0.452118	-0.483986	-0.0513229	0.148836	0.0849609	0.939981	2.28457
Swi5-dependent recombination DNA repair protein 1 homolog	Sfr1	S	99	1.52617	1.5544	1.614	1.62452	1.5599	1.83506	1.82808	1.81547	1.68538	1.71798	-0.200595	2.28116
Protein IWS1 homolog	Iws1	S	345	4.1014	3.95585	4.01371	3.99316	4.09332	4.19683	4.24653	4.21002	4.23938	4.15891	-0.178845	2.27157
DNA repair protein XRCC1	Xrcc1	S	227	-0.146946	-0.204823	-0.241934	-0.177155	-0.175579	-0.0590229	0.318842	0.296087	0.192953	0.19249	-0.377557	2.26713
	Rnf113a2	S	85	0.397018	0.545986	0.5368	0.5816	0.483154	0.798182	0.880199	0.766321	0.808489	0.648026	-0.271331	2.26176
	Synpo	S	1018	1.32557	1.44634	1.13226	0.955853	1.49392	0.550049	0.66436	0.673456	0.827396	0.632511	0.601234	2.26173
Mediator of RNA polymerase II transcription subunit 1	Med1	S	996	-1.38081	-1.50786	-1.33901	-1.5716	-1.4232	-1.79439	-1.82504	-1.88913	-1.62301	-1.7598	0.333779	2.25936
Glucocorticoid-induced transcript 1 protein	Glcci1	S	294	-0.198677	-0.410347	-0.0190773	-0.0837231	-0.0809307	-0.462961	-0.697399	-0.657492	-0.558617	-0.608381	0.438419	2.25929
Cysteine and glycine-rich protein 3	Csrp3	T	104	0.0638142	-0.204943	-0.0796318	-0.131365	-0.294668	-0.40181	-0.669508	-0.502361	-0.557003	-0.666981	0.430174	2.25899
Dystonin	Dst	S	3060	0.789883	0.513811	0.361231	0.590643	0.321955	-0.514296	0.134756	-0.242905	-0.281961	-0.176952	0.731776	2.25863
26S proteasome non-ATPase regulatory subunit 3	Psmd3	S	6	1.86038	1.75912	1.92718	1.8981	2.18578	1.6314	1.40805	1.42491	1.50171	1.39646	0.453608	2.25812
Smoothelin-like protein 2	Smtnl2	S	4	0.198637	0.175817	0.196869	0.152666	0.173784	0.303516	0.316044	0.216841	0.29661	0.30232	-0.107512	2.25743
NF-kappa-B-activating protein	Nkap	S	5	-2.64132	-2.69543	-2.52208	-2.46063	-2.7412	-2.17029	-2.1397	-2.26939	-2.39081	-2.22367	-0.373361	2.25551
Active regulator of SIRT1	Rps19bp1	T	31	-0.133991	0.0598164	0.0758209	0.0465393	-0.0127411	0.39423	0.299244	0.229532	0.214468	0.257797	-0.271965	2.2544
Uncharacterized protein C18orf25 homolog	8030462N17Rik	S	69	-1.85021	-2.17552	-1.85983	-1.86798	-1.76782	-2.34138	-2.41609	-2.34229	-2.21837	-2.29824	0.419002	2.25168
Protein Shroom4	Shroom4	S	1011	0.682814	0.943417	0.535566	0.649597	0.70834	1.0167	1.15225	1.13565	1.04841	1.10468	-0.38759	2.24968
WASH complex subunit FAM21	Fam21	S	538	1.36477	1.33194	1.39956	1.51336	1.27918	1.70071	1.6102	1.63401	1.65651	1.54826	-0.252175	2.24425
Zinc phosphodiesterase ELAC protein 2	Elac2	S	796	1.1701	1.14083	1.13053	1.12108	1.16688	1.25716	1.35479	1.32147	1.22569	1.25901	-0.137741	2.24174
WD repeat domain phosphoinositide-interacting protein 2	Wipi2	S	395	2.85182	2.93156	3.01654	2.80632	2.99998	3.26424	3.23356	3.12908	3.18107	3.12618	-0.26558	2.24055
Glycogen synthase kinase-3 beta;Glycogen synthase kinase-3 alpha	Gsk3b;Gsk3a	Y	216	4.37245	4.20339	4.18315	4.23635	4.19917	3.94802	4.01039	3.90043	3.94393	4.09433	0.259483	2.2404
Bcl-2-associated transcription factor 1	Bclaf1	T	839	3.22676	3.17061	3.29521	3.16897	3.24661	2.98708	2.66663	2.79678	3.00037	2.86874	0.35771	2.23659
Myb/SANT-like DNA-binding domain-containing protein 2	Msantd2	S	7	0.773914	0.737049	0.767717	0.820807	0.966747	0.97987	1.23927	1.14552	1.1473	1.12133	-0.313411	2.23649
Protein IWS1 homolog	Iws1	S	343	4.13443	3.97636	4.0512	4.02752	4.12395	4.22249	4.29768	4.2555	4.27844	4.1952	-0.187172	2.22657
Nuclear factor 1;Nuclear factor 1 B-type	Nfib	S	328	-0.65332	-0.884964	-0.666836	-0.91346	-0.913059	-1.13508	-1.20869	-1.10235	-1.31043	-1.14849	0.374683	2.22469
Filamin A-interacting protein 1-like	Filip1l	T	746	-0.839344	-0.653177	-0.816319	-0.851776	-0.659128	-1.11567	-1.1001	-0.96619	-0.989895	-1.07957	0.286337	2.22421
Cleavage and polyadenylation specificity factor subunit 7	Cpsf7	T	203	1.44347	1.46896	1.56553	1.56162	1.69195	1.20801	1.21701	1.13846	1.34478	1.30321	0.304011	2.22295
7SK snRNA methylphosphate capping enzyme	Mepce	T	188	2.007	1.83115	1.8082	1.74092	1.8222	1.60718	1.47909	1.53206	1.6284	1.4332	0.305912	2.21687
7SK snRNA methylphosphate capping enzyme	Mepce	S	191	2.3249	2.10444	2.17583	2.10588	2.1688	1.95682	1.88526	1.89567	1.97654	1.78847	0.275422	2.21541
Uncharacterized protein KIAA0930 homolog	mKIAA0930;5031439G07Rik	S	383	1.93948	1.90916	1.66496	1.62789	1.68903	1.3726	1.16747	1.01518	1.37196	1.34745	0.511172	2.21147
UDP-glucose 6-dehydrogenase	Ugdh	T	407	0.244341	0.0294514	0.226974	0.135149	0.00958443	-0.378128	-0.0698986	-0.246672	-0.233786	-0.353113	0.385419	2.20896
40S ribosomal protein S6	Rps6	S	240	2.09077	2.28485	1.9984	2.21783	2.21116	2.86836	2.96405	2.84863	2.44638	2.58012	-0.580907	2.20776
Uncharacterized protein C17orf85 homolog	1200014J11Rik	S	350	-1.04595	-1.12918	-1.16639	-1.04623	-0.971102	-0.665197	-0.604471	-0.845659	-0.819426	-0.833691	-0.31808	2.20549
Uncharacterized protein C17orf85 homolog	1200014J11Rik	T	348	-1.04595	-1.12918	-1.16639	-1.04623	-0.971102	-0.665197	-0.604471	-0.845659	-0.819426	-0.833691	-0.31808	2.20549
Bcl2-associated agonist of cell death	Bad	S	113	1.25576	1.18576	1.30186	1.11695	1.29258	1.0873	0.873669	0.867018	0.98753	0.916817	0.284116	2.20197
Hepatoma-derived growth factor-related protein 2	Hdgfrp2	S	450	0.403238	0.729136	0.720522	0.595951	0.863667	1.39746	1.22978	1.24448	1.01597	1.09264	-0.533565	2.19893
Apoptotic chromatin condensation inducer in the nucleus	Acin1	S	436	1.56723	1.35701	1.57923	1.4456	1.58389	1.82931	1.71618	1.75768	1.79484	1.73553	-0.260117	2.19703
Protein furry homolog	Fry	S	1989	-0.0885773	-0.698914	-0.611366	-0.579855	-0.769426	-1.5816	-1.85482	-1.34148	-1.27684	-1.16958	0.895238	2.19052
Axin-1	Axin1	S	490	-0.0243149	0.0248413	0.112844	0.11404	0.155348	-0.0687294	-0.125719	-0.0845795	-0.139227	-0.141068	0.188416	2.18837
Axin-1	Axin1	S	500	-0.0243149	0.0248413	0.112844	0.11404	0.155348	-0.0687294	-0.125719	-0.0845795	-0.139227	-0.141068	0.188416	2.18837
Microtubule-actin cross-linking factor 1	Macf1	S	7243	-1.28472	-1.72712	-1.48331	-1.42839	-1.62701	-1.93338	-1.99616	-2.23912	-1.90169	-2.00986	0.505934	2.18711
Lamin-B1;Lamin-B2	Lmnb1;Lmnb2	S	396	0.0134125	0.0525856	0.0354309	-0.0948353	-0.0648613	0.240711	0.168001	0.240015	0.169504	0.110996	-0.197499	2.1859
THO complex subunit 4	Alyref	S	34	-0.90694	-0.748163	-0.877312	-0.933271	-0.709539	-0.499048	-0.588392	-0.628696	-0.58206	-0.457911	-0.283824	2.1849
Natriuretic peptides A;Atrial natriuretic factor;Auriculin-B;Auriculin-A;Atriopeptin-1;Atriopeptin-2	Nppa	S	128	0.298065	1.06362	1.17642	1.68644	1.11923	-0.0430069	-0.188086	-0.0712929	0.0103226	-0.239897	1.17515	2.17726
RNA binding motif protein, X-linked-like-1;RNA-binding motif protein, X chromosome;RNA-binding motif protein, X chromosome, N-terminally processed	Rbmxl1;Rbmx	S	349	4.05205	4.01761	3.93921	3.99666	3.94308	4.36193	4.40854	4.24434	4.13305	4.213	-0.282449	2.17667
Kinesin light chain 3	Klc3	S	498	-1.07921	-0.846611	-0.917021	-1.00191	-1.03521	-0.73641	-0.744032	-0.800995	-0.70018	-0.738234	-0.232022	2.17652
Serine/arginine repetitive matrix protein 2	Srrm2	T	2553	2.67539	2.64025	2.46727	2.48898	2.57625	2.33648	2.34659	2.23735	2.26689	2.39033	0.2541	2.17125
Oxysterol-binding protein 1	Osbp	S	142	-0.797062	-1.01851	-0.933992	-0.906784	-1.12969	-1.27866	-1.2665	-1.33716	-1.18237	-1.35179	0.326087	2.16975
IQ motif and SEC7 domain-containing protein 1	Iqsec1	S	401	1.6642	1.44008	1.77252	1.5506	1.45748	1.33809	1.04313	1.10574	1.1814	1.15653	0.412001	2.16971
PIN2/TERF1-interacting telomerase inhibitor 1	Pinx1	S	233	-0.644648	-0.796902	-0.755411	-0.823725	-0.663118	-0.341312	-0.439964	-0.529179	-0.568176	-0.407946	-0.279445	2.16844
PIN2/TERF1-interacting telomerase inhibitor 1	Pinx1	T	228	-0.644648	-0.796902	-0.755411	-0.823725	-0.663118	-0.341312	-0.439964	-0.529179	-0.568176	-0.407946	-0.279445	2.16844
Serine/threonine-protein kinase Nek1	Nek1	S	319	-0.375071	-0.34259	-0.433064	-0.399147	-0.508526	-0.63682	-0.623184	-0.610136	-0.517546	-0.687214	0.2033	2.16564
Phosducin-like protein	Pdcl	S	20	1.96449	1.64648	1.86522	1.71616	1.79418	1.43173	1.44564	1.4218	1.59733	1.3946	0.339083	2.16406
Dual specificity mitogen-activated protein kinase kinase 6;Dual specificity mitogen-activated protein kinase kinase 3	Map2k6;Map2k3	S	138	1.39046	1.27453	1.15517	1.30166	1.09778	0.691906	0.975243	0.870499	0.824581	0.966553	0.378165	2.1623
UBX domain-containing protein 7	Ubxn7	S	280	2.17444	2.34398	2.33282	2.3232	2.32751	2.55764	2.6228	2.64281	2.44205	2.49658	-0.251988	2.16081
Swi5-dependent recombination DNA repair protein 1 homolog	Sfr1	S	124	-1.63112	-1.45004	-1.4854	-1.36624	-1.74027	-1.09926	-0.61339	-0.976664	-1.11635	-0.984106	-0.576661	2.16009
Zinc finger protein ZFPM1	Zfpm1	S	286	1.32306	1.38989	1.29385	1.49407	1.3672	1.53733	1.61018	1.55682	1.54436	1.64335	-0.204793	2.15541
Zinc finger protein ZFPM1	Zfpm1	S	143	0.369993	0.416264	0.379717	0.517889	0.510174	0.561247	0.720688	0.655363	0.640156	0.649239	-0.206531	2.15188
	Ahnak	S	213	-1.47841	-1.40841	-1.45683	-1.54995	-1.48411	-1.37315	-1.22987	-1.34448	-1.2926	-1.27735	-0.172049	2.14025
Transcription factor AP-1	Jun	S	246	-1.73892	-1.64954	-1.61448	-1.49329	-1.56981	-1.25697	-1.28668	-1.26913	-1.47587	-1.19099	-0.317282	2.13929
Transcription factor AP-1	Jun	T	242	-1.73892	-1.64954	-1.61448	-1.49329	-1.56981	-1.25697	-1.28668	-1.26913	-1.47587	-1.19099	-0.317282	2.13929
Talin-1	Tln1	T	1286	-0.82477	-0.627871	-0.889811	-0.681808	-0.818256	-1.15847	-1.04007	-1.17673	-1.02907	-0.98905	0.310176	2.13912
Apoptotic chromatin condensation inducer in the nucleus	Acin1	S	506	-3.1557	-2.81898	-2.63092	-2.73622	-2.82788	-2.3382	-2.22628	-2.33643	-2.49422	-2.1943	-0.516053	2.1363
Band 4.1-like protein 2	Epb4.1l2;Epb41l2	S	38	0.494732	0.36652	0.523329	0.51366	0.55501	0.673336	0.674131	0.712431	0.663532	0.816381	-0.217312	2.13621
KN motif and ankyrin repeat domain-containing protein 2	Kank2	S	248	-0.299809	-0.482349	-0.440434	-0.365011	-0.359426	-0.53091	-0.53743	-0.585312	-0.611156	-0.577112	0.178978	2.13479
Microtubule-associated protein 1A;MAP1A heavy chain;MAP1 light chain LC2	Map1a	S	2027	0.245367	0.319189	0.412813	0.243927	0.331146	0.188141	0.0187817	0.0673885	0.0551758	0.131426	0.218306	2.13283
RWD domain-containing protein 4	Rwdd4	S	184	0.191999	-0.0386181	0.0902996	0.162649	0.253752	0.413061	0.451769	0.342508	0.382843	0.406082	-0.267236	2.13137
Protein phosphatase Slingshot homolog 3	Ssh3	S	38	-0.484352	-0.742807	-0.865374	-0.764336	-0.338924	-1.04329	-1.43697	-1.54873	-1.3178	-1.17494	0.665187	2.12528
Dihydropyrimidinase-related protein 2	Dpysl2	T	514	1.73825	1.45661	1.666	1.48212	1.6566	1.38201	1.26172	1.14572	1.29068	1.16329	0.351234	2.12515
Swi5-dependent recombination DNA repair protein 1 homolog	Sfr1	S	111	-1.01831	-1.11869	-0.968712	-0.999681	-1.07187	-0.860451	-0.81834	-0.770412	-0.875347	-0.923014	-0.185941	2.12433
KH domain-containing, RNA-binding, signal transduction-associated protein 1	Khdrbs1	S	18	-0.374283	-0.0504627	-0.0645561	0.0844917	-0.0495358	0.320715	0.263172	0.527985	0.290438	0.365755	-0.444482	2.12131
A-kinase anchor protein 2	Pakap;Akap2;mKIAA0920	S	365	1.83019	1.02725	1.60186	1.51918	1.44002	0.913374	0.640646	0.811836	0.711224	0.848709	0.698543	2.1202
Dedicator of cytokinesis protein 7	Dock7	S	434	0.945911	0.69375	0.731802	0.633827	0.694288	0.0435963	0.478643	0.35663	0.262924	0.325737	0.44641	2.11958
Vinexin	Sorbs3	S	384	2.88731	2.91546	2.991	2.84219	2.99742	2.77794	2.55315	2.67821	2.74601	2.63968	0.247676	2.11698
Dedicator of cytokinesis protein 7	Dock7	S	432	2.4227	2.24803	2.11754	2.06453	2.09866	1.61602	1.89191	1.71162	1.76602	1.88067	0.417043	2.11507
Choline-phosphate cytidylyltransferase A	Pcyt1a	T	342	1.20027	0.877949	1.22141	1.24415	1.19595	1.51975	1.50332	1.49229	1.43227	1.57339	-0.356258	2.11497
SEC23-interacting protein	Sec23ip	S	598	-0.453781	-0.70039	-0.85564	-0.964075	-0.798195	-1.36053	-1.31756	-1.25899	-1.17183	-1.10414	0.488194	2.11458
Uncharacterized protein C18orf25 homolog	8030462N17Rik;Akd2	S	145	0.267756	-0.0860348	0.149616	0.243658	0.251749	0.628973	0.779448	0.705235	0.556301	0.416447	-0.451932	2.11451
Dematin	Dmtn	S	347	0.49243	0.458282	0.690344	0.463629	0.693825	1.07569	1.05426	1.32516	1.26933	0.787003	-0.542585	2.11395
Unconventional myosin-IXb	Myo9b	S	1266	-0.766441	-1.14037	-1.35242	-1.24566	-1.10919	-1.7427	-1.90555	-1.85481	-1.61171	-1.52031	0.604199	2.10544
Uncharacterized protein C18orf25 homolog	8030462N17Rik;Akd2	S	143	0.110826	0.0296555	-0.0379848	0.0637894	0.313089	0.440815	0.404573	0.479921	0.329178	0.410023	-0.317027	2.10025
Spectrin beta chain, non-erythrocytic 1	Sptbn1	S	2168	4.07032	3.64313	3.81238	3.93302	3.80806	3.38066	3.50401	3.53899	3.38452	3.51821	0.388104	2.09884
NEDD8-conjugating enzyme Ubc12	Ube2m	S	88	1.89732	1.08282	1.75329	1.63357	1.85675	0.814968	0.937553	0.762877	1.05976	0.80884	0.767952	2.08873
Partitioning defective 3 homolog	Pard3	S	1158	-2.13842	-2.10808	-2.24062	-2.12647	-1.8642	-1.77744	-1.41673	-1.70583	-1.74242	-1.65919	-0.435234	2.08686
Serine/arginine repetitive matrix protein 1	Srrm1	S	424	2.86565	2.96136	2.91621	2.80579	2.89066	2.77827	2.72828	2.71789	2.76839	2.67834	0.153699	2.08313
	Ahnak	S	116	-0.0403748	-0.24992	-0.392179	-0.316925	-0.144867	0.312902	0.341305	0.168327	0.014019	0.128384	-0.421841	2.08219
Chromosome alignment-maintaining phosphoprotein 1	Champ1	S	603	-1.29966	-1.02082	-1.14527	-1.28246	-1.36283	-0.933018	-0.902746	-0.826927	-0.945827	-0.923126	-0.315879	2.07964
40S ribosomal protein S6	Rps6	S	244	-1.54612	-1.71233	-1.56421	-1.46167	-1.04954	-0.671383	-0.73604	-0.555384	-1.09652	-0.784866	-0.697933	2.07923
Probable ATP-dependent RNA helicase DDX46	Ddx46	S	800	1.74138	1.52851	1.70707	1.64528	1.68651	1.41763	1.52981	1.46323	1.45934	1.42249	0.20325	2.07922
CLIP-associating protein 1	Clasp1	S	636	1.67077	1.58106	1.6259	1.63126	1.66987	1.68727	1.88248	1.85685	1.84099	1.87834	-0.193414	2.07902
Phosphatase and actin regulator	Phactr2	S	243	-3.03694	-3.27035	-3.06306	-3.03343	-3.13478	-2.7204	-2.82312	-2.59825	-2.89458	-2.83715	-0.333014	2.07796
Hemoglobin subunit zeta	Hba-x;Hbz	S	13	-0.819593	-0.869108	-0.349348	-0.478117	-0.357765	0.138287	0.00995064	0.574797	0.664259	0.0502682	-0.862299	2.07685
Pleckstrin homology domain-containing family G member 5	Plekhg5	S	957	1.75879	1.98518	1.70465	1.53726	1.61675	1.32789	1.23532	1.35884	1.33929	1.39243	0.389771	2.0746
SH3 and multiple ankyrin repeat domains protein 3	Shank3	T	880	0.26969	0.368139	0.18218	0.242134	0.164017	0.536348	0.450344	0.532167	0.387041	0.437746	-0.223497	2.07204
Supervillin	Svil	T	671	1.36501	1.10269	0.888552	1.12779	0.993439	0.827242	0.487518	0.530319	0.571653	0.655287	0.481092	2.07058
40S ribosomal protein S2	Rps2;Gm18025;Gm6576;Gm8225	S	209	3.57301	3.38904	3.37181	3.47988	3.47715	3.27065	3.27942	3.28509	3.25649	3.15635	0.208577	2.06652
Myristoylated alanine-rich C-kinase substrate	Marcks	S	156	4.55915	4.47126	3.93907	4.15031	4.98824	3.52294	3.39428	3.58671	3.50584	2.9393	1.03179	2.06497
Myotubularin-related protein 2	Mtmr2	S	58	-0.553356	-0.543406	-0.663408	-0.497	-0.418268	-0.271658	-0.14101	-0.20562	-0.378002	-0.307695	-0.27429	2.06184
Protein Jade-3	Jade3	S	775	-2.01127	-1.98817	-1.68143	-1.69334	-1.65487	-1.34491	-1.33595	-1.50559	-1.30989	-1.43509	-0.419526	2.06163
Protein Jade-3	Jade3	S	777	-2.01127	-1.98817	-1.68143	-1.69334	-1.65487	-1.34491	-1.33595	-1.50559	-1.30989	-1.43509	-0.419526	2.06163
	Ppp2r5d;ppp2r5d	S	81	1.8088	2.04188	1.93514	1.95514	1.80136	2.07358	2.15495	2.17676	2.18993	2.25996	-0.262572	2.05929
Microtubule-associated protein 1B;MAP1B heavy chain;MAP1 light chain LC1	Map1b	S	1789	2.30167	2.6061	2.0798	2.08891	2.06683	1.70481	1.44134	1.76217	1.66367	1.73696	0.566872	2.0552
Putative RNA-binding protein Luc7-like 1	Luc7l	S	130	-0.379148	-0.525488	-0.487381	-0.501947	-0.672218	-0.226393	-0.194021	-0.203348	-0.298519	-0.337114	-0.261357	2.05417
182 kDa tankyrase-1-binding protein	Tnks1bp1	S	887	-2.25236	-2.43893	-2.29984	-2.48319	-2.4607	-2.69706	-2.93423	-2.65411	-2.7609	-2.61754	0.345763	2.05254
Integrator complex subunit 10	Ints10	S	381	-0.692816	-0.97711	-0.874489	-0.877459	-0.753588	-1.10738	-1.44522	-1.41712	-1.08927	-1.25818	0.428341	2.05119
Dedicator of cytokinesis protein 7	Dock7	S	1382	3.73448	3.26105	3.30302	3.18101	3.15954	2.5906	2.83331	2.69539	2.84485	2.87004	0.560978	2.05075
Basic leucine zipper and W2 domain-containing protein 1	Bzw1	S	139	-1.61831	-1.54324	-1.40649	-1.74521	-1.45875	-2.25513	-2.38444	-1.87367	-2.02498	-1.93956	0.541157	2.04857
DNA ligase;DNA ligase 3	Lig3	S	211	0.733171	0.929068	0.827303	0.709093	0.594162	0.988331	1.00922	1.16212	1.08486	1.18772	-0.327891	2.04564
THUMP domain-containing protein 1	Thumpd1	S	88	-0.390924	-0.11446	-0.191654	-0.51318	-0.135098	-0.531796	-0.882347	-0.725882	-0.723797	-0.868629	0.477427	2.04475
A-kinase anchor protein 12	Akap12	S	1462	1.44421	2.31296	2.0893	1.62364	1.697	1.16301	1.02486	1.09044	1.06464	0.884325	0.787968	2.04474
Protein FRA10AC1 homolog	Fra10ac1	S	12	-1.25323	-1.09877	-1.34301	-0.936413	-0.729416	-0.537029	0.0880013	-0.42009	-0.440758	-0.369905	-0.73621	2.0445
Protein FRA10AC1 homolog	Fra10ac1	Y	7	-1.25323	-1.09877	-1.34301	-0.936413	-0.729416	-0.537029	0.0880013	-0.42009	-0.440758	-0.369905	-0.73621	2.0445
Transgelin-2	Tagln2	S	163	5.24809	4.32948	4.56843	4.81793	4.99394	3.65271	3.73367	3.9464	4.13788	4.08442	0.880557	2.03946
Lipoma-preferred partner homolog	Lpp	S	610	2.04373	1.45395	1.80523	1.92739	1.71998	1.13907	1.38068	1.32769	1.14011	1.31037	0.530474	2.03942
Nuclear ubiquitous casein and cyclin-dependent kinase substrate 1	Nucks1	S	181	4.0165	3.80828	3.91646	3.83971	3.92024	4.18134	4.05706	4.11752	4.06409	4.08959	-0.201683	2.03901
Protein IWS1 homolog	Iws1	S	353	0.869228	0.904572	0.823622	0.752073	0.903549	0.973143	1.09678	1.0732	1.08876	0.970894	-0.189948	2.03622
40S ribosomal protein S6	Rps6	S	235	0.724615	1.1173	0.443884	0.853395	0.872746	1.45285	1.58903	1.52937	1.15953	1.4038	-0.624528	2.03619
Atrial natriuretic peptide receptor 3	Npr3	S	527	-1.29249	-1.12902	-1.60813	-1.31244	-1.58205	-1.02157	-0.909277	-0.722204	-0.959194	-0.829462	-0.496486	2.03431
Atrial natriuretic peptide receptor 3	Npr3	S	530	-1.29249	-1.12902	-1.60813	-1.31244	-1.58205	-1.02157	-0.909277	-0.722204	-0.959194	-0.829462	-0.496486	2.03431
Atrial natriuretic peptide receptor 3	Npr3	S	533	-1.29249	-1.12902	-1.60813	-1.31244	-1.58205	-1.02157	-0.909277	-0.722204	-0.959194	-0.829462	-0.496486	2.03431
Protein Shroom4	Shroom4	S	1010	0.461348	0.551697	0.134247	0.202456	0.31468	0.698362	0.878979	0.792877	0.692181	0.659166	-0.411428	2.02868
Phosphofurin acidic cluster sorting protein 2	Pacs2	S	417	1.05672	0.495415	0.851162	0.987299	0.817356	0.294432	0.440844	0.324343	0.365843	0.418182	0.472862	2.0284
5'-3' exoribonuclease 1	Xrn1	S	1328	1.14632	1.24673	1.13296	0.903238	0.96633	0.670858	0.344938	0.567221	0.685242	0.801188	0.465227	2.02675
Scaffold attachment factor B1	Safb	S	790	-1.00866	-0.843779	-0.84724	-0.96139	-1.03787	-0.729111	-0.535629	-0.656387	-0.779545	-0.643126	-0.271027	2.02483
Bromodomain-containing protein 8	Brd8	S	268	-0.246193	-0.0589199	0.138218	0.00998688	-0.101271	0.157358	0.310482	0.365	0.320074	0.281305	-0.33848	2.0235
Bromodomain-containing protein 8	Brd8	T	264	-0.246193	-0.0589199	0.138218	0.00998688	-0.101271	0.157358	0.310482	0.365	0.320074	0.281305	-0.33848	2.0235
Neuron navigator 1	Nav1	S	765	-0.0508308	-0.249796	-0.243607	-0.229345	-0.176428	0.139296	0.124985	0.162033	-0.0797348	0.0473957	-0.268796	2.01995
cAMP-regulated phosphoprotein 19;Alpha-endosulfine	Arpp19;Ensa	S	67	3.40977	4.24209	4.02859	4.06084	3.77242	4.59939	5.01951	4.83956	4.4567	4.65528	-0.811346	2.01621
N-lysine methyltransferase SETD6	Setd6	S	14	-1.18696	-1.14302	-1.11885	-0.904102	-1.04686	-0.830873	-0.774834	-0.919983	-0.757412	-0.752977	-0.272742	2.01605
Transcription factor AP-1	Jun	S	73	-0.257774	0.0375099	-0.224785	0.0745544	-0.112507	0.295654	0.725733	0.667023	0.199268	0.46817	-0.56777	2.01579
Rho guanine nucleotide exchange factor 7	Arhgef7	S	655	1.06904	0.754791	0.80875	0.808083	0.80183	0.347752	0.310148	0.51104	0.630238	0.534767	0.38171	2.01472
Vimentin	Vim	S	430	2.62363	2.17739	2.48006	2.507	2.39649	2.01864	2.09841	2.12981	2.03161	2.10907	0.359404	2.00937
	Nolc1	T	597	0.6658	0.670851	0.633902	0.567501	0.686768	0.772305	0.774483	0.780233	0.894634	0.930254	-0.185418	2.00811
Phosducin-like protein 3	Pdcl3	S	237	-0.307814	-0.557749	-0.348978	-0.539528	-0.389217	-0.870176	-0.598196	-0.893402	-0.716393	-0.774158	0.341808	2.00754
Perilipin-3	Plin3	S	247	-1.46113	-1.47328	-1.51396	-1.21839	-1.43896	-1.79742	-1.67614	-1.96975	-1.64903	-1.79178	0.355681	2.0042
Integrator complex subunit 3	Ints3	S	1040	-0.922949	-0.949711	-1.16006	-1.20867	-1.00164	-1.56606	-1.58468	-1.57785	-1.24388	-1.35723	0.417336	2.00336
Serine/arginine repetitive matrix protein 2	Srrm2	T	823	0.87471	0.890673	0.951458	0.961199	1.04697	1.18536	1.09432	1.0693	1.25196	1.15213	-0.205613	2.00063
Nuclear fragile X mental retardation-interacting protein 2	Nufip2	T	221	-1.38358	-1.27184	-1.30246	-1.44244	-1.38758	-1.1268	-1.16273	-1.13062	-1.18935	-1.26374	-0.182932	1.99721
Rho GTPase-activating protein 21	Arhgap21	S	1502	0.897676	0.932901	1.11363	0.911182	0.881433	1.22719	1.16724	1.36643	1.12355	1.20728	-0.270972	1.99534
Lamina-associated polypeptide 2, isoforms beta/delta/epsilon/gamma;Lamina-associated polypeptide 2, isoforms alpha/zeta	Tmpo	S	66	0.757828	1.14121	0.918238	0.879168	0.899754	1.16583	1.3002	1.32769	1.21087	1.19158	-0.319997	1.99454
Lamina-associated polypeptide 2, isoforms beta/delta/epsilon/gamma;Lamina-associated polypeptide 2, isoforms alpha/zeta	Tmpo	S	67	0.757828	1.14121	0.918238	0.879168	0.899754	1.16583	1.3002	1.32769	1.21087	1.19158	-0.319997	1.99454
Supervillin	Svil	S	666	3.52303	3.0872	2.98943	3.15493	3.06548	2.80342	2.41487	2.39785	2.60301	2.74224	0.571736	1.99244
Hemoglobin subunit zeta	Hba-x;Hbz	S	2	-1.06838	-1.06025	-0.718014	-0.963766	-1.07158	-0.285147	-0.371111	-0.0514545	0.36869	-0.563702	-0.795853	1.99215
40S ribosomal protein S6	Rps6	S	246	-0.0663414	-0.0969353	-0.16387	-0.0561714	0.25621	0.626814	0.598585	0.732355	0.163643	0.534399	-0.556581	1.99182
Insulin receptor substrate 1	Irs1	S	789	-0.205088	-0.362854	-0.511057	-0.337547	-0.581964	-0.688307	-0.738108	-0.762949	-0.920807	-1.05011	0.432355	1.99136
G patch domain and KOW motifs-containing protein	Gpkow	S	6	1.13363	1.16864	1.27164	1.21018	1.26276	1.33273	1.56048	1.54399	1.37051	1.43948	-0.240068	1.98673
	Pcdh7	S	72	0.876972	1.09797	1.06173	0.935091	0.8456	1.27921	1.2854	1.42031	1.13305	1.245	-0.309118	1.98325
UBX domain-containing protein 1	Ubxn1	S	188	-0.473059	-0.518353	-0.390871	-0.367334	-0.314547	-0.280613	-0.172489	-0.212233	-0.209305	-0.251732	-0.187558	1.98304
Hemogen	Hemgn	S	213	2.6434	2.55353	3.058	2.6614	2.91916	3.82954	3.23582	3.99642	4.13629	3.30868	-0.934252	1.98204
Presenilin;Presenilin-1;Presenilin-1 NTF subunit;Presenilin-1 CTF subunit;Presenilin-1 CTF12	Psen1	T	242	-0.844666	-0.839102	-0.905375	-1.03195	-0.853065	-0.748318	-0.694912	-0.720737	-0.694757	-0.5902	-0.205047	1.98195
	Zbtb21	S	435	1.11887	1.1369	1.02102	1.09185	1.03087	1.17707	1.2386	1.21542	1.18473	1.17904	-0.119069	1.98195
AP2-associated protein kinase 1	Aak1	T	671	0.852158	0.721937	0.817644	0.431082	0.276678	-0.0415192	0.153681	0.0988407	0.117748	-0.197107	0.593571	1.98025
Protein furry homolog	Fry	S	1991	2.05509	1.25454	1.57644	1.48108	1.34254	0.620932	0.579418	0.966488	0.8319	0.99115	0.743961	1.97964
E3 UFM1-protein ligase 1	Ufl1	S	458	2.56793	2.2241	2.33809	2.19404	2.19685	1.99652	1.84554	1.86553	1.94968	2.04136	0.364473	1.97948
Eukaryotic translation initiation factor 3 subunit B	Eif3b	S	120	1.62105	1.75797	1.6121	1.64068	1.63037	1.90652	1.9145	1.7812	1.84804	1.75742	-0.189103	1.9793
Eukaryotic translation initiation factor 3 subunit B	Eif3b	S	123	1.62105	1.75797	1.6121	1.64068	1.63037	1.90652	1.9145	1.7812	1.84804	1.75742	-0.189103	1.9793
Phosphorylated adapter RNA export protein	Phax	S	56	-0.89991	-0.941767	-0.907555	-0.842335	-0.663982	-0.54277	-0.439083	-0.546999	-0.707682	-0.523693	-0.299064	1.97899
Phosphorylated adapter RNA export protein	Phax	S	57	-0.89991	-0.941767	-0.907555	-0.842335	-0.663982	-0.54277	-0.439083	-0.546999	-0.707682	-0.523693	-0.299064	1.97899
Phosphorylated adapter RNA export protein	Phax	S	60	-0.89991	-0.941767	-0.907555	-0.842335	-0.663982	-0.54277	-0.439083	-0.546999	-0.707682	-0.523693	-0.299064	1.97899
Phosphorylated adapter RNA export protein	Phax	S	63	-0.89991	-0.941767	-0.907555	-0.842335	-0.663982	-0.54277	-0.439083	-0.546999	-0.707682	-0.523693	-0.299064	1.97899
Glucocorticoid-induced transcript 1 protein	Glcci1	S	397	1.98103	1.46824	1.83175	1.86073	1.73943	1.42622	1.38061	1.41928	1.25933	1.22622	0.433903	1.97694
	Nolc1	T	598	0.248781	0.305908	0.313433	0.348576	0.376926	0.554977	0.376406	0.494257	0.572096	0.518726	-0.184568	1.9759
Uridine-cytidine kinase;Uridine-cytidine kinase-like 1	Uckl1	T	46	-0.503902	-0.685268	-0.523489	-0.246479	-0.472973	-0.0419197	0.00854111	-0.181047	-0.208481	-0.155024	-0.370836	1.97424
Uncharacterized protein C6orf106 homolog	D17Wsu92e	S	215	-2.28477	-2.33383	-2.34288	-2.29834	-2.42741	-2.03136	-1.72241	-1.70403	-2.09959	-2.07173	-0.411624	1.97336
Junction-mediating and -regulatory protein	Jmy	S	701	1.33472	1.17508	1.26079	1.26181	1.21946	1.17177	0.919302	0.982311	0.983597	1.05714	0.227549	1.96423
Nuclear speckle splicing regulatory protein 1	Nsrp1;Ccdc55	S	31	2.31443	2.07318	2.17141	2.19404	2.33901	2.53489	2.3949	2.52856	2.41198	2.49563	-0.254777	1.95636
Nuclear speckle splicing regulatory protein 1	Nsrp1;Ccdc55	S	33	2.31443	2.07318	2.17141	2.19404	2.33901	2.53489	2.3949	2.52856	2.41198	2.49563	-0.254777	1.95636
Uncharacterized protein C17orf85 homolog	1200014J11Rik	T	487	-0.665081	-0.812126	-0.929632	-0.789869	-0.786854	-0.558899	-0.441328	-0.371655	-0.641108	-0.552505	-0.283614	1.95514
40S ribosomal protein S6	Rps6	S	242	2.01815	2.33851	2.03567	2.18963	2.27465	2.84014	2.85739	2.93406	2.36412	2.59946	-0.547712	1.95353
40S ribosomal protein S6	Rps6	T	241	2.01815	2.33851	2.03567	2.18963	2.27465	2.84014	2.85739	2.93406	2.36412	2.59946	-0.547712	1.95353
FACT complex subunit SSRP1	Ssrp1	S	444	3.64223	3.6637	3.67788	3.63667	3.71546	3.76401	3.93298	3.83996	3.79655	3.76764	-0.15304	1.9507
AP-3 complex subunit delta-1	Ap3d1	S	784	2.19298	2.10854	2.27474	1.8871	1.91654	1.63163	1.36273	1.35849	1.76095	1.71226	0.510766	1.94914
	Zmynd8	T	76	1.08144	1.1377	1.1307	1.27454	0.983711	1.23162	1.62196	1.58915	1.50862	1.50974	-0.3706	1.94705
40S ribosomal protein S6	Rps6	T	241	-0.0568256	0.249329	-0.0725327	0.0921211	0.0386257	0.649996	0.637194	0.497458	0.223135	0.415422	-0.434497	1.94373
Phosphatidylinositol 4-kinase beta	Pi4kb	S	278	1.08699	1.10201	1.09651	1.01676	1.13521	1.21205	1.30569	1.25299	1.1447	1.26921	-0.149429	1.94328
Protein capicua homolog	Cic	S	2284	-0.336948	-0.282183	-0.274443	-0.323612	-0.43136	-0.807425	-0.470171	-0.606163	-0.529997	-0.688745	0.290791	1.94093
40S ribosomal protein S6	Rps6	S	240	0.99914	1.25551	1.04346	1.07312	1.18253	1.70762	1.81269	1.79078	1.30589	1.42725	-0.498094	1.93979
Round spermatid basic protein 1	Rsbn1	S	91	-0.226263	-0.287397	-0.15922	-0.0461731	-0.0474186	0.0600643	0.164	0.0955715	0.177864	0.00805664	-0.254406	1.939
Hemoglobin subunit epsilon-Y2	Hbb-y	S	45	0.508186	0.238926	1.22087	0.71476	1.20302	1.72559	1.62688	2.40158	2.61263	1.71646	-1.23948	1.93816
Lethal(3)malignant brain tumor-like protein 3	L3mbtl3	T	126	-0.37928	-0.45573	-0.3894	-0.283819	-0.396292	-0.151417	-0.118517	-0.185522	-0.212923	-0.304831	-0.186263	1.93802
RNA binding motif protein, X-linked-like-1	Rbmxl1	S	162	3.89734	3.89069	3.76526	3.88308	3.94764	4.13686	4.36149	4.17841	4.08443	4.03235	-0.28191	1.93684
Chromatin assembly factor 1 subunit A	Chaf1a	S	310	-0.114666	-0.123075	-0.176403	-0.175117	-0.203735	0.045536	0.110666	0.240715	0.00552559	-0.044281	-0.230232	1.93678
Rho GTPase-activating protein 31	Arhgap31	S	935	1.03097	0.792709	0.822117	0.765953	0.775059	0.420061	0.439537	0.625917	0.5732	0.637943	0.29803	1.93632
	Ahnak	S	5510	-0.468565	-0.468212	-0.510523	-0.957058	-1.00807	-1.13118	-1.64865	-1.39727	-1.23869	-1.32401	0.665474	1.93622
Synaptopodin	Synpo	S	134	4.20452	4.60751	4.1076	3.90023	4.53422	4.11145	4.09803	3.99351	4.09265	3.96014	0.219659	1.93353
Synaptopodin-2	Synpo2	S	300	2.23888	2.30823	2.12928	1.96577	2.12977	1.9804	1.75952	1.79008	1.81925	1.88028	0.308477	1.93308
Atypical chemokine receptor 3	Ackr3	S	347	-0.388668	-0.0758762	-0.0401211	-0.133224	-0.247353	0.228376	0.0846081	0.605501	0.470913	0.224012	-0.499731	1.93239
40S ribosomal protein S6	Rps6	S	236	3.18616	3.59036	2.92472	3.34846	3.39694	3.90197	4.22351	4.09645	3.66962	3.82481	-0.653942	1.93193
Heterogeneous nuclear ribonucleoprotein A3	Gm8991;Hnrnpa3;Gm6793	S	272	-1.94474	-1.72284	-1.72872	-1.7511	-1.73422	-1.91869	-2.15443	-2.33785	-2.07721	-2.14507	0.350326	1.9291
Protein phosphatase 1 regulatory subunit;Protein phosphatase 1 regulatory subunit 12B	Ppp1r12b	T	836	-1.51918	-2.29719	-1.44546	-1.7042	-1.47568	-2.34144	-2.94125	-2.4189	-2.41289	-2.53028	0.840609	1.92754
40S ribosomal protein S6	Rps6	S	247	1.19342	1.59799	1.20774	1.43528	1.47525	2.13778	2.05486	2.21122	1.58304	1.90609	-0.596663	1.92544
Unconventional myosin-XVIIIa	Myo18a	S	728	2.73726	2.49087	2.59562	2.70091	2.63836	2.26921	1.77579	1.95304	2.25603	2.34404	0.512985	1.92515
Mediator of RNA polymerase II transcription subunit 1	Med1	T	1051	0.489475	0.409756	0.397621	0.454952	0.338608	0.273422	0.321728	0.249834	0.216686	0.316225	0.142503	1.9251
Transcription factor E2-alpha	Tcf3	S	367	0.00333977	0.415482	0.204752	0.211458	0.0384922	0.449148	0.593779	0.51763	0.599236	0.463783	-0.35001	1.92405
Transcription intermediary factor 1-alpha	Trim24	S	493	-0.754206	-0.728569	-0.76181	-0.951305	-0.957264	-1.31555	-1.05989	-1.1862	-1.17443	-1.01631	0.319845	1.92365
Dedicator of cytokinesis protein 7	Dock7	S	190	-1.25214	-1.22401	-1.41877	-1.22593	-1.34397	-1.71846	-1.65035	-1.74796	-1.5417	-1.40787	0.320304	1.92341
Nuclear factor 1;Nuclear factor 1 C-type	Nfic	S	339	-1.89378	-1.80739	-1.85367	-2.07456	-1.80047	-2.4306	-2.20498	-2.13824	-2.50268	-2.14483	0.398293	1.92115
Dedicator of cytokinesis protein 7	Dock7	T	460	0.938583	0.30768	0.624308	0.46032	0.470808	-0.542446	-0.67544	-0.172852	0.153082	-0.0528831	0.818447	1.92096
Acyl-coenzyme A thioesterase 1;Acyl-coenzyme A thioesterase 6;Acyl-coenzyme A thioesterase 4;Acyl-coenzyme A thioesterase 5;Acyl-coenzyme A thioesterase 3	Acot1;Acot5;Acot6;Acot4;Acot3	S	57	1.49735	1.21115	1.11708	1.32849	1.01104	0.960997	0.836769	0.787693	0.673843	0.58795	0.463573	1.91948
Blood vessel epicardial substance	Bves	S	323	-1.41804	-0.565592	-0.388094	-0.428247	-1.33072	0.092083	0.431149	0.661526	-0.0480461	0.376274	-1.12874	1.91821
40S ribosomal protein S6	Rps6	T	241	0.460464	1.14239	0.480509	0.665195	0.610603	1.52773	1.51927	1.56593	1.11461	1.12803	-0.699284	1.91664
Natriuretic peptides A;Atrial natriuretic factor;Auriculin-B;Auriculin-A;Atriopeptin-1;Atriopeptin-2	Nppa	S	127	-3.09956	-1.9212	-2.00612	-1.32474	-2.0393	-3.14486	-3.25752	-3.99535	-3.69844	-3.37376	1.4158	1.91202
Pericentrin	Pcnt	S	33	0.93387	1.00552	0.965191	0.965443	0.933926	0.868273	0.853376	0.846159	0.928844	0.88036	0.0853878	1.91001
Partitioning defective 3 homolog	Pard3	S	715	0.237654	0.362953	0.297863	0.21521	0.305935	0.37472	0.491516	0.429588	0.403879	0.425411	-0.1411	1.90942
Kinetochore-associated protein DSN1 homolog	Dsn1	S	344	-1.36689	-1.29606	-1.21149	-1.23277	-1.19861	-1.01537	-0.841337	-0.944859	-1.17196	-0.984812	-0.269497	1.90823
Protein CDV3	Cdv3	S	95	-0.56389	-0.576433	-0.601873	-0.547642	-0.549961	-0.707701	-0.709715	-0.884218	-0.664204	-0.721876	0.169583	1.90592
Histone acetyltransferase;Histone acetyltransferase KAT7	Kat7	T	88	1.40611	1.41101	1.36325	1.38594	1.42603	1.46263	1.65257	1.56952	1.49295	1.57708	-0.152481	1.90569
Protein LAP2	Erbb2ip	S	1013	0.408361	0.592148	0.448824	0.477406	0.211027	0.742304	0.618654	0.767105	0.809366	0.710136	-0.30196	1.90353
Hemoglobin subunit epsilon-Y2	Hbb-y	S	50	-0.982939	-0.916798	-0.279478	-0.757687	-0.424114	0.00875854	0.0391064	0.524761	0.46818	-0.185644	-0.843235	1.90314
Perilipin-3	Plin3	S	245	0.84873	0.807877	0.904314	1.03825	0.823843	0.691458	0.551838	0.75732	0.592052	0.637753	0.238519	1.90254
Transcription cofactor vestigial-like protein 4	Vgll4	S	52	1.18417	1.41822	1.36294	1.32049	1.43841	1.59459	1.59874	1.54756	1.55046	1.49141	-0.211704	1.89832
Microtubule-associated protein 1A;MAP1A heavy chain;MAP1 light chain LC2	Map1a	S	2320	-0.739264	-0.843424	-1.02469	-0.899841	-0.767801	-1.05526	-1.11615	-1.07009	-1.10204	-1.05788	0.22528	1.89761
40S ribosomal protein S6	Rps6	S	236	2.46982	3.12933	2.47334	2.69413	2.66817	3.51441	3.50723	3.51783	3.07889	3.15154	-0.667022	1.89753
cAMP-regulated phosphoprotein 19;Alpha-endosulfine	Arpp19;Ensa	Y	70	1.80582	2.67927	2.53717	2.46498	2.37074	2.98533	3.29636	3.20379	2.87774	3.09766	-0.720581	1.89696
	Pcdh7	S	87	0.866898	1.08114	1.03438	1.26962	0.893709	1.45086	2.01488	1.72845	1.35317	1.54998	-0.59032	1.89671
Huntingtin	Htt	S	1842	0.564352	0.20826	0.210222	0.0760155	0.0704746	-0.460663	-0.183382	-0.0464554	-0.403154	-0.286671	0.50193	1.8957
Troponin I, cardiac muscle	Tnni3	Y	27	0.214003	0.313656	0.111845	0.18754	0.229235	-0.7353	0.0382423	-0.678301	-1.17963	-0.631941	0.848642	1.89423
Oxysterol-binding protein 1	Osbp	S	329	3.18337	2.68145	3.1459	3.16915	2.99332	2.61695	2.54041	2.51204	2.67765	2.67276	0.430675	1.89354
Upstream stimulatory factor 1	Usf1;USF1	S	127	1.51263	1.36356	1.47409	1.4399	1.29725	1.69543	1.60834	1.61163	1.60314	1.54523	-0.195267	1.89113
Nitric oxide synthase;Nitric oxide synthase, endothelial	Nos3	S	1176	-1.8277	-1.95169	-1.60889	-1.57897	-1.66379	-1.51255	-1.41462	-1.32986	-1.35854	-1.33389	-0.336312	1.88896
Nitric oxide synthase;Nitric oxide synthase, endothelial	Nos3	T	1174	-1.8277	-1.95169	-1.60889	-1.57897	-1.66379	-1.51255	-1.41462	-1.32986	-1.35854	-1.33389	-0.336312	1.88896
Troponin I, cardiac muscle	Tnni3	S	23	0.701811	0.714005	0.646515	0.661648	0.7749	-0.00819778	0.590487	0.00260544	-0.293137	0.0960655	0.622211	1.88895
Supervillin	Svil	T	1036	-0.818682	-0.988024	-0.870686	-0.853117	-1.16623	-1.15513	-1.1928	-1.28558	-1.29502	-1.2359	0.293538	1.8851
Supervillin	Svil	S	875	-1.51076	-1.47943	-1.53693	-1.68916	-1.51302	-1.83091	-1.9779	-1.9075	-1.75637	-1.66587	0.281851	1.88424
Serine/arginine repetitive matrix protein 2	Srrm2	S	2360	2.55155	2.4774	2.63101	2.56218	2.6918	2.89507	2.73398	2.75943	2.89133	2.73869	-0.220912	1.88417
LIM domain and actin-binding protein 1	Lima1	S	457	-1.75878	-1.5601	-1.76456	-1.81208	-1.45051	-1.30328	-1.36284	-1.40188	-1.38193	-1.37173	-0.304873	1.8819
Interferon regulatory factor 3	Irf3	S	135	1.57493	1.37637	1.60309	1.47174	1.48657	1.29946	1.28961	1.28822	1.39052	1.29117	0.190744	1.88059
Microtubule-associated protein 1B;MAP1B heavy chain;MAP1 light chain LC1	Map1b	S	1775	3.05431	3.07573	2.7655	2.51778	2.67631	2.41698	1.86203	2.1828	2.32909	2.24022	0.6117	1.87973
SEC23-interacting protein	Sec23ip	S	592	1.98462	1.90574	1.71848	1.6444	1.71507	1.42614	1.23752	1.3309	1.50691	1.58109	0.377148	1.87914
DNA ligase;DNA ligase 1	Lig1	S	49	-0.808817	-0.686998	-0.879145	-0.765148	-1.05959	-0.620827	-0.508148	-0.415503	-0.189728	-0.450422	-0.403015	1.87862
Nuclear speckle splicing regulatory protein 1	Nsrp1;Ccdc55	S	33	0.876587	1.01857	0.961226	0.956261	0.912817	0.650599	0.65024	0.611673	0.899551	0.712532	0.240173	1.87824
Sorting nexin-17	Snx17	S	437	-0.203686	-0.3591	-0.13821	-0.482332	-0.438368	-0.668728	-0.57795	-0.633423	-0.566389	-0.751976	0.315354	1.87459
Nuclear fragile X mental retardation-interacting protein 2	Nufip2	S	652	2.82061	2.5602	2.65258	2.65467	2.66118	2.41406	2.51448	2.53197	2.37747	2.40184	0.221885	1.87317
Diacylglycerol kinase;Diacylglycerol kinase zeta	Dgkz	S	356	-2.01634	-2.43435	-2.1862	-2.03352	-2.24058	-2.46571	-2.52042	-2.52429	-2.61251	-2.48694	0.339773	1.87284
Ubiquitin-associated protein 2-like	Ubap2l;lig-2a	S	493	1.40132	1.30785	1.39631	1.24321	1.20775	1.24285	0.938541	0.973434	0.943911	0.880522	0.315437	1.87203
Calcium-regulated heat stable protein 1	Carhsp1	S	31	3.39106	3.27147	3.36032	3.57598	3.53231	3.88167	3.63098	3.70498	3.6821	3.71626	-0.296971	1.87149
Microtubule-associated serine/threonine-protein kinase 2	Mast2	S	14	0.390232	0.324451	0.0360794	0.212236	0.142244	-0.24288	-0.0100784	-0.0420628	-0.124092	-0.0648899	0.317849	1.87055
E3 ubiquitin-protein ligase MYCBP2	Mycbp2	S	517	2.17803	1.78528	1.78873	1.86756	1.85243	1.43423	1.06246	1.30977	1.35066	1.68827	0.525328	1.87022
ESF1 homolog	Esf1	S	651	2.68672	2.55721	2.57652	2.57211	2.73034	2.73516	2.86349	2.78622	2.78352	2.82086	-0.173272	1.86951
ESF1 homolog	Esf1	S	657	2.68672	2.55721	2.57652	2.57211	2.73034	2.73516	2.86349	2.78622	2.78352	2.82086	-0.173272	1.86951
Surfeit locus protein 6	Surf6	S	101	-1.26445	-1.23689	-1.46472	-1.46893	-1.35117	-1.0913	-1.14551	-0.999872	-1.20924	-1.07869	-0.252311	1.86936
Cytoplasmic dynein 1 heavy chain 1	Dync1h1	T	4367	1.36316	1.07308	1.0256	0.976614	1.00653	0.560795	0.750139	0.724796	0.679743	0.883165	0.369268	1.86921
Unconventional myosin-XVIIIa	Myo18a	S	1966	2.33687	2.2192	2.37421	2.24962	2.40643	2.20686	2.06633	2.1429	1.97431	2.07845	0.223497	1.86865
60S acidic ribosomal protein P0	Rplp0;Gm8730	S	307	0.851427	0.708008	0.84231	0.683998	0.690912	0.549934	0.406267	0.484018	0.600826	0.60824	0.225474	1.86857
Oxysterol-binding protein 1	Osbp	S	326	3.6246	3.07288	3.56806	3.58516	3.44476	3.02111	2.98956	2.93398	3.07076	3.07739	0.44053	1.86781
Protein phosphatase 1 regulatory subunit 12A	Ppp1r12a	T	498	0.467001	0.372177	0.214384	0.282017	0.25758	0.601566	0.785322	0.618731	0.499657	0.517523	-0.285928	1.86668
Protein FAM117B	Fam117b	S	102	-3.04503	-2.33241	-2.25743	-2.37002	-2.25744	-3.05459	-3.47465	-3.15938	-3.24492	-2.96891	0.728024	1.86435
	Arfip1	T	103	0.187025	-0.409376	-0.0538616	0.12818	0.136982	-0.518114	-0.545254	-0.376516	-0.557165	-0.432753	0.48375	1.86412
Scavenger receptor class F member 1	Scarf1	S	612	-2.76169	-2.38865	-2.80742	-2.41224	-2.67472	-2.18354	-2.29686	-1.90576	-2.04448	-2.24328	-0.474158	1.86228
40S ribosomal protein S6	Rps6	S	236	0.0656548	0.776894	0.118137	0.0130386	0.281399	1.04416	0.905745	1.02331	0.630733	0.959696	-0.661704	1.86199
Protein PRRC2B	Prrc2b	S	555	0.023016	-0.213148	-0.0311317	-0.356161	-0.295254	-0.414057	-0.929163	-0.631351	-0.576164	-0.655237	0.466659	1.8611
Serine/arginine repetitive matrix protein 2	Srrm2	T	2362	2.50895	2.42124	2.57191	2.51175	2.6471	2.83742	2.67748	2.70635	2.8463	2.69403	-0.220126	1.85944
Ubiquitin carboxyl-terminal hydrolase 47	Usp47	S	1333	2.79	2.65819	2.67221	2.7118	2.72848	2.81563	2.8822	2.84625	2.77929	2.84181	-0.120901	1.85802
Rho GTPase-activating protein 21	Arhgap21	S	472	-0.953936	-0.827587	-0.9653	-0.933878	-0.800331	-0.64941	-0.50588	-0.718328	-0.770351	-0.664436	-0.234525	1.85737
Dual specificity mitogen-activated protein kinase kinase 4	Map2k4	S	255	0.60535	0.747534	0.594532	0.505692	0.507059	0.111773	0.210741	0.435242	0.177622	0.401457	0.324667	1.85632
TGF-beta-activated kinase 1 and MAP3K7-binding protein 3	Tab3	S	389	-0.5133	-0.535273	-0.502611	-0.521072	-0.497892	-0.811031	-0.930513	-0.904667	-0.717743	-0.574633	0.273688	1.85587
Ras-related GTP-binding protein C	Rragc	T	380	0.408361	0.905798	0.775774	0.655836	0.614796	0.0215244	0.29809	0.272015	0.356068	0.291487	0.424276	1.85512
Surfeit locus protein 6	Surf6	T	104	-1.46389	-1.36347	-1.44875	-1.56715	-1.51045	-0.968702	-1.09567	-1.05522	-1.20103	-1.38463	-0.329692	1.85321
	Hmgxb4	S	490	0.712175	0.761889	0.639622	0.487009	0.393688	0.797222	0.903946	1.033	1.01622	0.93688	-0.338577	1.85313
Intersectin-1	Itsn1	S	979	-1.60475	-1.71288	-1.8207	-1.70221	-1.87474	-1.95808	-2.06031	-1.96676	-2.13337	-1.90328	0.261303	1.85206
Formin-binding protein 1-like	Fnbp1l	S	443	-0.230061	-0.262136	-0.291943	-0.231771	-0.295254	-0.473499	-0.402626	-0.528538	-0.319162	-0.574013	0.197335	1.85042
	Rbm6	S	888	2.90703	2.89526	2.92828	2.92159	2.93761	3.04368	3.02962	2.97854	3.00911	2.94162	-0.0825607	1.84954
Lamin-B1	Lmnb1	S	24	-0.207191	-0.175051	-0.0338516	-0.148836	-0.123165	0.212772	0.163683	0.162262	0.0139103	-0.0448322	-0.239178	1.84656
Vasohibin-1	Vash1	S	237	0.544622	0.164684	0.291426	0.176086	0.403826	0.0921345	-0.0454884	-0.108168	0.0423508	-0.108612	0.341685	1.84553
Dedicator of cytokinesis protein 7	Dock7	S	900	0.0428219	0.0928879	0.0483494	-0.297897	0.0470982	-0.448851	-0.338774	-0.436689	-0.234753	-0.31123	0.340711	1.8449
Echinoderm microtubule-associated protein-like 1	Eml1	S	146	0.576971	0.804234	0.974211	0.800613	0.831566	0.537958	0.605667	0.32165	0.36631	0.445009	0.3422	1.84362
U2 snRNP-associated SURP motif-containing protein	U2surp	S	974	2.20724	2.04041	2.00721	1.71311	1.9251	1.73606	1.45289	1.44385	1.67661	1.48516	0.4197	1.84281
Kinase suppressor of Ras 1	Ksr1	S	399	-1.59863	-1.67952	-1.35317	-1.59051	-1.47587	-1.29671	-1.19862	-1.36768	-1.26125	-1.13277	-0.288135	1.8414
Glutamate receptor-interacting protein 1	Grip1	S	794	0.892391	1.26522	1.05968	1.13814	1.30913	1.45384	1.54102	1.42394	1.44209	1.41558	-0.32238	1.83867
Mediator of RNA polymerase II transcription subunit 1	Med1	T	998	-0.0738926	-0.0954857	0.0415001	-0.315737	-0.153641	-0.390175	-0.616556	-0.323915	-0.381069	-0.499722	0.322836	1.83769
Heterogeneous nuclear ribonucleoprotein M	Hnrnpm	S	441	0.0112038	-0.128315	-0.0406342	-0.0144939	-0.083746	-0.306236	-0.0995312	-0.234951	-0.25391	-0.232199	0.174168	1.8364
Amyloid beta A4 precursor protein-binding family B member 2	Apbb2	S	61	-2.5255	-2.51208	-2.53205	-2.6942	-2.58573	-2.75854	-2.77259	-3.16924	-2.87998	-3.02957	0.352074	1.83574
Rab GTPase-binding effector protein 1	Rabep1	S	45	1.2991	1.156	1.20738	1.2115	1.23967	1.38444	1.42749	1.30092	1.36648	1.31369	-0.135875	1.8353
	Kank1;mKIAA0172	S	887	1.04326	0.996393	1.0218	1.10055	1.05105	0.834026	0.933447	0.924728	0.843494	0.985849	0.138304	1.83484
Chromatin target of PRMT1 protein	Chtop	T	172	0.0691357	0.370159	0.123871	0.241013	0.342218	0.461477	0.575499	0.473936	0.44001	0.501959	-0.261297	1.83462
40S ribosomal protein S6	Rps6	S	235	0.44067	0.952347	0.47681	0.694817	0.66577	1.30257	1.20234	1.31474	0.918787	0.996193	-0.500844	1.83017
	Synpo	S	988	1.84044	1.86563	1.81802	1.75537	1.83222	1.58698	1.70966	1.77069	1.65718	1.64924	0.147585	1.82897
EH domain-binding protein 1-like protein 1	Ehbp1l1	S	1462	3.06209	2.94545	2.96472	3.19468	2.98231	2.8465	2.88964	2.79751	2.80525	2.80803	0.200468	1.82822
Hemoglobin subunit epsilon-Y2	Hbb-y	S	53	-1.42474	-1.45296	-0.820129	-1.14995	-0.902948	-0.561193	-0.632038	-0.164062	0.00120544	-0.615463	-0.755835	1.82804
La-related protein 1	Larp1	S	494	0.454561	0.381504	0.356661	0.300346	0.287224	0.132109	0.183689	0.24962	0.167797	0.256752	0.158066	1.82716
La-related protein 1	Larp1	S	498	0.454561	0.381504	0.356661	0.300346	0.287224	0.132109	0.183689	0.24962	0.167797	0.256752	0.158066	1.82716
La-related protein 1	Larp1	T	503	0.454561	0.381504	0.356661	0.300346	0.287224	0.132109	0.183689	0.24962	0.167797	0.256752	0.158066	1.82716
Swi5-dependent recombination DNA repair protein 1 homolog	Sfr1	T	113	0.996298	1.06781	1.08868	1.14547	1.03597	1.3378	1.32208	1.2552	1.15212	1.18122	-0.182839	1.82712
Nuclear cap-binding protein subunit 1	Ncbp1	S	7	2.29565	2.04886	2.29029	2.27417	2.23123	1.89907	1.99318	1.98977	2.10366	1.999	0.231101	1.82607
Dihydropyrimidinase-related protein 2	Dpysl2	S	517	3.34105	2.99422	3.27173	3.11454	3.2597	2.99059	2.96587	2.79073	2.90281	2.79276	0.3077	1.82256
RNA polymerase II subunit A C-terminal domain phosphatase	Ctdp1	S	118	-1.43777	-1.41574	-1.32446	-1.67521	-1.46776	-1.651	-1.72276	-1.79093	-1.77501	-1.96144	0.316039	1.82053
RNA polymerase II subunit A C-terminal domain phosphatase	Ctdp1	T	119	-1.43777	-1.41574	-1.32446	-1.67521	-1.46776	-1.651	-1.72276	-1.79093	-1.77501	-1.96144	0.316039	1.82053
Nexilin	Nexn	S	345	0.431383	0.129423	0.206554	0.178526	0.17795	-0.013464	-0.135679	0.0323792	0.0385132	-0.0713043	0.254678	1.81877
Intersectin-2	mKIAA1256;Itsn2	S	724	2.23522	2.01284	2.19629	2.22636	2.26077	1.96325	1.96668	1.92887	2.00167	2.05876	0.202446	1.81866
40S ribosomal protein S6	Rps6	S	240	1.97411	2.5946	1.93612	2.16525	2.17576	2.95496	2.94208	2.94723	2.4926	2.61826	-0.621856	1.81826
Echinoderm microtubule-associated protein-like 3	Eml3	S	177	0.119711	-0.055769	0.085371	0.0259075	0.321846	0.527273	0.392113	0.391464	0.586733	0.285261	-0.337156	1.81748
Cyclin-dependent kinase 12	Cdk12	S	330	-2.24557	-2.27894	-2.26686	-2.3598	-1.95642	-2.65121	-2.43003	-2.71134	-2.65159	-2.46917	0.36115	1.81731
Dihydropyrimidinase-related protein 2	Dpysl2	S	518	3.42627	3.07647	3.36294	3.20817	3.35276	3.07351	3.0611	2.88171	2.98944	2.88524	0.307124	1.81649
	Zmynd8	S	78	1.70623	1.78	1.76251	1.8871	1.60126	1.82008	2.20181	2.16121	2.11357	2.10769	-0.333453	1.81485
Unconventional myosin-IXb	Myo9b	S	1264	1.56846	1.19254	0.921532	0.923172	0.995594	0.51351	0.246786	0.540585	0.547325	0.762907	0.598037	1.81246
	Gbf1	S	288	2.76336	2.45853	2.49127	2.22159	2.29814	1.97192	1.87559	2.02061	2.08788	2.15114	0.425146	1.81129
Serine/threonine-protein kinase D1	Prkd1	S	916	0.617355	-0.0263386	0.29739	0.377232	0.224806	-0.309128	0.0194225	-0.119244	-0.348457	-0.301678	0.509906	1.81024
Tumor suppressor p53-binding protein 1	Trp53bp1;Tp53bp1	S	1653	1.45925	1.37753	1.50162	1.43922	1.43564	1.62402	1.67135	1.63557	1.59632	1.47573	-0.157946	1.80978
Oxysterol-binding protein;Oxysterol-binding protein-related protein 11	Osbpl11	T	30	0.35866	0.178772	0.150515	-0.133574	-0.193016	-0.376829	-0.442049	-0.363369	-0.29697	-0.309019	0.429919	1.80895
Bcl-2-associated transcription factor 1	Bclaf1	T	303	0.385897	0.487246	0.360325	0.212648	0.294415	0.219616	0.0796967	0.14678	0.112738	-0.000179291	0.236376	1.80548
E3 ubiquitin-protein ligase HECTD1	Hectd1	S	1571	0.051548	-0.398739	-0.337482	-0.366035	-0.614172	-1.00474	-0.795294	-0.746321	-0.890409	-0.682821	0.49094	1.80458
Uncharacterized protein FLJ45252 homolog		S	292	1.62683	1.49538	1.54873	1.51905	1.61798	1.31748	1.49005	1.38388	1.42414	1.41747	0.154988	1.80169
Ataxin-2-like protein	Atxn2l	S	601	1.06251	0.99906	1.1459	0.709709	0.811382	0.527466	0.713537	0.439749	0.477818	0.168425	0.480313	1.80155
Cyclin-dependent kinase 17	Cdk17	S	92	-0.543207	-0.749847	-0.912163	-0.846142	-0.776419	-0.351562	-0.546978	-0.502722	-0.517467	-0.483101	-0.285189	1.79925
Choline-phosphate cytidylyltransferase A	Pcyt1a	S	331	1.22228	0.822296	1.30346	1.11184	1.02424	0.882338	0.451252	0.56662	0.729225	0.625942	0.445748	1.79757
Serine/arginine repetitive matrix protein 2	Srrm2	T	2362	2.7676	2.77781	2.90188	2.73691	2.82095	2.71945	2.63417	2.65518	2.67662	2.57764	0.148418	1.7973
Uncharacterized protein C17orf85 homolog	1200014J11Rik	S	503	0.466049	0.176188	0.477346	0.529764	0.550127	0.799492	0.749611	0.695374	0.76095	0.650866	-0.291364	1.7967
Probable RNA polymerase II nuclear localization protein SLC7A6OS	Slc7a6os	Y	297	-1.88548	-1.84996	-2.33739	-1.6414	-2.12568	-1.48491	-0.985481	-1.26968	-1.53961	-1.42995	-0.626056	1.79483
Serine/arginine repetitive matrix protein 2	Srrm2	S	470	-2.89348	-2.39023	-2.49104	-2.67321	-2.82566	-2.10059	-2.19251	-2.39419	-2.23722	-2.20755	-0.428312	1.79363
Ataxin-2	Atxn2	T	401	3.88065	3.68642	3.85169	3.7758	3.64083	3.54588	3.63883	3.48379	3.32745	3.36183	0.295521	1.7932
Ataxin-1-like	Atxn1l	T	328	0.761538	0.843163	0.972643	0.88472	0.870621	1.15004	1.0737	0.991135	1.00681	1.01133	-0.180066	1.79264
Cytoplasmic dynein 1 heavy chain 1	Dync1h1	T	4364	-0.627142	-0.917862	-1.07652	-0.939257	-0.988588	-1.5904	-1.30369	-1.35003	-1.44436	-1.09357	0.446538	1.79243
Dihydropyrimidinase-related protein 2	Dpysl2	T	521	3.24269	2.86276	3.17325	3.01093	3.14265	2.8569	2.85699	2.66072	2.78813	2.67229	0.319452	1.79139
Uncharacterized protein KIAA0930 homolog	mKIAA0930;5031439G07Rik	S	379	-0.215872	-0.0394764	-0.358538	-0.323679	-0.179281	-0.597418	-0.676477	-1.07933	-0.635647	-0.470779	0.468561	1.78964
Epidermal growth factor receptor substrate 15-like 1	Eps15l1	S	252	-0.870901	-0.775459	-0.798208	-0.618408	-0.57007	-0.975574	-1.08298	-1.08054	-0.888683	-0.96137	0.27122	1.78905
Protein FAM195B	Fam195b	S	46	-1.1678	-0.81646	-0.866587	-0.931652	-0.984533	-0.70752	-0.510082	-0.757456	-0.656839	-0.673315	-0.292365	1.78385
Serine/threonine-protein kinase SIK2	Sik2	S	587	0.675411	0.668684	0.666241	0.804352	0.728031	0.855177	1.01519	0.832941	0.833254	0.866219	-0.172013	1.78208
Transmembrane and coiled-coil domains protein 2	Tmcc2	S	226	-0.982758	-0.854612	-0.876472	-0.976646	-0.959517	-0.865305	-0.727701	-0.797895	-0.736801	-0.666321	-0.171196	1.78028
	Ppfia1	T	571	-1.25229	-0.789593	-1.20707	-1.19222	-1.2802	-0.780146	-0.118261	-0.55249	-0.79487	-0.387905	-0.617539	1.77977
	Gltscr1	S	361	0.336845	0.298286	0.435425	0.503897	0.479637	0.509726	0.735098	0.73484	0.823343	0.604925	-0.270768	1.77908
Protein transport protein Sec31A	Sec31a	S	526	-0.493452	-0.360842	-0.217951	-0.371788	-0.378538	-0.528824	-0.762554	-0.731255	-0.799633	-0.503084	0.300556	1.77816
Cation-independent mannose-6-phosphate receptor	Igf2r	S	2471	2.43942	3.24462	2.56687	3.16962	2.49402	3.40112	3.55867	3.7146	3.3257	3.73074	-0.76326	1.77778
Cation-independent mannose-6-phosphate receptor	Igf2r	S	2476	2.43942	3.24462	2.56687	3.16962	2.49402	3.40112	3.55867	3.7146	3.3257	3.73074	-0.76326	1.77778
Ankyrin repeat and SAM domain-containing protein 1A	Anks1;Anks1a	S	682	1.43547	1.04406	1.30951	1.14535	1.09976	0.956907	0.752981	0.877577	0.96838	0.852465	0.325168	1.77616
Serine/threonine-protein phosphatase 4 regulatory subunit 3A	Smek1	S	741	4.1765	3.9841	4.02343	4.07532	4.12321	3.91449	3.95559	3.93481	3.95892	3.87337	0.149078	1.7748
F-BAR domain only protein 2	Fcho2	S	131	3.00556	2.72406	2.97184	2.8724	2.85688	2.72628	2.64337	2.56479	2.72311	2.6202	0.230599	1.77465
Exocyst complex component 2	Exoc2	S	144	-1.336	-1.60386	-2.09627	-1.71335	-1.97982	-2.40953	-2.25075	-2.34107	-2.19936	-2.29582	0.553446	1.77359
E3 ubiquitin-protein ligase Praja-1	Pja1	T	231	0.654387	0.532337	0.528496	0.584681	0.651426	0.705473	0.928799	0.737627	0.730448	0.824356	-0.195075	1.77355
Serine/arginine-rich splicing factor 3	Srsf3;Gm12355	S	138	0.404158	0.33202	0.365786	0.0897331	0.310452	0.0259552	0.0911102	0.131596	-0.122599	-0.103178	0.295853	1.77302
Eukaryotic translation initiation factor 4E transporter	Eif4enif1	S	539	0.884676	0.879765	0.883198	0.796833	0.787638	0.626884	0.755747	0.733044	0.764246	0.664312	0.137575	1.7702
Treacle protein	Tcof1	T	1175	1.95417	1.9376	1.82355	1.87062	1.90298	2.09521	2.01121	2.07216	2.0947	1.94659	-0.146191	1.76915
Abl interactor 1	Abi1	S	58	0.0879402	-0.0329456	-0.134281	0.048336	0.264296	0.403381	0.569103	0.336529	0.273212	0.311733	-0.332123	1.76912
DNA-directed RNA polymerase;DNA-directed RNA polymerase II subunit RPB1	Polr2a	T	1919	0.23963	0.389734	0.291222	0.0252819	0.135244	0.0363483	-0.24737	-0.0678883	-0.107224	-0.0641441	0.306278	1.76689
	Akap13	S	1532	2.21129	1.83467	1.96142	1.83682	1.8014	1.79506	1.42762	1.52414	1.38578	1.43792	0.415015	1.76638
AP2-associated protein kinase 1	Aak1	S	635	-1.73663	-1.19122	-1.16191	-1.25576	-0.842144	-1.95497	-1.95346	-2.09976	-1.68365	-1.71607	0.644051	1.76531
Band 4.1-like protein 2	Epb4.1l2;Epb41l2	S	630	1.11728	1.72453	1.20825	1.03882	1.20867	0.8197	0.619577	0.81473	0.834238	0.707556	0.500349	1.76529
RNA binding motif protein, X-linked-like-1	Rbmxl1	T	163	4.28712	4.37547	4.15351	4.31201	4.3642	4.54154	4.8628	4.62988	4.53441	4.47395	-0.310056	1.76526
Thyroid hormone receptor-associated protein 3	Thrap3	S	253	1.07857	1.06975	1.10516	1.1435	1.22066	1.23323	1.20219	1.2951	1.24087	1.26639	-0.124033	1.76382
Microtubule-associated protein 4	Map4	S	475	2.71523	3.15064	2.7568	2.57692	2.78963	2.57827	2.121	2.33736	2.3257	2.25735	0.473908	1.76319
Serine/arginine repetitive matrix protein 2	Srrm2	S	1343	2.68171	2.66454	2.68726	2.72509	2.70713	2.60164	2.5848	2.66273	2.57136	2.50403	0.108233	1.76264
Echinoderm microtubule-associated protein-like 4	Eml4	T	201	-1.14072	-0.912527	-1.19865	-0.953255	-0.811657	-0.676527	-0.65325	-0.772474	-0.526834	-0.742701	-0.329005	1.76254
Transcription factor E2-alpha	Tcf3	S	132	-2.18415	-1.71319	-1.94355	-1.94327	-2.05324	-1.79715	-1.58421	-1.4649	-1.5947	-1.52091	-0.375106	1.7619
Signal-induced proliferation-associated 1-like protein 1	Sipa1l1	S	1507	1.67138	1.45478	1.45427	1.43175	1.46083	1.30144	1.33937	1.31796	1.1206	1.16109	0.246511	1.76016
U2 snRNP-associated SURP motif-containing protein	U2surp	S	946	3.61355	3.24164	3.40855	3.22868	3.36731	3.15361	2.91829	3.01431	3.12323	3.06275	0.317508	1.75883
Transmembrane protein 245	Tmem245	S	12	-3.95566	-3.99399	-3.57824	-3.81833	-3.75393	-3.47032	-3.52796	-3.07938	-3.09983	-3.48777	-0.486976	1.75782
Protein phosphatase 1 regulatory subunit 14B	Ppp1r14b	S	80	-1.35853	-1.77587	-1.52588	-1.34453	-1.34976	-1.11869	-0.943634	-0.851154	-1.23134	-1.11066	-0.41982	1.75694
AT-hook DNA-binding motif-containing protein 1	Ahdc1	S	1467	0.493151	0.39085	0.489328	0.228485	0.396437	0.119675	-0.0942879	0.0800171	0.298037	0.0435963	0.310243	1.75604
Caskin-2	Caskin2	S	403	1.55297	1.88616	1.5972	1.59114	1.57091	1.86133	1.97875	1.98176	1.61561	1.77781	-0.203377	1.75499
Ubiquitin carboxyl-terminal hydrolase BAP1	Bap1	S	519	-0.834385	-0.878654	-0.967735	-1.09353	-0.81934	-0.610008	-0.699797	-0.75177	-0.737898	-0.693735	-0.220088	1.75472
Nucleolar protein 58	Nop58	T	409	-0.273487	-0.416327	-0.426456	-0.435041	-0.452204	-0.15321	-0.187883	-0.161642	-0.0940571	-0.352201	-0.210904	1.75458
WASH complex subunit FAM21	Fam21	S	747	-0.388138	-0.592762	-0.182945	-0.489164	-0.475151	-0.733171	-1.20079	-1.02062	-0.668032	-0.832844	0.46546	1.75437
	Prcc	S	157	0.104242	0.251347	0.262716	0.154001	0.339256	0.00660133	0.0423794	0.0400066	0.0989838	0.0611286	0.172493	1.7523
Serine/arginine repetitive matrix protein 2	Srrm2	S	926	-0.487759	-0.676815	-0.502611	-0.465469	-0.615217	-0.862169	-0.794373	-0.637472	-0.741285	-0.875916	0.232669	1.7523
U2 snRNP-associated SURP motif-containing protein	U2surp	S	49	4.12581	3.86211	3.85523	3.70933	3.8135	3.5912	3.61361	3.56576	3.57573	3.65041	0.273851	1.75141
Negative elongation factor E	Nelfe	S	349	-0.154819	-0.244839	-0.291433	-0.136894	-0.0463619	0.0198803	0.0510159	-0.00752258	0.0494137	-0.0605469	-0.185318	1.7512
	Atad2	S	286	-0.725193	-0.871342	-0.85376	-0.864851	-0.92959	-0.779572	-0.669132	-0.589323	-0.652094	-0.549633	-0.200996	1.751
G patch domain-containing protein 8	Gpatch8	Y	920	-0.307562	-0.418837	-0.18663	-0.427034	-0.386272	-0.496929	-0.813971	-0.656187	-0.512218	-0.751476	0.300889	1.75064
G patch domain-containing protein 8	Gpatch8	S	912	0.0850773	-0.0153236	0.196615	-0.0454063	0.102652	-0.0387745	-0.425928	-0.294609	-0.156841	-0.317732	0.3115	1.75054
G patch domain-containing protein 8	Gpatch8	S	918	0.0850773	-0.0153236	0.196615	-0.0454063	0.102652	-0.0387745	-0.425928	-0.294609	-0.156841	-0.317732	0.3115	1.75054
Coiled-coil domain-containing protein 12	Ccdc12	S	165	1.23094	1.27949	1.3346	1.26449	1.30049	1.56503	1.43598	1.49426	1.42169	1.32827	-0.167045	1.74935
Metastasis suppressor protein 1	Mtss1	S	212	-1.63508	-1.43964	-1.78762	-1.52999	-1.53827	-1.99917	-1.90819	-1.98238	-1.88305	-1.70067	0.308573	1.74876
HAUS augmin-like complex subunit 8	Haus8	S	111	-0.919342	-1.16746	-1.08725	-1.08462	-1.21796	-1.46907	-1.37707	-1.19463	-1.36079	-1.38901	0.26279	1.74854
Kinesin light chain 3	Klc3	S	434	-1.77522	-1.65124	-1.86813	-1.4748	-1.57679	-1.33113	-0.898224	-1.25922	-1.30419	-1.38875	-0.432934	1.74821
Insulin receptor substrate 2	Irs2	S	1089	1.11584	0.979284	0.990326	0.913691	0.923643	1.18345	1.26936	1.2929	1.25397	1.04337	-0.224051	1.74719
AP2-associated protein kinase 1	Aak1	S	676	1.3199	1.21061	1.26561	0.873911	0.788507	0.527388	0.696613	0.730326	0.671711	0.382988	0.489901	1.74683
AP2-associated protein kinase 1	Aak1	T	672	1.3199	1.21061	1.26561	0.873911	0.788507	0.527388	0.696613	0.730326	0.671711	0.382988	0.489901	1.74683
Ubiquitin-associated protein 1	Ubap1	S	267	-0.225433	-0.235344	-0.0512314	-0.236887	-0.133825	-0.672003	-0.491774	-0.53405	-0.225302	-0.56995	0.322071	1.74668
40S ribosomal protein S8	Rps8	T	130	0.00848579	0.15609	0.00622177	0.0941105	0.301682	-0.108101	-0.423628	-0.158375	-0.0833302	-0.33839	0.335683	1.74435
LIM domain and actin-binding protein 1	Lima1	S	325	-0.917006	-0.63768	-0.625212	-0.835411	-0.636263	-0.930367	-1.39782	-1.22647	-1.02104	-1.06421	0.397668	1.74399
U2 snRNP-associated SURP motif-containing protein	U2surp	S	948	3.83374	3.45507	3.61121	3.45088	3.58946	3.3638	3.16849	3.25124	3.35745	3.28065	0.30375	1.74266
PHD finger protein 6	Phf6	S	242	-0.626514	-0.370527	-0.456198	-0.724977	-0.379869	-0.309057	-0.223928	-0.0938473	-0.227867	-0.186386	-0.3034	1.74203
Serine/arginine repetitive matrix protein 2	Srrm2	S	945	-2.09536	-2.0638	-1.97101	-2.18266	-2.10364	-1.73031	-1.88265	-1.80741	-2.01593	-1.85567	-0.224899	1.74176
Serine/arginine repetitive matrix protein 2	Srrm2	S	924	-0.716043	-0.520506	-0.50326	-0.436117	-0.450897	-0.285213	-0.101051	-0.285591	-0.356787	-0.313295	-0.256977	1.73998
	Sec16a	S	1245	0.917068	0.81638	0.889133	0.835234	0.81724	0.579185	0.40591	0.423723	0.780392	0.661085	0.284952	1.73922
Ankyrin repeat and SAM domain-containing protein 1A	Anks1;Anks1a	S	665	-0.714796	-0.649899	-0.788126	-0.854746	-0.742592	-0.87639	-1.07188	-1.24791	-0.933001	-1.2446	0.324726	1.73878
Protein TANC1	Tanc1	T	335	-0.76577	-0.960011	-1.14068	-0.911364	-1.1052	-1.16295	-1.37214	-1.29622	-1.21636	-1.3619	0.305307	1.73828
	Hmgxb4	S	197	-0.932121	-0.482071	-0.948999	-0.917662	-1.08347	-0.468105	-0.639105	-0.15646	-0.080719	-0.187605	-0.566466	1.73784
Polymerase I and transcript release factor	Ptrf	S	381	-1.06403	-0.792301	-1.09336	-0.957779	-1.02476	-1.23573	-1.44158	-1.36888	-1.66913	-1.17561	0.391739	1.73592
Leucine-rich repeat and calponin homology domain-containing protein 3	Lrch3	S	179	-0.270061	-0.0579414	-0.211584	-0.159695	-0.218817	0.111412	0.220003	0.0904446	-0.0599976	-0.0509129	-0.24581	1.73591
	Numa1	T	2084	-2.02679	-2.25338	-2.20665	-2.16531	-2.0805	-1.91907	-2.06455	-1.84815	-1.9274	-1.93239	-0.208209	1.73534
Spastin	Spast	S	300	-1.05575	-0.879269	-0.869698	-1.11853	-1.19347	-1.33562	-1.74629	-1.53192	-1.4024	-1.2235	0.424602	1.73373
E3 ubiquitin-protein ligase TRIM56	Trim56	S	376	-0.249561	-0.42906	-0.207451	-0.300964	-0.401688	-0.36862	-0.689661	-0.630466	-0.635817	-0.624229	0.272014	1.7336
Nucleoprotein TPR	Tpr	S	379	1.32476	1.28391	1.45458	1.42381	1.55364	1.53003	1.74119	1.62272	1.60849	1.69357	-0.231059	1.73341
Swi5-dependent recombination DNA repair protein 1 homolog	Sfr1	S	125	-0.819593	-0.213875	-0.382124	-0.174278	-0.275887	-0.00362015	0.607298	0.351458	0.122288	0.117254	-0.612087	1.73207
Microtubule-associated protein 1A;MAP1A heavy chain;MAP1 light chain LC2	Map1a	S	764	2.63594	2.2797	2.34792	2.49209	2.45089	2.27657	2.21243	2.16816	2.06344	2.08784	0.279622	1.73203
	Myo18b	S	2308	-2.42289	-2.53193	-2.44148	-2.25353	-2.37422	-2.13025	-2.05512	-1.71115	-2.22594	-2.02325	-0.375669	1.72999
Microtubule-associated serine/threonine-protein kinase 2	Mast2	S	972	-0.0150719	-0.286123	-0.518419	-0.463493	-0.377918	-0.750374	-0.653715	-0.756704	-0.689089	-0.598993	0.35757	1.72978
Spectrin beta chain, non-erythrocytic 1	Sptbn1	S	2164	4.00057	3.58707	3.75886	3.69847	3.6371	3.48018	3.25302	3.39114	3.4373	3.50225	0.323634	1.72894
Desmin	Des;des	S	45	2.98587	2.66877	2.71012	3.1894	3.09076	2.19209	2.73282	2.44508	2.3071	2.31735	0.530094	1.72783
E3 ubiquitin-protein ligase RBBP6	Rbbp6	S	771	0.565859	0.573959	0.766325	0.407888	0.606848	0.441551	0.183535	0.330879	0.285183	0.329571	0.270032	1.72692
Cell division cycle-associated protein 3	Cdca3	S	197	-1.4873	-1.45081	-1.39715	-1.275	-1.4589	-1.23599	-1.07911	-1.31751	-1.21457	-1.1933	-0.205738	1.72654
AP-3 complex subunit delta-1	Ap3d1	S	632	0.526028	0.398632	0.392723	0.34244	0.430285	0.0199337	-0.107782	0.144711	0.159084	0.337492	0.307334	1.72638
AP-3 complex subunit delta-1	Ap3d1	S	634	0.526028	0.398632	0.392723	0.34244	0.430285	0.0199337	-0.107782	0.144711	0.159084	0.337492	0.307334	1.72638
AP-3 complex subunit delta-1	Ap3d1	S	636	0.526028	0.398632	0.392723	0.34244	0.430285	0.0199337	-0.107782	0.144711	0.159084	0.337492	0.307334	1.72638
Hemoglobin subunit epsilon-Y2	Hbb-y	S	51	-0.302555	-0.546741	-0.0232544	-0.227545	-0.0748844	0.186968	0.252401	0.710297	0.848251	0.137812	-0.662142	1.72539
Serine/threonine-protein kinase PAK 2;PAK-2p27;PAK-2p34	Pak2	T	169	-0.187443	-0.0175419	-0.131548	-0.116631	0.046505	0.0452137	0.158611	0.0855389	0.123144	0.0703239	-0.177898	1.72526
Ras-related GTP-binding protein C	Rragc	S	381	-0.104719	0.362791	0.135458	0.0171833	0.0929012	-0.31451	-0.256233	-0.257956	-0.190603	-0.102476	0.325079	1.72359
Tumor suppressor p53-binding protein 1	Trp53bp1;Tp53bp1	T	1123	-0.360949	-0.514336	-0.477047	-0.412989	-0.38467	-0.301638	-0.19186	-0.279325	-0.334635	-0.317583	-0.14499	1.72302
Centrosomal protein of 135 kDa	Cep135	S	439	1.23361	1.1951	1.24248	1.22311	1.15883	1.15349	0.913607	1.02114	1.10537	1.02681	0.166543	1.72296
Cytoplasmic dynein 1 heavy chain 1	Dync1h1	S	4366	1.59284	1.43337	1.22829	1.34785	1.32699	0.886404	1.09993	1.11798	1.0453	1.21881	0.312183	1.72179
	Nup153	S	334	-2.42779	-2.40647	-2.22758	-2.2444	-2.33288	-2.22046	-2.02526	-2.05585	-2.18586	-1.98907	-0.232524	1.71947
Prospero homeobox protein 1	Prox1	S	197	-3.09341	-3.53435	-2.7461	-2.86814	-3.24931	-2.5105	-2.32057	-2.60245	-2.69343	-2.44331	-0.584209	1.71931
Prospero homeobox protein 1	Prox1	S	179	-3.09341	-3.53435	-2.7461	-2.86814	-3.24931	-2.5105	-2.32057	-2.60245	-2.69343	-2.44331	-0.584209	1.71931
Inactive dual specificity phosphatase 27	Dusp27	S	954	-0.0534573	-0.579767	-0.637831	-0.519018	-0.359251	-0.66802	-1.38909	-1.02437	-1.03311	-0.98164	0.589379	1.71742
Heterogeneous nuclear ribonucleoprotein A3	Gm8991;Hnrnpa3;Gm6793	S	280	4.94377	4.83175	5.09006	5.04465	5.16074	5.30908	5.23235	5.27629	5.16573	5.2788	-0.238257	1.71731
Dematin	Dmtn	S	71	-0.105154	0.0636177	0.171038	0.0674877	-0.0768967	0.344427	0.241199	0.332142	0.231844	0.150553	-0.236015	1.7166
Kinesin-like protein;Kinesin-like protein KIF1A	Kif1a	S	386	0.176844	0.490742	0.390537	-0.0359173	0.221243	-0.154694	-0.344763	-0.155964	0.010704	-0.142246	0.406082	1.7163
Pyruvate dehydrogenase E1 component subunit alpha;Pyruvate dehydrogenase E1 component subunit alpha, somatic form, mitochondrial	Pdha1	S	232	3.28291	3.21547	3.38786	3.54033	3.39188	3.1538	3.06957	3.14016	3.11996	3.20612	0.225767	1.71505
Striatin-interacting proteins 2	Strip2	S	320	-0.607327	-0.908209	-0.61907	-0.350674	-0.914986	-1.06233	-1.14238	-1.02566	-1.23288	-1.06408	0.425414	1.71429
LysM and putative peptidoglycan-binding domain-containing protein 1	Lysmd1	S	193	1.04041	0.986153	0.857645	0.997293	1.04058	1.09841	1.38251	1.23802	1.13909	1.19046	-0.225282	1.71239
cAMP-regulated phosphoprotein 19	Arpp19	S	137	0.16415	-0.0791798	0.447971	0.107805	-0.00868797	-0.169878	-0.215399	-0.364597	-0.48465	-0.748379	0.522992	1.71215
LIM domain-binding protein 3	Ldb3	S	265	-0.23912	-0.476439	-0.0780067	-0.107347	-0.21715	-0.677416	-0.321396	-0.980925	-0.77898	-0.849234	0.497977	1.70985
Gamma-adducin	Add3	S	647	-0.606401	-0.520596	-0.507566	-0.769661	-0.758541	-0.784161	-1.29192	-1.1763	-0.936773	-0.975554	0.400388	1.7077
Coiled-coil domain-containing protein 43	Ccdc43	T	137	1.98945	1.53857	1.86087	1.97065	1.89783	2.17717	2.3182	2.1828	2.2127	2.07267	-0.341232	1.70577
Denticleless protein homolog	Dtl	T	428	-0.550089	-0.551981	-0.50798	-0.566208	-0.435413	-0.145746	-0.216976	-0.344921	-0.400547	-0.413948	-0.217907	1.70533
Septin-9	2009-09-01	T	125	-0.0413132	-0.0183868	-0.189804	-0.0108032	-0.0038929	0.0815067	0.121405	0.170195	0.0365353	0.220957	-0.17896	1.7053
SH3 and PX domain-containing protein 2A	Sh3pxd2a	S	721	1.27187	1.75893	1.35061	1.23068	1.28496	0.957479	1.11583	1.03082	0.899139	0.929787	0.392799	1.70524
Keratin, type II cytoskeletal 8	Krt8	S	44	-1.66157	-1.30344	-1.54953	-1.5458	-1.29288	-1.7119	-2.01715	-2.0502	-1.66079	-1.99916	0.417197	1.70493
Microfibrillar-associated protein 1	Mfap1	Y	47	1.44268	1.17679	1.40437	1.2918	1.43001	1.53506	1.5606	1.51115	1.60628	1.53352	-0.200192	1.70488
	Tns1	S	867	-1.67351	-2.25552	-2.04745	-1.86831	-2.02696	-2.94742	-2.34656	-2.33926	-2.60776	-2.44108	0.562071	1.70387
	Tns1	S	874	-1.67351	-2.25552	-2.04745	-1.86831	-2.02696	-2.94742	-2.34656	-2.33926	-2.60776	-2.44108	0.562071	1.70387
Protein capicua homolog	Cic	T	2310	-2.49451	-2.54845	-2.39245	-2.8657	-2.43112	-2.70741	-3.1117	-2.97401	-2.94452	-3.14496	0.430074	1.70369
Histone deacetylase 2	Hdac2	S	260	0.231798	0.341278	0.473671	0.181475	0.491182	-0.0337563	-0.0624142	0.213774	0.073473	-0.176147	0.340895	1.703
Microtubule-associated serine/threonine-protein kinase 2	Mast2	T	22	0.893265	0.88994	0.517097	0.775742	0.698875	0.362661	0.499937	0.519493	0.265388	0.509783	0.323531	1.70239
Zinc finger CCCH domain-containing protein 4	Zc3h4	T	1217	-0.567715	-0.459888	-0.318752	-0.521908	-0.538425	-0.596239	-0.880932	-0.931944	-0.665508	-0.975786	0.328744	1.70236
Pre-mRNA-splicing factor SLU7	Slu7	S	215	-0.365118	-0.270424	-0.386572	-0.546326	-0.454351	-0.492306	-0.633045	-0.639946	-0.6308	-0.681105	0.210882	1.70213
Microtubule-associated protein RP/EB family member 3	Mapre3	T	161	0.902454	0.71254	0.837248	0.629345	0.743797	0.616404	0.614878	0.547039	0.427794	0.491728	0.225508	1.70203
Hemoglobin subunit zeta	Hba-x;Hbz	S	73	-0.617378	-0.834366	-0.0958405	-0.701851	-0.63966	0.366419	-0.164852	0.515539	0.953314	-0.0673161	-0.89844	1.70169
Transforming acidic coiled-coil-containing protein 2	Tacc2	S	303	0.45034	0.354076	0.523935	0.406248	0.317802	0.309227	0.0738716	0.26494	0.145222	0.217743	0.20828	1.70127
Microtubule-associated protein 1B;MAP1B heavy chain;MAP1 light chain LC1	Map1b	S	1384	-2.05148	-2.29447	-2.08734	-2.34979	-2.17749	-2.38481	-2.97026	-2.94532	-2.59075	-2.52016	0.490146	1.70031
Microtubule-associated protein 1A;MAP1A heavy chain;MAP1 light chain LC2	Map1a	S	557	-0.225433	-0.518637	-0.442013	-0.640142	-0.525801	-0.583185	-1.03208	-0.968678	-0.829716	-1.12381	0.437088	1.69857
Microtubule-associated protein 1A;MAP1A heavy chain;MAP1 light chain LC2	Map1a	S	560	-0.225433	-0.518637	-0.442013	-0.640142	-0.525801	-0.583185	-1.03208	-0.968678	-0.829716	-1.12381	0.437088	1.69857
Kinetochore-associated protein DSN1 homolog	Dsn1	S	330	0.574659	0.43399	0.522202	0.500603	0.534391	0.676958	0.737509	0.827829	0.632397	0.587555	-0.17928	1.6965
	Akap6	S	289	0.449451	0.435999	0.473581	0.499741	0.249914	0.681091	0.756691	0.676125	0.483828	0.722792	-0.242368	1.69447
60S acidic ribosomal protein P1	Rplp1;Gm10073	S	101	-0.122696	-0.346434	0.0923672	-0.178413	0.0542107	-0.506691	-0.434046	-0.321451	-0.439196	-0.397499	0.319584	1.69421
	Ppfia1	S	242	1.77027	1.54259	1.52769	1.32307	1.48311	1.32383	1.03965	1.16459	1.21718	1.27866	0.324561	1.69189
	Gltscr1	T	363	1.84724	1.771	1.79473	1.83801	1.86391	1.90726	2.00701	1.89092	1.96619	1.88738	-0.108777	1.68984
LIM domain-binding protein 3	Ldb3	S	264	1.77145	1.61168	1.98848	1.87934	1.87537	1.46452	1.72868	1.12668	1.26395	1.27687	0.453123	1.68753
Arginine/serine-rich coiled-coil protein 2	Rsrc2	S	104	-1.89009	-2.16992	-2.40583	-2.19783	-1.86842	-2.53679	-2.57622	-2.58384	-2.39242	-2.44875	0.401187	1.68589
Cyclin-dependent kinase 1	Cdk1	T	14	-1.96794	-2.24736	-2.26824	-2.11901	-2.17167	-1.77486	-1.45814	-1.93015	-1.82991	-1.90989	-0.374253	1.68527
E3 ubiquitin-protein ligase Praja-1	Pja1	S	175	1.27145	1.14584	1.34309	1.13285	1.36321	1.12095	0.756866	0.892826	1.05544	0.950718	0.295929	1.68485
Swi5-dependent recombination DNA repair protein 1 homolog	Sfr1	T	145	-0.429564	-0.562336	-0.313732	-0.429747	-0.428421	-0.138811	-0.302986	-0.282648	-0.172512	-0.296415	-0.194085	1.68481
Multiple myeloma tumor-associated protein 2 homolog	Mmtag2	S	232	1.99574	1.96074	2.07734	1.99905	2.02967	2.30408	2.16895	2.21712	2.15908	2.05319	-0.167978	1.6841
Hemoglobin subunit zeta	Hba-x;Hbz	S	53	-1.34426	-1.45013	-0.998878	-1.2324	-1.06743	-0.703077	-0.754061	-0.808102	-0.419706	-1.02523	-0.476583	1.68328
	Edc4	S	523	1.4885	1.75495	1.386	1.33441	1.47417	0.894743	1.17767	1.24983	0.933386	1.23294	0.389891	1.68315
Hemogen	Hemgn	S	124	-0.0425644	-0.128771	0.823458	0.305975	0.486567	1.60806	0.675316	1.72501	2.06094	1.02272	-1.12948	1.68222
Spectrin beta chain, non-erythrocytic 1	Sptbn1	S	2160	3.6209	3.22834	3.3587	3.32219	3.29202	3.13734	2.93043	3.06792	3.08917	3.15141	0.289175	1.68081
Protein capicua homolog	Cic	S	2284	0.440893	0.361652	0.485415	0.47172	0.421656	0.596758	0.479744	0.522993	0.61718	0.585932	-0.124254	1.68052
Serine/arginine repetitive matrix protein 1	Srrm1	S	769	-0.898172	-1.19504	-0.928207	-1.2142	-1.22346	-1.28082	-1.4471	-1.47241	-1.32684	-1.48776	0.311171	1.67899
Thyroid hormone receptor-associated protein 3	Thrap3	S	679	5.81256	5.75582	5.80132	5.81487	5.82199	5.97504	5.97923	5.90073	5.88412	5.8315	-0.112815	1.67861
Band 4.1-like protein 5	Epb41l5	T	387	0.647741	0.899767	0.842936	0.697794	0.815691	0.41748	0.52014	0.545603	0.705452	0.472416	0.248568	1.67625
Kinesin-associated protein 3	Kifap3	S	60	0.985491	0.775614	0.741158	0.944435	0.556772	0.137629	0.540144	0.541065	0.354353	0.448931	0.39627	1.6756
	R3hdm1	S	847	0.411488	0.325869	0.415401	0.252096	0.396902	0.32844	0.0356522	0.119415	0.0848904	-0.0354862	0.253769	1.67467
Partitioning defective 3 homolog B	Pard3b	S	338	-1.19796	-0.58938	-0.994648	-1.07845	-1.02185	-1.42934	-1.71082	-1.3191	-1.31384	-1.4216	0.462482	1.67331
Serine/arginine repetitive matrix protein 2	Srrm2	S	1339	1.49189	1.5433	1.6159	1.55098	1.51104	1.44542	1.39141	1.50225	1.44177	1.40314	0.105825	1.67159
Serrate RNA effector molecule homolog	Srrt	S	21	0.115322	-0.354153	0.154516	0.162838	0.191212	0.439667	0.760637	0.528822	0.378508	0.425722	-0.452724	1.67152
Zinc finger Ran-binding domain-containing protein 2	Zranb2	S	257	1.94325	2.09208	2.14862	2.11179	2.07354	2.31797	2.35319	2.23789	2.2038	2.16538	-0.181791	1.67125
Torsin-1A-interacting protein 1	Tor1aip1	S	140	0.300453	0.641569	0.319408	0.403927	0.527311	0.606213	0.862309	0.854975	0.736582	0.652189	-0.30392	1.66888
RAC-alpha serine/threonine-protein kinase	Akt1	S	124	0.441341	-0.0357265	0.398977	0.25774	0.29858	-0.1105	0.048048	0.00564766	-0.146854	-0.132053	0.339325	1.66794
Protein FAM122A	Fam122a	S	59	1.98511	1.89632	1.97902	2.09177	2.0888	2.21634	2.32671	2.15351	2.1248	2.1614	-0.188347	1.66614
Ribosomal protein S6 kinase alpha-3	Rps6ka3	S	343	0.932066	1.06651	0.931612	1.05404	1.02585	0.828808	0.893522	0.920534	0.879757	0.884068	0.120679	1.66611
Rho GTPase-activating protein 21	Arhgap21	S	454	0.0314674	0.00770378	-0.02812	-0.0597038	-0.0707226	0.0945854	0.173512	0.126886	0.00443268	0.0990639	-0.123571	1.66447
Periphilin-1	Pphln1	S	169	1.41419	1.41305	1.23114	1.33666	1.36937	1.46043	1.64589	1.47348	1.54191	1.50586	-0.17263	1.66077
AP-3 complex subunit delta-1	Ap3d1	S	688	-0.489464	-0.464348	-0.670536	-0.508194	-0.720623	-1.15922	-0.907614	-0.841095	-1.01693	-0.679962	0.350331	1.65973
RNA-binding E3 ubiquitin-protein ligase MEX3C	Mex3c	S	342	-1.54187	-1.51931	-1.4432	-1.333	-1.27904	-1.20169	-0.933558	-1.26605	-1.19687	-1.11439	-0.28077	1.65937
RNA-binding E3 ubiquitin-protein ligase MEX3C	Mex3c	S	350	-1.54187	-1.51931	-1.4432	-1.333	-1.27904	-1.20169	-0.933558	-1.26605	-1.19687	-1.11439	-0.28077	1.65937
Hemogen	Hemgn	S	158	-0.648962	-0.640999	-0.280689	-0.536448	-0.180517	0.0882702	-0.227591	0.139122	0.468616	-0.0348167	-0.544243	1.65892
Hemogen	Hemgn	S	171	-0.648962	-0.640999	-0.280689	-0.536448	-0.180517	0.0882702	-0.227591	0.139122	0.468616	-0.0348167	-0.544243	1.65892
Arginine-glutamic acid dipeptide repeats protein	Rere	S	656	3.39309	3.36705	3.52086	3.45582	3.48953	3.69485	3.78608	3.58406	3.57665	3.54985	-0.193028	1.65845
Ubiquitin carboxyl-terminal hydrolase;Ubiquitin carboxyl-terminal hydrolase 24	Usp24	S	2559	-2.41067	-2.44614	-2.4943	-2.59286	-2.52006	-2.27284	-2.26199	-2.44166	-2.33733	-2.33521	-0.163	1.658
Xin actin-binding repeat-containing protein 1	Xirp1	T	534	1.27217	0.55191	1.09743	1.18276	1.05562	0.500912	0.602131	0.691128	0.436975	0.501623	0.485423	1.65799
RalA-binding protein 1	Ralbp1	T	27	1.13395	0.862528	1.11814	0.978392	1.01867	0.887878	0.559315	0.718473	0.793324	0.802654	0.270007	1.65789
Hemogen	Hemgn	S	241	-1.3609	-0.9879	-1.02258	-1.331	-1.37081	-0.551544	-0.862125	-0.501282	-0.370613	-1.04336	-0.548851	1.65634
Tight junction protein ZO-1	Tjp1	T	1484	2.59556	2.6304	2.42525	2.64742	2.51779	2.78312	2.91539	2.8548	2.65703	2.72383	-0.223552	1.65559
Alpha-endosulfine	Ensa	T	112	1.19656	1.24665	1.24387	1.28125	1.15614	0.893366	1.18535	0.989695	0.702795	0.823919	0.305868	1.6548
Nascent polypeptide-associated complex subunit alpha, muscle-specific form	Naca	T	895	0.628538	0.203009	0.504995	0.569933	0.250832	0.118958	0.0643539	0.161068	-0.157209	0.105871	0.372853	1.65371
Zinc finger protein 609	Zfp609;Znf609	S	1265	0.635468	0.394587	0.227827	0.236294	0.289289	0.214401	0.00271606	-0.0552807	0.0300007	-0.0381069	0.325947	1.65357
Nucleolar protein 58	Nop58	S	407	-0.978859	-0.935823	-1.05788	-1.0653	-1.04109	-0.7985	-0.963427	-0.691383	-0.828354	-0.870256	-0.185405	1.65339
Calpastatin	Cast	S	219	0.887964	0.766376	0.983467	0.855097	0.875572	0.864002	0.531219	0.511086	0.55574	0.566767	0.267933	1.65193
RalBP1-associated Eps domain-containing protein 1	Reps1	S	726	-2.06227	-2.08748	-2.33483	-1.93272	-2.10244	-1.8299	-1.63147	-1.58524	-1.9806	-1.75008	-0.348491	1.65098
Rho GTPase-activating protein 1	Arhgap1	S	263	1.76979	1.37661	1.69479	1.56705	1.34611	1.20703	0.912571	1.15987	1.25058	1.28782	0.387297	1.65005
Cytospin-B	Specc1	S	314	1.10674	1.50696	1.07248	0.77998	0.789297	0.56546	0.474184	0.627975	0.637657	0.438316	0.502373	1.64978
Transmembrane protein 184B	Tmem184b	S	388	2.57588	2.71909	2.60828	2.28846	2.18098	2.233	1.59397	2.1063	1.89643	1.71222	0.566151	1.64831
ATPase WRNIP1	Wrnip1	S	153	0.0562344	-0.131742	-0.00795937	-0.228662	-0.163155	-0.267368	-0.402626	-0.488468	-0.265921	-0.287685	0.247357	1.64788
Ankyrin repeat and SAM domain-containing protein 1A	Anks1;Anks1a	S	636	0.986872	-0.110397	0.464483	0.528442	0.189299	-0.390322	-0.166775	-0.265732	-0.328495	-0.18018	0.67804	1.64642
Nucleophosmin	Npm1;Gm5611	S	194	-1.00902	-1.42979	-1.06734	-1.23302	-1.36016	-0.769869	-0.778883	-0.778242	-1.04132	-0.952719	-0.355661	1.6457
60S acidic ribosomal protein P1	Rplp1;Gm10073	S	104	3.36514	3.22956	3.42412	3.28291	3.19467	3.09058	2.99979	3.16178	3.12235	3.17318	0.189746	1.64563
TCF3 fusion partner homolog	Tfpt	S	180	-0.879654	-0.941366	-0.990679	-0.800913	-0.802589	-0.843191	-0.627285	-0.559969	-0.627748	-0.661427	-0.219116	1.64545
	Zbtb21	S	348	1.07953	0.905964	0.983658	1.06675	1.04038	1.16841	1.32258	1.23524	1.06702	1.24677	-0.192748	1.64481
Coxsackievirus and adenovirus receptor homolog	Cxadr	S	332	0.702932	1.90365	1.54075	1.37839	1.07028	2.04718	1.95605	2.36552	1.97779	2.17594	-0.785295	1.6437
Smoothelin	Smtn	S	798	1.63449	1.41348	1.39906	1.55876	1.46477	1.26512	1.36668	1.25419	1.02691	1.26479	0.258575	1.64351
WASH complex subunit FAM21	Fam21	S	757	0.265987	0.110111	0.342537	0.247593	0.341194	0.0920315	-0.110523	0.122631	0.0924168	-0.11993	0.246159	1.64276
Inactive serine/threonine-protein kinase VRK3	Vrk3	T	58	-0.563486	-1.09203	-1.02681	-0.822319	-0.674175	-0.616898	-0.354927	-0.326145	-0.430304	-0.422842	-0.40554	1.64232
Protein SCAF8	Scaf8	S	710	1.109	0.725163	1.0841	0.701288	0.876614	0.670649	0.162891	0.3141	0.602669	0.466496	0.45587	1.64198
Pumilio homolog 1	Pum1	S	615	2.4651	2.43351	2.5994	2.2337	2.25963	2.13942	1.87729	2.05568	2.22951	2.08308	0.32127	1.63977
Pseudopodium-enriched atypical kinase 1	Peak1	S	691	0.31535	0.14348	0.0347404	0.0667801	-0.0359764	-0.117662	-0.15029	-0.128319	-0.214384	-0.0467339	0.236353	1.63963
Palmdelphin	Palmd	S	375	0.237482	-0.192482	0.187775	0.0448437	0.100681	-0.0687866	-0.270342	-0.302664	-0.2787	-0.243198	0.308398	1.63878
Protein capicua homolog	Cic	T	2283	-1.98689	-1.98465	-1.95682	-2.01295	-1.89121	-1.92992	-1.87633	-1.77387	-1.78813	-1.826	-0.127655	1.63802
Annexin;Annexin A2	Anxa2	S	2	1.71143	1.93839	1.45061	1.7399	1.66	1.37275	1.48118	1.41755	1.27641	1.42275	0.305937	1.63725
Annexin;Annexin A2	Anxa2	T	3	1.71143	1.93839	1.45061	1.7399	1.66	1.37275	1.48118	1.41755	1.27641	1.42275	0.305937	1.63725
Calmodulin	Calm1	S	102	-1.75987	-1.70095	-1.95326	-1.95235	-1.8368	-2.34076	-2.18854	-2.24194	-1.88099	-2.39102	0.368005	1.63688
Serine/arginine repetitive matrix protein 2	Srrm2	T	1370	0.659592	0.715912	0.676575	0.653851	0.692812	0.826271	0.813864	0.747204	0.783133	0.696564	-0.0936588	1.63541
CAP-Gly domain-containing linker protein 1	Clip1	S	194	0.268345	-0.105558	0.0373764	0.00407791	0.246758	-0.15185	-0.209034	-0.122078	-0.300814	-0.173264	0.281607	1.6351
Protein HID1	Hid1	S	52	-0.409105	-0.732952	-0.538019	-0.708422	-0.89139	-1.08056	-1.20243	-0.876612	-0.941399	-0.985165	0.361254	1.63456
Ribosomal protein S6 kinase alpha-3	Rps6ka3	S	337	1.90878	1.90808	1.86544	1.79764	1.86029	1.76173	1.76423	1.69912	1.78366	1.82194	0.101912	1.63454
Ankyrin repeat domain-containing protein 17	Ankrd17	S	2150	0.643013	0.148951	0.54793	0.293657	0.272449	0.071804	-0.0711384	0.036478	0.094883	0.0479698	0.345201	1.6344
Anaphase-promoting complex subunit 1	Anapc1	S	355	0.099144	0.199013	0.120586	0.0690556	0.0726795	0.224432	0.188416	0.243296	0.213287	0.171595	-0.0961094	1.63326
Golgin subfamily A member 2	Golga2	S	47	-0.116312	-0.113216	-0.104574	-0.271286	-0.21517	-0.233372	-0.460384	-0.445667	-0.297441	-0.361408	0.195543	1.63268
NF-kappa-B-activating protein	Nkap	S	7	-1.25904	-1.0212	-0.88328	-1.08339	-0.997139	-0.637857	-0.822826	-0.786116	-0.710997	-0.908333	-0.275583	1.63053
NF-kappa-B-activating protein	Nkap	S	9	-1.25904	-1.0212	-0.88328	-1.08339	-0.997139	-0.637857	-0.822826	-0.786116	-0.710997	-0.908333	-0.275583	1.63053
Serine/arginine repetitive matrix protein 2	Srrm2	S	882	1.03859	1.0196	1.07913	1.19708	1.18195	1.22445	1.23967	1.20473	1.26308	1.27535	-0.13819	1.6301
Calcium-regulated heat stable protein 1	Carhsp1	S	42	3.21612	3.04114	3.14242	3.2804	3.21663	3.55253	3.31423	3.38372	3.3328	3.36385	-0.210085	1.62813
DNA ligase;DNA ligase 3	Lig3	S	889	-0.885145	-0.690212	-1.26093	-1.03065	-1.16526	-0.498892	-0.63039	-0.732309	-0.67782	-0.519342	-0.394691	1.6274
Microtubule-associated protein 1B;MAP1B heavy chain;MAP1 light chain LC1	Map1b	S	1373	0.431158	0.746912	0.278324	0.198578	0.312815	0.163727	-0.304955	-0.0300674	0.00650787	-0.0367661	0.433868	1.62501
Pericentriolar material 1 protein	Pcm1	S	384	-0.74567	-0.931835	-0.693272	-0.692909	-0.782154	-0.655617	-0.354624	-0.589323	-0.533009	-0.529512	-0.236751	1.62469
Staphylococcal nuclease domain-containing protein 1	Snd1	S	426	-0.441484	-0.574566	-0.822332	-0.566286	-0.506973	-0.860149	-0.83753	-1.04049	-0.843323	-0.751276	0.284226	1.62238
Focal adhesion kinase 1	Ptk2	S	873	0.219584	0.163658	0.25239	0.0873394	0.0680046	0.0362949	0.00795364	0.0185108	0.0160809	0.056736	0.13108	1.62135
Cytoskeleton-associated protein 4	Ckap4	S	537	-1.48002	-1.70285	-1.33428	-1.4893	-1.68637	-1.66268	-2.12478	-2.18607	-1.84435	-1.95608	0.416225	1.61992
Cytoskeleton-associated protein 4	Ckap4	Y	536	-1.48002	-1.70285	-1.33428	-1.4893	-1.68637	-1.66268	-2.12478	-2.18607	-1.84435	-1.95608	0.416225	1.61992
Microtubule-associated protein 1B;MAP1B heavy chain;MAP1 light chain LC1	Map1b	Y	1405	2.80499	3.22365	2.79113	2.54838	2.55366	2.46047	2.03669	2.19576	2.38767	2.29996	0.508255	1.6181
Eukaryotic translation initiation factor 2A;Eukaryotic translation initiation factor 2A, N-terminally processed	Eif2a	S	503	-1.71838	-1.71634	-1.75822	-1.67059	-1.53366	-1.86758	-1.76069	-1.99259	-2.10442	-1.90755	0.247128	1.61749
Casein kinase I isoform delta	Csnk1d	S	382	2.39527	2.39453	2.30466	2.42199	2.37403	2.42124	2.5994	2.50803	2.53162	2.6827	-0.170501	1.61625
Pericentriolar material 1 protein	Pcm1	S	380	-2.00353	-2.23115	-1.79581	-1.86211	-1.99738	-1.84967	-1.52903	-1.50919	-1.57711	-1.69595	-0.345807	1.61575
Synaptopodin	Synpo	S	118	1.66743	1.74616	1.46049	1.38019	1.71403	1.32623	1.30566	1.30213	1.41208	1.25983	0.272471	1.61569
Oxysterol-binding protein;Oxysterol-binding protein-related protein 11	Osbpl11	S	21	-0.576195	-0.718485	-0.646978	-0.616861	-0.617517	-0.885914	-0.776754	-1.02178	-0.68741	-0.981993	0.235563	1.61558
FYVE, RhoGEF and PH domain-containing protein 5	Fgd5	T	647	0.466782	0.692072	0.186752	0.631468	0.42201	0.756395	1.31799	0.996021	0.746941	0.997414	-0.483135	1.61478
5'-AMP-activated protein kinase subunit beta-1	Prkab1	S	108	2.25762	1.94862	2.08402	1.87171	1.96364	1.68825	1.56272	1.67563	1.85198	1.83107	0.303193	1.61283
Zinc finger protein 36, C3H1 type-like 2;Zinc finger protein 36, C3H1 type-like 1	Zfp36l2;Zfp36l1	S	334	0.195721	0.247746	0.219141	0.402803	0.195387	0.414564	0.770782	0.683943	0.433651	0.438141	-0.296057	1.61273
Interferon regulatory factor 2-binding protein 1	Irf2bp1	S	453	0.289223	0.354322	0.791348	0.51158	0.619377	0.80768	0.895523	0.814369	0.807362	0.867132	-0.325243	1.61223
Nestin	Nes	S	728	0.56531	0.313824	0.557224	0.525204	0.687275	0.446335	0.262877	0.156853	0.179123	0.104877	0.299754	1.61211
Microtubule-associated protein 1A;MAP1A heavy chain;MAP1 light chain LC2	Map1a	S	1844	1.69335	1.37105	1.39138	1.36077	1.38112	1.36834	1.10144	1.08563	1.05676	1.04253	0.308592	1.61203
	Ncor1	S	602	1.52152	1.45718	1.44446	1.58365	1.51974	1.66444	1.7898	1.72532	1.61543	1.56229	-0.166143	1.61042
	Ncor1	S	1541	0.460758	0.53738	0.372576	0.493729	0.508257	0.529856	0.802494	0.734459	0.642721	0.626251	-0.192616	1.61032
Mastermind-like protein 1	Maml1	S	45	-1.05879	-0.998539	-1.07083	-0.968634	-0.895317	-0.872108	-0.675251	-0.770088	-0.890409	-0.871017	-0.182647	1.60933
Serine/threonine-protein kinase A-Raf;RAF proto-oncogene serine/threonine-protein kinase	Araf;Raf1	S	624	-1.37064	-1.07792	-1.37284	-1.40083	-1.3595	-1.56202	-1.43194	-1.61572	-1.757	-1.61176	0.279343	1.60814
Cleavage stimulation factor subunit 3	Cstf3	S	689	3.00707	2.63276	2.85019	2.67217	2.74862	2.58737	2.49774	2.52149	2.53228	2.5588	0.242625	1.60794
Cerebellar degeneration-related protein 2-like	Cdr2l	S	178	-0.927046	-1.23215	-1.23067	-1.17392	-1.19026	-1.32207	-1.3611	-1.46757	-1.37366	-1.33006	0.220083	1.60757
DNA helicase;DNA replication licensing factor MCM2	Mcm2	S	139	4.85291	4.88222	4.85494	4.85184	4.7917	4.96779	5.09934	4.89018	5.04859	4.93872	-0.142203	1.6065
Synaptopodin	Synpo	S	117	0.254143	0.792589	0.256432	-0.0770512	0.611542	-0.146976	-0.182243	-0.148123	-0.113081	-0.291389	0.543893	1.60525
Transcriptional repressor NF-X1	Nfx1	S	147	-1.20724	-0.973068	-1.05814	-1.18064	-1.14441	-1.2792	-1.27291	-1.21746	-1.36573	-1.28905	0.17217	1.60512
Transcriptional repressor NF-X1	Nfx1	S	151	-1.20724	-0.973068	-1.05814	-1.18064	-1.14441	-1.2792	-1.27291	-1.21746	-1.36573	-1.28905	0.17217	1.60512
Tonsoku-like protein	Tonsl	S	723	-1.29386	-0.931158	-1.10279	-0.917761	-1.04249	-0.888485	-0.338997	-0.641037	-0.780109	-0.624596	-0.402967	1.60475
Serine/arginine repetitive matrix protein 2	Srrm2	S	2648	2.29444	2.37441	2.41367	2.27953	2.41348	2.22588	2.28355	2.11326	2.2206	2.06247	0.173956	1.60473
Serine/threonine-protein kinase mTOR	Mtor	T	1262	-0.350061	-0.827087	-0.878687	-0.616373	-0.73315	-1.39058	-1.25913	-0.978792	-0.968067	-1.02644	0.443531	1.60407
AMP deaminase 2	Ampd2	S	38	-1.6608	-1.45808	-1.34048	-1.32713	-1.31631	-1.00117	-0.738108	-0.842577	-1.22197	-1.22865	-0.414066	1.60406
DCC-interacting protein 13-alpha	Appl1	S	410	-1.55443	-1.62592	-1.65592	-1.629	-1.60844	-1.96648	-1.80732	-2.13919	-1.96785	-1.65587	0.292602	1.60351
	Ppfibp1	S	99	-1.45714	-1.67892	-1.59941	-1.55866	-1.65982	-1.77256	-1.70993	-1.88213	-1.70571	-1.91876	0.207029	1.60284
Proline-rich AKT1 substrate 1	Akt1s1	S	229	-2.56362	-2.96597	-2.52689	-2.71992	-2.45012	-3.35517	-3.48724	-3.24631	-2.79885	-3.01571	0.535354	1.60238
Uveal autoantigen with coiled-coil domains and ankyrin repeats	Uaca	S	1019	-3.67276	-3.23748	-3.08776	-3.61021	-2.94369	-2.8319	-2.8744	-2.72948	-2.83657	-2.71599	-0.512713	1.60184
Vigilin	Hdlbp	S	944	2.98293	3.04646	3.08397	2.89211	2.79632	2.81476	2.60417	2.7534	2.71186	2.79447	0.224624	1.60156
AP-3 complex subunit beta-1	Ap3b1	S	276	0.903212	0.953424	0.811335	0.43285	0.904425	-0.0157681	-0.273266	-0.0320816	0.404293	0.626829	0.659048	1.60156
BTB/POZ domain-containing adapter for CUL3-mediated RhoA degradation protein 3	Kctd10	S	23	0.421356	-0.426954	-0.243557	-0.248619	-0.142004	-0.595484	-0.552946	-0.707802	-0.785202	-0.627804	0.525892	1.60058
Protein FAM134A	Fam134a	S	276	-1.35588	-1.11584	-1.06082	-1.05899	-1.1323	-1.06001	-0.820738	-0.520124	-0.807671	-0.580572	-0.386944	1.60052
Protein FAM134A	Fam134a	S	278	-1.35588	-1.11584	-1.06082	-1.05899	-1.1323	-1.06001	-0.820738	-0.520124	-0.807671	-0.580572	-0.386944	1.60052
Protein FAM134A	Fam134a	T	274	-1.35588	-1.11584	-1.06082	-1.05899	-1.1323	-1.06001	-0.820738	-0.520124	-0.807671	-0.580572	-0.386944	1.60052
CLIP-associating protein 1	Clasp1	T	700	-0.782194	-0.875051	-0.946674	-0.844046	-0.955544	-0.817387	-0.590527	-0.523136	-0.725155	-0.685972	-0.212267	1.60048
A-kinase anchor protein 2	Pakap;Akap2;mKIAA0920	S	983	4.19238	3.92848	4.01659	4.13605	3.91057	3.78256	3.84396	3.91197	3.6308	3.72962	0.257031	1.60017
Ubiquitin-associated protein 2-like	Ubap2l;lig-2a	S	859	0.314209	0.384066	0.170631	0.0110931	0.00415421	-0.267971	-0.237307	-0.116207	0.0324688	-0.423798	0.379393	1.60017
Pleckstrin homology-like domain family B member 1	Phldb1	S	190	0.672617	0.771828	0.647711	0.740917	0.776812	0.826365	0.945858	0.873938	0.780008	0.846893	-0.132635	1.59902
	Zmynd8	S	411	0.495596	0.699226	0.537401	0.618126	0.375717	0.70578	0.736446	0.72341	0.83869	0.76063	-0.207778	1.59819
U2 snRNP-associated SURP motif-containing protein	U2surp	T	919	2.96371	2.63659	2.93557	2.47836	2.73976	2.5322	1.88887	2.15965	2.41332	2.26107	0.499777	1.59704
FYVE, RhoGEF and PH domain-containing protein 5	Fgd5	T	645	-1.47095	-1.07892	-1.4361	-1.35413	-1.89081	-0.970118	-0.592484	-1.0192	-1.10074	-0.742403	-0.56119	1.59683
Junction-mediating and -regulatory protein	Jmy	S	704	0.739496	0.479029	0.638422	0.629583	0.557096	0.565235	0.286852	0.291315	0.375891	0.363077	0.232251	1.59662
Junction-mediating and -regulatory protein	Jmy	T	702	0.739496	0.479029	0.638422	0.629583	0.557096	0.565235	0.286852	0.291315	0.375891	0.363077	0.232251	1.59662
Transforming acidic coiled-coil-containing protein 3	Tacc3	S	71	0.430105	-0.00963783	0.196651	0.344864	0.101126	0.570038	0.797813	0.616409	0.394859	0.495483	-0.362299	1.59517
Sorting nexin-16	Snx16	S	29	0.303411	0.60552	0.537516	0.389265	0.537638	0.339645	0.116127	0.276115	0.251181	0.235563	0.230944	1.59418
AP-2 complex subunit mu	Ap2m1	T	156	-0.413416	-0.476816	-0.504438	-0.460426	-0.620869	-0.438414	-0.268705	-0.279018	-0.368275	-0.302629	-0.163785	1.59404
Cohesin subunit SA-2	Stag2	T	299	-0.350578	-0.349623	-0.109766	-0.355413	-0.293833	-0.736595	-0.374552	-0.490879	-0.566227	-0.65449	0.272706	1.59383
Thyroid hormone receptor-associated protein 3	Thrap3	S	253	3.31156	3.1153	3.29643	3.25018	3.17721	3.10978	3.08942	3.05191	3.10672	2.93348	0.171878	1.59303
Centrosomal protein of 170 kDa	Cep170	S	1157	-0.824072	-0.550636	-0.688978	-0.807116	-0.753588	-0.592043	-0.507055	-0.580835	-0.418533	-0.51009	-0.203167	1.59251
DNA helicase;DNA replication licensing factor MCM2	Mcm2	S	21	0.446405	0.48918	0.453384	0.536324	0.510031	0.606541	0.726055	0.604038	0.531256	0.590754	-0.124664	1.59192
5'-AMP-activated protein kinase catalytic subunit alpha-1	Prkaa1	S	487	0.8615	0.846708	0.754843	0.759922	0.414612	0.403465	0.435043	0.439375	0.472849	0.464602	0.28445	1.58966
Oxysterol-binding protein 1	Osbp	S	326	1.80822	1.25288	1.47952	1.47126	1.42272	1.15551	1.22261	1.0214	1.13625	1.21598	0.336573	1.58966
Oxysterol-binding protein 1	Osbp	S	329	1.80822	1.25288	1.47952	1.47126	1.42272	1.15551	1.22261	1.0214	1.13625	1.21598	0.336573	1.58966
Oxysterol-binding protein 1	Osbp	S	330	1.80822	1.25288	1.47952	1.47126	1.42272	1.15551	1.22261	1.0214	1.13625	1.21598	0.336573	1.58966
Retinoic acid-induced protein 1	Rai1	S	904	-0.281345	0.0249424	-0.314558	-0.225124	-0.10442	-0.0589066	0.140236	0.131771	0.0282269	0.151033	-0.258573	1.58964
Serine/arginine repetitive matrix protein 2	Srrm2	S	457	-1.14831	-1.30192	-1.22367	-1.21567	-1.31123	-1.18883	-1.06791	-1.0576	-0.971718	-1.10938	-0.161072	1.58959
Obscurin	Obscn	S	3258	0.623812	-0.0995064	0.222244	0.308462	0.392233	-0.0784416	-0.116915	-0.159369	-0.142794	-0.112524	0.411457	1.5892
	Tcf3	S	377	0.697758	1.18292	1.16984	1.15493	1.08726	1.29586	1.41145	1.48885	1.45644	1.34289	-0.340557	1.58917
Protein PRRC2C	Prrc2c	T	2618	2.50591	2.34777	2.18253	2.30925	2.34278	2.20902	2.14537	2.05731	1.92572	2.12713	0.244737	1.58896
HIRA-interacting protein 3	Hirip3	T	141	-0.225197	-0.442476	-0.430708	-0.39064	-0.318283	-0.202394	-0.145905	-0.251509	-0.236753	-0.204004	-0.153348	1.58844
Trafficking protein particle complex subunit 12	Trappc12	S	234	-0.396114	-0.545294	-0.483831	-0.555336	-0.341341	-0.73114	-0.644543	-0.731043	-0.522104	-0.674738	0.19633	1.58618
Nesprin-2	Syne2	S	6372	-1.76073	-1.78858	-1.52003	-1.65399	-1.91432	-1.62811	-1.25842	-1.37151	-1.4542	-1.35691	-0.3137	1.58595
Serine/arginine repetitive matrix protein 1	Srrm1	T	740	4.01505	3.88321	3.98665	3.91584	3.96049	3.84962	3.89409	3.77707	3.79584	3.66861	0.155201	1.58592
Dedicator of cytokinesis protein 7	Dock7	S	1422	1.04356	1.1369	0.890682	0.811169	0.798893	0.468807	0.532078	0.668903	0.771202	0.723835	0.303275	1.5859
B-cell CLL/lymphoma 9-like protein	Bcl9l	S	1475	-4.0341	-4.59391	-3.98824	-4.31241	-4.02446	-3.1353	-3.43961	-3.43394	-3.68794	-4.01634	-0.647999	1.58525
Atypical chemokine receptor 3	Ackr3	S	350	-0.901783	-0.224203	-0.294386	-0.595793	-0.628651	-0.0896416	-0.180769	0.348164	0.18656	-0.140282	-0.553769	1.58498
RNA demethylase ALKBH5	Alkbh5	S	65	0.605951	0.611	0.646675	0.698971	0.710424	0.870464	0.684975	0.773777	0.832853	0.93399	-0.164608	1.58476
RNA demethylase ALKBH5	Alkbh5	S	70	0.605951	0.611	0.646675	0.698971	0.710424	0.870464	0.684975	0.773777	0.832853	0.93399	-0.164608	1.58476
Liprin-beta-1	Ppfibp1	S	67	4.11017	4.05484	4.04661	3.89952	3.7514	3.82786	3.76985	3.67204	3.66949	3.63486	0.257687	1.58447
Keratin, type II cytoskeletal 8	Krt8	S	43	-1.73039	-1.52359	-1.61118	-1.95628	-1.61704	-2.55625	-2.29954	-2.4022	-1.70444	-2.28388	0.561565	1.58409
Microtubule-associated protein 1B;MAP1B heavy chain;MAP1 light chain LC1	Map1b	S	1255	1.26358	1.57448	1.15328	1.22742	1.13897	1.00906	0.934467	1.03387	0.984068	1.00131	0.278992	1.58382
	Sec16a	S	1342	2.03822	1.90989	1.89782	2.06046	1.98147	1.86154	1.77002	1.737	1.83791	1.90654	0.154969	1.58342
	Pank2	S	43	-1.11374	-0.9107	-1.05115	-1.06087	-1.05491	-0.987432	-0.647408	-0.880703	-0.745691	-0.760708	-0.233884	1.58165
Myristoylated alanine-rich C-kinase substrate	Marcks	S	160	2.39702	2.89441	2.38364	2.57629	2.65069	2.93597	3.41276	3.13922	3.00686	2.80735	-0.480022	1.58151
Titin	Ttn	S	2078	2.68414	1.98592	2.46584	2.22975	1.77354	1.73658	1.1826	1.63769	1.54796	1.72892	0.661089	1.58086
Ubiquitin conjugation factor E4 B	Ube4b;mKIAA0684	S	112	-2.88163	-2.82792	-2.90696	-2.86736	-3.0038	-2.67204	-2.47012	-2.83609	-2.55481	-2.73327	-0.244269	1.58043
Eukaryotic translation initiation factor 4 gamma 2	Eif4g2	T	469	1.13137	0.748901	1.13392	0.922613	1.00327	0.643604	0.534079	0.647388	0.799698	0.799244	0.303212	1.57904
Spectrin beta chain, non-erythrocytic 1	Sptbn1	S	2168	4.41115	3.96256	4.16544	4.09801	4.04307	3.89242	3.66607	3.82904	3.86064	3.9156	0.303294	1.57898
	Ppp2r5d;ppp2r5d	S	80	-1.50871	-0.891167	-1.4288	-1.43784	-1.37411	-1.01268	-0.927702	-1.00216	-0.843422	-0.839952	-0.402943	1.57777
Serine/threonine-protein kinase D1	Prkd1	S	253	-0.590784	-0.570389	-0.591064	-0.558456	-0.570677	-0.811615	-0.719992	-1.00153	-0.737715	-0.649168	0.207729	1.57658
Ran-binding protein 10	Ranbp10	S	365	-1.14318	-1.21887	-1.23752	-1.22916	-1.2251	-1.1268	-0.985247	-1.07223	-1.08624	-1.17293	-0.122078	1.57391
Tumor suppressor p53-binding protein 1	Trp53bp1;Tp53bp1	S	1423	-1.39814	-1.46969	-1.62316	-1.33929	-1.37741	-1.26349	-1.06396	-1.29898	-1.27312	-1.17803	-0.226021	1.57343
Tumor suppressor p53-binding protein 1	Trp53bp1;Tp53bp1	S	1425	-1.39814	-1.46969	-1.62316	-1.33929	-1.37741	-1.26349	-1.06396	-1.29898	-1.27312	-1.17803	-0.226021	1.57343
Tumor suppressor p53-binding protein 1	Trp53bp1;Tp53bp1	S	1427	-1.39814	-1.46969	-1.62316	-1.33929	-1.37741	-1.26349	-1.06396	-1.29898	-1.27312	-1.17803	-0.226021	1.57343
N-alpha-acetyltransferase 30	Naa30	S	191	-1.25084	-1.21046	-1.35497	-1.11233	-1.3617	-1.18642	-0.957335	-0.952961	-1.09114	-0.98905	-0.22268	1.57336
Hepatoma-derived growth factor-related protein 2	Hdgfrp2	S	659	-2.24048	-2.59166	-2.55727	-2.61621	-2.57337	-2.25691	-2.20234	-2.21453	-2.28577	-2.34789	-0.254311	1.57305
	Camk1d	S	314	1.39967	0.106625	1.0674	0.79781	0.840963	-0.136488	0.557388	-0.240349	-0.542	-0.205578	0.955898	1.57179
Rho GTPase-activating protein 21	Arhgap21	S	851	-2.15079	-1.8529	-1.78361	-1.94398	-1.9596	-1.57823	-1.5656	-1.3563	-1.81078	-1.70218	-0.335556	1.57146
FH1/FH2 domain-containing protein 3	Fhod3	S	367	-1.22311	-1.80936	-1.47081	-1.46679	-1.78963	-1.97586	-1.85709	-1.96928	-2.2397	-1.91535	0.439514	1.57091
Protein CBFA2T2	Cbfa2t2	S	24	1.39679	1.72013	1.45146	1.5033	1.66334	1.66091	1.79417	1.98222	1.80094	1.93499	-0.287642	1.57007
RNA polymerase-associated protein CTR9 homolog	Ctr9	S	941	-1.58812	-1.63267	-1.32832	-1.58001	-1.69163	-1.73321	-1.99793	-1.69319	-1.97488	-1.98206	0.312106	1.57004
Leucine-rich repeat-containing protein 1	Lrrc1	T	203	-0.704739	-0.481197	-0.789059	-0.712238	-0.865686	-0.907761	-1.01849	-0.926617	-1.1192	-0.895897	0.263009	1.56998
Alpha-adducin	Add1	T	417	-2.35679	-2.13387	-2.50019	-2.38423	-2.46153	-2.09019	-2.18134	-2.1595	-2.15809	-1.9623	-0.257039	1.56911
CapZ-interacting protein	Rcsd1	S	179	4.903	4.62589	4.59801	4.83114	4.77089	4.59374	4.55905	4.53422	4.40229	4.49125	0.229678	1.56906
T-complex protein 1 subunit beta	Cct2	S	260	2.02876	1.49412	1.8259	1.83482	1.88878	1.57799	1.52507	1.52149	1.38009	1.24467	0.364613	1.5678
Sister chromatid cohesion protein PDS5 homolog A	Pds5a	S	1174	-1.76125	-1.76842	-1.89245	-2.05299	-1.90252	-1.68442	-1.78814	-1.40238	-1.36122	-1.41077	-0.346137	1.56676
Splicing factor, arginine/serine-rich 19	Scaf1	S	518	2.09453	2.09589	1.93688	1.87404	2.03939	1.84532	1.91043	1.80151	1.81962	1.84698	0.163372	1.56649
Rab GTPase-binding effector protein 1	Rabep1	S	42	1.13104	1.12287	1.08788	1.1815	1.16042	1.34705	1.41325	1.30623	1.1685	1.2301	-0.156286	1.56533
G patch domain and KOW motifs-containing protein	Gpkow	S	348	3.11134	2.96323	3.07497	2.84978	2.87336	2.95589	2.48956	2.61527	2.61228	2.57843	0.324252	1.56461
PEST proteolytic signal-containing nuclear protein	Pcnp	S	52	-0.175266	-0.116156	-0.132458	-0.167891	-0.0605164	-0.068203	0.00536728	-0.0587215	0.106945	0.113798	-0.150294	1.56459
Microtubule-associated protein 1B;MAP1B heavy chain;MAP1 light chain LC1	Map1b	S	614	2.50721	2.61414	2.47536	2.14501	2.27747	2.13803	1.52936	1.94678	2.10824	1.9552	0.468315	1.56443
Dedicator of cytokinesis protein 7	Dock7	T	1384	0.0594463	-0.195946	-0.229649	-0.248178	-0.517967	-0.959915	-0.480272	-0.733261	-0.500305	-0.618744	0.432041	1.56419
DNA helicase;DNA replication licensing factor MCM2	Mcm2	S	140	0.925306	1.06377	1.12962	1.05555	0.958279	1.14328	1.2288	1.17214	1.11028	1.20782	-0.145961	1.56337
	Klc1	S	562	0.144854	0.122919	0.257719	0.436186	0.434277	0.593628	0.692049	0.444803	0.51535	0.507694	-0.271514	1.56303
2-oxoisovalerate dehydrogenase subunit alpha, mitochondrial	Bckdha	T	335	-0.331966	-0.108482	-0.180542	-0.060257	0.0101948	0.0144405	0.415377	0.24855	0.0727959	0.138676	-0.312178	1.5629
2-oxoisovalerate dehydrogenase subunit alpha, mitochondrial	Bckdha	Y	350	-0.331966	-0.108482	-0.180542	-0.060257	0.0101948	0.0144405	0.415377	0.24855	0.0727959	0.138676	-0.312178	1.5629
Histone deacetylase 2	Hdac2	S	260	0.00384521	0.333759	-0.0405903	0.296553	0.36326	0.558493	1.02713	0.643892	0.444609	0.540947	-0.451648	1.56149
Histone deacetylase 2	Hdac2	S	262	0.00384521	0.333759	-0.0405903	0.296553	0.36326	0.558493	1.02713	0.643892	0.444609	0.540947	-0.451648	1.56149
RAC-alpha serine/threonine-protein kinase	Akt1	S	129	3.04893	2.49784	2.85675	2.7045	2.82384	2.47774	2.53481	2.40603	2.48733	2.44132	0.316926	1.56049
Serine/arginine repetitive matrix protein 2	Srrm2	S	2052	1.3643	0.889265	1.19064	0.939606	1.10202	0.967552	0.531137	0.515451	0.788221	0.394287	0.457834	1.55951
Serine/arginine repetitive matrix protein 2	Srrm2	S	2054	1.3643	0.889265	1.19064	0.939606	1.10202	0.967552	0.531137	0.515451	0.788221	0.394287	0.457834	1.55951
Serine/arginine repetitive matrix protein 2	Srrm2	T	2056	1.3643	0.889265	1.19064	0.939606	1.10202	0.967552	0.531137	0.515451	0.788221	0.394287	0.457834	1.55951
E3 ubiquitin-protein ligase MYCBP2	Mycbp2	S	494	0.929888	0.880899	0.39986	0.598404	0.801205	0.151512	0.228146	0.304968	0.193432	0.594456	0.427549	1.55847
E3 ubiquitin-protein ligase MYCBP2	Mycbp2	S	658	0.344208	-0.0899181	0.0400867	0.00661278	0.109684	-0.162514	-0.373558	-0.207453	-0.174862	-0.114517	0.288715	1.55668
Catenin delta-1	Ctnnd1	S	269	1.13012	1.3859	1.1368	1.30033	1.03687	1.35805	1.72287	1.58683	1.37143	1.52679	-0.31519	1.5565
RNA binding motif protein, X-linked-like-1	Rbmxl1	T	178	-1.44913	-1.83815	-1.66552	-1.5669	-1.42837	-1.46647	-1.24478	-1.2988	-1.41604	-1.33563	-0.237267	1.55575
Cyclin-dependent kinase 12	Cdk12	S	332	-3.36032	-3.29555	-3.10934	-3.34798	-2.91996	-3.47285	-3.43028	-3.90724	-3.60169	-3.9571	0.467202	1.55501
	Numa1	T	1997	1.80981	2.01596	1.96823	1.76299	1.83652	1.81384	1.65255	1.61941	1.63515	1.50481	0.233549	1.55439
Nucleophosmin	Npm1;Gm5611	S	241	0.769642	0.802559	0.846199	0.77084	0.800734	0.947422	0.845343	0.886442	0.948406	0.834288	-0.0943855	1.55234
Heterogeneous nuclear ribonucleoprotein A3	Gm8991;Hnrnpa3;Gm6793	Y	282	-4.12246	-4.26717	-3.68929	-4.19346	-4.11763	-3.67669	-3.80031	-3.7173	-3.78028	-3.52484	-0.378119	1.55214
Cingulin-like protein 1	Cgnl1	S	294	-1.99543	-1.80783	-2.14557	-1.91348	-2.02288	-1.74845	-0.77878	-1.30683	-1.61471	-1.45455	-0.596372	1.55173
Ataxin-2	Atxn2	S	352	2.17253	1.95526	1.9239	1.78283	1.85253	1.80806	1.73316	1.56698	1.53084	1.41163	0.327275	1.55172
Protein Shroom3	Shroom3	S	1025	-1.50568	-1.78912	-1.72762	-1.79395	-1.67989	-1.58327	-1.34509	-1.50424	-1.50515	-1.45219	-0.221263	1.54971
Kinesin-like protein;Kinesin-like protein KIF1C	Kif1c	S	1031	0.466049	0.208168	0.312496	0.404728	0.33353	0.166206	0.269215	0.151939	-0.00670433	0.0767612	0.213511	1.54766
A-kinase anchor protein SPHKAP	Sphkap	S	841	2.64133	2.60305	2.61305	2.53663	2.4275	2.21957	2.49292	2.42047	2.24243	2.36206	0.216821	1.54732
Microtubule-associated protein 1A;MAP1A heavy chain;MAP1 light chain LC2	Map1a	S	1818	1.60472	1.04284	1.40881	1.27688	1.27586	1.23108	0.593348	0.7789	0.814861	0.856014	0.466982	1.5472
Transcription intermediary factor 1-beta	Trim28	S	501	3.11813	3.33357	3.30281	3.31805	3.2964	3.58264	3.37249	3.39942	3.69498	3.51603	-0.239319	1.54629
Oxysterol-binding protein;Oxysterol-binding protein-related protein 11	Osbpl11	S	200	0.322739	0.166452	0.323465	0.241686	0.277128	0.135757	0.188105	0.168102	0.159967	0.168373	0.102233	1.5459
E3 ubiquitin-protein ligase NEDD4	Nedd4	T	287	2.92167	2.69919	2.86932	2.96305	3.04199	3.09352	3.34217	3.11814	3.08453	3.11457	-0.251538	1.54542
Protein flightless-1 homolog	Flii	S	436	3.11917	2.85758	2.93742	3.03151	2.88707	2.64389	2.92351	2.58814	2.42592	2.67778	0.314702	1.54527
Serine/arginine-rich splicing factor 10	Srsf10	S	201	-1.58933	-1.27229	-1.80631	-1.10045	-1.14384	-0.890856	-0.308901	-0.743763	-1.078	-0.7701	-0.624123	1.54513
Lamin-B1	Lmnb1	S	17	-1.30593	-1.13328	-1.29949	-1.09501	-1.33266	-1.10834	-0.718437	-0.857246	-1.04041	-1.00506	-0.287374	1.54455
Nuclear receptor corepressor 2	Ncor2	S	1484	1.09985	1.27311	1.05559	1.11915	1.23139	1.26048	1.38344	1.27525	1.48516	1.34439	-0.193927	1.54424
Coiled-coil domain-containing protein 6	Ccdc6	S	410	-1.69943	-1.2957	-1.29428	-1.54561	-1.30707	-1.51472	-1.89163	-2.03342	-1.8093	-1.90161	0.401719	1.54399
Sequestosome-1	Sqstm1	S	24	-0.131104	-0.0297451	0.246096	0.116098	-0.036047	0.137276	0.43836	0.296087	0.366013	0.316082	-0.277704	1.54319
Cyclin-dependent kinase 4	Cdk4	S	53	2.07962	2.13856	2.01639	2.16478	2.16921	2.14446	2.34821	2.34976	2.23278	2.37323	-0.175977	1.54297
PEST proteolytic signal-containing nuclear protein	Pcnp	T	72	0.0688457	0.236979	0.297897	0.29789	0.172756	0.413939	0.342144	0.44709	0.391102	0.311062	-0.166194	1.54268
Popeye domain-containing protein 2	Popdc2	T	364	1.85703	2.05811	2.02999	2.1028	1.96922	2.15299	2.27784	2.26129	2.06212	2.30802	-0.209021	1.54203
F-box only protein 6	Fbxo6	S	276	-2.77606	-3.10889	-2.81266	-2.81968	-2.72002	-2.76079	-2.51991	-2.20873	-2.47079	-2.40634	-0.374148	1.54005
Serine/arginine repetitive matrix protein 2	Srrm2	S	870	-0.323828	-0.413403	-0.245625	-0.200483	-0.236303	0.0542393	-0.173756	-0.144674	-0.126305	-0.106884	-0.184452	1.53984
Alpha-parvin	Parva	S	28	2.10542	2.44373	1.87	2.26592	2.3085	1.92857	1.40319	1.74271	1.84568	1.8311	0.448466	1.5387
TBC1 domain family member 10B	Tbc1d10b	T	136	0.592306	0.700512	0.455023	0.540268	0.535192	0.283873	0.335464	0.443636	0.438513	0.445314	0.1753	1.53842
Microtubule-associated protein 1A;MAP1A heavy chain;MAP1 light chain LC2	Map1a	S	765	2.97496	2.57385	2.71854	2.80253	2.81863	2.63658	2.58343	2.51316	2.39363	2.42835	0.266676	1.53803
Kinase suppressor of Ras 1;Kinase suppressor of Ras 2	Ksr1;Ksr2	S	719	-3.86954	-3.32454	-3.48822	-3.57345	-3.79263	-3.15924	-2.90469	-3.28062	-3.26238	-3.34275	-0.419738	1.53657
Scaffold attachment factor B2;Na(+)/H(+) exchange regulatory cofactor NHE-RF3	Safb2;Pdzk1	S	551	0.785305	0.918556	0.733929	0.793869	0.658054	1.00848	1.31034	1.16084	0.947128	0.901602	-0.287735	1.53499
WD repeat-containing protein 37	Wdr37	S	30	-0.190331	-0.00984764	-0.114304	0.0361824	0.0914288	0.0939083	0.525362	0.189671	0.184729	0.335987	-0.303305	1.53454
Phostensin	Ppp1r18	S	134	3.35498	3.36624	3.45398	3.2695	3.37929	3.32337	3.17177	3.15244	3.25666	3.10196	0.163556	1.53337
Protein PML	Pml	S	460	-0.330564	-0.386406	-0.392725	-0.611261	-0.514553	-0.717543	-0.917734	-0.742805	-0.491879	-0.796995	0.286289	1.53334
Tyrosine-protein phosphatase non-receptor type 14;Protein-tyrosine-phosphatase	Ptpn14	S	314	-0.659981	-0.674065	-0.834585	-0.764246	-0.665712	-0.895088	-0.827955	-0.913382	-0.914078	-0.777107	0.145804	1.53331
Brain-specific angiogenesis inhibitor 1-associated protein 2-like protein 1	Baiap2l1	T	422	-0.428745	-0.518591	-0.455059	-0.399076	-0.645195	-0.603741	-0.608068	-0.712482	-0.886148	-0.817057	0.236166	1.53254
Baculoviral IAP repeat-containing protein 6	Birc6	T	4017	-0.49103	-0.942308	-1.19322	-1.23152	-1.25126	-1.95821	-1.37906	-1.45889	-1.65128	-1.57163	0.581946	1.53201
Uncharacterized protein C18orf25 homolog	8030462N17Rik	S	69	-0.426701	-0.542448	-0.504732	-0.251646	-0.470703	-0.670143	-0.702103	-0.719795	-0.60564	-0.525488	0.205388	1.53148
B-cell CLL/lymphoma 9-like protein	Bcl9l	S	118	-0.308817	-0.0904751	-0.351202	-0.374123	-0.279524	-0.0532417	0.122381	0.00621796	-0.0375423	-0.214098	-0.245572	1.53114
7SK snRNA methylphosphate capping enzyme	Mepce	S	192	1.08417	0.857466	1.17859	0.888706	0.988359	1.38485	1.20319	1.28444	1.28419	1.10366	-0.25261	1.53108
Obscurin	Obscn	S	3254	1.31013	0.597126	0.924887	1.09366	0.900301	0.58498	0.50831	0.498898	0.61532	0.620659	0.399588	1.53038
	Mtx3	S	284	0.999596	1.03231	1.12252	1.15567	1.04115	1.13148	1.27382	1.22486	1.16261	1.19452	-0.127209	1.52963
Serine/arginine repetitive matrix protein 1	Srrm1	S	413	-1.65782	-1.83998	-1.41788	-1.43368	-1.47619	-1.74297	-2.53441	-2.11742	-1.90752	-2.09378	0.514108	1.52799
	Raph1	T	573	1.16799	0.939066	0.766863	1.09381	0.795872	0.277832	0.859119	0.662491	0.330093	0.319799	0.462853	1.52781
Holliday junction recognition protein	Hjurp	S	128	0.635859	0.499556	0.532698	0.703178	0.533356	0.81658	0.89822	0.741093	0.677893	0.695829	-0.184994	1.52739
Nucleolin	Ncl	T	76	0.916584	0.318939	0.380642	0.643433	0.540266	1.10066	1.39443	1.02302	0.784565	0.927759	-0.486115	1.52689
Serine/threonine-protein kinase;Serine/threonine-protein kinase D3;Protein kinase C;Serine/threonine-protein kinase D1	Prkd3;Prkd1	S	735	1.07866	0.663486	0.666267	0.900799	0.805151	0.541515	0.551071	0.469168	0.603752	0.597876	0.270197	1.52677
Glucocorticoid-induced transcript 1 protein	Glcci1	S	215	3.21186	2.80972	3.16984	3.33223	3.12728	2.86386	2.91084	2.80745	2.76169	2.80412	0.300594	1.52647
MORC family CW-type zinc finger protein 2A	Morc2a	S	793	-2.28546	-2.16154	-2.24806	-2.06925	-2.21424	-2.02035	-2.06364	-2.1023	-1.88265	-1.81986	-0.21795	1.52589
RNA binding motif protein, X-linked-like-1;RNA-binding motif protein, X chromosome;RNA-binding motif protein, X chromosome, N-terminally processed	Rbmxl1;Rbmx	S	205	6.98166	6.86023	6.83035	6.81994	6.8265	7.02615	7.00107	7.0417	6.97098	6.91008	-0.126258	1.52583
Nuclear factor 1;Nuclear factor 1 B-type	Nfib	T	327	0.73494	0.716484	0.749859	0.312609	0.529345	0.410469	0.0731411	0.426186	0.0861301	0.146801	0.380102	1.52541
Sickle tail protein	Etl4;Skt	S	220	-0.739754	-0.728966	-0.766258	-0.700472	-0.634039	-0.404089	-0.531269	-0.637175	-0.539927	-0.644424	-0.162521	1.52475
Focal adhesion kinase 1	Ptk2	Y	610	-0.43298	-0.303928	-0.534344	-0.495878	-0.519726	-0.897158	-0.504036	-0.858513	-0.81344	-0.630102	0.283279	1.52407
Myosin regulatory light chain 2, atrial isoform	Myl7	S	23	3.69919	4.6912	4.26295	4.17735	4.42041	3.53095	3.51019	3.58454	3.84325	3.83029	0.590376	1.52407
PHD finger protein 6	Phf6	S	232	-0.114996	0.170168	-0.0441437	-0.320961	-0.0150814	0.130383	0.19545	0.267267	0.233757	0.212009	-0.272776	1.524
Condensin complex subunit 1	Ncapd2	S	1320	-1.23353	-1.40329	-1.44399	-1.12314	-1.60861	-1.11483	-1.05374	-1.09935	-1.05401	-0.79318	-0.339489	1.52347
Pinin	Pnn	S	289	-0.322941	-0.0478706	0.0845871	0.022049	-0.0723	-0.197603	-0.497017	-0.413809	-0.327326	-0.316177	0.283091	1.52296
Cyclin-dependent kinase inhibitor 1C	Cdkn1c	S	75	-2.58778	-2.61872	-3.07615	-2.98552	-2.64934	-2.50851	-2.06065	-2.52692	-2.37679	-2.17194	-0.454539	1.52237
RNA-binding protein 20	Rbm20	S	1026	-1.04518	-1.08743	-0.946915	-1.00064	-1.08021	-1.15562	-1.09038	-1.19771	-1.16887	-1.09853	0.110148	1.52154
Dematin	Dmtn	S	308	-0.322687	-0.332432	-0.186678	-0.316067	-0.3335	-0.0882797	-0.254469	0.0815792	0.09478	-0.136423	-0.23771	1.5209
E3 ubiquitin-protein ligase NEDD4	Nedd4	S	309	1.12106	0.908804	1.08623	1.14564	1.05092	0.926716	0.829174	0.912788	0.839272	0.978693	0.165203	1.52015
Glutamate receptor-interacting protein 1	Grip1	T	904	-0.0778446	-0.0187035	0.135269	0.148605	0.0970516	0.39554	0.480125	0.290016	0.180574	0.171595	-0.246695	1.52009
Nestin	Nes	S	1837	2.09964	1.82557	1.87102	1.78949	1.81146	1.71912	1.25871	1.56565	1.63392	1.62107	0.319744	1.51769
CAD protein;Glutamine-dependent carbamoyl-phosphate synthase;Aspartate carbamoyltransferase;Dihydroorotase	Cad	S	950	1.44808	1.29165	1.19338	1.249	1.17705	0.888058	1.15177	1.00302	0.955124	1.16382	0.239474	1.51761
Armadillo repeat-containing X-linked protein 3	Armcx3	S	61	1.29728	1.44753	1.52235	1.34978	1.03484	0.971472	0.758509	0.948841	1.13085	1.09676	0.349069	1.5176
ATP-dependent 6-phosphofructokinase;ATP-dependent 6-phosphofructokinase, muscle type	Pfkm	S	775	3.67972	3.3146	3.48043	3.57171	3.51583	3.38253	3.29124	3.13097	2.99392	3.27274	0.29818	1.51759
Eukaryotic translation initiation factor 4 gamma 1	Eif4g1	S	1140	3.85735	3.29548	3.63549	3.25835	3.2058	3.05181	2.80603	2.93256	3.11155	3.07634	0.454839	1.51739
	Zmynd8	S	431	0.746096	0.954233	0.833801	0.883455	0.623499	0.982122	0.995592	0.973532	1.14028	1.01413	-0.212915	1.51547
	Camk1d	S	317	4.41358	2.98805	4.08375	3.69011	3.82105	2.73123	3.48244	2.80162	2.51905	2.7277	0.9469	1.51455
BMP-2-inducible protein kinase	Bmp2k	T	981	-2.55425	-2.93267	-2.97311	-3.18124	-2.71486	-3.12454	-3.34317	-3.7485	-3.23157	-3.83829	0.585991	1.51413
Spectrin beta chain, non-erythrocytic 1	Sptbn1	S	2163	4.07447	3.60597	3.83798	3.7685	3.68338	3.54864	3.31583	3.49059	3.51905	3.57957	0.303323	1.51396
Transcription elongation factor A protein-like 3;Transcription elongation factor A protein-like 5	Tceal3;Tceal6;Tceal5	S	120	3.07898	2.80283	3.14219	2.84698	3.01145	2.92041	2.3562	2.44777	2.65163	2.59121	0.383041	1.51284
Ran-binding protein 3	Ranbp3	S	57	-0.540112	-0.176464	-0.539045	-0.165628	-0.310312	-0.0981274	0.772064	0.36973	0.0893288	0.0201187	-0.576935	1.51183
Methyl-CpG-binding domain protein 3	Mbd3	S	54	-1.05843	-0.733507	-0.95495	-0.93236	-0.785677	-0.825048	-0.584667	-0.656889	-0.582964	-0.501654	-0.26274	1.51109
Phosphorylase b kinase regulatory subunit alpha, liver isoform	Phka2	S	729	0.78401	0.0940609	0.485147	0.374861	0.438511	-0.106184	0.199673	0.120174	-0.0781708	-0.000356674	0.408291	1.51067
Protein PRRC2C	Prrc2c	T	2609	2.79022	2.58336	2.53287	2.65796	2.66968	2.58894	2.37351	2.38877	2.20475	2.44197	0.247226	1.50978
Echinoderm microtubule-associated protein-like 4	Eml4	S	200	0.0844097	0.611204	0.370487	0.473171	0.700682	0.832903	0.839842	0.69557	0.913996	0.798595	-0.36819	1.5089
Pericentriolar material 1 protein	Pcm1	S	1534	0.678705	0.655357	0.513784	0.586271	0.595697	0.728846	0.720724	0.650631	0.729557	0.77972	-0.115932	1.5086
Splicing factor, suppressor of white-apricot homolog	Sfswap	S	841	-0.969902	-1.14309	-1.17809	-1.29751	-0.828999	-1.27394	-1.75556	-1.57514	-1.34581	-1.41523	0.389618	1.50819
BAG family molecular chaperone regulator 3	Bag3	T	560	-2.13233	-1.87896	-1.96648	-1.76953	-1.87681	-1.77023	-1.5267	-1.61379	-1.78982	-1.43789	-0.297137	1.50678
SLIT-ROBO Rho GTPase-activating protein 1	Srgap1	S	906	0.660938	0.850361	0.681923	0.564457	0.527452	0.399551	0.495586	0.434914	0.487507	0.497084	0.194098	1.50645
Membrane-associated progesterone receptor component 2	Pgrmc2	S	98	0.132338	0.701733	0.514803	0.471376	0.16152	-0.26951	0.157076	0.0130386	0.0382462	-0.0759945	0.423783	1.50603
Condensin complex subunit 1	Ncapd2	T	1319	1.1074	1.07694	1.30035	1.4023	1.09344	1.40014	1.42959	1.34431	1.45334	1.50807	-0.231005	1.50486
E3 ubiquitin-protein ligase HUWE1	Huwe1	S	1907	2.71678	2.61061	2.56307	2.56155	2.60535	2.24513	2.34391	2.35561	2.55307	2.51738	0.20845	1.5038
Pyridoxine-5'-phosphate oxidase	Pnpo	S	241	-3.24211	-2.8857	-2.91043	-3.15351	-2.68092	-2.70465	-2.44317	-2.67987	-2.59505	-2.6504	-0.359904	1.50341
CD2-associated protein	Cd2ap	S	458	1.83899	2.02094	2.04396	1.98156	1.97079	2.41281	2.11937	2.09768	2.17155	2.14806	-0.218646	1.50275
Transducin-like enhancer protein 3	Tle3	S	257	-1.02069	-0.489264	-0.82123	-0.461082	-0.430626	-0.275826	0.575895	0.0501137	-0.166592	-0.228367	-0.635624	1.50255
Transducin-like enhancer protein 3	Tle3	S	258	-1.02069	-0.489264	-0.82123	-0.461082	-0.430626	-0.275826	0.575895	0.0501137	-0.166592	-0.228367	-0.635624	1.50255
Transducin-like enhancer protein 3	Tle3	T	259	-1.02069	-0.489264	-0.82123	-0.461082	-0.430626	-0.275826	0.575895	0.0501137	-0.166592	-0.228367	-0.635624	1.50255
Oxysterol-binding protein	Osbpl10	S	50	1.31624	1.45615	0.986408	0.850723	0.939518	0.836428	0.763597	0.510906	0.660795	0.680231	0.419418	1.50197
Titin	Ttn	T	812	-3.72526	-3.61712	-3.55446	-3.49758	-3.53322	-4.12343	-4.13663	-3.59095	-4.32682	-3.89515	0.429065	1.50086
Brefeldin A-inhibited guanine nucleotide-exchange protein 1	Arfgef1	S	1076	0.732319	0.861494	0.754696	0.767138	0.747011	0.146498	0.638371	0.651522	0.315279	0.494007	0.323396	1.50075
Ras-specific guanine nucleotide-releasing factor RalGPS2	Ralgps2	T	368	0.73	0.250469	0.486839	0.445366	0.481007	0.230227	0.126339	0.142237	0.34437	0.148785	0.280345	1.50011
Prospero homeobox protein 1	Prox1	S	199	0.610403	0.571432	0.787188	0.747311	0.588959	0.806408	0.773447	0.871508	0.783546	0.851181	-0.15616	1.49997
Palladin	Palld	S	1143	-1.77249	-1.983	-1.81413	-1.97656	-1.82457	-2.02186	-2.37708	-2.24969	-2.03207	-2.04901	0.271794	1.49958
Tubulin beta-1 chain	Tubb1	S	435	1.87073	1.83318	2.27139	2.30013	2.11489	2.59549	2.23594	2.82971	3.21216	2.57365	-0.611328	1.49949
Pre-B-cell leukemia transcription factor 2	Pbx2	S	248	-0.281467	-0.343517	-0.225998	-0.44663	-0.327839	-0.443094	-0.671482	-0.674236	-0.408821	-0.510767	0.21659	1.49772
Interferon regulatory factor 2-binding protein-like	Irf2bpl	S	636	0.35605	0.309956	0.508184	0.434223	0.467802	0.544188	0.614376	0.534409	0.497017	0.548807	-0.132516	1.49734
Interferon regulatory factor 2-binding protein-like	Irf2bpl	S	638	0.35605	0.309956	0.508184	0.434223	0.467802	0.544188	0.614376	0.534409	0.497017	0.548807	-0.132516	1.49734
Interferon regulatory factor 2-binding protein-like	Irf2bpl	S	641	0.35605	0.309956	0.508184	0.434223	0.467802	0.544188	0.614376	0.534409	0.497017	0.548807	-0.132516	1.49734
LIM domain and actin-binding protein 1	Lima1	S	439	0.991108	0.929123	1.0495	0.705847	1.00701	0.850157	0.515188	0.65217	0.715336	0.47938	0.29407	1.49705
Interferon regulatory factor 2-binding protein 2	Irf2bp2	S	250	1.41004	1.45729	1.53989	1.70516	1.60418	1.73017	1.89295	1.77565	1.65161	1.72947	-0.212658	1.49681
Phosducin-like protein 3	Pdcl3	S	235	0.730244	0.252836	0.456024	0.264465	0.411999	0.152615	0.180931	0.130087	0.149578	0.0743351	0.285604	1.49674
Gamma-adducin	Add3	S	649	1.48166	1.30932	1.55821	1.24991	1.31487	1.2625	0.82831	1.06863	1.17592	1.06945	0.301834	1.49648
Protein CBFA2T1	Runx1t1	S	390	0.289387	0.432289	0.415651	0.570826	0.150686	0.144991	0.113728	0.11537	0.11517	0.194567	0.235003	1.496
Chromobox protein homolog 5	Cbx5	S	14	1.00702	1.07422	1.00837	1.04515	1.20769	1.15399	1.19939	1.22774	1.2023	1.18697	-0.125585	1.49519
Alpha-1-syntrophin	Snta1	S	183	0.546982	0.319859	0.363752	0.279877	0.193003	0.496426	0.519358	0.51376	0.572021	0.640537	-0.207726	1.49434
Serologically defined colon cancer antigen 8 homolog	Sdccag8	S	182	-3.098	-2.92623	-3.12909	-3.37392	-3.15986	-3.56566	-3.52116	-3.59256	-3.3336	-3.25659	0.316496	1.49422
Nuclear ubiquitous casein and cyclin-dependent kinase substrate 1	Nucks1	T	179	0.598877	0.787518	0.434626	0.491844	0.556957	0.73901	1.0938	0.917542	0.735395	0.832186	-0.289622	1.49221
Scaffold attachment factor B1	Safb	S	506	0.274137	0.406923	0.3866	0.306147	0.551105	0.676228	0.505026	0.522461	0.658123	0.535587	-0.194502	1.4922
E3 SUMO-protein ligase RanBP2	Ranbp2	S	796	0.934082	0.863216	0.896187	0.75914	0.965212	0.72599	0.722908	0.687696	0.793512	0.809145	0.135717	1.4854
Uncharacterized protein CXorf23 homolog	A830080D01Rik	S	17	-0.452394	-0.304056	-0.331614	-0.407	-0.357153	-0.475819	-0.469925	-0.573341	-0.420366	-0.596205	0.136688	1.48528
Calpastatin	Cast	S	79	-1.09019	-1.36915	-1.11138	-1.04524	-1.25868	-1.28596	-1.31914	-1.51621	-1.56727	-1.56277	0.275339	1.48463
Tight junction protein ZO-1	Tjp1	S	686	0.465096	-0.296473	-0.206541	0.213793	0.168879	-0.561029	-0.223032	-0.385624	-0.413851	-0.521048	0.489867	1.48457
Nexilin	Nexn	S	437	4.56546	3.73215	4.23673	4.49072	4.2561	3.7451	3.93773	3.81979	3.54563	3.66435	0.513713	1.48386
HIRA-interacting protein 3	Hirip3	S	389	-0.459482	-0.531149	-0.473061	-0.510004	-0.421371	-0.331972	-0.357498	-0.416098	-0.427204	-0.423479	-0.0877632	1.48384
60S acidic ribosomal protein P2	Rplp2	S	16	0.979544	0.711201	0.873249	0.93681	0.963079	0.989704	1.07286	1.1178	1.07314	1.0601	-0.169945	1.48354
Synembryn-A	Ric8a	S	435	-2.62698	-2.13158	-1.91149	-2.18343	-2.24772	-2.59553	-2.74905	-2.46808	-2.69399	-2.60813	0.402715	1.48303
AT-rich interactive domain-containing protein 1A	Arid1a	S	939	-1.51698	-1.50108	-1.49392	-1.30522	-1.33531	-1.34845	-1.19456	-1.31557	-1.12696	-1.14836	-0.203721	1.48264
Choline-phosphate cytidylyltransferase A	Pcyt1a	S	345	-0.278393	-0.635328	-0.370201	-0.147955	-0.561388	-0.0725822	-0.126556	0.0358562	-0.210764	-0.0401211	-0.31582	1.48243
Choline-phosphate cytidylyltransferase A	Pcyt1a	S	339	-0.278393	-0.635328	-0.370201	-0.147955	-0.561388	-0.0725822	-0.126556	0.0358562	-0.210764	-0.0401211	-0.31582	1.48243
	Gbf1	T	287	-0.77389	-0.912134	-1.19246	-1.31997	-1.26737	-1.54215	-1.80798	-1.55193	-1.32588	-1.39512	0.431449	1.48207
Ecotropic viral integration site 5 protein	Evi5	S	305	-1.66048	-1.70564	-1.78734	-1.79713	-1.84758	-1.95905	-2.06556	-2.09451	-1.79409	-1.90835	0.204681	1.48142
Protein TANC2	Tanc2	S	1583	1.26367	0.908581	1.07254	1.04395	0.852453	0.836832	0.738855	0.647306	0.739605	0.869671	0.261784	1.48136
DNA-(apurinic or apyrimidinic site) lyase;DNA-(apurinic or apyrimidinic site) lyase, mitochondrial	Apex1	S	18	3.20671	3.2026	3.16085	3.06775	3.09052	3.34728	3.31524	3.32066	3.26302	3.1671	-0.136972	1.48121
Arginine-glutamic acid dipeptide repeats protein	Rere	S	679	-1.82676	-1.58441	-1.8032	-1.72768	-1.93493	-1.40608	-1.47711	-1.4656	-1.55269	-1.71534	-0.252033	1.48014
Filamin A-interacting protein 1-like	Filip1l	S	809	-1.07703	-1.06393	-0.981211	-1.14784	-1.21785	-1.10535	-1.85837	-1.63787	-1.50433	-1.45358	0.414326	1.47992
Spectrin beta chain, non-erythrocytic 1	Sptbn1;Elf3	S	2127	-0.823246	-1.4305	-1.04616	-1.01793	-1.00328	-1.21867	-1.67517	-1.63793	-1.37893	-1.4923	0.416379	1.4799
Serine/threonine-protein kinase B-raf	Braf	S	401	0.917498	0.793432	0.91127	0.751537	0.741024	0.796869	0.512705	0.446951	0.663359	0.466839	0.245608	1.47951
Round spermatid basic protein 1	Rsbn1	S	554	-0.499311	-0.468067	-0.652849	-0.488867	-0.179127	-0.324574	-0.0149632	-0.209143	-0.0994511	-0.158003	-0.296418	1.47862
	3425401B19Rik	S	1335	-0.554621	-0.74085	-0.601873	-0.385506	-0.466551	-0.444229	-0.217251	-0.312975	-0.356155	-0.279009	-0.227956	1.47841
cAMP-specific 3',5'-cyclic phosphodiesterase 4D	Pde4d	S	266	-0.561586	-0.663378	-0.442465	-0.308365	-0.55316	-0.404604	-0.135939	-0.261076	-0.282829	-0.265163	-0.235868	1.47748
Glutamine--fructose-6-phosphate aminotransferase [isomerizing] 1	Gfpt1	T	260	4.2779	4.29389	4.22446	3.97024	3.93316	3.53047	3.35671	3.65725	3.97033	3.93639	0.449699	1.47721
Probable JmjC domain-containing histone demethylation protein 2C	Jmjd1c	S	641	1.52423	1.51114	1.53244	1.49397	1.51648	1.72665	1.6558	1.58136	1.59158	1.54476	-0.104375	1.47704
Serine/arginine repetitive matrix protein 2	Srrm2	T	487	-0.795162	-0.734463	-0.46472	-0.380596	-0.455847	-0.135693	-0.112373	-0.254236	-0.332907	-0.403145	-0.318487	1.47657
Cullin-4A	Cul4a	S	10	0.671091	0.687864	0.729097	0.829605	0.55022	0.466032	0.676462	0.14333	0.161684	0.120754	0.379923	1.47555
Inactive dual specificity phosphatase 27	Dusp27	S	555	-2.04779	-3.45481	-2.5166	-2.65864	-2.21645	-2.88682	-3.78761	-3.93917	-3.40724	-3.8027	0.985847	1.47464
Histone-lysine N-methyltransferase EHMT2	Ehmt2	S	115	-1.14347	-1.44506	-1.19474	-1.23327	-1.20553	-1.12607	-0.939096	-0.864058	-1.07303	-1.07957	-0.228049	1.47383
UHRF1-binding protein 1-like	Uhrf1bp1l	T	954	-0.903355	-0.945421	-1.12818	-1.14174	-1.18341	-1.2978	-1.69865	-1.54496	-1.21407	-1.2716	0.344993	1.47341
	Pkp2	Y	161	-1.39082	-1.47757	-1.34027	-1.23265	-1.38374	-1.33169	-0.800533	-1.10522	-1.07522	-1.02028	-0.298419	1.47274
DNA repair protein complementing XP-G cells homolog	Ercc5	S	341	1.56678	1.51107	1.5165	1.43853	1.53637	1.38727	1.38156	1.39555	1.44302	1.49042	0.0942856	1.47271
Striatin-interacting proteins 2	Strip2	S	284	0.459654	0.564177	0.265139	0.389345	0.406401	0.230511	0.274841	0.262293	0.19257	0.298412	0.165218	1.47197
UPF0690 protein C1orf52 homolog		S	156	3.55786	3.26714	3.49433	3.64314	3.50841	3.72354	3.83707	3.76219	3.675	3.62213	-0.229811	1.47093
Serine/threonine-protein kinase SIK3	Sik3	S	533	-1.00128	-1.14593	-1.01332	-1.08372	-1.15031	-0.929413	-0.887037	-0.890335	-0.91749	-1.05986	-0.142082	1.47083
Serine/threonine-protein kinase SIK3	Sik3	S	534	-1.00128	-1.14593	-1.01332	-1.08372	-1.15031	-0.929413	-0.887037	-0.890335	-0.91749	-1.05986	-0.142082	1.47083
Serine/threonine-protein kinase SIK3	Sik3	T	527	-1.00128	-1.14593	-1.01332	-1.08372	-1.15031	-0.929413	-0.887037	-0.890335	-0.91749	-1.05986	-0.142082	1.47083
Nucleophosmin	Npm1;Gm5611	T	198	3.26679	2.64731	3.00198	2.95041	2.87559	3.47529	3.35723	3.30492	3.22886	3.16889	-0.358621	1.46966
Arf-GAP with SH3 domain, ANK repeat and PH domain-containing protein 2	Asap2	S	313	1.2052	1.39359	1.14118	1.08166	1.06449	0.943409	0.938078	0.936901	0.940231	1.08244	0.209013	1.46938
DNA helicase;DNA replication licensing factor MCM2	Mcm2	Y	137	0.746096	0.861954	0.696692	0.589163	0.62093	0.856895	0.851839	0.867853	0.847004	1.02155	-0.186062	1.46892
Serine/arginine repetitive matrix protein 2	Srrm2	S	2374	-2.33317	-1.69526	-2.0231	-1.64163	-1.86028	-1.60031	-1.09139	-1.30779	-1.48625	-1.57807	-0.497926	1.46871
Acidic leucine-rich nuclear phosphoprotein 32 family member B	Anp32b	T	265	3.89189	3.67674	3.80669	3.69183	3.67988	3.8497	3.9148	3.89903	4.1581	4.06857	-0.228635	1.46843
Microtubule-associated protein 1B;MAP1B heavy chain;MAP1 light chain LC1	Map1b	S	561	3.36632	3.70559	3.23931	3.17297	3.15204	2.9854	2.6374	3.01109	3.03877	2.97442	0.397832	1.46833
Protein unc-119 homolog A	Unc119	S	37	-1.39513	-1.65013	-1.34967	-1.41292	-1.25999	-1.55972	-1.59641	-1.8059	-1.62447	-1.80403	0.264539	1.46823
	Raph1	S	572	1.08665	0.910358	0.817266	1.16825	0.938452	0.564936	0.935116	0.738886	0.603283	0.621895	0.291373	1.46628
Inactive dual specificity phosphatase 27	Dusp27	S	562	-1.14814	-0.95628	-0.731476	-0.935602	-0.946447	-0.697746	-0.731716	-0.598825	-0.70348	-0.81225	-0.234785	1.4654
Protein FAM64A	Fam64a	S	128	0.708895	0.581444	0.580147	0.695406	0.6737	0.732632	1.10708	0.912653	0.748344	0.897173	-0.231658	1.46532
PC4 and SFRS1-interacting protein	Psip1	S	272	2.47471	2.77557	2.51357	2.52655	2.47525	2.86699	2.66076	2.79403	2.71437	2.78218	-0.210536	1.46508
PC4 and SFRS1-interacting protein	Psip1	S	274	2.47471	2.77557	2.51357	2.52655	2.47525	2.86699	2.66076	2.79403	2.71437	2.78218	-0.210536	1.46508
Catenin delta-1	Ctnnd1	S	268	2.53691	2.66569	2.45413	2.58736	2.25949	2.73516	2.93291	2.88283	2.59632	2.79207	-0.287139	1.46299
Protein Smaug homolog 1	Samd4a	S	420	0.365831	0.0914173	0.16256	0.095005	-0.0161858	-0.157173	-0.146688	-0.0255947	-0.0580559	-0.017334	0.220695	1.4628
Phosphoribosyl pyrophosphate synthase-associated protein 2	Prpsap2	S	141	0.759863	0.634594	0.778854	0.825182	0.79174	0.861464	1.17649	0.940683	0.873785	0.968983	-0.206235	1.46228
Lamin-B1	Lmnb1	S	14	-0.310951	-0.113556	-0.267021	-0.465248	-0.296175	-0.057806	-0.0252075	-0.227413	0.0485649	-0.0560913	-0.227	1.46223
Basic leucine zipper and W2 domain-containing protein 1	Bzw1	S	141	-3.35099	-3.05714	-2.81284	-3.43971	-3.33873	-4.34621	-4.00124	-3.81773	-3.34291	-3.68555	0.638847	1.46131
Ras-interacting protein 1	Rasip1	S	286	-2.51394	-2.26643	-2.43091	-2.05919	-2.37489	-2.12345	-1.93455	-1.96443	-2.13626	-2.08687	-0.279957	1.46086
Nuclear envelope pore membrane protein POM 121	mKIAA0618;Pom121	S	215	-0.385223	0.0703945	-0.155697	-0.0313034	-0.135397	0.107288	0.225672	0.242704	0.0123901	0.14094	-0.273244	1.46079
SH3 and multiple ankyrin repeat domains protein 3	Shank3	S	450	1.00612	1.3465	1.13428	1.23627	1.10214	1.43054	1.61096	1.67409	1.18232	1.68809	-0.352135	1.46071
SH3 and multiple ankyrin repeat domains protein 3	Shank3	S	462	1.00612	1.3465	1.13428	1.23627	1.10214	1.43054	1.61096	1.67409	1.18232	1.68809	-0.352135	1.46071
Poly(rC)-binding protein 1	Pcbp1	S	246	0.61643	0.751198	0.596073	0.364889	0.600115	0.784332	1.02921	1.06705	0.654924	0.965153	-0.314394	1.46047
Cerebellar degeneration-related protein 2-like	Cdr2l	S	179	-1.2358	-1.42827	-1.414	-1.51191	-1.50546	-1.29357	-1.04433	-1.15349	-1.1272	-1.32966	-0.229438	1.45951
Serum deprivation-response protein	Sdpr	S	296	2.22241	2.00534	2.36391	2.30636	2.15935	2.10403	2.0142	1.93471	1.87437	1.97869	0.230276	1.45928
Serine/arginine-rich splicing factor 10	Srsf10	S	197	-1.38721	-1.26763	-1.17565	-1.21383	-0.908699	-0.875574	-0.790382	-0.950132	-0.930595	-1.02318	-0.276631	1.45846
Serine/arginine-rich splicing factor 10	Srsf10	T	205	-1.38721	-1.26763	-1.17565	-1.21383	-0.908699	-0.875574	-0.790382	-0.950132	-0.930595	-1.02318	-0.276631	1.45846
Protein Smaug homolog 1	Samd4a	S	254	0.840435	0.89118	0.735777	0.630236	0.560709	0.836241	1.13112	1.01678	0.996542	0.920965	-0.248663	1.45786
Alpha-parvin	Parva	S	8	-0.665836	-1.12126	-0.943874	-0.985754	-0.784386	-1.20771	-1.09719	-1.16827	-1.18735	-1.12731	0.257347	1.457
Microtubule-associated protein 4;Microtubule-associated protein	Map4	T	847	1.55772	1.85175	1.52711	1.5144	1.58353	1.34434	1.4715	1.35623	1.15515	1.41754	0.257951	1.45676
FERM domain-containing protein 8	Frmd8	S	24	0.570232	0.558943	0.446447	0.499666	0.473904	0.447231	0.449478	0.305893	0.190697	0.293137	0.172551	1.45594
	Camk1d	S	305	0.331703	-0.981432	-0.0386257	-0.349119	-0.246058	-0.890442	-0.683765	-1.03137	-1.43769	-1.15721	0.783389	1.4557
	Camk1d	S	306	0.331703	-0.981432	-0.0386257	-0.349119	-0.246058	-0.890442	-0.683765	-1.03137	-1.43769	-1.15721	0.783389	1.4557
Echinoderm microtubule-associated protein-like 3	Eml3	S	178	0.40584	0.292246	0.46686	0.417885	0.788586	0.882912	0.841162	0.727716	0.919338	0.598896	-0.319722	1.45534
CapZ-interacting protein	Rcsd1	S	73	-0.256443	-0.92754	-0.573269	-0.661537	-0.723097	-0.823277	-1.3249	-1.09582	-0.944561	-1.13225	0.435783	1.45498
	Gpsm1	S	53	0.768929	0.864134	0.794443	0.689928	0.839592	0.667711	0.699381	0.643364	0.702423	0.721495	0.10453	1.45439
KN motif and ankyrin repeat domain-containing protein 2	Kank2	S	408	-0.75127	-0.723457	-0.56876	-0.461155	-0.584724	-0.429701	-0.241211	-0.371243	-0.539608	-0.381313	-0.225258	1.45416
Rab11 family-interacting protein 5	Rab11fip5	S	509	3.41662	2.89441	3.38809	3.16809	3.13063	3.109	2.74565	2.76524	2.71954	2.79345	0.372993	1.45333
182 kDa tankyrase-1-binding protein	Tnks1bp1	S	429	2.81932	2.65415	2.83087	2.68393	2.69854	2.61059	2.39961	2.43947	2.6839	2.55	0.200648	1.45276
Thyroid hormone receptor-associated protein 3	Thrap3	S	507	-1.66539	-1.53632	-1.50414	-1.3262	-1.33685	-1.19048	-0.670918	-1.13535	-1.24245	-1.19874	-0.386191	1.45273
Cingulin-like protein 1	Cgnl1	S	252	1.89067	1.89149	1.99798	2.07009	1.98841	2.08135	2.13438	2.08696	2.02624	2.12332	-0.122721	1.45247
Swi5-dependent recombination DNA repair protein 1 homolog	Sfr1	S	51	4.25458	4.25652	4.36865	4.30896	4.33029	4.2562	4.25624	4.07254	4.13501	4.09276	0.141249	1.45137
Myotubularin-related protein 2	Mtmr2	S	4	-1.13876	-0.964344	-0.939323	-0.769388	-0.533875	-0.542688	-0.00396347	-0.477007	-0.593927	-0.436525	-0.458315	1.45103
Myotubularin-related protein 2	Mtmr2	S	9	-1.13876	-0.964344	-0.939323	-0.769388	-0.533875	-0.542688	-0.00396347	-0.477007	-0.593927	-0.436525	-0.458315	1.45103
Serine/arginine repetitive matrix protein 1	Srrm1	S	753	-0.631655	-0.70207	-0.640486	-0.778547	-0.597567	-0.396675	-0.489449	-0.500832	-0.448742	-0.661051	-0.170715	1.45085
Synaptopodin	Synpo	S	512	2.30819	2.25638	2.38984	2.1662	2.44514	2.24841	2.11064	1.94131	2.10213	2.08322	0.216006	1.45049
Ribosomal protein S6 kinase alpha-3;Ribosomal protein S6 kinase;Ribosomal protein S6 kinase alpha-6	Rps6ka3;Rps6ka6	S	195	2.84309	2.96377	2.80785	2.81396	2.69823	2.5106	2.5475	2.55639	2.66526	2.79678	0.210071	1.45043
DNA ligase;DNA ligase 1	Lig1	S	906	-1.45386	-1.36953	-1.3695	-1.4423	-1.17596	-1.27677	-0.841761	-1.2192	-1.02182	-0.992594	-0.291803	1.44913
Transforming growth factor beta-1-induced transcript 1 protein	Tgfb1i1	S	84	2.71041	2.41339	2.77313	2.47893	2.62979	2.4319	1.70526	2.14549	2.2886	2.23934	0.439011	1.44897
Microtubule-associated protein 1B;MAP1B heavy chain;MAP1 light chain LC1	Map1b	S	1497	4.65105	5.25955	4.68802	4.65012	4.7961	4.49318	4.2455	4.35658	4.51972	4.45977	0.394022	1.44896
Microfibrillar-associated protein 1	Mfap1	T	267	4.09537	4.20107	4.05326	4.19697	4.36218	4.33516	4.5384	4.42477	4.33448	4.32531	-0.209856	1.44841
Nuclear ubiquitous casein and cyclin-dependent kinase substrate 1	Nucks1	S	181	1.06124	1.20889	0.929497	0.9694	1.04201	1.16801	1.4921	1.32366	1.18567	1.23182	-0.238046	1.44732
Spectrin beta chain, non-erythrocytic 1	Sptbn1;Elf3	S	2102	3.69591	3.06229	3.52711	3.3577	3.13739	3.01562	2.4755	2.86199	3.01272	2.98151	0.486613	1.44666
Serine/arginine repetitive matrix protein 2	Srrm2	T	877	1.58236	1.66905	1.54873	1.75958	1.85615	1.8475	1.92071	1.80877	1.91979	1.8627	-0.188721	1.4462
Cleavage and polyadenylation specificity factor subunit 7	Cpsf7	S	197	-2.97151	-2.94894	-2.93393	-2.86891	-2.62108	-3.30402	-3.03087	-3.01737	-3.3244	-3.58175	0.382807	1.44484
RNA-binding protein 10	Rbm10	S	738	1.25694	1.1545	1.3058	1.09292	1.15072	0.965618	0.63913	0.822624	1.17257	0.874538	0.297279	1.44341
28 kDa heat- and acid-stable phosphoprotein	Pdap1	S	63	2.53567	2.95746	2.70783	2.74887	2.83621	2.46047	2.6697	2.51661	2.37356	2.42005	0.269132	1.44324
Liprin-beta-1	Ppfibp1	T	193	-1.45987	-1.3496	-1.43801	-1.29998	-1.07589	-1.5909	-1.42293	-1.57556	-1.60457	-1.65961	0.246044	1.44323
Arginine-glutamic acid dipeptide repeats protein	Rere	S	679	-1.04398	-1.30702	-1.28433	-1.23676	-1.33922	-1.33815	-1.55802	-1.60754	-1.44492	-1.39068	0.225595	1.44264
Treacle protein	Tcof1	S	373	0.148241	0.165056	0.0859585	0.0362873	0.234463	0.439709	0.342096	0.195068	0.43734	0.21912	-0.192665	1.44093
Protein PRRC2A	Prrc2a	S	997	2.54828	2.47507	2.45587	2.41315	2.56235	2.44401	2.367	2.3246	2.32012	2.41838	0.116125	1.43837
E3 ubiquitin-protein ligase Midline-1	Mid1	S	92	-3.32649	-3.16969	-3.45877	-3.19428	-3.17179	-3.06549	-2.89789	-2.87386	-3.18461	-3.05078	-0.249678	1.43809
E3 ubiquitin-protein ligase Midline-1	Mid1	S	96	-3.32649	-3.16969	-3.45877	-3.19428	-3.17179	-3.06549	-2.89789	-2.87386	-3.18461	-3.05078	-0.249678	1.43809
Nexilin	Nexn	T	365	2.12884	1.35097	1.94866	2.12023	1.97296	1.56586	1.33614	1.43409	1.3238	1.52425	0.467504	1.43782
RelA-associated inhibitor	Ppp1r13l	S	394	1.76381	1.66197	1.64808	1.96509	1.77731	2.14936	2.42403	2.30092	1.84439	1.96075	-0.37264	1.43754
Probable JmjC domain-containing histone demethylation protein 2C	Jmjd1c	S	652	-0.0538788	0.0752583	-0.265173	-0.246857	-0.167744	0.0895252	0.0454159	0.0918179	0.0487766	0.0628929	-0.199364	1.43726
Interferon regulatory factor 2-binding protein 1	Irf2bp1	T	416	-0.0861015	-0.298267	0.00298882	-0.184126	-0.0812187	-0.0250168	0.0954304	0.164021	0.0517426	0.0125999	-0.1891	1.43726
MAP kinase-activated protein kinase 2	Mapkapk2	T	320	-0.669409	-0.219942	-0.765057	-0.208548	-0.226376	-0.232718	0.298523	0.278687	-0.0270596	0.0381088	-0.488974	1.43619
Band 4.1-like protein 5	Epb41l5	T	584	-2.26229	-2.43939	-2.17066	-2.49226	-2.39872	-2.39352	-2.85756	-2.87106	-2.5746	-2.98448	0.38358	1.43612
Serine/arginine-rich splicing factor 7	Srsf7	S	231	-1.4291	-1.19115	-1.35859	-1.50943	-1.52067	-1.45419	-1.77813	-1.61105	-1.74701	-1.72433	0.261156	1.43584
	Epb4.1l1	T	640	0.991312	1.22577	1.06428	1.0459	0.911077	1.26273	1.21774	1.28259	1.29851	1.1186	-0.188364	1.43314
Calpastatin	Cast	S	502	-1.40001	-1.47496	-1.07293	-1.21272	-1.21443	-1.52386	-1.56141	-1.49806	-1.73669	-1.4245	0.273896	1.43285
Desmin	Des;des	S	46	0.304808	-0.0118465	-0.0941105	0.500603	0.561678	-0.549103	0.127745	-0.179029	-0.483116	-0.494522	0.567831	1.43267
Eukaryotic translation initiation factor 4B	Eif4b	S	597	-0.285168	-0.187243	-0.226776	-0.129393	-0.0743084	0.0649109	-0.0264111	-0.0866051	0.0115204	-0.112974	-0.150666	1.43252
Metastasis-associated protein MTA2	Mta2	S	435	0.885498	1.10808	0.831818	0.90884	0.853321	1.03716	1.43642	1.1951	1.1047	1.12152	-0.261469	1.43165
Apoptotic chromatin condensation inducer in the nucleus	Acin1	S	424	2.1337	2.33252	2.24506	2.28367	2.41591	2.43725	2.66924	2.43489	2.50521	2.39857	-0.206858	1.43143
Dystonin	Dst	S	2116	0.656639	0.31785	0.452595	0.416574	0.260372	0.214546	0.0970879	0.145515	0.0956001	0.318705	0.246515	1.43097
Calpastatin	Cast	S	11	1.41483	1.17286	1.42398	1.28439	1.19247	1.12626	1.20622	0.914476	0.735956	0.632818	0.374559	1.42928
Rho GTPase-activating protein 32	Arhgap32	S	685	0.6635	0.591179	0.671051	0.394962	0.570385	0.565611	0.165052	0.358864	0.174904	0.255957	0.274138	1.42854
Hemoglobin subunit epsilon-Y2	Hbb-y	T	140	-4.10339	-4.43208	-2.91199	-3.44524	-2.88957	-2.28976	-2.94876	-2.1245	-1.71173	-2.80229	-1.18105	1.42837
Serine/threonine-protein kinase mTOR	Mtor	S	1261	1.24366	1.07362	0.878164	1.02635	0.853132	0.349194	0.690733	0.716539	0.803284	0.815876	0.33986	1.42812
Microtubule-associated protein 1B;MAP1B heavy chain;MAP1 light chain LC1	Map1b	T	834	1.20009	1.72146	1.11889	0.897387	0.942183	0.744431	0.222738	0.621046	0.815516	0.705116	0.554232	1.42779
Serine/arginine repetitive matrix protein 2	Srrm2	S	453	0.2299	0.160767	0.065649	0.0807362	0.0708637	0.198645	0.573238	0.309643	0.345623	0.269821	-0.217811	1.42694
Pre-mRNA-splicing factor 38B	Prpf38b	S	478	1.69291	1.2902	1.50631	1.08066	1.22183	1.02119	0.66033	0.998379	1.10964	0.97056	0.40636	1.4265
Protein transport protein Sec31A	Sec31a	S	801	1.12901	0.820229	1.0044	1.0612	1.00239	0.79174	0.857523	0.715611	0.872259	0.868141	0.182389	1.42629
Mediator of RNA polymerase II transcription subunit 1	Med1	S	1483	0.569208	0.65423	0.555784	0.473133	0.475475	0.407246	0.272007	0.506662	0.411318	0.287306	0.168658	1.42579
Mediator of RNA polymerase II transcription subunit 1	Med1	S	1484	0.569208	0.65423	0.555784	0.473133	0.475475	0.407246	0.272007	0.506662	0.411318	0.287306	0.168658	1.42579
CREB-binding protein	Crebbp	S	1062	-0.317249	-0.556044	-0.20582	-0.618652	-0.245815	-0.480232	-0.935701	-0.967186	-0.618965	-1.01787	0.415276	1.42365
Splicing factor, arginine/serine-rich 19	Scaf1	S	491	0.810825	0.869631	0.934225	0.741804	0.865314	0.6654	0.654337	0.634995	0.694147	0.835119	0.147561	1.42363
Splicing factor, arginine/serine-rich 19	Scaf1	S	493	0.810825	0.869631	0.934225	0.741804	0.865314	0.6654	0.654337	0.634995	0.694147	0.835119	0.147561	1.42363
Protein farnesyltransferase subunit beta	Fntb	S	466	-0.495594	-0.578333	-0.400549	-0.364464	-0.297348	-0.295277	-0.218969	-0.322086	-0.244852	-0.245378	-0.161945	1.42305
Protein farnesyltransferase subunit beta	Fntb	T	465	-0.495594	-0.578333	-0.400549	-0.364464	-0.297348	-0.295277	-0.218969	-0.322086	-0.244852	-0.245378	-0.161945	1.42305
Protein farnesyltransferase subunit beta	Fntb	T	470	-0.495594	-0.578333	-0.400549	-0.364464	-0.297348	-0.295277	-0.218969	-0.322086	-0.244852	-0.245378	-0.161945	1.42305
Zinc finger protein ZFPM1	Zfpm1	T	291	-1.90413	-1.76557	-1.77491	-1.66513	-1.63273	-1.59491	-1.6466	-1.58634	-1.36432	-1.4995	-0.210161	1.42249
Myomesin-1	Myom1	S	1036	-0.454197	-0.186647	-0.465982	-0.288151	-0.199814	-0.636473	-0.526581	-0.479221	-0.467569	-0.51297	0.205605	1.42249
Desmoplakin	Dsp	S	55	1.42325	0.754171	0.88376	1.4336	1.30853	0.802652	0.66272	0.681406	0.647909	0.776533	0.446416	1.42204
Periodic tryptophan protein 1 homolog	Pwp1	T	497	-2.37607	-2.28254	-2.29704	-2.51654	-2.03459	-2.17752	-2.08318	-1.97446	-1.92717	-1.9414	-0.28061	1.42066
Nuclear-interacting partner of ALK	Zc3hc1	S	292	1.17577	1.15918	1.17673	1.21788	1.23156	1.23937	1.62782	1.48824	1.29418	1.3916	-0.216018	1.42052
Ras-interacting protein 1	Rasip1	S	320	0.246391	0.389496	0.106024	0.277081	0.0540142	0.403887	0.763597	0.566019	0.31122	0.520716	-0.298487	1.4205
Ras-interacting protein 1	Rasip1	S	325	0.246391	0.389496	0.106024	0.277081	0.0540142	0.403887	0.763597	0.566019	0.31122	0.520716	-0.298487	1.4205
Transformer-2 protein homolog beta	Tra2b	T	201	4.39954	4.43209	4.48244	4.44237	4.38762	4.40564	4.08194	4.23475	4.31853	4.249	0.170842	1.42037
Lysine-specific demethylase 5C	Kdm5c	S	317	0.116257	-0.184511	-0.145548	-0.052702	0.0193081	-0.15185	-0.330357	-0.171778	-0.290117	-0.304243	0.20023	1.41811
	Hrc	S	316	0.0210209	0.734291	0.563595	0.249691	0.307369	0.117012	-0.0495186	-0.00995255	-0.0540104	-0.110662	0.39662	1.41771
ADP-ribosylation factor GTPase-activating protein 3	Arfgap3	S	241	0.167131	0.21331	0.39986	0.279877	0.41164	0.215839	-0.0957375	-0.036314	0.175098	0.0365467	0.235277	1.41746
HIRA-interacting protein 3	Hirip3	T	135	-1.84955	-1.7562	-1.6932	-1.89686	-1.78537	-1.88923	-2.06132	-1.88796	-1.97075	-1.91027	0.147669	1.41743
RelA-associated inhibitor	Ppp1r13l	S	102	-1.06359	-1.30917	-1.09975	-0.973936	-1.11386	-0.916971	-0.598644	-0.661005	-0.825727	-1.04962	-0.301669	1.41739
ADP-ribosylation factor GTPase-activating protein 1	Arfgap1	S	325	0.187469	0.241755	0.20785	-0.0240593	0.149704	-0.16482	0.0608463	-0.00694656	0.0203037	-0.175343	0.205735	1.41735
Serine/arginine repetitive matrix protein 2	Srrm2	S	1269	2.38073	2.09404	2.44301	2.18998	2.26475	2.14169	1.99214	2.03103	2.08866	2.08308	0.207183	1.41705
	Tjp1	S	912	3.7354	3.72822	3.92595	3.73596	3.65703	3.73076	3.26284	3.44275	3.53838	3.469	0.267765	1.41694
Eukaryotic translation initiation factor 4 gamma 1	Eif4g1	T	1166	3.02573	2.67889	2.72804	2.50914	2.39351	2.29685	2.33808	2.33962	2.31583	2.38874	0.331238	1.41682
	Synpo	S	1037	-2.06643	-1.93998	-2.30993	-2.11772	-2.20358	-1.97346	-1.516	-1.81583	-1.98342	-1.5523	-0.359328	1.41665
Pleckstrin homology domain-containing family A member 7	Plekha7	S	551	0.0347347	-0.375799	-0.166246	0.0878868	-0.146151	0.219378	0.32357	0.29417	-0.0106201	0.152477	-0.30891	1.41655
Ankyrin-3	Ank3	T	725	-0.995892	-1.12708	-1.10305	-0.901129	-1.06116	-0.862068	-0.897015	-0.951361	-0.925276	-0.891481	-0.132223	1.41523
Ankyrin repeat and SAM domain-containing protein 1A	Anks1;Anks1a	S	679	1.05779	0.769564	1.10454	0.788231	0.70064	0.681889	0.373446	0.497097	0.66045	0.660559	0.309465	1.41498
Soluble lamin-associated protein of 75 kDa	Fam169a	S	632	-2.46456	-1.97342	-2.0605	-2.04017	-2.17087	-1.84703	-1.87241	-1.80686	-1.87865	-1.94453	-0.27201	1.41428
Gamma-adducin	Add3	S	414	-1.73808	-1.89958	-1.71324	-1.65621	-1.80616	-2.19816	-1.83355	-1.95572	-1.99699	-1.93712	0.221654	1.41346
TGF-beta-activated kinase 1 and MAP3K7-binding protein 2	Tab2	S	372	-1.00393	-1.1228	-0.925758	-0.997986	-1.0818	-0.925289	-0.78274	-0.867418	-0.823786	-0.982109	-0.150187	1.41334
Death-associated protein 1	Dap	T	50	3.08006	2.97164	3.16368	2.81592	3.07101	2.98666	2.35919	2.44998	2.76064	2.62473	0.38422	1.41319
KN motif and ankyrin repeat domain-containing protein 3	Kank3	T	292	-0.347351	-0.37919	-0.295101	-0.313692	-0.245329	-0.162016	-0.0307484	-0.192335	-0.308872	-0.092495	-0.158839	1.41269
Integrator complex subunit 10	Ints10	S	382	1.83743	1.78882	1.63957	1.64309	1.78455	1.51961	1.63642	1.50574	1.63794	1.62719	0.153312	1.41253
Zinc finger protein 609	Zfp609;Znf609	S	525	-0.733894	-0.0576153	-0.546251	-0.565109	-0.452204	-0.116999	-0.0198078	-0.0360527	-0.179447	-0.203182	-0.359917	1.41178
Zinc finger protein 609	Zfp609;Znf609	S	527	-0.733894	-0.0576153	-0.546251	-0.565109	-0.452204	-0.116999	-0.0198078	-0.0360527	-0.179447	-0.203182	-0.359917	1.41178
	Akap6	S	1348	1.4863	1.30696	1.37267	1.46977	1.0336	0.721041	0.92345	1.11161	0.960712	1.1961	0.351278	1.41164
STE20-like serine/threonine-protein kinase	Slk	S	189	1.85516	1.58015	1.8901	1.77075	1.67718	1.52292	1.16653	1.21334	1.54012	1.64495	0.337095	1.41094
60 kDa heat shock protein, mitochondrial	Hspd1	S	70	1.75071	1.87305	1.94132	1.93184	1.92682	1.94254	2.05486	2.0651	1.98321	2.01711	-0.127814	1.4107
Transcription factor AP-1	Jun	T	62	-1.41861	-0.894211	-1.2113	-0.860126	-0.934927	-0.891783	-0.316826	-0.254843	-0.786997	-0.561859	-0.501372	1.41053
Transcription elongation factor SPT6	Supt6;Supt6h	S	467	-0.244751	-0.361511	-0.266171	-0.0535278	0.000682831	-0.0403175	0.0951538	0.0315094	0.164083	-0.00505829	-0.23413	1.41007
	Clns1a	S	100	3.36622	3.34533	3.35687	3.39139	3.53007	3.43154	3.66956	3.55893	3.60621	3.51867	-0.159006	1.40918
Inositol hexakisphosphate kinase 1	Ip6k1	S	125	-0.00314331	-0.266399	0.0527649	0.0352001	0.00204468	-0.203098	-0.374323	-0.208481	-0.152021	-0.377604	0.227199	1.40845
Symplekin	Sympk	S	1257	1.81587	1.66227	1.66325	1.50603	1.55103	1.30729	1.32541	1.39833	1.58982	1.45687	0.224146	1.40786
Band 4.1-like protein 5	Epb41l5	S	581	2.49417	2.16172	2.35565	2.45621	2.35643	2.28515	2.15416	2.18517	2.05739	2.06474	0.215516	1.40713
Nexilin	Nexn	S	587	1.00808	0.691296	0.760817	1.12867	0.828804	0.210802	0.73563	0.614624	0.360899	0.606134	0.377915	1.40676
DNA polymerase delta subunit 3	Pold3	S	453	-0.350061	-0.518906	-0.0131931	0.268829	0.242268	0.731426	0.612368	0.401463	0.144428	0.567087	-0.565567	1.40673
PAS domain-containing serine/threonine-protein kinase	Pask	S	19	-1.03206	-0.838636	-0.612827	-0.769661	-0.786501	-0.5954	-0.547928	-0.670891	-0.545597	-0.60404	-0.215167	1.40638
Protein PRRC2B	Prrc2b	S	387	3.75549	3.72783	3.76889	3.37052	3.43729	3.50753	3.04845	3.27954	3.29146	3.22829	0.340952	1.40629
Tensin-3	Tns3	S	1436	1.6909	1.44147	1.56103	1.56686	1.6229	1.43762	1.51717	1.40622	1.39952	1.4263	0.139267	1.40457
Ubiquitin carboxyl-terminal hydrolase;Ubiquitin carboxyl-terminal hydrolase 24	Usp24	S	1941	-0.158998	-0.442617	-0.416492	-0.634533	-0.647757	-1.06105	-1.03522	-0.889275	-0.665421	-0.600163	0.390146	1.40404
Dihydropyrimidinase-related protein 2	Dpysl2	S	522	2.14835	1.79659	2.05321	1.9197	1.98492	1.73076	1.90789	1.71305	1.78856	1.63611	0.225282	1.40315
Mitogen-activated protein kinase kinase kinase kinase 4	Map4k4;mKIAA0687	S	902	-0.191486	0.00905418	-0.000665665	-0.0914974	-0.137272	-0.227369	-0.322283	-0.134169	-0.22838	-0.401419	0.18035	1.40306
Myosin regulatory light chain 2, atrial isoform	Myl7	S	27	4.22178	5.22088	4.82825	4.76244	4.99779	4.18238	3.99235	4.11781	4.48302	4.40397	0.570319	1.40281
Epsin-2	Epn2	S	178	0.481876	0.340536	0.810575	0.538809	0.740494	0.349018	-0.143162	0.103109	0.329309	0.335516	0.3877	1.40274
Sodium/hydrogen exchanger	Slc9a6	S	655	-0.90163	-0.978447	-1.08416	-1.24315	-0.913059	-1.46738	-1.19781	-1.14123	-1.37082	-1.25039	0.261438	1.40192
Phosphofurin acidic cluster sorting protein 2	Pacs2	S	330	-0.334137	-0.251534	-0.347443	-0.354397	-0.303226	-0.189274	0.0287189	-0.276705	-0.176533	-0.170586	-0.161272	1.4017
Lamin-B2	Lmnb2	S	427	-0.0987396	0.108175	-0.0450001	-0.277828	-0.397188	-0.0121746	0.134327	0.172791	0.300087	0.260576	-0.313237	1.40156
NGFI-A-binding protein 1	Nab1	S	327	0.941381	1.43496	1.25553	1.29519	1.31495	1.37403	1.47828	1.61803	1.58215	1.62064	-0.286224	1.4012
	4931406P16Rik	S	450	1.03572	0.917673	0.945017	0.936062	0.71998	0.611864	0.791138	0.770241	0.655203	0.773893	0.190423	1.40117
Splicing factor 3B subunit 1	Sf3b1	T	223	0.812845	0.968815	0.977337	0.746332	0.8929	0.83963	0.693695	0.636631	0.715437	0.595833	0.183401	1.4009
Nuclear factor 1;Nuclear factor 1 C-type	Nfic	S	194	-0.277411	0.0964069	-0.376015	-0.775003	-0.456314	-0.785789	-1.00562	-1.02501	-0.668467	-0.70212	0.479735	1.40055
Rho guanine nucleotide exchange factor 2	Arhgef2	S	617	2.2793	2.15316	2.04205	2.26867	2.10421	1.7764	2.10845	1.98845	1.83315	2.00092	0.228005	1.39998
cAMP-dependent protein kinase type I-alpha regulatory subunit;cAMP-dependent protein kinase type I-alpha regulatory subunit, N-terminally processed	Prkar1a	S	77	3.22319	3.11337	3.27478	3.46469	3.45114	3.49978	3.64828	3.56157	3.42714	3.54207	-0.230335	1.39997
60S ribosomal protein L30	Rpl30	S	10	-0.0480003	-0.387362	-0.0811253	-0.229345	-0.164682	-0.0281887	0.0261688	0.0224609	0.035574	-0.0341473	-0.186477	1.39947
Protein-methionine sulfoxide oxidase MICAL3	Mical3	T	513	-1.188	-1.28732	-1.22202	-0.939867	-1.3229	-1.05307	-0.63653	-0.705416	-1.03479	-0.906773	-0.324706	1.39859
Microtubule-associated protein 1B;MAP1B heavy chain;MAP1 light chain LC1	Map1b	S	1395	2.24192	2.72323	2.18189	1.90364	1.97602	1.91862	1.3528	1.61197	1.81657	1.72396	0.520555	1.39788
Pericentriolar material 1 protein	Pcm1	S	780	-1.94275	-1.63099	-1.60181	-1.78004	-1.80014	-1.60957	-1.51424	-1.48133	-1.62132	-1.3631	-0.233232	1.39742
KAT8 regulatory NSL complex subunit 2	Kansl2	T	17	-0.392519	-0.453871	-0.502493	-0.450392	-0.492798	-0.541475	-0.587948	-0.864752	-0.586664	-0.903769	0.238507	1.39711
Splicing factor 3B subunit 1	Sf3b1	T	426	0.101414	0.0521832	0.183718	0.18754	0.0596523	0.223242	0.276062	0.216349	0.171062	0.205069	-0.101455	1.39696
Serine/arginine repetitive matrix protein 2	Srrm2	T	1103	2.31848	2.52793	2.26656	2.58736	2.60209	2.59806	3.32482	2.90549	2.77369	2.79858	-0.419645	1.39355
Serine/arginine repetitive matrix protein 2	Srrm2	T	2537	2.97612	2.96256	2.98381	2.97119	3.05993	3.21149	3.0026	3.0788	3.16031	3.09537	-0.11899	1.39218
Transcription factor EB	Tfeb	S	113	-0.26506	-0.451014	-0.453634	-0.183403	-0.0874367	0.0237141	0.56735	0.078392	-0.00444794	-0.0751801	-0.406075	1.39169
Poly(A)-specific ribonuclease PARN	Parn	T	554	-0.864782	-1.50256	-1.09682	-0.956236	-1.06187	-0.692434	-0.698549	-0.883984	-0.791164	-0.687311	-0.345764	1.39063
Terminal uridylyltransferase 7	Zcchc6	S	705	1.59167	1.44028	1.33161	1.30568	1.25658	1.15848	1.2526	1.20795	0.985897	1.19612	0.224952	1.3904
Transcription factor 20	Tcf20	T	1437	0.715696	0.905239	0.739466	0.78371	0.823919	0.893456	1.12534	0.988125	0.89711	0.898705	-0.16694	1.39018
Myosin phosphatase Rho-interacting protein	Mprip	S	160	0.0857468	0.540327	0.368042	0.386145	0.25358	0.518137	0.448441	0.663815	0.638536	0.673616	-0.261741	1.39007
WASH complex subunit FAM21	Fam21	S	1083	0.408743	0.135519	0.49391	0.580254	0.546022	0.761456	0.781649	0.682119	0.59067	0.647949	-0.259879	1.38868
WASH complex subunit FAM21	Fam21	S	1086	0.408743	0.135519	0.49391	0.580254	0.546022	0.761456	0.781649	0.682119	0.59067	0.647949	-0.259879	1.38868
WASH complex subunit FAM21	Fam21	S	1087	0.408743	0.135519	0.49391	0.580254	0.546022	0.761456	0.781649	0.682119	0.59067	0.647949	-0.259879	1.38868
Rab GTPase-binding effector protein 1	Rabep1	T	43	1.82648	1.6538	1.756	1.71821	1.79333	1.92326	1.92759	1.78591	1.85137	1.8537	-0.1188	1.38867
High mobility group protein HMG-I/HMG-Y	mCG_120563;Hmga1	S	91	2.31127	2.61671	2.06914	2.18486	2.12396	1.78136	1.89331	2.01074	1.99164	2.02449	0.32088	1.38803
RNA binding motif protein, X-linked-like-1;RNA-binding motif protein, X chromosome;RNA-binding motif protein, X chromosome, N-terminally processed	Rbmxl1;Rbmx	S	329	-2.17556	-2.15199	-2.07625	-1.8301	-1.93574	-1.72646	-1.81672	-1.94459	-1.78382	-1.77493	-0.224626	1.38778
Myosin-9	Myh9	S	1943	5.29679	5.22937	5.40399	5.06541	5.42758	5.14677	4.99435	4.91671	5.16719	4.97731	0.244159	1.38776
Histone-lysine N-methyltransferase EHMT1	Ehmt1	T	78	-2.58031	-2.544	-2.45229	-2.58967	-2.62066	-2.06193	-2.34036	-2.41812	-2.37261	-2.46224	-0.226332	1.38747
La-related protein 1	Larp1	T	746	-2.31118	-1.84103	-2.17421	-1.83354	-1.98845	-1.86286	-1.61375	-1.61741	-1.79073	-1.69055	-0.31462	1.38734
RNA-binding protein with serine-rich domain 1	Rnps1	S	251	5.83454	5.81545	5.76662	5.75946	5.76719	5.84816	5.90988	5.85071	5.88283	5.80263	-0.0701855	1.38719
Polymerase I and transcript release factor	Ptrf	S	368	-0.493738	-0.41786	-0.508747	-0.562523	-0.785089	-0.560455	-1.09871	-0.874744	-1.06418	-0.867653	0.339556	1.38705
Polymerase I and transcript release factor	Ptrf	S	389	-0.493738	-0.41786	-0.508747	-0.562523	-0.785089	-0.560455	-1.09871	-0.874744	-1.06418	-0.867653	0.339556	1.38705
cAMP-dependent protein kinase catalytic subunit alpha	Prkaca	S	339	4.66554	4.55815	4.56837	4.60128	4.57092	4.48853	4.37628	4.29889	4.41355	4.59118	0.159169	1.38702
Dihydropyrimidinase-related protein 3	Dpysl3	T	622	1.15276	0.455925	0.637032	0.55131	0.924147	0.25355	0.394182	0.380322	0.428528	0.289835	0.394951	1.38682
LIM domain and actin-binding protein 1	Lima1	S	328	1.5638	1.73836	1.84558	1.55709	1.86003	1.48157	1.28241	1.3778	1.63369	1.47989	0.261899	1.38648
Splicing factor, suppressor of white-apricot homolog	Sfswap	S	843	-0.331074	-0.466221	-0.348078	-0.593311	-0.133825	-0.517635	-1.04775	-0.812561	-0.612749	-0.663589	0.356355	1.3859
	Maged2	T	121	2.31223	2.30783	2.36633	2.26471	2.13529	2.13234	2.12683	2.2093	2.15257	2.14672	0.123729	1.38545
	Max	S	2	0.711681	1.05861	0.756346	0.776423	0.874233	0.985947	0.999617	1.03781	1.07191	1.02596	-0.18879	1.38501
	Max	S	11	0.711681	1.05861	0.756346	0.776423	0.874233	0.985947	0.999617	1.03781	1.07191	1.02596	-0.18879	1.38501
Spectrin beta chain, non-erythrocytic 1	Sptbn1;Elf3	T	2107	-0.711176	-0.951082	-0.846567	-0.942108	-1.22705	-1.19302	-1.65716	-1.19892	-1.2289	-1.22697	0.365397	1.38485
cAMP-dependent protein kinase type I-alpha regulatory subunit;cAMP-dependent protein kinase type I-alpha regulatory subunit, N-terminally processed	Prkar1a	S	83	3.52444	3.43281	3.54257	3.73393	3.74363	3.79306	3.92332	3.84009	3.68726	3.80548	-0.214365	1.38353
SH3 domain-binding glutamic acid-rich-like protein 2	Sh3bgrl2	S	103	1.17707	1.21052	1.46698	1.4485	1.48022	1.55123	1.69771	1.47828	1.55335	1.65119	-0.229694	1.3832
DNA-directed RNA polymerase;DNA-directed RNA polymerase II subunit RPB1	Polr2a	S	1913	1.1852	1.30536	1.21196	0.99325	0.995424	0.98218	0.904293	0.956005	0.995964	0.858015	0.198948	1.3828
Pleckstrin homology-like domain family B member 2	Phldb2	S	118	-0.0937576	-0.205183	-0.268272	-0.339895	-0.119677	-0.423273	-0.314693	-0.29266	-0.407148	-0.363546	0.154907	1.3825
Phosphoacetylglucosamine mutase	Pgm3	S	64	2.09151	1.54309	1.60268	1.39943	1.64243	1.48961	1.20913	1.25253	1.25764	1.12969	0.388108	1.38233
Choline-phosphate cytidylyltransferase A	Pcyt1a	S	343	-0.567009	-0.711252	-0.193127	-0.151955	-0.362228	-0.0022831	-0.156071	-0.130684	-0.0578842	0.0491199	-0.337554	1.38175
Choline-phosphate cytidylyltransferase A	Pcyt1a	S	347	-0.567009	-0.711252	-0.193127	-0.151955	-0.362228	-0.0022831	-0.156071	-0.130684	-0.0578842	0.0491199	-0.337554	1.38175
PERQ amino acid-rich with GYF domain-containing protein 1	Gigyf1	S	412	-0.994175	-1.08203	-0.804365	-0.703836	-0.633299	-0.461811	-0.718534	-0.472942	-0.542957	-0.586002	-0.287091	1.3816
PERQ amino acid-rich with GYF domain-containing protein 1	Gigyf1	S	413	-0.994175	-1.08203	-0.804365	-0.703836	-0.633299	-0.461811	-0.718534	-0.472942	-0.542957	-0.586002	-0.287091	1.3816
Prelamin-A/C;Lamin-A/C	Lmna	S	406	-0.103193	-0.152016	-0.0483494	0.0792313	-0.181292	0.156561	0.114054	0.0569744	-0.0205383	0.100727	-0.162679	1.38137
RNA-binding protein 10	Rbm10	S	723	2.73986	2.69627	2.74946	2.60054	2.66656	2.64869	2.45808	2.53636	2.62965	2.45936	0.14411	1.38036
Fascin	Fscn1	S	39	0.0842171	0.147444	0.102545	0.0449467	0.163347	-0.10918	-0.129978	-0.000125885	0.0968838	-0.00237846	0.137456	1.38028
Metalloreductase STEAP3	Steap3	S	17	-0.606741	-0.0188103	-0.0354691	-0.18696	-0.375704	0.10025	0.320829	0.486244	0.261095	-0.132641	-0.451892	1.38023
Metalloreductase STEAP3	Steap3	S	20	-0.606741	-0.0188103	-0.0354691	-0.18696	-0.375704	0.10025	0.320829	0.486244	0.261095	-0.132641	-0.451892	1.38023
CTTNBP2 N-terminal-like protein	Cttnbp2nl	S	445	1.97589	1.73435	2.01905	1.97645	1.94366	2.19755	2.3081	2.05156	2.08129	2.05748	-0.209315	1.37952
Calcium-regulated heat stable protein 1	Carhsp1	S	53	3.3804	3.21918	3.23561	3.45973	3.1505	3.51781	3.60218	3.52735	3.38295	3.4294	-0.202853	1.37904
Uncharacterized protein C17orf59 homolog		T	41	-0.336565	-0.226522	-0.218678	0.0193825	-0.0909195	0.0642719	0.183689	0.0186367	-0.0107861	-0.0363998	-0.214543	1.37902
Cysteine and glycine-rich protein 3	Csrp3	S	111	1.24793	1.31483	0.799395	1.33569	1.41903	1.18621	0.0557404	0.744057	0.355167	0.540661	0.647009	1.37784
Zinc finger protein 36, C3H1 type-like 2;Zinc finger protein 36, C3H1 type-like 1	Zfp36l2;Zfp36l1	S	336	-2.81724	-3.11638	-3.06675	-2.8985	-3.31777	-2.8611	-2.58616	-2.80812	-2.69286	-2.79036	-0.295608	1.37736
Myosin-binding protein C, cardiac-type	Mybpc3	S	314	3.87652	3.02559	3.41031	3.31246	3.33084	2.92489	3.20071	2.77139	2.55279	2.93798	0.513588	1.37677
Uncharacterized protein C6orf226 homolog		S	99	-0.550268	-0.782085	-0.624891	-0.512726	-0.469475	-0.344204	-0.275553	-0.430164	-0.515114	-0.369137	-0.201055	1.37628
Serine/arginine repetitive matrix protein 2	Srrm2	S	1649	-0.20532	-0.0268707	-0.0599136	-0.0876617	-0.0441818	0.0515594	0.100618	-0.00688362	0.111164	-0.0406704	-0.127947	1.37598
Transcription cofactor vestigial-like protein 4	Vgll4	S	253	0.522293	0.821527	0.767033	0.660406	0.785345	1.09872	1.08611	0.85659	0.956566	0.779512	-0.244179	1.37543
Nuclear ubiquitous casein and cyclin-dependent kinase substrate 1	Nucks1	S	19	-0.287392	0.111561	-0.0219021	0.0102501	-0.0939732	0.162136	0.196325	0.121286	0.0749321	0.210726	-0.209372	1.37543
Nuclear ubiquitous casein and cyclin-dependent kinase substrate 1	Nucks1	Y	26	-0.287392	0.111561	-0.0219021	0.0102501	-0.0939732	0.162136	0.196325	0.121286	0.0749321	0.210726	-0.209372	1.37543
Protein FAM195B	Fam195b	S	49	0.979132	1.06002	1.06722	1.22674	1.25507	1.27703	1.59452	1.50621	1.25938	1.25842	-0.261477	1.37468
Poly(ADP-ribose) glycohydrolase	Parg	T	53	-1.03084	-1.31373	-1.26472	-1.46671	-1.5136	-1.3992	-1.84068	-1.88007	-1.58755	-1.68179	0.359937	1.37456
Pyruvate dehydrogenase E1 component subunit alpha;Pyruvate dehydrogenase E1 component subunit alpha, somatic form, mitochondrial	Pdha1	T	231	-2.41137	-2.69624	-2.29925	-2.19072	-2.55034	-2.68593	-2.74976	-2.67434	-2.62897	-2.79287	0.276791	1.37421
DBIRD complex subunit ZNF326	Zfp326;Znf326	S	181	-0.596701	-0.736792	-0.39562	-0.744213	-0.707756	-0.70743	-1.32518	-1.0232	-0.871431	-1.04446	0.358125	1.37315
Arginine-glutamic acid dipeptide repeats protein	Rere	T	658	1.83738	1.86749	1.90149	1.86114	1.82089	2.0457	2.02817	1.94193	1.99605	1.84527	-0.113746	1.3731
Chromobox protein homolog 3	Cbx3	S	95	3.09898	3.24792	3.06393	3.01645	3.08611	3.33879	3.20693	3.25444	3.19927	3.20535	-0.138278	1.37284
RNA-binding protein 10	Rbm10	S	736	1.13525	1.01563	1.19376	0.902246	0.975584	0.760012	0.528315	0.614874	1.05723	0.727465	0.306914	1.37272
	Zc3h13	S	207	-0.531986	-0.0842628	-0.433119	-0.371513	-0.448196	-0.0772686	-0.174421	-0.122908	-0.133263	-0.193571	-0.233529	1.37248
Caspase-8;Caspase-8 subunit p18;Caspase-8 subunit p10	Casp8	S	213	-0.257532	-0.603825	-0.354387	-0.453875	-0.481422	-0.257763	-0.241211	-0.249693	-0.303179	-0.207911	-0.178257	1.372
Nuclear fragile X mental retardation-interacting protein 2	Nufip2	S	231	3.05796	2.86563	3.10345	3.08342	3.04811	2.93612	2.85225	2.93306	2.71295	2.86059	0.172719	1.37139
Ribosomal protein S6 kinase;Ribosomal protein S6 kinase alpha-1	Rps6ka1	S	111	2.47719	2.64454	2.45132	2.45843	2.32452	2.0943	2.12507	2.16433	2.31142	2.44263	0.243651	1.37116
GMP synthase [glutamine-hydrolyzing]	Gmps	T	331	0.99777	1.0179	1.0675	1.27585	1.09034	1.27973	1.47263	1.30268	1.13719	1.32607	-0.213789	1.37074
Epidermal growth factor receptor substrate 15-like 1	Eps15l1	S	240	0.469931	0.44116	0.600574	0.613871	0.735628	0.3834	0.321066	0.4018	0.465405	0.430403	0.171818	1.37012
Transcription factor jun-D	Jund	S	216	0.753628	0.936232	0.655701	0.671736	0.839745	0.533279	0.468603	0.611258	0.604221	0.690317	0.189872	1.36992
Synemin	Synm	S	1375	-3.42447	-3.31236	-3.03003	-3.07988	-3.1598	-2.78554	-2.96726	-3.15864	-2.74917	-2.68712	-0.331761	1.36972
Serine/threonine-protein kinase WNK4	Wnk4	S	1014	1.32844	1.24924	1.48232	1.34862	1.50663	1.67173	1.45246	1.60012	1.84093	1.54486	-0.238971	1.36969
	Tns1	T	1482	0.593851	0.240784	0.465687	0.316149	0.39348	0.21866	0.204962	0.109547	0.199842	0.289448	0.197498	1.36925
Microtubule-associated protein 1A;MAP1A heavy chain;MAP1 light chain LC2	Map1a	S	557	0.166771	-0.0156403	-0.0711784	-0.12291	-0.166212	-0.0418625	-0.431335	-0.286366	-0.402647	-0.500729	0.290754	1.36922
Armadillo repeat protein deleted in velo-cardio-facial syndrome homolog	Arvcf	S	205	1.37964	1.74971	1.50521	1.70437	1.32754	1.75394	1.91943	1.94508	1.63621	1.96307	-0.310252	1.36853
Thymosin beta-4;Hematopoietic system regulatory peptide	Tmsb4x	S	2	3.87438	3.52485	3.63964	3.66938	3.8133	3.62454	3.48139	3.50551	3.4049	3.31323	0.238395	1.36832
Rho guanine nucleotide exchange factor 17	Arhgef17	S	906	0.832321	0.54384	0.651525	0.648211	0.718489	0.870403	0.858534	0.836508	0.796736	0.775423	-0.148643	1.3671
Formin-binding protein 4	Fnbp4	S	120	3.03923	3.02648	3.15428	3.20742	3.27634	3.415	3.33516	3.22645	3.32083	3.25828	-0.170395	1.36691
Male-specific lethal 1 homolog	Msl1	S	127	-0.578159	-0.211576	-0.172321	-0.142969	-0.260445	-0.066164	-0.161346	0.126129	0.0251064	0.107691	-0.279377	1.36629
Protein SET	Set;BC085271	S	30	2.61612	2.42007	2.33858	2.12181	2.30049	2.20878	1.90129	2.22108	2.39811	2.12155	0.189253	1.36578
Microtubule-associated protein 1A;MAP1A heavy chain;MAP1 light chain LC2	Map1a	T	2317	-0.31246	-0.532869	-0.784899	-0.486561	-0.620764	-0.74412	-0.747004	-0.792599	-0.772596	-0.85696	0.235145	1.36567
RING finger protein unkempt homolog	Unk	S	371	-1.58915	-1.18257	-1.57209	-1.00691	-1.01964	-1.09367	-0.340717	-0.552116	-0.82884	-0.867002	-0.537602	1.36556
Microtubule-associated protein 1B;MAP1B heavy chain;MAP1 light chain LC1	Map1b	S	1307	1.7595	2.10745	1.9183	1.77148	1.78249	1.77087	1.37116	1.58812	1.64973	1.60262	0.271346	1.36525
Serine/arginine repetitive matrix protein 2	Srrm2	S	472	-1.58574	-1.14373	-1.22668	-1.38786	-1.22441	-0.925182	-0.973831	-0.961603	-1.1278	-1.19561	-0.276881	1.36516
Serine/threonine-protein kinase N2	Pkn2	S	534	1.11687	1.06412	1.05607	1.02176	0.940372	0.968206	0.902746	0.911032	0.792406	0.979145	0.129129	1.36501
WD repeat-containing protein mio	Mios	S	169	0.793802	0.827953	0.790531	0.876194	0.93895	0.908257	1.13182	1.02671	0.930197	0.952223	-0.144355	1.36481
Dematin	Dmtn	S	67	-0.412338	-0.19487	-0.0866756	-0.156853	-0.286161	0.0737076	-0.0385551	0.0348644	-0.048727	-0.154758	-0.200686	1.36462
YTH domain-containing protein 1	Ythdc1	S	510	-1.40092	-1.3784	-1.27233	-1.37021	-1.13706	-1.19238	-1.12798	-1.08985	-1.22172	-0.979296	-0.189542	1.36451
Inactive dual specificity phosphatase 27	Dusp27	S	291	0.3246	0.292587	0.193892	0.340305	0.147919	0.212723	0.089447	0.0701771	0.151257	0.111052	0.13293	1.36411
Band 4.1-like protein 2	Epb4.1l2;Epb41l2;Gm10299	S	580	1.73704	2.20144	2.22724	1.96943	1.85833	1.86148	1.49097	1.75101	1.6282	1.56743	0.33888	1.36404
Serine/arginine repetitive matrix protein 2	Srrm2	S	472	1.00041	1.08985	1.22189	1.0522	1.20521	1.58635	1.2615	1.27409	1.38398	1.2182	-0.230913	1.36388
Serine/arginine repetitive matrix protein 2	Srrm2	T	474	1.00041	1.08985	1.22189	1.0522	1.20521	1.58635	1.2615	1.27409	1.38398	1.2182	-0.230913	1.36388
5'-3' exoribonuclease 2	Xrn2	S	499	0.547606	0.491781	0.632267	0.537128	0.565371	0.446497	0.24095	0.376751	0.494295	0.470875	0.148957	1.36233
	Lrrfip1	S	141	0.0198231	-0.215813	-0.195789	-0.0822067	-0.326641	-0.578943	-0.113268	-0.616362	-0.575838	-0.530027	0.322762	1.36223
Upstream stimulatory factor 1	Usf1;USF1	T	123	0.475479	0.25852	0.520754	0.329924	0.151854	0.590345	0.563917	0.551645	0.577909	0.482573	-0.205972	1.36102
Transport and Golgi organization protein 6 homolog	Tango6	S	561	-1.49594	-1.44981	-1.62009	-1.63458	-1.77073	-1.91556	-2.07104	-1.91595	-1.63885	-1.77526	0.269101	1.36076
Cohesin subunit SA-2	Stag2	S	252	-2.14872	-2.24955	-2.0512	-2.27922	-2.05276	-2.26114	-2.29826	-2.49195	-2.33081	-2.30683	0.18151	1.3595
Nuclear receptor coactivator 5	Ncoa5	S	29	-0.700731	-1.35835	-0.871368	-1.21432	-0.959915	-1.30562	-1.36297	-1.67322	-1.35153	-1.37986	0.393704	1.35905
Junction-mediating and -regulatory protein	Jmy	S	134	-0.658733	-0.744608	-0.74618	-0.750799	-0.738489	-0.839903	-0.768478	-1.00535	-0.919147	-0.789787	0.136771	1.35852
	Ptbp1	S	140	2.07201	2.17186	2.28159	1.93393	2.14496	1.95582	1.47589	1.58267	2.0407	1.78197	0.353461	1.35805
Poly(A)-specific ribonuclease PARN	Parn	T	580	-2.25371	-2.27216	-1.91464	-2.27462	-1.8358	-2.17187	-2.68117	-2.5512	-2.43985	-2.63519	0.385669	1.35789
Histone deacetylase 7	Hdac7;mFLJ00062	S	398	-0.0959206	-0.241503	0.0759773	0.0423241	0.025753	0.103825	0.218784	0.132351	0.19257	0.085577	-0.185295	1.35769
Protein capicua homolog	Cic	S	2275	0.144213	0.0457249	0.192074	0.187773	0.0974331	0.321783	0.166212	0.194735	0.315367	0.28565	-0.123306	1.35745
Nuclear receptor coactivator 2	Ncoa2	S	771	1.88851	1.92973	2.09913	2.20432	1.97597	2.35746	2.40854	2.37044	2.04256	2.2137	-0.25901	1.35722
Heat shock 70 kDa protein 12B	Hspa12b	S	46	1.35992	1.3333	1.36404	1.14129	1.15225	1.09583	0.999645	0.901701	1.14562	1.17389	0.206825	1.35619
Heat shock 70 kDa protein 12B	Hspa12b	T	42	1.35992	1.3333	1.36404	1.14129	1.15225	1.09583	0.999645	0.901701	1.14562	1.17389	0.206825	1.35619
HIRA-interacting protein 3	Hirip3	S	564	0.773321	0.570166	0.681534	0.867851	0.741922	0.897312	1.10403	0.909441	0.803692	0.928289	-0.201594	1.35572
	Skiv2l;SKI	S	253	3.60425	3.27783	3.35691	2.98839	2.81117	2.54016	2.40976	2.66293	2.99309	2.88065	0.510392	1.35546
E3 ubiquitin-protein ligase CBL	Cbl	S	838	0.532625	0.479254	0.523474	0.517927	0.657837	0.512224	0.0592041	0.190617	0.415312	0.292894	0.248173	1.35515
Junctophilin-2	Jph2	S	228	-0.510612	-0.0514355	-0.0997543	-0.0297871	-0.105227	0.0685196	0.120317	0.125664	0.0362682	0.293234	-0.288164	1.35494
Intersectin-1	Itsn1	S	971	2.52245	2.35754	2.38165	2.54602	2.59759	2.18452	2.39175	2.41393	2.17908	2.22378	0.202438	1.35494
Pleckstrin homology domain-containing family A member 7	Plekha7	S	533	-2.2919	-1.92045	-2.01292	-2.07465	-1.95581	-1.89466	-1.67593	-1.7255	-1.97049	-1.57722	-0.282384	1.3546
Pleckstrin homology domain-containing family A member 7	Plekha7	S	542	-2.2919	-1.92045	-2.01292	-2.07465	-1.95581	-1.89466	-1.67593	-1.7255	-1.97049	-1.57722	-0.282384	1.3546
Calcium-regulated heat stable protein 1	Carhsp1	T	55	-0.858706	-1.03703	-0.989687	-0.942209	-0.971102	-0.680979	-0.925905	-0.771063	-0.853687	-0.831997	-0.147021	1.3546
182 kDa tankyrase-1-binding protein	Tnks1bp1	S	1611	1.30037	1.25852	1.22226	1.29034	1.36929	1.24965	1.1447	1.02255	1.16374	1.20411	0.131205	1.35393
Intersectin-1	Itsn1	S	685	1.59009	1.10182	1.61725	1.14437	1.27239	1.23713	0.703341	0.83387	1.04501	0.796442	0.422025	1.35379
E3 ubiquitin-protein ligase HECW2	Hecw2	S	858	0.345085	0.332268	0.16334	0.439199	0.51972	0.520311	0.919052	0.699961	0.491724	0.587158	-0.283719	1.35367
Serum deprivation-response protein	Sdpr	S	288	2.66806	2.38034	2.74439	2.83574	2.55482	2.36849	2.51965	2.3778	2.0423	2.25137	0.32475	1.3532
Polymerase I and transcript release factor	Ptrf	S	381	-1.06479	-0.99781	-1.07985	-1.03521	-1.44626	-1.15142	-1.69966	-1.46773	-1.73673	-1.48656	0.383633	1.35287
	Tex264	T	265	0.489475	0.831066	0.536915	0.703764	0.489969	0.71736	0.953108	1.0059	0.825325	0.793463	-0.248793	1.35255
Serine/arginine-rich splicing factor 4	Srsf4	S	78	-0.289495	-0.604063	-0.309296	-0.311453	-0.326385	-0.138567	-0.157059	-0.0781898	-0.0725098	-0.319733	-0.214927	1.35246
Growth factor receptor-bound protein 10	Grb10	S	140	1.87816	1.8057	0.856291	1.33313	1.46276	1.32174	0.312672	0.749626	0.667336	0.746075	0.707718	1.35111
WASH complex subunit FAM21	Fam21	T	1088	-1.58626	-1.58839	-1.37553	-1.17655	-1.16341	-1.07118	-0.844303	-1.14137	-1.07985	-1.17052	-0.316584	1.35066
Desmoplakin	Dsp	S	2601	0.151255	-0.202057	0.0176392	0.391731	-0.0828075	-0.305275	-0.25285	-0.176226	-0.320601	-0.2012	0.306382	1.35047
	Tns1	Y	1058	-1.94127	-2.17274	-2.01132	-2.1999	-2.21994	-2.24822	-2.19795	-2.4932	-2.45775	-2.30889	0.232165	1.35036
Band 4.1-like protein 1	Epb4.1l1;Epb41l1	S	498	1.48882	1.89259	1.54089	1.50666	1.47058	1.50413	1.17034	1.34549	1.23734	1.20512	0.287425	1.35016
182 kDa tankyrase-1-binding protein	Tnks1bp1	S	1063	1.42279	1.6203	1.53545	1.44078	1.50059	1.47997	1.40887	1.25815	1.19038	1.22376	0.191755	1.34999
Nascent polypeptide-associated complex subunit alpha, muscle-specific form	Naca	S	1285	1.90932	1.55479	1.62374	1.65901	1.4298	1.40934	1.19985	1.46092	1.24257	1.46606	0.279585	1.34925
Serine/arginine repetitive matrix protein 2	Srrm2	S	2075	2.79263	2.7181	2.85319	2.84337	2.83354	2.99051	2.96564	2.93273	2.86313	2.83966	-0.110168	1.34903
	Peg12	S	95	-0.523487	-0.4091	-0.670271	-0.511213	-0.483328	-0.654478	-0.630665	-0.594114	-0.765591	-0.702505	0.149991	1.34892
Ribosome-binding protein 1	Rrbp1	S	647	0.274807	0.85516	0.450193	0.426353	0.405785	0.221382	0.178009	0.197454	0.138912	0.240198	0.287268	1.34892
Hemoglobin subunit alpha	haemaglobin alpha 2;Hbat1;Hba	S	4	1.44432	1.37942	2.25772	1.64882	1.88792	2.64193	1.97915	2.67044	2.70187	1.98505	-0.672049	1.34823
DNA excision repair protein ERCC-6-like	Ercc6l	S	178	1.92507	1.74074	1.78391	2.02429	1.63494	2.17889	2.39816	2.00653	2.0138	2.00147	-0.29798	1.34805
CAD protein;Glutamine-dependent carbamoyl-phosphate synthase;Aspartate carbamoyltransferase;Dihydroorotase	Cad	S	1403	2.48866	2.24292	2.45875	2.04243	2.32207	2.17298	1.70263	1.85877	2.16374	1.89985	0.351371	1.3476
Influenza virus NS1A-binding protein homolog	Ivns1abp	S	325	-2.29622	-3.1775	-3.26018	-3.14584	-2.85142	-3.55262	-3.48361	-3.37675	-3.55694	-3.3713	0.522011	1.34731
Importin subunit alpha;Importin subunit alpha-4	Kpna3	S	14	1.71477	1.2647	0.821529	1.1541	1.434	1.07521	0.208902	0.655483	0.898375	0.50242	0.609742	1.34683
Kinesin light chain 3	Klc3	S	432	-0.128887	0.0445118	-0.23551	0.105539	0.124901	0.0635281	0.494957	0.228123	0.325552	0.233341	-0.286989	1.34662
E3 ubiquitin-protein ligase RBBP6	Rbbp6	S	874	1.78965	1.76232	1.73829	1.55241	1.67441	1.44951	1.41558	1.57101	1.65444	1.55594	0.17412	1.34607
RRP12-like protein	Rrp12	S	1081	-0.26701	-0.0476532	-0.321606	-0.37653	-0.254576	-0.412058	-0.461035	-0.40671	-0.382641	-0.430027	0.165019	1.34592
26S protease regulatory subunit 6A	Psmc3	S	12	2.31767	2.25341	2.22306	2.32299	2.36771	2.30025	2.49785	2.42427	2.40868	2.46281	-0.121804	1.34546
A-kinase anchor protein 1, mitochondrial	Akap1	S	104	-0.556839	-0.308834	-0.541283	-0.413765	-0.623074	-0.398361	-0.328796	-0.327263	-0.170597	-0.159063	-0.211943	1.345
Uncharacterized protein C7orf43 homolog	BC037034	S	515	-3.08935	-3.75014	-3.31083	-3.30328	-3.37677	-3.07343	-2.8793	-2.95215	-2.89981	-3.22464	-0.36021	1.34484
Serpin H1	Serpinh1	S	140	-0.12623	-0.966177	-0.950203	-0.474871	-0.565117	-1.25259	-0.916061	-1.09514	-1.2095	-1.03616	0.485368	1.34464
Microtubule-associated protein 1B;MAP1B heavy chain;MAP1 light chain LC1	Map1b	S	1391	-0.960033	-0.558455	-0.901487	-1.17344	-1.19016	-1.23717	-1.56291	-1.47321	-1.15416	-1.3253	0.393833	1.3444
NK-tumor recognition protein;Putative peptidyl-prolyl cis-trans isomerase	Nktr	S	499	0.703928	0.751881	0.720875	0.820625	0.774103	0.909472	0.972025	0.779974	0.837862	0.834787	-0.112542	1.34244
Golgin subfamily A member 4	Golga4	S	1761	3.22763	2.95598	2.99136	3.29014	3.16586	2.84588	3.04057	2.96028	2.80045	2.85172	0.226413	1.34238
	Akap6	S	236	1.59432	1.39621	1.42309	1.47268	1.23854	1.55762	1.62219	1.81708	1.56744	1.62596	-0.21309	1.34121
Amyloid beta A4 precursor protein-binding family B member 2	Apbb2	T	62	-1.87248	-2.0493	-2.00185	-2.23736	-1.98443	-2.3282	-2.54624	-2.55636	-2.4585	-1.98815	0.346406	1.34077
BTB/POZ domain-containing protein KCTD3	Kctd3	S	169	-0.481096	-0.599627	-0.494976	-0.388071	-0.528849	-0.303762	-0.142836	-0.400822	-0.244202	-0.459135	-0.188372	1.3401
La-related protein 4B	Larp4b	S	601	0.500975	0.382786	0.67087	0.442442	0.381855	0.466274	0.139484	0.224916	0.193527	0.24542	0.221861	1.33961
Condensin complex subunit 2	Ncaph	S	189	-1.07919	-1.06321	-1.13538	-0.875414	-0.937014	-0.851093	-0.691854	-0.807878	-0.862432	-0.95479	-0.184431	1.33894
GRIP1-associated protein 1	Gripap1	S	642	-0.606462	-0.94953	-0.411398	-0.582949	-0.518456	-0.353195	-0.381617	-0.274012	-0.314997	-0.406685	-0.267658	1.33879
Septin-9	2009-09-01	S	67	4.22058	4.14635	4.32403	4.23108	4.30516	4.11514	4.19673	3.8183	4.08834	3.91122	0.219492	1.33855
Serine/arginine repetitive matrix protein 1	Srrm1	S	407	1.32747	0.923023	1.49572	1.1986	1.38248	1.17574	0.4272	0.740751	0.981016	0.698469	0.460825	1.33828
Stathmin	Stmn1	S	25	2.6354	3.20882	3.07965	2.87088	2.88227	3.43421	3.42491	3.22604	3.22236	3.07591	-0.341283	1.33709
Triosephosphate isomerase	Tpi1	S	130	0.0546741	-0.244839	-0.227896	-0.202618	-0.0697212	-0.231541	-0.287617	-0.354969	-0.334219	-0.446045	0.192798	1.33678
Tight junction protein ZO-2	Tjp2	Y	408	-1.89318	-2.49051	-1.8098	-2.00461	-2.06815	-2.34088	-2.3862	-2.38998	-2.47085	-2.39068	0.342466	1.33637
Smad nuclear-interacting protein 1	Snip1	S	89	0.622498	0.679089	0.441835	0.491844	0.480028	0.726328	0.823378	0.69455	0.691298	0.603868	-0.164825	1.33621
Traf2 and NCK-interacting protein kinase	Tnik	S	596	0.66049	0.596918	0.447454	0.434656	0.47998	0.312321	0.414579	0.454163	0.375847	0.282284	0.156061	1.335
	Tns1	S	899	3.1415	2.49167	3.00514	3.13877	2.9646	2.54302	2.78458	2.38634	2.5027	2.58369	0.388269	1.33496
Voltage-dependent L-type calcium channel subunit beta-2	Cacnb2	S	164	0.692312	1.00073	1.17871	0.770966	1.0639	0.27696	0.376635	0.418404	0.467745	0.981133	0.437149	1.33424
Microtubule-associated protein 1B;MAP1B heavy chain;MAP1 light chain LC1	Map1b	T	1499	4.18866	4.7837	4.21259	4.21278	4.269	4.07608	3.82128	3.82303	4.08265	4.03591	0.365554	1.3336
Pleckstrin homology-like domain family B member 1	Phldb1	S	267	0.375313	0.301086	0.39904	0.296595	0.177769	0.46941	0.575659	0.427652	0.402262	0.3979	-0.144616	1.33355
Myosin regulatory light chain 2, atrial isoform	Myl7	S	22	2.69765	3.48819	3.35134	3.15106	3.41086	2.81571	2.52037	2.62551	2.87244	2.94687	0.463642	1.33351
HIRA-interacting protein 3	Hirip3	S	205	1.75828	1.5783	1.84846	1.82496	1.95144	2.05376	2.05671	1.89122	2.04602	1.92851	-0.202955	1.33273
HIRA-interacting protein 3	Hirip3	S	207	1.75828	1.5783	1.84846	1.82496	1.95144	2.05376	2.05671	1.89122	2.04602	1.92851	-0.202955	1.33273
HIRA-interacting protein 3	Hirip3	S	208	1.75828	1.5783	1.84846	1.82496	1.95144	2.05376	2.05671	1.89122	2.04602	1.92851	-0.202955	1.33273
Ubiquitin carboxyl-terminal hydrolase 28	Usp28	S	1027	2.20282	1.64994	2.13515	2.18136	2.01336	1.34254	1.66803	1.63628	1.56844	1.95282	0.402904	1.33245
Voltage-dependent L-type calcium channel subunit beta-2	Cacnb2	T	499	0.68092	0.361897	0.400867	0.637615	0.550547	0.455975	0.248379	0.294325	0.145866	0.333397	0.230781	1.33206
Protein Smaug homolog 1	Samd4a	S	272	1.34775	1.38914	1.30469	1.21114	1.16268	1.33425	1.60007	1.5124	1.41545	1.4328	-0.175915	1.33133
60 kDa heat shock protein, mitochondrial	Hspd1	S	67	0.330254	0.415873	0.422985	0.501503	0.44804	0.476061	0.485411	0.532343	0.522123	0.586882	-0.096833	1.33063
SH3 and PX domain-containing protein 2A	Sh3pxd2a	S	764	-1.00587	-0.78117	-0.555567	-1.43311	-0.771637	-1.05526	-1.94903	-1.74096	-1.28603	-1.62848	0.622483	1.33041
Condensin complex subunit 2	Ncaph	S	25	0.114574	0.17831	-0.0283737	0.00211906	-0.0539894	0.24358	0.128178	0.202492	0.148985	0.184303	-0.138979	1.33029
60S ribosomal protein L18a	Rpl18a	S	71	0.671091	0.650843	0.411314	0.348907	0.710175	0.330343	0.267155	0.12117	0.414982	0.376457	0.256445	1.33007
Band 4.1-like protein 3;Band 4.1-like protein 3, N-terminally processed	Epb4.1l3;Epb41l3	S	428	2.026	1.93915	1.91797	1.93059	1.72725	1.71318	1.88834	1.65851	1.4597	1.60805	0.242639	1.32987
Exocyst complex component 7	Exoc7;mKIAA1067	S	250	-2.06354	-2.08699	-2.05786	-1.81676	-2.13445	-1.80667	-1.34956	-1.63943	-1.89017	-1.85599	-0.323558	1.32932
Polymerase I and transcript release factor	Ptrf	S	389	0.437082	0.583534	0.373634	0.437908	0.424097	0.206905	0.293133	0.272173	0.0676785	0.433748	0.196524	1.3293
AP2-associated protein kinase 1	Aak1	S	676	1.60205	1.38287	1.56848	1.51388	1.5989	1.4149	1.4435	1.30864	1.40336	1.42638	0.133879	1.32919
IQ motif and SEC7 domain-containing protein 1	Iqsec1	S	909	2.30712	2.20042	2.25954	2.26029	2.23229	2.07938	2.23957	2.16121	1.92054	2.05947	0.159897	1.32914
DNA helicase B	Helb	S	946	-0.28702	-0.560163	-0.468452	-0.277573	-0.422924	-0.200796	-0.00230598	-0.2157	-0.276707	-0.273756	-0.209373	1.32725
Tyrosine-protein phosphatase non-receptor type 11	Ptpn11	S	562	-0.509083	-0.686813	-0.441673	-0.427034	-0.479519	-0.317072	-0.412342	-0.373713	-0.340384	-0.393593	-0.141404	1.32705
Disks large-associated protein 4	Dlgap4	T	11	-2.2112	-2.23321	-1.71569	-1.93123	-1.91149	-2.1525	-2.7429	-2.57363	-2.28464	-2.30862	0.411898	1.32684
Nik-related protein kinase	Nrk	S	794	-0.261414	0.0422821	0.0130329	0.170067	0.0891876	0.293751	0.262238	0.192955	0.139509	0.278419	-0.222743	1.32644
Nik-related protein kinase	Nrk	S	801	-0.261414	0.0422821	0.0130329	0.170067	0.0891876	0.293751	0.262238	0.192955	0.139509	0.278419	-0.222743	1.32644
Astrocytic phosphoprotein PEA-15	Pea15	S	104	5.12194	5.00934	4.94067	5.35777	5.15	4.65006	5.0555	4.94163	4.66041	4.75101	0.304224	1.32565
Condensin complex subunit 1	Ncapd2	S	1323	1.78077	1.4145	1.85962	1.77006	1.54796	2.12228	1.93468	1.82905	1.95153	1.89812	-0.272549	1.32471
Serine/arginine repetitive matrix protein 2	Srrm2	S	470	-2.24283	-2.52916	-2.18482	-2.37499	-2.21775	-1.79173	-1.90549	-2.07533	-2.27289	-2.04189	-0.292446	1.32457
Serine/arginine repetitive matrix protein 2	Srrm2	S	476	-2.24283	-2.52916	-2.18482	-2.37499	-2.21775	-1.79173	-1.90549	-2.07533	-2.27289	-2.04189	-0.292446	1.32457
Serine/arginine-rich splicing factor 10	Srsf10	T	208	-0.836411	-0.70999	-0.825054	-0.668348	-0.67124	-0.491289	-0.425611	-0.490969	-0.698133	-0.673788	-0.18625	1.32376
Histone RNA hairpin-binding protein	Slbp	S	23	0.10113	0.0111275	-0.0591774	-0.124008	-0.00361824	0.097187	0.132172	0.149477	0.0887089	0.0461292	-0.117644	1.32376
Phosphoinositide phospholipase C	Plcb4	S	138	0.0840263	0.518629	0.218142	0.495647	0.350479	-0.194864	-0.113716	-0.10714	0.199366	0.207077	0.33524	1.32309
Phosphoinositide phospholipase C	Plcb4	S	139	0.0840263	0.518629	0.218142	0.495647	0.350479	-0.194864	-0.113716	-0.10714	0.199366	0.207077	0.33524	1.32309
Phosphoinositide phospholipase C	Plcb4	S	140	0.0840263	0.518629	0.218142	0.495647	0.350479	-0.194864	-0.113716	-0.10714	0.199366	0.207077	0.33524	1.32309
	Lmo7	S	1069	1.83936	1.42776	1.84094	1.85792	1.756	1.71565	1.324	1.44982	1.28828	1.36978	0.314892	1.32236
FERM, RhoGEF and pleckstrin domain-containing protein 1	Farp1	S	427	2.62616	3.3951	3.17978	3.01475	2.81428	3.34027	3.38119	3.42616	3.36423	3.43721	-0.383798	1.32199
Smad nuclear-interacting protein 1	Snip1	S	91	0.264217	0.373386	0.127033	0.170727	0.15173	0.363787	0.528233	0.399776	0.352465	0.291147	-0.169663	1.32191
	Ncor1	S	595	0.81319	0.658667	0.720169	0.751127	0.632282	0.861708	0.994169	0.915689	0.80407	0.751871	-0.150414	1.32181
Serine/arginine-rich splicing factor 10	Srsf10	S	107	-0.332605	-0.583784	-0.304462	-0.260958	-0.153261	-0.134716	-0.134317	-0.0613728	-0.13098	-0.147501	-0.205237	1.32144
Band 4.1-like protein 2	Epb4.1l2;Epb41l2	T	35	-1.59894	-1.91253	-1.71965	-1.65444	-1.68453	-1.52197	-1.5714	-1.4948	-1.63179	-1.35923	-0.198181	1.3212
	Clns1a;Icln	S	3	-2.11532	-1.92595	-1.83118	-1.84401	-1.55895	-1.71028	-1.68652	-1.41017	-1.44181	-1.47347	-0.310633	1.32097
Akirin-2	Akirin2	S	18	0.371012	-0.00114822	0.162783	0.216076	0.150501	0.412226	0.443062	0.405933	0.383852	0.238638	-0.196898	1.32096
Mediator of RNA polymerase II transcription subunit 1	Med1	S	1481	-1.27194	-1.19889	-1.11687	-1.19428	-1.29795	-1.4762	-1.89574	-1.26958	-1.38651	-1.71232	0.332082	1.32083
TRAF3-interacting protein 1	Traf3ip1	S	409	1.28756	1.4504	1.42046	1.36865	1.4619	1.51183	1.61308	1.45337	1.47943	1.52218	-0.118188	1.32032
Choline dehydrogenase, mitochondrial	Chdh	S	83	-0.28418	-0.37797	-0.263824	-0.366787	-0.214695	-0.442186	-0.594357	-0.557346	-0.283295	-0.524546	0.178855	1.3197
RNA demethylase ALKBH5	Alkbh5	S	362	1.43506	1.35657	1.24904	1.36524	1.3622	1.50203	1.60716	1.50525	1.40568	1.41415	-0.133235	1.31948
Zinc finger MYM-type protein 2	Zmym2	T	1375	-0.163418	-0.240269	-0.252491	-0.0662956	-0.144188	-0.0936108	0.402832	-0.0462589	0.0588112	0.133484	-0.264384	1.31905
Cilia- and flagella-associated protein 97	Cfap97	S	229	-1.57059	-1.61092	-1.62881	-1.38288	-1.45473	-1.39232	-1.40245	-1.29831	-1.41606	-1.40406	-0.146943	1.31873
G patch domain-containing protein 4	Gpatch4	S	130	-1.84634	-1.838	-1.71405	-1.72008	-1.61618	-1.67663	-1.60341	-1.60727	-1.53448	-1.62645	-0.137282	1.31849
Microtubule-associated protein RP/EB family member 2	Mapre2	T	201	-2.48887	-2.39599	-2.10532	-2.30537	-2.39749	-2.03491	-1.85901	-2.1017	-2.17327	-2.23283	-0.258267	1.31845
Splicing factor, suppressor of white-apricot homolog	Sfswap	S	911	-1.14879	-0.772959	-0.902964	-0.861185	-1.02365	-0.71526	-0.867613	-0.715715	-0.58757	-0.708221	-0.223034	1.31806
	Dpysl3	S	10	0.399326	0.223362	0.384468	0.453985	0.404446	0.534584	0.821507	0.535549	0.510433	0.489021	-0.205101	1.31778
RNA-binding protein 39	Rbm39	S	135	3.17991	2.79424	2.9889	2.65291	2.85217	2.5918	2.17432	2.53592	2.73122	2.60738	0.365496	1.31767
Inactive serine/threonine-protein kinase VRK3	Vrk3	S	59	1.68889	1.32454	1.52519	1.41491	1.72994	1.75308	1.83576	1.64383	1.84883	1.81473	-0.242553	1.31679
Tumor suppressor p53-binding protein 1	Trp53bp1;Tp53bp1	S	1110	0.085268	-0.0922546	0.100918	0.137514	0.108231	0.162931	0.221067	0.207016	0.151157	0.203211	-0.121141	1.31574
SLAIN motif-containing protein 2	Slain2	T	424	-0.881241	-0.85618	-1.0854	-0.651424	-0.697765	-0.295004	-0.547756	-0.192989	-0.700357	-0.65983	-0.355214	1.31531
Disco-interacting protein 2 homolog B	Dip2b	T	103	1.27091	0.826952	1.12273	1.06663	1.12612	0.948719	0.690514	0.770651	0.958513	0.790304	0.250927	1.31496
Desmoplakin	Dsp	S	2219	1.29167	0.933393	1.10882	1.39605	1.18508	0.895849	0.944201	0.833263	0.991505	1.03466	0.243105	1.31471
	Ankrd50;mKIAA1223	S	177	-1.12705	-1.16273	-1.30955	-1.58532	-1.41254	-1.67957	-1.65839	-1.4944	-1.65525	-1.45753	0.269592	1.31396
Protein numb homolog	Numb	S	194	1.53112	1.40531	1.37681	1.56333	1.55204	1.28827	1.36586	1.4044	1.32124	1.40808	0.128151	1.31371
Dematin	Dmtn	S	264	1.0443	1.21462	1.70859	1.29869	1.32476	2.06044	1.58516	1.95546	2.04256	1.3872	-0.487973	1.31317
Heat shock 70 kDa protein 12B	Hspa12b	S	44	1.0048	0.827129	0.949608	0.689337	0.735382	0.678766	0.420904	0.424433	0.667196	0.740538	0.254885	1.31265
Ras-interacting protein 1	Rasip1	S	316	0.926001	0.159832	0.166306	0.430019	0.260885	0.967865	0.757286	1.01697	0.580845	0.9119	-0.458365	1.31239
Gamma-adducin	Add3	S	442	-0.780226	-0.67765	-0.793663	-0.702024	-0.580843	-0.574879	-0.230984	-0.612274	-0.543837	-0.478622	-0.218762	1.31226
Myosin light chain kinase, smooth muscle;Myosin light chain kinase, smooth muscle, deglutamylated form	Mylk	S	342	-1.42249	-1.00238	-1.38028	-1.4063	-1.65397	-1.77812	-1.5789	-1.62404	-1.69134	-1.75254	0.311904	1.31152
Rho GTPase-activating protein 12	Arhgap12	S	238	1.39035	1.25056	1.39988	1.29918	1.32373	1.27031	1.06557	1.22424	1.21992	1.24472	0.127788	1.31138
Rho GTPase-activating protein 12	Arhgap12	T	229	1.39035	1.25056	1.39988	1.29918	1.32373	1.27031	1.06557	1.22424	1.21992	1.24472	0.127788	1.31138
Methyl-CpG-binding domain protein 3	Mbd3	S	24	0.84185	1.13509	0.55666	1.10093	1.06227	1.06977	1.14908	1.47636	1.53673	1.58833	-0.424693	1.31024
Microtubule-associated protein 1B;MAP1B heavy chain;MAP1 light chain LC1	Map1b	S	1395	3.39097	3.88123	3.22052	3.35909	3.24215	3.11646	2.97047	3.17395	2.96029	3.09328	0.355902	1.31002
CAD protein;Glutamine-dependent carbamoyl-phosphate synthase;Aspartate carbamoyltransferase;Dihydroorotase	Cad	S	951	-2.03221	-1.92017	-1.97233	-1.68849	-1.92296	-2.63589	-1.90724	-2.57522	-2.3296	-2.14659	0.411674	1.30972
Thyroid hormone receptor-associated protein 3	Thrap3	S	248	3.81328	3.64404	3.83411	3.7036	3.65042	3.66986	3.55375	3.59036	3.62335	3.46033	0.149561	1.30936
NAD-dependent protein deacetylase sirtuin-1;SirtT1 75 kDa fragment	Sirt1	S	51	-1.94783	-1.60532	-2.15401	-1.81835	-2.00246	-1.70736	-0.992399	-1.41691	-1.48238	-1.69822	-0.446139	1.30924
Phosphorylated CTD-interacting factor 1	Pcif1	S	19	-0.733473	-0.574551	-0.432726	-0.639399	-0.318708	-0.425438	-0.315283	-0.14369	-0.287706	-0.317287	-0.24189	1.3092
Pleckstrin homology domain-containing family O member 2	Plekho2	S	395	1.42973	1.69836	1.57351	1.51952	1.64501	1.44133	1.48828	1.42827	1.42608	1.3857	0.139296	1.30877
	Elmsan1	S	456	1.24027	1.50468	1.18706	1.37025	1.29897	1.39905	1.59798	1.62047	1.4195	1.57698	-0.202547	1.30818
Afadin	Mllt4	S	1705	-0.247395	-0.240145	-0.275146	-0.307379	-0.251081	-0.252916	-0.135355	-0.135914	-0.240505	-0.117607	-0.0877697	1.30801
U2 snRNP-associated SURP motif-containing protein	U2surp	S	951	1.01301	0.592424	0.679407	0.64255	0.780628	0.48085	0.517542	0.527941	0.619001	0.446274	0.223283	1.30777
	Rbm15	S	240	-0.800129	-0.740067	-0.845596	-0.688118	-0.71703	-0.782724	-0.537086	-0.582262	-0.566309	-0.431149	-0.178282	1.30739
	Rbm15	S	242	-0.800129	-0.740067	-0.845596	-0.688118	-0.71703	-0.782724	-0.537086	-0.582262	-0.566309	-0.431149	-0.178282	1.30739
Kelch-like protein 31	Klhl31	S	626	-2.53633	-2.30043	-2.67353	-2.42728	-2.67795	-2.4288	-2.27726	-2.15972	-2.19921	-2.33536	-0.243031	1.30706
ZZ-type zinc finger-containing protein 3	Zzz3	S	89	-0.481663	-0.591974	-0.542433	-0.560566	-0.771288	-0.508986	-0.281572	-0.288927	-0.3978	-0.502665	-0.193595	1.30613
OTU domain-containing protein 7B	Otud7b	S	467	1.20432	1.04471	1.12585	1.11078	0.932961	0.943583	1.00739	0.858837	0.844166	0.983778	0.156173	1.30603
La-related protein 1	Larp1	T	626	2.80096	2.63854	2.77039	2.73397	2.76426	2.6678	2.6684	2.68653	2.54295	2.60446	0.107595	1.30602
Rho GTPase-activating protein 7	Dlc1	S	871	-2.58462	-3.17251	-2.68068	-2.78941	-3.07316	-3.09151	-3.47655	-3.28762	-3.20524	-3.10046	0.372203	1.30569
Formin-binding protein 1	Fnbp1	S	296	1.85762	1.74791	1.85307	1.89639	2.02247	2.29073	2.23343	2.13107	1.97235	1.92233	-0.234493	1.30544
Cingulin-like protein 1	Cgnl1	S	203	0.642883	0.62108	0.936811	0.872927	0.705917	0.577398	0.55562	0.644136	0.546312	0.535341	0.184162	1.30538
	Synpo	S	1002	-1.16644	-1.02269	-1.12202	-1.3201	-0.95409	-1.83244	-1.30351	-1.56798	-1.1896	-1.47132	0.355904	1.30522
	Synpo	S	1007	-1.16644	-1.02269	-1.12202	-1.3201	-0.95409	-1.83244	-1.30351	-1.56798	-1.1896	-1.47132	0.355904	1.30522
Dedicator of cytokinesis protein 7	Dock7	S	888	0.809034	0.483292	0.569208	0.562519	0.599934	0.288433	0.462313	0.458796	0.431173	0.481041	0.180446	1.30516
Protein MON2 homolog	Mon2	T	1211	1.5969	0.9624	1.07814	1.03683	0.739227	0.583904	0.537298	0.627317	0.801807	0.767975	0.41904	1.30509
NHS-like protein 1	Nhsl1	S	328	-0.423843	-0.627598	-0.332712	-0.25449	-0.361965	-0.257961	0.0720177	-0.0857944	-0.284296	-0.184361	-0.252043	1.30491
Microtubule-associated protein 4;Microtubule-associated protein	Map4	S	826	-1.40862	-1.07513	-1.50662	-1.33648	-1.27737	-1.91573	-1.70914	-1.59846	-1.80185	-1.31899	0.347989	1.30465
Alpha-adducin	Add1	T	429	0.308657	0.362223	0.538746	0.513773	0.441326	0.325159	0.294579	0.3685	0.239388	0.222994	0.142821	1.30342
5'-3' exoribonuclease 2	Xrn2	T	439	-0.0466404	0.204277	0.208138	0.300045	0.163469	0.46426	0.254284	0.481016	0.417488	0.398575	-0.237267	1.30303
	Slc4a1ap	S	204	3.06839	3.06117	3.01515	3.07343	3.16411	3.12961	3.31399	3.26995	3.20034	3.1099	-0.128307	1.30271
Phosphofurin acidic cluster sorting protein 2	Pacs2	S	438	1.89569	1.50243	1.68565	1.70658	1.6374	1.55028	1.56264	1.47155	1.45985	1.43097	0.19049	1.3022
Rho guanine nucleotide exchange factor 10	Arhgef10	S	1291	-1.95889	-2.14436	-1.98927	-2.00491	-1.94225	-1.91623	-1.5542	-1.85828	-1.82833	-1.86321	-0.203883	1.3017
5'-3' exoribonuclease 2	Xrn2	T	478	-1.62984	-1.77633	-1.55991	-1.81035	-1.56691	-1.59364	-1.34245	-1.34242	-1.45674	-1.56717	-0.208186	1.30157
Protein TANC2	Tanc2	S	1575	-2.66722	-2.45138	-2.52375	-2.80827	-2.80378	-2.87612	-2.85846	-2.89017	-2.76332	-3.01571	0.229876	1.30154
Plectin	Plec	S	1581	2.95564	2.52052	2.70305	2.72838	2.54422	2.28138	2.48271	2.51126	2.44396	2.49931	0.246635	1.30148
RAF proto-oncogene serine/threonine-protein kinase	Raf1	S	43	2.33076	2.37175	2.32189	2.36806	2.23054	1.95596	2.28161	2.16135	1.94471	2.23846	0.20818	1.30106
Vimentin	Vim	S	66	1.19797	1.26536	0.552528	1.24875	1.51955	0.205942	0.672464	0.886684	0.576403	0.711914	0.546152	1.30102
Protein SON	Son	S	1765	-0.592785	-0.600227	-0.490999	-0.513557	-0.52051	-0.435854	-0.215467	-0.480463	-0.425068	-0.440552	-0.144135	1.3009
Protein SON	Son	S	1767	-0.592785	-0.600227	-0.490999	-0.513557	-0.52051	-0.435854	-0.215467	-0.480463	-0.425068	-0.440552	-0.144135	1.3009
Protein SON	Son	S	1768	-0.592785	-0.600227	-0.490999	-0.513557	-0.52051	-0.435854	-0.215467	-0.480463	-0.425068	-0.440552	-0.144135	1.3009
Protein SON	Son	S	1769	-0.592785	-0.600227	-0.490999	-0.513557	-0.52051	-0.435854	-0.215467	-0.480463	-0.425068	-0.440552	-0.144135	1.3009
	Ankhd1	S	1678	2.50616	2.18213	2.40906	2.19832	2.10867	2.12547	2.03913	2.05166	2.05594	2.06616	0.213196	1.30089
Desmoplakin	Dsp	S	2610	-0.541437	-0.749163	-1.04222	-0.864754	-0.685867	-0.952148	-1.05239	-1.1979	-1.04471	-0.959751	0.264692	1.30073
Microtubule-associated protein 1B;MAP1B heavy chain;MAP1 light chain LC1	Map1b	S	1293	1.9136	2.48141	1.99047	1.74352	1.90317	1.72927	1.44829	1.66654	1.70619	1.60984	0.374407	1.2994
Protein IMPACT	Impact	S	137	-1.66272	-1.71552	-1.7859	-1.8669	-1.5753	-1.56664	-1.35135	-1.66725	-1.53157	-1.49359	-0.19919	1.29911
	Max	S	2	-0.220469	-0.258137	-0.448067	-0.165689	-0.255226	-0.125952	0.167053	-0.0494785	-0.160576	-0.124586	-0.21081	1.29894
	Max	S	11	-0.220469	-0.258137	-0.448067	-0.165689	-0.255226	-0.125952	0.167053	-0.0494785	-0.160576	-0.124586	-0.21081	1.29894
Histone-lysine N-methyltransferase	Setd1a	S	483	-2.07823	-2.17373	-2.39363	-2.24486	-1.89015	-1.84777	-2.01672	-1.79401	-1.98108	-1.82112	-0.26398	1.29872
Zinc finger CCHC domain-containing protein 8	Zcchc8	S	426	-0.281591	-0.44916	-0.0345764	0.231785	-0.0766811	0.105118	0.372852	0.277008	0.20627	0.156427	-0.34558	1.29806
TBC1 domain family member 4	Tbc1d4	S	789	-1.93723	-1.63364	-2.03994	-1.89276	-1.9897	-2.08955	-2.21581	-2.06006	-2.14727	-2.0491	0.213703	1.29743
Small muscular protein	Smpx	S	36	0.317301	0.018362	0.623552	0.60302	0.336557	0.0498943	0.221067	-0.106386	-0.257442	0.0809231	0.382147	1.2974
Coiled-coil domain-containing protein 117	Ccdc117	S	52	-1.10856	-0.973806	-1.03717	-1.11084	-1.00287	-0.962622	-0.763155	-1.00331	-0.911085	-0.9128	-0.136054	1.29737
Microtubule-associated protein 1B;MAP1B heavy chain;MAP1 light chain LC1	Map1b	S	829	2.84704	3.43252	2.79233	2.56621	2.61673	2.4548	1.86827	2.24809	2.52573	2.45221	0.541146	1.29737
Synaptopodin-2	Synpo2	S	543	-2.58766	-2.4751	-2.46172	-2.11653	-2.3586	-2.15733	-1.74122	-2.28502	-2.15711	-1.90381	-0.351022	1.29721
	Mybpc3	S	113	-0.888256	-1.04137	-0.870001	-0.860415	-0.864817	-1.03142	-0.912388	-1.13577	-1.20772	-1.07518	0.167527	1.29675
	Arfip1	S	100	1.95652	0.80208	1.62145	1.86895	1.81197	0.970053	1.0406	1.097	1.01657	1.0198	0.58339	1.2967
Protein 4.1	Epb4.1;Epb41	S	589	-0.272385	0.312984	0.152348	-0.354939	-0.280931	-0.366039	-0.948299	-0.560345	-0.307989	-1.04815	0.557579	1.29534
Lamin-B1;Lamin-B2	Lmnb1;Lmnb2	S	394	0.721483	0.694912	0.687895	0.554924	0.500132	0.836489	0.763563	0.851315	0.797903	0.666933	-0.151371	1.29515
	Sec16a	S	2101	0.987434	0.621216	1.15685	0.915771	0.795517	0.735306	0.232677	0.590336	0.645773	0.558439	0.342851	1.29442
Microtubule-associated protein 1B;MAP1B heavy chain;MAP1 light chain LC1	Map1b	S	828	2.89863	3.4854	2.85589	2.62876	2.67385	2.52584	1.93502	2.30543	2.5875	2.50937	0.535874	1.29419
Target of Myb protein 1	Tom1	S	180	-0.500029	-0.833567	-0.665451	-0.321489	-0.249378	-0.139791	0.0369759	-0.127693	-0.412975	-0.134922	-0.358302	1.2936
Target of Myb protein 1	Tom1	S	176	-0.500029	-0.833567	-0.665451	-0.321489	-0.249378	-0.139791	0.0369759	-0.127693	-0.412975	-0.134922	-0.358302	1.2936
Cyclin-dependent kinase 17	Cdk17	S	9	-0.92441	-0.628677	-0.641394	-0.669443	-0.606052	-0.537354	-0.394836	-0.553795	-0.552977	-0.524889	-0.181225	1.29234
Dedicator of cytokinesis protein 7	Dock7	S	1445	1.45367	1.10541	1.6441	1.5525	1.52816	1.21766	0.773621	0.728292	1.24194	1.24387	0.415695	1.29217
Growth factor receptor-bound protein 10	Grb10	S	432	-2.73784	-2.9753	-2.77539	-2.80045	-3.10866	-2.66152	-2.55722	-2.57332	-2.80091	-2.279	-0.305138	1.29159
Microtubule-associated protein 1B;MAP1B heavy chain;MAP1 light chain LC1	Map1b	S	1253	2.65922	3.07313	2.54766	2.59984	2.54889	2.42425	2.36126	2.4336	2.36145	2.4586	0.277914	1.29072
Serine/arginine repetitive matrix protein 2	Srrm2	S	484	1.89176	2.01875	2.04396	1.9443	2.02055	1.91141	1.88272	1.85649	1.90958	1.70799	0.130228	1.29055
Trinucleotide repeat-containing gene 6B protein	Tnrc6b	S	610	-2.01864	-2.4005	-1.96194	-2.26042	-2.14887	-2.24095	-2.69552	-2.8416	-2.42756	-2.42345	0.367739	1.29028
Palmdelphin	Palmd	S	385	-1.93816	-2.33504	-1.51919	-1.58906	-1.75242	-1.84721	-2.95273	-2.61939	-2.65584	-2.32395	0.653047	1.29027
DNA helicase B	Helb	S	942	-0.000606537	-0.253399	-0.169888	-0.0208282	-0.161934	0.00416374	0.269705	0.0517101	0.00169754	0.0256729	-0.191921	1.28994
Kinetochore-associated protein DSN1 homolog	Dsn1	S	84	-1.00211	-0.836788	-0.856466	-0.810181	-0.867926	-0.670143	-0.435163	-0.585789	-0.79221	-0.819361	-0.214161	1.2895
Filamin A-interacting protein 1-like	Filip1l	T	754	-2.00113	-1.77234	-1.74131	-2.06718	-1.42949	-1.92379	-2.34891	-2.20193	-2.25307	-2.11926	0.367103	1.28921
Eukaryotic translation initiation factor 4B	Eif4b	S	430	-3.67626	-3.08761	-2.71788	-3.12016	-2.72569	-3.29052	-4.19667	-4.31685	-3.31597	-4.12171	0.782825	1.28838
	Tbck	S	890	0.493797	0.0485535	0.121428	0.3367	0.306929	0.439627	0.546629	0.669783	0.361881	0.680305	-0.278164	1.28808
CAP-Gly domain-containing linker protein 1	Clip1	S	194	-0.188021	-0.404255	-0.260834	0.121664	-0.0511589	0.0506992	0.239799	0.132988	0.112179	0.0219326	-0.26804	1.28806
GRB2-associated-binding protein 1	Gab1	S	266	1.77483	1.50129	1.28235	1.46684	1.22772	1.83764	1.72738	1.75717	1.66291	1.66489	-0.279392	1.28754
Microtubule-associated protein 1A;MAP1A heavy chain;MAP1 light chain LC2	Map1a	T	742	-0.105154	-0.395439	-0.175369	-0.22172	-0.0965233	-0.256899	-0.676477	-0.436001	-0.399607	-0.416246	0.238205	1.2871
PHD finger protein 6	Phf6	S	241	-1.44529	-1.33101	-1.25219	-1.58634	-1.25982	-1.2148	-1.19038	-1.06157	-1.06934	-1.28628	-0.210457	1.28702
	BC022960	S	4	-0.403332	-0.119781	-0.24272	-0.219126	-0.152351	-0.148457	-0.0486622	-0.0341625	-0.0158768	-0.124781	-0.153074	1.28698
BTB/POZ domain-containing protein KCTD12	Kctd12	S	87	-0.838619	-0.87804	-0.847166	-0.919264	-0.925699	-0.85029	-0.736532	-0.866489	-0.722801	-0.703957	-0.105744	1.28671
RalBP1-associated Eps domain-containing protein 1	Reps1	S	695	0.103678	0.0130939	-0.012188	0.193951	0.109558	-0.184652	-0.19031	0.0376549	-0.0087986	-0.0571423	0.162268	1.28663
Synaptopodin-2	Synpo2	S	543	1.28723	1.38239	1.29685	1.14825	1.23095	1.19695	1.13077	1.15851	1.1085	1.17728	0.114732	1.2858
Serine/arginine repetitive matrix protein 1	Srrm1	T	409	1.13271	0.693106	1.2903	0.944847	1.16846	0.971102	0.229002	0.526661	0.771748	0.47353	0.451476	1.28474
Transcription elongation factor SPT6	Supt6;Supt6h	T	455	1.32763	1.12013	1.25227	1.27892	1.21858	1.42212	1.49179	1.32447	1.26924	1.40397	-0.142812	1.2847
Serine/arginine-rich splicing factor 2	Srsf2	S	26	2.70933	2.53671	2.43004	2.4902	2.57029	2.36093	2.36952	2.4566	2.46982	2.34673	0.146596	1.28453
Supervillin	Svil	S	227	1.95733	1.72485	1.75711	1.19703	1.28957	1.31635	0.752279	0.888506	1.33927	1.08076	0.509746	1.28439
Splicing factor U2AF 65 kDa subunit	U2af2	S	2	1.01957	1.33136	1.12353	1.35605	1.51312	1.45848	1.93006	1.54565	1.47794	1.61229	-0.336157	1.28428
Fragile X mental retardation syndrome-related protein 2	Fxr2	S	455	-0.241035	-0.410208	-0.325142	-0.305805	-0.0210209	0.0967178	-0.21842	-0.0525761	-0.0107307	0.191656	-0.261972	1.28408
Cell division cycle-associated protein 3	Cdca3	S	207	-2.45481	-2.01966	-2.07629	-2.03573	-2.24181	-1.9664	-1.8407	-2.01346	-1.93822	-1.85561	-0.24278	1.28407
Probable JmjC domain-containing histone demethylation protein 2C	Jmjd1c	S	943	-0.0411053	0.0719833	-0.12546	-0.129507	-0.162697	0.188042	0.10853	0.131248	-0.00417328	-0.0161304	-0.15886	1.28359
	Zc3h13	S	1273	0.318115	0.51593	0.533875	0.490864	0.442932	0.590641	0.578272	0.530188	0.633564	0.551119	-0.116413	1.28299
Protein FAM122B	Fam122b	S	58	1.78683	1.80621	1.88538	1.97659	1.82894	1.98981	2.12642	2.05779	1.90444	1.93247	-0.145395	1.28288
	Ptbp1	S	139	-0.128111	-0.183443	-0.144306	-0.379286	-0.213667	-0.252123	-0.631672	-0.570223	-0.28483	-0.672367	0.27248	1.28246
Scaffold attachment factor B1	Safb	S	577	-0.723167	-0.267908	-0.672985	-0.64006	-0.0747395	-0.36776	0.394541	-0.0262413	0.215601	-0.0864906	-0.501702	1.28225
Microtubule-associated protein 1B;MAP1B heavy chain;MAP1 light chain LC1	Map1b	S	1781	0.262613	0.516148	0.136215	0.0327148	0.14348	-0.0678539	0.0118847	0.014677	-0.0854816	0.0370674	0.236176	1.28112
Pericentriolar material 1 protein	Pcm1	S	110	-0.241753	-0.137932	0.0056839	-0.0531979	0.0316372	0.120544	0.166739	0.0503597	0.058918	-0.00112915	-0.158199	1.28079
E3 SUMO-protein ligase RanBP2	Ranbp2	S	2729	-0.83967	-0.728552	-0.478668	-0.710415	-0.680939	-0.892817	-1.35579	-1.02075	-0.710369	-1.18964	0.346223	1.28039
Transformer-2 protein homolog alpha;Transformer-2 protein homolog beta	Tra2a;Tra2b	S	264	0.870283	0.463062	0.782122	0.728617	0.693403	0.564558	0.590761	0.333506	0.468536	0.464947	0.223036	1.27982
Glucocorticoid-induced transcript 1 protein	Glcci1	S	140	-1.61517	-2.04365	-1.75429	-1.86707	-1.51567	-2.10911	-2.57721	-2.14174	-1.86714	-2.11573	0.403016	1.27829
Ataxin-2-like protein	Atxn2l	S	247	-0.725729	-1.21683	-0.68737	-0.838251	-0.830576	-0.938124	-1.19429	-1.18837	-1.24765	-1.21879	0.297694	1.27776
	Rab11fip5	S	661	0.109324	-0.0117397	-0.0283737	0.200102	0.19187	0.284559	0.59956	0.422632	0.0800743	0.424173	-0.269963	1.27691
Growth factor receptor-bound protein 10	Grb10	S	50	0.768929	0.720671	0.573488	0.881241	0.61791	0.724241	1.1474	1.0244	0.87118	1.05805	-0.252606	1.27681
Unconventional myosin-If;Unconventional myosin-Ie	Myo1f;Myo1e	S	347	0.548368	0.335747	0.221497	0.272961	0.0879688	-0.00295067	-0.0515366	-0.121801	-0.0290718	0.278761	0.278628	1.2767
Adenomatous polyposis coli protein	Apc	S	2499	-2.26691	-2.21458	-2.26678	-2.31112	-2.44703	-2.31599	-2.3931	-2.67	-2.59505	-2.6039	0.214324	1.27656
Histone-lysine N-methyltransferase SETD2	Setd2	S	131	0.298889	0.508244	0.436808	0.348158	0.207191	0.571873	0.569422	0.515318	0.429504	0.509573	-0.15928	1.27612
ATP-citrate synthase	Acly	S	455	3.88044	3.88568	4.02808	3.82418	3.96171	3.82927	3.88405	3.61874	3.75578	3.65763	0.166925	1.27596
DET1- and DDB1-associated protein 1	Dda1	S	30	-0.498882	-0.54117	-0.455742	-0.415037	-0.619507	-0.387699	-0.0406799	-0.302664	-0.329252	-0.428988	-0.208211	1.27482
Uncharacterized protein C18orf25 homolog	8030462N17Rik	S	66	0.228518	0.137133	0.256363	0.50696	0.331093	0.114805	0.0439281	-0.0573978	0.119162	0.206717	0.20657	1.27319
Trimethylguanosine synthase	Tgs1	S	152	2.08799	1.94258	2.01618	2.10391	2.15492	2.28789	2.28513	2.13836	2.17422	2.12004	-0.140014	1.27295
General transcription factor 3C polypeptide 4	Gtf3c4	S	466	-1.22752	-0.25951	-1.01055	-0.639151	-0.832273	-0.655354	-0.0671101	-0.225107	-0.199829	-0.198471	-0.524627	1.27286
Inactive serine/threonine-protein kinase VRK3	Vrk3	T	104	-1.88167	-2.41496	-2.09052	-2.36821	-2.27351	-2.38475	-2.85081	-2.8154	-2.35627	-2.56228	0.388128	1.27269
Nuclear ubiquitous casein and cyclin-dependent kinase substrate 1	Nucks1	S	19	5.94227	5.85389	5.86539	5.82556	5.91614	6.06333	6.08596	6.00974	5.9726	5.86807	-0.119293	1.27234
cAMP-specific 3',5'-cyclic phosphodiesterase 4A	Pde4a	S	140	-0.136774	-0.594353	-0.173306	-0.164558	-0.355844	-0.655441	-0.358936	-0.556973	-0.63369	-0.595846	0.27521	1.27232
cAMP-specific 3',5'-cyclic phosphodiesterase 4C;cAMP-specific 3',5'-cyclic phosphodiesterase 4D	Pde4b;Pde4a;Pde4c;Pde4d	S	82	-0.136774	-0.594353	-0.173306	-0.164558	-0.355844	-0.655441	-0.358936	-0.556973	-0.63369	-0.595846	0.27521	1.27232
Transcription elongation factor SPT6	Supt6;Supt6h	T	464	-0.896059	-0.859756	-0.839188	-0.588041	-0.484663	-0.589279	-0.48978	-0.476919	-0.343231	-0.522411	-0.249217	1.27159
Choline kinase alpha	Chka	S	63	-1.87129	-1.85278	-1.37251	-1.70384	-1.44991	-1.22204	-1.34364	-1.41264	-1.33609	-1.44995	-0.297195	1.27142
Serine/arginine repetitive matrix protein 2	Srrm2	T	2350	3.81939	3.73365	3.76241	3.70344	3.72323	3.70588	3.68043	3.66914	3.70001	3.58548	0.0802345	1.27124
	Ahnak	S	5512	2.81702	2.73454	2.72302	2.52046	2.33063	2.5738	2.27443	2.33169	2.26061	2.20032	0.296965	1.27124
Cyclin-dependent kinase inhibitor 1C	Cdkn1c	S	7	1.12891	1.31655	1.1688	1.47855	1.03687	1.21179	1.68406	1.84269	1.7543	1.48682	-0.369995	1.26995
Insulin-like growth factor II;Insulin-like growth factor II;Preptin	Igf2	S	73	0.17774	0.2444	0.193892	0.284151	0.497622	0.338547	0.669867	0.496601	0.550062	0.429079	-0.21727	1.26956
Microtubule-associated protein 1B;MAP1B heavy chain;MAP1 light chain LC1	Map1b	T	1784	-0.982378	-0.58297	-1.16489	-1.07476	-1.28603	-1.34279	-1.43162	-1.35073	-1.37822	-1.25492	0.33345	1.26954
	Fryl	S	267	1.15148	0.628326	0.857391	0.686472	0.810022	0.462971	0.480677	0.564428	0.627792	0.659054	0.267754	1.26945
Proline-rich AKT1 substrate 1	Akt1s1	S	274	3.4274	3.54717	3.43976	3.67366	3.45624	3.76908	4.08504	3.81157	3.61402	3.60299	-0.267695	1.26934
Inactive rhomboid protein 1	Rhbdf1	S	8	-1.7805	-1.6429	-1.46208	-1.66468	-1.50121	-1.37958	-1.30167	-1.27971	-1.55204	-1.48388	-0.210899	1.26915
Holliday junction recognition protein	Hjurp	S	163	1.18569	0.813828	1.17717	1.13087	1.10452	1.35386	1.33792	1.20575	1.24576	1.27201	-0.200642	1.26857
Rab11 family-interacting protein 5	Rab11fip5	S	279	-1.92356	-2.06835	-2.16583	-2.23771	-2.1047	-2.5039	-2.07619	-2.29606	-2.53972	-2.42638	0.26842	1.26845
tRNA-dihydrouridine(47) synthase [NAD(P)(+)]-like	Dus3l	S	263	-3.99823	-3.41296	-3.17862	-3.02464	-3.29363	-3.07432	-3.06398	-2.79421	-2.77704	-2.72088	-0.495532	1.2681
tRNA-dihydrouridine(47) synthase [NAD(P)(+)]-like	Dus3l	S	264	-3.99823	-3.41296	-3.17862	-3.02464	-3.29363	-3.07432	-3.06398	-2.79421	-2.77704	-2.72088	-0.495532	1.2681
tRNA-dihydrouridine(47) synthase [NAD(P)(+)]-like	Dus3l	T	260	-3.99823	-3.41296	-3.17862	-3.02464	-3.29363	-3.07432	-3.06398	-2.79421	-2.77704	-2.72088	-0.495532	1.2681
Ras GTPase-activating protein 3	Rasa3	S	272	-1.03931	-0.955772	-0.781609	-0.934082	-1.05434	-0.640629	-0.762554	-0.756704	-0.920185	-0.792049	-0.178599	1.2678
	H1fx	S	133	-0.459204	-0.166588	-0.32254	-0.60746	-0.535357	-0.0284157	-0.176489	-0.175219	-0.00593376	-0.350988	-0.270821	1.26774
Protein FAM122A	Fam122a	S	267	-2.04557	-1.85011	-2.15072	-1.98846	-1.9312	-1.89292	-1.80817	-1.72243	-1.92449	-1.7479	-0.174033	1.26762
Cyclin-dependent kinase 13	Cdk13	S	368	0.287811	0.185396	0.138784	-0.00175095	0.0599136	-0.0211754	0.0757217	-0.0423241	-0.0271721	-0.067688	0.150558	1.26706
Serine/threonine-protein kinase D2	Prkd2	S	397	1.43906	1.37492	1.14521	0.966555	0.81045	0.799492	0.501608	0.666101	0.968044	0.860046	0.38818	1.26669
Smoothelin-like protein 2	Smtnl2	T	270	2.72936	2.7449	2.71557	2.78517	2.8195	2.74415	2.94531	2.85796	2.86358	2.90948	-0.105194	1.26623
Nitric oxide synthase;Nitric oxide synthase, endothelial	Nos3	S	632	-0.217873	-0.0172234	-0.015377	-0.0836105	-0.135921	-0.0182438	0.0327091	0.129505	-0.00510788	0.258492	-0.173472	1.26561
TRIO and F-actin-binding protein	Triobp	S	170	2.08775	2.0458	2.17233	2.31363	2.21597	2.32487	2.32116	2.25876	2.26096	2.36656	-0.139367	1.26545
Centromere protein C	Cenpc;Cenpc1	S	145	-0.533144	-0.253275	-0.794527	-0.564638	-0.666796	-0.503851	-0.249054	-0.0967674	-0.268627	-0.170452	-0.304726	1.26508
Survival motor neuron protein	Smn1	S	5	-2.98068	-3.20122	-2.97982	-3.05112	-3.39746	-2.68142	-2.9238	-2.64887	-2.95506	-2.9691	-0.286408	1.26462
Uncharacterized protein KIAA1671	Kiaa1671	S	259	0.94607	0.709797	0.858746	0.691504	0.87077	0.581306	0.183014	0.276011	0.802467	0.577993	0.331219	1.26459
Programmed cell death protein 4	Pdcd4	S	457	0.69018	1.20749	1.08015	0.835203	0.643589	1.43846	1.22496	1.09941	1.38093	1.08134	-0.353698	1.26391
Heterogeneous nuclear ribonucleoprotein A1;Heterogeneous nuclear ribonucleoprotein A1, N-terminally processed	Hnrnpa1;Hnrnpa1l2	S	364	-0.177784	-0.20916	-0.493864	-0.587961	-0.133974	-0.0314236	0.370203	0.192734	-0.188166	-0.0970631	-0.369806	1.26388
Ribosomal L1 domain-containing protein 1	Rsl1d1	T	319	0.244511	-0.448019	-0.196598	-0.128	-0.325701	0.228376	0.299194	0.21487	0.0173283	0.103882	-0.343492	1.26332
B-cell CLL/lymphoma 9-like protein	Bcl9l	S	121	-2.05039	-1.66458	-2.1142	-2.35839	-2.07233	-1.64714	-1.49021	-1.59698	-1.78239	-1.92809	-0.363016	1.26294
	Ahnak	S	5525	-3.16049	-2.58833	-3.03629	-3.07135	-3.19428	-3.48962	-3.60839	-3.08844	-3.78821	-3.28364	0.441514	1.2629
Insulin-like growth factor 2 mRNA-binding protein 2	Igf2bp2	S	94	-3.31153	-3.57545	-3.36286	-2.92366	-3.23801	-2.99145	-2.86994	-3.04623	-3.05668	-2.95157	-0.299128	1.26278
Catenin delta-1	Ctnnd1	S	320	-1.72979	-1.74555	-1.60788	-1.30955	-1.47754	-1.39653	-1.02725	-1.13048	-1.26599	-1.48041	-0.313931	1.26256
Nuclear factor NF-kappa-B p105 subunit;Nuclear factor NF-kappa-B p50 subunit	Nfkb1	T	942	-1.39913	-1.15355	-1.14215	-1.17153	-1.35318	-1.01021	-0.866104	-1.00816	-1.24661	-0.976021	-0.222486	1.26158
	Tln2	T	1061	0.22644	0.33806	0.406147	0.32967	0.0985813	0.140305	0.0241375	0.00836945	0.124401	0.215082	0.177321	1.26087
mRNA-decapping enzyme 1A	Dcp1a	S	545	0.776638	0.785702	0.90118	0.887674	0.997578	0.623604	0.766205	0.779753	0.794525	0.678265	0.141284	1.26074
Scaffold attachment factor B1	Safb	S	792	-1.55776	-1.64108	-1.61881	-1.75314	-1.76899	-1.54337	-1.40755	-1.28209	-1.62249	-1.52096	-0.192664	1.2597
Myristoylated alanine-rich C-kinase substrate	Marcks	S	141	1.05101	1.48765	1.1056	0.63003	0.825422	0.884087	0.215328	0.293133	0.670713	0.496536	0.507984	1.25938
Oxysterol-binding protein;Oxysterol-binding protein-related protein 11	Osbpl11	S	185	-1.47075	-1.62531	-1.61907	-1.6713	-1.47443	-1.82306	-1.80902	-1.86647	-1.67376	-1.58652	0.179591	1.25928
Synaptopodin	Synpo	S	824	-1.61254	-1.4246	-1.7688	-1.87715	-1.47099	-1.86608	-1.96405	-1.87076	-1.82919	-1.82609	0.240418	1.25926
Synaptopodin	Synpo	S	828	-1.61254	-1.4246	-1.7688	-1.87715	-1.47099	-1.86608	-1.96405	-1.87076	-1.82919	-1.82609	0.240418	1.25926
SLAIN motif-containing protein 2	Slain2	S	414	0.77906	0.648712	0.818987	0.78035	0.731075	0.667501	0.69479	0.664217	0.646999	0.523569	0.112222	1.25768
Nestin	Nes	S	819	1.33017	0.684036	0.906157	0.964626	0.800108	0.691252	0.422403	0.667864	0.683296	0.608786	0.3223	1.25746
Corepressor interacting with RBPJ 1	Cir1	S	202	1.04479	1.01061	1.35705	1.22681	1.2571	1.40426	1.36292	1.35981	1.58774	1.28969	-0.221613	1.25732
Mothers against decapentaplegic homolog;Mothers against decapentaplegic homolog 2	Smad2	T	8	-4.43954	-4.45605	-3.50035	-3.70356	-3.74074	-3.24933	-3.42965	-3.16502	-3.60589	-3.50002	-0.578067	1.25719
Death-associated protein kinase 2	Dapk2	S	349	-0.408298	-0.256514	-0.132549	-0.333868	-0.378361	0.0310249	-0.326647	-0.0243015	0.00415993	-0.103306	-0.218104	1.25654
Ubiquitin carboxyl-terminal hydrolase;Ubiquitin carboxyl-terminal hydrolase 8	Usp8	T	24	-1.53621	-1.77752	-1.46644	-1.65924	-1.81487	-1.64111	-1.94689	-2.01244	-1.95687	-1.96433	0.253473	1.25648
	Sorbs2	S	44	2.73764	1.77702	2.66102	2.4667	2.28742	2.16494	1.71873	1.75427	1.87855	1.89302	0.504057	1.25608
E3 ubiquitin-protein ligase UBR4	Ubr4	S	625	-0.480955	-0.679087	-0.732925	-0.9585	-0.824644	-1.21699	-1.19483	-1.00535	-0.999069	-0.772228	0.302472	1.25606
Protein FAM53C	Fam53c	S	236	-0.941624	-0.837236	-0.889503	-0.88596	-0.769659	-1.17244	-0.822826	-1.03579	-1.06693	-1.10682	0.176165	1.256
Telomeric repeat-binding factor 2-interacting protein 1	Terf2ip	S	200	0.582394	0.825716	0.343357	0.514181	0.377819	0.606943	0.934652	0.929043	0.754759	0.829781	-0.282342	1.25558
Synaptopodin	Synpo	S	833	3.78563	3.75631	3.60282	3.60651	3.89259	3.53547	3.69158	3.54668	3.44235	3.50445	0.184665	1.25506
Liprin-beta-1	Ppfibp1	S	385	-0.210703	-0.324436	-0.19903	-0.138527	-0.210901	-0.225613	0.0522118	-0.0671558	-0.064806	-0.0629025	-0.143066	1.25493
Glucocorticoid-induced transcript 1 protein	Glcci1	S	97	-2.35099	-2.24826	-2.15035	-2.25201	-2.19197	-2.23607	-2.56164	-2.68089	-2.43507	-2.38927	0.22187	1.25484
Lysine-specific demethylase 5C	Kdm5c	S	897	-0.477848	-0.50819	-0.479595	-0.117321	-0.513386	-0.418583	0.302982	0.101273	-0.0687675	-0.116964	-0.379256	1.25459
Protein PAT1 homolog 1	Patl1	S	179	1.6522	1.48135	1.46269	1.58618	1.44175	1.29991	1.50269	1.36478	1.32426	1.4106	0.144386	1.2544
MARCKS-related protein	Marcksl1	T	85	3.12267	3.04898	2.89486	2.52673	2.61161	2.717	1.7121	2.14563	2.55036	2.27452	0.561048	1.25438
Mitogen-activated protein kinase kinase kinase kinase 4	Map4k4;mKIAA0687	S	613	-0.28529	-0.413681	-0.519909	-0.681639	-0.694672	-0.4168	-0.997108	-1.0147	-1.05868	-1.0807	0.394559	1.25435
182 kDa tankyrase-1-binding protein	Tnks1bp1	S	1622	1.68669	1.64888	1.65905	1.68418	1.81323	1.63019	1.64059	1.49502	1.50552	1.63048	0.118045	1.25426
Microtubule-associated protein 1B;MAP1B heavy chain;MAP1 light chain LC1	Map1b	Y	1405	1.02745	1.46234	0.82955	1.07067	0.922132	0.635859	0.702543	0.875395	0.572979	0.865274	0.332019	1.25414
Junctophilin-2	Jph2	S	240	-2.52096	-1.6362	-1.93073	-1.98971	-2.66651	-2.91758	-3.23777	-2.87928	-2.72298	-2.28802	0.660304	1.25414
Vimentin	Vim	T	458	-2.55896	-2.72149	-2.86648	-2.90842	-2.73383	-3.1794	-2.8875	-2.87134	-3.28443	-2.95033	0.276765	1.25386
Nascent polypeptide-associated complex subunit alpha, muscle-specific form	Naca	S	1299	2.02349	1.41309	1.79353	1.78868	1.70382	1.50072	1.58282	1.47103	1.2297	1.40323	0.307026	1.25375
Peptidyl-prolyl cis-trans isomerase;FK506-binding protein 15	Fkbp15	S	1149	1.17146	1.20631	1.351	1.24583	1.2157	1.07408	1.07075	1.17197	1.20487	1.12817	0.108093	1.25354
Ubiquitin-conjugating enzyme E2 H	Ube2h	S	5	-0.121923	-0.206749	-0.273739	-0.281563	-0.150761	-0.514692	-0.306049	-0.490076	-0.365448	-0.217272	0.171761	1.25289
Cofilin-1	Cfl1	S	3	5.54334	5.29872	5.20686	5.68432	5.7058	5.58339	6.39992	5.9164	5.90733	5.84923	-0.443445	1.25287
Leiomodin-2	Lmod2	T	59	0.390156	0.18549	0.17708	0.356506	0.217903	0.258577	0.588758	0.536207	0.407148	0.530127	-0.198737	1.25287
Transcription cofactor vestigial-like protein 4	Vgll4	S	252	-1.61853	-1.6056	-1.42512	-1.37873	-1.49278	-1.23808	-1.13821	-1.07557	-1.40391	-1.47155	-0.238686	1.25222
Microtubule-associated serine/threonine-protein kinase 2	Mast2	S	32	0.901316	0.881126	0.961523	1.16168	1.05454	0.77364	0.610552	0.471142	0.799099	0.971348	0.26688	1.25208
Exocyst complex component 2	Exoc2	S	147	-0.0513573	-0.218605	-0.550871	-0.189194	-0.334446	-0.709064	-0.513618	-0.705416	-0.627493	-0.30014	0.302252	1.25169
Dual specificity protein phosphatase 8	Dusp16;Dusp8	S	340	2.4642	2.36711	2.08245	2.231	2.25821	2.53403	2.54122	2.46284	2.34687	2.499	-0.1962	1.25101
	Trp53bp1	S	424	-1.86486	-2.2488	-2.08101	-2.07106	-2.02963	-2.06212	-2.42962	-2.38134	-2.26412	-2.34366	0.2371	1.25095
Bromodomain-containing protein 8	Brd8	S	284	0.0288868	0.147161	0.0231304	0.196081	0.24555	0.191504	0.42597	0.44541	0.249567	0.240953	-0.182519	1.25058
Apoptotic chromatin condensation inducer in the nucleus	Acin1	S	773	0.522293	0.497782	0.361198	0.456112	0.423233	0.350676	0.365625	0.393789	0.401598	0.335423	0.0827015	1.25053
Apoptotic chromatin condensation inducer in the nucleus	Acin1	S	445	0.242886	1.04035	0.385233	0.898382	0.826115	0.971924	1.6352	1.19859	1.07717	1.08205	-0.514391	1.24952
Lamin-B2	Lmnb2	T	494	0.442684	0.713686	0.660072	0.684196	0.429474	0.726933	0.649298	0.827328	1.07272	1.03605	-0.276443	1.24923
	Lmo7	S	447	1.33001	0.944447	1.10928	1.24991	1.16137	0.948807	1.00654	0.988415	0.742754	1.00915	0.219871	1.24921
Nuclear-interacting partner of ALK	Zc3hc1	S	367	-1.04863	-0.927757	-0.954708	-0.752138	-0.920397	-0.692705	-0.505211	-0.621536	-0.786335	-0.898109	-0.219947	1.24838
Protein phosphatase inhibitor 2	Ppp1r2	S	123	2.26508	2.05563	2.40381	2.47483	2.45773	2.2279	1.98756	2.17817	1.94086	2.05362	0.253796	1.248
Microtubule-associated protein 1B;MAP1B heavy chain;MAP1 light chain LC1	Map1b	S	1260	2.3448	2.77531	2.22199	2.28324	2.22101	2.11306	2.04272	2.11148	2.03013	2.13784	0.282225	1.24758
	Nolc1	S	644	1.00218	1.07084	0.802448	0.79044	0.827152	0.901218	1.11964	1.16771	1.17138	1.16047	-0.205471	1.24748
Pseudopodium-enriched atypical kinase 1	Peak1	T	1141	0.690243	0.480751	0.606947	0.531563	0.731527	0.441511	0.562958	0.438015	0.355597	0.476692	0.153252	1.24744
40S ribosomal protein S6	Rps6	S	244	0.181229	0.760225	0.313534	0.332832	0.529486	0.742271	1.11258	0.821835	0.496939	0.81439	-0.374142	1.24653
5'-3' exoribonuclease 2	Xrn2	S	471	1.85558	1.71496	1.74066	1.87686	2.03567	1.89725	2.15946	2.05145	2.01652	2.03919	-0.18803	1.24632
	Myo18a	S	101	1.71582	0.925884	1.4415	1.5018	1.47905	0.849047	1.18782	1.07378	0.865715	1.12542	0.392456	1.2462
Lymphocyte-specific protein 1	Lsp1	T	166	0.553623	1.11069	0.784029	0.748354	0.861715	0.746653	0.514071	0.389427	0.528105	0.4228	0.291471	1.24602
Lymphocyte-specific protein 1	Lsp1	T	175	0.553623	1.11069	0.784029	0.748354	0.861715	0.746653	0.514071	0.389427	0.528105	0.4228	0.291471	1.24602
Serine/threonine-protein kinase Nek1	Nek1	S	245	2.12371	2.18018	1.96152	1.99586	1.80279	1.85422	1.94526	1.78181	1.72799	1.6763	0.215698	1.24584
Pygopus homolog 1	Pygo1	S	34	-1.14872	-0.977152	-0.960115	-1.01428	-0.75658	-0.665548	-0.826174	-0.891632	-0.622421	-0.783024	-0.21361	1.24566
Serine/arginine repetitive matrix protein 1	Srrm1	S	671	-0.211525	-0.423029	-0.513309	-0.516211	-0.359514	-0.466337	-0.834789	-0.600849	-0.561447	-0.668207	0.221608	1.24545
PDZ and LIM domain protein 5	Pdlim5	S	173	-0.038084	0.0720825	-0.403625	-0.0879421	0.0406818	-0.209705	-0.274694	-0.340244	-0.440237	-0.412367	0.252072	1.24543
Uncharacterized protein C12orf43 homolog		S	139	0.914061	0.560501	1.13461	0.927584	0.955256	1.48759	1.22297	1.20219	1.14123	1.03036	-0.318465	1.2453
Ras-related protein Rab-12	Rab12	S	68	1.908	1.91723	1.84812	1.89039	1.69353	1.94507	1.94294	2.03114	1.97291	1.95311	-0.11758	1.2443
GTP-binding protein 1	Gtpbp1	S	8	0.606083	0.453869	0.463789	0.596476	0.558487	0.669006	1.16178	0.806974	0.685173	0.67436	-0.263719	1.24418
GTP-binding protein 1	Gtpbp1	S	25	0.606083	0.453869	0.463789	0.596476	0.558487	0.669006	1.16178	0.806974	0.685173	0.67436	-0.263719	1.24418
Rho GTPase-activating protein 7	Dlc1	S	549	-0.148405	-0.499781	-0.314766	-0.134388	-0.358114	-0.416355	-0.458515	-0.550625	-0.554586	-0.453428	0.195611	1.24377
WD repeat-containing protein 70	Wdr70	S	641	2.81342	2.46344	2.58949	2.57309	2.73424	2.93517	2.7497	2.73852	2.93184	2.81564	-0.19944	1.24372
Desmoplakin	Dsp	S	2221	1.85244	1.39427	1.63997	1.96087	1.62217	1.38681	1.38351	1.31614	1.47919	1.5153	0.277753	1.24355
Junction-mediating and -regulatory protein	Jmy	S	58	-0.903469	-1.02879	-1.24745	-1.14596	-1.19781	-1.15587	-1.27362	-1.37221	-1.36065	-1.33755	0.195288	1.24336
Microtubule-associated protein 1B;MAP1B heavy chain;MAP1 light chain LC1	Map1b	S	1382	-0.841938	-0.773869	-0.861366	-1.1287	-1.30478	-1.24928	-1.60724	-1.40966	-1.06521	-1.3648	0.357109	1.24324
Rab GTPase-binding effector protein 2	Rabep2	S	180	-2.38832	-2.38925	-2.21004	-2.08184	-2.22242	-2.15137	-1.73081	-2.09245	-2.09249	-1.9592	-0.253111	1.24311
La-related protein 1	Larp1	S	608	2.36836	1.96636	2.36351	2.27175	2.29105	2.1427	2.03539	2.06751	1.90034	2.00303	0.222412	1.2431
Palladin	Palld	T	115	1.41225	1.16538	1.23909	1.59786	1.46135	1.54646	1.98601	1.73249	1.47654	1.69013	-0.311138	1.24264
UPF0690 protein C1orf52 homolog		T	153	-1.74336	-1.38804	-1.63731	-1.31218	-1.25852	-1.18972	-1.07139	-1.22212	-1.24012	-1.2798	-0.267253	1.24207
Cingulin-like protein 1	Cgnl1	S	389	-0.344004	-0.535879	-0.495035	-0.303251	-0.471365	-0.416948	-0.00692749	-0.0850525	-0.335741	-0.100245	-0.240924	1.24199
	Ahnak	S	136	1.35153	1.61809	1.71126	1.72082	1.58857	1.85723	1.82763	1.76841	1.68994	1.80947	-0.192481	1.24183
KAT8 regulatory NSL complex subunit 3	Kansl3	S	515	-0.44755	-0.451441	-0.601053	-0.963352	-0.84251	-0.903282	-1.25659	-1.00586	-0.983593	-0.831997	0.335083	1.24181
Hemogen	Hemgn	T	116	-2.79084	-2.84996	-1.88287	-2.46592	-2.27919	-1.51562	-2.50924	-1.40408	-1.17332	-1.8197	-0.769366	1.24132
Nuclear receptor-binding protein	Nrbp1	T	431	0.818544	0.568195	0.464874	0.460588	0.378763	0.290981	0.2411	0.171381	0.371321	0.435287	0.236179	1.24082
	Zc3h13	S	324	-1.56719	-1.47996	-1.45432	-1.73375	-1.66662	-1.3664	-1.36745	-1.40708	-1.48047	-1.49053	-0.157984	1.24063
	Brd1	S	121	-0.20801	0.0156784	-0.179834	-0.243965	-0.24428	-0.150923	0.0551147	0.0715694	0.162371	-0.0440369	-0.190901	1.24043
Serine/arginine repetitive matrix protein 2	Srrm2	S	870	-0.827412	-0.755564	-0.623672	-0.178894	-0.278034	-0.224573	-0.0629082	-0.22377	-0.273588	-0.0801334	-0.359721	1.24036
G patch domain-containing protein 8	Gpatch8	S	915	-1.98436	-2.05051	-1.90316	-2.1505	-1.69591	-1.91649	-2.51001	-2.46797	-2.35215	-2.26314	0.345065	1.24011
Ubiquitin carboxyl-terminal hydrolase 20;Ubiquitinyl hydrolase 1	Usp20	S	132	0.263119	0.395144	0.314837	0.488447	0.339525	0.395668	0.460339	0.507467	0.535385	0.502504	-0.120058	1.23911
Ubiquitin carboxyl-terminal hydrolase 20;Ubiquitinyl hydrolase 1	Usp20	S	134	0.263119	0.395144	0.314837	0.488447	0.339525	0.395668	0.460339	0.507467	0.535385	0.502504	-0.120058	1.23911
Serine/threonine-protein phosphatase 2A 56 kDa regulatory subunit epsilon isoform	Ppp2r5e	S	32	-0.998419	-1.27615	-0.986883	-0.959015	-0.92959	-1.20848	-1.3685	-1.21852	-1.14297	-1.18126	0.193936	1.23871
Formin-binding protein 4	Fnbp4	S	439	-0.594252	-0.723234	-0.618942	-0.518106	-0.428329	-0.45524	-0.47271	-0.379242	-0.374374	-0.48086	-0.144088	1.23849
Protein FAM53B	Fam53b	S	168	0.351452	0.219421	0.32177	0.456305	0.401918	0.419062	0.645527	0.468294	0.427223	0.588503	-0.159549	1.23818
Afadin	Mllt4	S	1496	-0.829264	-0.938383	-1.15089	-1.04601	-1.01274	-0.676172	-0.778477	-0.947432	-0.878872	-0.742304	-0.190806	1.23748
Phosphatase and actin regulator	Phactr2	S	55	-1.3883	-1.59264	-1.42567	-1.64206	-1.50509	-1.58956	-1.67342	-1.80741	-1.60429	-1.69293	0.162771	1.23713
UBX domain-containing protein 1	Ubxn1	S	200	1.17734	1.02684	1.1996	1.19003	1.30306	1.36541	1.27864	1.30744	1.26603	1.30384	-0.124895	1.23709
Tight junction protein ZO-1	Tjp1	S	1487	-1.37234	-1.18953	-1.55746	-1.45718	-1.2145	-1.14464	-1.07362	-1.00791	-1.11753	-1.30934	-0.227592	1.2366
CAP-Gly domain-containing linker protein 2	Clip2	T	294	-1.53345	-1.77777	-1.58164	-1.70252	-1.87461	-1.83907	-1.81536	-2.003	-1.82268	-1.95827	0.193678	1.23657
Protein KRI1 homolog	Kri1	S	148	3.57241	3.54377	3.49119	3.51819	3.51744	3.66487	3.64143	3.61241	3.53885	3.55401	-0.0737122	1.23605
Transforming acidic coiled-coil-containing protein 2	Tacc2	T	733	-1.22607	-1.45499	-1.19028	-1.05457	-1.15387	-0.797243	-0.738207	-0.790728	-1.02115	-1.23213	-0.300064	1.23551
Signal-induced proliferation-associated protein 1	Sipa1	S	908	-0.63368	-0.579174	-0.630478	-0.553701	-0.646049	-0.419847	-0.324057	-0.53488	-0.622929	-0.420296	-0.144215	1.2354
Hemoglobin subunit alpha	haemaglobin alpha 2;Hbat1;Hba	S	9	1.06042	0.729136	1.69402	0.986977	1.31111	1.88093	1.29939	1.99206	2.1248	1.47032	-0.597168	1.23533
CDK-activating kinase assembly factor MAT1	Mnat1	S	279	0.553141	0.336823	0.379429	0.701973	0.200916	0.240665	-0.0678539	0.22633	0.0653763	0.275673	0.286418	1.2352
Protein MON2 homolog	Mon2	S	1213	3.92914	3.56209	3.52682	3.47077	3.40011	2.95094	3.21064	3.3427	3.33377	3.42415	0.325349	1.23489
Prelamin-A/C;Lamin-A/C	Lmna	S	404	1.22154	1.14763	1.38447	1.28164	1.24235	1.44139	1.51713	1.51095	1.29444	1.31716	-0.160686	1.23475
	Pdlim5	S	94	4.38385	3.41158	4.35606	4.05256	3.93615	3.89739	3.24911	3.39658	3.451	3.4166	0.545903	1.23456
Cyclin-dependent kinase 17	Cdk17	S	146	0.8913	0.870258	0.873249	0.861094	0.635227	0.801855	0.450689	0.549648	0.662737	0.663824	0.200475	1.23446
Lamin-B receptor	Lbr	S	71	-0.188713	0.238218	0.0391159	0.0921211	-0.171503	0.0668221	0.206858	0.402185	0.46715	0.282772	-0.28331	1.23437
	Akap13	S	1532	0.610668	0.308777	0.438005	0.44482	0.345282	0.142927	0.341351	0.17296	0.216356	0.367044	0.181383	1.23376
	Akap13	S	1526	0.610668	0.308777	0.438005	0.44482	0.345282	0.142927	0.341351	0.17296	0.216356	0.367044	0.181383	1.23376
Heat shock protein HSP 90-beta	Hsp90ab1	S	261	2.77841	1.99833	2.55369	2.03066	1.88251	1.89073	1.2921	1.66766	1.96788	1.64831	0.555385	1.23246
Nucleolar protein 56	Nop56	S	270	0.84794	1.05264	0.823809	0.883858	0.767387	0.962767	1.03715	1.0125	1.0157	1.00027	-0.130552	1.23163
	Pdlim5	S	119	4.36524	3.40203	4.34365	4.03975	3.91889	3.88938	3.23513	3.39404	3.43314	3.40049	0.543476	1.23154
Protein-tyrosine-phosphatase;Tyrosine-protein phosphatase non-receptor type 21	Ptpn21	S	172	-0.0278225	0.190071	0.102661	0.175617	0.0319023	0.132717	0.785185	0.475767	0.296164	0.324457	-0.308372	1.2315
	Sorbs2	S	46	1.39725	0.338308	1.48304	1.26109	0.916796	0.769012	0.387379	0.267479	0.411648	0.591541	0.593884	1.23107
Trimethylguanosine synthase	Tgs1	S	431	1.35605	1.20391	1.25227	1.34835	1.41087	1.35844	1.57443	1.37597	1.52136	1.47503	-0.146754	1.23093
Titin	Ttn	S	34488	4.69376	3.83098	3.90732	4.07261	3.53813	3.65408	3.07582	3.50624	2.95153	3.66575	0.637876	1.23083
Microtubule-associated tumor suppressor 1 homolog	Mtus1	S	361	1.79091	2.2677	2.30011	2.25585	1.86696	2.25063	2.38736	2.50287	2.43558	2.45243	-0.309468	1.23041
Eukaryotic translation initiation factor 4 gamma 1	Eif4g1	T	1134	-0.438187	-0.875702	-0.749321	-1.11152	-1.04362	-1.20054	-1.75394	-1.12644	-1.0923	-1.26688	0.444351	1.23023
	Tns1	S	1062	0.787243	0.226309	0.632374	0.734556	0.6064	0.393934	0.346657	0.159361	0.224075	0.417248	0.289121	1.22998
Endophilin-A2	Sh3gl1	S	287	-0.0547199	-0.0648041	-0.476583	-0.11899	-0.00745201	0.0352097	0.128826	0.0960484	0.0166779	0.17791	-0.235444	1.22967
FERM domain-containing protein 8	Frmd8	S	20	1.03859	0.946886	0.872908	0.944794	0.905663	0.876776	0.932425	0.782122	0.67738	0.714705	0.145086	1.22936
Serine/threonine-protein kinase Nek1	Nek1	S	214	-1.11162	-1.26129	-1.22522	-1.40812	-1.18041	-1.2335	-1.5485	-1.52407	-1.57409	-1.37152	0.213003	1.229
	Ankrd34a	S	472	-0.316744	-0.530184	-0.553186	-0.431677	-0.5259	-0.504797	-0.692427	-0.600174	-0.786146	-0.617376	0.168646	1.22898
Mortality factor 4-like protein 2	Morf4l2	S	69	-0.564072	-0.763641	-1.36554	-1.1221	-0.893923	-1.21054	-1.43779	-1.40535	-1.31507	-1.25109	0.382112	1.22896
Mortality factor 4-like protein 2	Morf4l2	S	71	-0.564072	-0.763641	-1.36554	-1.1221	-0.893923	-1.21054	-1.43779	-1.40535	-1.31507	-1.25109	0.382112	1.22896
Epsin-1	Epn1	S	418	0.00667191	0.0820789	-0.047575	-0.0200768	0.127213	-0.22068	-0.095171	-0.112904	0.0369644	-0.245308	0.157082	1.22891
Ribonuclease 3	Drosha	S	212	0.500832	0.548273	0.677485	0.61134	0.758102	0.622738	1.02457	0.774893	0.904715	0.828377	-0.211853	1.22853
Tensin-3	Tns3	S	934	1.63749	1.54173	1.86567	1.59082	1.71478	1.62079	1.47729	1.44148	1.51491	1.43093	0.173017	1.22834
Poly(A) polymerase alpha	Papola	S	648	1.05101	0.889153	1.09252	0.781214	1.02843	0.835056	0.265387	0.488693	0.870911	0.711407	0.334175	1.22822
Ubiquitin carboxyl-terminal hydrolase 20;Ubiquitinyl hydrolase 1	Usp20	S	132	1.50044	1.55923	1.5191	1.56598	1.4339	1.58134	1.76893	1.67096	1.51667	1.70004	-0.131862	1.22773
Poly(ADP-ribose) glycohydrolase	Parg	S	51	0.686281	0.268522	0.622932	0.370684	0.476406	0.391647	-0.118324	0.200943	0.322311	0.065052	0.312639	1.22612
	Arid4a	S	866	2.34097	2.30153	2.41585	2.33544	2.42204	2.54893	2.5038	2.40339	2.53899	2.37724	-0.111301	1.22597
GRIP1-associated protein 1	Gripap1	S	643	0.567636	0.373144	0.592438	0.717018	0.706879	0.831404	1.02271	0.861498	0.639065	0.757751	-0.231063	1.22572
Protein FAM117B	Fam117b	S	216	-2.92437	-2.59418	-2.6582	-2.71191	-2.8564	-2.75185	-2.39891	-2.44948	-2.46333	-2.54082	-0.228131	1.22563
Ras-specific guanine nucleotide-releasing factor RalGPS2	Ralgps2	S	336	1.97313	2.0307	1.9596	2.05524	1.91887	1.99387	2.20155	2.17042	2.06344	2.09161	-0.116668	1.22543
Akirin-2	Akirin2	S	21	2.4923	2.15614	2.11793	2.30936	2.42661	2.44319	2.59168	2.61879	2.43548	2.4876	-0.214881	1.22491
Nebulette	Nebl	S	350	0.320307	-0.0393696	0.21356	0.310686	0.309406	0.493586	0.522486	0.558613	0.263426	0.403481	-0.2254	1.22487
AT-rich interactive domain-containing protein 1A	Arid1a	S	452	-1.62561	-2.16312	-1.90604	-2.2828	-1.92873	-2.2605	-2.34804	-2.28691	-2.17065	-2.42236	0.31643	1.22475
	Polr1d	S	105	1.35455	1.5502	1.37161	1.46797	1.49458	1.4939	1.53067	1.65286	1.59719	1.56522	-0.120187	1.22443
PHD and RING finger domain-containing protein 1	Phrf1	S	867	1.6162	1.7384	1.65456	1.7099	1.71022	1.73993	1.86748	1.84398	1.72432	1.73951	-0.0971882	1.22439
Nucleolin	Ncl	T	92	2.74929	1.90371	2.08206	2.25574	2.22069	2.89178	2.74829	2.67483	2.48391	2.50393	-0.41825	1.22431
FACT complex subunit SSRP1	Ssrp1	S	535	0.387911	0.948511	0.743244	0.745668	0.816814	0.849508	1.18395	0.97599	1.30078	0.951302	-0.323876	1.22419
	Cald1	T	467	0.427547	1.18416	0.843584	0.486216	0.714172	1.35155	1.0459	0.990784	1.1499	1.07069	-0.39063	1.22418
	Lrrfip1	S	194	-1.55758	-0.97995	-1.29082	-1.0992	-0.896713	-0.856621	-0.538973	-0.552769	-0.949211	-0.958712	-0.393597	1.22416
Pericentriolar material 1 protein	Pcm1	S	1284	-0.737623	-1.00962	-0.829258	-1.1258	-1.13565	-1.20016	-1.03752	-1.22965	-1.26849	-1.2963	0.238834	1.22384
Heterogeneous nuclear ribonucleoprotein K	Hnrnpk	S	284	4.95269	4.73631	4.87179	4.84087	4.89617	4.96427	4.91157	4.98753	4.95052	4.98406	-0.100023	1.22366
Alpha- and gamma-adaptin-binding protein p34	Aagab	S	312	0.298065	0.499409	0.503647	0.582592	0.511372	0.415731	0.270538	0.312155	0.384945	0.29207	0.143929	1.2236
Bcl-2-associated transcription factor 1	Bclaf1	S	267	-0.492168	-0.456877	-0.228382	-0.491623	-0.31175	-0.466644	-0.799709	-0.871832	-0.52179	-0.572775	0.25039	1.22347
Cyclin-dependent kinase inhibitor 1B	Cdkn1b	S	178	-0.828094	-1.36267	-0.90374	-0.910767	-1.1975	-0.597418	-0.902414	-0.88246	-0.568665	-0.607838	-0.328794	1.2232
SH3 and PX domain-containing protein 2A	Sh3pxd2a	S	1007	-2.04612	-1.94251	-1.99084	-1.97696	-1.65943	-1.76432	-1.71861	-1.73087	-1.6854	-1.79683	-0.183964	1.22307
Cyclin-dependent kinase 16	Cdk16	S	153	-0.925524	-1.23758	-0.876854	-1.1869	-1.27871	-1.42172	-1.43969	-1.65659	-1.08577	-1.56659	0.332957	1.2229
Junction-mediating and -regulatory protein	Jmy	S	56	-0.636986	-0.586807	-0.711193	-0.718681	-1.01329	-0.942818	-0.924221	-0.993402	-1.04459	-0.832104	0.214036	1.22276
Nestin	Nes	S	169	2.91712	2.77551	2.6841	2.83693	2.8387	2.67731	2.77702	2.68505	2.62121	2.69155	0.120041	1.22259
Rho GTPase-activating protein 31	Arhgap31	S	1093	2.02827	1.96248	2.04396	2.01711	2.00614	1.82461	1.88788	1.98796	1.83689	2.00317	0.103487	1.22187
Eukaryotic translation initiation factor 3 subunit B	Eif3b	S	111	-2.93154	-2.88246	-2.39221	-2.37691	-2.51912	-2.41192	-2.05441	-1.95097	-2.22589	-2.45086	-0.40164	1.22176
Tight junction protein ZO-2	Tjp2	S	960	1.84842	1.6151	1.79041	1.69588	1.73097	1.71082	1.56503	1.59466	1.606	1.59018	0.122816	1.22152
Protein kinase C;Protein kinase C delta type;Protein kinase C delta type;Protein kinase C delta type regulatory subunit;Protein kinase C delta type catalytic subunit	Prkcd	T	390	0.0556488	0.426086	-0.130136	-0.224939	0.000749588	-0.520823	-0.582542	-0.452612	-0.10445	-0.147238	0.387015	1.22107
Methyl-CpG-binding domain protein 3	Mbd3	T	29	-1.62868	-1.3275	-1.90142	-1.32713	-1.3623	-1.39091	-1.31292	-1.02281	-0.987936	-0.845385	-0.397415	1.22001
Enhancer of mRNA-decapping protein 4	Edc4	S	861	1.77684	1.30527	1.55652	1.41126	1.33564	1.26613	1.22605	1.11337	1.33697	1.22416	0.24377	1.21962
E3 SUMO-protein ligase RanBP2	Ranbp2	S	792	0.683065	0.561703	0.730049	0.299442	0.389164	0.247004	-0.213549	0.174313	0.430157	0.26775	0.35155	1.21917
Round spermatid basic protein 1	Rsbn1	S	92	-2.4009	-2.35605	-2.30894	-2.37584	-2.15873	-2.0654	-2.08551	-2.30085	-2.22348	-2.12166	-0.160711	1.21754
Paxillin	Pxn	S	260	-1.36998	-1.41371	-1.41677	-1.6288	-1.6094	-1.59558	-1.94316	-1.61422	-1.65509	-1.70844	0.215566	1.2171
Matrin-3	Matr3	S	704	-0.84252	-0.968424	-0.913336	-1.07554	-0.843733	-0.874146	-1.15851	-1.22613	-1.17802	-1.2696	0.21257	1.21704
Mitogen-activated protein kinase kinase kinase kinase 4	Map4k4;mKIAA0687	S	609	0.143112	-0.123075	-0.261181	-0.392101	-0.590361	-0.263691	-0.901863	-0.571167	-0.868425	-0.914143	0.459137	1.21691
Smoothelin-like protein 2	Smtnl2	S	274	2.60005	2.62407	2.60624	2.64572	2.70911	2.62048	2.81663	2.7326	2.7332	2.78019	-0.099585	1.21684
Microtubule-associated protein 4;Microtubule-associated protein	Map4	S	785	2.90676	3.15158	2.75692	2.82829	2.72797	2.76842	2.68916	2.66674	2.44124	2.58963	0.243266	1.21668
Centrosomal protein of 55 kDa	Cep55	S	23	0.629391	0.318604	0.338072	0.514887	0.285097	0.269415	0.26897	0.254799	0.207743	0.207539	0.175517	1.21591
	Ttn	T	6	1.45881	1.05359	1.14626	1.20172	1.16846	1.08673	0.946503	1.05716	0.989546	1.01448	0.186882	1.21582
Zinc finger Ran-binding domain-containing protein 2	Zranb2	S	253	0.954876	1.03379	1.15612	1.20515	1.06083	1.26925	1.41132	1.24028	1.23499	1.10692	-0.1704	1.21573
Microtubule-associated protein 1B;MAP1B heavy chain;MAP1 light chain LC1	Map1b	S	1775	1.99777	2.1545	1.80975	1.79784	1.8434	1.72565	1.65745	1.78957	1.68246	1.79302	0.19102	1.21555
	Mapre3	S	147	-0.514906	-0.455873	-0.443029	-0.66515	-0.576971	-0.64193	-0.950809	-0.697145	-0.600561	-0.715618	0.190027	1.21551
Microtubule-associated protein RP/EB family member 3	Mapre3	S	162	-0.514906	-0.455873	-0.443029	-0.66515	-0.576971	-0.64193	-0.950809	-0.697145	-0.600561	-0.715618	0.190027	1.21551
Transcription elongation factor A protein 3	Tcea3	S	163	1.42698	1.01872	1.43436	1.49497	1.30096	1.65969	1.657	1.67632	1.35746	1.70107	-0.275107	1.21532
	Mlip	T	207	-1.39846	-1.17044	-1.37187	-1.15054	-1.32572	-1.03712	-1.27191	-0.857937	-1.13212	-1.00745	-0.222099	1.21526
	Lmo7	S	437	-2.4491	-1.92021	-2.19592	-2.29238	-2.17475	-1.88657	-1.72013	-1.85182	-2.22087	-1.73879	-0.322835	1.21495
Microtubule-associated protein 1B;MAP1B heavy chain;MAP1 light chain LC1	Map1b	S	1257	2.36542	2.80883	2.26431	2.29722	2.27479	2.13626	2.0858	2.14922	2.07558	2.19877	0.272987	1.21471
YTH domain-containing family protein 2	Ythdf2	S	2	-0.162169	-0.412569	-0.0378151	-0.246101	-0.259546	-0.499126	-0.437723	-0.559313	-0.385359	-0.264877	0.20564	1.21442
Xin actin-binding repeat-containing protein 1	Xirp1	S	208	2.89373	2.73021	2.90788	3.09835	2.83277	2.70767	2.81563	2.71344	2.58073	2.72886	0.183319	1.21362
Exosome complex component RRP46	Exosc5	T	17	-2.58091	-2.4134	-2.69916	-2.48387	-2.37309	-2.18246	-2.24357	-2.31939	-2.46115	-2.36156	-0.196461	1.21333
Protein PRRC2A	Prrc2a	S	1007	1.37359	1.32178	1.19282	1.25288	1.3003	1.22769	1.2435	1.19623	1.0638	1.06834	0.128361	1.21322
Chromodomain Y-like protein	Cdyl	S	33	-2.5774	-2.26036	-2.71321	-2.42745	-2.69494	-2.28715	-2.14981	-2.45686	-2.28809	-2.19763	-0.258763	1.21236
RNA-binding motif protein, X chromosome;RNA-binding motif protein, X chromosome, N-terminally processed	Rbmx	S	175	-2.15728	-2.02254	-1.94224	-2.23726	-2.43691	-1.69486	-2.09081	-1.81006	-1.88765	-1.91753	-0.279064	1.21222
Sorting nexin-17	Snx17	S	409	2.85924	2.36747	2.60808	2.44379	2.47672	2.38572	2.18189	2.2513	2.31263	2.39474	0.245802	1.21204
40S ribosomal protein S6	Rps6	S	247	2.4738	3.02148	2.53337	2.70099	2.87252	3.08568	3.22669	3.11021	2.77353	3.04371	-0.327531	1.21198
Intersectin-1	Itsn1	S	623	1.45297	1.24206	2.03932	2.14477	2.07734	1.33844	1.18849	1.11915	1.40746	1.40218	0.50015	1.21155
Cation-independent mannose-6-phosphate receptor	Igf2r	S	2392	-0.819201	-0.708794	-0.570797	-0.57732	-0.151064	-0.360245	-0.225378	-0.198013	-0.351532	0.0327187	-0.344945	1.21126
Protein PRRC2C	Prrc2c	S	1221	1.45681	1.54391	1.68978	1.69136	1.84682	1.55439	1.10172	1.27444	1.41502	1.50966	0.274689	1.21122
Smoothelin-like protein 2	Smtnl2	T	96	1.49689	1.52869	1.71025	1.81667	1.90251	1.84807	1.99162	1.83685	1.95039	1.91535	-0.217456	1.21093
Pericentriolar material 1 protein	Pcm1	S	119	-0.684227	-0.614462	-0.414053	-0.486933	-0.397997	-0.267235	-0.246319	-0.390533	-0.384787	-0.438618	-0.174036	1.21044
AP2-associated protein kinase 1	Aak1	T	604	2.64559	2.37429	2.64636	2.65964	2.61529	2.45033	2.43642	2.28509	2.4543	2.48516	0.165971	1.21028
Uncharacterized protein C1orf21 homolog	1700025G04Rik	S	115	-1.00247	-0.188549	-0.356354	-0.43935	-0.590977	-0.195627	-0.18849	-0.0561409	-0.218588	-0.0967464	-0.364422	1.20977
Pleckstrin homology domain-containing family G member 2	Plekhg2	S	465	-0.429426	-0.4354	-0.295355	-0.402367	-0.189434	-0.451815	-0.468781	-0.555384	-0.442842	-0.497705	0.132909	1.20927
Pleckstrin homology-like domain family B member 1	Phldb1	S	236	-0.857512	-0.719807	-0.944033	-1.22073	-1.14755	-0.425884	-0.474268	-0.404774	-0.844898	-0.905102	-0.366942	1.20923
Nascent polypeptide-associated complex subunit alpha, muscle-specific form	Naca	S	1489	1.28856	0.782913	1.1207	0.879858	0.706251	0.625444	0.306761	0.82704	0.479784	0.716152	0.36462	1.20922
Ribonucleoprotein PTB-binding 1	Raver1	S	6	-2.81011	-2.86585	-2.5894	-2.52445	-2.99474	-2.31765	-2.58155	-2.47058	-2.65525	-2.193	-0.313305	1.20907
	env	S	643	0.366776	0.8678	0.540892	0.490938	0.296749	0.725554	0.867563	0.875637	0.710989	0.737406	-0.270799	1.20899
Nuclear pore complex protein Nup133	Nup133	T	28	-1.54187	-1.31625	-1.34248	-1.42668	-1.28068	-1.3132	-0.932655	-1.0028	-1.18461	-1.307	-0.233538	1.20804
Pleckstrin homology domain-containing family A member 7	Plekha7	S	1060	1.53665	0.960577	1.37333	1.55581	1.17611	0.950994	1.08889	1.0862	0.861799	1.05453	0.312011	1.20788
Breast cancer metastasis-suppressor 1 homolog	Brms1	S	237	1.51547	1.17123	1.22203	1.22611	1.12999	1.43149	1.35855	1.42192	1.50916	1.47714	-0.186686	1.20745
PHD finger protein 14	Phf14	S	201	-2.38726	-2.37759	-1.98984	-1.79299	-2.08373	-1.84609	-1.62187	-1.96746	-1.81194	-1.7376	-0.32929	1.20717
Titin	Ttn	S	34623	4.59309	4.04082	4.07795	4.10011	3.63425	3.87778	3.2597	3.64149	3.33649	3.80993	0.504169	1.2071
Titin	Ttn	S	34464	2.45488	1.98544	1.86407	1.93947	1.59215	1.69901	1.28554	1.60721	1.1706	1.74678	0.465371	1.20693
Protein capicua homolog	Cic	T	2221	1.17231	1.0272	1.12131	0.831989	0.887012	1.00569	0.521828	0.658831	0.82077	0.686115	0.269318	1.20672
Transcriptional repressor p66-beta	Gatad2b	S	141	-3.31586	-2.99356	-2.82698	-3.22961	-3.02285	-3.44255	-3.35733	-3.2857	-3.36387	-3.18785	0.249686	1.20569
Unconventional myosin-IXb	Myo9b	T	1317	1.45319	1.32499	1.06275	1.18351	1.20704	0.967125	1.09764	1.09964	0.82687	1.12482	0.223077	1.20429
SAM and SH3 domain-containing protein 1	Sash1	S	805	1.03938	0.963793	1.08176	0.972971	0.932854	0.943264	0.954542	0.928808	0.813925	0.806734	0.108696	1.20414
DIS3-like exonuclease 2	Dis3l2	S	12	-0.895945	-0.960377	-0.954386	-0.93317	-0.965763	-0.646013	-0.869661	-0.963833	-0.77832	-0.714544	-0.147454	1.2038
Bcl-2-associated transcription factor 1	Bclaf1	S	261	-0.706673	-0.634453	-0.428804	-0.652676	-0.479994	-0.702444	-1.03837	-0.994669	-0.678785	-0.708124	0.243959	1.2035
Protein PRRC2C	Prrc2c	S	1919	1.29848	1.79286	1.36185	1.4571	1.39166	1.30115	1.26098	1.22668	1.16097	1.19586	0.231258	1.20335
Vimentin	Vim	S	10	0.374689	-0.811777	-0.955595	-0.663637	-0.435966	-1.01403	-1.09972	-0.927946	-1.30636	-1.3004	0.631234	1.20313
Nuclear receptor corepressor 1	Ncor1	S	1643	-2.59413	-2.28015	-2.39735	-2.28794	-2.07626	-2.03883	-1.81886	-2.04172	-1.89615	-2.31245	-0.305564	1.20297
FYN-binding protein	Fyb	S	561	0.848785	1.21259	1.16766	1.17329	1.16268	1.40953	1.12839	1.58038	1.76821	1.31918	-0.328138	1.20268
	Raph1	S	192	1.99696	1.64668	1.58561	1.7549	1.51943	1.33852	1.5917	1.52739	1.27862	1.46544	0.260382	1.20186
Serum deprivation-response protein	Sdpr	S	284	1.26413	1.1074	1.46254	1.48383	1.14989	1.15596	1.1867	0.979219	0.858145	1.03339	0.250874	1.20135
Serum deprivation-response protein	Sdpr	S	293	1.26413	1.1074	1.46254	1.48383	1.14989	1.15596	1.1867	0.979219	0.858145	1.03339	0.250874	1.20135
Serine/threonine-protein kinase 24;Serine/threonine-protein kinase 24 35 kDa subunit;Serine/threonine-protein kinase 24 12 kDa subunit;Serine/threonine-protein kinase 25	Stk24;Stk25	T	182	-2.65523	-2.17883	-2.43945	-2.31444	-2.33395	-2.13816	-1.88398	-2.12836	-2.28358	-2.1729	-0.262984	1.20129
Rho GTPase-activating protein 29	Arhgap29	S	1040	-1.52526	-1.59828	-1.57209	-1.6248	-1.48445	-1.58629	-1.32379	-1.29226	-1.43399	-1.43371	-0.146973	1.20112
Serine/threonine-protein kinase 3;Serine/threonine-protein kinase 3 36kDa subunit;Serine/threonine-protein kinase 3 20kDa subunit	Stk3	S	222	1.39779	1.43874	1.84453	1.77173	1.64636	2.09091	1.68093	1.90654	1.95634	1.87713	-0.282541	1.201
Tumor protein D54	Tpd52l2	T	186	1.87791	1.53839	1.72163	1.73331	1.71236	1.54262	1.56288	1.56432	1.65276	1.40817	0.17057	1.20089
Serine/arginine-rich splicing factor 9	Srsf9	S	212	-1.33077	-1.08482	-1.52624	-1.4344	-1.06786	-0.943888	-1.07961	-1.17558	-0.878065	-1.01763	-0.269862	1.19997
Serine/arginine-rich splicing factor 9	Srsf9	S	217	-1.33077	-1.08482	-1.52624	-1.4344	-1.06786	-0.943888	-1.07961	-1.17558	-0.878065	-1.01763	-0.269862	1.19997
Bridging integrator 2	Bin2	S	392	0.415216	0.937487	0.992666	0.762363	0.949228	1.12358	0.969252	1.36087	1.46534	0.994493	-0.371317	1.19973
Nuclear fragile X mental retardation-interacting protein 2	Nufip2	S	213	1.3773	1.15586	1.24561	1.37048	1.29199	1.11437	1.19723	1.26205	1.00978	1.09192	0.153178	1.19968
Nuclear fragile X mental retardation-interacting protein 2	Nufip2	T	221	1.3773	1.15586	1.24561	1.37048	1.29199	1.11437	1.19723	1.26205	1.00978	1.09192	0.153178	1.19968
	Ahnak	S	217	0.434761	0.30151	0.479704	0.658695	0.686598	0.593039	0.918522	0.72522	0.682682	0.794319	-0.230503	1.19934
182 kDa tankyrase-1-binding protein	Tnks1bp1	S	247	-1.33158	-1.23188	-1.35561	-1.15502	-1.12483	-1.139	-1.09871	-1.17529	-1.05583	-1.08624	-0.128772	1.19825
E3 SUMO-protein ligase RanBP2	Ranbp2	S	2115	0.020422	-0.111862	-0.00416183	-0.163193	-0.0471382	-0.250998	-0.204262	-0.101467	-0.105865	-0.24552	0.120436	1.19801
SHC-transforming protein 1	Shc1	S	29	1.91067	1.26227	1.25996	1.40074	1.49012	1.16957	0.976355	1.24429	1.15722	1.15074	0.325115	1.19791
	Pkp2	S	792	-0.688091	-0.294933	-0.757307	0.00169563	-0.230371	-0.815231	-1.1691	-0.717283	-0.983702	-0.556519	0.454565	1.19787
pre-mRNA 3' end processing protein WDR33	Wdr33	S	1204	0.461494	0.432446	0.430807	0.210772	0.312487	0.318264	0.00430679	0.0417366	0.269625	0.216515	0.199512	1.19772
Gamma-adducin	Add3	S	647	3.51278	3.2401	3.62388	3.45717	3.48302	3.49219	2.90486	2.95938	3.28893	3.06417	0.321482	1.1977
Kelch-like protein 31	Klhl31	S	629	-1.99079	-1.84365	-2.03314	-1.76133	-2.06972	-1.86292	-1.73454	-1.69787	-1.80792	-1.76125	-0.166826	1.19682
Nuclear ubiquitous casein and cyclin-dependent kinase substrate 1	Nucks1	S	61	2.88388	2.60669	2.96972	2.50877	2.70284	2.72997	1.85004	2.21109	2.49026	2.21357	0.435394	1.19677
La-related protein 1	Larp1	T	503	3.32709	2.80404	3.35955	2.95978	3.02106	2.94719	2.45884	2.78382	2.82131	2.74765	0.34254	1.19653
Tuftelin-interacting protein 11	Tfip11	S	96	0.378513	0.102839	0.0653324	-0.0433292	0.0333042	-0.405561	-0.34664	-0.226521	-0.0147133	0.0581074	0.294397	1.19526
Tuftelin-interacting protein 11	Tfip11	S	99	0.378513	0.102839	0.0653324	-0.0433292	0.0333042	-0.405561	-0.34664	-0.226521	-0.0147133	0.0581074	0.294397	1.19526
Cysteine-rich protein 2-binding protein	Csrp2bp	T	77	-1.95905	-1.65452	-1.60396	-1.88023	-1.64786	-1.57597	-1.54437	-1.63482	-1.5519	-1.47579	-0.192552	1.19501
	Atad2b	S	80	-0.440659	-0.150393	-0.217033	-0.448727	-0.162392	-0.188576	-0.129204	-0.120972	-0.0177059	-0.00750542	-0.191048	1.19468
Protocadherin Fat 4	Fat4	S	4878	-0.617115	0.268435	-0.335909	-0.567858	-0.480661	-0.0718803	0.165159	0.0163116	0.256788	0.0700417	-0.433906	1.19365
Starch-binding domain-containing protein 1	Stbd1	S	137	1.17823	1.30316	1.14323	1.39123	1.18559	1.31536	1.55883	1.38612	1.35438	1.37977	-0.158605	1.19332
Breast carcinoma-amplified sequence 3 homolog	Bcas3	S	503	-2.95194	-3.4258	-3.03977	-2.78181	-2.90211	-3.23753	-3.25036	-3.53623	-3.21697	-3.5836	0.344653	1.19315
Bifunctional lysine-specific demethylase and histidyl-hydroxylase NO66	No66	S	107	0.283407	0.239811	0.203741	0.217993	0.169365	0.38114	0.46287	0.263723	0.236086	0.342093	-0.114319	1.19306
Protein Shroom4	Shroom4	S	657	0.516922	0.57781	0.474657	0.488447	0.509792	0.6796	0.692123	0.555933	0.50403	0.660709	-0.104953	1.19218
Transducin-like enhancer protein 3	Tle3	S	233	-0.0475826	0.151773	0.396265	0.206459	0.172695	0.276455	0.401312	0.407948	0.461029	0.321987	-0.197824	1.19199
Cysteine and glycine-rich protein 3	Csrp3	S	108	0.575409	0.67334	0.219534	0.674927	0.841648	0.674486	-0.510334	0.172453	-0.0715313	-0.0561543	0.555188	1.19161
Transcription elongation factor SPT5	Supt5h	S	664	2.48787	2.66027	2.31647	2.4504	2.40656	2.51265	2.74398	2.66012	2.61066	2.65806	-0.17278	1.19159
Eukaryotic translation initiation factor 4E transporter	Eif4enif1	S	135	-1.04668	-1.49892	-1.33701	-1.23464	-1.32024	-1.51944	-1.37644	-1.52445	-1.79748	-1.50011	0.256082	1.1912
	Hrc	S	413	0.50897	1.17161	0.823011	0.748226	0.750784	0.66189	0.609428	0.448536	0.349026	0.34392	0.31796	1.19119
Striated muscle-specific serine/threonine-protein kinase	Speg	S	2052	-1.49177	-2.14477	-1.97037	-1.7027	-1.94062	-2.29761	-1.95977	-2.11982	-2.31635	-2.22065	0.332793	1.18979
Protein PML	Pml	S	460	-0.807432	-0.921911	-0.723288	-0.837019	-0.754047	-1.10212	-1.15009	-0.918541	-0.808918	-0.962179	0.179631	1.18968
Protein PML	Pml	S	461	-0.807432	-0.921911	-0.723288	-0.837019	-0.754047	-1.10212	-1.15009	-0.918541	-0.808918	-0.962179	0.179631	1.18968
Protein PML	Pml	T	459	-0.807432	-0.921911	-0.723288	-0.837019	-0.754047	-1.10212	-1.15009	-0.918541	-0.808918	-0.962179	0.179631	1.18968
Cation-independent mannose-6-phosphate receptor	Igf2r	S	2401	2.61661	3.15616	3.11965	3.3483	2.78548	3.14402	3.56173	3.53136	3.25005	3.55588	-0.403366	1.1895
Cordon-bleu protein-like 1	Cobll1	S	475	0.415064	0.115036	0.404106	0.386063	0.360607	0.262245	0.141628	0.143446	-0.0710697	0.200834	0.200758	1.18934
Myosin-10	Myh10	S	1794	-0.36121	-0.241995	-0.526659	-0.413765	-0.263716	-0.248947	-0.106066	-0.254766	-0.276772	-0.114775	-0.161204	1.18911
Transcription elongation factor A protein 3	Tcea3	S	153	-0.0413132	-0.363123	-0.244394	0.142134	-0.155918	0.0864372	0.516386	0.306818	-0.0509968	0.132347	-0.330721	1.18898
Eukaryotic translation initiation factor 5	Eif5	S	245	2.46171	2.27959	2.44225	2.57771	2.61105	2.6397	2.73051	2.63843	2.61075	2.56655	-0.162724	1.18819
Eukaryotic translation initiation factor 5	Eif5	S	246	2.46171	2.27959	2.44225	2.57771	2.61105	2.6397	2.73051	2.63843	2.61075	2.56655	-0.162724	1.18819
Phosphofurin acidic cluster sorting protein 2	Pacs2	S	454	1.34241	1.28305	1.2995	1.23573	1.35139	1.20553	1.14289	1.04661	1.30504	1.21114	0.120176	1.18797
Protein phosphatase 1 regulatory subunit 12A	Ppp1r12a	T	858	1.12078	0.869459	1.15194	1.18171	1.00843	1.24946	1.17772	1.24614	1.21135	1.19368	-0.149207	1.18793
Microtubule-associated protein 1A;MAP1A heavy chain;MAP1 light chain LC2	Map1a	S	1219	0.542049	0.18824	0.816204	0.590714	0.642672	0.567715	-0.212658	-0.0989456	0.126461	0.237934	0.431874	1.18733
Rho GTPase-activating protein 31	Arhgap31	S	1242	1.33568	0.899263	1.0769	1.08931	1.05949	0.946356	0.563238	0.791372	0.79307	1.02856	0.26761	1.18702
Histone-lysine N-methyltransferase 2D	Kmt2d	S	2318	0.223927	0.671179	0.491695	0.515369	0.536932	0.568726	0.727125	0.688408	0.705151	0.756239	-0.201309	1.18692
Eukaryotic translation initiation factor 4 gamma 2	Eif4g2	S	394	1.17792	0.977802	0.945601	1.03279	0.863554	0.573668	0.68218	0.820431	0.746973	1.02097	0.23069	1.18643
Transcription factor 12	Tcf12	S	98	0.84535	1.06337	0.723948	0.767698	0.819984	0.790165	1.18385	1.25106	1.09432	1.15515	-0.250838	1.18599
Dihydropyrimidinase-related protein 2	Dpysl2	T	509	2.02921	1.76223	1.80404	1.68688	1.99506	1.56689	1.55357	1.67226	1.82526	1.61069	0.209751	1.18578
Titin	Ttn	S	34065	3.04807	2.34414	2.42478	2.4833	2.10319	2.17039	1.58549	2.07764	1.6848	2.27427	0.522178	1.1845
E3 ubiquitin-protein ligase NEDD4-like	Nedd4l	S	329	3.53794	3.80969	3.6354	3.48292	3.26113	3.28544	3.3585	3.31887	3.31236	3.30562	0.229258	1.18449
Rab GTPase-binding effector protein 1	Rabep1	T	48	1.7	1.64033	1.67462	1.76233	1.7536	1.9171	1.90289	1.72887	1.7457	1.80672	-0.114077	1.18347
Coiled-coil domain-containing protein 85C	Ccdc85c	S	247	-0.903505	-1.02373	-0.961895	-0.759212	-0.759809	-0.813471	-0.7197	-0.631058	-0.710011	-0.762419	-0.154298	1.18288
Caskin-2	Caskin2	S	799	0.0734749	0.0768433	0.0451317	0.119568	0.19521	0.159599	0.292603	0.254692	0.130674	0.176807	-0.10083	1.18181
Desmoplakin	Dsp	S	178	-0.560465	-1.12419	-0.8447	-0.437624	-0.671783	-1.20451	-1.05019	-0.971792	-1.2483	-0.891262	0.345458	1.18148
AT-hook DNA-binding motif-containing protein 1	Ahdc1	S	842	-0.667009	-0.59833	-0.775763	-0.76623	-0.767103	-0.687054	-0.445988	-0.503174	-0.541681	-0.663778	-0.146552	1.18099
Paralemmin-2	Palm2	S	225	-0.234226	0.140926	0.157276	0.18395	-0.059309	0.196218	0.292988	0.425285	0.133776	0.342375	-0.240405	1.18079
Titin	Ttn	S	34063	3.24579	2.55365	2.64722	2.70702	2.36321	2.40821	1.95138	2.353	1.95167	2.49278	0.471969	1.18057
Enhancer of mRNA-decapping protein 4	Edc4	S	822	2.46784	2.38323	2.44888	2.51203	2.51481	2.45216	2.88748	2.63863	2.66509	2.6105	-0.185414	1.18027
PDZ and LIM domain protein 5	Pdlim5	S	119	4.53558	3.58202	4.48577	4.22329	4.12759	4.07473	3.5164	3.60898	3.65572	3.63624	0.492435	1.17995
Disks large homolog 4	Dlg4	S	295	-0.0619984	0.0417747	0.128746	-0.390919	-0.229092	-0.226719	-0.772207	-0.59873	-0.221142	-0.473993	0.356261	1.17921
Diacylglycerol kinase theta	Dgkq	S	17	-0.504765	-0.45244	-0.592693	-0.507742	-0.36039	-0.667845	-0.489946	-0.621048	-0.675016	-0.599173	0.127	1.17889
Polymerase I and transcript release factor	Ptrf	S	120	-2.01876	-1.82182	-1.98323	-1.76562	-1.59052	-2.06008	-1.86492	-2.29531	-2.0795	-2.36422	0.296815	1.17869
PERQ amino acid-rich with GYF domain-containing protein 1	Gigyf1	S	228	0.127151	-0.113331	0.0236626	0.0663738	0.065855	-0.032959	-0.0254478	-0.127625	-0.0882168	-0.185373	0.125867	1.17803
EH domain-containing protein 2	Ehd2	S	338	-2.48574	-1.80152	-2.18819	-2.206	-2.15965	-2.68915	-2.50219	-2.5037	-2.53022	-2.24525	0.325883	1.17752
Uncharacterized protein C6orf226 homolog		S	17	-2.1971	-2.62915	-2.26073	-2.31302	-2.71195	-2.15461	-2.12064	-2.09109	-2.1379	-2.25952	-0.269638	1.17733
Protein PML	Pml	S	461	0.199165	0.231031	0.308306	0.131186	0.232082	-0.127287	-0.30335	0.0349884	0.283878	-0.0491295	0.252534	1.17663
Trafficking protein particle complex subunit 12	Trappc12	S	309	0.438951	0.139978	0.18251	0.00111389	0.0534229	-0.235332	-0.0630322	-0.0219746	-0.0230999	0.0426731	0.223349	1.17638
Rho guanine nucleotide exchange factor 6	Arhgef6	S	511	-0.785751	-0.83983	-0.961895	-0.951202	-0.808071	-1.32513	-0.887913	-0.951361	-1.14722	-1.10158	0.213291	1.1763
EH domain-binding protein 1-like protein 1	Ehbp1l1	S	1382	-1.82928	-2.11119	-1.93748	-2.06765	-1.88664	-2.28808	-2.16205	-2.37131	-2.12223	-1.97516	0.217316	1.17575
Mitogen-activated protein kinase kinase kinase kinase 4	Map4k4;mKIAA0687	S	616	1.42645	1.25003	1.16289	0.990452	0.940514	1.18702	0.706024	0.890358	0.656385	0.610266	0.344059	1.17551
Cation-independent mannose-6-phosphate receptor	Igf2r	S	2401	4.95951	5.42031	5.19307	5.432	5.01782	5.26179	5.6706	5.75835	5.41894	5.5673	-0.330855	1.17467
Probable C-mannosyltransferase DPY19L1	Dpy19l1	T	43	-2.71604	-2.43854	-2.285	-2.62767	-2.61242	-2.48314	-2.30437	-2.29282	-2.27801	-2.13838	-0.236591	1.17463
Transcription factor IIIB 90 kDa subunit	Brf1	S	26	0.112888	0.00780869	-0.117411	-0.244907	-0.273245	-0.406151	-0.597303	-0.420006	-0.09552	-0.360416	0.272906	1.17394
Zinc finger Ran-binding domain-containing protein 2	Zranb2	S	151	0.305382	0.522921	0.374565	0.217262	0.202991	0.279985	-0.209513	-0.0456028	0.243376	-0.00798416	0.272572	1.17331
Serine/arginine-rich splicing factor 9	Srsf9	S	205	-0.989441	-1.10952	-0.823362	-1.37584	-1.1667	-1.13313	-1.56993	-1.50384	-1.2783	-1.55144	0.314355	1.17312
Protein phosphatase 1 regulatory subunit 12A	Ppp1r12a	S	870	2.33979	2.30386	2.60467	2.52378	2.55215	2.81618	2.57908	2.55206	2.66102	2.66003	-0.188825	1.1729
H/ACA ribonucleoprotein complex subunit 4	Dkc1	S	481	1.70374	1.71107	1.67202	1.53623	1.67297	1.8745	1.67048	1.79434	1.87061	1.72421	-0.127623	1.17266
Spermatogenesis-associated serine-rich protein 2	Spats2	S	472	0.823246	0.686049	0.713163	0.812649	0.808115	0.790583	0.996571	0.972559	0.809177	0.903984	-0.12593	1.17192
Splicing regulatory glutamine/lysine-rich protein 1	Srek1	T	441	1.94615	1.70366	1.94262	1.54553	1.71747	1.74418	1.16231	1.40612	1.59813	1.37662	0.313612	1.17191
BCL2/adenovirus E1B 19 kDa protein-interacting protein 2	Bnip2	S	114	1.47697	1.08518	1.34065	1.17169	1.17937	1.08801	1.01285	1.07033	1.01643	1.14317	0.184613	1.17176
Zinc finger HIT domain-containing protein 3	Znhit3	S	52	0.622629	0.605658	0.572762	0.45974	0.674982	0.527273	0.287579	0.473112	0.516731	0.429255	0.140364	1.17152
Junction-mediating and -regulatory protein	Jmy	S	75	-2.04674	-2.18679	-2.2067	-2.17038	-2.11503	-2.30485	-2.35806	-2.51812	-2.2571	-2.14048	0.170591	1.17142
Rho GTPase-activating protein 6	Arhgap6	S	824	-0.756292	-0.757292	-0.62887	-0.584936	-0.589025	-0.79088	-0.829636	-0.707283	-0.749926	-0.787939	0.10985	1.17077
Filamin-A	Flna	S	968	0.682499	0.414463	0.447515	0.340181	0.368658	0.237698	0.306999	0.372139	0.267031	0.255709	0.162748	1.17072
Heat shock protein HSP 90-beta	Hsp90ab1	S	255	5.38816	4.70435	5.26509	4.72718	4.70674	4.60874	4.02998	4.49883	4.74715	4.49463	0.482437	1.1706
	Evi5l	S	203	-0.69393	-0.924763	-0.830366	-0.406929	-0.437906	-0.568598	0.428606	-0.240499	-0.326775	-0.159727	-0.48538	1.17043
ETS-related transcription factor Elf-1	Elf1	S	97	-0.370609	-0.0470066	-0.251104	-0.128117	-0.315905	-0.147717	-0.00532532	0.116251	-0.111897	-0.0260792	-0.187595	1.17019
Sorting nexin-2	Snx2	S	119	1.37461	1.46514	1.29989	1.49094	1.39695	0.91588	1.55913	1.11481	0.920874	0.88368	0.326631	1.17002
Pinin	Pnn	S	701	2.41573	2.45181	2.33932	2.14609	2.48844	2.70793	2.77581	2.61132	2.47437	2.41103	-0.227813	1.16886
Protein FAM117B	Fam117b	S	86	-2.30696	-1.63841	-1.69778	-2.22509	-1.82218	-2.2098	-2.66515	-2.48924	-2.42673	-2.06115	0.43233	1.16878
Pleckstrin homology domain-containing family A member 7	Plekha7	S	553	-0.30706	-0.558901	-0.574444	-0.370417	-0.641573	-0.287655	-0.250036	-0.267569	-0.391171	-0.37907	-0.175379	1.16774
Dedicator of cytokinesis protein 6	mKIAA1395;Dock6	S	1226	1.67576	1.14334	0.912773	0.748354	0.450239	0.0759258	0.255375	0.424576	0.661489	0.615473	0.579525	1.16698
Ubiquitin-40S ribosomal protein S27a;Ubiquitin;40S ribosomal protein S27a	Rps27a	T	87	0.408285	0.313152	0.117794	0.35601	0.27994	0.430948	0.63875	0.744854	0.339916	0.433617	-0.222581	1.16662
Transcription factor SOX-6	Sox6	T	402	-0.799564	-0.488869	-0.936855	-0.705046	-0.59705	-0.449839	-0.270628	-0.405783	-0.534357	-0.637106	-0.245934	1.16561
Ankyrin-1	Ank1	S	813	-2.09402	-1.28185	-0.583694	-1.50371	-1.32304	-0.640108	-1.197	-0.282648	-0.29771	-0.725506	-0.728667	1.16457
Homeobox-containing protein 1	Hmbox1	S	148	-0.694422	-0.229824	-0.865602	-0.428604	-0.624229	-0.607294	-0.121149	-0.0391197	-0.0946426	-0.104008	-0.375294	1.16416
	Nebl	S	850	0.739376	0.740114	0.777813	1.17698	1.0625	1.08722	1.3762	1.26901	1.00492	1.15843	-0.279802	1.16395
Nuclear receptor corepressor 1	Ncor1	S	1773	-0.436129	-0.496698	-0.384455	-0.271223	-0.425854	-0.193655	-0.266428	-0.300627	-0.305752	-0.366684	-0.116243	1.16364
Arginine-glutamic acid dipeptide repeats protein	Rere	S	675	-0.438459	-0.431875	-0.4093	-0.458094	-0.602217	-0.473577	-0.82053	-0.670994	-0.56501	-0.641363	0.166306	1.16289
	Tanc2	S	84	0.132338	0.00978088	0.0849018	-0.0167465	0.0172195	0.189262	0.309195	0.0524445	0.208456	0.109015	-0.128176	1.16275
	Tanc2	S	88	0.132338	0.00978088	0.0849018	-0.0167465	0.0172195	0.189262	0.309195	0.0524445	0.208456	0.109015	-0.128176	1.16275
Epsin-2	Epn2	S	173	1.31445	1.13856	1.58631	1.3731	1.43909	1.38904	0.962446	0.865133	1.17123	1.00826	0.291078	1.16267
Hemogen	Hemgn	S	223	-2.71571	-2.47163	-1.81177	-2.15024	-1.7889	-1.31058	-2.15658	-1.28638	-0.74037	-1.74101	-0.740665	1.16261
Kinesin-like protein KIF20A	Kif20a	S	876	-1.06889	-0.917171	-1.1077	-1.21506	-1.43313	-1.30933	-1.60846	-1.25449	-1.40187	-1.48104	0.26265	1.16245
Glucocorticoid-induced transcript 1 protein	Glcci1	S	100	-0.754805	-0.881729	-0.586563	-0.628454	-0.468248	-0.336109	-0.557981	-0.34379	-0.391386	-0.588591	-0.220388	1.16021
Bromodomain-containing protein 9	Brd9	S	587	-0.465904	-0.364868	-0.338165	-0.249502	-0.152504	-0.230953	-0.212383	-0.166559	-0.140919	-0.0184765	-0.160331	1.15982
ATP-dependent 6-phosphofructokinase, liver type	Pfkl	T	458	3.77264	2.88285	3.27005	3.47426	3.39849	2.6643	3.14957	2.9584	3.01136	2.97691	0.407553	1.15932
Ribosomal protein S6 kinase;Ribosomal protein S6 kinase alpha-1	Rps6ka1	T	274	0.714462	1.25555	0.631542	0.95462	0.91564	0.446293	0.413561	0.407084	0.814238	0.69792	0.338544	1.15906
NAD-dependent protein deacetylase sirtuin-1;SirtT1 75 kDa fragment	Sirt1	S	14	-3.76603	-3.99794	-4.03844	-4.0224	-3.78688	-3.67768	-3.8931	-3.77646	-3.4844	-3.66702	-0.222605	1.15885
NAD-dependent protein deacetylase sirtuin-1;SirtT1 75 kDa fragment	Sirt1	S	16	-3.76603	-3.99794	-4.03844	-4.0224	-3.78688	-3.67768	-3.8931	-3.77646	-3.4844	-3.66702	-0.222605	1.15885
Serine/arginine-rich splicing factor 2	Srsf2	T	25	2.18556	1.82424	1.83455	1.72557	1.92928	1.69041	1.22021	1.73949	1.75852	1.519	0.314315	1.15883
INO80 complex subunit B	Ino80b	S	351	-1.55434	-1.83305	-1.82811	-1.45257	-1.7094	-1.6742	-1.16499	-1.3694	-1.38923	-1.41509	-0.272911	1.1588
Pinin	Pnn	S	701	-1.86202	-2.14237	-1.72144	-1.98037	-2.06606	-1.49436	-1.63605	-1.69083	-1.8954	-1.8037	-0.250384	1.15847
Microfibrillar-associated protein 1	Mfap1	S	52	4.70996	4.65308	4.7544	4.75723	4.87448	4.96894	4.83001	4.89715	4.86337	4.78263	-0.118594	1.15839
Microfibrillar-associated protein 1	Mfap1	S	53	4.70996	4.65308	4.7544	4.75723	4.87448	4.96894	4.83001	4.89715	4.86337	4.78263	-0.118594	1.15839
RILP-like protein 1	Rilpl1	S	349	-1.67073	-2.0219	-1.65004	-1.81105	-1.67788	-1.74938	-2.13694	-2.19731	-1.97935	-2.05764	0.257803	1.15817
Treacle protein	Tcof1	T	1066	1.789	1.8443	1.72767	1.69572	1.72283	1.92171	1.73868	1.9262	1.86329	1.86155	-0.106382	1.1581
Gamma-adducin	Add3	S	645	3.72647	3.44513	3.85463	3.65063	3.68099	3.6927	3.08204	3.19978	3.49635	3.32519	0.312357	1.15809
Desmin	Des;des	S	48	-0.256201	-0.501671	-0.36083	-0.0468845	0.143728	-0.83831	-0.281429	-0.56316	-0.569477	-0.546593	0.355422	1.15768
Coiled-coil domain-containing protein 6	Ccdc6	S	233	2.46808	2.48339	2.4957	2.56541	2.59635	2.56631	2.6972	2.64373	2.57716	2.56805	-0.0887039	1.15714
Coiled-coil domain-containing protein 6	Ccdc6	S	237	2.46808	2.48339	2.4957	2.56541	2.59635	2.56631	2.6972	2.64373	2.57716	2.56805	-0.0887039	1.15714
Protein PRRC2C	Prrc2c	S	1218	1.5084	1.58148	1.71923	1.71442	1.88496	1.6257	1.1962	1.34484	1.44336	1.56345	0.246991	1.15583
ATP-citrate synthase	Acly	S	457	2.08975	1.86603	2.14656	1.79821	1.84151	1.83055	1.73266	1.75023	1.81881	1.57427	0.207106	1.15567
Ankyrin repeat domain-containing protein 17;Mucin-20	Ankrd17;Muc20	S	1454	1.96877	1.74598	1.9824	1.77174	1.77247	1.84371	1.55347	1.64706	1.71577	1.54301	0.187665	1.15562
Large proline-rich protein BAG6	Bag6	S	1121	1.00576	0.800522	1.03515	0.965958	1.05487	1.13201	1.12731	0.99806	1.1021	1.15816	-0.131077	1.15541
	Zc3h13	T	361	-1.38263	-1.33905	-1.6075	-1.79452	-1.87154	-1.78836	-2.04885	-1.78489	-1.88544	-1.9283	0.28812	1.15541
Nucleolin	Ncl	T	121	2.06606	1.51246	1.59335	1.73914	1.74386	2.28549	2.07238	2.09295	1.85035	1.87454	-0.30417	1.15535
Zinc finger protein 318	Zfp318;Znf318	T	193	-1.16876	-0.838934	-0.88397	-0.838915	-0.972172	-0.718	-0.515139	-0.831785	-0.871029	-0.684443	-0.216471	1.15487
Unconventional myosin-XVIIIa	Myo18a	S	1998	1.57537	0.935469	1.34534	1.22243	1.17533	1.10108	0.902555	1.07899	0.84944	0.879036	0.288567	1.15446
Poly(rC)-binding protein 2	Pcbp2	S	185	0.509113	0.130663	0.475466	0.151426	0.333368	0.0813484	-0.235706	0.0138588	0.199842	0.177122	0.272714	1.15432
RRP15-like protein	Rrp15	S	229	-0.73435	-0.75588	-0.925837	-0.946699	-1.03297	-0.548208	-0.806719	-0.650288	-0.581076	-0.819675	-0.197955	1.15391
Apoptotic chromatin condensation inducer in the nucleus	Acin1	T	432	2.38407	2.61124	2.51894	2.48727	2.46997	2.65664	2.83645	2.62293	2.66362	2.49679	-0.160987	1.1536
CLIP-associating protein 1	Clasp1	S	678	-0.40588	-0.495579	-0.355875	-0.267517	-0.616262	-0.473808	-0.19754	-0.15724	-0.0918941	-0.047102	-0.234706	1.15349
CLIP-associating protein 1	Clasp1	S	679	-0.40588	-0.495579	-0.355875	-0.267517	-0.616262	-0.473808	-0.19754	-0.15724	-0.0918941	-0.047102	-0.234706	1.15349
Myocyte-specific enhancer factor 2A	Mef2a	S	233	0.873161	0.665331	0.773394	0.474318	0.563526	0.514677	0.437445	0.422062	0.519869	0.535915	0.183952	1.1533
Rho GTPase-activating protein 32	Arhgap32	S	682	0.711309	0.558943	0.579453	0.351196	0.46212	0.568726	0.144838	0.325003	0.198887	0.2572	0.233673	1.153
General transcription factor IIF subunit 1	Gtf2f1	S	385	-1.75994	-1.86947	-1.81835	-1.69174	-1.71766	-1.57471	-1.63999	-1.24814	-1.55558	-1.74533	-0.218684	1.15279
General transcription factor IIF subunit 1	Gtf2f1	T	389	-1.75994	-1.86947	-1.81835	-1.69174	-1.71766	-1.57471	-1.63999	-1.24814	-1.55558	-1.74533	-0.218684	1.15279
E3 SUMO-protein ligase RanBP2	Ranbp2	Y	785	-0.130438	-0.360706	-0.424726	-0.602541	-0.298269	-0.833447	-0.594624	-0.770197	-0.402502	-0.555645	0.267947	1.15257
Zinc finger protein 609	Zfp609;Znf609	S	420	-1.35172	-0.89798	-1.18734	-1.14713	-1.33106	-1.01549	-0.909611	-1.00267	-1.04527	-0.836658	-0.221106	1.15235
C-Jun-amino-terminal kinase-interacting protein 4	Spag9	S	568	1.54257	1.19007	1.70273	1.43842	1.41686	1.33416	0.988792	0.945908	1.38221	1.14951	0.298013	1.15223
116 kDa U5 small nuclear ribonucleoprotein component	Eftud2	S	19	-2.31521	-2.13131	-2.34214	-2.44813	-2.30872	-2.37742	-2.92793	-2.71463	-2.34386	-2.65949	0.295562	1.15164
Mitogen-activated protein kinase kinase kinase kinase 4	Map4k4;mKIAA0687	S	676	-0.58556	-0.480352	-0.516397	-0.593391	-0.540506	-0.50938	-0.78783	-0.724199	-0.621241	-0.729933	0.131275	1.15158
Pleckstrin homology domain-containing family A member 7	Plekha7	S	423	0.397865	0.295483	-0.0501556	0.625294	0.578081	0.344427	-0.431335	-0.207527	-0.221142	0.120317	0.448365	1.15096
Proline-rich AKT1 substrate 1	Akt1s1	T	273	2.88621	2.93825	2.91175	3.03953	2.88116	3.14496	3.30792	3.13742	2.99701	2.93674	-0.173432	1.15062
TGF-beta-activated kinase 1 and MAP3K7-binding protein 1	Tab1	S	7	-2.46809	-2.43769	-2.38305	-2.09682	-2.20242	-2.24706	-1.85653	-2.147	-2.13474	-1.98971	-0.242606	1.15036
Tight junction protein ZO-1	Tjp1	S	166	-1.23778	-1.22973	-1.36886	-1.15727	-1.16132	-1.17295	-0.904182	-0.960735	-1.16015	-1.13121	-0.165148	1.15034
Tight junction protein ZO-1	Tjp1	S	168	-1.23778	-1.22973	-1.36886	-1.15727	-1.16132	-1.17295	-0.904182	-0.960735	-1.16015	-1.13121	-0.165148	1.15034
Tight junction protein ZO-1	Tjp1	S	125	4.1047	3.94104	4.20546	4.25452	4.17514	4.36895	4.30311	4.23404	4.23956	4.26747	-0.146452	1.15019
AP2-associated protein kinase 1	Aak1	T	603	1.87291	1.62251	1.87839	1.90661	1.76229	1.66615	1.62159	1.429	1.7002	1.7191	0.181333	1.14988
Serine/arginine repetitive matrix protein 2	Srrm2	S	1703	-2.34151	-1.78437	-1.89804	-1.93895	-1.90929	-1.69364	-1.62066	-1.788	-1.60776	-1.85606	-0.26121	1.1498
Serine/arginine repetitive matrix protein 2	Srrm2	S	1705	-2.34151	-1.78437	-1.89804	-1.93895	-1.90929	-1.69364	-1.62066	-1.788	-1.60776	-1.85606	-0.26121	1.1498
Serine/arginine repetitive matrix protein 2	Srrm2	S	1706	-2.34151	-1.78437	-1.89804	-1.93895	-1.90929	-1.69364	-1.62066	-1.788	-1.60776	-1.85606	-0.26121	1.1498
Protein scribble homolog	Scrib	S	1265	-1.03061	-0.685789	-0.791286	-0.71781	-0.987911	-0.670673	-0.340868	-0.585979	-0.749096	-0.65449	-0.242461	1.14946
Nuclear pore complex protein Nup93	Nup93	S	767	0.460316	0.0912228	0.122879	0.0355625	0.2635	0.0425167	-0.350626	-0.191101	0.149628	-0.0957928	0.283771	1.14933
Mitogen-activated protein kinase kinase kinase 4	Mek4b;Map3k4	S	1145	0.337086	0.13903	-0.0339794	-0.0348835	-0.234777	-0.417618	-0.226553	-0.299765	-0.12236	-0.12077	0.271908	1.14873
E3 UFM1-protein ligase 1	Ufl1	S	462	0.269102	-0.28676	-0.0844707	-0.400476	0.0467033	-0.171253	-0.674496	-0.5173	-0.364107	-0.512037	0.356658	1.14843
SAFB-like transcription modulator	Sltm	S	549	0.226267	0.581444	0.279011	0.211229	0.197649	0.425577	0.36636	0.551601	0.624027	0.596893	-0.213772	1.14774
SAFB-like transcription modulator	Sltm	S	550	0.226267	0.581444	0.279011	0.211229	0.197649	0.425577	0.36636	0.551601	0.624027	0.596893	-0.213772	1.14774
Protein TANC2	Tanc2	S	400	0.264301	-0.101297	0.19142	-0.0354271	-0.10376	-0.089819	-0.5539	-0.425117	-0.0306396	-0.219624	0.306867	1.14757
Uncharacterized protein C6orf132 homolog		S	529	-0.455864	-0.428217	-0.464434	-0.111866	-0.19684	-0.251062	0.379679	-0.168844	-0.021986	0.00598717	-0.320199	1.14742
Testis-expressed sequence 2 protein	Tex2	S	265	-1.05619	-0.881056	-1.07678	-1.06463	-1.10367	-1.22243	-1.16883	-1.10031	-1.08438	-1.18517	0.115758	1.14682
Microtubule-associated protein 1A;MAP1A heavy chain;MAP1 light chain LC2	Map1a	S	622	-1.68415	-1.70861	-2.01777	-1.63333	-1.83495	-1.91027	-1.85634	-1.97319	-2.35773	-2.27735	0.299214	1.14614
WW domain-containing adapter protein with coiled-coil	Wac	T	330	-1.03372	-1.36732	-1.10431	-1.09557	-1.15959	-0.97481	-1.00242	-0.92384	-1.04527	-1.05591	-0.15165	1.1458
Serine/arginine repetitive matrix protein 2	Srrm2	S	1556	2.8989	2.97084	2.87658	2.74096	2.84744	2.8595	2.62826	2.6793	2.76855	2.7361	0.132601	1.1454
Serine/arginine repetitive matrix protein 2	Srrm2	S	1557	2.8989	2.97084	2.87658	2.74096	2.84744	2.8595	2.62826	2.6793	2.76855	2.7361	0.132601	1.1454
LIM and calponin homology domains-containing protein 1	Limch1	S	256	-2.44374	-2.41357	-2.06055	-1.92298	-2.28869	-1.87417	-1.70867	-1.93032	-2.19695	-1.84455	-0.314974	1.14525
LIM and calponin homology domains-containing protein 1	Limch1	T	255	-2.44374	-2.41357	-2.06055	-1.92298	-2.28869	-1.87417	-1.70867	-1.93032	-2.19695	-1.84455	-0.314974	1.14525
Nucleoprotein TPR	Tpr	S	522	-1.10775	-1.15415	-1.13136	-1.15479	-1.00055	-1.17395	-0.868906	-0.808769	-0.950163	-0.910788	-0.167205	1.14497
Coiled-coil domain-containing protein 6	Ccdc6	S	412	0.870005	0.464954	0.917709	0.699558	0.649775	0.666872	0.334059	0.38237	0.508238	0.497126	0.242667	1.14464
Ras-specific guanine nucleotide-releasing factor RalGPS2	Ralgps2	S	296	2.1226	2.06187	2.12804	2.18136	2.25821	2.23878	2.46077	2.25304	2.22588	2.24487	-0.134253	1.14463
Protein phosphatase 1 regulatory subunit 12A	Ppp1r12a	T	596	0.119246	0.210516	0.328539	0.349783	0.153755	0.530279	0.418386	0.327641	0.243515	0.500616	-0.17172	1.14456
Probable helicase senataxin	Setx	S	2595	-1.46356	-1.59904	-1.47774	-1.35467	-1.62291	-1.25976	-1.24926	-1.39594	-1.44792	-1.39592	-0.153822	1.14453
Amyloid beta A4 precursor protein-binding family B member 2	Apbb2	S	372	-1.95531	-1.94971	-2.58391	-1.91162	-1.67616	-2.63316	-2.03051	-2.70606	-2.73162	-2.40665	0.486258	1.14343
Nascent polypeptide-associated complex subunit alpha, muscle-specific form	Naca	T	821	2.10535	1.56837	2.01721	1.84045	1.78902	1.67114	1.62347	1.71627	1.45502	1.59497	0.251907	1.14332
Heterogeneous nuclear ribonucleoprotein A1;Heterogeneous nuclear ribonucleoprotein A1, N-terminally processed	Hnrnpa1;Hnrnpa1l2	S	366	-0.225908	-0.228724	-0.262129	-0.323214	-0.244764	-0.0533562	-0.0550308	-0.274166	-0.144609	-0.198334	-0.111848	1.1431
Gap junction protein;Gap junction alpha-1 protein	Gja1	S	54	-1.29714	-0.327185	-0.463343	-0.731743	-0.602322	-0.393385	-0.326054	-0.247427	-0.197124	-0.156811	-0.420187	1.14304
Gap junction protein;Gap junction alpha-1 protein	Gja1	S	56	-1.29714	-0.327185	-0.463343	-0.731743	-0.602322	-0.393385	-0.326054	-0.247427	-0.197124	-0.156811	-0.420187	1.14304
Gap junction protein;Gap junction alpha-1 protein	Gja1	T	52	-1.29714	-0.327185	-0.463343	-0.731743	-0.602322	-0.393385	-0.326054	-0.247427	-0.197124	-0.156811	-0.420187	1.14304
Rab11 family-interacting protein 2	Rab11fip2	S	135	-0.972065	-0.827644	-1.29622	-0.98838	-1.02171	-0.829687	-0.63497	-0.782393	-0.946461	-0.803825	-0.221738	1.14295
Serine/arginine repetitive matrix protein 2	Srrm2	T	860	-2.63508	-2.47209	-2.19615	-2.36016	-2.15214	-1.75427	-2.04302	-2.42377	-1.92849	-1.92816	-0.347583	1.14289
Forkhead box protein P4	Foxp4	T	560	-1.23671	-0.766426	-1.37575	-1.35684	-1.29713	-0.976013	-0.977316	-0.853334	-0.872534	-0.948586	-0.281013	1.14203
C-Jun-amino-terminal kinase-interacting protein 3	Mapk8ip3	S	548	0.324844	0.173227	-0.0565815	0.124537	0.0979443	-0.139853	-0.168367	-0.0233955	-0.102154	0.120865	0.195375	1.1415
Zinc finger protein ZFPM2	Zfpm2	S	344	0.573776	0.752314	0.67621	0.676222	0.829842	0.76198	0.881866	0.872654	0.827303	0.767487	-0.120585	1.14108
UPF0461 protein C5orf24 homolog		S	121	-0.668539	-0.638672	-0.969282	-0.714935	-0.859362	-0.738728	-0.509577	-0.51194	-0.646248	-0.395544	-0.209751	1.14073
	Herc1	T	1493	0.446405	0.292076	0.0791283	0.0751591	0.102207	-0.00139236	0.0299339	0.0341187	-0.0629158	0.0630627	0.186434	1.1407
Eukaryotic translation initiation factor 4B	Eif4b	S	425	-0.845102	-0.88221	-0.67186	-0.638655	-0.644342	-0.388792	-0.647779	-0.450613	-0.633348	-0.639511	-0.184425	1.14063
ATP-dependent RNA helicase DDX55	Ddx55	S	596	-2.3528	-2.8754	-2.44496	-2.67172	-2.44918	-2.6104	-1.95587	-2.21805	-2.09891	-2.15134	-0.351901	1.14052
Polymerase I and transcript release factor	Ptrf	S	20	-1.84951	-2.04253	-2.20337	-1.97485	-2.46081	-2.19139	-2.11218	-2.40911	-2.35975	-2.30551	0.169373	1.14015
60S acidic ribosomal protein P2	Rplp2	S	105	0.739376	0.266441	0.605391	0.500566	0.586781	0.246395	0.323145	0.384663	0.299463	0.423243	0.204329	1.13997
Cyclin-dependent kinase 9	Cdk9	T	186	0.20137	-0.730803	-0.505735	-0.555882	-0.0933914	-0.77919	-0.892511	-0.952469	-0.634029	-0.636183	0.441988	1.13989
Cytoplasmic dynein 1 light intermediate chain 1	Dync1li1	T	515	-4.62451	-4.38231	-4.06199	-4.68749	-4.3424	-5.25548	-4.69107	-4.91074	-4.40468	-5.11632	0.45592	1.13935
Girdin	Ccdc88a	S	1653	-1.72724	-1.55749	-1.95803	-2.02132	-1.97364	-2.15629	-2.02648	-2.05379	-2.02454	-2.09	0.222676	1.13927
	Trim55	S	170	1.32808	0.810795	1.89871	2.21567	1.94264	0.904043	0.919302	0.942039	1.01005	1.26102	0.631886	1.13881
Protein aurora borealis	Bora	S	137	-0.331966	-0.301867	-0.200176	-0.0503941	-0.109415	0.0068779	-0.0223255	-0.104609	-0.0906086	-0.0797558	-0.14068	1.13829
	Fryl	T	254	0.00657082	0.0153694	0.26067	-0.0505047	0.0112095	-0.10918	-0.0261097	-0.0443554	-0.306227	-0.168915	0.17962	1.13804
Ras-related protein Rab-7a	Rab7;Rab7a	S	72	1.49653	2.46105	2.18436	2.28237	1.65851	1.12358	1.34093	1.66518	1.51861	1.77667	0.531569	1.13804
Nucleolar protein 58	Nop58	S	509	4.56379	4.61157	4.53159	4.37857	4.48619	4.38205	4.28501	4.29225	4.54825	4.28233	0.156366	1.13758
Pyridoxal-dependent decarboxylase domain-containing protein 1	Pdxdc1	T	687	-0.838583	-0.744835	-0.806835	-0.896088	-0.784973	-0.774237	-0.65753	-0.768137	-0.720541	-0.53751	-0.122672	1.13745
Pyridoxal-dependent decarboxylase domain-containing protein 1	Pdxdc1	T	691	-0.838583	-0.744835	-0.806835	-0.896088	-0.784973	-0.774237	-0.65753	-0.768137	-0.720541	-0.53751	-0.122672	1.13745
Kinesin-like protein	Kif1b	S	1138	2.2039	2.02058	2.01608	2.18672	2.15049	2.00915	2.09275	2.00033	1.88803	1.94578	0.128347	1.13713
Microtubule-associated protein 4;Microtubule-associated protein	Map4	S	1008	2.99861	3.06679	2.97141	2.91134	2.83124	2.97843	2.65767	2.78271	2.73625	2.81977	0.16091	1.13691
Wings apart-like protein homolog	Wapal	T	224	-0.112036	-0.25589	-0.102831	-0.542845	-0.57748	-0.559145	-0.609148	-0.709673	-0.484343	-0.548937	0.264033	1.13672
Dihydropyrimidinase-related protein 2	Dpysl2	S	518	1.4333	1.21385	1.21902	1.21874	1.50581	1.51396	1.82271	1.56874	1.4106	1.44073	-0.233203	1.13588
Enhancer of mRNA-decapping protein 4	Edc4	T	860	0.905216	0.941133	0.845274	0.838766	1.1403	0.898417	1.3393	1.23308	1.13797	1.16329	-0.220272	1.13489
Rho guanine nucleotide exchange factor 17	Arhgef17	S	689	-0.0670853	-0.0259132	-0.0684299	-0.0442028	0.0771484	0.0158157	0.249622	0.139641	-0.0238228	0.209288	-0.143805	1.13395
Lamin-B1	Lmnb1	T	21	1.32957	1.50883	1.30479	1.25825	1.14203	1.36506	1.48535	1.50308	1.45522	1.52928	-0.158904	1.13389
BCL2/adenovirus E1B 19 kDa protein-interacting protein 2	Bnip2	T	116	2.56931	2.09325	2.32629	2.05945	2.04566	2.00444	1.7605	1.92944	2.05923	1.97351	0.273367	1.13362
Pinin	Pnn	S	704	1.99942	1.94266	1.87816	1.60267	2.00164	2.24466	2.32788	2.13986	1.98543	1.96368	-0.247392	1.13348
Protein kinase C and casein kinase II substrate protein 3	Pacsin3	S	78	-1.00636	-0.992731	-0.889887	-0.886253	-1.20017	-0.983469	-1.24226	-1.25027	-1.1669	-1.26645	0.186789	1.13326
Scaffold attachment factor B1	Safb	S	783	-1.55505	-1.42679	-1.74437	-1.50331	-1.53777	-1.41252	-1.25292	-1.18675	-1.57381	-1.30855	-0.206549	1.13303
Proline-rich AKT1 substrate 1	Akt1s1	S	230	-1.978	-2.40166	-2.06891	-2.1373	-1.97217	-2.15902	-2.34921	-2.5672	-2.51294	-2.27902	0.261871	1.1328
WD repeat and FYVE domain-containing protein 3	Wdfy3	S	2282	0.182301	-0.195705	-0.388258	-0.432392	-0.265928	-0.700907	-0.302839	-0.723989	-0.488028	-0.496532	0.322462	1.13267
Pleckstrin homology-like domain family B member 1	Phldb1	T	327	-0.565794	-0.666555	-0.78791	-0.734564	-0.595915	-0.951395	-0.822096	-0.857822	-0.985003	-0.632217	0.179559	1.13245
Serine/threonine-protein kinase WNK4	Wnk4	S	1196	-0.400923	-0.672832	-0.573824	-0.720253	-0.605534	-0.131788	-0.566442	-0.343063	-0.101036	-0.511106	-0.263986	1.13201
SH3 and multiple ankyrin repeat domains protein 3	Shank3	S	876	-1.70302	-1.67825	-1.97867	-1.88056	-1.94442	-1.58635	-1.75364	-1.27033	-1.76772	-1.45421	-0.270536	1.13145
Nuclear fragile X mental retardation-interacting protein 2	Nufip2	S	215	-0.131548	-0.391052	-0.284178	-0.130552	-0.152807	-0.331413	-0.357649	-0.259249	-0.491724	-0.567923	0.183564	1.13059
Leucine-rich repeat flightless-interacting protein 1	Lrrfip1	S	271	1.77261	1.92671	1.84916	1.79134	1.84653	1.91932	1.88564	1.95912	1.88425	1.90189	-0.0727749	1.13027
Proteasome inhibitor PI31 subunit	Psmf1	S	120	3.28395	3.3287	3.31606	3.46252	3.45897	3.415	3.6573	3.49037	3.46109	3.49537	-0.133786	1.12985
C-Jun-amino-terminal kinase-interacting protein 4	Spag9	S	567	1.68741	1.34227	1.85445	1.57159	1.57387	1.48769	1.13914	1.09771	1.53761	1.30203	0.293083	1.12956
Serine/arginine repetitive matrix protein 2	Srrm2	S	888	0.343409	0.393793	0.318375	0.424932	0.45019	0.410009	0.476904	0.431051	0.468775	0.531813	-0.0775707	1.12926
Forkhead box protein K1	Foxk1	S	406	-0.28233	-0.0389404	-0.182003	-0.049572	-0.195122	0.000888824	0.190384	-0.140182	-0.0297432	0.127079	-0.179279	1.12911
	Mtx3	S	311	-2.78615	-2.74832	-2.58189	-2.56329	-2.84337	-2.44446	-2.35509	-2.15171	-2.80206	-2.30137	-0.293667	1.12902
Coiled-coil domain-containing protein 86	Ccdc86	S	18	2.81788	2.94151	2.69132	2.93059	2.90839	2.943	3.28368	3.14929	2.89723	3.03177	-0.203054	1.12873
Hematological and neurological expressed 1 protein;Hematological and neurological expressed 1 protein, N-terminally processed	Hn1	T	54	1.44048	1.40108	1.32335	1.38428	1.38078	1.54967	1.60672	1.54924	1.38478	1.40879	-0.113844	1.12837
Coiled-coil domain-containing protein 50	Ccdc50	S	228	0.800798	0.354893	0.683657	0.696945	0.554266	0.527349	0.439754	0.442793	0.288958	0.347799	0.208781	1.12815
Ribosomal protein L19;60S ribosomal protein L19	Rpl19	S	187	0.135107	-0.493668	-0.159731	-0.158865	-0.094265	-0.267033	-0.650465	-0.37825	-0.377789	-0.566074	0.293638	1.12741
Plectin	Plec	T	3889	3.52092	2.87917	2.79814	3.22579	3.0255	2.71954	2.80417	2.67453	2.73419	2.8935	0.324717	1.12706
PDZ and LIM domain protein 4	Pdlim4	S	52	-0.190908	0.0395432	-0.211536	-0.183704	-0.16897	0.102686	0.201113	-0.00299072	-0.0557747	-0.101391	-0.171844	1.12663
Interferon regulatory factor 2-binding protein-like	Irf2bpl	S	641	1.14792	1.04785	1.03642	0.993811	1.17285	1.15841	1.19501	1.15102	1.13265	1.20337	-0.0883209	1.12619
Raftlin	Rftn1	S	174	-1.6253	-1.57225	-1.44342	-1.32727	-1.5835	-1.48121	-1.1416	-1.26784	-1.36884	-1.3491	-0.188629	1.12594
Pre-mRNA 3'-end-processing factor FIP1	Fip1l1	S	288	2.90554	2.88963	2.84123	2.79323	3.00831	2.79807	2.80155	2.7369	2.85413	2.74756	0.0999474	1.12589
60S ribosomal protein L12	Rpl12	S	38	1.98193	1.84761	1.8996	1.87433	1.88104	1.89801	2.04616	2.09116	1.95676	1.98119	-0.0977558	1.12581
Myosin phosphatase Rho-interacting protein	Mprip	S	978	2.52699	2.60411	2.79023	2.34955	2.55401	2.5617	2.2483	2.3026	2.37705	2.19656	0.227739	1.12549
Glucocorticoid-induced transcript 1 protein	Glcci1	S	137	-0.664679	-1.02224	-0.582449	-0.693424	-0.518944	-0.828106	-1.34248	-0.909674	-0.943823	-0.95134	0.298738	1.1247
Glucocorticoid-induced transcript 1 protein	Glcci1	S	132	-0.664679	-1.02224	-0.582449	-0.693424	-0.518944	-0.828106	-1.34248	-0.909674	-0.943823	-0.95134	0.298738	1.1247
Zinc finger protein 622	Zfp622;Znf622	S	145	0.0759754	-0.121258	0.108957	-0.165392	-0.136522	-0.0387173	-0.421412	-0.246143	-0.285833	-0.254776	0.201728	1.12458
Mitochondrial dynamics protein MID51	Mief1	S	59	1.04233	1.3217	0.998981	1.32802	1.20184	1.36881	2.24656	1.69943	1.21529	1.62994	-0.453435	1.12441
CAP-Gly domain-containing linker protein 1	Clip1	S	196	0.980108	0.842056	1.00562	1.23321	1.17499	1.19021	1.30891	1.17988	1.1905	1.26112	-0.178928	1.12436
CAP-Gly domain-containing linker protein 1	Clip1	S	203	0.980108	0.842056	1.00562	1.23321	1.17499	1.19021	1.30891	1.17988	1.1905	1.26112	-0.178928	1.12436
60S ribosomal protein L29	Gm5218;Gm17669;Rpl29;Gm10709	S	138	0.470222	-0.975426	-0.736731	-0.1626	0.0783119	-0.946672	-0.614565	-0.824673	-1.19562	-1.15231	0.681524	1.12421
Transcription factor EB	Tfeb	S	108	-1.45298	-1.51513	-1.89552	-1.35888	-1.34298	-1.3366	-0.757751	-1.1227	-1.32973	-1.25605	-0.352529	1.12413
Transcription factor EB	Tfeb	S	113	-1.45298	-1.51513	-1.89552	-1.35888	-1.34298	-1.3366	-0.757751	-1.1227	-1.32973	-1.25605	-0.352529	1.12413
Transcription elongation factor A protein 1	Tcea1	S	100	2.09872	1.74448	2.09972	1.73585	2.02052	1.83721	1.371	1.59783	1.86011	1.55614	0.295398	1.12402
Protein PRRC2A	Prrc2a	Y	1087	-1.1939	-1.21278	-1.27103	-1.38856	-1.1142	-1.37814	-1.5253	-1.31725	-1.27087	-1.5582	0.173859	1.12373
DNA topoisomerase 2-alpha	Top2a	T	746	-2.1476	-1.60869	-2.17747	-2.03163	-1.92453	-1.77167	-1.87578	-1.51723	-1.67738	-1.61699	-0.286172	1.12309
Cation-independent mannose-6-phosphate receptor	Igf2r	S	2393	2.47672	3.05364	3.00333	3.25013	2.58344	3.01087	3.45324	3.41827	3.12606	3.42459	-0.413156	1.12302
Protein kinase C;Protein kinase C delta type;Protein kinase C delta type;Protein kinase C delta type regulatory subunit;Protein kinase C delta type catalytic subunit	Prkcd	Y	397	-1.16162	-0.809452	-1.38202	-1.12383	-1.19027	-1.67353	-1.67761	-1.63411	-1.27564	-1.14586	0.34791	1.12301
BCL2/adenovirus E1B 19 kDa protein-interacting protein 3	Bnip3	S	88	-1.58565	-1.24625	-1.07503	-1.1756	-1.34048	-1.19952	-1.12398	-1.03319	-0.853193	-0.936937	-0.255237	1.12291
Serum deprivation-response protein	Sdpr	S	287	1.03982	0.788847	1.1852	1.2022	0.858522	0.883152	0.896349	0.677158	0.539087	0.795996	0.25657	1.1228
Serum deprivation-response protein	Sdpr	S	288	1.03982	0.788847	1.1852	1.2022	0.858522	0.883152	0.896349	0.677158	0.539087	0.795996	0.25657	1.1228
	Sf3b2	S	326	0.0883217	0.0953331	0.0401669	0.176649	-0.213192	-0.121347	-0.0447578	-0.0971069	-0.206835	-0.308504	0.193166	1.12232
	Synpo	S	1002	1.55418	1.85553	1.71873	1.52131	1.94337	1.62351	1.53746	1.45653	1.47328	1.4439	0.211688	1.12218
Stromal interaction molecule 2	Stim2	S	159	-0.0212269	0.0910263	-0.0437584	-0.0730286	-0.165142	0.107855	0.110283	0.12076	-0.0519066	0.229496	-0.145723	1.12175
Periphilin-1	Pphln1;BC022960	S	135	1.80585	1.67069	1.72163	1.7266	1.71621	1.83833	1.89397	1.79832	1.83453	1.71447	-0.087727	1.12143
Oxysterol-binding protein 1	Osbp	S	137	-0.844429	-0.923019	-0.814125	-0.728928	-0.783092	-1.17458	-0.749584	-1.10072	-1.26889	-0.951454	0.230325	1.12062
TBC1 domain family member 1	Tbc1d1	S	559	-2.05544	-2.37781	-2.15058	-2.1183	-2.1553	-2.05263	-1.5079	-1.87239	-1.95604	-2.07876	-0.277937	1.12027
Metastasis-associated protein MTA1	Mta1	S	559	2.06723	1.9566	1.92204	1.90816	2.00563	2.05067	2.24743	2.07568	2.09637	1.99731	-0.12156	1.11988
Mitogen-activated protein kinase kinase kinase kinase;Mitogen-activated protein kinase kinase kinase kinase 5	Map4k5	S	268	3.8955	4.13546	3.78113	3.76085	3.73557	3.64784	3.4755	3.53822	3.76028	3.76729	0.223875	1.11983
Serine/arginine repetitive matrix protein 2	Srrm2	S	875	-1.0778	-1.03583	-1.06874	-1.20769	-1.00082	-1.13826	-1.36664	-1.35141	-1.07141	-1.27534	0.162437	1.11957
Adenylate cyclase type 5	Adcy5	S	97	-3.67548	-3.16116	-3.33282	-3.19249	-3.23679	-3.43573	-2.9336	-2.82722	-2.79611	-2.58891	-0.403431	1.11929
Dynamin-binding protein	Dnmbp	S	480	-0.126451	-0.195108	-0.111471	-0.173143	-0.61689	-0.548532	-0.598734	-0.441172	-0.460762	-0.385187	0.242265	1.11916
Striated muscle-specific serine/threonine-protein kinase	Speg	S	2451	-1.30779	-1.66482	-1.40055	-1.24629	-1.27262	-1.42418	-1.69061	-1.78386	-1.61998	-1.54024	0.233362	1.11902
	Nolc1	S	561	2.82104	2.80682	2.83728	2.56245	2.68905	2.61214	2.2407	2.48493	2.72112	2.5209	0.227372	1.11888
Thymidine kinase, cytosolic	Tk1	S	13	1.25902	1.08887	1.34365	1.27364	1.43708	1.45543	1.62526	1.4606	1.29953	1.479	-0.183511	1.11833
Myosin-10	Myh10	T	1827	0.0423298	-0.164364	0.2981	0.64679	0.409536	0.674662	0.426321	0.536777	0.62882	0.997145	-0.406267	1.11773
	Lmo7	S	439	-1.93042	-1.83316	-1.99367	-1.72663	-1.98813	-1.55414	-1.41385	-1.49763	-2.02518	-1.5769	-0.28086	1.11734
60S acidic ribosomal protein P2	Rplp2	S	17	0.162884	-0.181902	0.129505	0.254633	0.028698	0.109041	0.401581	0.488512	0.354181	0.228533	-0.237606	1.11722
	Tbc1d22b	S	140	-1.1795	-0.985334	-1.07897	-1.05017	-1.11093	-1.28433	-1.03015	-1.26396	-1.23327	-1.27577	0.136512	1.11689
	Nav2	S	1164	1.4027	1.14286	1.20533	1.31096	1.17448	1.03946	1.17866	0.964535	1.01402	1.22101	0.163731	1.11685
Multiple PDZ domain protein	Mpdz	S	230	-1.35443	-1.27249	-1.31017	-1.34036	-1.24341	-1.34406	-1.18217	-1.14784	-1.14989	-1.20202	-0.098975	1.11678
SRA stem-loop-interacting RNA-binding protein, mitochondrial	Slirp	S	95	0.783834	0.493042	0.717718	0.832407	0.736324	0.916382	0.865358	0.848562	0.794239	0.870548	-0.146353	1.11654
SRA stem-loop-interacting RNA-binding protein, mitochondrial	Slirp	T	94	0.783834	0.493042	0.717718	0.832407	0.736324	0.916382	0.865358	0.848562	0.794239	0.870548	-0.146353	1.11654
UHRF1-binding protein 1-like	Uhrf1bp1l	S	952	-0.015583	-0.267782	-0.323477	-0.48263	-0.300032	-0.416504	-0.541809	-0.481972	-0.477457	-0.409996	0.187647	1.1157
Transducin-like enhancer protein 3	Tle3	S	164	0.409964	0.370481	0.390474	0.183903	0.318186	0.291481	0.133034	0.115957	0.308212	0.0474529	0.155374	1.11551
	Auts2	S	109	-1.26144	-1.28145	-1.5974	-1.59773	-1.37943	-1.31915	-1.03172	-1.14967	-1.15379	-1.34644	-0.223336	1.11449
STIP1 homology and U box-containing protein 1	Stub1	S	24	0.232574	-0.337173	0.144548	-0.109005	0.107786	-0.129961	-0.378311	-0.235624	-0.301287	-0.229689	0.26272	1.11428
Pleckstrin homology-like domain family B member 2	Phldb2	S	555	0.444248	0.725035	0.521997	0.745382	0.59642	0.661644	0.863478	0.935673	0.711391	0.765741	-0.180969	1.1139
Germinal-center associated nuclear protein	Mcm3ap	S	1678	-0.187559	-0.0365829	-0.470064	-0.553856	-0.460344	-0.857224	-0.762253	-0.58293	-0.460461	-0.511444	0.293181	1.11383
U1 small nuclear ribonucleoprotein 70 kDa	Snrnp70	S	226	2.84097	2.84047	3.11582	2.78456	2.93369	2.91659	2.4863	2.69323	2.71754	2.62434	0.215503	1.11268
Zinc finger protein 318	Zfp318;Znf318	S	2143	-1.83235	-1.45198	-1.3202	-1.04382	-1.41935	-1.06152	-1.10963	-1.23789	-1.08159	-1.00864	-0.313688	1.11258
Cation-independent mannose-6-phosphate receptor	Igf2r	T	2357	-1.18959	-0.985313	-1.02571	-0.833614	-0.997955	-0.943888	-0.267851	-0.811335	-0.80336	-0.67692	-0.305765	1.11242
ATP-binding cassette sub-family F member 1	Abcf1	S	225	-0.641167	-0.615519	-1.00637	-1.35467	-0.947367	-1.39748	-1.49207	-1.3802	-1.05481	-1.12796	0.377486	1.11224
Phosphofurin acidic cluster sorting protein 1	Pacs1	S	529	-3.33383	-3.40166	-3.27053	-3.46396	-3.26162	-3.07394	-3.30963	-3.30801	-2.83951	-3.06205	-0.227692	1.11201
Microtubule-actin cross-linking factor 1	Macf1	T	5285	-0.702082	-0.502424	-0.944193	-0.907679	-1.04643	-1.00407	-1.41524	-1.1432	-1.24323	-0.88291	0.317166	1.11152
GA-binding protein alpha chain	Gabpa	S	64	0.412022	0.658602	0.81292	0.940323	0.721966	0.803129	1.29619	1.00881	0.882048	0.992167	-0.287303	1.11114
Ral GTPase-activating protein subunit alpha-1	Ralgapa1	S	772	-1.28305	-1.15867	-1.29816	-1.33046	-1.12011	-1.18364	-0.994751	-1.07611	-1.21152	-0.997923	-0.1453	1.11111
Histone acetyltransferase p300	Ep300	S	1037	-2.75641	-2.92314	-2.42889	-2.87163	-2.53437	-2.7769	-3.40535	-3.18263	-2.88718	-2.99581	0.346687	1.11029
Protein Wiz	Wiz	S	439	-0.314726	0.0546989	-0.327957	-0.313824	-0.607819	-0.166191	-0.00378609	0.229208	-0.0848408	-0.0169125	-0.293421	1.11003
Regulator of nonsense transcripts 1	Upf1	S	1122	0.466049	0.447222	0.411032	0.241417	0.410513	0.532471	0.560196	0.455276	0.497522	0.459513	-0.105749	1.10948
Treacle protein	Tcof1	S	1065	-2.39204	-2.86989	-2.69428	-2.88117	-2.74462	-2.30603	-2.42736	-2.66225	-2.4257	-2.50656	-0.25082	1.10939
Ras GTPase-activating protein-binding protein 1	G3bp1	S	231	2.91497	2.66441	2.95146	2.62085	2.67021	2.70247	2.26241	2.46007	2.65337	2.51145	0.246427	1.10939
cAMP-dependent protein kinase catalytic subunit alpha;cAMP-dependent protein kinase catalytic subunit beta	Prkaca;Prkacb	Y	205	1.40163	1.09558	0.289318	0.872665	1.21418	0.336433	0.538641	0.689945	0.386999	0.542824	0.475705	1.1093
40S ribosomal protein S10	Rps10	S	146	1.55121	1.42694	1.53803	1.46659	1.43665	1.44251	1.28314	1.41679	1.27512	1.45082	0.110206	1.10872
	Ppfia1	S	239	0.397789	0.0736713	0.0389538	-0.196102	0.101191	-0.12747	-0.303131	-0.29867	-0.152876	-0.00214005	0.259958	1.10748
	Sorbs1	S	325	-0.0248299	0.0541954	0.134626	0.059063	0.0310364	0.160845	0.122545	0.174765	0.174128	0.0430775	-0.0842537	1.10735
Sorting nexin-15	Snx15	T	148	0.233179	0.323786	0.204861	0.374043	0.291521	0.495558	1.26226	0.72345	0.449514	0.401098	-0.380899	1.1071
TSC22 domain family protein 4	Tsc22d4	S	165	0.844673	1.10055	0.995691	0.972322	1.20178	1.11095	1.65462	1.36339	1.09365	1.28843	-0.279204	1.10708
	Clasp1	S	672	0.560923	0.548273	0.537258	0.622679	0.223289	0.524452	0.645111	0.765011	0.774443	0.890491	-0.221417	1.10695
Protein PRRC2C	Prrc2c	S	1516	0.0691357	0.0847397	-0.0246487	0.00650787	0.195686	0.0604382	-0.22842	-0.358389	-0.139166	-0.000892639	0.19957	1.10695
Centrosomal protein of 68 kDa	Cep68	S	4	-2.40545	-2.55955	-2.62388	-2.1012	-2.38583	-2.32441	-1.91363	-1.92459	-2.10086	-2.31378	-0.299728	1.10684
Titin	Ttn	S	1070	-0.201239	-0.38941	-0.258892	-0.0402164	-0.358639	-0.495438	-0.415569	-0.39613	-0.655197	-0.299921	0.202772	1.10674
	Rnf113a2	S	253	2.35992	2.31023	2.26889	2.37155	2.41323	2.53278	2.36654	2.36527	2.46109	2.49152	-0.0986771	1.10585
NHS-like protein 2	Nhsl2	S	813	-1.36859	-1.98321	-1.84719	-1.65994	-1.61886	-1.6553	-1.22241	-1.25993	-1.50523	-1.22892	-0.321199	1.10572
	Arid1b	S	557	2.23462	2.21763	2.16558	1.74867	2.01459	1.76766	1.62326	1.74938	2.07207	1.79512	0.274719	1.10562
Zinc finger protein ZFPM2	Zfpm2	S	772	0.810074	1.14999	1.01542	1.03479	1.07362	1.10711	1.40189	1.24335	1.08098	1.19571	-0.189031	1.10546
Apoptotic chromatin condensation inducer in the nucleus	Acin1	S	936	5.41631	5.35299	5.38422	5.40634	5.39594	5.42026	5.46275	5.40708	5.50257	5.41284	-0.0499416	1.10525
Eukaryotic translation initiation factor 4E transporter	Eif4enif1	S	77	0.236536	-0.0309181	0.417923	-0.195677	0.122396	0.0353718	-0.490694	-0.265963	-0.0923023	-0.261526	0.325075	1.10492
Chromobox protein homolog 3	Cbx3	S	97	3.48481	3.51337	3.4403	3.33932	3.48125	3.62427	3.45388	3.58337	3.5527	3.53394	-0.0978222	1.10489
Synaptopodin-2	Synpo2	S	813	2.8186	2.1368	2.46899	2.59089	2.52788	2.15561	2.1924	2.34702	2.1868	2.29742	0.272782	1.10412
Protein FAM195B	Fam195b	S	45	-2.26926	-2.05341	-1.98914	-1.97289	-2.12761	-1.96433	-1.86606	-1.7103	-2.07899	-1.81863	-0.1948	1.10408
Protein FAM195B	Fam195b	S	49	-2.26926	-2.05341	-1.98914	-1.97289	-2.12761	-1.96433	-1.86606	-1.7103	-2.07899	-1.81863	-0.1948	1.10408
La-related protein 1	Larp1	S	302	2.17328	1.86382	2.30314	1.94939	2.12971	1.8755	1.6131	1.68097	2.04708	1.89737	0.261062	1.10371
WASH complex subunit FAM21	Fam21	S	798	2.18237	2.37807	2.57142	2.61809	2.40347	2.67574	2.78381	2.62034	2.51704	2.6025	-0.209204	1.1034
Centrosomal protein of 170 kDa	Cep170	S	355	-2.23442	-2.18223	-2.07149	-2.30192	-2.40813	-2.19834	-2.47389	-2.483	-2.73315	-2.50582	0.239202	1.10297
Centrosomal protein of 170 kDa	Cep170	S	358	-2.23442	-2.18223	-2.07149	-2.30192	-2.40813	-2.19834	-2.47389	-2.483	-2.73315	-2.50582	0.239202	1.10297
Prelamin-A/C;Lamin-A/C	Lmna	S	22	0.202427	-0.357761	-0.0942879	-0.167295	-0.138548	0.133123	0.143394	0.235703	0.0914898	-0.00470161	-0.230895	1.10294
Serine/arginine repetitive matrix protein 2	Srrm2	T	1044	0.585165	0.530386	0.835571	0.615429	0.833941	0.857141	0.859249	0.831656	0.954445	0.748375	-0.170075	1.10291
SNF-related serine/threonine-protein kinase	Snrk	S	495	-1.63203	-1.57888	-1.73714	-1.8081	-2.07164	-1.48267	-1.25377	-1.50563	-1.48116	-1.74389	-0.272137	1.10222
Deoxycytidine kinase	Dck	S	11	-1.56215	-1.36202	-1.5373	-1.56276	-1.2668	-1.16034	-1.31449	-1.38244	-1.40745	-1.30298	-0.144665	1.10216
Serum deprivation-response protein	Sdpr	S	359	-1.50862	-1.45438	-1.57469	-1.04469	-1.43929	-1.22854	-1.06903	-0.767813	-1.25469	-1.19004	-0.302312	1.10198
Serum deprivation-response protein	Sdpr	S	363	-1.50862	-1.45438	-1.57469	-1.04469	-1.43929	-1.22854	-1.06903	-0.767813	-1.25469	-1.19004	-0.302312	1.10198
Serum deprivation-response protein	Sdpr	T	368	-1.50862	-1.45438	-1.57469	-1.04469	-1.43929	-1.22854	-1.06903	-0.767813	-1.25469	-1.19004	-0.302312	1.10198
Transcription initiation factor TFIID subunit 3	Taf3	S	43	-0.236015	-0.660189	-0.250265	0.020586	-0.0313702	-0.0652924	0.270098	-0.0496769	0.0617561	0.294397	-0.333707	1.10183
E3 ubiquitin-protein ligase RLIM	Rlim	S	229	-2.6832	-2.21846	-2.42572	-2.50139	-2.27516	-2.10437	-1.99353	-2.26309	-2.22026	-2.32726	-0.239087	1.10183
E3 ubiquitin-protein ligase RBBP6	Rbbp6	S	1053	1.41806	1.37994	1.55355	1.04775	1.12871	1.25084	0.474482	0.899557	1.14123	0.833654	0.385649	1.10137
Bromodomain-containing protein 2	Brd2	S	631	1.56958	1.44707	1.56778	1.55164	1.47363	1.55772	1.60902	1.57729	1.61285	1.57762	-0.0649593	1.10131
Smad nuclear-interacting protein 1	Snip1	Y	94	-0.537285	-0.557901	-0.794167	-0.638987	-0.674721	-0.459593	-0.354624	-0.479044	-0.511436	-0.638678	-0.151937	1.10115
A-kinase anchor protein 8	Akap8	S	72	-4.51076	-4.41276	-4.54269	-4.42591	-5.49345	-4.21289	-4.20428	-4.08175	-3.84097	-4.40602	-0.527931	1.10045
Nestin	Nes	T	158	-2.2379	-2.27575	-2.32966	-2.68128	-2.35563	-2.55582	-2.82567	-2.61545	-2.68395	-2.41696	0.243526	1.10024
Protein CBFA2T1	Runx1t1	T	565	-0.70421	-0.342325	-0.41173	-0.566601	-0.483137	-0.267368	-0.259695	-0.285126	-0.297375	-0.49737	-0.180214	1.10019
3-phosphoinositide-dependent protein kinase 1	Pdpk1	S	126	-0.307312	-0.52397	-0.473927	-0.556116	-0.496641	-0.655968	-0.542067	-0.585026	-0.613838	-0.533377	0.114462	1.10001
ATP-dependent 6-phosphofructokinase, liver type	Pfkl	S	460	4.21917	3.35811	3.73555	3.93066	3.86627	3.21383	3.67016	3.44864	3.49387	3.43281	0.37009	1.09991
RNA-binding protein 4B;RNA-binding protein 4	Rbm4;Rbm4b	S	86	0.867842	0.850767	0.8946	0.889393	0.931316	0.931709	1.13309	1.04384	0.940458	0.906775	-0.10439	1.09962
Ubiquitin carboxyl-terminal hydrolase 20;Ubiquitinyl hydrolase 1	Usp20	S	134	-1.66986	-1.63325	-1.64861	-1.70266	-1.58487	-1.70659	-1.42255	-1.37655	-1.53085	-1.49996	-0.140549	1.09936
	Ahnak	S	5535	0.999088	1.89337	1.54759	0.997532	0.943745	0.810822	0.723982	0.878025	0.91481	0.803505	0.450037	1.09917
Starch-binding domain-containing protein 1	Stbd1	S	120	1.11892	1.3092	1.19846	1.31687	1.17043	1.35944	1.35525	1.2693	1.27469	1.40581	-0.110122	1.09904
Titin	Ttn	S	290	0.768156	0.372339	0.585115	0.517519	-0.0425644	0.110743	-0.125719	0.23419	-0.143944	0.247725	0.375514	1.09891
Cordon-bleu protein-like 1	Cobll1	S	258	-0.17458	-0.999729	-0.479132	0.0101452	-0.117752	-0.517237	-0.894705	-0.909435	-1.1965	-0.72757	0.496879	1.09861
	Ahnak	S	5522	1.141	1.9646	1.57044	1.09664	1.0187	0.933107	0.827644	1.01597	1.0029	0.874441	0.427464	1.09825
Serine/arginine repetitive matrix protein 1	Srrm1	S	708	-1.29354	-1.44154	-1.37683	-1.46613	-1.28972	-1.48075	-1.54436	-1.35865	-1.54205	-1.6694	0.145488	1.09823
DNA helicase B	Helb	T	992	-0.202986	-0.265144	-0.411066	-0.114332	-0.372522	-0.14065	0.108696	0.0340576	-0.203676	-0.191195	-0.194657	1.0977
Serine/threonine-protein kinase PRP4 homolog	Prpf4b	S	98	1.85261	1.37085	1.40927	1.09672	1.45746	1.46069	1.04933	1.09042	1.52538	1.2958	0.153054	1.09751
Focal adhesion kinase 1	Ptk2	Y	609	0.148972	0.0590153	-0.273237	-0.0785618	-0.036047	-0.32513	-0.130754	-0.276859	-0.391315	-0.107012	0.210242	1.0975
Ral GTPase-activating protein subunit alpha-1	Ralgapa1	S	859	0.681551	0.777746	0.572872	0.55402	0.491329	0.419893	0.467663	0.521753	0.549761	0.468428	0.130004	1.09736
Ankyrin repeat and zinc finger domain-containing protein 1	Ankzf1	S	86	1.99248	1.71617	1.70821	1.77862	1.88369	1.38965	1.41221	1.59752	1.77006	1.76392	0.229161	1.0965
Alpha-ketoglutarate-dependent dioxygenase FTO	Fto	S	253	-0.503471	-0.10972	-0.526838	-0.147486	-0.207827	-0.358105	-0.0851078	0.204203	0.261461	0.212265	-0.346012	1.09638
Sodium channel and clathrin linker 1	Sclt1	S	163	-0.880157	-0.572981	-0.870228	-0.783375	-0.891138	-1.00462	-0.927477	-0.982557	-0.857557	-0.99082	0.153031	1.09598
LIM domain-containing protein ajuba	Ajuba	S	129	1.00838	0.346132	0.766985	1.0045	0.810333	0.21397	0.705336	0.613005	0.286667	0.305256	0.362421	1.09591
GEM-interacting protein	Gmip	S	436	-1.01958	-0.858923	-0.781395	-0.711283	-0.839334	-0.782152	-0.648796	-0.741211	-0.542559	-0.72217	-0.154726	1.09589
Serine/threonine-protein kinase PAK 4	Pak4	S	257	-0.306183	0.161421	0.172993	0.218767	-0.0899029	0.188091	0.452589	0.247641	0.178638	0.510408	-0.284055	1.09584
Bromodomain-containing protein 3	Brd3	S	591	-1.24829	-0.945765	-0.820496	-0.882143	-1.01908	-0.756092	-0.894157	-0.65679	-0.691479	-0.884665	-0.206518	1.0954
Wee1-like protein kinase	Wee1	T	190	-0.73884	-1.23205	-0.897377	-0.884979	-0.753242	-0.617069	-0.515814	-0.720318	-0.721716	-0.768478	-0.232619	1.09522
	Sec16a	Y	1244	-1.75631	-1.65482	-1.76428	-1.73236	-1.90601	-1.68987	-2.08426	-2.0017	-1.94752	-2.01262	0.184436	1.0952
Kinetochore protein Nuf2	Nuf2	S	247	1.62578	1.23277	1.35608	1.33121	1.20542	1.2666	1.12097	1.16289	1.11755	1.16047	0.184556	1.09488
Transgelin-2	Tagln2	T	180	-0.259836	-0.731911	-0.840527	-0.586687	-0.110224	-1.28949	-0.806204	-0.984568	-0.920496	-0.607567	0.415828	1.09474
Titin	Ttn	T	34103	-0.0532475	-0.374582	-0.442295	-0.465248	-0.859982	-0.514456	-1.38274	-0.863016	-1.3241	-0.645168	0.506824	1.09444
Vimentin	Vim	T	48	-0.342333	0.192722	-0.610605	-0.257214	0.267925	-1.12972	-0.429266	-0.439964	-0.545597	-0.653742	0.489757	1.094
Protein phosphatase 1 regulatory subunit 12A	Ppp1r12a	S	909	2.26672	2.53605	2.14928	2.20903	2.18382	2.37568	2.61992	2.56501	2.38746	2.3997	-0.200576	1.09387
CAP-Gly domain-containing linker protein 1	Clip1	S	196	-0.7328	-1.01027	-0.844774	-0.822599	-0.705084	-0.872313	-0.937511	-1.11112	-1.13621	-0.932621	0.17485	1.09268
Nuclear factor of activated T-cells, cytoplasmic 1	Nfatc1	S	221	-3.81624	-3.82751	-3.65757	-3.55401	-3.53441	-3.60707	-3.45839	-3.41449	-3.50772	-3.01216	-0.277982	1.09222
Heterogeneous nuclear ribonucleoprotein A0	Hnrnpa0	S	88	-1.72616	-1.23188	-1.71501	-1.66253	-1.49032	-1.8116	-2.14881	-1.82087	-1.85982	-1.63506	0.29005	1.09132
[truncated: 10,072 more rows]

## Sheet: Proteomics
Protein IDs	Protein names	Gene names	126 Dp1Tyb	127N Dp1Tyb	127C Dp1Tyb	128N Dp1Tyb	128C Dp1Tyb	129N Dp1Tyb/Dyrk1A+/-	129C Dp1Tyb/Dyrk1A+/-	130N Dp1Tyb/Dyrk1A+/-	130C Dp1Tyb/Dyrk1A+/-	131 Dp1Tyb/Dyrk1A+/-	log2(FC)	-log10 (p-value)
P19324;A0A140LHR4;A0A140LHK0;A0A140LHD6	Serpin H1	Serpinh1	6.41238	6.41403	6.51428	6.44264	6.51816	6.18013	6.25798	6.13647	6.23597	6.1834	0.261507	2.91797
Q80W37	Snurportin-1	Snupn	-1.24092	-1.3907	-1.45459	-1.24031	-1.53158	-2.0554	-1.91193	-2.18708	-1.91234	-2.25172	0.692076	2.8041
A0A140T8Q1;P01635;A0A140T8M2;A0A140T8P6	Ig kappa chain V-V region K2	Igkv12-41	-3.63071	-3.0591	-3.16199	-3.52114	-3.46804	-4.17494	-5.0139	-4.51784	-4.50551	-4.57858	1.18996	2.6291
F6QYE1;O09161;E9PZ67	Calsequestrin;Calsequestrin-2	Casq2	1.71133	1.81246	1.8229	1.83305	1.45818	1.24829	1.20187	1.24679	1.17611	1.28074	0.496823	2.60921
Q9JKX4	Protein AATF	Aatf	-0.892691	-0.838573	-0.928955	-0.924002	-0.911142	-0.780455	-0.732096	-0.768042	-0.778969	-0.803637	-0.126433	2.4856
G3X977;Q61703;Q3UEG7	Inter-alpha-trypsin inhibitor heavy chain H2	Itih2	2.89726	2.87837	2.86956	2.79519	2.86617	2.7048	2.70327	2.72181	2.6006	2.70402	0.174409	2.47496
Q9DAP7	Histone chaperone ASF1B	Asf1b	-1.86604	-1.96582	-1.902	-1.91609	-1.91489	-1.72247	-1.67147	-1.82068	-1.77046	-1.71856	-0.172241	2.33984
A0A0R4J0T8;Q9D8S3	ADP-ribosylation factor GTPase-activating protein 3	Arfgap3	1.58593	1.57369	1.55526	1.47197	1.64201	1.32127	1.42142	1.36942	1.41741	1.33663	0.192544	2.30583
A1L341;Q61214;A9C478;Q9Z188;A9C477;Q5U4C9	Dual specificity tyrosine-phosphorylation-regulated kinase 1A	Dyrk1a	1.84265	1.56317	1.63241	1.70511	1.79306	1.38716	1.43526	1.40485	1.35878	1.46745	0.296577	2.25986
Q8BH93	MAPK-interacting and spindle-stabilizing protein-like	Mapk1ip1l	-2.76555	-2.77466	-2.67732	-2.73403	-2.60396	-2.57187	-2.49572	-2.38661	-2.39521	-2.43467	-0.254288	2.24883
F8WHT3;Q7TPM1;F7AYW2;F6V431;F6Q3E1	Protein PRRC2B	Prrc2b	-1.40263	-1.39699	-1.37604	-1.55225	-1.36374	-1.57334	-1.66576	-1.6061	-1.71846	-1.69674	0.233749	2.2276
Q8BUH8;E9Q1L5;A0A0J9YUC9;Q9CRF0;Q9CQN9	Sentrin-specific protease 7	Senp7	0.764042	0.485781	0.888414	0.623882	0.808556	1.54494	1.4354	1.95243	2.05057	1.19516	-0.921565	2.19999
Q922S8;Q3TTL2	Kinesin-like protein KIF2C;Kinesin-like protein	Kif2c	-2.33827	-2.32162	-2.30772	-2.41052	-2.23405	-2.15819	-2.02863	-2.04194	-2.18785	-2.09892	-0.21933	2.18646
Q3UHL6;A0A087WR50;P11276;A0A087WS56;B9EHT6;A0A087WSN6;B7ZNJ1;Q4KL80;A0A087WS99;A0A087WQW8;A0A087WQE0	Fibronectin;Anastellin	Fn1	5.85452	5.78721	5.74572	5.75891	5.74506	5.51346	5.59227	5.66598	5.62507	5.63383	0.172161	2.18613
A0A0A6YY53;F6TQW2;P01864	Ig gamma-2A chain C region secreted form	Ighg2c	-0.315884	-0.364445	-0.0547924	-0.276434	-0.266445	-0.819759	-0.674454	-0.733732	-1.2768	-1.14316	0.67398	2.18129
P26039;A2AIM2;F6SX70;F6S1V7	Talin-1	Tln1	6.42642	6.34755	6.42383	6.35767	6.36108	6.24629	6.28757	6.30823	6.28702	6.26902	0.103685	2.1726
Q5XJY5	Coatomer subunit delta	Arcn1	4.11872	3.90903	3.96642	3.89131	4.06992	3.72565	3.80857	3.74006	3.73967	3.72376	0.243536	2.17165
A0A0A6YWI9		Ighv1-11	-1.08242	-1.29364	-1.04844	-1.20071	-1.00548	-1.47817	-1.5979	-1.54169	-2.00887	-1.76282	0.551749	2.1441
Q3UPL0;S4R2A9;S4R256;S4R1T5;S4R192;S4R1Y8	Protein transport protein Sec31A	Sec31a	3.88307	3.71397	3.76766	3.68715	3.77467	3.5595	3.61885	3.48895	3.57176	3.58346	0.2008	2.13633
Q9D7J4	Cytochrome c oxidase protein 20 homolog	Cox20	-1.0601	-0.69706	-0.643868	-0.652033	-0.759058	-0.477608	-0.223599	-0.087595	-0.167582	-0.313717	-0.508403	2.11808
P04117;A0A0A6YW05;A0A0A6YXB9;A0A0A6YXI2;P24526;O08716	Fatty acid-binding protein, adipocyte	Fabp4	2.07661	1.62874	1.2254	1.66411	1.91908	0.737942	1.05525	0.958241	0.735508	1.02572	0.800257	2.11705
Q8BX02	KN motif and ankyrin repeat domain-containing protein 2	Kank2	1.65613	1.67039	1.59456	1.614	1.64382	1.54977	1.54387	1.50377	1.52591	1.58308	0.0944981	2.10692
Q8K212	Phosphofurin acidic cluster sorting protein 1	Pacs1	1.716	1.62277	1.64608	1.64093	1.72461	1.58617	1.57075	1.54322	1.52139	1.54676	0.116419	2.0943
Q8C167	Prolyl endopeptidase-like	Prepl	0.918932	0.858133	0.827465	0.806025	0.869593	0.785116	0.641874	0.651167	0.707306	0.61165	0.176607	2.08777
P46414	Cyclin-dependent kinase inhibitor 1B	Cdkn1b	-1.07539	-0.971579	-0.97434	-1.00547	-0.998961	-0.884972	-0.917847	-0.906551	-0.815474	-0.824263	-0.135326	2.05991
Q921W0	Charged multivesicular body protein 1a	Chmp1a	0.648373	0.588608	0.727949	0.6434	0.702753	0.522972	0.524036	0.486168	0.56229	0.427675	0.157588	2.03979
E9QL31;A0A0R4J104;P98078;E9PX84;Q3TRE6;Q9DCE6;E0CXT5;F6TQN9;E0CZ53;E0CYJ2	Disabled homolog 2	Dab2	1.44336	1.53961	1.50824	1.39418	1.45621	1.30953	1.31829	1.31718	1.38908	1.29489	0.142526	2.03501
D3YZV8	Coiled-coil domain-containing protein 8 homolog	Ccdc8	0.65712	0.622507	0.49234	0.5011	0.534985	0.417602	0.363886	0.434381	0.335569	0.324797	0.186363	2.02888
A2AAN0;O35250;A2AAN3	Exocyst complex component 7	Exoc7	-1.29273	-1.338	-1.32017	-1.41712	-1.38786	-1.48437	-1.46381	-1.44805	-1.56522	-1.54428	0.149972	2.01849
Q99KC8;F6TIL5	von Willebrand factor A domain-containing protein 5A	Vwa5a	1.27303	1.11919	1.12946	1.15009	1.15072	1.01094	1.03523	0.886019	0.940374	1.02489	0.185006	2.00968
Q80U78;Q3TTW5;E9Q6M7;A8WHM8;F6YD01	Pumilio homolog 1	Pum1	1.0403	1.08819	1.02307	0.971706	0.944916	0.884871	0.901432	0.878321	0.903633	0.903551	0.119274	2.00091
Q9JLV5;E9Q4T8;F6ZZK0;F6R0N8;F6UY44	Cullin-3	Cul3	0.860317	0.884211	0.79266	0.752821	0.818502	0.522217	0.55419	0.56522	0.702059	0.708738	0.211217	2.00083
A0A0G2JDW7;Q6ZWU9;A0A0G2JG29;A0A0G2JEX7	40S ribosomal protein S27	Rps27	3.02567	3.26578	3.14486	3.02396	3.16278	2.81472	2.72431	2.87245	2.95355	2.88619	0.274367	1.99718
P97298;Q5ND37;CON__Q95121;E9PWS2;B7ZC25	Pigment epithelium-derived factor	Serpinf1	0.648373	0.367683	0.420084	0.337061	0.46385	0.103512	0.166399	0.2027	0.183773	0.236734	0.268787	1.98314
Q8VE47;F6VRI6;D6RH76;A0A1L1SSH6	Ubiquitin-like modifier-activating enzyme 5	Uba5	0.404335	0.198338	0.283186	0.198128	0.376213	-0.00841331	0.063694	0.00697708	0.122343	0.124466	0.230227	1.95778
O54724	Polymerase I and transcript release factor	Ptrf	3.04801	3.18844	3.00768	2.96624	2.93927	2.87366	2.69943	2.69301	2.50575	2.73692	0.328178	1.9577
Q9ERZ0	Hemogen	Hemgn	-1.40093	-1.52716	-0.517363	-1.09421	-0.767321	0.511189	-0.259409	0.758631	0.964584	-0.232738	-1.40985	1.95274
P50543	Protein S100-A11	S100a11	3.7082	3.6452	3.5196	3.52524	3.82978	3.29891	3.26013	3.31401	3.4533	3.38851	0.302633	1.95227
O08529	Calpain-2 catalytic subunit	Capn2	2.55629	2.36731	2.36339	2.368	2.57985	2.20631	2.20601	2.11442	2.17124	2.28014	0.251344	1.94985
F7BQE4;Q8C033	Rho guanine nucleotide exchange factor 10	Arhgef10	-2.43078	-2.37606	-2.3993	-2.51923	-2.42998	-2.66506	-2.59997	-2.59748	-2.52327	-2.54297	0.154679	1.94874
Q8CIE6;F8WHL2;F6XJN3;D6RH55	Coatomer subunit alpha;Xenin;Proxenin;Coatomer subunit alpha	Copa	4.31056	4.44847	4.22912	4.2708	4.2962	4.10642	4.10119	4.04314	4.09171	4.20598	0.20134	1.9381
Q9CX00;A2ATU0	IST1 homolog	Ist1	2.25081	2.35291	2.22438	2.20064	2.24846	2.154	2.15496	2.05978	2.07082	2.11771	0.143985	1.92571
Q8K0T4	Katanin p60 ATPase-containing subunit A-like 1	Katnal1	-3.58137	-3.66435	-3.64167	-3.53923	-3.51078	-3.77225	-3.86225	-3.65972	-3.82107	-3.85278	0.206131	1.92293
Q99LR1;D6RFU2;F7BHM8;D6RI21	Monoacylglycerol lipase ABHD12	Abhd12	-0.927843	-0.929764	-0.942079	-0.972883	-0.83289	-1.10984	-1.01404	-1.05146	-1.00943	-1.08834	0.13353	1.91267
Q91VR7	Microtubule-associated proteins 1A/1B light chain 3A	Map1lc3a	-0.514538	-0.64278	-0.646742	-0.592335	-0.535925	-0.679933	-0.699928	-0.74268	-0.72234	-0.716047	0.125722	1.91078
Q8BHC0	Lymphatic vessel endothelial hyaluronic acid receptor 1	Lyve1	-4.31365	-3.91948	-4.06056	-4.49653	-4.27988	-4.66219	-4.87277	-4.64194	-5.00393	-4.61913	0.545971	1.90376
D3YZC2;F8WHD9;A0A0R4J1I3;O88559	Menin	Men1	-6.81144	-6.56715	-6.55047	-6.45079	-6.14193	-6.8393	-7.07823	-7.15324	-7.05685	-6.99037	0.519242	1.90078
D5MCW4;Q9CQ89	Protein CutA	Cuta	-0.25881	-0.613367	0.143339	-0.385172	0.0367031	0.553099	0.820501	1.36176	1.26338	0.264347	-1.06808	1.89084
P09528	Ferritin heavy chain;Ferritin heavy chain, N-terminally processed	Fth1	-0.194759	-0.282311	0.117195	-0.0512943	0.162233	0.44202	0.268442	0.569702	0.3337	0.302671	-0.433094	1.87876
Q9CR47	Ribosome biogenesis protein NSA2 homolog	Nsa2	-1.08461	-1.07649	-1.03985	-1.12024	-1.02365	-1.00806	-0.995064	-0.989222	-0.93976	-0.97728	-0.0870888	1.8685
A0A0G2JGT0;A0A075B5N6;A0A0G2JDG9		Igkv8-16	-3.81227	-2.90642	-3.69012	-3.74251	-3.4645	-4.31308	-4.66154	-4.09253	-5.19249	-5.17149	1.16306	1.86638
Q91YW3	DnaJ homolog subfamily C member 3	Dnajc3	0.800835	0.845499	0.822311	0.70262	0.682283	0.633865	0.469551	0.517088	0.666883	0.548815	0.203469	1.8412
Q8BM39;A0A0A6YW97	Pre-mRNA-splicing factor 18	Prpf18	-2.81605	-2.76298	-2.7179	-2.83029	-2.65246	-2.8739	-2.93732	-2.92933	-2.88718	-3.02941	0.175491	1.83591
Q8C2Q8;Q91VR2;A2AKV1;A2AKV2;A2AKV3;A2AKV0	ATP synthase subunit gamma;ATP synthase subunit gamma, mitochondrial	Atp5c1	4.83527	4.92912	4.87644	4.99681	4.945	4.79492	4.80258	4.77896	4.68506	4.79159	0.145906	1.83577
A2AMV1;Q9D0I8;D6RCI7	mRNA turnover protein 4 homolog	Mrto4	-0.546932	-0.457098	-0.41268	-0.421757	-0.443146	-0.32592	-0.192354	-0.347361	-0.350699	-0.225918	-0.167872	1.83147
P30280;Q9D8L9;A0A0J9YU51	G1/S-specific cyclin-D2	Ccnd2	-0.900429	-1.01481	-0.958536	-0.886255	-0.902411	-0.470535	-0.766272	-0.653593	-0.711014	-0.792929	-0.253619	1.82137
F8VQG7;A0A0J9YUP5		N4bp2	-0.81377	-0.751581	-0.723173	-0.771231	-0.692446	-0.586592	-0.666552	-0.667002	-0.670875	-0.622349	-0.107766	1.81518
Q7TPE5	Probable RNA polymerase II nuclear localization protein SLC7A6OS	Slc7a6os	-0.76936	-0.75988	-0.660622	-0.714047	-0.790442	-0.579838	-0.547474	-0.604568	-0.65719	-0.659197	-0.129216	1.8137
Q07456;CON__P00978	Protein AMBP;Alpha-1-microglobulin;Inter-alpha-trypsin inhibitor light chain;Trypstatin	Ambp	0.370045	0.582466	0.784679	0.505474	0.579346	0.356905	0.295111	0.203661	0.235969	0.270273	0.292018	1.80996
E9Q6Z0;G3X914;Q9D5V5;E9PV12;Q8R3P7	Cullin-5	Cul5	1.71709	1.52322	1.50425	1.50928	1.52821	1.37594	1.38259	1.32688	1.40079	1.42149	0.174873	1.80344
P20152;A0A0A6YWC8;A2AKJ2;CON__Q9NSB2;CON__Q6ISB0;P03995;E9Q1Y9;CON__Q61726;CON__O43790;CON__Q6NT21;CON__P78385;CON__Q14533;CON__P78386;CON__Q8N1N4-2;CON__Q7RTT2;CON__P07744;CON__Q8VED5;Q3UV11;CON__P48668;CON__P04259;CON__P02538;CON__P12035;CON__Q01546;E9Q0F0;Q9ERE2;P97861;Q6IMF0;Q9Z2T6;P07744;Q8VED5;Q9Z331;Q99M73	Vimentin	Vim	8.2772	8.02172	8.00009	8.12249	8.22142	7.72927	7.84149	7.91824	7.86013	7.95642	0.267471	1.79751
B7FAU9;Q8BTM8;B7FAV1;F6XC15;J3JS91;F6Z2C0;F7AVL7	Filamin-A	Flna	6.59954	6.70068	6.62129	6.37405	6.82055	6.30332	6.22207	6.24116	6.43785	6.26622	0.329098	1.78323
Q8K0Z7	Translational activator of cytochrome c oxidase 1	Taco1	0.702188	0.871452	0.705242	0.759926	0.882614	0.506729	0.631628	0.659155	0.603239	0.58868	0.186398	1.78029
Q3THJ3	Probable RNA-binding protein EIF1AD	Eif1ad	-1.0098	-1.07084	-0.986309	-0.991047	-0.920975	-0.845674	-0.696413	-0.748282	-0.822508	-0.932327	-0.186752	1.77533
P97314;A0A1W2P845;A0A1W2P758;A0A1W2P6I3;A0A1W2P7N8;A0A1W2P780	Cysteine and glycine-rich protein 2	Csrp2	2.52425	2.53357	2.48614	2.45376	2.77347	2.36576	2.30294	2.33125	2.33554	2.27891	0.231359	1.77518
A2CG76;Q9Z148;A2CG77;G3UYH7	Histone-lysine N-methyltransferase EHMT2	Ehmt2	0.522833	0.619774	0.505261	0.530949	0.555155	0.656021	0.737484	0.645065	0.60519	0.668205	-0.115599	1.76995
P47857	ATP-dependent 6-phosphofructokinase, muscle type	Pfkm	3.97875	3.69699	3.70631	3.78916	3.78802	3.58838	3.59183	3.55594	3.52766	3.63733	0.211621	1.76578
G3XA22;Q9CX11	rRNA-processing protein UTP23 homolog	Utp23	-3.91885	-3.84676	-3.98149	-3.86687	-4.02475	-3.73631	-3.68928	-3.85152	-3.78214	-3.70825	-0.17424	1.76289
E9Q682;E9PY46;E9Q925		Ift140	-3.5118	-3.6866	-3.56628	-3.7071	-3.67871	-3.78404	-3.86036	-3.76496	-3.75987	-3.81914	0.167579	1.76174
A2AE89;P10649;F6WHQ7;D3YVP8	Glutathione S-transferase Mu 1	Gstm1	3.3751	3.06629	3.05542	3.23013	3.28869	2.81674	3.02818	2.85475	2.93004	2.96005	0.28517	1.75901
P47809;B1ATL6;M0QW52;M0QWR0;M0QWG5	Dual specificity mitogen-activated protein kinase kinase 4	Map2k4	1.2349	1.21187	1.25057	1.20683	1.18694	1.07209	1.08109	1.07146	1.1722	1.17464	0.103922	1.75667
Q80ZV0	Ribonuclease H2 subunit B	Rnaseh2b	-2.81374	-2.78811	-2.80134	-2.84484	-2.76836	-2.47169	-2.75243	-2.6714	-2.57089	-2.59255	-0.191485	1.75477
F7B6Z5;B2LVG5;B2LVG6;E0CXT7		Cpsf4	-0.557266	-0.348833	-0.536076	-0.47788	-0.375605	-0.602221	-0.694387	-0.611471	-0.774677	-0.638258	0.205071	1.75389
Q6NXL1		Sec24d	1.98113	1.81131	1.82292	1.6281	1.80324	1.45249	1.34055	1.46707	1.65283	1.60092	0.306565	1.74861
E9Q3E2;Q8CC35	Synaptopodin	Synpo	0.55201	0.497854	0.435753	0.260965	0.542221	0.30818	0.174877	0.206716	0.269794	0.186235	0.2286	1.74243
S4R2J9;A0A0A0MQ79;Q3TLH4;S4R294;S4R2L9;S4R209;S4R2E2;S4R298	Protein PRRC2C	Prrc2c	2.76508	2.88649	2.66508	2.65836	2.79169	2.66284	2.44165	2.5043	2.40402	2.55759	0.239254	1.73393
Q60967;Q6NZM8;A0A0G2JFM1;A0A0G2JFK8	Bifunctional 3-phosphoadenosine 5-phosphosulfate synthase 1;Sulfate adenylyltransferase;Adenylyl-sulfate kinase	Papss1	1.70636	1.58101	1.59608	1.5062	1.71871	1.52085	1.46046	1.35556	1.42909	1.41784	0.184913	1.72621
P59017	Bcl-2-like protein 13	Bcl2l13	-0.73065	-0.938694	-0.813648	-0.906048	-0.789331	-1.00591	-1.20869	-1.16025	-0.923353	-1.1047	0.244907	1.72068
A0A0R4IZZ6;Q6ZQ03	Formin-binding protein 4	Fnbp4	-0.453457	-0.384674	-0.418154	-0.488546	-0.366304	-0.264963	-0.223381	-0.38117	-0.224138	-0.31255	-0.140987	1.71282
P06467;A7M7S6	Hemoglobin subunit zeta	Hbz;Hba-x	8.19475	7.56243	9.41865	8.34254	8.62268	9.96315	9.28234	10.2251	10.7089	9.463	-1.50028	1.70871
Q62009;CON__Q2KJC7;F7C9H0	Periostin	Postn	2.31518	2.47227	1.80982	1.97537	1.93979	1.60433	1.63819	1.69969	1.4529	1.65727	0.49201	1.69653
Q9CZX9	ER membrane protein complex subunit 4	Emc4	-1.94465	-1.44624	-1.78513	-1.66503	-1.82866	-1.55252	-1.37145	-1.06695	-1.28875	-1.21235	-0.435538	1.68793
P42208;F6WYM0;D3YYB1;D3Z3C0;D3Z1S1;D3YZU7;D3YV76	Septin-2	Sept2	4.65697	4.43395	4.41086	4.40629	4.59854	4.276	4.28006	4.31875	4.32676	4.30821	0.199367	1.68783
B9EKI3;D6RJK7	TATA element modulatory factor	Tmf1	-2.35464	-2.47733	-2.28903	-2.25575	-2.2652	-2.40925	-2.57934	-2.52549	-2.51956	-2.52968	0.184276	1.68513
Q6NV83;A0A087WRG2;A0A087WR93	U2 snRNP-associated SURP motif-containing protein	U2surp	1.5759	1.26935	1.31508	1.21284	1.37936	1.14143	0.962175	1.03583	1.15221	1.11886	0.268406	1.68463
A0A1L1SV25;D3Z0L8;D3Z761		Actn4	6.42114	6.16502	6.17547	6.18576	6.3992	6.04037	5.96166	6.05649	6.09184	6.0549	0.228267	1.68324
Q91Z67;A0A087WNM1;A0A087WS59;A0A087WSQ1;A0A087WRV4;A0A087WS73	SLIT-ROBO Rho GTPase-activating protein 2	Srgap2	-0.00887108	-0.104914	0.0449123	-0.130955	-0.16621	-0.152777	-0.309271	-0.336645	-0.262136	-0.240148	0.186988	1.67848
I6L974;Q8BYH7;A0A140LHP1;A0A140LIS2	TBC1 domain family member 17	Tbc1d17	1.0368	0.856705	0.897192	0.833269	0.858957	0.704828	0.732473	0.719011	0.788645	0.788879	0.149817	1.67809
A0A1D5RM90;Q8R3L2;B2ZAC8	Transcription factor 25	Tcf25	-0.898184	-1.1263	-1.1287	-1.10272	-1.07149	-1.21729	-1.2136	-1.20199	-1.27927	-1.24481	0.165912	1.6683
Q60823;F8WHG5;D3YXM7;D3Z3N2	RAC-beta serine/threonine-protein kinase	Akt2	-1.35221	-1.38685	-1.63237	-1.66443	-1.54737	-1.78638	-1.76415	-1.72739	-1.71301	-1.78329	0.238198	1.66807
Q8VE88	Protein FAM114A2	Fam114a2	0.130278	0.234247	0.203003	0.208002	0.332686	0.25873	0.419384	0.483074	0.506086	0.433386	-0.198489	1.66446
F7BTZ2;D3Z3A6;D3YXR5;Q60953;D3Z2V0	Protein PML	Pml	-1.45929	-1.37669	-1.3638	-1.35745	-1.46017	-1.54766	-1.55941	-1.58533	-1.43683	-1.51719	0.125803	1.66039
A0A1Y7VNC1;A0A1Y7VJZ2;Q9WVL0	Maleylacetoacetate isomerase	Gstz1	1.07691	0.970993	1.45262	1.29564	1.3159	1.79926	1.52246	1.62762	1.84474	1.43245	-0.422895	1.64367
F8VPR5;P45481;A0A0U1RQB6;A0A0U1RPL2;A0A0U1RP46;A0A0U1RP23;A0A0U1RPQ3	CREB-binding protein	Crebbp	-0.126881	-0.12447	-0.173881	-0.226479	-0.0784321	-0.291489	-0.19904	-0.273731	-0.26486	-0.238375	0.10747	1.64282
O88413;F7BGL3;B8JJC6;A0A0R4J1P1;P50586;Q9Z273	Tubby-related protein 3	Tulp3	-4.04657	-3.9927	-4.0526	-4.21239	-3.91029	-4.33726	-4.14876	-4.34343	-4.2028	-4.36117	0.235772	1.64105
P32261;A0A0A6YWH7;A0A0A6YX70;A0A0A6YXS8;A0A0A6YX49;CON__P41361	Antithrombin-III	Serpinc1	0.640474	0.592152	0.76862	0.805706	0.737343	0.596037	0.59934	0.46014	0.376062	0.407721	0.220999	1.6382
Q99LG4	Tetratricopeptide repeat protein 5	Ttc5	-1.24751	-1.453	-1.32447	-1.46921	-1.53299	-1.62906	-1.70886	-1.69875	-1.56427	-1.54084	0.22292	1.63733
A1BN54;Q7TPR4	Alpha-actinin-1	Actn1	5.83179	5.41008	5.57268	5.6364	5.80391	5.42005	5.31	5.32948	5.32509	5.4164	0.290768	1.63533
Q9D8L5	Coiled-coil domain-containing protein 91	Ccdc91	-1.18616	-1.29709	-1.19814	-1.19529	-1.16934	-1.2645	-1.44591	-1.58047	-1.36872	-1.39393	0.201499	1.63205
Q9CR46	Spindle and kinetochore-associated protein 2	Ska2	-4.32494	-4.39572	-4.28046	-4.24877	-4.18658	-4.12938	-3.88725	-3.8594	-4.06266	-4.18353	-0.262851	1.62951
Q9CZG9	PDZ domain-containing protein 11	Pdzd11	-0.797817	-1.04859	-0.808058	-0.85185	-0.83033	-0.717054	-0.668655	-0.707874	-0.594065	-0.725437	-0.184712	1.6189
Q3UH59;Q61879;Q5SV64;Q8BXF2;A0A140LHX1	Myosin-10	Myh10	7.43831	7.39028	7.35551	7.31941	7.50914	7.29913	7.26366	7.17292	7.26519	7.29889	0.142575	1.61654
P04444;P04443	Hemoglobin subunit beta-H1	Hbb-bh1	6.16662	5.57553	7.157	6.19415	6.58538	7.74488	6.89076	7.94871	8.49603	7.29579	-1.3395	1.61653
Q99MV7	RING finger protein 17	Rnf17	-2.52244	-2.63292	-1.71074	-2.40537	-2.4416	-1.04705	-1.92309	-1.29854	-0.832338	-1.84841	-0.952727	1.61372
Q8BVE8;D3Z3E4;D3Z3E0;F6Y765;F6S6G6;D3Z229;A0A0J9YUM7	Histone-lysine N-methyltransferase NSD2	Whsc1	-0.585009	-0.40196	-0.659267	-0.625549	-0.710689	-0.4846	-0.430998	-0.273609	-0.313902	-0.302445	-0.235384	1.61305
Q3TI14;Q8VE22;F7ARZ1;A7M7Q8;Q5SXC9	28S ribosomal protein S23, mitochondrial	Mrps23	0.212009	0.495563	0.743696	0.812241	0.415729	0.913828	0.845823	0.962688	1.07914	0.919914	-0.408432	1.60919
Q9DCC5;P23198;D3Z313;D3Z1A9	Chromobox protein homolog 3	Cbx3	5.14205	5.14311	5.09944	5.11602	5.34851	5.44468	5.37814	5.39052	5.36668	5.24766	-0.195709	1.60749
Q9EPN1	Neurobeachin	Nbea	-1.53271	-1.81904	-1.85521	-1.76646	-1.78054	-2.10138	-2.03857	-2.07255	-1.90354	-1.89153	0.250719	1.60582
Q9JIF7	Coatomer subunit beta	Copb1	2.98812	2.67267	2.63165	2.47495	2.70342	2.25408	2.22535	2.29944	2.48229	2.46801	0.348325	1.60574
F8VPZ3	Ubiquitin carboxyl-terminal hydrolase	Usp32	0.449547	0.383141	0.29866	0.378859	0.58791	0.674866	0.800907	0.555393	0.748911	0.546696	-0.245731	1.60476
Q8K1R7	Serine/threonine-protein kinase Nek9	Nek9	1.29828	1.10099	1.06262	1.05126	1.12107	0.866444	0.91996	0.866282	0.948309	1.05067	0.19651	1.60407
P68369	Tubulin alpha-1A chain	Tuba1a	1.51886	1.78307	1.15643	1.19268	1.34924	0.583612	0.745628	0.809875	1.09312	1.0952	0.534568	1.60284
Q9CR49		Hbb-y	8.8298	8.20467	10.1628	8.9969	9.25699	10.7224	9.80712	10.8623	11.2724	10.0642	-1.45545	1.60041
Q3U367;Q9JLJ2	4-trimethylaminobutyraldehyde dehydrogenase	Aldh9a1	1.34042	1.22535	1.44872	1.32102	1.42873	1.62201	1.536	1.5499	1.717	1.42761	-0.217654	1.5935
Q9R0Q6;A0A0G2JF52;D3YVI5	Actin-related protein 2/3 complex subunit 1A	Arpc1a	1.87513	1.75785	1.77546	1.77707	1.8541	1.72247	1.75109	1.70256	1.71909	1.7094	0.0869995	1.59336
E9PXC2;F8WI12;Q64705;F6PWU6	Upstream stimulatory factor 2	Usf2	-2.80553	-2.48609	-2.47566	-2.56604	-2.64711	-2.30034	-2.30902	-2.42549	-2.43873	-2.33759	-0.233852	1.59009
Q60575;F6XNB6	Kinesin-like protein KIF1B	Kif1b	0.757864	0.581602	0.660278	0.631855	0.70513	0.569168	0.594687	0.506075	0.549829	0.529697	0.117455	1.58983
Q3UGS4	Protein FAM195B	Fam195b	1.14257	0.84009	0.873007	0.856722	1.00536	0.664843	0.601601	0.598103	0.86569	0.678799	0.261743	1.5896
A0A140LJJ4;A0A140LJK8;Q9JL56	Glycerophosphodiester phosphodiesterase 1	Gde1	-1.97935	-1.69758	-2.26133	-2.0758	-2.10846	-2.3203	-2.27813	-2.33583	-2.44969	-2.48865	0.350018	1.58006
B8JJN0;B8JJM5;P04186;F6VQX8;F6XQ00;B8JJM6;H3BK95;B8JJM3;F6W2T4;B8JJM9;B8JJN2;P21180	Complement factor B;Complement factor B Ba fragment;Complement factor B Bb fragment	Gm20547;Cfb	1.60172	1.42902	1.65814	1.54379	1.68497	1.41058	1.48909	1.37927	1.29611	1.21494	0.225529	1.57719
Q3UJU9	Regulator of microtubule dynamics protein 3	Rmdn3	-2.08279	-1.85048	-1.98825	-1.68818	-1.65242	-1.68777	-1.38808	-1.18871	-1.5554	-1.41362	-0.405709	1.5769
Q9D4H1	Exocyst complex component 2	Exoc2	-1.3948	-1.7379	-1.72281	-1.78215	-1.79744	-2.04407	-1.92565	-1.90919	-1.95686	-1.93757	0.26765	1.57659
P70158	Acid sphingomyelinase-like phosphodiesterase 3a	Smpdl3a	-3.39264	-3.44029	-3.74747	-3.65541	-3.71806	-3.76826	-3.91955	-3.94408	-3.89158	-3.80897	0.275712	1.57601
Q9Z0H7	B-cell lymphoma/leukemia 10	Bcl10	-2.97935	-3.05493	-2.76457	-2.85907	-2.91886	-2.73642	-2.63482	-2.80407	-2.6829	-2.73856	-0.196	1.57097
Q91XU3	Phosphatidylinositol 5-phosphate 4-kinase type-2 gamma	Pip4k2c	-1.37144	-1.56795	-1.45928	-1.46437	-1.53472	-1.61467	-1.57627	-1.62805	-1.65554	-1.56741	0.128833	1.56819
P55821	Stathmin-2	Stmn2	1.85687	1.73146	1.95422	1.94305	2.00238	2.16191	2.17985	2.00838	2.13594	2.02092	-0.203807	1.56621
Q62245	Son of sevenless homolog 1	Sos1	-4.25075	-4.19157	-4.24506	-4.31272	-4.30385	-4.76086	-4.31242	-4.76124	-4.47473	-4.51902	0.304864	1.56495
Q8BP47	Asparagine--tRNA ligase, cytoplasmic	Nars	2.99523	2.87024	2.92523	2.93457	2.95119	3.07877	3.03068	2.96235	3.02795	3.04972	-0.0946022	1.56229
Q6NVF0	Inositol polyphosphate 5-phosphatase OCRL-1	Ocrl	-3.04219	-3.19375	-3.06419	-3.2029	-3.23353	-3.19117	-3.42174	-3.47627	-3.41225	-3.31435	0.215842	1.55885
Q80YX1;Q80YX0	Tenascin	Tnc	1.34178	1.54317	1.32839	1.3514	1.47404	1.33778	1.18595	1.22848	1.23081	1.20594	0.169963	1.55858
P27546;E9PZ43;A0A140T8T5;A0A0G2JDN7;A0A0G2JFH2;A0A0G2JG35;A0A0G2JFT4;A0A0G2JDY5;A0A0G2JFK3;Q78TF3;A0A0G2JDU1;A0A0G2JE57	Microtubule-associated protein 4;Microtubule-associated protein	Map4	4.12652	4.27925	3.99125	4.05762	4.01732	3.94114	3.92731	3.92481	3.74956	3.87209	0.21141	1.55699
A0A0G2JFT8;Q9D394;D6RET4;Q8BR30;Q8R4C2	Protein RUFY3	Rufy3	-0.109734	-0.155184	-0.194628	-0.356905	-0.190622	-0.329166	-0.441652	-0.361643	-0.306654	-0.3718	0.160769	1.55295
Q6W8Q3	Purkinje cell protein 4-like protein 1	Pcp4l1	-0.202541	-0.46413	-0.366053	-0.564209	-0.590387	-0.480867	-0.964752	-0.844154	-0.958168	-0.849375	0.381999	1.55224
Q78PY7;Q3TJ56;E9Q3E9	Staphylococcal nuclease domain-containing protein 1	Snd1	5.17703	5.00571	4.98801	4.95255	5.08753	4.94994	4.9394	4.76969	4.72073	4.79713	0.206784	1.55123
A0A140T8M5			-6.77292	-7.19731	-6.4321	-6.10277	-6.52243	-4.82399	-4.87399	-4.50284	-6.27595	-5.95175	-1.3198	1.54771
Q8BW72;A2A8L9	Lysine-specific demethylase 4A	Kdm4a	-3.48345	-3.46715	-3.44702	-3.4241	-3.37088	-3.17125	-3.12644	-3.40355	-3.34209	-3.20506	-0.188842	1.54745
Q9JHU4;F6ZX84	Cytoplasmic dynein 1 heavy chain 1	Dync1h1	6.41738	6.07475	6.02495	5.98481	6.02283	5.6774	5.72284	5.77381	5.86122	5.94041	0.309809	1.54385
Q8CIB5;A6X941	Fermitin family homolog 2	Fermt2	3.60629	3.34074	3.32171	3.24839	3.35863	3.20354	3.07554	3.06717	3.15356	3.22648	0.229893	1.53954
Q9QZE5;Q7TNQ1	Coatomer subunit gamma-1	Copg1	3.54161	3.38509	3.24469	3.10684	3.25211	2.87252	2.97014	2.96777	3.11279	3.13382	0.294659	1.5375
A0A1D5RL92;G5E8I8;Q8CGZ0	Calcium homeostasis endoplasmic reticulum protein	Cherp	2.80935	2.69487	2.80061	2.82589	2.8245	2.87172	2.86051	2.8639	2.96555	2.92761	-0.106815	1.53181
G3X8X7;Q920Q4	Vacuolar protein sorting-associated protein 16 homolog	Vps16	-2.63092	-2.8305	-2.70598	-2.95491	-2.72521	-2.95865	-2.89702	-2.99521	-2.96836	-3.0611	0.20656	1.53119
D3Z094;Q3TUU5;D3Z1S9	Testis-expressed sequence 30 protein	Tex30	-1.76317	-2.07094	-1.73345	-1.8993	-1.81513	-1.45306	-1.70439	-1.53249	-1.36445	-1.71363	-0.302793	1.52512
B7ZWM6;Q3UTJ2;A0A0R4J1W0;A0A0R4J1X5	Sorbin and SH3 domain-containing protein 2	Sorbs2	-3.23234	-4.08716	-3.8549	-3.7786	-3.7308	-3.97812	-4.30021	-4.31667	-4.48957	-4.28573	0.537302	1.52457
Q8VHI3;A0A1W2P7Z1;A0A1W2P6H4;A0A1W2P844	GDP-fucose protein O-fucosyltransferase 2	Pofut2	1.89489	1.88841	1.75518	1.67769	1.81941	1.73714	1.6113	1.66138	1.63536	1.60157	0.157765	1.52417
O88531;B1B0P8;B1B0P9	Palmitoyl-protein thioesterase 1	Ppt1	-0.242487	-0.199822	-0.444929	-0.300411	-0.103176	-0.483666	-0.437382	-0.448927	-0.423832	-0.444656	0.189528	1.52032
Q6PB51	Coiled-coil domain-containing protein 117	Ccdc117	-3.022	-2.87263	-2.9405	-2.97103	-2.82227	-2.72744	-2.69257	-2.70284	-2.81486	-2.87209	-0.163725	1.52029
Q9CZX0	Elongator complex protein 3	Elp3	1.30354	1.38401	1.3281	1.22738	1.24844	1.26763	1.13831	1.12034	1.18504	1.14909	0.126212	1.52003
Q8BHT6	Beta-1,3-glucosyltransferase	B3galtl	-1.96616	-1.96835	-2.09237	-2.09221	-1.96446	-2.19663	-2.17355	-2.22535	-2.15278	-2.04719	0.14239	1.51697
O54784;A0A1W2P6K3;A0A1W2P6J6	Death-associated protein kinase 3	Dapk3	-2.53099	-2.38524	-2.65735	-2.61025	-2.67376	-2.72038	-2.80157	-2.76353	-2.91988	-2.71323	0.212197	1.51407
Q922X9;F6RXJ8;D3Z1D0;D3Z1C9	Protein arginine N-methyltransferase 7	Prmt7	-0.942514	-1.05876	-0.789617	-0.905273	-0.901377	-0.703804	-0.833567	-0.68265	-0.658016	-0.808346	-0.182232	1.51247
F8VPK5;A0A1Y7VMN0;P70336;A0A1Y7VLD1	Rho-associated protein kinase;Rho-associated protein kinase 2	Rock2	2.94788	2.74034	2.88565	2.85475	2.81742	2.75785	2.77283	2.65429	2.65494	2.71092	0.139042	1.50846
A2BG76;I7HIP8;A2BG75;A2BG77;P97863;A2ADI3	Nuclear factor 1;Nuclear factor 1 B-type	Nfib	-0.294338	0.0471497	-0.158482	-0.522167	-0.33429	-0.394714	-0.648331	-0.721981	-0.635479	-0.658501	0.359376	1.50728
A0A0R4J242;Q922Q9;A0A0R4J058;A0A1B0GSH5;D3YWG2;G8JL55	Chitinase domain-containing protein 1	Chid1	-0.297005	-0.235413	-0.404871	-0.435558	-0.343245	-0.378887	-0.546799	-0.549091	-0.489927	-0.538055	0.157334	1.50297
Q8BUN5	Mothers against decapentaplegic homolog 3	Smad3	-3.30151	-3.42365	-3.32147	-3.67771	-3.39372	-3.59635	-3.88219	-3.7508	-3.69009	-3.59572	0.279419	1.50155
Q62167;P16381;Q3V086;Q61496	ATP-dependent RNA helicase DDX3X;Putative ATP-dependent RNA helicase Pl10	Ddx3x;D1Pas1	4.02364	4.21601	3.94724	3.96197	3.9163	3.78069	3.82566	3.82644	3.88144	3.8421	0.181764	1.50029
Q91YR1;D3Z2H0	Twinfilin-1	Twf1	0.985395	0.803871	0.978954	0.852985	0.947672	0.868275	0.657581	0.607382	0.75931	0.742174	0.186831	1.49771
Q8C8U0;F6YZ95;F7CUU8;F6S1C4;A0A0N4SUZ5	Liprin-beta-1	Ppfibp1	1.39521	1.33216	1.3528	1.32321	1.39392	1.27669	1.1849	1.26914	1.27716	1.33331	0.0912239	1.49732
O55222;D3YZA5;A0A1B0GRF6;A0A1B0GR42	Integrin-linked protein kinase	Ilk	3.17857	3.00499	2.83399	2.88734	2.93346	2.66403	2.72739	2.74686	2.75539	2.85617	0.217703	1.49722
CON__P02769			2.23752	2.35067	2.81784	2.37738	2.63229	2.09316	2.07513	2.27846	1.64512	1.64909	0.534944	1.49244
E9Q1M5;V9GX32;P70428;A2AIG6;A2AIG3	Exostosin-2	Ext2	-2.83243	-2.59266	-2.6252	-2.65406	-2.65239	-2.4997	-2.34231	-2.48239	-2.55747	-2.55395	-0.184182	1.49047
Q9DB05;A0A1B0GR35;P28663	Alpha-soluble NSF attachment protein	Napa	2.8556	2.6831	2.58534	2.53625	2.65756	2.50233	2.37958	2.41289	2.53767	2.48798	0.199482	1.49041
G3X8W7;A0A0R4J1W7;Q8BGZ4	Cell division cycle protein 23 homolog	Cdc23	1.28565	0.991633	0.879683	0.920765	1.05567	0.660994	0.689638	0.676826	0.88003	0.851444	0.274892	1.4897
Q8BMJ2	Leucine--tRNA ligase, cytoplasmic	Lars	2.85259	2.69601	2.68179	2.6827	2.70732	2.6606	2.6206	2.55185	2.54371	2.61266	0.126201	1.48923
A0A0A0MQ83;Q80V70;B1ASH4;F6YCL7	Multiple epidermal growth factor-like domains protein 6	Megf6	-2.90595	-2.55179	-2.81356	-2.66228	-2.67044	-2.87893	-2.90601	-2.89831	-3.04542	-3.0128	0.227487	1.48921
Q4PZA2;B1AXF8	Endothelin-converting enzyme 1	Ece1	-0.279791	-0.239168	-0.187004	-0.177925	-0.305428	-0.199081	-0.10907	-0.0307694	-0.143579	-0.00451279	-0.140461	1.48892
Q3THE2;Q6ZWQ9;D3YV37	Myosin regulatory light chain 12B	Myl12b;Myl12a	3.13608	3.30185	3.14327	2.97385	3.28608	3.05757	2.84306	2.9135	2.97767	2.93376	0.223116	1.48824
F8WHW6;O70161;E0CYP4;F7C0X9	Phosphatidylinositol 4-phosphate 5-kinase type-1 gamma	Pip5k1c	-0.943024	-0.662992	-0.80324	-0.853859	-0.82127	-0.884771	-0.980112	-1.01795	-1.05389	-1.009	0.172269	1.48743
Q9D0R2	Threonine--tRNA ligase, cytoplasmic	Tars	3.24231	3.19057	3.11165	3.0668	3.19334	3.11814	2.94799	3.0244	2.97167	3.04734	0.139026	1.48293
Q80X90	Filamin-B	Flnb	4.89005	4.90892	4.89152	4.78585	5.03129	4.7057	4.6843	4.74925	4.83549	4.77632	0.151315	1.48179
B1AUB9;B1AUC0;Q02780;B1AUB6;B1AUB8;F7CDR2	Nuclear factor 1;Nuclear factor 1 A-type	Nfia	-0.244467	0.0337219	-0.428507	-0.361696	-0.377472	-0.490101	-0.55603	-0.523537	-0.609024	-0.563351	0.272725	1.48041
E9Q616;G5E8K8		Ahnak	6.46911	6.41507	6.48195	6.35728	6.30985	6.35808	6.26811	6.25031	6.08826	6.16965	0.179772	1.47981
Q9ESY9	Gamma-interferon-inducible lysosomal thiol reductase	Ifi30	-0.908384	-0.482651	-0.685041	-0.645304	-0.629442	-0.529564	-0.409183	-0.32374	-0.478699	-0.356457	-0.250636	1.47964
P17427	AP-2 complex subunit alpha-2	Ap2a2	4.13687	3.91965	3.84789	3.82723	3.94402	3.68196	3.71658	3.70221	3.79533	3.81161	0.193594	1.47747
Q99L28;E9PY85;G3UW80;G3UZF1;E9Q4P7	Probable ribosome biogenesis protein RLP24	Rsl24d1	0.0468311	-0.00164986	0.053381	-0.0341835	-0.021513	0.150826	0.0370369	0.122139	0.119696	0.0572281	-0.0888119	1.47746
Q9D0I9	Arginine--tRNA ligase, cytoplasmic	Rars	3.66229	3.70532	3.68337	3.67064	3.6597	3.70474	3.74187	3.69632	3.73574	3.78442	-0.0563541	1.47575
P58501;F6YY19	PAX3- and PAX7-binding protein 1	Paxbp1	-1.97277	-2.19917	-2.15307	-2.24113	-2.25581	-2.28578	-2.30485	-2.46129	-2.34803	-2.5318	0.221956	1.47541
Q64475	Histone H2B type 1-B	Hist1h2bb	1.2891	1.73564	1.03349	1.65657	0.825323	1.41623	2.66287	2.56575	2.35082	2.05944	-0.902995	1.47261
A2AMY5;Q91VX2;F6WTC8;A2AMY7;F6PYV5	Ubiquitin-associated protein 2	Ubap2	1.83785	1.5466	1.69169	1.64693	1.66982	1.601	1.47219	1.51201	1.48822	1.49005	0.165883	1.47254
Q3UHP6;P59672;S4R1W3;S4R2M2;A0A140T8U6;S4R2E3;S4R2N9;S4R2H8;S4R2H3;A0A0R4J2A2;A0A0R4J2A6;S4R1H2;A0A0R4J2A8;E9QPP6;S4R1Q0;S4R2Q2;S4R2I2;S4R2H2;S4R286;Q8BIZ1	Ankyrin repeat and SAM domain-containing protein 1A	Anks1;Anks1a	-2.71482	-2.6736	-2.88098	-2.92871	-3.00275	-2.95541	-3.04062	-3.15347	-3.07173	-3.11562	0.2272	1.47247
Q543K9;P23492;Q9D8C9	Purine nucleoside phosphorylase	Pnp	2.96587	2.85071	2.61954	2.62808	2.80067	2.65597	2.50551	2.49655	2.53579	2.51975	0.230262	1.47068
E9PXV7;E9PV41;O08808;F6XC54;D3Z074	Protein diaphanous homolog 1	Diap1;Diaph1	-0.280189	-0.414515	-0.392431	-0.481426	-0.535957	-0.590609	-0.64617	-0.665468	-0.506067	-0.536148	0.167989	1.46828
Q8BWY3	Eukaryotic peptide chain release factor subunit 1	Etf1	2.76549	2.38899	2.47472	2.41865	2.49721	2.35011	2.20677	2.1512	2.3029	2.32114	0.242588	1.46639
H3BJ12;K3W4Q3;K3W4N3;H3BKI7;H3BJ82;H3BJ07;Q8R088	Golgi phosphoprotein 3-like	Golph3l	-3.594	-4.17597	-4.01914	-4.41222	-4.35137	-4.48116	-4.78431	-4.84597	-4.39928	-4.72861	0.537328	1.46147
D3Z055;G3UWS5;D3YUB9;D3Z5F7;G3UWY6;B7ZP52;Q5XFR0		Pabpn1;Gm20521	-2.97185	-3.01399	-2.94083	-3.18769	-2.75537	-3.16412	-3.30782	-3.30746	-3.11476	-3.22291	0.249471	1.46081
P40201;Q8C7Q2;G3V014;G3UWS6	Chromodomain-helicase-DNA-binding protein 1	Chd1	-1.09389	-1.11569	-1.20109	-1.16357	-1.13589	-0.995008	-0.7843	-1.09057	-0.986204	-1.00638	-0.169534	1.45893
Q64525	Histone H2B type 2-B	Hist2h2bb	-2.1888	-1.58333	-2.07856	-1.59754	-2.04838	-1.73068	0.0991516	-0.637457	-1.1089	-0.987646	-1.02622	1.4585
D3YVV9;E9Q1U2;Q91YE8;A0A0G2JDM5;F6WWS1	Synaptopodin-2	Synpo2	2.32073	2.1648	2.16809	2.23692	2.33464	2.10623	2.12756	2.17449	2.0195	2.1093	0.137621	1.45099
Q80Y86	Mitogen-activated protein kinase 15	Mapk15	-0.132488	-0.0968342	-0.20575	-0.126781	-0.0763321	-0.435679	-0.252661	-0.26754	-0.307951	-0.157742	0.156677	1.44885
Q99K28	ADP-ribosylation factor GTPase-activating protein 2	Arfgap2	2.53992	2.26707	2.33877	2.3222	2.35292	2.23248	2.19496	2.16141	2.21849	2.25285	0.152135	1.44567
Q8VEH6	COBW domain-containing protein 1	Cbwd1	-0.221621	-0.375561	-0.126959	-0.0806637	-0.240465	0.0995445	-0.0167732	-0.069212	-0.0449696	-0.078598	-0.187052	1.44071
E9PYL9;Q9CXW4;A2BH06;E9PZB3	60S ribosomal protein L11	Gm10036;Rpl11	5.01438	4.93802	4.70535	4.77062	4.89813	4.65627	4.70973	4.71372	4.64806	4.70287	0.179169	1.43841
E9PVC5;E9Q9E1;Q6NZJ6;E9PVC6;A0A0J9YUS5;E9Q770;A0A0J9YUC1;A0A0J9YVC1;D3YWM1;D3Z439;D6RCH1;A0A0J9YUL1;D3YWY7;D3YWC6;A0A0J9YU44;A0A0J9YTV0	Eukaryotic translation initiation factor 4 gamma 1	Eif4g1	4.52154	4.14594	4.19935	4.09861	4.15913	3.93749	3.92481	3.95069	3.98887	4.07578	0.249385	1.43807
Q8BJF9	Charged multivesicular body protein 2b	Chmp2b	1.56986	1.75191	1.51338	1.41901	1.57857	1.48321	1.42108	1.22474	1.32049	1.25069	0.226503	1.43456
E9Q6Q8;E0CX53;Q8BYJ6;H7BX82;F6SUV7	TBC1 domain family member 4	Tbc1d4	-0.272335	-0.475416	-0.600113	-0.410726	-0.419187	-0.77573	-0.621504	-0.694473	-0.607428	-0.524219	0.209115	1.43197
Z4YJY0;Q3TCJ1;D3Z4D8;D6RJ39	BRISC complex subunit Abro1	Fam175b	0.888023	0.591509	0.838575	0.852238	0.962055	1.04318	1.07697	1.09879	0.994669	0.95892	-0.208025	1.43071
Q8R180;A0A1Y7VJM4;A0A1Y7VNF4;Q8R2E9	ERO1-like protein alpha	Ero1l	1.62587	1.65064	1.49134	1.69738	1.68101	1.44518	1.45931	1.52056	1.515	1.55844	0.129549	1.42985
F6RG68;Q3UQN2;J3QPQ1	F-BAR domain only protein 2	Fcho2	0.617947	0.400272	0.446449	0.439547	0.413322	0.343019	0.248306	0.320206	0.301571	0.394358	0.142015	1.42893
P47791	Glutathione reductase, mitochondrial	Gsr	2.15617	2.2132	2.0857	2.13433	2.12526	2.17008	2.33654	2.32696	2.22171	2.24277	-0.116683	1.42671
E9PUF7;Q61210;F6ZN61;A0A0U1RPH2;A0A0U1RPP2;A0A0U1RPN7;D3YVJ9	Rho guanine nucleotide exchange factor 1	Arhgef1	0.558708	0.593546	0.438467	0.410479	0.436806	0.304737	0.280085	0.326481	0.401253	0.421101	0.14087	1.42482
P62137	Serine/threonine-protein phosphatase PP1-alpha catalytic subunit	Ppp1ca	3.0937	3.13319	2.98496	3.03263	3.1435	3.00758	2.98015	2.938	2.96711	2.99697	0.0996334	1.42255
P84078;P61205	ADP-ribosylation factor 1;ADP-ribosylation factor 3	Arf1;Arf3	1.07609	0.821911	0.88374	0.787312	0.808493	0.670834	0.455839	0.50919	0.769581	0.732603	0.2479	1.42041
E9Q394;A0A140LJJ5;A0A140LIX0;A0A140LID7;A0A140LHG3;A0A140LHQ3		Akap13	0.88574	0.710613	0.726765	0.819374	0.698805	0.690416	0.652462	0.623997	0.547504	0.660982	0.133187	1.42035
Q8R1F1;A2ARS6	Niban-like protein 1	Fam129b	2.15227	2.06248	1.81731	1.79436	1.92434	1.54617	1.59493	1.6535	1.79482	1.82061	0.268148	1.41886
B1AU75;Q99MD9;B1AU76	Nuclear autoantigenic sperm protein	Nasp	4.76212	4.72202	4.78142	4.73677	4.84784	4.9308	4.86023	4.83239	4.97431	4.81805	-0.113123	1.41832
F8WIB1;P61211	ADP-ribosylation factor-like protein 1	Arl1	-0.995272	-1.18929	-1.26061	-1.53259	-1.41036	-1.6714	-2.03853	-1.73802	-1.46806	-1.53623	0.412824	1.41802
Q62261;A0A0A0MQG2;Q68FG2;D3YWH8	Spectrin beta chain, non-erythrocytic 1	Sptbn1	6.6396	6.22039	6.36007	6.43098	6.36619	6.13249	6.09692	6.19603	6.17907	6.27533	0.227476	1.41711
Q3TMV7	Pyridine nucleotide-disulfide oxidoreductase domain-containing protein 1	Pyroxd1	-2.67505	-2.7812	-2.78575	-2.77077	-2.62831	-2.83323	-2.86097	-2.88182	-2.91757	-2.76856	0.124215	1.41706
E0CYJ0;E0CXA9;Q6PEB6;G8JL35	MOB-like protein phocein	Mob4	1.03809	0.860094	0.730389	0.798687	0.88884	0.713102	0.726383	0.604206	0.604904	0.751179	0.183265	1.41504
P10854	Histone H2B type 1-M	Hist1h2bm	-1.34568	-0.607269	-1.33283	-0.70223	-1.33563	-0.985256	0.802343	0.353355	-0.0504703	-0.230536	-1.04261	1.41428
Q99K48;B1AXT0	Non-POU domain-containing octamer-binding protein	Nono	4.98503	5.0267	4.94617	4.87926	5.07931	4.94594	4.83179	4.74674	4.8569	4.82452	0.142113	1.41408
A0A0B4J1M3		Plec	-2.19881	-3.07359	-2.72012	-2.6026	-2.63187	-2.98981	-3.23904	-3.14099	-3.11825	-2.98296	0.448811	1.41344
G3UYS3;Q3UIK4;E9QPC5;G3UXL6	N6-adenosine-methyltransferase subunit METTL14	Mettl14	-1.37517	-1.38541	-1.44071	-1.60509	-1.34499	-1.54571	-1.73758	-1.54621	-1.57551	-1.64017	0.178762	1.41179
Q921I9	Exosome complex component RRP41	Exosc4	-0.029377	-0.486792	-0.19533	-0.121843	-0.0797176	-0.334	-0.52251	-0.465925	-0.434757	-0.466536	0.262134	1.41098
Q91YD9;Q9CXQ9	Neural Wiskott-Aldrich syndrome protein	Wasl	0.44611	0.341124	0.371891	0.394606	0.419125	0.283701	0.334213	0.369103	0.324604	0.315624	0.0691219	1.40863
P08032	Spectrin alpha chain, erythrocytic 1	Spta1	1.43077	1.33126	2.05671	1.73646	1.64141	2.17853	1.95462	2.18025	2.39924	1.86722	-0.476649	1.40708
P48036;A0A0G2JGQ0	Annexin A5	Anxa5	6.70574	6.40816	6.22905	6.34677	6.49284	6.18186	6.21073	6.23476	6.12397	6.19395	0.247456	1.40645
Q8CI51	PDZ and LIM domain protein 5	Pdlim5	-0.243061	-0.550396	-0.428343	-0.587908	-0.143913	-0.695667	-0.599861	-0.623793	-0.653618	-0.726183	0.2691	1.40577
G5E8J9;Q8CFE4	SCY1-like protein 2	Scyl2	-2.35856	-2.47652	-2.44535	-2.70757	-2.85744	-2.70593	-3.0674	-2.98306	-2.88769	-2.86456	0.332641	1.40221
Q5SVR0	TBC1 domain family member 9B	Tbc1d9b	-1.37553	-1.71282	-1.66911	-1.883	-1.91949	-1.95959	-1.94041	-2.07943	-2.08355	-2.01831	0.304266	1.40138
Q3TDT0;D3YUY7;Q9R1R2;D3YY12;D3YTN5;D3YY69;D3YZJ0;D3Z7V9;Q3UHH4;E9QKC6;Q9ESN6	Tripartite motif-containing protein 3	Trim3	-4.81663	-4.44351	-4.648	-4.66133	-4.67695	-4.90812	-5.14179	-5.12389	-4.79512	-4.76786	0.298073	1.39947
A0A1W2P7P4;Q8C4Y1;B2RS19;P28574	Protein max	Max	-1.08295	-0.924906	-1.03809	-1.06168	-0.93726	-0.938524	-0.849503	-0.944977	-0.744064	-0.81624	-0.150315	1.3993
Q3UYU2;E9PUQ7;Q8BNV1;F6ZHN3;F6SY41	tRNA (uracil-5-)-methyltransferase homolog A	Trmt2a	0.444044	0.359768	0.239738	0.36504	0.359924	0.234383	0.296017	0.167021	0.227053	0.259573	0.116894	1.39891
G5E8A7;A0A140LI35;Q80XS6	Protein Smaug homolog 2	Samd4b	-1.95564	-1.89483	-2.0685	-2.03614	-2.10422	-2.16994	-2.02976	-2.22643	-2.23932	-2.3295	0.187126	1.39637
P14576;E9PXC0;A0A1Y7VJJ0;A0A1W2P809	Signal recognition particle 54 kDa protein	Srp54;Srp54c	2.3325	2.31218	2.08551	2.10376	2.21566	2.0315	2.03283	1.97247	2.07832	2.10158	0.166583	1.39353
O89017	Legumain	Lgmn	0.553501	0.444908	0.528004	0.484096	0.702005	0.439621	0.402733	0.392061	0.403101	0.406942	0.133611	1.39309
A0A0G2JE28;A0A0G2JDM2;Q8C0M2;Q3U7M5;Q8VD66	Abhydrolase domain-containing protein 4	Abhd4	-3.50534	-3.86288	-3.66658	-3.57924	-3.73455	-3.84884	-3.79268	-4.18516	-4.05192	-3.88722	0.283448	1.38875
P10107	Annexin A1	Anxa1	2.02371	2.03193	1.90415	1.89554	2.11416	1.90005	1.88918	1.88152	1.76994	1.77877	0.150007	1.38773
G3X8Y3;Q80UM3;A0A0A6YW80;A0A0A6YXF4;A0A0A6YX86;E9PZ53;Q9DBB4	N-alpha-acetyltransferase 15, NatA auxiliary subunit	Naa15	3.4579	3.3146	3.13708	3.19063	3.2394	3.09224	3.09367	3.05548	3.07995	3.156	0.172456	1.3832
Q3UDK1;A0A0J9YUC2;D3YWU1;A0A0G2JG49	TRAF-type zinc finger domain-containing protein 1	Trafd1	-0.693634	-0.833061	-0.569057	-0.544832	-0.649485	-0.382473	-0.413248	-0.602657	-0.449694	-0.492975	-0.189804	1.38235
Q8CI43	Myosin light chain 6B	Myl6b	-2.01832	-1.85217	-2.07724	-2.27343	-2.00634	-2.15692	-2.32796	-2.34664	-2.2255	-2.30615	0.227136	1.38075
Q8R2N0	Thyroid transcription factor 1-associated protein 26	Ccdc59	-3.41157	-3.59311	-3.47652	-3.54562	-3.52944	-3.4964	-3.26028	-3.33715	-3.39049	-3.22932	-0.168523	1.38026
Q6P6L6		Gemin4	-1.9073	-2.09893	-2.05678	-2.19998	-2.21092	-2.23357	-2.42601	-2.29239	-2.29625	-2.21165	0.197194	1.3796
Q9JJU8	SH3 domain-binding glutamic acid-rich-like protein	Sh3bgrl	1.99083	2.07704	1.95999	1.85959	2.18078	1.85576	1.78836	1.77125	1.93157	1.81371	0.181518	1.37901
Q60876	Eukaryotic translation initiation factor 4E-binding protein 1	Eif4ebp1	-0.339199	-0.671982	-0.521843	-0.449491	-0.471506	-0.616741	-0.60183	-0.692585	-0.697369	-0.709909	0.172882	1.3743
E9Q5W5;A0A140LJ04;Q5SSH7	Zinc finger ZZ-type and EF-hand domain-containing protein 1	Zzef1	-1.69348	-1.80378	-1.67724	-1.71066	-1.68229	-1.85291	-1.81272	-1.93894	-1.78713	-1.75488	0.115827	1.37324
Q9WTI7	Unconventional myosin-Ic	Myo1c	2.81245	2.77222	2.67911	2.68308	2.64578	2.50021	2.62293	2.61236	2.56906	2.66711	0.124194	1.37177
Q8C0D7	Inhibitor of growth protein 4	Ing4	-3.27828	-3.04702	-3.48493	-3.39254	-3.41268	-3.25063	-2.53523	-2.93048	-2.94788	-2.93789	-0.402666	1.37162
Q8K2L8	Trafficking protein particle complex subunit 12	Trappc12	-4.16907	-4.51765	-4.65706	-4.55196	-4.5001	-5.04895	-5.08954	-4.94526	-4.54586	-4.71105	0.388963	1.37065
Q3TCR7;G3X9G4;Q3T9X3;F8WIV5;P39054;G3UZZ3;G3UXX2;G3UY64	Dynamin-2	Dnm2	3.22794	2.98395	3.05792	3.00508	2.9708	2.89155	2.94161	2.89021	2.91462	2.90285	0.140972	1.37028
O54774;A0A1W2P6Q6	AP-3 complex subunit delta-1	Ap3d1	1.45098	1.372	1.04387	1.07567	1.14578	0.772709	0.882261	0.972723	1.00174	1.05511	0.280752	1.36993
Q8BG13		Rbm3	-5.272	-5.06474	-5.07399	-5.20021	-4.7015	-4.87076	-4.34592	-4.75615	-4.77484	-4.5904	-0.394877	1.36823
Q99JX4;A2A702;A2A701	Eukaryotic translation initiation factor 3 subunit M	Eif3m	0.193544	-0.0566235	-0.196453	-0.284834	-0.139275	-0.250988	-0.363657	-0.413645	-0.33169	-0.384975	0.252263	1.36693
Q61686;D3Z0U2	Chromobox protein homolog 5	Cbx5	4.65957	4.73227	4.64961	4.73043	4.87384	4.78557	4.95008	4.89312	4.93493	4.827	-0.148995	1.3659
Q62095	ATP-dependent RNA helicase DDX3Y	Ddx3y	0.475292	0.646877	0.297464	0.344091	0.1369	0.201654	0.106054	0.0650826	0.159763	0.0389824	0.265818	1.36553
Q9DBK7;H3BJA7;H3BKY9		Uba7	-0.299233	-0.512672	-0.360849	-0.310232	-0.236029	-0.122108	-0.271771	-0.100916	-0.0345669	-0.244699	-0.188991	1.36448
Q8BIP0	Aspartate--tRNA ligase, mitochondrial	Dars2	-0.124937	-0.103332	0.0971146	0.214661	0.0756474	0.389582	0.257015	0.206629	0.194334	0.19438	-0.216557	1.36384
P39098;A2A723;A0A0G2JGT9	Mannosyl-oligosaccharide 1,2-alpha-mannosidase IB;alpha-1,2-Mannosidase	Man1a2	-0.725033	-0.859106	-0.946915	-1.11334	-0.865093	-1.12456	-1.22971	-1.04235	-1.06476	-1.09088	0.208556	1.3597
P57080	Ubiquitin carboxyl-terminal hydrolase 25	Usp25	-0.905455	-1.08662	-1.05862	-1.1478	-1.12678	-1.20621	-1.25405	-1.14684	-1.18315	-1.20766	0.13453	1.35948
Q99PL6;B8JJA4	UBX domain-containing protein 6	Ubxn6	-1.22129	-1.39138	-1.20166	-1.19702	-1.28903	-1.3106	-1.43984	-1.52236	-1.34519	-1.45589	0.154699	1.35931
Q5SW15;Q9CQG2;F8WHZ7	Methyltransferase-like protein;Methyltransferase-like protein 16	Mettl16	-1.91006	-2.18381	-2.21739	-2.24995	-2.14411	-2.48224	-2.26909	-2.292	-2.36492	-2.32616	0.205819	1.35361
E9Q1U6;Q6PEE2	CBP80/20-dependent translation initiation factor	Ctif	-0.685595	-1.12842	-0.961756	-0.975132	-0.934254	-1.14487	-1.14537	-1.13658	-1.19929	-1.11164	0.210518	1.35164
F6XCT0		Macf1	-3.6679	-4.03433	-4.10615	-3.85085	-3.71112	-4.52719	-4.25213	-4.46621	-4.04053	-4.02983	0.389109	1.34815
P09036	Serine protease inhibitor Kazal-type 3	Spink3	-4.13707	-4.00075	-3.7033	-3.84833	-3.93349	-3.67852	-3.71132	-3.80182	-3.43565	-3.62866	-0.273395	1.34806
A0A1Y7VJW9;Q9WVH9	Fibulin-5	Fbln5	2.72949	3.62856	2.85125	2.50858	3.57358	2.37274	2.40338	2.21543	2.40965	2.52274	0.673503	1.34727
E9Q3X0;Q9EQK5;D3Z2N7	Major vault protein	Mvp	1.05413	0.83112	0.729244	0.828533	1.05657	0.597858	0.657991	0.802162	0.696579	0.680264	0.21295	1.34595
Q9D7S9	Charged multivesicular body protein 5	Chmp5	1.05939	0.783911	0.969849	0.859396	0.91131	0.847593	0.733032	0.767939	0.771881	0.670919	0.158498	1.34583
Q9DBZ5;A0A140LJ59;Q3TY56	Eukaryotic translation initiation factor 3 subunit K	Eif3k	2.49904	2.03477	2.08965	2.15999	2.20747	2.02692	1.94315	1.81566	1.93148	2.00028	0.254684	1.34343
Q8C052;A0A1D5RLY6;A0A1D5RMG7;A0A1D5RML0;A0A1D5RMF1	Microtubule-associated protein 1S;MAP1S heavy chain;MAP1S light chain	Map1s	1.82481	1.84383	1.68177	1.6691	1.79169	1.71976	1.60105	1.53526	1.63446	1.64279	0.135576	1.34287
Q9CWK8	Sorting nexin-2	Snx2	3.2208	3.15372	3.19758	3.16418	3.25664	3.1748	3.13812	3.04564	3.12794	3.04336	0.0926105	1.34079
P20065	Thymosin beta-4;Hematopoietic system regulatory peptide	Tmsb4x	2.46511	2.07247	2.36172	2.06264	2.25788	2.22382	1.5034	1.74917	1.95831	1.6859	0.419844	1.33848
Q9QZF2	Glypican-1;Secreted glypican-1	Gpc1	0.773214	0.934824	0.988436	0.941894	0.780683	1.1058	0.996521	1.00191	1.00879	1.00828	-0.14045	1.3383
Q8R050;F7CE88	Eukaryotic peptide chain release factor GTP-binding subunit ERF3A	Gspt1	4.61754	4.4646	4.48863	4.50249	4.5672	4.4668	4.44262	4.42943	4.45374	4.43485	0.0826008	1.33816
A2T4N6;A0A0R4J0N5;P46718	Programmed cell death protein 2	Pdcd2	-3.38738	-3.63366	-3.67337	-3.64017	-3.38202	-3.08514	-3.19834	-3.27739	-3.28689	-3.508	-0.272167	1.33806
Q3UH28;Q3U1M7;A2A483;E9Q8D1;A2A485		Zmynd8	1.07979	1.1764	1.1583	1.02744	0.946697	1.2262	1.16627	1.17426	1.34412	1.2341	-0.151267	1.3357
A2AMI2;A0A0N4SVL0;Q80XI3;Z4YKC4;A0A0R4J112;A2AMI7;A2AMI6	Eukaryotic translation initiation factor 4 gamma 3	Eif4g3	0.720228	0.529566	0.626306	0.513737	0.475912	0.438513	0.380989	0.358152	0.459515	0.498215	0.146073	1.33445
E9Q718;Q9R0B9	Procollagen-lysine,2-oxoglutarate 5-dioxygenase 2	Plod2	2.71843	2.90264	2.77157	2.63129	2.92301	2.65079	2.5953	2.59962	2.68102	2.59284	0.165474	1.33383
Q99JP6;J3QQ00;Q501M9	Homer protein homolog 3	Homer3	-0.362093	-0.471039	-0.332258	-0.346357	-0.352114	-0.470072	-0.388664	-0.464535	-0.519886	-0.549822	0.105824	1.3313
Q80YP4;O54865	Guanylate cyclase soluble subunit beta-1	Gucy1b3	0.0997028	0.0324268	-0.0091877	-0.15332	-0.110323	-0.199943	-0.170608	-0.255596	-0.215807	-0.0795898	0.156169	1.33128
Q91V41;A2AL34	Ras-related protein Rab-14	Rab14	1.93275	1.94301	1.98885	1.91433	1.90488	1.83971	1.7951	1.88727	1.87868	1.91766	0.0730801	1.3283
Q9DBG3;H3BIY9;H3BKM0;H3BJ06;Q5SWR0	AP-2 complex subunit beta;AP complex subunit beta	Ap2b1	4.41899	4.02074	4.01126	3.95547	4.13509	3.75012	3.78477	3.83338	3.93564	3.94001	0.259526	1.32686
Q91YM2	Rho GTPase-activating protein 35	Arhgap35	-0.59829	-0.657881	-0.958179	-1.03072	-0.980331	-1.12905	-1.07813	-1.10035	-1.10712	-1.08767	0.255383	1.32415
Q8BSL7;D3YV25;E9Q2C2;A2A6T9	ADP-ribosylation factor 2	Arf2	3.16161	3.0035	2.98038	2.87764	3.12992	2.76647	2.64161	2.78851	2.97722	2.89062	0.217723	1.32241
Q9JKF1;A0A0U1RNG5;A0A0U1RPU3	Ras GTPase-activating-like protein IQGAP1	Iqgap1	2.25392	2.39901	2.01046	1.91308	2.10243	1.88503	1.80923	1.88773	1.93253	1.90846	0.251184	1.32211
F8VQ29;Q3UQP1		Iqgap3	-2.54743	-2.91469	-3.06814	-2.97109	-3.04513	-3.27548	-3.33842	-3.16588	-3.37258	-3.01402	0.323978	1.32183
D3Z3Q3;Q921U8;D3YVS1;D3Z525;D3YZ10	Smoothelin	Smtn	-1.14284	-1.45956	-1.71625	-1.77362	-1.61897	-1.85396	-1.82307	-1.8526	-2.03098	-1.83663	0.337201	1.32153
Q7TSG2;E0CZ13	RNA polymerase II subunit A C-terminal domain phosphatase	Ctdp1	0.603002	0.634014	0.641233	0.580372	0.56049	0.662048	0.656172	0.615549	0.674666	0.68972	-0.0558086	1.32042
P58269;F7CPB1;F6T820;F7CL41;B8JJH9	Zinc finger protein DPF3	Dpf3	-1.70627	-2.10706	-1.66882	-1.59497	-1.67073	-1.43907	-1.43711	-1.51988	-1.57517	-1.42729	-0.269867	1.32001
A0A1Y7VK76;A0A1Y7VM96;Q5RJG7	Isoprenoid synthase domain-containing protein	Ispd	-2.50504	-2.84298	-2.50027	-2.59495	-2.52282	-2.64054	-2.96519	-2.95197	-2.84582	-2.79757	0.247008	1.31977
P22907;A0A1L1SRM0	Porphobilinogen deaminase	Hmbs	2.51098	2.39216	2.56385	2.35099	2.53403	2.71094	2.54711	2.74661	2.95546	2.57454	-0.236526	1.31795
Q9EP71	Ankycorbin	Rai14	1.19668	1.30591	1.22885	1.08885	1.25369	1.14883	1.10717	1.08652	1.11929	1.01819	0.118797	1.31485
Q99M08	Uncharacterized protein C4orf3 homolog		-5.24769	-5.62691	-5.25095	-5.52158	-5.44989	-5.54544	-5.94814	-6.01211	-5.97637	-5.50432	0.37787	1.31442
E9QM77;O70305;F6U2C2;F7B6X4	Ataxin-2	Atxn2	2.40085	2.24606	2.33331	2.32566	2.39669	2.32043	2.24123	2.22986	2.20988	2.2147	0.0972927	1.31372
Q9EPC1;Q3UF75;D6RHM9	Alpha-parvin	Parva	0.470562	0.0960617	0.139616	0.0108471	0.254435	-0.161528	-0.253876	-0.115015	0.0613594	0.0426311	0.27959	1.31208
Q7TSI3	Serine/threonine-protein phosphatase 6 regulatory subunit 1	Ppp6r1	-1.01879	-1.19154	-1.12002	-1.20556	-1.1446	-1.25003	-1.34692	-1.30216	-1.20021	-1.19787	0.123338	1.31068
A0A0H2UH13;Q8BK75;A0A0G2JGK0;A0A0G2JGM4	Elongator complex protein 6	Elp6	-1.07691	-1.10556	-1.13797	-1.07528	-1.0826	-1.08664	-0.931051	-1.05928	-0.899656	-0.96851	-0.106636	1.31039
Q9CZC8;A0A0N4SWD0	Secernin-1	Scrn1	0.0281334	-0.179133	-0.199757	-0.186945	-0.130285	-0.238918	-0.249134	-0.33119	-0.315313	-0.206944	0.134703	1.30698
P27048;P63163;A0A0G2JGN4	Small nuclear ribonucleoprotein-associated protein B;Small nuclear ribonucleoprotein-associated protein N	Snrpb;Snrpn	4.02805	3.88022	3.51323	3.60743	3.74213	3.57485	3.43716	3.24127	3.46812	3.53221	0.303486	1.30602
P63085;F6VEI7	Mitogen-activated protein kinase 1	Mapk1	3.73039	3.38613	3.49394	3.5113	3.62183	3.31787	3.37548	3.36374	3.41537	3.41462	0.171301	1.30417
P50295;A0A1D5RLG2;P50296;P50294	Arylamine N-acetyltransferase 2;Arylamine N-acetyltransferase 3;Arylamine N-acetyltransferase 1	Nat2;Nat3;Nat1	-2.878	-2.9352	-2.96116	-2.90251	-2.96571	-2.87574	-2.85338	-2.90568	-2.83701	-2.7632	-0.0815132	1.30405
P40336;A0A1W2P7R7;A0A1W2P7Z9	Vacuolar protein sorting-associated protein 26A	Vps26a	1.13548	1.06534	1.14403	1.06959	1.08746	1.06867	1.03057	1.02811	1.0381	1.07146	0.0530014	1.304
P62743;A0A0U1RPS0	AP-2 complex subunit sigma	Ap2s1	-1.30453	-1.67789	-1.59261	-1.65401	-1.70921	-1.70961	-1.86326	-1.93232	-1.78629	-1.79044	0.228736	1.29931
F7DDS0;E9QKA6;E9PUE3;Q80Z60	Endothelin-converting enzyme 2;Methyltransferase-like region;Endothelin-converting enzyme 2 region	Ece2	-5.04173	-5.00267	-5.04992	-5.14748	-4.88475	-5.3319	-5.23267	-5.32397	-5.19188	-5.02226	0.195227	1.29749
P70303;A2AEQ5	CTP synthase 2	Ctps2	1.3164	1.27638	1.38935	1.34434	1.44565	1.55316	1.51022	1.40055	1.46582	1.41214	-0.11395	1.29738
Q8BGJ5;Q922I7;Q8CB58;P17225;E9QMW9;F7DCW4;F7AXP1;E9Q279;E9Q0W3;E9PZ39	Polypyrimidine tract-binding protein 1	Ptbp1	4.21147	4.20096	4.12621	3.85924	4.16265	3.86303	3.7411	3.70746	4.09279	3.85928	0.259377	1.29662
D3Z0I5;Q922Y2	Tripartite motif-containing protein 59	Trim59	-4.93568	-4.79472	-4.74448	-4.79802	-4.64046	-4.54847	-4.80573	-4.49999	-4.45753	-4.53234	-0.213856	1.2917
A2ARP8;Q9QYR6	Microtubule-associated protein 1A;MAP1A heavy chain;MAP1 light chain LC2	Map1a	0.522181	0.290064	0.343344	0.358856	0.409412	0.402714	0.188028	0.194191	0.135031	0.109406	0.178897	1.2912
A2A8R7;B2RX14;A0A0A0MQJ6;A2A9H0	Terminal uridylyltransferase 4	Zcchc11	0.51804	0.400272	0.334915	0.254517	0.355953	0.199547	0.291029	0.191021	0.253933	0.272062	0.131221	1.29099
A0A1B0GSB4;A0A1B0GSR3;Q8BZX4	Splicing regulatory glutamine/lysine-rich protein 1	Srek1	-2.2811	-2.56896	-2.36257	-2.52727	-2.29583	-2.51227	-2.67135	-2.76366	-2.51128	-2.63331	0.211229	1.29056
Q9QYB8	Beta-adducin	Add2	-1.62701	-1.91939	-1.54783	-1.69097	-1.45155	-1.27446	-1.54983	-1.30519	-1.18388	-1.48715	-0.287246	1.28955
Q3UZA1	CapZ-interacting protein	Rcsd1	2.50345	2.25493	2.37891	2.34848	2.45865	2.34854	2.18658	2.2373	2.2178	2.25126	0.140587	1.28556
Q9DC33;A0A1L1SRA5	High mobility group protein 20A	Hmg20a	0.418901	0.465078	0.43693	0.427364	0.463209	0.456877	0.575047	0.544256	0.592171	0.457714	-0.0829163	1.28493
Q69ZS7;Q3TGM7;A0A1W2P6V8;A0A1W2P833;J3KMK0;L7N209	HBS1-like protein	Hbs1l	0.619982	0.199326	0.288965	0.264212	0.285902	0.206293	0.119844	0.0670052	0.0928688	0.110449	0.212385	1.28467
P28271	Cytoplasmic aconitate hydratase	Aco1	3.9314	3.85541	3.78456	3.76744	3.97721	3.75099	3.76916	3.72834	3.7782	3.70063	0.117739	1.28311
F6SMY7;E9PUJ6;Q7TPH6	E3 ubiquitin-protein ligase MYCBP2	Mycbp2	-2.35488	-2.52121	-2.78456	-2.67031	-2.54415	-3.00924	-2.86541	-2.83318	-2.87311	-2.61485	0.264137	1.28297
P07310;A0A0J9YKD4	Creatine kinase M-type	Ckm	4.14448	3.1478	3.46621	3.62228	3.92783	3.23677	3.22559	3.18196	2.94507	3.22045	0.499753	1.28209
A0A0R4J1C2;A0A0R4IZW8;O88456;Q9D7J7	Calpain small subunit 1	Capns1	0.653051	0.0571308	0.0772724	0.106085	0.439827	-0.0148945	-0.0892258	-0.188459	-0.00818062	-0.0566635	0.338158	1.2815
Q9DBF1;G3UYR8;G3UY72;E9Q1H3;E9Q1G1	Alpha-aminoadipic semialdehyde dehydrogenase	Aldh7a1	3.17774	3.22858	3.10233	3.24051	3.35193	3.08222	3.13148	2.97521	3.07644	3.14405	0.138341	1.28143
P13439;D6RJ62	Uridine 5-monophosphate synthase;Orotate phosphoribosyltransferase;Orotidine 5-phosphate decarboxylase	Umps	2.62999	2.21863	2.66063	2.43651	2.86977	2.77832	2.79342	3.16017	3.49274	2.95401	-0.472625	1.28104
Q99JX7;V9GXF3;V9GXW3;V9GXM5;V9GX96	Nuclear RNA export factor 1	Nxf1	1.56828	1.4863	1.35836	1.2746	1.49978	1.36013	1.18192	1.18289	1.3004	1.29366	0.173663	1.28036
Q8CJ96	Ras association domain-containing protein 8	Rassf8	0.625866	0.70229	0.824909	0.342838	0.501928	0.273447	0.413971	0.466709	-0.0278797	-0.174063	0.409129	1.27762
Q9D1I6	39S ribosomal protein L14, mitochondrial	Mrpl14	-1.70597	-1.7106	-2.10431	-1.77313	-1.82697	-1.789	-1.3721	-1.34112	-1.60122	-1.52406	-0.298696	1.27718
Q6PGA2;O88667;A0A1D5RLT1;P55041;O35929	GTP-binding protein RAD	Rrad	-0.417616	-0.566589	-0.305584	-0.103794	-0.29331	-0.144541	0.0312462	-0.0915566	-0.223528	-0.0767155	-0.23636	1.27363
Q5U3K5	Rab-like protein 6	Rabl6	-0.34284	-0.533281	-0.515522	-0.625549	-0.521624	-0.710892	-0.717781	-0.614656	-0.552015	-0.71497	0.1543	1.27336
Q8K4F6;A0A0J9YTU6	Probable 28S rRNA (cytosine-C(5))-methyltransferase	Nsun5	-0.124239	0.0869255	-0.0633469	-0.0263901	-0.193911	0.170914	0.168627	-0.0694237	0.136381	0.28591	-0.202674	1.27265
P33434	72 kDa type IV collagenase;PEX	Mmp2	-1.74613	-1.54678	-1.64058	-1.95239	-1.56458	-1.88034	-2.12216	-1.86113	-1.83738	-1.98608	0.247326	1.2725
Q9D142	Uridine diphosphate glucose pyrophosphatase	Nudt14	-5.79408	-5.648	-5.47062	-5.76579	-5.69578	-5.25743	-5.36469	-5.73579	-5.28745	-5.31118	-0.283547	1.26882
Q9WVM3;D3YU58	Anaphase-promoting complex subunit 7	Anapc7	-0.967781	-1.16785	-1.09193	-1.1317	-1.19429	-1.2591	-1.27764	-1.2278	-1.21172	-1.17013	0.118568	1.26779
A0A0R4J0R3;Q3U1G5	Interferon-stimulated 20 kDa exonuclease-like 2	Isg20l2	-0.855062	-0.700996	-0.857716	-0.853859	-0.83431	-0.812483	-0.683813	-0.670794	-0.595646	-0.714769	-0.124888	1.26475
A0A0H2UH19;Q5DW34;Z4YJZ7;E9Q5A3;A0A1B0GXE2;A2AIS5;F6WWY8;A0A140LII4;A0A0G2JFI9;A0A0A6YXD1;A0A0A6YWA0	Histone-lysine N-methyltransferase EHMT1	Ehmt1	0.347132	0.343164	0.400768	0.312182	0.386404	0.529695	0.372427	0.389067	0.494057	0.46426	-0.0919712	1.26441
E0CYH0;Q9ER69;E0CZF5;F7CCI4	Pre-mRNA-splicing regulator WTAP	Wtap	-0.749678	-0.706686	-0.766294	-0.809166	-0.654005	-0.646227	-0.594257	-0.720837	-0.638191	-0.63442	-0.0903793	1.26432
A0A0A6YVU8;Q9JKV1;D3YUD8	Proteasomal ubiquitin receptor ADRM1	Gm9774;Adrm1	1.48353	1.12972	1.18425	1.19913	1.2773	1.11862	1.0013	0.95071	1.13932	1.09766	0.193267	1.26334
A6X940		Fermt2	-1.33106	-2.10025	-1.82052	-1.7544	-1.90392	-2.14487	-2.1203	-2.106	-2.24659	-2.05173	0.351872	1.26224
P40124;B1ARS0	Adenylyl cyclase-associated protein 1	Cap1	3.84552	3.48084	3.6161	3.50844	3.67736	3.52409	3.35145	3.36178	3.49344	3.39869	0.199763	1.26168
Q3U0A6;Q8BYM1		Hbq1b;Hbq1a	-2.01661	-2.00209	-1.84646	-2.0348	-1.36471	-1.60156	-1.55524	-0.921513	-0.862699	-1.53177	-0.558375	1.2603
A0A0N4SW06;Q91WI7	Integrin-alpha FG-GAP repeat-containing protein 2	Itfg2	-3.57499	-3.54629	-3.73127	-3.75663	-3.75644	-3.8456	-3.72559	-3.95756	-3.90537	-3.77337	0.168374	1.26005
A2AS98;P28660;Q8K1X4	Nck-associated protein 1	Nckap1	0.905479	0.985603	0.757645	0.740648	0.726484	0.525005	0.525904	0.577412	0.649803	0.821218	0.203304	1.26001
Q9ERH4	Nucleolar and spindle-associated protein 1	Nusap1	0.00416756	-0.129662	-0.24711	-0.206348	-0.00832176	-0.0831165	0.0631619	0.0689259	0.0971165	0.0732861	-0.16133	1.25855
P08207	Protein S100-A10	S100a10	1.70631	2.01579	1.66601	1.38526	1.71109	1.16404	1.04635	1.49351	1.48866	1.45645	0.36709	1.25669
Q14AX6	Cyclin-dependent kinase 12	Cdk12	-1.67765	-1.51857	-1.62657	-1.7859	-1.50161	-1.61117	-1.89051	-1.84904	-1.85757	-1.92383	0.204364	1.25635
A2AMW0;F7CAZ6		Capzb	0.661373	0.73889	0.771172	0.500652	0.640524	0.656181	0.284578	0.353041	0.547682	0.319542	0.230317	1.2543
Q9JII6;B1AXW3	Alcohol dehydrogenase [NADP(+)]	Akr1a1	4.64178	4.37369	4.38147	4.42358	4.57046	4.33894	4.39128	4.33764	4.28118	4.23677	0.161029	1.25389
P17563;Q63836;A0A0R4J135;G3UYY2;D6RHN2;G3UWK0;G3UZT2	Selenium-binding protein 1;Selenium-binding protein 2	Selenbp1;Selenbp2	2.36529	2.42177	2.35419	2.3449	2.424	2.35176	2.25936	2.22902	2.37071	2.21246	0.0973701	1.25259
Q78J03	Methionine-R-sulfoxide reductase B2, mitochondrial	Msrb2	-0.557335	-0.383429	-0.294945	-0.145914	-0.303515	-0.243853	-0.125044	-0.187773	-0.0569897	-0.0414181	-0.206012	1.25061
G3X9U9;Q9CQ92;D3YZ32	Mitochondrial fission 1 protein	Fis1	0.970081	0.470808	0.973503	0.969028	0.678556	0.654007	0.365038	0.184572	0.49387	0.597143	0.353469	1.25006
P82198	Transforming growth factor-beta-induced protein ig-h3	Tgfbi	-1.95527	-2.15897	-2.09837	-2.02882	-1.91773	-2.11958	-2.29654	-2.13351	-2.14508	-2.19501	0.146114	1.24929
Q9CQT2;A0A1L1SRC3	RNA-binding protein 7	Rbm7	-2.69778	-3.04435	-3.0736	-3.04251	-2.69452	-2.90164	-3.38198	-3.29872	-3.36115	-3.2575	0.329646	1.24927
D3YZ08;O35144;E9QM06	Telomeric repeat-binding factor 2	Terf2	-3.56399	-2.84646	-3.44048	-3.21924	-3.0519	-3.24247	-2.25465	-2.63257	-2.70594	-2.53511	-0.550269	1.24894
B1AXN9;P18654;B1AXP0;F6UG16;B1AXN8;B1AXN5;B2GVN8;A2CEE8;B1B0X1;A2CEE6;A2CEE5;E9PUP0;A2CEE7;E9QK39;Q7TPS0	Ribosomal protein S6 kinase alpha-3	Rps6ka3	0.995462	0.829666	0.712927	0.619129	0.600515	0.523438	0.520811	0.505508	0.581716	0.614227	0.2024	1.24722
Q9CY64;A2ASB8;A2ASB7;A2ASB1	Biliverdin reductase A	Blvra	2.08175	1.76619	1.76653	1.80752	2.01587	1.64779	1.66213	1.62357	1.76029	1.76902	0.195015	1.24555
P16546	Spectrin alpha chain, non-erythrocytic 1	Sptan1	0.101481	0.0091877	0.128674	-0.0674438	-0.056982	-0.125748	-0.770374	-0.367084	-0.127384	-0.193142	0.33973	1.24551
A0A087WRY3;Q80XU3	Nuclear ubiquitous casein and cyclin-dependent kinase substrate 1	Nucks1	1.02463	0.805351	0.929625	0.82925	0.97888	0.903021	0.513756	0.633564	0.815216	0.584742	0.223489	1.24505
O88396	GrpE protein homolog 2, mitochondrial	Grpel2	-1.6085	-1.51519	-1.60101	-1.53591	-1.41451	-1.55883	-1.35037	-1.3094	-1.26069	-1.37659	-0.163845	1.24494
E0CYM1;E0CYH7;Q6P6L0	Filamin A-interacting protein 1-like	Filip1l	0.532371	0.452726	0.256557	0.352644	0.554777	0.277309	0.351088	0.2838	0.175377	0.220795	0.168142	1.24455
P15327;D3Z223;D3YUE8;D3YYH3	Bisphosphoglycerate mutase;Phosphoglycerate mutase	Bpgm	2.01805	1.79779	2.63087	2.0846	2.25705	2.87138	2.37455	2.82453	2.84712	2.32583	-0.491008	1.24357
P34152	Focal adhesion kinase 1	Ptk2	0.853155	0.688709	0.791067	0.721542	0.782228	0.702881	0.654406	0.657816	0.698139	0.711952	0.0823017	1.24327
Q9QYI3;F7BTP8;A2A5E1	DnaJ homolog subfamily C member 7	Dnajc7	1.98101	1.5899	1.76758	1.6571	1.72327	1.62985	1.54409	1.53258	1.57482	1.52011	0.183479	1.24254
Q91VB8;P01942;CON__P01966	Hemoglobin subunit alpha	haemaglobin alpha 2;Hba	9.61448	9.44044	10.2972	9.47523	10.4529	10.5249	10.0695	11.2104	11.2813	10.4119	-0.843583	1.24136
Q3TCH7;E9PXT5;F6UV36	Cullin-4A	Cul4a	1.2243	1.02221	0.97967	1.01502	1.00133	1.04403	0.803722	0.757797	0.799463	0.928274	0.181849	1.2374
Q80YQ1;P35441	Thrombospondin-1	Thbs1	2.80522	2.69389	2.86376	2.93676	2.89865	3.06007	2.89505	3.26638	3.56374	3.03891	-0.325172	1.23667
Q6NZI9;A2AHM2;G3UY53;A2ARW1;Q4KL68;Q7TPX5;L7N1Z0;F6YAM1;A0A1D5RM15;F6R9A8;Q99LG7;Q6PEE4;Q3TPQ7;F7CEW8;A2BE23;A2ART4;A2ARR7;L7N248;A0A1B0GRI2;A2ARL5;L7N208;A0A0U1RQ46;A2AE18;A0A087WSF4;E9Q981;A2AE19;P08043;Q6P560;O88245;F7AIG4;A2ARW5;J3KMG5;E9Q1C9;L7N452;E9QA51;A2ARV7;L7N246;A2AW66;A2ARR6;Q3UT17;A2BFU4;E9Q1J0;A0A087WRJ1;J3QPX0;J3QK55;F8VPV1;A0A087WRH0;A2ANU6;K7N769;F6ZS36;F8VPU8;A0A087WRL6;A2AW67;…	Zinc finger protein 2;Zinc finger protein 182	Zfp180;Zfp931;Gm2381;Gm14410;AI987944;Gm6871;Zfp930;Zfp958;Zfp933;AW146154;Gm4631;Gm14305;Gm14434;Gm14412;Gm14419;Gm10324;Zfp182;9830147E19Rik;Zfp2;Znf182	-0.925941	-0.576056	-0.60281	-0.670763	-0.838655	-0.824364	-1.04047	-0.953001	-0.864	-0.963505	0.206223	1.23651
Q19LI2	Alpha-1B-glycoprotein	A1bg	-5.00178	-5.10937	-4.86933	-4.79576	-4.50605	-3.61035	-4.07907	-3.11958	-4.61095	-4.69779	-0.832909	1.23625
Q60520;E9PXF9;E9Q2L1	Paired amphipathic helix protein Sin3a	Sin3a	1.24923	1.11345	1.15884	1.0702	1.06019	1.10425	0.951532	0.998842	1.0192	1.02018	0.111581	1.23519
Q9EPL2	Calsyntenin-1;Soluble Alc-alpha;CTF1-alpha	Clstn1	-2.67266	-2.69564	-2.60381	-2.74912	-2.61592	-2.64743	-2.51508	-2.44624	-2.5972	-2.5592	-0.114403	1.23361
A0A075B5P2;P01837	Ig kappa chain C region	Igkc	1.47916	1.6108	1.8861	1.54662	1.61478	1.58681	1.40455	1.3908	1.21188	1.07096	0.294492	1.23207
P70671;A0A140LJE8;A0A140LJD9;A0A140LHE6	Interferon regulatory factor 3	Irf3	-0.196316	-0.442236	-0.208651	-0.301683	-0.30065	-0.417614	-0.499672	-0.47905	-0.333887	-0.411945	0.138527	1.23197
Q8BMQ2;E9Q2B0	General transcription factor 3C polypeptide 4	Gtf3c4	0.113924	0.341763	0.280615	0.171204	0.105879	0.301151	0.298656	0.32415	0.384775	0.353069	-0.129684	1.23051
D3YWK1;Q80W47	WD repeat domain phosphoinositide-interacting protein 2	Wipi2	0.431585	0.335112	0.183332	0.223402	0.28826	0.0919666	0.205004	0.127493	0.206104	0.187059	0.128813	1.23023
Q91Z25;Q9WV32;F6VVE6;F6THG2;D3Z6S0	Actin-related protein 2/3 complex subunit 1B	Arpc1b	3.01572	2.80153	2.98951	2.88454	3.02251	2.92974	2.80155	2.74174	2.74709	2.77004	0.144729	1.22985
Q8VDD5;F2Z494	Myosin-9	Myh9	6.23869	6.24409	6.30967	6.0861	6.4436	6.15972	6.02349	5.94854	6.17883	6.06937	0.188441	1.22948
Q99LI7	Cleavage stimulation factor subunit 3	Cstf3	1.03474	0.735592	0.855911	0.776493	0.860117	0.774126	0.604467	0.60857	0.744596	0.717213	0.162776	1.22853
Q91W96;D6RDT6;A0A0G2JF77	Anaphase-promoting complex subunit 4	Anapc4	0.0902367	-0.0529785	-0.0178471	-0.100042	-0.0496349	-0.107014	-0.16136	-0.0819378	-0.0962734	-0.143467	0.0919571	1.22748
Z4YK03;Q9D154;Q5SV42;Q8VHP7	Leukocyte elastase inhibitor A;Leukocyte elastase inhibitor C	Serpinb1a;Serpinb1c	-2.15953	-2.59794	-2.24573	-2.19208	-2.10408	-2.38943	-2.3909	-2.70657	-2.62734	-2.61015	0.285009	1.22602
A0A0R4J234;Q9D2Z4;A0A1L1ST73;A0A1L1SRH8	Sentrin-specific protease 8	Senp8	-1.81352	-1.76804	-1.95754	-1.85541	-1.76794	-1.71302	-1.61233	-1.67172	-1.76106	-1.7884	-0.123185	1.22531
Q62048;D3Z375	Astrocytic phosphoprotein PEA-15	Pea15	1.75957	1.52277	1.62496	1.68112	1.76684	1.45331	1.58425	1.60632	1.50366	1.51263	0.139016	1.22493
Q3UXQ3;V9GX46;V9GWU2;Q61286;V9GXC3;V9GXR6	Transcription factor 12	Tcf12	-2.19673	-2.25296	-2.39385	-2.48527	-2.35999	-2.22648	-2.19783	-2.23826	-2.08278	-2.18601	-0.151487	1.22369
Q8VE73;F6Q1R4;E9Q6H4	Cullin-7	Cul7	1.88176	1.61207	1.56914	1.51985	1.43909	1.39467	1.38497	1.36227	1.40873	1.46715	0.200825	1.22357
A0A1L1SV84;Q9D083	Kinetochore protein Spc24	Spc24	-1.39677	-1.73139	-1.36934	-1.31462	-1.30308	-1.26898	-1.28882	-1.20032	-1.13078	-1.05487	-0.234283	1.22049
G3X9I1;G5E911;Q91VU0;E9Q6F0;E9Q8C5	Protein FAM3C	Fam3c	1.23675	1.4048	1.22009	1.25901	1.19503	1.09107	1.12002	1.21111	1.13451	1.19553	0.112689	1.2196
Q80UP8	Sodium-dependent phosphate transporter 2	Slc20a2	-3.26778	-2.8424	-2.85021	-2.97859	-3.24544	-2.99979	-2.48339	-2.57255	-2.80032	-2.63594	-0.338485	1.21957
Q9CYU6;A0A0A6YWH1	Diphthine methyltransferase	Dph7	-2.56684	-3.20736	-2.97367	-3.06648	-2.89159	-3.12755	-3.4663	-3.31145	-3.10663	-3.3413	0.329456	1.21895
Q9DCR2	AP-3 complex subunit sigma-1	Ap3s1	-1.08057	-0.900915	-0.994221	-1.12829	-1.16279	-1.17445	-1.15289	-1.33484	-1.1254	-1.30265	0.16469	1.21892
O35593	26S proteasome non-ATPase regulatory subunit 14	Psmd14	2.51044	2.2845	2.39332	2.28006	2.36111	2.34885	2.07746	2.13994	2.25293	2.19643	0.162765	1.21529
Q9D997;Q9QZ08;D3YXG2	N-acetyl-D-glucosamine kinase	Nagk	1.05639	0.927788	0.908596	0.996897	1.07727	0.899176	0.966259	0.892052	0.77525	0.830273	0.120787	1.21504
A2AUR7;Q9D031;Q01730;E0CXG5;A0A0A6YWZ2;B1AYQ0	Ras suppressor protein 1	Rsu1	1.48258	1.03086	1.27625	1.22731	1.23341	1.19747	0.968201	0.927881	0.987997	1.05637	0.222497	1.21404
D3YZ61;Q9ES30	Complement C1q tumor necrosis factor-related protein 3	C1qtnf3	-3.12661	-3.54574	-3.35857	-3.42572	-3.18001	-3.8179	-3.53937	-3.50409	-4.30608	-3.6201	0.43018	1.21278
B2RRF0;A0A1W2P7Y1;P35822;A0A1W2P706;P28828	Protein-tyrosine-phosphatase;Receptor-type tyrosine-protein phosphatase kappa	Ptprk	-1.39558	-1.27964	-1.4186	-1.31812	-1.33031	-1.172	-1.2509	-1.27018	-1.33602	-1.23824	-0.0949776	1.21254
E9PUQ3;D3YWF5;D3Z5E5;D3YU88		AU019823	-3.28162	-3.40215	-3.12127	-3.21828	-3.11252	-3.00494	-3.18051	-3.09074	-3.02916	-3.02002	-0.162095	1.21238
P0C028;P0C027	Diphosphoinositol polyphosphate phosphohydrolase 3-beta;Diphosphoinositol polyphosphate phosphohydrolase 3-alpha	Nudt11;Nudt10	-0.935055	-0.711046	-0.778223	-0.572813	-0.433744	-0.520315	-0.362703	-0.50638	-0.45686	-0.41507	-0.233911	1.21165
A2AU52;Q8BG94	COMM domain-containing protein 7	Commd7	-3.34207	-3.41788	-3.33001	-3.56318	-3.60053	-3.5086	-3.87524	-3.77912	-3.58041	-3.63343	0.224627	1.21141
P28184	Metallothionein-3	Mt3	-1.86217	-1.32713	-1.08216	-1.23813	-1.16666	-1.51551	-2.02871	-1.58071	-1.82459	-1.89209	0.433071	1.21077
P04919	Band 3 anion transport protein	Slc4a1	0.813604	1.41004	1.7432	1.09247	1.01431	1.60559	1.38426	2.31682	2.26198	1.69051	-0.637103	1.21061
Q91VE6;E0CXU3	MKI67 FHA domain-interacting nucleolar phosphoprotein	Nifk	0.83119	1.04503	0.786137	0.860842	0.88567	0.88125	1.16003	1.05862	1.04323	1.07872	-0.162595	1.20681
P11352;A0A0A6YY34;A0A0A6YVV2	Glutathione peroxidase 1;Glutathione peroxidase	Gpx1	2.44955	2.48503	2.65354	2.61594	2.87589	2.85162	2.7201	3.29834	3.59952	2.90911	-0.459747	1.20578
Q8CGP1	Histone H2B type 1-K	Hist1h2bk	-0.783331	-0.0992394	-1.30321	-0.574116	-0.98867	-0.930897	0.730354	0.43013	0.195021	0.289984	-0.892631	1.20512
Q9D8S9	BolA-like protein 1	Bola1	-1.76423	-1.90812	-1.77091	-1.76641	-1.64479	-1.56099	-1.54032	-1.64375	-1.71259	-1.69923	-0.139515	1.20322
Q91WK1	SPRY domain-containing protein 4	Spryd4	-0.0941524	0.0454903	-0.0316849	0.131922	0.0420857	0.0792217	0.0929985	0.119825	0.186459	0.23753	-0.124475	1.20312
Q8VDP3;E9PUI4	Protein-methionine sulfoxide oxidase MICAL1	Mical1	1.90331	1.75971	1.78859	1.78175	1.87756	1.67732	1.79763	1.69668	1.74334	1.74279	0.0906311	1.2023
A2A6U3;Q80UG5;A2A6U5;A8Y5D3	Septin-9	Sept9	4.20335	3.84036	3.81566	3.77999	3.92696	3.73697	3.72466	3.6901	3.72562	3.70517	0.196761	1.20224
P63325;Q3UW83	40S ribosomal protein S10	Rps10	3.81365	3.67006	3.41618	3.46692	3.5495	3.40785	3.35236	3.40175	3.40173	3.42164	0.186192	1.20221
Q9Z1Q9;G3UY93;G3UZ22;G3UYW2;G3UZX1	Valine--tRNA ligase	Vars	3.86474	3.71088	3.6816	3.6293	3.70825	3.56875	3.5825	3.59261	3.66804	3.6306	0.110456	1.20039
Q8C6B9	Active regulator of SIRT1	Rps19bp1	-0.871351	-0.813236	-0.981461	-0.907389	-0.805136	-0.788075	-0.703999	-0.781092	-0.808031	-0.813005	-0.0968742	1.19987
Q3TZX8;A0A0U1RPV7	Polynucleotide 5-hydroxyl-kinase NOL9	Nol9	-1.02896	-1.14339	-1.13838	-1.27176	-1.19731	-1.17088	-1.33617	-1.30253	-1.27253	-1.34339	0.129143	1.19932
Q8R5C5;E0CZD4;E0CYB4	Beta-centractin	Actr1b	1.77837	1.18958	1.57888	1.63718	1.81809	1.81085	2.34934	2.15009	1.8423	1.83077	-0.396255	1.19794
E9PYH2;Q91V12	Cytosolic acyl coenzyme A thioester hydrolase	Acot7	2.09157	2.10749	2.18328	2.15282	2.08475	2.18017	1.99341	1.80597	1.8562	1.91743	0.173348	1.19697
Q8BWZ3;F6XQZ4;G3UZX9	N-alpha-acetyltransferase 25, NatB auxiliary subunit	Naa25	0.406929	0.206209	0.224192	0.257179	0.181482	0.153231	0.201624	0.00296593	0.15601	0.0925159	0.133929	1.19686
Q3TF41;Q8BSH9;E9PW66;P28656	Nucleosome assembly protein 1-like 1	Nap1l1	4.28818	4.38905	4.50199	4.50046	4.64571	4.53414	4.62693	4.66095	4.75955	4.63619	-0.178476	1.19615
S4R2R5;S4R2F3;Q8C8R3;S4R1J9;S4R2T7;S4R1I1;S4R2D6;S4R1U2;S4R1B7;S4R1M4	Ankyrin-2	Ank2	0.554247	0.750469	1.1603	0.726643	0.843071	1.37143	0.861866	1.48753	1.48841	0.9566	-0.426223	1.19414
P29341;Q9D4E6;A2A5N3;F6ZAX1;Q8C7D3	Polyadenylate-binding protein 1	Pabpc1	6.02061	5.67098	5.68365	5.66428	5.82483	5.59451	5.48783	5.5541	5.69048	5.57064	0.193357	1.19408
Q9EQH3	Vacuolar protein sorting-associated protein 35	Vps35	2.8869	2.49266	2.57139	2.51374	2.70864	2.40595	2.44387	2.39986	2.48039	2.48434	0.191784	1.19288
Q80XI4	Phosphatidylinositol 5-phosphate 4-kinase type-2 beta	Pip4k2b	0.946842	0.982414	0.940968	0.781775	0.904234	0.875893	0.822283	0.6936	0.797205	0.789152	0.11562	1.19122
Q059P4;Q9CS72;G3UZB6;REV__A0A1B0GSY2;REV__E9Q7K7;REV__Q5DTN8	Filamin-A-interacting protein 1	Filip1	0.789036	0.652855	0.650749	0.810429	0.708113	0.618614	0.597628	0.606852	0.42074	0.676626	0.138144	1.19056
P17426;A0A140LIG7;A0A0J9YUA7;A0A140LHG0;A0A140LHA6	AP-2 complex subunit alpha-1	Ap2a1	2.14123	1.98315	2.00741	1.97347	2.00442	1.89042	1.85328	1.89045	1.93274	2.01765	0.105027	1.18956
A0A067XG53;O70589;B1AUH6;B1AUH5;F7CD87;F6ZQR2	Peripheral plasma membrane protein CASK	Cask	-1.85283	-1.58964	-1.92313	-2.02341	-1.95298	-2.0023	-2.12713	-2.18356	-2.03052	-2.03856	0.208012	1.18926
Q8BUK6;F6W1A2	Protein Hook homolog 3	Hook3	1.61713	1.55141	1.68089	1.64779	1.70248	1.63152	1.56619	1.52606	1.53495	1.51088	0.0860222	1.18813
Q69ZQ2;A0A0N4SUM8;A0A0N4SUJ7;A0A0N4SV90;A0A0N4SV52	Pre-mRNA-splicing factor ISY1 homolog	Isy1	0.358269	0.244385	0.406742	0.375677	0.685314	0.866581	0.522232	0.648472	0.691996	0.547659	-0.241311	1.18809
Q5FW53	Myosin-binding protein H-like	Mybphl	-0.547253	0.0582333	-0.368345	-0.303253	-0.147829	-0.570757	-0.443289	-0.501671	-0.639006	-0.514131	0.272081	1.18756
O09131;D3Z1Q9	Glutathione S-transferase omega-1	Gsto1	1.66773	1.32127	1.30554	1.30158	1.61684	1.21822	1.15409	1.23914	1.30979	1.21085	0.216174	1.18505
Q3UC65	Arginine/serine-rich protein 1	Rsrp1	-4.09636	-4.15398	-3.86049	-3.83114	-3.96762	-3.68237	-3.73234	-3.58162	-3.84194	-3.94497	-0.22527	1.18454
E9Q9F7		Ccdc146	-0.143442	-0.693289	-0.616648	-0.602194	-1.09214	-0.81555	-1.53255	-1.07501	-1.40624	-0.905075	0.517343	1.18348
F6S3Z3		Cad	-2.4623	-3.08768	-2.37844	-2.76066	-2.70733	-2.21206	-2.59197	-2.17909	-1.62086	-2.27153	-0.504183	1.18265
Q8BW10;F6YBB8;E9PW56	RNA-binding protein NOB1	Nob1	-1.70729	-1.96159	-1.8936	-1.89972	-1.89797	-2.06048	-2.21407	-1.95677	-1.9816	-1.96237	0.163021	1.18244
A3KMP2;D6RH59	Tetratricopeptide repeat protein 38	Ttc38	-1.56689	-1.51658	-1.49721	-1.77354	-1.47467	-1.63172	-1.97772	-1.82395	-1.63857	-1.82139	0.212895	1.18241
O88845	A-kinase anchor protein 10, mitochondrial	Akap10	-3.90694	-4.15467	-4.21039	-4.21344	-4.22262	-4.41038	-4.40625	-4.25064	-4.23073	-4.30096	0.178182	1.18206
Q60960;G3UXT6;G3UZK5;G3UWJ8;G3UXW7;G3UXF0	Importin subunit alpha-5;Importin subunit alpha-5, N-terminally processed	Kpna1	0.991302	0.64274	0.779333	0.798687	0.886568	0.61981	0.591616	0.638681	0.761112	0.672098	0.163063	1.18039
Q9CQE5	Regulator of G-protein signaling 10	Rgs10	-3.99476	-4.07978	-3.79218	-3.63315	-3.40352	-3.48673	-3.70128	-3.27378	-3.17204	-3.3496	-0.383993	1.18004
Q80VD1	Protein FAM98B	Fam98b	1.72496	1.58575	1.44107	1.37335	1.63198	1.35697	1.29247	1.32061	1.4342	1.45693	0.179187	1.17997
P80318;E9Q133;Q3U0I3;F6Q609;F6ZVG8	T-complex protein 1 subunit gamma	Cct3	5.76316	5.39544	5.65767	5.56412	5.73257	5.55725	5.52309	5.26854	5.29607	5.35112	0.223374	1.1799
A2AAN2;Q8BMA6	Signal recognition particle subunit SRP68	Srp68	1.36411	1.44378	1.34879	1.21538	1.11556	1.10646	1.04357	1.10647	1.20148	1.2017	0.165586	1.17955
O08804;F7B9A0;A0A1Y7VLD5		Serpinb6b	0.900465	0.3337	0.633198	0.624809	0.899971	0.479027	0.368126	0.29344	0.400261	0.463648	0.277528	1.17938
Q3TPE9	Ankyrin repeat and MYND domain-containing protein 2	Ankmy2	0.463554	0.0754623	0.20529	0.125597	0.26119	0.0489578	-0.0296688	0.0602646	0.0708599	0.0949783	0.17714	1.17929
E9Q284;Q5SU73	Coilin	Coil	-2.45852	-2.39363	-2.52644	-2.52274	-2.41604	-2.53803	-3.02523	-2.88027	-2.60982	-2.54598	0.256392	1.17915
Q6KAU4	Multivesicular body subunit 12B	Mvb12b	-4.05931	-4.58029	-4.17267	-4.37057	-4.36827	-3.96307	-4.19128	-3.92879	-3.76746	-4.18448	-0.303204	1.17835
D3YVY9;Q14AI0	Sister chromatid cohesion protein DCC1	Dscc1;DSCC1	-4.29277	-4.09057	-4.26684	-4.30537	-3.92161	-4.10986	-3.56502	-3.5821	-3.9589	-3.98287	-0.33568	1.17616
Q64514;A0A087WRC0;Q05DJ9;A0A087WQR6;A0A087WP19	Tripeptidyl-peptidase 2	Tpp2	3.7865	3.61648	3.65825	3.6652	3.74518	3.49743	3.59888	3.56575	3.61782	3.66726	0.104895	1.17446
P26645	Myristoylated alanine-rich C-kinase substrate	Marcks	2.19927	2.78396	2.40667	1.99217	2.31927	2.00054	1.76579	1.9286	2.20788	1.93901	0.371905	1.17277
Q9JJ28	Protein flightless-1 homolog	Flii	1.76119	1.34571	1.55772	1.54155	1.39253	1.43543	1.35464	1.1417	1.16884	1.34337	0.230943	1.17254
Q9R059;F2Z455;D6RJ68	Four and a half LIM domains protein 3	Fhl3	0.83075	0.797651	0.768763	0.660246	0.930998	0.684092	0.499346	0.572548	0.792427	0.611158	0.165767	1.171
Q8K157	Aldose 1-epimerase	Galm	-2.98713	-2.72293	-2.96757	-2.82882	-2.7061	-3.13135	-3.12192	-2.95072	-2.97747	-2.93696	0.181173	1.17084
Q9QYB5	Gamma-adducin	Add3	3.24739	3.12657	3.12098	3.14706	3.12523	3.07342	3.13253	3.07065	3.06762	3.08985	0.0666313	1.16974
E9QAQ5;Q9WV60	Glycogen synthase kinase-3 beta	Gsk3b	2.28427	1.96094	2.01053	2.05402	2.13941	1.96756	2.00675	1.89725	1.90603	1.91996	0.150323	1.16959
P19096;A0A0U1RNJ1	Fatty acid synthase;[Acyl-carrier-protein] S-acetyltransferase;[Acyl-carrier-protein] S-malonyltransferase;3-oxoacyl-[acyl-carrier-protein] synthase;3-oxoacyl-[acyl-carrier-protein] reductase;3-hydroxyacyl-[acyl-carrier-protein] dehydratase;Enoyl-[acyl-carrier-protein] reductase;Oleoyl-[acyl-carrier-protein] hydrolase	Fasn	5.14108	4.83431	4.89809	4.78048	4.82057	4.6319	4.70838	4.68271	4.79753	4.77111	0.176582	1.16956
F6Q8N5;Q3ULL6		Upf3b	-2.57427	-2.50643	-2.75514	-2.74512	-2.57632	-2.8122	-2.91381	-2.73069	-2.67535	-2.83331	0.161618	1.16932
Q9CR39;F6RIG8;F7AZP7	WD repeat domain phosphoinositide-interacting protein 3	Wdr45b	0.111683	-0.218119	-0.0585537	-0.0626221	0.0230484	-0.149441	-0.243858	-0.352234	-0.20109	-0.110769	0.170566	1.16666
Q7TT37	Elongator complex protein 1	Ikbkap	2.90533	2.74211	2.54339	2.63948	2.77016	2.49978	2.5378	2.50304	2.60677	2.62714	0.165188	1.16468
Q9CPS5;Q9CX56;Q3TG45	26S proteasome non-ATPase regulatory subunit 8	Psmd8	3.06887	2.60404	2.70941	2.56259	2.78313	2.60912	2.42385	2.40515	2.56886	2.50773	0.242661	1.16394
Q9CR13	UPF0562 protein C7orf55 homolog		-0.853706	-0.993948	-0.654919	-0.707932	-0.803648	-0.586842	-0.577295	-0.611332	-0.684412	-0.73275	-0.164304	1.16381
Q3TPM3;Q9WTX6;D3Z2H3;A0A0N4SUW1;D3YUS8	Cullin-1	Cul1	2.6633	2.41193	2.52413	2.44328	2.45565	2.41779	2.3921	2.26384	2.35255	2.41441	0.131519	1.16366
E9Q7B0		P4ha1	-2.66263	-2.6851	-2.9635	-3.0285	-2.75023	-2.99506	-2.97863	-3.01329	-2.9657	-3.16604	0.205752	1.16282
Q91ZN5	Adenosine 3-phospho 5-phosphosulfate transporter 1	Slc35b2	-1.9018	-1.74097	-1.85661	-1.87065	-1.85932	-1.92285	-1.99656	-2.10375	-1.92438	-1.87729	0.119095	1.1626
G5E867;S4R2K5		Raph1	-0.445349	-0.85223	-0.9382	-0.832047	-0.801737	-0.991501	-0.990288	-0.997074	-1.07975	-0.912617	0.220333	1.16116
Q5EBG6	Heat shock protein beta-6	Hspb6	-2.90677	-3.35465	-2.98483	-3.28164	-2.94759	-3.21477	-3.35709	-3.31405	-3.5669	-3.36818	0.269101	1.1611
Q8BFV2;E9Q1H5	PCI domain-containing protein 2	Pcid2	-0.553936	-0.583426	-0.510626	-0.674818	-0.597385	-0.242964	-0.573292	-0.427654	-0.319008	-0.52557	-0.166341	1.16005
Q8N7N5;A0A0A6YX55;A0A0A6YWY2;A2AHY8	DDB1- and CUL4-associated factor 8	Dcaf8	1.04386	1.02547	0.850756	0.898722	0.902044	0.812801	0.815403	0.864071	0.881687	0.847902	0.0997978	1.15983
P61219	DNA-directed RNA polymerases I, II, and III subunit RPABC2	Polr2f	-1.55517	-1.78282	-1.6773	-1.48908	-1.59077	-1.40418	-1.12091	-1.44003	-1.5423	-1.4877	-0.220005	1.15873
Q9D1N9	39S ribosomal protein L21, mitochondrial	Mrpl21	-0.504595	-0.451759	-0.144123	-0.00709152	-0.157175	0.155556	0.111809	-0.00317383	-0.108356	-0.0782013	-0.268475	1.15813
Q99LC2;A2APA3	Cleavage stimulation factor subunit 1	Cstf1	1.10834	0.91815	0.90284	0.905357	0.997896	0.837631	0.894274	0.852915	0.881166	0.864647	0.10039	1.15798
Q8CDJ8;D3Z0U0	Stonin-1	Ston1	-1.51568	-1.95362	-1.85623	-1.90292	-1.75127	-1.95534	-1.99051	-2.04194	-1.95538	-2.01371	0.195432	1.15723
A3KGB4	TBC1 domain family member 8B	Tbc1d8b	-0.383175	-0.698896	-0.753944	-0.783081	-0.70262	-1.07715	-0.881794	-0.911255	-0.773485	-0.788124	0.222019	1.15552
Q9CWF2	Tubulin beta-2B chain	Tubb2b	1.55329	1.75838	1.57779	1.51351	1.72745	1.29844	1.55201	1.4384	1.55527	1.45193	0.166875	1.15544
Q9CRB2	H/ACA ribonucleoprotein complex subunit 2	Nhp2	-0.235903	-0.333572	-0.346132	-0.253513	-0.233684	-0.272003	-0.125145	-0.14887	-0.156357	-0.239372	-0.0922115	1.15458
E9QKK4;Q8K3I9;E0CXI8;A0A0R4J1Y9;A0A0R4J1Z9	Glucocorticoid-induced transcript 1 protein	Glcci1	-2.64845	-2.85077	-2.72153	-2.44295	-2.6362	-2.86913	-2.69048	-2.85507	-2.95931	-2.91265	0.197346	1.15361
Q9QXS1;E9Q3W4;F6R059;A0A0R4J218;A0A0R4J223;E9Q9J6;A0A0R4J221;E9PW24;REV__Q6WKZ8	Plectin	Plec	6.44575	6.07504	6.24603	6.32105	6.26042	6.08336	6.10744	6.12155	6.07977	6.18457	0.154322	1.15215
A0A0G2JH12		Fam126a	-4.20603	-4.25725	-4.2027	-4.29227	-4.14124	-4.34477	-4.66225	-4.67295	-4.3232	-4.2467	0.230075	1.15158
O70475;D3YXP9	UDP-glucose 6-dehydrogenase	Ugdh	2.81372	2.7138	2.49693	2.57304	2.80468	2.42227	2.54163	2.51772	2.55229	2.5425	0.165153	1.1515
Q91X21	Uncharacterized protein KIAA2013	Kiaa2013	-2.21373	-1.98893	-2.08721	-2.20225	-2.13621	-2.40474	-2.44717	-2.23186	-2.30907	-2.11863	0.17663	1.15117
P47877;D3YU40	Insulin-like growth factor-binding protein 2	Igfbp2	-0.581472	-0.855209	-0.465679	-0.599663	-0.526396	-0.4673	-0.502424	-0.415926	-0.253166	-0.423227	-0.193275	1.14797
Q3UPN1;P29533;A0A0G2JFP9	Vascular cell adhesion protein 1	Vcam1	1.18395	1.59873	1.53519	1.61693	1.49476	1.60863	1.79966	1.84327	1.57696	1.75647	-0.231085	1.14783
O08912;E9Q0U0;Q8CF93	Polypeptide N-acetylgalactosaminyltransferase 1;Polypeptide N-acetylgalactosaminyltransferase 1 soluble form	Galnt1	-0.646078	-0.414515	-0.595293	-0.592215	-0.630829	-0.689327	-0.732727	-0.642916	-0.665884	-0.68738	0.107861	1.1478
P84084	ADP-ribosylation factor 5	Arf5	0.688873	0.722128	0.769878	0.621922	0.779781	0.369173	0.234436	0.345772	0.769632	0.616739	0.249366	1.1473
Q6P5B0	RRP12-like protein	Rrp12	0.461626	0.00915527	-0.134003	-0.145651	0.0412254	-0.313623	-0.357828	-0.255236	-0.188906	-0.104196	0.290429	1.14664
Q8BGS1;A0A087WP93	Band 4.1-like protein 5	Epb41l5	-1.34886	-1.24531	-1.09206	-1.11784	-1.25801	-0.974571	-1.09808	-1.09951	-1.10499	-1.12112	-0.132756	1.14611
Q6PFA1;Q9JIF6;A0A0G2JF29;A0A0G2JG79;Q3TVF4;P53612;A0A0G2JDK3;A0A0G2JGU4	Geranylgeranyl transferase type-2 subunit beta	Rabggtb	-1.4073	-1.44668	-1.43948	-1.40707	-1.40727	-1.48689	-1.42531	-1.45135	-1.5897	-1.51921	0.0729298	1.14485
A0A0R4J2B2;Q6WVG3;Q5DTY9	BTB/POZ domain-containing protein KCTD12	Kctd12	1.53307	2.23706	1.53924	1.27272	1.87548	1.28277	1.31766	1.21879	1.39745	1.14914	0.418356	1.14452
Q99N57;F6SZ47;P28028;F6TUC4;A0A0N4SV36;B1AUP0	RAF proto-oncogene serine/threonine-protein kinase;Serine/threonine-protein kinase B-raf	Raf1;Braf	-0.717871	-0.885986	-0.76473	-0.762035	-0.681883	-0.780741	-0.994934	-0.933725	-0.845148	-0.870583	0.122525	1.14252
Q9R0H2	Endomucin	Emcn	-2.36418	-2.18293	-1.87859	-1.91828	-2.17625	-2.00246	-1.77504	-1.71415	-1.92922	-1.83017	-0.253835	1.14225
E9PWD1;E9PYD3;E9PXG9;Q8CCB4;F6Z4G7;E9Q648	Vacuolar protein sorting-associated protein 53 homolog	Vps53	-3.49581	-3.29126	-3.33804	-3.33342	-3.4251	-3.78681	-3.795	-3.70625	-3.41327	-3.3784	0.239217	1.14193
Q60596	DNA repair protein XRCC1	Xrcc1	0.159813	-0.0902252	0.0928688	-0.000160217	0.177967	0.208679	0.21661	0.199547	0.137968	0.214499	-0.127408	1.14125
Q9QXN3	Activating signal cointegrator 1	Trip4	-2.29514	-2.33632	-2.72097	-2.78511	-2.35014	-2.95495	-2.86204	-2.6976	-2.68924	-2.7136	0.285952	1.1406
Q3UER8;Q8VCM7	Fibrinogen gamma chain	Fgg	3.16416	3.3828	3.63615	3.37507	3.328	3.1142	3.19739	3.29598	3.12525	3.15125	0.200421	1.13985
P54823	Probable ATP-dependent RNA helicase DDX6	Ddx6	2.75017	2.64313	2.59369	2.54622	2.75137	2.51188	2.51105	2.51997	2.60777	2.57864	0.111056	1.13961
Q91X51	Golgi reassembly-stacking protein 1	Gorasp1	-4.0597	-5.74405	-6.07273	-6.40549	-6.47787	-6.64298	-6.67883	-6.95968	-6.84474	-7.09325	1.09193	1.13919
O09172;A0A0G2JDI4;H3BJA3;F6VNW5	Glutamate--cysteine ligase regulatory subunit	Gclm	-0.780724	-0.928719	-0.424391	-0.714567	-0.808134	-0.471807	-0.553308	-0.518726	-0.365234	-0.610865	-0.227319	1.13911
Q811S7;Q9ERA0	Upstream-binding protein 1	Ubp1	-2.10648	-2.14003	-2.22224	-2.34561	-2.39215	-2.25345	-2.47317	-2.52427	-2.42054	-2.40773	0.174531	1.1386
Q8R2Y8	Peptidyl-tRNA hydrolase 2, mitochondrial	Ptrh2	-1.00076	-0.457809	-0.647221	-0.614189	-0.699327	-0.653824	-0.45112	-0.343653	-0.26465	-0.362356	-0.268742	1.13779
Q3TKY6;D3Z2U3	Peptidyl-prolyl cis-trans isomerase CWC27 homolog	Cwc27	0.00496292	-0.112919	-0.0872326	-0.121065	0.140318	0.146383	0.0746422	0.121769	0.0754223	0.0422669	-0.127284	1.13701
A2A6J4;A2A6J7;A0A1B0GRF5		Lsp1	-0.492563	0.0949116	-0.169464	-0.415382	-0.252935	-0.333578	-0.630653	-0.621189	-0.483204	-0.577988	0.282236	1.13582
Q8C3I8	Protein HGH1 homolog	Hgh1	-1.10198	-1.08885	-1.01971	-0.961895	-1.01233	-0.937901	-0.864149	-1.0193	-0.949467	-0.975157	-0.087759	1.13579
D3Z191;Q80X71	Transmembrane protein 106B	Tmem106b	-3.14363	-2.87299	-3.23816	-3.38463	-3.0662	-3.27879	-3.56042	-3.45239	-3.38994	-3.25696	0.24658	1.13383
Q8BNE1	TRPM8 channel-associated factor 1	Tcaf1	-4.12179	-3.9409	-4.22453	-4.21073	-3.9836	-4.15436	-4.62957	-4.53206	-4.2505	-4.23389	0.26377	1.13359
Q8BHL5;Q5GMG0;A0A1Y7VIX9;F6XD63;F6YXR3	Engulfment and cell motility protein 2	Elmo2	-0.13489	-0.158844	-0.17478	-0.342623	-0.125812	-0.292204	-0.322994	-0.409229	-0.207119	-0.323902	0.1237	1.13304
O54988	STE20-like serine/threonine-protein kinase	Slk	2.83347	2.71064	2.62462	2.6806	2.64513	2.61349	2.61816	2.59216	2.58656	2.63101	0.0906158	1.13161
P07724	Serum albumin	Alb	6.69546	6.82761	7.21967	6.92511	7.13417	6.71555	6.81627	6.82497	6.35426	6.41761	0.334672	1.13063
Q9Z0N1;A2AAW9	Eukaryotic translation initiation factor 2 subunit 3, X-linked	Eif2s3x	3.66303	3.49854	3.21233	3.41108	3.41997	3.16869	3.24848	3.29885	3.25802	3.30645	0.184891	1.13057
Q8CCT4;A2AEC2;Q8R0A5;Q9DB24;A2AJS2;A2AJS1	Transcription elongation factor A protein-like 5;Transcription elongation factor A protein-like 3	Tceal5;Tceal3;Tceal6	0.894594	0.754885	0.936813	0.891415	1.03292	0.926401	0.65987	0.629408	0.763735	0.701427	0.165958	1.12924
S4R2B6;Q9CPV2	Anaphase-promoting complex subunit 16	Anapc16	-1.94531	-2.15019	-2.13205	-2.06256	-1.98206	-1.8952	-1.88222	-1.98036	-2.01976	-1.91743	-0.115439	1.12899
O08738	Caspase-6;Caspase-6 subunit p18;Caspase-6 subunit p11	Casp6	2.20863	2.02181	2.07352	2.10229	2.22305	2.06175	2.05166	1.89417	1.99797	2.03101	0.118551	1.12869
Q8R3F5	Malonyl-CoA-acyl carrier protein transacylase, mitochondrial	Mcat	0.317093	0.336008	0.353787	0.372059	0.443575	0.318661	0.260344	0.307657	0.34556	0.2638	0.0653	1.12713
Q8BFQ8	Parkinson disease 7 domain-containing protein 1	Pddc1	-0.965002	-0.938322	-0.915949	-0.873385	-0.671272	-0.814318	-0.538971	-0.702591	-0.732655	-0.742012	-0.166677	1.12601
Q3USZ8	Deleted in autism protein 1 homolog		-1.15615	-0.925367	-0.929304	-0.884567	-0.955059	-0.75037	-0.770691	-0.899025	-0.934565	-0.755213	-0.148117	1.12518
P70180	Atrial natriuretic peptide receptor 3	Npr3	0.711094	0.937612	0.894625	0.992989	0.715408	0.940956	0.959558	1.05432	0.980015	1.10064	-0.15675	1.12503
E9PWG9;O35099	Mitogen-activated protein kinase kinase kinase 5	Map3k5	-0.788961	-1.1024	-0.5737	-0.912825	-0.907173	-0.946144	-1.59099	-1.18285	-1.02697	-1.22691	0.337762	1.12477
A0A0R4J0Q4;P97873	Lysyl oxidase homolog 1	Loxl1	-1.12821	-0.589741	-1.37535	-1.30948	-0.77779	-1.52617	-1.27771	-1.43428	-1.47217	-1.36426	0.378802	1.12477
A0A1D5RM83;E9PUA3;Q8R0S2;D3Z6V7;D3Z5I6;A4GZ26;E9QAD8;Q3TES0;Q5DU25	IQ motif and SEC7 domain-containing protein 1	Iqsec1	0.149141	0.0125752	0.463079	0.200897	0.286173	0.695839	0.289741	0.486885	0.497398	0.361567	-0.243913	1.12461
Q91VH2	Sorting nexin-9	Snx9	-0.934248	-1.19554	-1.00144	-1.0379	-1.03516	-1.08696	-1.12466	-1.15868	-1.20972	-1.21466	0.118077	1.12271
Q9CVB6;D3YXG6;A0A087WRT2	Actin-related protein 2/3 complex subunit 2	Arpc2	4.31441	4.09349	4.1114	4.10518	4.23547	4.13164	3.98642	4.02823	4.00259	4.09227	0.123759	1.12205
E9Q9K8;Q6PGB9		Akap6	-1.68477	-2.00501	-1.82541	-1.89377	-1.81902	-1.74782	-1.81051	-1.6215	-1.49875	-1.65638	-0.178603	1.12075
F8VQC1;E9Q740	Signal recognition particle subunit SRP72	Srp72	2.07728	1.88789	2.00969	1.90459	2.00987	1.91796	1.78903	1.7872	1.95411	1.85775	0.116655	1.12057
Q9Z0H1	WD repeat-containing protein 46	Wdr46	-2.3389	-2.10887	-2.17366	-2.35509	-2.33276	-1.83341	-2.19469	-2.15791	-2.02181	-2.12243	-0.195807	1.12045
Q923D2;E9PZC3;E9PZC4;A0A0U1RPU7	Flavin reductase (NADPH)	Blvrb	2.33962	2.12042	2.5457	2.36717	2.66087	2.60213	2.58789	3.03586	3.04444	2.52574	-0.352455	1.11957
P32037	Solute carrier family 2, facilitated glucose transporter member 3	Slc2a3	-3.20096	-2.52205	-2.71794	-2.67741	-2.8026	-2.74787	-2.55513	-2.32243	-2.09454	-2.29326	-0.381546	1.11892
P14106	Complement C1q subcomponent subunit B	C1qb	-4.6491	-4.72999	-5.12615	-4.87047	-4.85694	-5.1373	-5.11618	-5.11305	-5.7763	-5.00224	0.382484	1.11878
Q61771;O35066	Kinesin-like protein KIF3B;Kinesin-like protein KIF3B, N-terminally processed	Kif3b	-0.948805	-1.05482	-1.00316	-1.10879	-1.14008	-1.02482	-1.16547	-1.26174	-1.26843	-1.20415	0.133788	1.11854
Q8K094		Pvr	-4.83337	-4.5379	-4.07319	-4.35527	-4.64068	-3.72401	-4.18267	-4.2736	-4.21061	-4.12182	-0.385537	1.11821
Q8BPU7	Engulfment and cell motility protein 1	Elmo1	-6.13523	-5.52907	-5.62015	-5.66161	-5.53397	-5.36775	-5.47601	-5.58393	-5.29288	-5.18871	-0.31415	1.11821
Q8K039;D3YWR8	Uncharacterized protein KIAA1143 homolog		0.227709	0.265657	0.22146	0.236076	0.35656	0.423466	0.496656	0.327925	0.284983	0.322697	-0.109653	1.11765
Q3UDM0;Q921Y0;Q8BPB0	MOB kinase activator 1A;MOB kinase activator 1B	Mob1b;Mob1a	1.1774	0.879736	0.8552	0.843405	0.843935	0.67272	0.585085	0.64603	0.816307	0.875175	0.200871	1.1172
P70122;F6TN03;D6REV5	Ribosome maturation protein SBDS	Sbds	0.928814	1.02578	0.854116	0.819599	0.81756	0.764034	0.656406	0.772659	0.827951	0.826151	0.119735	1.11627
Q3UQ44	Ras GTPase-activating-like protein IQGAP2	Iqgap2	-1.31425	-1.34001	-1.90379	-2.13982	-1.70903	-2.00638	-2.41041	-2.19762	-1.99858	-1.94792	0.430804	1.11604
P26041;E9Q9M0;Q6A078	Moesin	Msn	6.94531	6.47776	6.62526	6.68128	6.72996	6.52737	6.45193	6.55786	6.48808	6.5068	0.185506	1.11481
Q99JY0;D3YXU1	Trifunctional enzyme subunit beta, mitochondrial;3-ketoacyl-CoA thiolase	Hadhb	3.53529	3.72612	3.80478	3.93862	3.84787	3.51558	3.61832	3.59361	3.51992	3.7015	0.180752	1.11409
Q99NB1	Acetyl-coenzyme A synthetase 2-like, mitochondrial	Acss1	-0.12521	-0.374577	-0.230267	-0.173796	-0.046318	-0.240988	-0.377911	-0.361902	-0.30439	-0.403727	0.14775	1.11387
Q6P5H2	Nestin	Nes	4.73867	4.42788	4.43847	4.54005	4.60819	4.44163	4.36167	4.44092	4.34778	4.43542	0.145168	1.11378
A0A0J9YV86;A0A0J9YUF8;A0A0J9YUR2;A0A0J9YTU3;Q5SXY1;A0A0J9YV47;A0A0J9YUG8	Cytospin-B	Specc1	0.0642567	0.00326347	-0.127361	-0.119596	-0.126778	-0.102078	-0.148058	-0.185596	-0.183743	-0.208786	0.104409	1.11302
E0CY16;E9PYN1;Q8R5M8	Cell adhesion molecule 1	Cadm1	-3.55964	-2.8737	-2.96068	-3.05368	-3.09531	-2.81402	-2.88403	-2.87354	-2.62089	-2.83204	-0.303696	1.11293
O08599	Syntaxin-binding protein 1	Stxbp1	-0.0647144	0.0930786	-0.230625	-0.166731	-0.187092	-0.342125	-0.303772	-0.275314	-0.192888	-0.205536	0.15271	1.11285
A0A0G2JGQ4;P54729	NEDD8 ultimate buster 1	Nub1	0.319725	0.232323	0.0415821	0.11257	0.0619354	0.0305214	0.0640488	-0.0301514	-0.0441608	0.06353	0.136869	1.11242
E9QNH6;E9Q580;Q7TQD7;P46735;D3YV80;O88329	Unconventional myosin-Ib	Myo1b	0.846218	0.948881	0.616468	0.545126	0.509252	0.401892	0.334801	0.460506	0.550365	0.568062	0.230064	1.11209
B1APX2;Q3UE31	Uncharacterized protein KIAA0930 homolog	5031439G07Rik	-4.57114	-4.40748	-4.44942	-4.44465	-4.34447	-4.66365	-4.41914	-4.57268	-4.58492	-4.65744	0.136131	1.11118
Q99KR3	Beta-lactamase-like protein 2	Lactb2	-0.456434	-0.801548	-0.553326	-0.463562	-0.464786	-0.43252	-0.389149	-0.292467	-0.403727	-0.395678	-0.165223	1.10978
Q3TQ29;Q3UR91;Q80U58;E9Q4Q6;E9PW51;E9Q765;E9Q0P1	Pumilio homolog 2	Pum2	-0.585054	-0.722021	-0.619186	-0.700163	-0.556833	-0.591488	-0.768322	-0.8801	-0.792082	-0.891064	0.14796	1.10897
E9PWW9		Rsf1	0.68499	0.82246	0.691877	0.590435	0.709061	0.736792	0.79414	0.807579	0.905357	0.796682	-0.108345	1.10859
G3UWH9;Q8R1U1;Q7TSQ9;G3UX78;G3UZ15;G3UWY4;G3UYW8;G3XA67;G3UWX2	Conserved oligomeric Golgi complex subunit 4	Cog4	-1.62479	-1.66056	-1.78706	-1.93533	-1.84813	-2.07268	-2.04497	-1.94707	-1.84225	-1.84049	0.178323	1.10844
D3YU12;Q8K2T1;G5E8S7	NmrA-like family domain-containing protein 1	Nmral1	2.01906	2.01118	1.99848	1.86062	2.10498	2.15302	2.0905	2.01818	2.27863	2.13879	-0.136961	1.10842
P23359;P49003	Bone morphogenetic protein 7;Bone morphogenetic protein 5	Bmp7;Bmp5	-4.38089	-4.61692	-4.46166	-4.58894	-4.53367	-4.30135	-4.371	-4.23756	-4.52812	-4.38107	-0.152593	1.1058
[truncated: 5,184 more rows]
