# Supplementary material for: Increased dosage of DYRK1A leads to congenital heart defects in a mouse model of Down syndrome
Source: Sci Transl Med. Author manuscript; Available in PMC 2024 Feb 16. (PMC7615651; doi:10.1126/scitranslmed.add6883)
Supplement: Table S9 [file EMS193971-supplement-Table_S9.xlsx]

## Sheet: Readme
Dyrk1a regulatory network
DESeq Dp1Tyb v WT
Columns	Meaning
ensembl_gene_id	Gene ID in Ensembl
external_gene_name	Gene symbol in MGI
log2FoldChange	Log2 fold change between Dp1Tyb and WT samples
padj	adjusted p.value
chromosome_name	Name of chromosome on which gene is located
start_position	Start position of gene
end_position	End position of gene
Extra information
duplicated genes
significantly upregulated
significantly downregulated
DESeq Dp1Tyb v Dp1TybDyrk1a+/+/-
Columns	Meaning
ensembl_gene_id	Gene ID in Ensembl
external_gene_name	Gene symbol in MGI
log2FoldChange	Log2 fold change between Dp1Tyb and Dp1TybDyrk1a+/+/- samples
padj	adjusted p.value
chromosome_name	Name of chromosome on which gene is located
start_position	Start position of gene
end_position	End position of gene
Extra information
duplicated genes
significantly upregulated
significantly downregulated
DEG in common
Table displaying differentially expressed genes in for Dp1Tyb v WT and Dp1Tyb v Dp1TybDyrk1a+/+/-
Columns	Meaning
Upregulated genes | Dp1Tyb v WT	Significantly upregulated genes in the Dp1Tyb v WT comparison
Upregulated genes | Dp1Tyb v Dp1TybDyrk1a+/+/-	Significantly upregulated genes in the Dp1Tyb v Dp1TybDyrk1a+/+/- comparison
Downregulated genes | Dp1Tyb v WT	Significantly downregulated genes in the Dp1Tyb v WT comparison
Downregulated genes | Dp1Tyb v Dp1TybDyrk1a+/+/-	Significantly downregulated genes in the Dp1Tyb v Dp1TybDyrk1a+/+/- comparison
Upregulated in common	Number of genes significantly upregulated in both Dp1Tyb v WT and Dp1Tyb v Dp1TybDyrk1a+/+/- comparisons
Downregulated in common	Number of genes significantly downregulated in both Dp1Tyb v WT and Dp1Tyb v Dp1TybDyrk1a+/+/- comparisons
Extra information
duplicated genes
significantly upregulated
significantly downregulated
genes in common between the two comparisons
STRING common upregulated
STRING analysis of upregulated genes in common between Dp1Tyb v WT and Dp1Tyb v Dp1TybDyrk1a+/+/-
Columns	Meaning
Reactome Pathway ID	Reactome Pathway
term description	Reactome pathway term description
observed gene count	number of genes anotated with a particular term
background gene count	number of genes in total anotated with a particular term
strength	Log10 (observed/expected) to describe how large the enrichment effect is
false discovery rate	p-values corrected for multiple testing within each category using the Benjamini–Hochberg procedure
matching proteins in your network (labels)	name of genes anotated with a particular term
STRING common downregulated
STRING analysis of downregulated genes in common between Dp1Tyb v WT and Dp1Tyb v Dp1TybDyrk1a+/+/-
Columns	Meaning
Reactome Pathway ID	Reactome Pathway
term description	Reactome pathway term description
observed gene count	number of genes anotated with a particular term
background gene count	number of genes in total anotated with a particular term
strength	Log10 (observed/expected) to describe how large the enrichment effect is
false discovery rate	p-values corrected for multiple testing within each category using the Benjamini–Hochberg procedure
matching proteins in your network (labels)	name of genes anotated with a particular term
Genes_proteins in common
Table displaying genes and proteins significatly upregulated or downregulated in the Dp1Tyb v Dp1TybDyrk1a+/+/- comparison
Upregulated genes/proteins | Dp1Tyb v Dp1TybDyrk1a+/+/- RNAseq	Significantly upregulated genes in the Dp1Tyb v Dp1TybDyrk1a+/+/- comparison
Upregulated genes/proteins | Dp1Tyb v Dp1TybDyrk1a+/+/- proteome	Significantly upregulated proteins in the Dp1Tyb v Dp1TybDyrk1a+/+/- comparison
Downregulated genes/proteins | Dp1Tyb v Dp1TybDyrk1a+/+/- RNAseq	Significantly downregulated genes in the Dp1Tyb v Dp1TybDyrk1a+/+/- comparison
Downregulated genes/proteins | Dp1Tyb v Dp1TybDyrk1a+/+/- proteome	Significantly downregulated proteins in the Dp1Tyb v Dp1TybDyrk1a+/+/- comparison
Upregulated in common	Number of genes and proteins significantly upregulated in Dp1Tyb v Dp1TybDyrk1a+/+/- transcriptome and proteome analysis
Downregulated in common	Number of genes and proteins significantly downregulated in Dp1Tyb v Dp1TybDyrk1a+/+/- transcriptome and proteome analysis
Extra information
duplicated genes
significantly upregulated
significantly downregulated
genes in common between the two comparisons

## Sheet: DESeq Dp1Tyb v WT
Row.names	external_gene_name	log2FoldChange	padj	chromosome_name	start_position	end_position
ENSMUSG00000022892	App	0.627645	1.93024e-91	16	84954440	85173707
ENSMUSG00000045975	C2cd2	0.615127	4.8811e-49	16	97855210	97922633		duplicated genes
ENSMUSG00000032932	Hspa13	0.575684	8.27535e-41	16	75755190	75766821
ENSMUSG00000022967	Ifnar1	0.655876	4.73204e-37	16	91485238	91507441
ENSMUSG00000053414	Hunk	0.638585	7.22605e-36	16	90386397	90499553
ENSMUSG00000022965	Ifngr2	0.566307	8.66463e-34	16	91547072	91565169
ENSMUSG00000022969	Il10rb	0.644635	6.06791e-31	16	91406164	91425834
ENSMUSG00000022867	Usp25	0.55277	6.06791e-31	16	77014069	77116779
ENSMUSG00000051483	Cbr1	0.565715	5.06106e-30	16	93607837	93610505
ENSMUSG00000022964	Tmem50b	0.640458	2.35576e-27	16	91574503	91597800
ENSMUSG00000044442	N6amt1	0.594304	3.04672e-25	16	87354185	87368742
ENSMUSG00000025613	Cct8	0.563466	1.02473e-23	16	87483326	87495873
ENSMUSG00000040605	Bace2	0.774935	1.58812e-23	16	97356728	97439012
ENSMUSG00000022895	Ets2	0.518023	1.65778e-22	16	95702075	95721051
ENSMUSG00000022973	Synj1	0.560785	2.85845e-21	16	90936092	91011308
ENSMUSG00000022897	Dyrk1a	0.466309	9.29097e-21	16	94570010	94695517
ENSMUSG00000002489	Tiam1	0.683539	1.28711e-20	16	89787111	89980080
ENSMUSG00000040820	Hlcs	0.658548	2.09145e-20	16	94129195	94313563
ENSMUSG00000039680	Mrps6	0.613159	3.05323e-19	16	92058270	92112227
ENSMUSG00000025612	Bach1	0.593431	3.30087e-19	16	87698945	87733346
ENSMUSG00000025616	Usp16	0.488019	3.95186e-19	16	87454703	87483517
ENSMUSG00000022961	Son	0.563778	1.29372e-18	16	91647506	91679221
ENSMUSG00000039456	Morc3	0.478792	2.35825e-18	16	93832121	93876072
ENSMUSG00000022974	Paxbp1	0.477649	2.75245e-18	16	91014037	91044543
ENSMUSG00000022865	Cxadr	0.503533	7.17723e-18	16	78301496	78359785
ENSMUSG00000022982	Sod1	0.536167	1.0562e-16	16	90220742	90226322
ENSMUSG00000052299	Ltn1	0.535454	8.62989e-16	16	87376651	87432606
ENSMUSG00000040785	Ttc3	0.486802	1.0109e-15	16	94370618	94522117
ENSMUSG00000022945	Chaf1b	0.574756	3.02301e-15	16	93883901	93906115
ENSMUSG00000008976	Gabpa	0.494901	6.53861e-14	16	84834925	84863779
ENSMUSG00000023147	Wrb	0.561622	9.77692e-14	16	96145407	96157852
ENSMUSG00000022940	Pigp	0.514957	1.00803e-13	16	94358763	94371015
ENSMUSG00000046962	Zbtb21	0.443687	9.30375e-13	16	97947435	97962621
ENSMUSG00000030513	Pcsk6	0.481605	9.76075e-13	7	65861734	66050386
ENSMUSG00000001930	Vwf	0.741394	1.53363e-12	6	125546774	125686679
ENSMUSG00000023328	Ache	0.652211	8.92424e-12	5	137287519	137294466
ENSMUSG00000022971	Ifnar2	0.617014	9.73774e-12	16	91372783	91405589
ENSMUSG00000035606	Ky	-1.24284	1.63649e-11	9	102505750	102546239
ENSMUSG00000041079	Rwdd2b	0.711957	9.65708e-11	16	87433407	87440573
ENSMUSG00000022957	Itsn1	0.484977	1.80061e-10	16	91729281	91920597
ENSMUSG00000048120	Entpd1	0.457853	2.13429e-10	19	40612366	40741602
ENSMUSG00000053062	Jam2	0.620097	2.42597e-10	16	84774123	84825928
ENSMUSG00000025232	Hexa	0.282617	2.42597e-10	9	59539667	59565105
ENSMUSG00000022913	Psmg1	0.530887	2.58481e-10	16	95979933	95990960
ENSMUSG00000003031	Cdkn1b	-0.247965	3.3951e-10	6	134920401	134925513
ENSMUSG00000028675	Pnrc2	-0.252904	3.74276e-10	4	135870918	135873850
ENSMUSG00000005251	Ripk4	1.05949	8.09693e-10	16	97741933	97763737
ENSMUSG00000022962	Gart	0.557904	8.35712e-10	16	91621186	91646952
ENSMUSG00000022894	Adamts5	0.564147	1.31053e-09	16	85858170	85901125
ENSMUSG00000027375	Mal	1.02395	1.92318e-09	2	127633226	127656695
ENSMUSG00000022914	Brwd1	0.523466	3.80914e-09	16	95992092	96082526
ENSMUSG00000039929	Urb1	0.623571	1.11216e-08	16	90751527	90810413
ENSMUSG00000022889	Mrpl39	0.550039	2.82025e-08	16	84717576	84735742
ENSMUSG00000074491	Clec4g	1.2062	3.87661e-08	8	3707064	3720651
ENSMUSG00000058240	Cryzl1	0.544574	6.55518e-08	16	91689322	91728975
ENSMUSG00000000365	Rnf17	0.870211	8.28746e-08	14	56402697	56525032
ENSMUSG00000022972	1110004E09Rik	0.557143	8.33021e-08	16	90925809	90934927
ENSMUSG00000110344	RP23-220F20.2	-0.579892	1.1777e-07	11	90187683	90251255
ENSMUSG00000040681	Hmgn1	0.534046	1.56543e-07	16	96120618	96127729
ENSMUSG00000033355	Rtp4	1.54647	2.45226e-07	16	23520291	23614222
ENSMUSG00000040666	Sh3bgr	0.556452	2.45226e-07	16	96200470	96228933
ENSMUSG00000041134	Cyyr1	0.553423	3.03811e-07	16	85421533	85553397
ENSMUSG00000022898	Dscr3	0.659769	3.13477e-07	16	94497783	94526830
ENSMUSG00000022960	Donson	0.49326	3.84035e-07	16	91677268	91688765
ENSMUSG00000031209	Heph	0.304449	3.9155e-07	X	96455359	96574485
ENSMUSG00000039763	Dnajc28	0.55763	6.95698e-07	16	91614257	91619026
ENSMUSG00000031167	Rbm3	-0.323253	7.02387e-07	X	8138975	8145880
ENSMUSG00000019961	Tmpo	-0.15761	7.06288e-07	10	91147571	91171582
ENSMUSG00000022893	Adamts1	0.4212	7.27499e-07	16	85793827	85803113
ENSMUSG00000047735	Samd9l	0.798347	9.00233e-07	6	3372257	3399572
ENSMUSG00000001123	Lgals9	0.553502	1.01199e-06	11	78962974	78984946
ENSMUSG00000023341	Mx2	2.09901	1.10271e-06	16	97535308	97560900
ENSMUSG00000022890	Atp5j	0.526343	1.12377e-06	16	84827866	84835625
ENSMUSG00000039956	Mrap	0.613782	1.315e-06	16	90738324	90749785
ENSMUSG00000022956	Atp5o	0.485831	2.04435e-06	16	91684398	91931687
ENSMUSG00000022951	Rcan1	0.484918	2.90142e-06	16	92391953	92466146
ENSMUSG00000036523	Greb1	0.688406	2.98126e-06	12	16670615	16800886
ENSMUSG00000059588	Calcrl	0.292418	3.4069e-06	2	84330626	84425411
ENSMUSG00000014039	Prdm15	0.395784	4.94531e-06	16	97791467	97851850
ENSMUSG00000028037	Ifi44	2.22656	5.20813e-06	3	151730922	151749960
ENSMUSG00000022367	Has2	0.361647	8.59978e-06	15	56665627	56694539
ENSMUSG00000002222	Rmnd5a	-0.162561	1.2522e-05	6	71388634	71440637
ENSMUSG00000017485	Top2b	-0.14324	1.44015e-05	14	16365179	16430787
ENSMUSG00000082815	Gm5678	5.83804	3.16189e-05	16	93628097	93630451
ENSMUSG00000005672	Kit	-0.316857	3.35084e-05	5	75574916	75656722
ENSMUSG00000037405	Icam1	0.455628	5.12298e-05	9	21015960	21028797
ENSMUSG00000027559	Car3	0.620586	5.19747e-05	3	14863512	14872523
ENSMUSG00000069516	Lyz2	0.487722	7.43967e-05	10	117277334	117282274
ENSMUSG00000037235	Mxd4	-0.292256	0.000114725	5	34173883	34187720
ENSMUSG00000002930	Ppp1r17	0.630614	0.000119678	6	56017497	56032689
ENSMUSG00000096210	H1f0	-0.299203	0.000147372	15	79028212	79030498
ENSMUSG00000026104	Stat1	0.474763	0.000148905	1	52119440	52161865
ENSMUSG00000022978	Mis18a	0.472133	0.000157598	16	90719312	90727404
ENSMUSG00000031066	Usp11	-0.223378	0.000168293	X	20703906	20720539
ENSMUSG00000027641	Rbl1	-0.164446	0.000215306	2	157145893	157204534
ENSMUSG00000021728	Emb	0.351734	0.000216216	13	117220625	117274098
ENSMUSG00000024908	Ppp6r3	-0.115111	0.000296285	19	3454933	3575749
ENSMUSG00000064023	Klk8	0.563249	0.000336581	7	43797577	43803826
ENSMUSG00000024640	Psat1	-0.24447	0.000408739	19	15904678	15947337
ENSMUSG00000051989	Smim11	0.505274	0.00047094	16	92301286	92313041
ENSMUSG00000048490	Nrip1	0.452397	0.00047094	16	76287400	76373827
ENSMUSG00000035778	Ggta1	0.193271	0.000518621	2	35400179	35463231
ENSMUSG00000001517	Foxm1	-0.194108	0.000566921	6	128362967	128376146
ENSMUSG00000033031	C330027C09Rik	-0.195427	0.000597615	16	48994185	49019709
ENSMUSG00000025134	Alyref	-0.184049	0.000815317	11	120592121	120598365
ENSMUSG00000041445	Mmrn2	0.284157	0.000815317	14	34375504	34404287
ENSMUSG00000002324	Rec8	-0.538959	0.000835457	14	55618037	55625395
ENSMUSG00000040296	Ddx58	0.43782	0.000929662	4	40203773	40239828
ENSMUSG00000022941	Ripply3	0.722456	0.00105354	16	94328420	94336935
ENSMUSG00000002058	Unc119	0.322428	0.00106201	11	78343482	78349164
ENSMUSG00000022314	Rad21	-0.144742	0.00109519	15	51962605	51991760
ENSMUSG00000032261	Sh3bgrl2	0.250256	0.00120083	9	83548327	83638801
ENSMUSG00000032348	Gsta4	0.254596	0.00122617	9	78191966	78209348
ENSMUSG00000045930	Clec14a	0.253897	0.00124491	12	58264720	58269258
ENSMUSG00000090386	Mir99ahg	0.490923	0.00140024	16	77236317	77691403
ENSMUSG00000104713	Gbp6	0.913491	0.00141028	5	105270702	105293698
ENSMUSG00000019124	Scrn1	0.289477	0.00161175	6	54501173	54566489
ENSMUSG00000025876	Unc5a	0.492092	0.00162435	13	54949411	55006018
ENSMUSG00000034908	Sidt2	0.165453	0.00170983	9	45937857	45955247
ENSMUSG00000022946	Dopey2	0.372816	0.0017226	16	93711907	93810585
ENSMUSG00000063889	Crem	-0.341585	0.00180118	18	3266048	3337748
ENSMUSG00000089774	Slc5a3	0.455105	0.001859	16	92058322	92087473
ENSMUSG00000022440	C1qtnf6	0.225483	0.001869	15	78523346	78529625
ENSMUSG00000037725	Ckap2	-0.194291	0.0018811	8	22168160	22185819
ENSMUSG00000034807	Colgalt1	0.127626	0.0019678	8	71610998	71624911
ENSMUSG00000036856	Wnt4	0.385541	0.00205924	4	137277489	137299726
ENSMUSG00000021702	Thbs4	0.281613	0.00206944	13	92751590	92794818
ENSMUSG00000063564	Col23a1	0.18534	0.00228979	11	51289920	51583918
ENSMUSG00000056054	S100a8	2.06367	0.00229068	3	90668978	90670035
ENSMUSG00000028108	Ecm1	0.388623	0.00231355	3	95734147	95739569
ENSMUSG00000020182	Ddc	-0.494867	0.00250434	11	11814101	11898144
ENSMUSG00000022864	D16Ertd472e	0.449641	0.00258372	16	78544012	78576657
ENSMUSG00000002227	Mov10	0.271109	0.00265178	3	104794836	104818563
ENSMUSG00000026365	Cfh	0.239046	0.00271344	1	140084708	140183764
ENSMUSG00000062190	Lancl2	-0.223667	0.00288179	6	57702540	57739439
ENSMUSG00000030761	Myo7a	0.302948	0.00303013	7	98051060	98119524
ENSMUSG00000031803	B3gnt3	0.580285	0.00310788	8	71690756	71701789
ENSMUSG00000021190	Lgmn	0.192143	0.0035894	12	102394084	102439813
ENSMUSG00000046442	Ppm1e	-0.290336	0.00363817	11	87226906	87359023
ENSMUSG00000027379	Bub1	-0.151107	0.00363817	2	127801122	127831865
ENSMUSG00000001313	Rnd2	0.337053	0.00363817	11	101464999	101471853
ENSMUSG00000003363	Pld3	0.248091	0.00363817	7	27532000	27553218
ENSMUSG00000035692	Isg15	1.76266	0.00364057	4	156199424	156200818
ENSMUSG00000034422	Parp14	0.813447	0.00379545	16	35832874	35871544
ENSMUSG00000024899	Papss2	0.371063	0.00379545	19	32620005	32667187
ENSMUSG00000028111	Ctsk	0.424466	0.00400587	3	95499256	95509362
ENSMUSG00000022108	Itm2b	0.141728	0.00400587	14	73362231	73385271
ENSMUSG00000024960	Plcb3	0.228417	0.00409149	19	6953714	6969759
ENSMUSG00000030996	Art1	1.13613	0.00409217	7	102101743	102113933
ENSMUSG00000029561	Oasl2	1.25509	0.00416571	5	114896936	114912234
ENSMUSG00000051502	Ufsp1	0.630905	0.00420305	5	137294629	137295665
ENSMUSG00000056071	S100a9	2.05303	0.00426643	3	90692632	90695721
ENSMUSG00000054717	Hmgb2	-0.222672	0.00445592	8	57511907	57515999
ENSMUSG00000041958	Pigs	0.172191	0.00445592	11	78328415	78342782
ENSMUSG00000046761	Fam83h	0.658812	0.00456936	15	76001093	76014336
ENSMUSG00000085162	Gm12295	-0.696623	0.00477342	11	65277654	65365798
ENSMUSG00000026100	Mstn	0.534593	0.00479921	1	53061640	53068079
ENSMUSG00000034673	Pbx2	0.154053	0.00479921	17	34591266	34597400
ENSMUSG00000023015	Racgap1	-0.150884	0.00511568	15	99620496	99651656
ENSMUSG00000096847	Tmem151b	0.343993	0.00525067	17	45541940	45549677
ENSMUSG00000025372	Baiap2	0.276229	0.00577387	11	119942763	120006782
ENSMUSG00000049134	Nrap	-0.347743	0.00594624	19	56320035	56390037
ENSMUSG00000003644	Rps6ka1	0.212171	0.00599946	4	133847290	133887797
ENSMUSG00000050555	Hyls1	-0.281484	0.00629213	9	35560820	35570398
ENSMUSG00000025321	Itgb8	0.211441	0.00634913	12	119158022	119238802
ENSMUSG00000030020	Prickle2	0.179223	0.00634913	6	92370908	92706155
ENSMUSG00000071562	Stfa1	3.01799	0.00664513	16	36277148	36285371
ENSMUSG00000040283	Btnl9	-0.524317	0.00695379	11	49165585	49187159
ENSMUSG00000061751	Kalrn	-0.184038	0.00702138	16	33974258	34573532
ENSMUSG00000026430	Rassf5	0.284344	0.00704917	1	131176410	131245258
ENSMUSG00000040483	Xaf1	0.954261	0.00748971	11	72301629	72313733
ENSMUSG00000052155	Acvr2a	-0.158326	0.0075623	2	48814109	48903269
ENSMUSG00000004661	Arid3b	0.371803	0.00782624	9	57790353	57836793
ENSMUSG00000039629	Strip2	-0.35415	0.00830208	6	29917012	29959681
ENSMUSG00000063430	Wscd2	-0.473095	0.00868408	5	113490333	113589725
ENSMUSG00000026739	Bmi1	-0.155572	0.00881793	2	18677018	18686629
ENSMUSG00000033880	Lgals3bp	0.821285	0.00907219	11	118392751	118402092
ENSMUSG00000027087	Itgav	0.236841	0.00931362	2	83724397	83806916
ENSMUSG00000031891	Hsd11b2	0.927469	0.00989013	8	105518755	105523988
ENSMUSG00000029359	Tesc	0.51825	0.0100129	5	118027743	118061878
ENSMUSG00000015452	Ager	0.581869	0.0100632	17	34597862	34600936
ENSMUSG00000027715	Ccna2	-0.202621	0.0101634	3	36564865	36572150
ENSMUSG00000024084	Qpct	0.22212	0.0102502	17	79051906	79090243
ENSMUSG00000030727	Rabep2	0.338265	0.010337	7	126428759	126449245
ENSMUSG00000012443	Kif11	-0.184557	0.0104208	19	37376403	37421859
ENSMUSG00000037999	Arap2	0.407412	0.0104422	5	62602445	62766159
ENSMUSG00000036339	Tmem260	0.189167	0.0106839	14	48446128	48515135
ENSMUSG00000028551	Cdkn2c	-0.359565	0.0106929	4	109660876	109667189
ENSMUSG00000090066	1110002E22Rik	-0.41337	0.0109004	3	138065052	138081506
ENSMUSG00000021775	Nr1d2	-0.26285	0.010932	14	18204054	18239127
ENSMUSG00000025790	Slco3a1	0.218041	0.010932	7	74275419	74554780
ENSMUSG00000034349	Smc4	-0.187528	0.0121234	3	69004738	69034623
ENSMUSG00000029298	Gbp9	0.432821	0.0122954	5	105077630	105139539
ENSMUSG00000029287	Tgfbr3	0.236498	0.0122954	5	107106570	107289629
ENSMUSG00000038943	Prc1	-0.19903	0.0131684	7	80294450	80316259
ENSMUSG00000050447	Lypd6	0.330009	0.0136737	2	50066429	50193569
ENSMUSG00000066000	Zfp979	0.446222	0.0139504	4	147611937	147642513
ENSMUSG00000025647	Shisa5	0.194775	0.0142922	9	109038565	109057777
ENSMUSG00000069515	Lyz1	0.573295	0.0147759	10	117287796	117292868
ENSMUSG00000015217	Hmgb3	-0.172988	0.0152229	X	71555918	71560676
ENSMUSG00000079017	Ifi27l2a	1.69902	0.0152434	12	103442167	103443680
ENSMUSG00000026227	2810459M11Rik	1.27093	0.0152434	1	86045863	86055456
ENSMUSG00000020914	Top2a	-0.18882	0.0156745	11	98992943	99024189
ENSMUSG00000028678	Kif2c	-0.166084	0.0159617	4	117159639	117182639
ENSMUSG00000059022	Kcp	0.459752	0.0162779	6	29473162	29507952
ENSMUSG00000039879	Heca	-0.204627	0.0165224	10	17900466	17948067
ENSMUSG00000020260	Pofut2	0.150681	0.0167228	10	77259300	77269586
ENSMUSG00000038775	Vill	0.396309	0.0180801	9	119052778	119071525
ENSMUSG00000054612	Mgmt	0.492825	0.018329	7	136894614	137130266
ENSMUSG00000041695	Kcnj2	-0.281012	0.0184638	11	111066164	111076821
ENSMUSG00000020926	Adam11	0.347012	0.0187433	11	102761439	102780262
ENSMUSG00000025579	Gaa	0.193318	0.0188709	11	119267887	119285454
ENSMUSG00000025059	Gk	-0.293459	0.0189034	X	85701937	85776819
ENSMUSG00000028927	Padi2	0.552443	0.0189034	4	140906344	140952586
ENSMUSG00000042216	Sgsm1	0.593583	0.0189762	5	113243220	113310786
ENSMUSG00000005698	Ctcf	-0.0991176	0.0191513	8	105636568	105682922
ENSMUSG00000022037	Clu	0.368083	0.0191513	14	65968483	65981548
ENSMUSG00000035775	Krt20	0.656282	0.0191597	11	99428403	99438150
ENSMUSG00000022983	Scaf4	0.412742	0.0191597	16	90228957	90284425
ENSMUSG00000079608	Stard6	1.00811	0.0193833	18	70472454	70501066
ENSMUSG00000051455	Meioc	-0.886504	0.0197043	11	102663716	102682237
ENSMUSG00000064225	Paqr9	0.521098	0.0198007	9	95559657	95568023
ENSMUSG00000004455	Ppp1cc	-0.101489	0.0206899	5	122158278	122175273
ENSMUSG00000040253	Gbp7	0.631868	0.021425	3	142530342	142550149
ENSMUSG00000063681	Crb1	0.713443	0.0214779	1	139197056	139377100
ENSMUSG00000075702	Selm	0.221519	0.0216759	11	3514684	3517351
ENSMUSG00000062901	Klhl24	-0.204124	0.0217365	16	20097554	20127744
ENSMUSG00000025912	Mybl1	-0.304539	0.0217812	1	9667415	9700209
ENSMUSG00000000275	Trim25	0.294566	0.0217812	11	88999376	89020293
ENSMUSG00000037185	Krt80	-0.418999	0.0223792	15	101349571	101370125
ENSMUSG00000062329	Cytl1	0.678757	0.0226318	5	37735519	37739820
ENSMUSG00000003038	Hmgn2	-0.113204	0.0227161	4	133964738	133968650
ENSMUSG00000092534	Pagr1b	6.03604	0.0228607	7	127001480	127016484
ENSMUSG00000042594	Sh2b3	0.139712	0.0229668	5	121815488	121837646
ENSMUSG00000068745	Mybphl	0.483409	0.0235057	3	108364911	108380057
ENSMUSG00000051669	AU021092	0.668384	0.0235637	16	5211828	5222299
ENSMUSG00000026594	Ralgps2	-0.132198	0.0238653	1	156804166	156939626
ENSMUSG00000039637	Coro7	0.217378	0.0239207	16	4626133	4679777
ENSMUSG00000020326	Ccng1	0.262591	0.0241332	11	40748552	40755311
ENSMUSG00000068747	Sort1	0.160716	0.0241332	3	108284082	108361511
ENSMUSG00000028832	Stmn1	-0.176089	0.0245505	4	134468320	134473843
ENSMUSG00000032484	Ngp	2.16339	0.0265256	9	110419747	110423012
ENSMUSG00000030107	Usp18	1.48097	0.0270053	6	121245906	121270917
ENSMUSG00000031878	Nae1	-0.154959	0.0272097	8	104511028	104534637
ENSMUSG00000021091	Serpina3n	1.14919	0.0272097	12	104406729	104414329
ENSMUSG00000020684	Rasl10b	0.279809	0.0272097	11	83409137	83421039
ENSMUSG00000026437	Cdk18	0.513489	0.0272693	1	132112237	132139684
ENSMUSG00000057606	Colq	0.357834	0.0274796	14	31523082	31591343
ENSMUSG00000031134	Rbmx	-0.192028	0.02752	X	57383530	57393036
ENSMUSG00000026579	F5	0.7465	0.0286461	1	164151838	164220277
ENSMUSG00000039114	Nrn1	0.571399	0.0287193	13	36725625	36734477
ENSMUSG00000017314	Mpp2	0.187419	0.0296939	11	102057015	102088515
ENSMUSG00000018893	Mb	-0.51633	0.0297214	15	77015489	77050670
ENSMUSG00000034171	Faah	0.642433	0.0299862	4	115967145	116017926
ENSMUSG00000021403	Serpinb9b	0.926039	0.0304882	13	33027416	33041884
ENSMUSG00000009378	Slc16a12	0.343216	0.0313139	19	34668403	34747289
ENSMUSG00000036768	Kif15	-0.204298	0.032486	9	122951081	123018725
ENSMUSG00000024810	Il33	0.473218	0.032793	19	29925114	29960718
ENSMUSG00000002409	Dyrk1b	-0.260374	0.0328103	7	28179469	28187294
ENSMUSG00000034285	Nipsnap1	0.2275	0.0333654	11	4873951	4894200
ENSMUSG00000019773	Fbxo5	-0.19746	0.0344085	10	5799160	5805600
ENSMUSG00000025958	Creb1	-0.164009	0.0344085	1	64532645	64604548
ENSMUSG00000020886	Dlg4	0.223648	0.0344085	11	70017085	70045532
ENSMUSG00000005774	Rfx5	-0.34025	0.0352091	3	94954075	94961561
ENSMUSG00000021477	Ctsl	0.168699	0.0354673	13	64363214	64370306
ENSMUSG00000040276	Pacsin1	0.705447	0.0357312	17	27655509	27711106
ENSMUSG00000034413	Neurl1b	-0.286579	0.0363167	17	26414829	26446349
ENSMUSG00000039903	Eva1c	0.68247	0.0363167	16	90826719	90905109
ENSMUSG00000023805	Synj2	-0.251834	0.0367613	17	5941280	6044290
ENSMUSG00000038127	Ccdc50	-0.0887627	0.0374635	16	27388869	27452218
ENSMUSG00000028134	Ptbp2	-0.223517	0.0377389	3	119718742	119784466
ENSMUSG00000029119	Man2b2	0.254278	0.0377389	5	36806921	36830653
ENSMUSG00000002325	Irf9	0.478871	0.0381405	14	55603571	55610030
ENSMUSG00000039968	Rsbn1l	-0.171425	0.038363	5	20893028	20956398
ENSMUSG00000032496	Ltf	2.2022	0.0386445	9	111019271	111042767
ENSMUSG00000022949	Clic6	0.618518	0.0389084	16	92485736	92541243
ENSMUSG00000034707	Gns	0.102702	0.0389084	10	121365090	121397245
ENSMUSG00000024781	Lipa	0.155408	0.0391649	19	34492318	34527474
ENSMUSG00000057894	Zfp329	-0.166244	0.0405429	7	12804977	12818858
ENSMUSG00000031907	Zfp90	-0.185302	0.0407783	8	106415327	106426598
ENSMUSG00000046598	Bdh1	0.317895	0.0410215	16	31422280	31458901
ENSMUSG00000085069	Gm13111	-0.462064	0.0415448	4	154637576	154644724
ENSMUSG00000020290	Xpo1	-0.0986234	0.0415448	11	23256041	23298249
ENSMUSG00000028251	Tstd3	0.302829	0.0415448	4	21757382	21767212
ENSMUSG00000022844	Pdia5	0.179031	0.0415874	16	35397313	35490873
ENSMUSG00000028268	Gbp3	1.14005	0.0417748	3	142560026	142573209
ENSMUSG00000080904	Gm11966	0.475013	0.0417748	11	5818497	5818583
ENSMUSG00000035547	Capn5	0.292186	0.0417748	7	98121559	98178274
ENSMUSG00000030268	Bcat1	0.291646	0.0417748	6	144993835	145076184
ENSMUSG00000096992	Gm26788	-1.36387	0.0420355	1	34165856	34178446
ENSMUSG00000039396	Neil3	-0.261255	0.0420355	8	53586867	53639065
ENSMUSG00000035112	Wnk4	0.30805	0.0420355	11	101260567	101277409
ENSMUSG00000046718	Bst2	0.873487	0.0424163	8	71534255	71537456
ENSMUSG00000028698	Pik3r3	-0.152845	0.0439929	4	116221618	116303056
ENSMUSG00000032113	Chek1	-0.182472	0.0443155	9	36708482	36727065
ENSMUSG00000087177	E130307A14Rik	-0.276644	0.0449021	10	39621412	39732007
ENSMUSG00000048546	Tob2	-0.202481	0.0449021	15	81848270	81858326
ENSMUSG00000034974	Dapk3	0.173184	0.0454166	10	81183007	81193197
ENSMUSG00000037846	Rtkn2	-0.314798	0.0456598	10	67979570	68059740
ENSMUSG00000062991	Nrg1	0.395938	0.0456598	8	31814551	32884029
ENSMUSG00000019990	Pde7b	0.216699	0.0456598	10	20398004	20725078
ENSMUSG00000030978	Rrm1	-0.115164	0.046215	7	102441695	102469771
ENSMUSG00000015880	Ncapg	-0.148026	0.0465189	5	45669919	45700546
ENSMUSG00000031618	Nr3c2	-0.500872	0.0468536	8	76899442	77245012
ENSMUSG00000035683	Melk	-0.173108	0.0468536	4	44300876	44364675
ENSMUSG00000018986	Slfn3	0.504857	0.047103	11	83191330	83215154
ENSMUSG00000024079	Eif2ak2	0.256564	0.0472932	17	78852564	78882573
ENSMUSG00000045594	Glb1	0.166042	0.0472932	9	114401076	114474376
ENSMUSG00000032598	Nckipsd	0.291232	0.047736	9	108808368	108818844
ENSMUSG00000010054	Tusc2	0.232995	0.0478332	9	107563255	107566112
ENSMUSG00000054404	Slfn5	0.454388	0.0479563	11	82951349	82962941
ENSMUSG00000000805	Car4	0.834273	0.0489375	11	84957786	84966044
ENSMUSG00000039099	Wdr93	0.719448	0.0489375	7	79743163	79785950
ENSMUSG00000023007	Prpf40b	0.172038	0.0493943	15	99295087	99317018
ENSMUSG00000079363	Gbp4	0.450508	0.0501978	5	105115767	105139586
ENSMUSG00000025764	Jade1	-0.168005	0.0501978	3	41555731	41616864
ENSMUSG00000042644	Itpr3	0.25929	0.0513764	17	27057304	27122223
ENSMUSG00000007594	Hapln4	1.47386	0.0515142	8	70083457	70090862
ENSMUSG00000026479	Lamc2	-0.280735	0.0516797	1	153122756	153186447
ENSMUSG00000063524	Eno1	-0.233911	0.0520823	4	150236721	150248879
ENSMUSG00000040204	2810417H13Rik	-0.149088	0.0525152	9	65890237	65903266
ENSMUSG00000103585	Pcdhgb4	-0.339971	0.0525518	18	37720369	37841870
ENSMUSG00000043259	Fam13c	-0.230663	0.0529374	10	70440668	70558731
ENSMUSG00000030560	Ctsc	0.217653	0.0529374	7	88278085	88310888
ENSMUSG00000007850	Hnrnph1	-0.13426	0.0537129	11	50376990	50386528
ENSMUSG00000048240	Gng7	0.65235	0.0554807	10	80948624	81014945
ENSMUSG00000022034	Esco2	-0.199999	0.0554807	14	65819038	65833994
ENSMUSG00000038481	Cdk19	-0.140703	0.0554807	10	40349308	40483818
ENSMUSG00000042606	Hirip3	-0.171451	0.0556028	7	126861972	126865377
ENSMUSG00000027955	Fam198b	-0.186952	0.0562171	3	79884533	79946280
ENSMUSG00000051652	Lrrc3	0.45021	0.0571266	10	77897575	77902536
ENSMUSG00000041633	Kctd12b	-0.229266	0.0571266	X	153685154	153696391
ENSMUSG00000027879	Sec22b	0.117085	0.0588545	3	97901190	97923276
ENSMUSG00000016018	Skiv2l2	-0.105233	0.0613193	13	112867780	112927380
ENSMUSG00000038914	Dido1	-0.165054	0.0615679	2	180657964	180709999
ENSMUSG00000045776	Lrtm1	-0.47473	0.0622397	14	29018208	29033642
ENSMUSG00000006651	Aplp1	0.217308	0.0625777	7	30434982	30445535
ENSMUSG00000022876	Samsn1	0.505584	0.0630788	16	75858793	76022270
ENSMUSG00000022537	Tmem44	-0.251346	0.0630788	16	30511855	30550842
ENSMUSG00000078773	Rad54b	-0.218609	0.0630788	4	11558922	11615805
ENSMUSG00000031827	Cotl1	0.201267	0.0630788	8	119809222	119840544
ENSMUSG00000023963	Cyp39a1	-0.223776	0.0632434	17	43667425	43751431
ENSMUSG00000046295	Ankle1	-0.353094	0.0637312	8	71406010	71409904
ENSMUSG00000036534	Slc38a7	0.230264	0.0661959	8	95835920	95853539
ENSMUSG00000031486	Adgra2	0.180311	0.0670721	8	27085583	27123436
ENSMUSG00000082229	Nap1l2	-0.733384	0.0675479	X	103184176	103186640
ENSMUSG00000019139	Isyna1	0.169762	0.0686481	8	70594373	70597290
ENSMUSG00000027193	Api5	-0.10265	0.0692772	2	94411682	94438136
ENSMUSG00000039942	Ptger4	-0.439667	0.0702878	15	5206661	5244187
ENSMUSG00000046879	Irgm1	0.498972	0.0706104	11	48861968	48871683
ENSMUSG00000024772	Ehd1	0.158112	0.0710565	19	6276725	6300096
ENSMUSG00000072244	Trim6	0.338138	0.0710783	7	104218793	104235152
ENSMUSG00000056144	Trim34a	0.423417	0.0713089	7	104244457	104262234
ENSMUSG00000035521	Gnptg	0.252468	0.0713089	17	25233331	25240124
ENSMUSG00000001376	Vps50	-0.155191	0.0718751	6	3498382	3603531
ENSMUSG00000023903	Mmp25	0.689765	0.0722474	17	23629458	23645269
ENSMUSG00000036882	Arhgap33	-0.271906	0.0722474	7	30522226	30535060
ENSMUSG00000059248	2009-09-01	0.157747	0.072434	11	117199661	117362325
ENSMUSG00000030029	Lrig1	0.145751	0.0729385	6	94604529	94700158
ENSMUSG00000106734	Gm20559	0.358261	0.0750927	6	3333194	3346128
ENSMUSG00000025758	Plk4	-0.146773	0.075784	3	40800019	40816883
ENSMUSG00000029651	Mtus2	-0.280768	0.0763222	5	147957320	148316065
ENSMUSG00000029605	Oas1b	1.24826	0.0764042	5	120812635	120824163
ENSMUSG00000028820	Sfpq	-0.133895	0.076492	4	127021324	127037013
ENSMUSG00000039630	Hnrnpu	-0.100879	0.076492	1	178321108	178337797
ENSMUSG00000050379	2006-09-01	-0.262219	0.0768885	X	36911326	36991794
ENSMUSG00000021552	Gkap1	-0.224221	0.0772701	13	58233351	58274188
ENSMUSG00000006344	Ggt5	0.30499	0.0779213	10	75589340	75617200
ENSMUSG00000028232	Tmem68	-0.21106	0.0779781	4	3549041	3574853
ENSMUSG00000042828	Trim72	0.478869	0.0781441	7	128003949	128011033
ENSMUSG00000024063	Lbh	-0.212969	0.0788896	17	72918305	72941942
ENSMUSG00000073590	3222401L13Rik	-0.417826	0.0793222	18	37655451	37661742
ENSMUSG00000026072	Il1r1	0.257928	0.0794807	1	40225080	40317257
ENSMUSG00000073418	C4b	1.36725	0.0799493	17	34728380	34743882
ENSMUSG00000030921	Trim30a	0.699464	0.0799493	7	104409025	104465193
ENSMUSG00000036242	3632451O06Rik	0.231184	0.0799493	14	49681560	49783383
ENSMUSG00000020473	Aebp1	0.196724	0.0799493	11	5861947	5872088
ENSMUSG00000023940	Sgol1	-0.189261	0.0824186	17	53674786	53689333
ENSMUSG00000049791	Fzd4	-0.139633	0.0833263	7	89404355	89413134
ENSMUSG00000017718	Afmid	-0.292476	0.0839232	11	117825924	117839908
ENSMUSG00000046169	Adamts6	-0.240793	0.0839232	13	104287873	104494763
ENSMUSG00000031841	Cdh13	-0.343197	0.0839893	8	118283733	119324921
ENSMUSG00000022678	Nde1	-0.127311	0.0845186	16	14163275	14192928
ENSMUSG00000040183	Ankrd6	0.222664	0.0845355	4	32804035	32950841
ENSMUSG00000030247	Kcnj8	-0.507333	0.0853819	6	142564837	142571614
ENSMUSG00000069910	Spdl1	-0.172556	0.0853819	11	34809190	34833641
ENSMUSG00000071757	Zhx2	-0.271121	0.0855049	15	57694665	57839832
ENSMUSG00000040990	Sh3kbp1	-0.326709	0.0867533	X	159627272	159978069
ENSMUSG00000036103	Colec12	0.199677	0.0867533	18	9707648	9877995
ENSMUSG00000098318	Lockd	-0.308351	0.0869499	6	134929092	134956798
ENSMUSG00000027326	Casc5	-0.210058	0.0869499	2	119047119	119105501
ENSMUSG00000026669	Mcm10	-0.181174	0.0869499	2	4989714	5012791
ENSMUSG00000027331	Knstrn	-0.170276	0.0869499	2	118814003	118853957
ENSMUSG00000037808	Fam76b	-0.14143	0.0869499	9	13827716	13846541
ENSMUSG00000029405	G3bp2	0.0749295	0.0869499	5	92052146	92083719
ENSMUSG00000046207	Pik3r6	0.420469	0.087664	11	68503019	68552698
ENSMUSG00000045932	Ifit2	-0.228414	0.087664	19	34550694	34576419
ENSMUSG00000034311	Kif4	-0.163922	0.087664	X	100625737	100727214
ENSMUSG00000039410	Prdm16	-0.278236	0.0881252	4	154316125	154636873
ENSMUSG00000023249	Parp3	0.506863	0.0888142	9	106470322	106476949
ENSMUSG00000051166	Eml5	-0.237514	0.0891198	12	98786604	98901484
ENSMUSG00000001985	Grik3	-0.4336	0.0900087	4	125490700	125714173
ENSMUSG00000021613	Hapln1	0.279438	0.0901619	13	89540636	89611832
ENSMUSG00000040563	Plppr2	0.314736	0.0902177	9	21937033	21948907
ENSMUSG00000030399	Ckm	-0.446591	0.0907789	7	19404776	19422841
ENSMUSG00000001016	Ilf2	-0.126204	0.0914744	3	90476126	90488379
ENSMUSG00000036106	Prr5	0.245786	0.091947	15	84669620	84703673
ENSMUSG00000046186	Cd109	-0.377644	0.0926121	9	78615546	78716253
ENSMUSG00000067276	Capn6	0.198157	0.0928553	X	143802231	143827414
ENSMUSG00000025492	Ifitm3	0.608744	0.0932331	7	141009586	141010770
ENSMUSG00000034459	Ifit1	1.72331	0.0933022	19	34640871	34650009
ENSMUSG00000030554	Synm	0.27059	0.0947052	7	67730160	67759742
ENSMUSG00000015749	Anp32e	-0.119053	0.0949375	3	95929246	95947390
ENSMUSG00000020653	Klf11	-0.175002	0.0952539	12	24651371	24662774
ENSMUSG00000033295	Ptprf	0.150409	0.0958203	4	118208213	118291405
ENSMUSG00000061082	Plac1	0.499839	0.0962572	X	53069995	53240111
ENSMUSG00000071042	Rasgrp3	-0.240894	0.0962572	17	75435905	75529043
ENSMUSG00000039661	Dusp26	-0.399472	0.0963299	8	31089471	31097047
ENSMUSG00000042406	Atf4	-0.158765	0.0972376	15	80255184	80257540
ENSMUSG00000006589	Aprt	0.161753	0.0972376	8	122574635	122576909
ENSMUSG00000031505	Carkd	0.186714	0.0974866	8	11497506	11514960
ENSMUSG00000028693	Nasp	-0.127509	0.0974866	4	116601052	116627941
ENSMUSG00000017400	Stac2	-0.541202	0.0980014	11	98036623	98053462
ENSMUSG00000028755	Cda	0.47736	0.0980014	4	138338424	138367992
ENSMUSG00000015968	Cacna1d	0.280158	0.0984431	14	30039949	30491156
ENSMUSG00000032244	Fem1b	-0.110697	0.0987776	9	62791832	62811648
ENSMUSG00000029064	Gnb1	-0.0658754	0.0988814	4	155491361	155559269
ENSMUSG00000034361	Cpne2	0.324172	0.0996448	8	94532990	94570531
ENSMUSG00000024782	Ak3	-0.123246	0.0996448	19	29020833	29047961
ENSMUSG00000001627	Ifrd1	-0.258789	0.100058	12	40201567	40248504
ENSMUSG00000015957	Wnt11	0.310766	0.100058	7	98835112	98855195
ENSMUSG00000034120	Srsf2	-0.102988	0.100925	11	116849901	116853094
ENSMUSG00000057963	Itpk1	0.32246	0.10245	12	102568582	102704930
ENSMUSG00000027445	Cst9	-1.28169	0.102635	2	148835147	148838738
ENSMUSG00000026676	Ccdc3	0.220972	0.103169	2	5137776	5230878
ENSMUSG00000029070	Mxra8	0.184808	0.107136	4	155839680	155844088
ENSMUSG00000047220	Ccdc36	-0.776581	0.108202	9	108403611	108428484
ENSMUSG00000042377	Fam83g	0.414364	0.108202	11	61684091	61709951
ENSMUSG00000021556	Golm1	0.145972	0.108449	13	59634996	59675784
ENSMUSG00000039960	Rhou	0.211598	0.109288	8	123653929	123663884
ENSMUSG00000016757	Ttll12	0.171234	0.109288	15	83575119	83595157
ENSMUSG00000029414	Kntc1	-0.223136	0.109961	5	123749716	123821593
ENSMUSG00000028013	Ppa2	-0.162293	0.11	3	133310110	133378235
ENSMUSG00000025092	Hspa12a	-0.2224	0.110156	19	58795751	58860984
ENSMUSG00000022026	Olfm4	2.24929	0.110373	14	80000302	80021930
ENSMUSG00000030606	Hapln3	0.666102	0.110373	7	79115102	79131018
ENSMUSG00000032400	Zwilch	-0.16812	0.110373	9	64137144	64173104
ENSMUSG00000028496	Mllt3	0.136025	0.110373	4	87769925	88033364
ENSMUSG00000078640	Gm11627	0.480133	0.110377	11	102576398	102579461
ENSMUSG00000025200	Cwf19l1	-0.229722	0.11114	19	44108644	44135876
ENSMUSG00000062488	Ifit3b	1.71168	0.111341	19	34607970	34613401
ENSMUSG00000029762	Akr1b8	0.277439	0.111341	6	34354119	34368463
ENSMUSG00000023092	Fhl1	-0.17757	0.111341	X	56731787	56793346
ENSMUSG00000062515	Fabp4	-0.627661	0.112077	3	10204088	10208576
ENSMUSG00000027342	Pcna	-0.117163	0.112077	2	132249162	132253314
ENSMUSG00000021811	Dnajc9	-0.135025	0.112281	14	20384638	20388910
ENSMUSG00000038766	Gabpb2	-0.131684	0.112281	3	95181766	95217916
ENSMUSG00000051853	Arf3	0.102881	0.112501	15	98737621	98763214
ENSMUSG00000040929	Rfx3	-0.192628	0.113779	19	27761721	28011166
ENSMUSG00000022564	Grina	0.227147	0.113779	15	76246807	76249904
ENSMUSG00000025529	Zfp711	-0.225541	0.115186	X	112600526	112635070
ENSMUSG00000110537	RP23-115O21.3	-0.646879	0.115595	8	123165255	123178765
ENSMUSG00000020811	Wscd1	0.39367	0.115595	11	71749920	71789647
ENSMUSG00000034845	Plvap	0.237443	0.115595	8	71497765	71511752
ENSMUSG00000045273	Cenph	-0.292038	0.115998	13	100759674	100775899
ENSMUSG00000022855	Senp2	-0.126955	0.115998	16	22009484	22049269
ENSMUSG00000056204	Pgpep1	0.144545	0.115998	8	70646435	70660388
ENSMUSG00000032555	Topbp1	-0.122439	0.116325	9	103305215	103350428
ENSMUSG00000034853	Acot11	0.261839	0.1166	4	106744555	106804998
ENSMUSG00000044934	Zfp367	-0.173545	0.1166	13	64133022	64153202
ENSMUSG00000009207	Lnpk1	-0.140471	0.116952	2	74520291	74579435
ENSMUSG00000006678	Pola1	-0.138754	0.116981	X	93304767	93632155
ENSMUSG00000074247	Dda1	0.136575	0.116981	8	71469199	71476098
ENSMUSG00000044966	Fbxo48	-0.447985	0.11902	11	16951375	16954772
ENSMUSG00000062391	4932435O22Rik	0.989918	0.119431	11	114413401	114448860
ENSMUSG00000045667	Smtnl2	0.1226	0.119431	11	72389164	72411713
ENSMUSG00000020063	Sirt1	-0.15107	0.119465	10	63319005	63381704
ENSMUSG00000057530	Ece1	0.179366	0.119465	4	137862237	137965229
ENSMUSG00000032254	Kif23	-0.126995	0.119465	9	61917280	61946799
ENSMUSG00000025207	Sema4g	0.33037	0.119803	19	44989101	45003397
ENSMUSG00000028312	Smc2	-0.122895	0.119803	4	52439243	52488260
ENSMUSG00000021281	Tnfaip2	0.285741	0.120274	12	111442469	111455018
ENSMUSG00000027699	Ect2	-0.149801	0.120274	3	27097222	27153878
ENSMUSG00000002012	Pnck	0.406863	0.12038	X	73655994	73660117
ENSMUSG00000022021	Diaph3	-0.134892	0.12038	14	86655367	87141224
ENSMUSG00000029718	Pcolce	0.160311	0.12038	5	137605103	137613784
ENSMUSG00000022066	Gm21685	0.131099	0.12038	14	69555424	69585520
ENSMUSG00000030220	Arhgdib	0.296312	0.121527	6	136923655	136941899
ENSMUSG00000040771	Oard1	-0.227212	0.121785	17	48410014	48417266
ENSMUSG00000031377	Bmx	0.210737	0.121941	X	164192842	164258193
ENSMUSG00000086587	Gm11837	-0.375235	0.122844	4	14929908	14953030
ENSMUSG00000024891	Slc29a2	-0.231685	0.122844	19	5024006	5031971
ENSMUSG00000009079	Ewsr1	-0.0981123	0.122844	11	5069689	5099266
ENSMUSG00000072620	Slfn2	0.622941	0.123247	11	83065112	83070678
ENSMUSG00000005611	Mrvi1	0.307415	0.123247	7	110868266	110982461
ENSMUSG00000050953	Gja1	-0.206862	0.124381	10	56377300	56390419
ENSMUSG00000027544	Nfatc2	-0.304447	0.127051	2	168476410	168601657
ENSMUSG00000029528	Pxn	0.125195	0.127051	5	115506676	115555987
ENSMUSG00000000489	Pdgfb	-0.354499	0.128101	15	79995900	80014808
ENSMUSG00000018166	Erbb3	0.223012	0.129555	10	128567523	128589652
ENSMUSG00000036957	Lrfn3	0.32377	0.129587	7	30355489	30362772
ENSMUSG00000041263	Rusc1	0.288486	0.129587	3	89083981	89093311
ENSMUSG00000045427	Hnrnph2	-0.110292	0.129677	X	134601179	134607060
ENSMUSG00000007891	Ctsd	0.148587	0.132464	7	142375911	142388038
ENSMUSG00000063659	Zbtb18	-0.137041	0.134348	1	177442351	177450764
ENSMUSG00000026896	Ifih1	0.490285	0.134464	2	62595798	62646255
ENSMUSG00000009681	Bcr	0.17821	0.135047	10	75060896	75184923
ENSMUSG00000089417	Gm22009	-0.70163	0.135082	3	69085105	69085447
ENSMUSG00000079509	Zfx	-0.118355	0.135082	X	94074631	94123702
ENSMUSG00000032657	Fam189b	0.248123	0.13616	3	89183143	89189295
ENSMUSG00000042029	Ncapg2	-0.136398	0.13616	12	116405402	116463531
ENSMUSG00000069874	Irgm2	0.591303	0.136628	11	58199618	58222782
ENSMUSG00000038379	Ttk	-0.155544	0.137501	9	83834689	83872389
ENSMUSG00000032648	Pygm	0.182947	0.138162	19	6384399	6398459
ENSMUSG00000057143	Trim12c	0.219306	0.139096	7	104338754	104353362
ENSMUSG00000017550	Atad5	-0.189125	0.140274	11	80089400	80135794
ENSMUSG00000047412	Zbtb44	-0.14815	0.140274	9	31030644	31075879
ENSMUSG00000036144	Meox2	-0.696262	0.140581	12	37108540	37179534
ENSMUSG00000061080	Lsamp	-0.473002	0.141796	16	39984361	42181679
ENSMUSG00000009739	Pou6f1	-0.197051	0.141796	15	100575318	100599984
ENSMUSG00000031861	Lpar2	0.239506	0.142839	8	69822429	69831102
ENSMUSG00000031295	Phka2	-0.156523	0.142839	X	160502166	160598878
ENSMUSG00000078941	Ak6	-0.119269	0.142839	13	100650979	100666359
ENSMUSG00000023367	Tmem176a	0.153348	0.14296	6	48840919	48847071
ENSMUSG00000107355	AI839979	-0.848593	0.143882	5	31569595	31571397
ENSMUSG00000029844	Hoxa1	-0.738878	0.143882	6	52155590	52158317
ENSMUSG00000039419	Cntnap2	0.689959	0.143882	6	45059357	47304213
ENSMUSG00000043753	Dmrta1	0.498198	0.143882	4	89679436	89694772
ENSMUSG00000027115	Kif18a	-0.211644	0.143882	2	109280738	109341747
ENSMUSG00000026196	Bard1	-0.15239	0.143882	1	71027498	71103146
ENSMUSG00000031358	Msl3	-0.137849	0.143882	X	168654117	168673898
ENSMUSG00000000420	Galnt1	0.112684	0.143882	18	24205344	24286818
ENSMUSG00000035829	Ppp1r26	-0.167987	0.143968	2	28446800	28455508
ENSMUSG00000046410	Kcnk6	0.206827	0.144066	7	29221926	29232515
ENSMUSG00000049690	Nckap5	-0.272532	0.144683	1	125913620	126830799
ENSMUSG00000034810	Scn7a	0.310161	0.145564	2	66673425	66784914
ENSMUSG00000028073	Pear1	0.173957	0.145632	3	87747890	87824306
ENSMUSG00000074024	4632427E13Rik	-0.372186	0.145743	7	92734166	92741468
ENSMUSG00000079022	Col22a1	0.425376	0.145743	15	71795795	72034227
ENSMUSG00000025780	Itih5	0.252039	0.146536	2	10153571	10256529
ENSMUSG00000038205	Prkab2	0.1518	0.146626	3	97658193	97673812
ENSMUSG00000005233	Spc25	-0.160506	0.147805	2	69193895	69206194
ENSMUSG00000044086	Lmod3	-0.306623	0.149788	6	97238534	97252759
ENSMUSG00000003746	Man1a	0.147821	0.149925	10	53904788	54075796
ENSMUSG00000071533	Pcnp	-0.0897132	0.150055	16	56007245	56029739
ENSMUSG00000025409	Mbd6	0.14956	0.150808	10	127281956	127289018
ENSMUSG00000098090	2700099C18Rik	-0.262616	0.152944	17	94750100	94775132
ENSMUSG00000042109	Csdc2	0.292574	0.15364	15	81936759	81950941
ENSMUSG00000036257	Pnpla8	-0.10762	0.153847	12	44221370	44312343
ENSMUSG00000024911	Fibp	0.215061	0.154285	19	5460607	5465052
ENSMUSG00000035310	Lin54	-0.200428	0.154541	5	100441918	100500639
ENSMUSG00000004040	Stat3	0.193909	0.154864	11	100885098	100939540
ENSMUSG00000078350	Smim1	0.239458	0.156466	4	154020470	154026230
ENSMUSG00000085006	BC021767	1.64687	0.15722	3	94661830	94670696
ENSMUSG00000029687	Ezh2	-0.103802	0.157682	6	47530139	47595341
ENSMUSG00000010066	Cacna2d2	0.298897	0.157891	9	107399612	107529343
ENSMUSG00000018102	Hist1h2bc	0.218587	0.158697	13	23684199	23692488
ENSMUSG00000087107	AI662270	1.00381	0.160403	11	83223576	83226604
ENSMUSG00000027387	Zc3h8	-0.364779	0.160403	2	128926268	128944077
ENSMUSG00000036478	Btg1	-0.156536	0.160403	10	96617001	96622813
ENSMUSG00000043252	Tmem64	0.117909	0.160403	4	15265831	15286753
ENSMUSG00000037664	Cdkn1c	0.239266	0.161033	7	143458339	143461050
ENSMUSG00000040331	Nsmce4a	-0.124399	0.161421	7	130532526	130573118
ENSMUSG00000056529	Ptafr	-0.623173	0.161771	4	132564067	132582683
ENSMUSG00000003526	Prodh	0.358913	0.161771	16	18060357	18090203
ENSMUSG00000036820	Amdhd2	0.273319	0.161939	17	24155833	24163766
ENSMUSG00000025498	Irf7	0.99906	0.162251	7	141262706	141266481
ENSMUSG00000027322	Siglec1	0.839421	0.162251	2	131069220	131086765
ENSMUSG00000028859	Csf3r	0.718797	0.162251	4	126024550	126044440
ENSMUSG00000022948	Setd4	0.470451	0.162251	16	93583457	93604063
ENSMUSG00000024352	Spata24	-0.289473	0.162251	18	35656690	35662186
ENSMUSG00000087365	C430049B03Rik	-0.255032	0.162251	X	53055046	53057190
ENSMUSG00000042489	Clspn	-0.183454	0.162251	4	126556935	126593903
ENSMUSG00000063200	Nol7	-0.138549	0.162251	13	43398376	43402858
ENSMUSG00000046841	Ckap4	0.0818596	0.162251	10	84526305	84534036
ENSMUSG00000068854	Hist2h2be	-0.242534	0.162636	3	96221119	96223738
ENSMUSG00000022422	Dscc1	-0.271744	0.162699	15	55076099	55090491
ENSMUSG00000007867	Ift43	-0.202371	0.162699	12	86082561	86162458
ENSMUSG00000034557	Zfyve9	-0.115489	0.162699	4	108637466	108780798
ENSMUSG00000052776	Oas1a	1.06745	0.162917	5	120896256	120907521
ENSMUSG00000004043	Stat5a	0.27991	0.162917	11	100859351	100885169
ENSMUSG00000090150	Acad11	0.180312	0.163093	9	104063377	104127656
ENSMUSG00000038984	Tspyl5	-0.276779	0.164132	15	33683876	33687883
ENSMUSG00000035024	Ncapd3	-0.135795	0.164132	9	27030175	27095311
ENSMUSG00000005682	Pan2	-0.126615	0.164132	10	128303335	128321358
ENSMUSG00000037936	Scarb1	0.166785	0.164132	5	125277087	125341094
ENSMUSG00000027454	Gins1	-0.234294	0.164662	2	150905400	150931280
ENSMUSG00000045613	Chrm2	-0.289585	0.164734	6	36388084	36528414
ENSMUSG00000029385	Ccng2	-0.229159	0.164734	5	93267257	93276231
ENSMUSG00000032258	Lca5	-0.16772	0.164734	9	83390293	83441127
ENSMUSG00000070003	Ssbp4	0.174584	0.164734	8	70597490	70608872
ENSMUSG00000020462	Cfap36	-0.207183	0.165458	11	29221532	29247409
ENSMUSG00000093701	Gm21970	1.2874	0.166388	16	91391721	91419451
ENSMUSG00000035000	Dpp4	0.221419	0.166388	2	62330073	62412231
ENSMUSG00000037060	Prkcdbp	-0.191552	0.166776	7	105480083	105482300
ENSMUSG00000004897	Hdgf	-0.12599	0.166903	3	87906321	87916132
ENSMUSG00000017453	Pipox	-0.526687	0.167216	11	77880615	77894096
ENSMUSG00000029675	Eln	-0.445598	0.167216	5	134702593	134747323
ENSMUSG00000093594	Gm20707	0.450661	0.167216	4	147782319	147809840
ENSMUSG00000032596	Uba7	0.432563	0.167216	9	107975505	107984060
ENSMUSG00000032014	Oaf	0.24268	0.167216	9	43221278	43239816
ENSMUSG00000010080	Epn3	-0.320491	0.167487	11	94489599	94499974
ENSMUSG00000036599	Chst12	0.343157	0.168776	5	140505550	140525724
ENSMUSG00000032679	Cd59a	0.274104	0.168776	2	104095801	104115354
ENSMUSG00000032599	Ip6k2	-0.206078	0.168814	9	108783796	108806337
ENSMUSG00000031333	Abcb7	-0.134461	0.169988	X	104280657	104413856
ENSMUSG00000026723	Trdmt1	-0.257347	0.170001	2	13509014	13544668
ENSMUSG00000042671	Rgs8	0.439506	0.171014	1	153653025	153700323
ENSMUSG00000024431	Nr3c1	-0.104618	0.171218	18	39410545	39491301
ENSMUSG00000020728	Cep112	-0.289925	0.17146	11	108425192	108860615
ENSMUSG00000034780	B3galt1	-0.220619	0.172838	2	67565871	68122689
ENSMUSG00000026675	Hsd17b7	0.201076	0.173214	1	169949535	169969241
ENSMUSG00000039089	L3mbtl3	-0.12883	0.173214	10	26274468	26375185
ENSMUSG00000043668	Tox3	-0.2586	0.173881	8	90247040	90348343
ENSMUSG00000033066	Gas7	0.171539	0.173975	11	67455437	67688990
ENSMUSG00000091649	Phf11b	1.41653	0.175026	14	59320964	59341351
ENSMUSG00000009555	Cdk9	0.140184	0.175026	2	32705784	32713076
ENSMUSG00000039304	Tnfsf10	1.33535	0.175846	3	27317028	27342427
ENSMUSG00000037474	Dtl	-0.12945	0.175846	1	191537356	191575544
ENSMUSG00000079259	Trim71	0.742604	0.178187	9	114507133	114564369
ENSMUSG00000052271	Bhlha15	1.04457	0.178268	5	144190286	144194441
ENSMUSG00000025582	Nptx1	0.401765	0.178268	11	119538719	119547753
ENSMUSG00000062609	Kcnj15	0.348117	0.178268	16	95257558	95300260
ENSMUSG00000050786	Ccdc126	0.28666	0.178268	6	49319274	49341582
ENSMUSG00000033595	Lgi3	0.505986	0.178481	14	70530821	70538323
ENSMUSG00000042942	Greb1l	0.271217	0.178481	18	10325177	10562934
ENSMUSG00000033722	BC034090	-0.189152	0.178481	1	155212471	155244444
ENSMUSG00000051220	Ercc6l	-0.141261	0.178481	X	102141716	102157091
ENSMUSG00000018427	Ypel2	-0.139077	0.178481	11	86936425	86993707
ENSMUSG00000062184	Hs6st2	0.167978	0.178481	X	51387212	51681856
ENSMUSG00000057672	Pkn1	0.121359	0.178481	8	83666536	83699179
ENSMUSG00000026471	Mr1	-0.459674	0.178891	1	155127277	155146814
ENSMUSG00000024565	Sall3	0.337224	0.18048	18	80966376	80986578
ENSMUSG00000053093	Myh7	-0.264123	0.181002	14	54970688	54994634
ENSMUSG00000025324	Atp10a	-0.283338	0.182139	7	58656166	58829420
ENSMUSG00000074934	Grem1	-1.2831	0.184136	2	113746164	113758646
ENSMUSG00000028989	Angptl7	0.356368	0.184136	4	148495183	148500460
ENSMUSG00000037996	Slc24a2	-0.19089	0.184188	4	86983124	87230477
ENSMUSG00000063334	Krr1	-0.149602	0.185101	10	111972664	111988432
ENSMUSG00000043068	Fam89a	0.777306	0.185776	8	124740257	124751832
ENSMUSG00000021457	Syk	-0.172705	0.185923	13	52583173	52648792
ENSMUSG00000028003	Lrat	-0.994891	0.186318	3	82892579	82903973
ENSMUSG00000022462	Slc38a2	-0.177508	0.186815	15	96687394	96699698
ENSMUSG00000000976	Heatr6	-0.136982	0.187078	11	83753696	83783754
ENSMUSG00000031972	Acta1	0.380123	0.188326	8	123891769	123894751
ENSMUSG00000048965	Mrgpre	0.282043	0.188731	7	143778363	143784500
ENSMUSG00000000838	Fmr1	-0.079948	0.188898	X	68678541	68717963
ENSMUSG00000033737	Fndc3c1	-0.456131	0.189119	X	106420041	106485401
ENSMUSG00000070327	Rnf213	0.444059	0.189869	11	119393100	119487418
ENSMUSG00000021636	Marveld2	0.344114	0.189869	13	100595957	100616971
ENSMUSG00000028262	Clca3a2	-0.833362	0.190614	3	144796559	144819494
ENSMUSG00000047789	Slc38a9	-0.183205	0.190614	13	112660766	112738743
ENSMUSG00000028641	P3h1	0.108577	0.190614	4	119232915	119248975
ENSMUSG00000022479	Vdr	0.4309	0.192067	15	97854425	97910630
ENSMUSG00000036298	Slc2a13	0.211214	0.192407	15	91267696	91573261
ENSMUSG00000031963	Bmper	0.285531	0.193884	9	23223076	23485202
ENSMUSG00000011263	Exoc3l2	0.379797	0.195027	7	19463331	19496762
ENSMUSG00000041645	Ddx24	0.115909	0.195027	12	103407976	103425867
ENSMUSG00000029007	Agtrap	0.216886	0.195329	4	148077061	148088031
ENSMUSG00000028568	Btf3l4	-0.0991426	0.195329	4	108814295	108833614
ENSMUSG00000040667	Nup88	-0.0910917	0.195329	11	70943058	70969973
ENSMUSG00000027423	Snx5	0.136005	0.195682	2	144250123	144270906
ENSMUSG00000029581	Fscn1	0.103122	0.197194	5	142960343	142973185
ENSMUSG00000015766	Eps8	0.146888	0.198525	6	137477245	137654876
ENSMUSG00000024055	Cyp4f13	0.350105	0.198923	17	32924688	32947402
ENSMUSG00000024989	Cep55	-0.154393	0.198923	19	38055025	38074425
ENSMUSG00000037921	Ddx60	0.369284	0.199005	8	61928087	62038244
ENSMUSG00000043639	Rbm20	-0.214656	0.199005	19	53677306	53867080
ENSMUSG00000048668	Rhno1	-0.124337	0.199005	6	128357000	128362911
ENSMUSG00000020492	Ska2	-0.106645	0.199005	11	87109234	87124635
ENSMUSG00000097195	Snhg5	-0.192281	0.200005	9	88521050	88522929
ENSMUSG00000029510	Gpc2	0.22413	0.200005	5	138273655	138280005
ENSMUSG00000032218	Ccnb2	-0.125544	0.200005	9	70407689	70421554
ENSMUSG00000029328	Hnrnpdl	-0.11312	0.200005	5	100033577	100039664
ENSMUSG00000031554	Adam5	1.01592	0.201481	8	24727093	24824369
ENSMUSG00000038252	Ncapd2	-0.122028	0.204559	6	125168007	125191701
ENSMUSG00000001750	Tcirg1	0.311845	0.207207	19	3896050	3907133
ENSMUSG00000031262	Cenpi	-0.173472	0.207649	X	134308084	134362639
ENSMUSG00000030335	Mrpl51	-0.138282	0.207991	6	125191801	125196269
ENSMUSG00000071644	Eef1g	0.0827133	0.20853	19	8967041	8978479
ENSMUSG00000037594	BC022687	0.470532	0.209318	12	112808975	112816245
ENSMUSG00000041046	Ramp3	0.634596	0.212179	11	6658521	6677475
ENSMUSG00000022887	Masp1	0.333028	0.212408	16	23451785	23520590
ENSMUSG00000025352	Gdf11	0.165787	0.212408	10	128882295	128891718
ENSMUSG00000079737	3110001I22Rik	-0.439757	0.213091	16	13671929	13678405
ENSMUSG00000073535	Gm5532	-0.341511	0.213091	1	155520173	155527143
ENSMUSG00000027580	Helz2	0.42508	0.213091	2	181227615	181242027
ENSMUSG00000049580	Tsku	0.244629	0.213091	7	98350668	98361328
ENSMUSG00000022453	Naga	0.162243	0.213091	15	82329532	82338826
ENSMUSG00000003778	Brd8	-0.0919238	0.213962	18	34598615	34624601
ENSMUSG00000027931	Npr1	0.254721	0.214003	3	90450591	90465866
ENSMUSG00000005968	Tuft1	0.340262	0.214882	3	94612757	94658872
ENSMUSG00000090086	AI480526	-0.232051	0.214882	5	123133723	123141666
ENSMUSG00000003411	Rab3b	0.489242	0.215011	4	108879063	108943324
ENSMUSG00000097776	Gm26795	-0.327188	0.215056	8	28593505	28595599
ENSMUSG00000028970	Abcb1b	-0.620821	0.215237	5	8798147	8866315
ENSMUSG00000094365	Gm21982	-1.0525	0.219716	7	30641001	30664937
ENSMUSG00000024331	Dsc2	0.162302	0.220536	18	20030633	20059554
ENSMUSG00000011114	Tbrg1	0.0991354	0.220536	9	37649182	37657312
ENSMUSG00000061838	Suclg2	-0.120608	0.221778	6	95473009	95718800
ENSMUSG00000073755	5730409E04Rik	0.257169	0.222367	4	126609818	126614371
ENSMUSG00000051154	Commd3	-0.166006	0.222406	2	18672384	18676231
ENSMUSG00000029304	Spp1	-0.778205	0.22304	5	104435118	104441050
ENSMUSG00000027525	Phactr3	0.324591	0.223373	2	178118975	178338492
ENSMUSG00000060519	Tor3a	0.306708	0.223373	1	156653617	156674356
ENSMUSG00000102336	Gm37233	-0.39351	0.224147	1	34427002	34433264
ENSMUSG00000061718	Ppp1r1b	-0.298497	0.224147	11	98348404	98357796
ENSMUSG00000033419	Snap91	-0.155029	0.224147	9	86765923	86880654
ENSMUSG00000094463	Gm8546	-0.874168	0.224273	13	89577155	89578413
ENSMUSG00000031805	Jak3	0.302919	0.224273	8	71676296	71690575
ENSMUSG00000001555	Fkbp10	0.110584	0.224273	11	100415697	100424824
ENSMUSG00000050229	Pigm	0.105366	0.224273	1	172376546	172384099
ENSMUSG00000025534	Gusb	0.225474	0.226464	5	129989011	130003049
ENSMUSG00000038280	Ostm1	0.173933	0.226464	10	42583822	42702459
ENSMUSG00000031636	Pdlim3	0.205577	0.227305	8	45885461	45919548
ENSMUSG00000024276	Zfp397	-0.101725	0.227305	18	23954688	23964671
ENSMUSG00000028703	Lrrc41	0.111139	0.227609	4	116075269	116097043
ENSMUSG00000022617	Chkb	-0.204349	0.22799	15	89416405	89429908
ENSMUSG00000001494	Sost	-0.302237	0.228311	11	101962458	101967015
ENSMUSG00000039747	Orai2	0.288572	0.22855	5	136147459	136170713
ENSMUSG00000042246	Tmc7	0.267243	0.22855	7	118535841	118584736
ENSMUSG00000039787	Cercam	0.160445	0.22855	2	29869164	29882840
ENSMUSG00000049313	Sorl1	0.295474	0.228752	9	41964720	42124297
ENSMUSG00000026349	Ccnt2	-0.0993538	0.228752	1	127774164	127808061
ENSMUSG00000036023	Parp2	-0.157385	0.229186	14	50807946	50821300
ENSMUSG00000044927	H1fx	-0.242428	0.229972	6	87980421	87981637
ENSMUSG00000036707	Cab39	-0.0807196	0.229972	1	85793441	85851576
ENSMUSG00000059213	Ddn	0.74541	0.23039	15	98803782	98807925
ENSMUSG00000040187	Arntl2	-0.392786	0.23039	6	146796055	146833529
ENSMUSG00000031097	Tnni2	0.350893	0.23039	7	142441808	142444410
ENSMUSG00000025395	Prim1	-0.138748	0.23039	10	128015168	128030037
ENSMUSG00000049940	Pgrmc2	-0.10724	0.23039	3	41066326	41083046
ENSMUSG00000013236	Ptprs	0.140099	0.231011	17	56412431	56476483
ENSMUSG00000017493	Igfbp4	0.111837	0.23103	11	99041244	99054392
ENSMUSG00000064307	Lrrc51	0.616317	0.233415	7	101912984	101933895
ENSMUSG00000026384	Ptpn4	-0.144965	0.233415	1	119652467	119837613
ENSMUSG00000023072	Cep89	-0.135438	0.233415	7	35397035	35438689
ENSMUSG00000003573	Homer3	0.168941	0.233415	8	70282827	70294361
ENSMUSG00000025608	Podxl	0.133308	0.233415	6	31519488	31563981
ENSMUSG00000028759	Hp1bp3	-0.0599362	0.233415	4	138216296	138244683
ENSMUSG00000047098	Rnf31	0.170373	0.233569	14	55591708	55603693
ENSMUSG00000027381	Bcl2l11	-0.181918	0.235386	2	128126038	128162547
ENSMUSG00000024590	Lmnb1	-0.115384	0.237347	18	56707813	56753424
ENSMUSG00000027247	Arhgap1	0.146788	0.237347	2	91649860	91672326
ENSMUSG00000072594	Gm16439	-1.39746	0.237773	14	44596665	44597228
ENSMUSG00000019278	Dpep1	0.373915	0.239503	8	123186242	123201812
ENSMUSG00000034858	Fam214a	-0.204603	0.239503	9	74953053	75032468
ENSMUSG00000029291	Rufy3	-0.118742	0.239503	5	88565040	88651392
ENSMUSG00000047842	Diras2	0.257516	0.241844	13	52504375	52530836
ENSMUSG00000027198	Ext2	0.110563	0.241844	2	93661028	93822568
ENSMUSG00000110710	RP24-263E2.3	-0.654448	0.241953	8	94322158	94328100
ENSMUSG00000018740	Slc25a35	0.598751	0.244563	11	68968131	68974365
ENSMUSG00000043943	Naalad2	0.286033	0.244563	9	18321951	18402995
ENSMUSG00000048922	Cdca2	-0.113168	0.244563	14	67676331	67715841
ENSMUSG00000084915	C230037L18Rik	0.727396	0.244876	15	89476236	89484847
ENSMUSG00000049929	Lpar4	-0.203373	0.245172	X	106920625	106933900
ENSMUSG00000103332	Pcdhga2	-0.301735	0.246399	18	37668953	37841870
ENSMUSG00000057967	Fgf18	-0.499734	0.248178	11	33117430	33147400
ENSMUSG00000031558	Slit2	0.164795	0.248178	5	47983138	48307733
ENSMUSG00000063015	Ccni	-0.07832	0.248178	5	93181933	93206495
ENSMUSG00000046699	Slitrk4	-0.210855	0.250145	X	64264885	64276996
ENSMUSG00000038170	Pde4dip	-0.166221	0.251565	3	97689824	97888707
ENSMUSG00000039678	Tbc1d13	0.116363	0.252121	2	30133746	30152013
ENSMUSG00000032178	Ilf3	-0.0761109	0.252121	9	21368019	21405361
ENSMUSG00000051375	Pcdh1	-0.281174	0.252623	18	38185914	38212053
ENSMUSG00000021098	4930447C04Rik	0.308209	0.25304	12	72881109	72940774
ENSMUSG00000050211	Pla2g4e	-0.540194	0.253967	2	120166412	120245335
ENSMUSG00000031284	Pak3	-0.217866	0.253967	X	143518591	143797796
ENSMUSG00000059555	Tor4a	0.232591	0.253967	2	25192966	25196886
ENSMUSG00000026587	Astn1	0.500781	0.25547	1	158362273	158691781
ENSMUSG00000069170	Adgrv1	0.380202	0.25547	13	81095068	81633154
ENSMUSG00000022604	Cep97	-0.169217	0.256584	16	55899888	55934855
ENSMUSG00000021669	Col4a3bp	-0.0862205	0.25695	13	96542618	96640167
ENSMUSG00000041012	Cmtm8	0.342277	0.258329	9	114789345	114844152
ENSMUSG00000002771	Grin2d	0.550872	0.25833	7	45831883	45878378
ENSMUSG00000039639	Kcne1	0.291056	0.258629	16	92346001	92359468
ENSMUSG00000032409	Atr	-0.141791	0.260233	9	95857597	95951644
ENSMUSG00000024065	Ehd3	0.252621	0.260418	17	73804841	73832093
ENSMUSG00000036777	Anln	-0.129193	0.260418	9	22331214	22389206
ENSMUSG00000022270	Fam134b	-0.232251	0.260952	15	25843264	25973687
ENSMUSG00000009654	Oit3	0.308851	0.261072	10	59422958	59441778
ENSMUSG00000030386	Zfp606	-0.15196	0.261145	7	12478293	12496235
ENSMUSG00000037010	Apln	-0.364276	0.262931	X	48025146	48034853
ENSMUSG00000020273	Papolg	-0.180532	0.262931	11	23862646	23895253
ENSMUSG00000015090	Ptgds	-0.588518	0.263375	2	25466709	25470046
ENSMUSG00000033021	Gmppa	0.133956	0.263375	1	75435930	75443179
ENSMUSG00000006542	Prkag3	-0.367857	0.264685	1	74738922	74749221
ENSMUSG00000033578	Tmem35a	-0.223042	0.265107	X	134295225	134305969
ENSMUSG00000030795	Fus	-0.11522	0.265511	7	127967457	127985701
ENSMUSG00000017548	Suz12	-0.0970406	0.265511	11	79993106	80034123
ENSMUSG00000031403	Dkc1	-0.107372	0.265588	X	75095854	75109777
ENSMUSG00000021994	Wnt5a	0.152804	0.265931	14	28504750	28527447
ENSMUSG00000039531	Zufsp	-0.219904	0.266517	10	33926936	33951212
ENSMUSG00000029161	Cgref1	0.468576	0.266813	5	30933143	30945591
ENSMUSG00000022186	Oxct1	-0.115935	0.269412	15	4026383	4155344
ENSMUSG00000020847	Rph3al	0.299215	0.269813	11	75830999	75938429
ENSMUSG00000030249	Abcc9	-0.211459	0.269813	6	142587862	142702315
ENSMUSG00000051159	Cited1	0.224206	0.269813	X	102247381	102252181
ENSMUSG00000034111	Tmed8	0.144349	0.269813	12	87166242	87200229
ENSMUSG00000054920	Klhl5	0.125876	0.269813	5	65107539	65168188
ENSMUSG00000028348	Murc	0.416861	0.270936	4	48663514	48673502
ENSMUSG00000000028	Cdc45	-0.165765	0.270936	16	18780447	18811987
ENSMUSG00000029427	Zcchc8	-0.111435	0.272378	5	123698294	123721100
ENSMUSG00000028718	Stil	-0.122566	0.273147	4	115000159	115043196
ENSMUSG00000066637	Ttc32	-0.365633	0.273286	12	9029997	9036394
ENSMUSG00000087178	A230056P14Rik	0.381852	0.273286	7	55962531	55980868
ENSMUSG00000031488	Rab11fip1	0.177062	0.273286	8	27138773	27174646
ENSMUSG00000043415	Otud1	-0.257109	0.276586	2	19657752	19660583
ENSMUSG00000055172	C1ra	0.903476	0.276631	6	124512405	124523443
ENSMUSG00000079355	Ackr4	0.640764	0.276916	9	104084157	104126933
ENSMUSG00000017390	Aldoc	0.313673	0.276916	11	78322968	78327781
ENSMUSG00000020411	Nipal4	0.230273	0.276916	11	46148155	46166508
ENSMUSG00000051262	Nat8f3	0.886416	0.276972	6	85732513	85765754
ENSMUSG00000006457	Actn3	0.361753	0.277075	19	4861223	4877909
ENSMUSG00000041895	Wipi1	0.121467	0.277075	11	109573331	109611967
ENSMUSG00000041912	Tdrkh	0.235214	0.277222	3	94413273	94434668
ENSMUSG00000110234	Timm10b	0.452357	0.277425	7	105640552	105684439
ENSMUSG00000038560	Sp6	0.848878	0.280022	11	97013394	97024734
ENSMUSG00000004929	Thop1	0.15141	0.282465	10	81070035	81082559
ENSMUSG00000032586	Traip	-0.191271	0.282466	9	107950136	107972270
ENSMUSG00000022306	Zfpm2	-0.153216	0.282466	15	40655042	41104592
ENSMUSG00000052544	St6galnac3	0.159923	0.282466	3	153198266	153725174
ENSMUSG00000027215	Cd82	0.153449	0.282466	2	93419111	93463140
ENSMUSG00000021270	Hsp90aa1	-0.103149	0.282466	12	110690605	110702728
ENSMUSG00000030846	Tial1	-0.0978283	0.282466	7	128439777	128461717
ENSMUSG00000028833	Ncdn	0.118564	0.282466	4	126743750	126753438
ENSMUSG00000021579	Lrrc14b	-0.278725	0.282913	13	74359578	74364005
ENSMUSG00000090841	Myl6	-0.149219	0.283407	10	128490860	128493875
ENSMUSG00000041827	Oasl1	1.38347	0.284904	5	114923240	114937915
ENSMUSG00000018507	Trpv2	0.293998	0.285377	11	62574486	62600515
ENSMUSG00000044268	Gm4895	-1.48425	0.288327	10	22153280	22154416
ENSMUSG00000001588	Acap1	0.334739	0.288366	11	69881567	69895539
ENSMUSG00000073164	2410018L13Rik	0.310223	0.288366	12	22953997	23010284
ENSMUSG00000054469	Lclat1	-0.21538	0.288366	17	73107985	73243368
ENSMUSG00000030671	Pde3b	-0.10844	0.288366	7	114415281	114539251
ENSMUSG00000030674	Qprt	0.545499	0.288685	7	127107114	127122226
ENSMUSG00000025650	Col7a1	0.526588	0.288685	9	108953586	108984875
ENSMUSG00000003355	Fkbp11	0.424424	0.288685	15	98724373	98728198
ENSMUSG00000006386	Tek	0.164132	0.288685	4	94739289	94874976
ENSMUSG00000030530	Furin	0.150281	0.288685	7	80388585	80405436
ENSMUSG00000067873	Htatsf1	-0.0851556	0.288685	X	57053583	57067183
ENSMUSG00000083307	AA414768	0.348066	0.289229	X	12936872	12938128
ENSMUSG00000022237	Ankrd33b	-0.294538	0.290364	15	31291479	31367759
ENSMUSG00000069237	Fam8a1	-0.0920262	0.291221	13	46669522	46678056
ENSMUSG00000031637	Lrp2bp	-0.582705	0.292745	8	45999303	46029477
ENSMUSG00000040732	Erg	0.257353	0.293935	16	95359169	95586593
ENSMUSG00000068893	Sprr2a2	1.1792	0.294069	3	92215920	92256724
ENSMUSG00000031756	Cenpn	-0.17609	0.294359	8	116921730	116941507
ENSMUSG00000026305	Lrrfip1	-0.141321	0.295613	1	90998737	91128944
ENSMUSG00000054966	Lmntd1	-0.383321	0.29644	6	145365134	145614319
ENSMUSG00000017830	Dhx58	0.762458	0.296842	11	100694884	100704271
ENSMUSG00000026832	Cytip	-0.733622	0.296842	2	58129137	58195532
ENSMUSG00000026094	Stk17b	-0.165045	0.296842	1	53755506	53785224
ENSMUSG00000018160	Med1	-0.112058	0.296842	11	98152154	98193293
ENSMUSG00000029672	Fam3c	0.103175	0.296842	6	22306520	22356243
ENSMUSG00000029202	Pds5a	-0.0804399	0.29715	5	65605721	65698273
ENSMUSG00000025355	Mmp19	0.437747	0.298274	10	128790953	128800824
ENSMUSG00000023175	Bsg	0.130486	0.298274	10	79704491	79711969
ENSMUSG00000045348	Nyap1	0.236329	0.298339	5	137729899	137741607
ENSMUSG00000041193	Pla2g5	0.454312	0.298653	4	138799244	138863482
ENSMUSG00000040562	Gstm2	0.269747	0.298653	3	107981702	107986453
ENSMUSG00000072568	Fam84b	0.176546	0.298653	15	60818994	60853778
ENSMUSG00000050192	Eif5a2	0.11022	0.298653	3	28781276	28798846
ENSMUSG00000022639	Dubr	-0.14549	0.298866	16	50719294	50732773
ENSMUSG00000042286	Stab1	0.240813	0.299742	14	31139013	31168641
ENSMUSG00000031922	Cep57	-0.123366	0.299907	9	13807792	13827107
ENSMUSG00000052566	Hook2	0.26506	0.300199	8	84990603	85003349
ENSMUSG00000017631	Abr	0.0907692	0.300199	11	76416734	76622314
ENSMUSG00000038578	Susd1	0.193679	0.30284	4	59314683	59438633
ENSMUSG00000034906	Ncaph	-0.108418	0.30284	2	127103809	127133954
ENSMUSG00000041431	Ccnb1	-0.135713	0.303399	13	100778650	100786570
ENSMUSG00000102275	Gm37144	-1.10475	0.30418	1	4778063	4779212
ENSMUSG00000038264	Sema7a	-0.416094	0.30418	9	57940113	57962864
ENSMUSG00000008822	Acyp1	-0.224423	0.30418	12	85272398	85288438
ENSMUSG00000020649	Rrm2	-0.197068	0.30418	12	24708241	24714146
ENSMUSG00000040128	Pnrc1	-0.179126	0.30418	4	33245423	33290163
ENSMUSG00000027951	Adar	0.223689	0.30418	3	89715022	89753446
ENSMUSG00000040850	Psme4	-0.108631	0.30418	11	30771726	30880361
ENSMUSG00000045095	Magi1	-0.129842	0.30548	6	93675455	94283917
ENSMUSG00000038623	Tm6sf1	0.15827	0.306845	7	81859001	81884434
ENSMUSG00000079042	Apela	0.441209	0.308338	8	65028417	65037336
ENSMUSG00000025025	Mxi1	-0.117074	0.308338	19	53310506	53375810
ENSMUSG00000000182	Fgf23	0.783156	0.308364	6	127072902	127081408
ENSMUSG00000064138	Fam172a	-0.113476	0.308381	13	77708690	78166238
ENSMUSG00000028041	Adam15	0.194841	0.309811	3	89338542	89349996
ENSMUSG00000030435	U2af2	-0.089879	0.310185	7	5062143	5079938
ENSMUSG00000063358	Mapk1	-0.0478646	0.310185	16	16983382	17047453
ENSMUSG00000044645	Gm7334	2.05641	0.310349	17	50698525	50699880
ENSMUSG00000037020	Wdr62	-0.211736	0.310349	7	30240138	30280419
ENSMUSG00000019082	Slc25a22	0.199665	0.310349	7	141429744	141437892
ENSMUSG00000015027	Galns	0.187	0.310349	8	122578242	122611463
ENSMUSG00000049411	Tmem241	0.228698	0.311784	18	11964450	12121537
ENSMUSG00000097785	B230217O12Rik	-0.672601	0.31229	19	57323385	57360775
ENSMUSG00000018909	Arrb1	0.130426	0.31229	7	99535466	99606771
ENSMUSG00000037349	Nudt22	0.316976	0.314115	19	6993018	6996117
ENSMUSG00000100157	2310034O05Rik	1.04823	0.314317	5	100210692	100218049
ENSMUSG00000062393	Dgkk	-0.236389	0.314317	X	6779306	6948363
ENSMUSG00000020357	Flt4	0.164667	0.314317	11	49609263	49652739
ENSMUSG00000024056	Ndc80	-0.121563	0.314317	17	71496100	71526857
ENSMUSG00000021939	Ctsb	0.0784672	0.314317	14	63122462	63145919
ENSMUSG00000018927	Ccl6	-0.879354	0.314362	11	83587882	83593087
ENSMUSG00000034714	Ttyh2	0.249974	0.314362	11	114675431	114720977
ENSMUSG00000072501	Phf20l1	-0.142834	0.314362	15	66577572	66645255
ENSMUSG00000026662	Sephs1	-0.100082	0.314362	2	4881564	4910557
ENSMUSG00000017146	Brca1	-0.128308	0.315506	11	101488764	101551955
ENSMUSG00000015944	Gatsl2	0.122897	0.315506	5	134099711	134144343
ENSMUSG00000023912	Slc25a27	-0.261434	0.316471	17	43641900	43667015
ENSMUSG00000019782	Rwdd1	-0.183949	0.31665	10	33996555	34019624
ENSMUSG00000030111	A2m	0.392503	0.317497	6	121635376	121679227
ENSMUSG00000025227	Mfsd13a	0.317384	0.317536	19	46341121	46375252
ENSMUSG00000005501	Usp40	-0.114928	0.317536	1	87945119	88008551
ENSMUSG00000024663	Rab3il1	0.149179	0.317536	19	10001669	10038380
ENSMUSG00000026355	Mcm6	-0.0948868	0.317536	1	128331590	128359664
ENSMUSG00000037613	Tnfrsf23	0.403145	0.319154	7	143665809	143685872
ENSMUSG00000039055	Eme1	-0.235218	0.319154	11	94644996	94653964
ENSMUSG00000041219	Arhgap11a	-0.117352	0.319154	2	113831492	113848661
ENSMUSG00000027708	Dcun1d1	-0.0912888	0.319154	3	35892105	35937445
ENSMUSG00000041718	Alg13	-0.180127	0.31933	X	144317804	144374450
ENSMUSG00000032899	Styk1	0.814173	0.319346	6	131299142	131353597
ENSMUSG00000039254	Pomt1	0.145819	0.319346	2	32236590	32255005
ENSMUSG00000047767	Atg16l2	-0.254418	0.319732	7	101263034	101302251
ENSMUSG00000026749	Nek6	0.1257	0.320091	2	38511643	38594606
ENSMUSG00000029086	Prom1	0.213526	0.32154	5	43993620	44102032
ENSMUSG00000027109	Sp3	-0.0980558	0.32154	2	72936427	72980446
ENSMUSG00000087187	Gm13431	0.525865	0.321967	2	36216777	36222934
ENSMUSG00000055148	Klf2	0.175416	0.322646	8	72319033	72321656
ENSMUSG00000050550	Gm11868	-0.819247	0.322893	4	18844202	18845679
ENSMUSG00000038884	A230050P20Rik	0.364487	0.322893	9	20868642	20874307
ENSMUSG00000056666	Retsat	-0.212243	0.322893	6	72598475	72608425
ENSMUSG00000041238	Rbbp8	-0.143034	0.322893	18	11633276	11743207
ENSMUSG00000034330	Plcg2	0.198976	0.322893	8	117498291	117635142
ENSMUSG00000033904	Ccp110	-0.110035	0.322893	7	118712552	118737024
ENSMUSG00000018548	Trim37	-0.0994633	0.322893	11	87127077	87220683
ENSMUSG00000022885	St6gal1	0.122628	0.322893	16	23224740	23360350
ENSMUSG00000025432	Avil	-0.838592	0.323134	10	127000709	127020994
ENSMUSG00000032182	Yipf2	-0.263282	0.323134	9	21588709	21592831
ENSMUSG00000038526	Car14	0.170313	0.323134	3	95897768	95904691
ENSMUSG00000051855	Mest	0.168686	0.323134	6	30723547	30748465
ENSMUSG00000029730	Mcm7	-0.117175	0.323134	5	138164583	138172422
ENSMUSG00000032064	Dixdc1	-0.169217	0.323697	9	50662752	50739517
ENSMUSG00000028873	Cdca8	-0.109121	0.323781	4	124918465	124939311
ENSMUSG00000071317	Bves	-0.200816	0.323898	10	45335762	45369708
ENSMUSG00000015627	Gata5	0.227131	0.3258	2	180325133	180334699
ENSMUSG00000075031	Hist1h2bb	-1.20787	0.325891	13	23746790	23747241
ENSMUSG00000031980	Agt	0.895389	0.325891	8	124556534	124569706
ENSMUSG00000074652	Myh7b	-0.286617	0.325891	2	155611212	155634307
ENSMUSG00000030254	Rad18	-0.201194	0.326199	6	112619850	112696686
ENSMUSG00000049265	Kcnk3	-0.232744	0.327326	5	30588170	30625271
ENSMUSG00000075279	Mrpl23-ps1	-0.167425	0.327326	2	74591330	74591909
ENSMUSG00000028497	Hacd4	0.15795	0.327326	4	88396144	88438928
ENSMUSG00000029992	Gfpt1	0.147697	0.327785	6	87042846	87092197
ENSMUSG00000033170	Card10	0.185923	0.329199	15	78775138	78803042
ENSMUSG00000076441	Ass1	0.233012	0.329394	2	31470207	31520672
ENSMUSG00000034390	Cmip	0.144644	0.330439	8	117257064	117459430
ENSMUSG00000031958	Ldhd	0.672984	0.330451	8	111623785	111630374
ENSMUSG00000027009	Itga4	0.335233	0.330451	2	79255426	79333123
ENSMUSG00000031137	Fgf13	-0.234641	0.330451	X	59062145	59568071
ENSMUSG00000057604	Lmcd1	-0.176007	0.330451	6	112273758	112330425
ENSMUSG00000027778	Ift80	-0.173899	0.330451	3	68892499	69004570
ENSMUSG00000069114	Zbtb10	-0.139123	0.330451	3	9250602	9285333
ENSMUSG00000008333	Snrpb2	-0.125264	0.330451	2	143063039	143072853
ENSMUSG00000024943	Smc5	-0.10328	0.330451	19	23206441	23273897
ENSMUSG00000027522	Stx16	-0.0945338	0.330451	2	174076308	174099771
ENSMUSG00000005124	Wisp1	0.0749342	0.330451	15	66891320	66923201
ENSMUSG00000027248	Pdia3	0.0720234	0.330451	2	121413775	121438687
ENSMUSG00000053964	Lgals4	0.47741	0.330598	7	28833854	28841708
ENSMUSG00000047250	Ptgs1	0.141541	0.330638	2	36230426	36252272
ENSMUSG00000097166	9330179D12Rik	-1.01277	0.331451	6	127149389	127212411
ENSMUSG00000029516	Cit	-0.202253	0.331465	5	115845278	116008947
ENSMUSG00000024924	Vldlr	-0.173787	0.331465	19	27216484	27254231
ENSMUSG00000033060	Lmo7	-0.16026	0.331465	14	101729957	101934710
ENSMUSG00000032177	Pde4a	0.192127	0.331465	9	21165714	21213248
ENSMUSG00000030678	Maz	-0.11851	0.331465	7	127022130	127027037
ENSMUSG00000017716	Birc5	-0.113957	0.331465	11	117849251	117855743
ENSMUSG00000048170	Mcmbp	-0.0864503	0.331465	7	128696441	128740495
ENSMUSG00000036766	Dner	0.364216	0.332582	1	84369839	84696221
ENSMUSG00000032554	Trf	0.283957	0.332582	9	103204001	103230444
ENSMUSG00000022070	Bora	-0.142499	0.332582	14	99046427	99074537
ENSMUSG00000017969	Ptgis	0.222251	0.332742	2	167191805	167240604
ENSMUSG00000020432	Tcn2	0.137536	0.332742	11	3917192	3932159
ENSMUSG00000041794	Myrip	0.372488	0.334006	9	120303936	120474841
ENSMUSG00000000037	Scml2	-0.167456	0.334006	X	161117193	161258213
ENSMUSG00000022074	Tnfrsf10b	0.189416	0.335629	14	69767472	69784403
ENSMUSG00000005142	Man2b1	0.108539	0.335865	8	85083270	85098282
ENSMUSG00000020335	Zfp354b	-0.571329	0.336506	11	50921823	50931633
ENSMUSG00000028860	Sytl1	0.924425	0.33791	4	133253090	133263113
ENSMUSG00000023959	Clic5	-0.194051	0.33791	17	44188572	44280168
ENSMUSG00000031201	Brcc3	-0.132926	0.33791	X	75416628	75454001
ENSMUSG00000049904	Tmem17	-0.302058	0.33817	11	22512088	22519234
ENSMUSG00000022360	Atad2	-0.128433	0.339737	15	58094047	58135082
ENSMUSG00000049353	Rd3	0.373592	0.340722	1	191977370	191988283
ENSMUSG00000035293	G2e3	-0.117524	0.341585	12	51348061	51376986
ENSMUSG00000079654	Prrt4	0.293828	0.342565	6	29169232	29179584
ENSMUSG00000068551	Zfp467	0.126048	0.34416	6	48427697	48445825
ENSMUSG00000107096	Gm43597	-0.303148	0.344533	5	150599932	150607003
ENSMUSG00000032502	Stac	-0.56973	0.344817	9	111561437	111690348
ENSMUSG00000110071	RP23-47G19.5	0.510754	0.344817	8	45920872	45922424
ENSMUSG00000031196	F8	0.291837	0.344817	X	75172715	75382615
ENSMUSG00000020669	Sh3yl1	0.280428	0.344817	12	30911668	30960162
ENSMUSG00000057069	Ero1lb	-0.195294	0.344817	13	12565883	12609526
ENSMUSG00000040549	Ckap5	-0.130843	0.344817	2	91526762	91620664
ENSMUSG00000025555	Farp1	0.106226	0.344817	14	121035200	121283744
ENSMUSG00000102562	Gm37694	0.635501	0.344993	16	77685277	77687409
ENSMUSG00000032086	Bace1	0.113666	0.344993	9	45838580	45864399
ENSMUSG00000021186	Fbln5	-0.309888	0.346368	12	101746565	101819055
ENSMUSG00000030682	Cdipt	0.0962928	0.346368	7	126975914	126980501
ENSMUSG00000020427	Igfbp3	-0.283809	0.348371	11	7206086	7213923
ENSMUSG00000010064	Slc38a3	0.352964	0.348371	9	107650634	107669530
ENSMUSG00000074476	Spc24	-0.186828	0.348371	9	21755442	21760286
ENSMUSG00000020102	Slc16a7	-0.181875	0.348371	10	125219270	125389465
ENSMUSG00000017697	Ada	0.401153	0.348372	2	163726584	163750239
ENSMUSG00000027661	Slc2a10	0.25531	0.348372	2	165503787	165519917
ENSMUSG00000048731	Ggnbp1	-0.313097	0.348633	17	26973217	27036378
ENSMUSG00000053477	Tcf4	-0.165425	0.348633	18	69343356	69689079
ENSMUSG00000025195	Dnmbp	0.182697	0.348633	19	43846821	43940191
ENSMUSG00000032656	2003-03-01	0.320871	0.349275	18	56761716	56925548
ENSMUSG00000060882	Kcnd2	-0.231633	0.349275	6	21215503	21729805
ENSMUSG00000022176	Rem2	0.52438	0.349437	14	54476100	54480431
ENSMUSG00000020387	Jade2	-0.295697	0.349437	11	51813455	51857653
ENSMUSG00000039474	Wfs1	0.160298	0.350008	5	36966104	36989205
ENSMUSG00000056069	Fam105a	0.414159	0.350617	15	27655071	27681542
ENSMUSG00000037362	Nov	-0.289103	0.352617	15	54745702	54754039
ENSMUSG00000028211	Trp53inp1	-0.14803	0.352718	4	11156431	11174379
ENSMUSG00000091898	Tnnc1	-0.187903	0.352756	14	31208312	31211729
ENSMUSG00000012429	Mplkip	-0.172784	0.353384	13	17695413	17699105
ENSMUSG00000021870	Slmap	-0.16766	0.354346	14	26413168	26534931
ENSMUSG00000056145	AI504432	-0.283193	0.355219	3	107039504	107054347
ENSMUSG00000018339	Gpx3	0.267343	0.355219	11	54902453	54910377
ENSMUSG00000026434	Nucks1	-0.0576828	0.3564	1	131910534	131936321
ENSMUSG00000031626	Sorbs2	-0.225633	0.357732	8	45507788	45827906
ENSMUSG00000089726	Mir17hg	-0.320705	0.357769	14	115042879	115046727
ENSMUSG00000066068	Gm13611	1.13595	0.357856	2	32271845	32272162
ENSMUSG00000039963	Ccdc40	0.464995	0.357856	11	119228572	119265236
ENSMUSG00000024935	Slc1a1	0.387809	0.357856	19	28835049	28913960
ENSMUSG00000097589	Dleu2	-0.19244	0.357856	14	61602839	61682373
ENSMUSG00000026147	Col9a1	0.257241	0.357856	1	24177610	24252684
ENSMUSG00000003500	Impdh1	0.212779	0.357856	6	29200434	29216364
ENSMUSG00000033585	Ndn	0.20589	0.357856	7	62346569	62350262
ENSMUSG00000026827	Gpd2	-0.123418	0.357856	2	57237635	57370719
ENSMUSG00000029674	Limk1	0.135811	0.357856	5	134656039	134688598
ENSMUSG00000002297	Dbf4	-0.0933639	0.357856	5	8396973	8422716
ENSMUSG00000032224	Fam81a	-0.206415	0.35936	9	70089310	70142560
ENSMUSG00000030823	9130019O22Rik	-0.28222	0.359961	7	127382260	127387166
ENSMUSG00000064179	Tnnt1	-0.275579	0.359961	7	4504570	4516382
ENSMUSG00000018920	Cxcl16	0.272334	0.359961	11	70453983	70459984
ENSMUSG00000024384	Iws1	-0.0945381	0.359961	18	32067741	32104328
ENSMUSG00000021134	Srsf5	-0.136748	0.360301	12	80945504	80950507
ENSMUSG00000028780	Sema3c	0.13468	0.360301	5	17574281	17730268
ENSMUSG00000005881	Ergic3	0.0895442	0.360301	2	156008045	156018279
ENSMUSG00000035206	Sppl2b	0.169738	0.360324	10	80855275	80868705
ENSMUSG00000025907	Rb1cc1	-0.153685	0.361514	1	6206197	6276648
ENSMUSG00000030967	Zranb1	-0.122082	0.361896	7	132931142	132986391
ENSMUSG00000043964	Orai3	0.162477	0.366268	7	127769815	127775150
ENSMUSG00000021998	Lcp1	0.142336	0.366658	14	75131101	75230842
ENSMUSG00000006931	P3h4	0.265781	0.367107	11	100408456	100414836
ENSMUSG00000056679	Gpr173	0.199915	0.367107	X	152343598	152368704
ENSMUSG00000024526	Cidea	-0.767897	0.367293	18	67343564	67367794
ENSMUSG00000029994	Anxa4	0.195747	0.367293	6	86736840	86793584
ENSMUSG00000031740	Mmp2	0.133106	0.367293	8	92827291	92853420
ENSMUSG00000095440	Fignl2	0.25545	0.36733	15	101050194	101054399
ENSMUSG00000048997	Atxn7l2	0.227701	0.367844	3	108202222	108210934
ENSMUSG00000026991	Pkp4	-0.132605	0.367848	2	59160850	59355208
ENSMUSG00000022849	Hspbap1	-0.230124	0.368017	16	35770386	35828446
ENSMUSG00000021877	Arf4	0.0602681	0.368756	14	26638074	26665084
ENSMUSG00000025862	Stag2	-0.0732127	0.368871	X	42149317	42277185
ENSMUSG00000015882	Lcorl	-0.118191	0.368874	5	45697181	45857615
ENSMUSG00000051279	Gdf6	0.294323	0.36892	4	9844372	9862345
ENSMUSG00000026708	Cenpl	-0.195642	0.36892	1	161070713	161086724
ENSMUSG00000033335	Dnm2	0.0935147	0.36892	9	21424908	21507759
ENSMUSG00000038503	Mesdc2	0.0800468	0.36892	7	83884466	83901532
ENSMUSG00000004085	Zak	-0.131888	0.369919	2	72285637	72442610
ENSMUSG00000032621	Srek1	-0.115851	0.369919	13	103739348	103774608
ENSMUSG00000033906	Zdhhc15	0.143729	0.369919	X	104536969	104671064
ENSMUSG00000062300	Nectin2	0.11777	0.369919	7	19716644	19750483
ENSMUSG00000031310	Zmym3	0.0948068	0.369919	X	101404384	101420849
ENSMUSG00000049804	Armcx4	-0.124024	0.370115	X	134686519	134696757
ENSMUSG00000029250	Polr2b	-0.0672075	0.370115	5	77310147	77349324
ENSMUSG00000028468	Rgp1	0.091871	0.370115	4	43578715	43587487
ENSMUSG00000034520	Gjc1	-0.0831915	0.370375	11	102799579	102819700
ENSMUSG00000061306	Slc38a10	0.102505	0.370524	11	120103960	120151346
ENSMUSG00000064339	mt-Rnr2	-0.266318	0.371586	MT	1094	2675
ENSMUSG00000020807	4933427D14Rik	-0.170324	0.371586	11	72153929	72207459
ENSMUSG00000079555	Haus3	-0.155058	0.371647	5	34153880	34169527
ENSMUSG00000021067	Sav1	-0.117308	0.372735	12	69965012	69987002
ENSMUSG00000106892	Gm42791	2.08503	0.373519	5	148893775	148995147
ENSMUSG00000100707	Gm28523	-0.413198	0.374377	6	141246920	141250009
ENSMUSG00000038267	Slc22a23	0.162136	0.374836	13	34179158	34345182
ENSMUSG00000032745	Gpbp1	-0.0727207	0.375835	13	111425680	111490111
ENSMUSG00000059089	Fcgr4	1.01239	0.377246	1	171018920	171029761
ENSMUSG00000062444	Ap3b2	0.455593	0.377246	7	81460399	81493925
ENSMUSG00000025453	Nnt	-0.147629	0.377246	13	119335448	119408997
ENSMUSG00000041779	Tram2	0.141017	0.377246	1	20996299	21079229
ENSMUSG00000030122	Ptms	-0.133649	0.377686	6	124913681	124920103
ENSMUSG00000026463	Atp2b4	0.154934	0.377686	1	133699457	133801041
ENSMUSG00000003418	St8sia6	-0.592875	0.379591	2	13651021	13794064
ENSMUSG00000029915	Clec5a	0.943039	0.379662	6	40574894	40585821
ENSMUSG00000109674	RP23-118B13.1	-0.774322	0.381284	8	27228686	27240332
ENSMUSG00000048967	Yjefn3	-0.738742	0.381604	8	69887788	69902712
ENSMUSG00000035722	Abca7	0.233348	0.383129	10	79996494	80015572
ENSMUSG00000021189	Atxn3	-0.137811	0.383439	12	101918901	101958246
ENSMUSG00000026707	Nsun6	-0.20281	0.383954	2	14995131	15055069
ENSMUSG00000031539	Ap3m2	0.198789	0.383954	8	22787354	22805622
ENSMUSG00000051344	Plekhm3	0.134841	0.383954	1	64785983	64956824
ENSMUSG00000027568	Ntsr1	0.322853	0.385102	2	180499976	180544980
ENSMUSG00000004591	Pkn2	-0.102638	0.385102	3	142790902	142882004
ENSMUSG00000027508	Pag1	0.14832	0.385366	3	9687479	9833679
ENSMUSG00000027574	Nkain4	0.278325	0.385828	2	180934772	180954699
ENSMUSG00000025512	Chid1	0.217355	0.385938	7	141493136	141539857
ENSMUSG00000079462	Gm15737	-0.804348	0.386025	6	92869357	92884411
ENSMUSG00000029851	Tcaf2	0.304475	0.386665	6	42623016	42645254
ENSMUSG00000028339	Col15a1	-0.2911	0.386868	4	47208161	47313167
ENSMUSG00000036002	Fam214b	0.206315	0.386868	4	43032414	43046220
ENSMUSG00000036368	Rmdn2	0.186974	0.386868	17	79614900	79682152
ENSMUSG00000062031	Athl1	0.172775	0.386868	7	140941391	140947664
ENSMUSG00000040659	Efhd2	0.148803	0.386868	4	141858142	141874920
ENSMUSG00000020520	Galnt10	0.14039	0.387299	11	57645442	57787514
ENSMUSG00000015094	Npdc1	0.2108	0.387662	2	25399351	25409494
ENSMUSG00000026605	Cenpf	-0.217783	0.388774	1	189640606	189688086
ENSMUSG00000037236	Matr3	-0.0692094	0.389787	18	35562146	35593835
ENSMUSG00000021747	4930452B06Rik	-0.205311	0.389837	14	8431192	8666240
ENSMUSG00000007655	Cav1	-0.162598	0.389837	6	17306335	17341452
ENSMUSG00000053774	Ubxn7	-0.0925753	0.389837	16	32332252	32393747
ENSMUSG00000021928	Ebpl	0.275535	0.392037	14	61339763	61360445
ENSMUSG00000028773	Fabp3	-0.184295	0.392037	4	130308595	130315463
ENSMUSG00000028550	Atg4c	0.160604	0.392037	4	99193934	99259787
ENSMUSG00000028676	Srsf10	-0.0852543	0.392037	4	135855747	135869908
ENSMUSG00000020826	Nos2	-0.590537	0.392527	11	78920787	78960254
ENSMUSG00000024068	Spast	-0.0883163	0.392544	17	74338987	74391113
ENSMUSG00000024892	Pcx	0.229496	0.39298	19	4510472	4621752
ENSMUSG00000039621	Prex1	0.129847	0.39298	2	166566342	166713832
ENSMUSG00000022906	Parp9	0.243645	0.392992	16	35938470	35972605
ENSMUSG00000031808	Slc27a1	0.20179	0.392992	8	71568882	71587302
ENSMUSG00000018846	Pank3	-0.0757495	0.392992	11	35769484	35791285
ENSMUSG00000021697	Depdc1b	-0.239597	0.393614	13	108316332	108407782
ENSMUSG00000019916	P4ha1	0.13487	0.393614	10	59323296	59373304
ENSMUSG00000030246	Ldhb	-0.142209	0.393711	6	142490249	142507957
ENSMUSG00000035615	Frmpd1	0.191581	0.393711	4	45184875	45285936
ENSMUSG00000054752	Fsd1l	-0.171978	0.394036	4	53631471	53707009
ENSMUSG00000030929	Eri2	-0.116091	0.394036	7	119768679	119794058
ENSMUSG00000031479	Vps36	-0.105351	0.394036	8	22192809	22220843
ENSMUSG00000014599	Csf1	0.234927	0.394359	3	107741048	107760469
ENSMUSG00000043702	Pde12	0.113335	0.394479	14	26659958	26669883
ENSMUSG00000056073	Grik2	-0.404858	0.395241	10	49099460	49788766
ENSMUSG00000020986	Sec23a	0.0743431	0.395475	12	58958383	59012017
ENSMUSG00000044017	Adgrd1	0.39644	0.395971	5	129096750	129204599
ENSMUSG00000045917	Tmem268	0.273139	0.396706	4	63558781	63586357
ENSMUSG00000038132	Rbm24	-0.155665	0.396706	13	46418300	46431090
ENSMUSG00000010797	Wnt2	0.495997	0.397252	6	17988940	18030585
ENSMUSG00000047205	Dusp18	0.188622	0.397252	11	3895240	3901296
ENSMUSG00000034201	Gas2l1	0.140422	0.399798	11	5054132	5065327
ENSMUSG00000022744	Cldnd1	-0.0831557	0.399798	16	58727910	58734251
ENSMUSG00000008153	Clstn3	0.343127	0.400776	6	124430759	124464794
ENSMUSG00000025898	Cwf19l2	-0.112501	0.400876	9	3403592	3479236
ENSMUSG00000090958	Lrrc32	0.237633	0.401108	7	98489283	98502181
ENSMUSG00000039187	Fanci	-0.151479	0.401173	7	79391929	79450264
ENSMUSG00000024875	Yif1a	0.137103	0.401173	19	5088538	5092879
ENSMUSG00000042523	Dnal1	0.118097	0.401173	12	84114366	84147498
ENSMUSG00000027242	Wdr76	-0.137986	0.401362	2	121506723	121544860
ENSMUSG00000024287	Thoc1	-0.124433	0.401362	18	9958180	9995484
ENSMUSG00000019132	BC005537	-0.0634975	0.402315	13	24801657	24814013
ENSMUSG00000032359	Ctsh	0.181886	0.402509	9	90054152	90076089
ENSMUSG00000022109	Med4	-0.139353	0.403012	14	73510049	73518545
ENSMUSG00000057406	Whsc1	-0.0886214	0.403347	5	33820725	33897975
ENSMUSG00000053819	Camk2d	-0.146197	0.404567	3	126596302	126846326
ENSMUSG00000025742	Prps2	-0.112153	0.404567	X	167346322	167382749
ENSMUSG00000024521	Pmaip1	-0.389462	0.404978	18	66458604	66465550
ENSMUSG00000030108	Slc6a13	0.299167	0.404978	6	121300227	121337733
ENSMUSG00000034255	Arhgap27	0.207016	0.404978	11	103331497	103363692
ENSMUSG00000023066	Rttn	-0.139569	0.404978	18	88971790	89131013
ENSMUSG00000038860	Garnl3	0.15282	0.404978	2	32986224	33131654
ENSMUSG00000016487	Ppfibp1	0.121339	0.404978	6	146888487	147032025
ENSMUSG00000015714	Cers2	-0.0885879	0.404978	3	95314791	95323599
ENSMUSG00000033326	Kdm4a	-0.0910398	0.405017	4	118136957	118180043
ENSMUSG00000037752	Xkr8	0.231677	0.405633	4	132724897	132732546
ENSMUSG00000101599	Gm20342	-0.248363	0.406201	1	63117118	63126837
ENSMUSG00000038608	Dock10	-0.216303	0.406201	1	80501073	80758527
ENSMUSG00000052485	Tmem171	0.762678	0.406293	13	98686235	98694834
ENSMUSG00000034112	Atp2c2	0.662148	0.406293	8	119700009	119757717
ENSMUSG00000033411	Ctdspl2	-0.0931353	0.406293	2	121956001	122013642
ENSMUSG00000041859	Mcm3	-0.0875113	0.406293	1	20802968	20820312
ENSMUSG00000029819	Npy	0.771421	0.40712	6	49822710	49829507
ENSMUSG00000105940	Gm42635	-0.722146	0.407743	5	57724393	57726963
ENSMUSG00000029032	Arhgef16	0.599488	0.407743	4	154278486	154301676
ENSMUSG00000043051	Disc1	0.352765	0.407743	8	125054195	125261858
ENSMUSG00000019992	Mtfr2	-0.207749	0.407743	10	20347819	20361669
ENSMUSG00000023951	Vegfa	-0.165079	0.407743	17	46016993	46032377
ENSMUSG00000059851	Suv420h2	-0.139055	0.407743	7	4740115	4747514
ENSMUSG00000079845	Xlr4a	1.79773	0.408111	X	73074345	73082478
ENSMUSG00000039568	Ubald1	-0.145017	0.408111	16	4874778	4880315
ENSMUSG00000041870	Ankrd13a	0.0788662	0.408111	5	114774677	114806200
ENSMUSG00000048416	Mlf1	-0.222473	0.408179	3	67374097	67400003
ENSMUSG00000087368	BC065397	-0.256164	0.408207	X	136741824	136803364
ENSMUSG00000025104	Hdgfrp3	-0.172399	0.408207	7	81881251	81934473
ENSMUSG00000020608	Smc6	-0.157658	0.408207	12	11265886	11319785
ENSMUSG00000040822	1700123O20Rik	-0.125162	0.408207	14	54686171	54690742
ENSMUSG00000040084	Bub1b	-0.0922064	0.408207	2	118598211	118641591
ENSMUSG00000033102	Cdc14b	0.111163	0.408207	13	64192545	64274973
ENSMUSG00000039234	Sec24d	0.0877769	0.408207	3	123267455	123365641
ENSMUSG00000050896	Rtn4rl2	-0.655471	0.409846	2	84871924	84886710
ENSMUSG00000029108	Pcdh7	-0.110025	0.409846	5	57717967	58133230
ENSMUSG00000025105	Bnc1	0.200306	0.410481	7	81966672	81992292
ENSMUSG00000029664	Tfpi2	0.295961	0.410682	6	3962595	3988919
ENSMUSG00000052560	Cpne8	0.254196	0.410682	15	90487482	90679432
ENSMUSG00000014602	Kif1a	0.234566	0.410682	1	93015464	93101951
ENSMUSG00000027353	Mcm8	-0.162688	0.410682	2	132816141	132844197
ENSMUSG00000032126	Hmbs	0.183903	0.410682	9	44336350	44344228
ENSMUSG00000002718	Cse1l	-0.0695631	0.410682	2	166906040	166946389
ENSMUSG00000024855	Pacs1	0.0870808	0.410682	19	5133688	5273119
ENSMUSG00000063268	Parp10	0.383028	0.411137	15	76231174	76243441
ENSMUSG00000010154	Spire2	0.451011	0.411237	8	123332713	123369515
ENSMUSG00000029823	Luc7l2	-0.0888327	0.411716	6	38551334	38609470
ENSMUSG00000097415	AU020206	-0.170174	0.411923	7	75769038	75782099
ENSMUSG00000006389	Mpl	0.560042	0.413163	4	118442415	118457513
ENSMUSG00000085779	Atcayos	-0.271065	0.413163	10	81194609	81210877
ENSMUSG00000019848	Popdc3	-0.234405	0.413163	10	45178098	45318452
ENSMUSG00000078877	Gm14295	0.261258	0.413163	2	176798612	176811223
ENSMUSG00000028318	Polr1e	-0.180063	0.413163	4	45018583	45036565
ENSMUSG00000028737	Aldh4a1	0.205612	0.413163	4	139622866	139649690
ENSMUSG00000019066	Rab3d	0.188283	0.413163	9	21907491	21918192
ENSMUSG00000032536	Trak1	-0.110727	0.413163	9	121297502	121474918
ENSMUSG00000030759	Far1	-0.0852959	0.413163	7	113513834	113571511
ENSMUSG00000037286	Stag1	-0.0818721	0.413163	9	100597798	100959375
ENSMUSG00000028443	Nudt2	0.187067	0.413346	4	41465151	41480926
ENSMUSG00000027338	Prnd	-0.386801	0.413812	2	131950861	131956130
ENSMUSG00000020061	Mybpc1	-0.360997	0.414397	10	88518279	88605152
ENSMUSG00000038312	Edem2	0.140992	0.414655	2	155701677	155729475
ENSMUSG00000043346	Gm6741	-0.289434	0.41517	17	91236787	91238116
ENSMUSG00000073680	Tmem88b	0.257376	0.41517	4	155781591	155785874
ENSMUSG00000037443	Cep85	-0.139206	0.41517	4	134129858	134187112
ENSMUSG00000094870	Zfp131	-0.124573	0.41517	13	119765187	119790805
ENSMUSG00000006930	Hap1	-0.232274	0.415236	11	100347327	100356128
ENSMUSG00000041000	Trim62	0.225722	0.415236	4	128883580	128911328
ENSMUSG00000024270	Slc39a6	0.10756	0.415891	18	24579881	24603817
ENSMUSG00000001403	Ube2c	-0.166615	0.417984	2	164769898	164778822
ENSMUSG00000075591	Gm10874	-0.909386	0.418205	5	138363719	138388287
ENSMUSG00000102222	Pcdhga10	-0.232094	0.418205	18	37746993	37841873
ENSMUSG00000069633	Pex11g	-0.3657	0.420635	8	3457105	3467680
ENSMUSG00000000753	Serpinf1	0.358466	0.420635	11	75409769	75422701
ENSMUSG00000048406	B330016D10Rik	-0.496084	0.420959	4	141546189	141547892
ENSMUSG00000072980	Oip5	-0.171604	0.420959	2	119609512	119618469
ENSMUSG00000047123	Ticam1	0.187301	0.420959	17	56269319	56276786
ENSMUSG00000024095	Hnrnpll	-0.0825291	0.421235	17	80029487	80062334
ENSMUSG00000020680	Taf15	-0.112627	0.4215	11	83473086	83506743
ENSMUSG00000049577	Zfpm1	0.159838	0.423643	8	122282141	122337251
ENSMUSG00000074570	Cass4	0.733171	0.423982	2	172393794	172433757
ENSMUSG00000071561	BC100530	1.7073	0.424039	16	36359382	36367748
ENSMUSG00000018449	Rpain	-0.204133	0.424039	11	70970213	70977833
ENSMUSG00000029767	Calu	0.0554066	0.424039	6	29348069	29377110
ENSMUSG00000014313	Cox6c	-0.0975396	0.424781	15	35925886	35938246
ENSMUSG00000023467	Tulp2	0.78439	0.425614	7	45481877	45523632
ENSMUSG00000071637	Cebpd	0.306511	0.425614	16	15887286	15891031
ENSMUSG00000029822	Osbpl3	-0.14558	0.425614	6	50293330	50456201
ENSMUSG00000040138	Ndp	-0.583829	0.425972	X	16885521	16911774
ENSMUSG00000040498	Igsf23	0.500565	0.427375	7	19937305	19950756
ENSMUSG00000087543	Gm16576	-0.360972	0.427375	15	79742698	79757394
ENSMUSG00000046311	Zfp62	-0.115263	0.427375	11	49203292	49218816
ENSMUSG00000034586	Hid1	0.18397	0.427806	11	115347707	115367756
ENSMUSG00000013033	Adgrl1	0.118835	0.428201	8	83900105	83941954
ENSMUSG00000003808	Farsa	-0.099671	0.428455	8	84856989	84869257
ENSMUSG00000023031	Cela1	0.845055	0.429399	15	100674425	100687920
ENSMUSG00000102189	Gm37194	-0.534454	0.429399	14	50061360	50064390
ENSMUSG00000043542	Zc2hc1a	-0.112781	0.429399	3	7503483	7553836
ENSMUSG00000056917	Sipa1	0.117272	0.429775	19	5651185	5663707
ENSMUSG00000016024	Lbp	0.189728	0.430075	2	158306493	158332852
ENSMUSG00000095180	Rhox5	0.360955	0.430387	X	37804842	37808876
ENSMUSG00000087213	2810408I11Rik	-0.344546	0.430552	1	64679871	64690659
ENSMUSG00000048271	Rbm33	-0.117968	0.430552	5	28317121	28419239
ENSMUSG00000050989	Sepn1	0.106903	0.430552	4	134537892	134552166
ENSMUSG00000037965	Zc3h7a	-0.118749	0.432095	16	11136592	11176393
ENSMUSG00000074623	Gm826	0.363505	0.433106	2	160311393	160334162
ENSMUSG00000097088	Gm26615	-0.512837	0.434258	4	133085474	133089146
ENSMUSG00000041205	Map6d1	0.466983	0.434258	16	20233310	20241358
ENSMUSG00000022228	Zscan26	-0.0937567	0.434258	13	21442175	21453730
ENSMUSG00000014778	Fhod1	0.252418	0.43483	8	105329163	105347953
ENSMUSG00000084145	Gm12263	-0.767625	0.434965	11	59474284	59475765
ENSMUSG00000061808	Ttr	0.784059	0.436363	18	20665250	20674324
ENSMUSG00000038216	Pnmt	0.765175	0.436363	11	98386450	98388181
ENSMUSG00000025532	Crcp	-0.159413	0.437333	5	130029290	130060789
ENSMUSG00000023000	Dhh	0.305185	0.437622	15	98893031	98898540
ENSMUSG00000042622	Maff	0.2936	0.438331	15	79347541	79359072
ENSMUSG00000042684	Npl	0.283895	0.438332	1	153503015	153550045
ENSMUSG00000020261	Slc36a1	0.167869	0.438335	11	55204350	55236330
ENSMUSG00000051346	Spryd4	0.166711	0.438335	10	128209908	128211794
ENSMUSG00000038351	Sgsm2	0.122594	0.438335	11	74849261	74897060
ENSMUSG00000089936	Gm16199	-0.205531	0.439004	6	120005998	120006285
ENSMUSG00000020340	Cyfip2	-0.221122	0.439254	11	46193850	46312859
ENSMUSG00000083282	Ctsf	0.156477	0.439254	19	4855129	4860912
ENSMUSG00000037533	Rapgef6	-0.0888926	0.439254	11	54522847	54699285
ENSMUSG00000025982	Sf3b1	-0.0847519	0.439254	1	54985169	55027481
ENSMUSG00000031410	Nxf7	0.694858	0.439257	X	135579555	135598777
ENSMUSG00000084866	A930006K02Rik	0.600109	0.439257	16	91465104	91470121
ENSMUSG00000026200	Glb1l	0.223973	0.439257	1	75198236	75210813
ENSMUSG00000032841	Prr5l	0.187437	0.439257	2	101714285	101883027
ENSMUSG00000042699	Dhx9	-0.0656784	0.439257	1	153455758	153487660
ENSMUSG00000001418	Glmp	0.0969033	0.439257	3	88325023	88331313
ENSMUSG00000016256	Ctsz	0.089024	0.439257	2	174427493	174439039
ENSMUSG00000022756	Slc7a4	0.291131	0.439478	16	17572018	17576998
ENSMUSG00000013936	Myl2	-0.175564	0.439478	5	122100951	122113472
ENSMUSG00000033752	Mnd1	-0.306805	0.440259	3	84087933	84155786
ENSMUSG00000039496	Cdnf	0.605081	0.440312	2	3513030	3526376
ENSMUSG00000020407	Upp1	-0.214164	0.440312	11	9118103	9136170
ENSMUSG00000000605	Clcn4	-0.0981993	0.440312	7	7282309	7300851
ENSMUSG00000034024	Cct2	-0.0715653	0.440408	10	117050998	117063814
ENSMUSG00000042333	Tnfrsf14	0.823242	0.44061	4	154922210	154928563
ENSMUSG00000028066	Pmf1	-0.1328	0.44061	3	88394143	88410331
ENSMUSG00000024053	Emilin2	0.200002	0.441437	17	71252176	71310965
ENSMUSG00000066150	Slc31a1	0.0966986	0.441437	4	62360727	62391769
ENSMUSG00000054150	Syne3	-0.325967	0.445013	12	104929949	105009809
ENSMUSG00000003348	Mob3a	0.11581	0.446399	10	80685256	80701820
ENSMUSG00000036580	Spg20	0.0960617	0.446604	3	55112108	55137322
ENSMUSG00000021537	Cetn3	-0.116294	0.447639	13	81783292	81797143
ENSMUSG00000047583	Tyw3	-0.215875	0.448319	3	154576431	154597104
ENSMUSG00000043635	Adamts3	0.175075	0.449059	5	89677087	89883334
ENSMUSG00000034570	Inpp5j	0.220536	0.449521	11	3494375	3504821
ENSMUSG00000081822	Gm15626	-0.553162	0.450096	5	83299585	83300452
ENSMUSG00000097131	D230017M19Rik	-0.471875	0.450096	1	72236465	72274869
ENSMUSG00000020620	Abca8b	0.240062	0.450096	11	109932190	109995845
ENSMUSG00000028248	Pnisr	-0.140858	0.450096	4	21847583	21876475
ENSMUSG00000016349	Eef1a2	-0.17968	0.450235	2	181147653	181157014
ENSMUSG00000054074	Skida1	-0.122792	0.450235	2	18040676	18049051
ENSMUSG00000027002	Nckap1	-0.0635815	0.450235	2	80500512	80581380
ENSMUSG00000091549	Gm6548	0.279194	0.450341	17	78850792	78851956
ENSMUSG00000032232	Cgnl1	0.106242	0.450341	9	71626509	71771602
ENSMUSG00000005043	Sgsh	0.145025	0.450718	11	119343425	119355536
ENSMUSG00000026427	Eif2d	0.130495	0.450718	1	131153181	131187658
ENSMUSG00000021938	Pspc1	0.100653	0.451338	14	56722441	56778316
ENSMUSG00000053646	Plxnb1	-0.152218	0.452344	9	109095389	109119917
ENSMUSG00000106943	Dancr	-0.7638	0.452475	5	74093060	74095406
ENSMUSG00000049382	Krt8	0.516155	0.452475	15	101996711	102004342
ENSMUSG00000033863	Klf9	-0.294663	0.452475	19	23141226	23166911
ENSMUSG00000050234	Gja4	-0.220097	0.452544	4	127311421	127314039
ENSMUSG00000020458	Rtn4	-0.0735157	0.454033	11	29692947	29744331
ENSMUSG00000041771	Slc24a4	0.262017	0.454562	12	102128733	102267091
ENSMUSG00000022332	Khdrbs3	-0.122413	0.45536	15	68928420	69093512
ENSMUSG00000057156	Homez	0.161688	0.45536	14	54852736	54870961
ENSMUSG00000078851	Hist3h2a	0.155329	0.45536	11	58954685	58956830
ENSMUSG00000018554	Ybx2	-0.469298	0.455848	11	69935796	69941605
ENSMUSG00000060429	Sntb1	-0.228299	0.456033	15	55638843	55906949
ENSMUSG00000028088	Fmo5	0.254204	0.456033	3	97628804	97655282
ENSMUSG00000026828	Galnt5	0.331302	0.457928	2	57997884	58045860
ENSMUSG00000016493	Cd46	-0.39936	0.458113	1	195036826	195092249
ENSMUSG00000047415	Gpr68	-0.257936	0.458113	12	100876682	100908198
ENSMUSG00000057858	Fam204a	-0.148424	0.458113	19	60198586	60226697
ENSMUSG00000024217	Snrpc	-0.0886155	0.458113	17	27839974	27851968
ENSMUSG00000037400	Atp11b	-0.0778748	0.458113	3	35754106	35856276
ENSMUSG00000028214	Gem	-0.246806	0.459753	4	11704457	11714752
ENSMUSG00000027999	Pla2g12a	0.176508	0.45997	3	129878606	129895825
ENSMUSG00000040714	Klc3	0.400481	0.46027	7	19394437	19404104
ENSMUSG00000027831	Veph1	0.299818	0.46027	3	66053558	66296837
ENSMUSG00000024077	Strn	-0.142069	0.460276	17	78649913	78737196
ENSMUSG00000026683	Nuf2	-0.112514	0.461433	1	169497934	169531464
ENSMUSG00000017861	Mybl2	-0.126087	0.461621	2	163054687	163084688
ENSMUSG00000033327	Tnxb	0.327156	0.462301	17	34670535	34719815
ENSMUSG00000033813	Tcea1	-0.0800559	0.462796	1	4857814	4897909
ENSMUSG00000021500	Ddx46	-0.139455	0.463053	13	55635027	55681256
ENSMUSG00000009350	Mpo	0.920766	0.463859	11	87793581	87804413
ENSMUSG00000051811	Cox6b2	0.293732	0.463859	7	4751792	4753094
ENSMUSG00000034430	Zxdc	-0.169162	0.463859	6	90369492	90403490
ENSMUSG00000030677	Kif22	-0.147257	0.463859	7	127027729	127042471
ENSMUSG00000038058	Nod1	0.211843	0.464604	6	54923949	54972612
ENSMUSG00000026429	Ube2t	-0.165186	0.465267	1	134962565	134974162
ENSMUSG00000014956	Ppp1cb	-0.0799169	0.465454	5	32458843	32517433
ENSMUSG00000024558	Mapk4	-0.453711	0.465896	18	73928486	74065359
ENSMUSG00000038463	Olfml2b	-0.122506	0.466079	1	170644532	170682789
ENSMUSG00000036915	Kirrel2	0.56427	0.46625	7	30447534	30457690
ENSMUSG00000046727	Cystm1	0.197305	0.46625	18	36345619	36402980
ENSMUSG00000033182	Kbtbd12	-0.273671	0.46699	6	88545114	88637950
ENSMUSG00000094935	Gm9726	5.20631	0.468289	12	93927004	93929102
ENSMUSG00000078502	Gm13212	0.439248	0.468289	4	145585166	145625345
ENSMUSG00000020638	Cmpk2	0.407693	0.468289	12	26469204	26479835
ENSMUSG00000002020	Ltbp2	-0.302315	0.468289	12	84783212	84876532
ENSMUSG00000056185	Snx32	0.192329	0.468289	19	5495278	5510489
ENSMUSG00000004105	Angptl2	-0.135326	0.468289	2	33216069	33247717
ENSMUSG00000021377	Dek	-0.112612	0.468289	13	47084775	47106201
ENSMUSG00000032498	Mlh1	-0.111549	0.468289	9	111228228	111271791
ENSMUSG00000022620	Arsa	0.144777	0.468289	15	89472476	89477425
ENSMUSG00000031584	Gsr	-0.0935003	0.468289	8	33652523	33698163
ENSMUSG00000092329	Gm20388	0.121931	0.468289	8	119910841	124345722
ENSMUSG00000052565	Hist1h1d	-0.738812	0.468484	13	23555087	23555830
ENSMUSG00000024350	Dnajc18	-0.0959894	0.469241	18	35671103	35703144
ENSMUSG00000003458	Ncstn	0.0834088	0.46931	1	172066013	172082795
ENSMUSG00000103144	Pcdhga1	-0.340194	0.469478	18	37661793	37841873
ENSMUSG00000027890	Gstm4	0.216762	0.470069	3	108040408	108044894
ENSMUSG00000029438	Bcl7a	-0.0861733	0.470069	5	123343834	123374992
ENSMUSG00000037348	Paqr7	0.21698	0.470657	4	134496697	134510235
ENSMUSG00000039737	Prkrip1	-0.159582	0.470738	5	136178127	136198963
ENSMUSG00000030433	Sbk2	-0.448991	0.471229	7	4940512	4964406
ENSMUSG00000015757	Ppil4	-0.134503	0.471358	10	7792891	7823135
ENSMUSG00000039683	Sdk1	0.176363	0.4736	5	141241490	142215586
ENSMUSG00000038388	Mpp6	-0.09485	0.4736	6	50110241	50198939
ENSMUSG00000093593	Gm20683	0.510679	0.473605	17	25834465	25841763
ENSMUSG00000027420	Bfsp1	0.338294	0.473605	2	143826528	143863173
ENSMUSG00000026667	Uhmk1	0.112127	0.473605	1	170193420	170215397
ENSMUSG00000064145	Arih2	-0.078095	0.473781	9	108602942	108649386
ENSMUSG00000043333	Rhbdl2	0.727983	0.473896	4	123787874	123829904
ENSMUSG00000028976	Slc2a5	0.416088	0.473896	4	150119283	150144169
ENSMUSG00000027611	Procr	0.242763	0.474122	2	155751117	155755471
ENSMUSG00000102555	6430511E19Rik	-0.315136	0.474851	7	92639949	92643783
ENSMUSG00000058254	Tspan7	0.101829	0.47494	X	10485158	10596605
ENSMUSG00000021314	Amph	0.437858	0.475575	13	18948351	19150915
ENSMUSG00000024883	Rin1	0.253849	0.475575	19	5050808	5057071
ENSMUSG00000041408	Wapl	-0.0880792	0.475644	14	34673928	34747983
ENSMUSG00000027875	Hmgcs2	0.189889	0.476727	3	98280435	98310738
ENSMUSG00000058230	Arhgap35	-0.0825208	0.476727	7	16493719	16614993
ENSMUSG00000053897	Slc39a8	0.213733	0.47681	3	135825279	135888572
ENSMUSG00000085917	Gm15899	-0.3333	0.476881	8	122683602	122683839
ENSMUSG00000030087	Klf15	-0.285955	0.476881	6	90462576	90475238
ENSMUSG00000026986	Hnmt	0.338186	0.476881	2	24002910	24049394
ENSMUSG00000013698	Pea15a	0.098471	0.47781	1	172196728	172206804
ENSMUSG00000034394	Lif	0.699871	0.478165	11	4257557	4272514
ENSMUSG00000022533	Atp13a3	-0.0931025	0.478165	16	30312423	30388837
ENSMUSG00000009545	Kcnq1	-0.204097	0.478492	7	143106362	143427042
ENSMUSG00000019577	Pdk4	-0.167715	0.478492	6	5483351	5496309
ENSMUSG00000028978	Nos3	0.201743	0.478492	5	24364810	24384474
ENSMUSG00000037730	Mynn	-0.0881159	0.478492	3	30602065	30619873
ENSMUSG00000001508	Sgca	0.227115	0.479125	11	94962791	94976327
ENSMUSG00000001289	Pfdn5	-0.0935816	0.479266	15	102326116	102331873
ENSMUSG00000021832	Psmc6	-0.0901298	0.479266	14	45329824	45349071
ENSMUSG00000023039	Krt7	0.216435	0.479441	15	101411043	101430313
ENSMUSG00000080316	Spaca6	-0.160339	0.479809	17	17830719	17843009
ENSMUSG00000036435	Exoc1	-0.10752	0.479993	5	76529311	76570294
ENSMUSG00000032497	Lrrfip2	-0.165072	0.480011	9	111117592	111225668
ENSMUSG00000030446	Zfp273	-0.242157	0.480617	13	67813740	67827002
ENSMUSG00000062248	Cks2	-0.180537	0.480617	13	51645232	51650660
ENSMUSG00000058952	Cfi	0.339264	0.480678	3	129835884	129875332
ENSMUSG00000036941	Elac1	0.217945	0.480678	18	73735038	73754479
ENSMUSG00000032649	Colgalt2	0.202293	0.482824	1	152399830	152510695
ENSMUSG00000032489	Kif9	0.769604	0.483019	9	110476958	110525179
ENSMUSG00000050668	Gpatch11	-0.169833	0.483019	17	78835516	78848299
ENSMUSG00000001131	Timp1	0.207664	0.483019	X	20870166	20874735
ENSMUSG00000029363	Rfc5	-0.115006	0.483329	5	117378103	117389047
ENSMUSG00000049550	Clip1	-0.109087	0.483968	5	123577795	123684618
ENSMUSG00000001240	Ramp2	0.167371	0.484863	11	101246028	101259546
ENSMUSG00000027253	Lrp4	0.153273	0.484875	2	91457511	91513779
ENSMUSG00000046337	Fam178b	0.747288	0.485159	1	36562692	36683183
ENSMUSG00000022868	Ahsg	-0.579808	0.485159	16	22892042	22899438
ENSMUSG00000041372	B4galnt3	0.336507	0.485159	6	120203073	120294559
ENSMUSG00000021765	Fst	0.274349	0.485159	13	114452262	114458730
ENSMUSG00000039765	Cc2d2a	-0.15435	0.485159	5	43662346	43740972
ENSMUSG00000046434	Hnrnpa1	-0.141955	0.485445	15	103240432	103244955
ENSMUSG00000042549	Map2k3os	0.44353	0.485562	11	60920917	60931867
ENSMUSG00000059208	Hnrnpm	-0.0949544	0.485562	17	33646233	33686860
ENSMUSG00000018509	Cenpv	-0.366464	0.485612	11	62524946	62539261
ENSMUSG00000094628	Gm3252	-0.862829	0.485632	14	4726775	4747493
ENSMUSG00000057054	Inca1	-0.7305	0.485632	11	70688361	70700155
ENSMUSG00000022935	Grik1	-0.586567	0.485632	16	87895901	88290258
ENSMUSG00000029810	Tmem176b	0.102712	0.485632	6	48833818	48841496
ENSMUSG00000038991	Txndc5	0.0921677	0.485632	13	38500273	38528824
ENSMUSG00000031016	Wee1	-0.099763	0.486244	7	110122046	110143286
ENSMUSG00000028167	Bdh2	0.51862	0.486813	3	135281221	135304426
ENSMUSG00000047454	Gphn	-0.105786	0.487285	12	78226655	78684767
ENSMUSG00000032796	Lama1	0.357288	0.487461	17	67697265	67822645
ENSMUSG00000020189	Osbpl8	-0.149458	0.487726	10	111164802	111297247
ENSMUSG00000029804	Herc3	-0.133672	0.488301	6	58831465	58920398
ENSMUSG00000009145	Dqx1	0.658317	0.490146	6	83057844	83067318
ENSMUSG00000110105	RP24-77E13.10	-0.602675	0.491134	7	7213017	7278289
ENSMUSG00000029334	Prkg2	0.440681	0.491134	5	98929773	99037351
ENSMUSG00000048732	Klhl11	-0.192262	0.491134	11	100462614	100472741
ENSMUSG00000070699	Sars2	0.156795	0.491134	7	28741992	28753871
ENSMUSG00000020990	Cdkl1	-0.269301	0.49386	12	69746848	69790707
ENSMUSG00000000567	Sox9	0.201258	0.49386	11	112782224	112787760
ENSMUSG00000018750	Zbtb4	0.104853	0.49386	11	69765912	69784023
ENSMUSG00000034327	Kctd9	-0.168452	0.494689	14	67715937	67742310
ENSMUSG00000002963	Pnkp	0.22505	0.494689	7	44857139	44862992
ENSMUSG00000009035	Tmem184b	0.112053	0.494689	15	79360684	79403303
ENSMUSG00000081476	Itpa-ps1	-0.571643	0.495092	2	94384502	94385098
ENSMUSG00000057596	Trim30d	0.55777	0.495092	7	104470014	104507849
ENSMUSG00000042138	Msantd2	-0.116324	0.495092	9	37489319	37524625
ENSMUSG00000042289	Hsd3b7	0.351909	0.496075	7	127800604	127803802
ENSMUSG00000007646	Rad51c	-0.150396	0.496545	11	87376645	87404954
ENSMUSG00000036863	Syde2	-0.126821	0.496545	3	145987870	146021720
ENSMUSG00000051379	Flrt3	0.151759	0.496545	2	140650914	140671469
ENSMUSG00000035367	Rmi1	-0.150792	0.496847	13	58402597	58411149
ENSMUSG00000019878	Hsf2	-0.114727	0.497214	10	57486385	57513133
ENSMUSG00000058656	Samd12	0.79866	0.497334	15	53461621	53902537
ENSMUSG00000025911	Adhfe1	-0.403581	0.500553	1	9547948	9580673
ENSMUSG00000021750	Fam107a	0.483921	0.500553	14	8296274	8318023
ENSMUSG00000108322	Gm45123	-0.257919	0.500553	7	44484517	44485413
ENSMUSG00000032300	1700017B05Rik	0.139682	0.500553	9	57252322	57262599
ENSMUSG00000019326	Aoc3	-0.494035	0.501795	11	101330605	101341938
ENSMUSG00000039057	Myo16	0.220177	0.501795	8	10153911	10634742
ENSMUSG00000030793	Pycard	0.201587	0.501795	7	127989708	127993867
ENSMUSG00000064181	Rab3ip	-0.120984	0.501795	10	116905784	116950380
ENSMUSG00000037824	Tspan14	0.11006	0.501795	14	40906445	40966807
ENSMUSG00000028060	2810403A07Rik	-0.0862343	0.501795	3	88685803	88712924
ENSMUSG00000035150	Eif2s3x	0.347756	0.502108	X	94188707	94212862
ENSMUSG00000061119	Prcp	0.0983073	0.502108	7	92874470	92934583
ENSMUSG00000097462	9530026P05Rik	-0.504838	0.502226	6	92940329	93272979
ENSMUSG00000031738	Irx6	0.349564	0.502226	8	92674288	92680956
ENSMUSG00000022357	Klhl38	-0.264977	0.502365	15	58314573	58324169
ENSMUSG00000007097	Atp1a2	0.163581	0.502365	1	172271709	172298064
ENSMUSG00000095463	Entpd4	0.100771	0.502365	14	69337174	69367270
ENSMUSG00000090157	Gm16534	-0.795794	0.503607	2	32050086	32064911
ENSMUSG00000057649	Brd9	-0.103493	0.503607	13	73937838	73960894
ENSMUSG00000048807	Slc35e4	0.30549	0.504194	11	3907021	3914664
ENSMUSG00000003420	Fcgrt	0.230985	0.504194	7	45092990	45103851
ENSMUSG00000069255	Dusp22	0.202921	0.504898	13	30659999	30711231
ENSMUSG00000021707	Dhfr	-0.0913262	0.505269	13	92354783	92389053
ENSMUSG00000022351	Sqle	-0.120513	0.505782	15	59315077	59331192
ENSMUSG00000036151	Tm6sf2	-0.753906	0.505841	8	70072924	70080066
ENSMUSG00000020664	Dld	-0.0861991	0.505903	12	31331564	31351437
ENSMUSG00000063506	Arhgap22	0.392315	0.507251	14	33214026	33369934
ENSMUSG00000001504	Irx2	-0.150776	0.507251	13	72628820	72634198
ENSMUSG00000040760	Appl1	-0.119645	0.507251	14	26918988	26971232
ENSMUSG00000046798	Cldn12	0.122811	0.507592	5	5489537	5514958
ENSMUSG00000035967	Ddx26b	-0.101628	0.508102	X	56454857	56507843
ENSMUSG00000067071	Hes6	0.201373	0.508247	1	91411483	91414038
ENSMUSG00000028034	Fubp1	-0.103363	0.50838	3	152210422	152236826
ENSMUSG00000056952	Tatdn2	-0.118175	0.509404	6	113697050	113711069
ENSMUSG00000052374	Actn2	-0.141138	0.510527	13	12269426	12340760
ENSMUSG00000004891	Nes	0.124914	0.510728	3	87971078	87980451
ENSMUSG00000037085	Trmt12	-0.202786	0.511084	15	58872649	58876781
ENSMUSG00000020736	Nt5c	0.14492	0.511084	11	115490420	115491862
ENSMUSG00000027646	Src	0.132078	0.511638	2	157418444	157471862
ENSMUSG00000041245	Wnk3	0.193259	0.512587	X	151198078	151320152
ENSMUSG00000066568	Lsm14a	-0.0827365	0.512587	7	34344646	34393315
ENSMUSG00000073633	Fbxo36	-0.528115	0.512597	1	84839841	84900487
ENSMUSG00000022371	Col14a1	-0.304488	0.512597	15	55307750	55520803
ENSMUSG00000037994	Slc9b2	0.782329	0.512718	3	135307700	135345387
ENSMUSG00000022602	Arc	0.668382	0.512718	15	74669083	74672570
ENSMUSG00000033715	Akr1c14	0.298617	0.512718	13	4049011	4090422
ENSMUSG00000097729	2310015A10Rik	-0.186561	0.512718	12	80120548	80132844
ENSMUSG00000044201	Cdc25c	-0.148639	0.512718	18	34732997	34751533
ENSMUSG00000039137	Whrn	0.192291	0.51366	4	63414910	63495991
ENSMUSG00000027546	Atp9a	0.153568	0.514025	2	168634438	168742409
ENSMUSG00000006342	Susd2	0.26555	0.514393	10	75636619	75644008
ENSMUSG00000025332	Kdm5c	0.300458	0.515301	X	152233020	152274535
ENSMUSG00000020248	Nfyb	-0.100261	0.515301	10	82748701	82764144
ENSMUSG00000048232	Fbxo10	-0.129486	0.515383	4	45034247	45084604
ENSMUSG00000037098	Rab11fip3	0.0910881	0.516581	17	25989036	26069409
ENSMUSG00000019235	Rps6kl1	0.520502	0.517981	12	85135596	85151264
ENSMUSG00000034947	Tmem106a	0.328115	0.517981	11	101582242	101591788
ENSMUSG00000021047	Nova1	-0.235296	0.517981	12	46694517	46818775
ENSMUSG00000009614	Sardh	0.17309	0.517981	2	27188393	27248337
ENSMUSG00000007080	Pole	-0.122284	0.517981	5	110286306	110337474
ENSMUSG00000026620	Mark1	-0.111885	0.517981	1	184896789	184999570
ENSMUSG00000044715	Gskip	0.145739	0.518181	12	105685352	105703047
ENSMUSG00000042826	Fgf11	0.213833	0.518823	11	69796068	69801857
ENSMUSG00000028068	Iqgap3	-0.185322	0.518965	3	88081971	88121048
ENSMUSG00000025962	Fastkd2	-0.101265	0.518965	1	63730614	63754655
ENSMUSG00000044066	Cep68	-0.079465	0.518965	11	20227037	20249429
ENSMUSG00000024827	Gldc	0.293302	0.51919	19	30098449	30175418
ENSMUSG00000046387	Pcdhb17	0.247768	0.51919	18	37484795	37489454
ENSMUSG00000032120	C2cd2l	0.16112	0.51919	9	44309237	44320282
ENSMUSG00000041440	Gk5	0.149734	0.51919	9	96119362	96184608
ENSMUSG00000025860	Xiap	-0.0688723	0.51919	X	42059679	42109656
ENSMUSG00000061068	Mcpt4	0.730381	0.51993	14	56059744	56062310
ENSMUSG00000042228	Lyn	-0.128121	0.521425	4	3678115	3813122
ENSMUSG00000060716	Plekhh1	0.147075	0.522286	12	79029163	79081648
ENSMUSG00000029033	Acap3	0.140803	0.522286	4	155891822	155907251
ENSMUSG00000098204	Gm26984	0.535214	0.522663	3	79673367	79676876
ENSMUSG00000031997	Trpc6	0.378275	0.522663	9	8544196	8680565
ENSMUSG00000030002	Dusp11	-0.0830817	0.522663	6	85942268	85961667
ENSMUSG00000026249	Serpine2	0.10324	0.522663	1	79794197	79861180
ENSMUSG00000054191	Klf1	0.736809	0.526363	8	84901928	84905291
ENSMUSG00000085399	Foxd2os	-0.856691	0.527275	4	114909257	114921967
ENSMUSG00000022044	Stmn4	-0.237967	0.527275	14	66344296	66361680
ENSMUSG00000036223	Ska1	-0.176414	0.527275	18	74195299	74207818
ENSMUSG00000026687	Aldh9a1	-0.15129	0.527275	1	167349991	167368532
ENSMUSG00000046658	Zfp316	-0.123589	0.527275	5	143249697	143270022
ENSMUSG00000033342	Plppr5	0.207485	0.528028	3	117574836	117689507
ENSMUSG00000026490	Cdc42bpa	-0.100819	0.528028	1	179960472	180165603
ENSMUSG00000054934	Kcnmb4	0.244337	0.528588	10	116417861	116473878
ENSMUSG00000020605	Hs1bp3	0.123003	0.528588	12	8313433	8343824
ENSMUSG00000035834	Polr3g	0.126476	0.528623	13	81673843	81711013
ENSMUSG00000056880	Gadl1	-0.4172	0.52891	9	115909455	116076176
ENSMUSG00000071659	Hnrnpul2	-0.0647934	0.52891	19	8819401	8834142
ENSMUSG00000025902	Sox17	-0.291107	0.530836	1	4490931	4497354
ENSMUSG00000041846	Smek1	-0.108141	0.530836	12	101039409	101083702
ENSMUSG00000020719	Ddx5	-0.0747829	0.531108	11	106780355	106789185
ENSMUSG00000031778	Cx3cl1	-0.17786	0.53188	8	94772009	94782427
ENSMUSG00000045672	Col27a1	0.26105	0.532501	4	63214004	63334991
ENSMUSG00000060288	Ppih	-0.139793	0.534036	4	119300010	119320546
ENSMUSG00000034793	G6pc3	0.132864	0.534036	11	102189620	102194081
ENSMUSG00000034042	Gpbp1l1	-0.0778035	0.534036	4	116557658	116593882
ENSMUSG00000030397	Mark4	0.0999367	0.534036	7	19424775	19458821
ENSMUSG00000046157	Tmem229b	0.218246	0.534043	12	78961795	79007627
ENSMUSG00000030966	Trim21	0.301809	0.534545	7	102557921	102565486
ENSMUSG00000020218	Wif1	-0.423506	0.53528	10	121033960	121100650
ENSMUSG00000053907	Mat2a	-0.066655	0.53528	6	72432799	72439558
ENSMUSG00000027843	Ptpn22	0.559281	0.535893	3	103859795	103912247
ENSMUSG00000056413	Adap1	0.410261	0.535893	5	139271876	139325622
ENSMUSG00000089857	Zfp882	-0.217054	0.535893	8	71908608	71916354
ENSMUSG00000036655	Colec11	0.291042	0.535893	12	28594173	28623290
ENSMUSG00000060240	Cend1	0.235133	0.535893	7	141426446	141429491
ENSMUSG00000032580	Rbm5	-0.10763	0.535893	9	107740371	107770996
ENSMUSG00000020264	Slc36a2	0.412451	0.53607	11	55158470	55185077
ENSMUSG00000110580	RP23-212H13.8	-0.488744	0.536337	8	83576044	83585919
ENSMUSG00000029814	Igf2bp3	0.0821637	0.536337	6	49085223	49214957
ENSMUSG00000032966	Fkbp1a	0.0805843	0.536337	2	151542483	151561692
ENSMUSG00000056749	Nfil3	-0.192401	0.536982	13	52967209	52981073
ENSMUSG00000021758	Ddx4	-0.512411	0.537264	13	112598333	112652310
ENSMUSG00000085024	C230035I16Rik	-0.407829	0.537264	13	23427975	23431022
ENSMUSG00000024190	Dusp1	-0.168709	0.537264	17	26505590	26508519
ENSMUSG00000024769	Cdc42bpg	0.210738	0.537264	19	6306456	6325652
ENSMUSG00000031700	Gpt2	0.190432	0.537264	8	85492576	85527560
ENSMUSG00000032637	Atxn2l	-0.121579	0.537264	7	126491708	126503437
ENSMUSG00000068580	Zfyve19	0.15217	0.537264	2	119208617	119217049
ENSMUSG00000001228	Uhrf1	-0.0937227	0.537264	17	56303321	56323486
ENSMUSG00000026889	Rbm18	-0.0809539	0.537264	2	36116079	36136773
ENSMUSG00000038156	Spon1	0.079111	0.537264	7	113765998	114043370
ENSMUSG00000021485	Mxd3	-0.210659	0.537732	13	55325168	55329758
ENSMUSG00000021360	Gcnt2	-0.211348	0.537903	13	40859768	40960891
ENSMUSG00000093908	Gm5784	0.644025	0.538524	12	19387809	19390286
ENSMUSG00000046985	Tapt1	-0.0982342	0.538524	5	44175154	44226626
ENSMUSG00000029185	Fam114a1	0.112976	0.538524	5	64970071	65041886
ENSMUSG00000027555	Car13	0.284275	0.538836	3	14641727	14663002
ENSMUSG00000005357	Slc1a6	-0.514734	0.539237	10	78780496	78814825
ENSMUSG00000020695	Mrc2	0.213772	0.53947	11	105292643	105351139
ENSMUSG00000051495	Irf2bp2	-0.0955537	0.53947	8	126588296	126593986
ENSMUSG00000037188	Grhl3	-0.218688	0.539894	4	135541888	135573630
ENSMUSG00000018733	Pex12	-0.206432	0.539894	11	83294642	83302586
ENSMUSG00000047909	Ankrd16	-0.180477	0.539894	2	11777876	11790329
ENSMUSG00000038507	Parp12	0.181726	0.539894	6	39086410	39118349
ENSMUSG00000043262	Uevld	-0.105029	0.539894	7	46923216	46958527
ENSMUSG00000059263	Usp47	-0.0478962	0.539894	7	112023504	112111661
ENSMUSG00000033545	Znrf1	0.0939578	0.541484	8	111536097	111626030
ENSMUSG00000024963	Dnajc4	-0.228066	0.541754	19	6987911	6992503
ENSMUSG00000027620	Rbm39	-0.0586913	0.541754	2	156147239	156180238
ENSMUSG00000050890	Pdik1l	-0.108043	0.542932	4	134275002	134287895
ENSMUSG00000027961	Lrrc39	-0.160837	0.542938	3	116562973	116583134
ENSMUSG00000041845	Rhod	0.173461	0.542938	19	4425459	4439432
ENSMUSG00000026036	Nif3l1	0.105616	0.543985	1	58445151	58481816
ENSMUSG00000029169	Dhx15	-0.0816413	0.543985	5	52150203	52190514
ENSMUSG00000029647	Pan3	-0.117938	0.544036	5	147430161	147548502
ENSMUSG00000053453	Thoc7	-0.106659	0.544036	14	13949014	13961225
ENSMUSG00000030313	Dennd5b	-0.129271	0.544038	6	148988071	149101680
ENSMUSG00000078495	Zfp984	0.176023	0.544038	4	147753974	147809788
ENSMUSG00000012017	Scarf2	0.170806	0.544038	16	17797282	17808287
ENSMUSG00000020448	Rnf185	0.0905457	0.545512	11	3415982	3452363
ENSMUSG00000033805	Ephx4	0.686028	0.545735	5	107402736	107430035
ENSMUSG00000020589	Fam49a	0.168305	0.54828	12	12262139	12376359
ENSMUSG00000030730	Atp2a1	0.577922	0.54837	7	126445858	126463108
ENSMUSG00000078963	Hsbp1l1	0.535595	0.54837	18	80229758	80247102
ENSMUSG00000025494	Sigirr	0.508366	0.54837	7	141091175	141100572
ENSMUSG00000001039	B9d1	-0.253791	0.54837	11	61505144	61512931
ENSMUSG00000004846	Plod3	0.133088	0.54837	5	136987019	136996648
ENSMUSG00000037214	Thap1	-0.166027	0.549126	8	26158141	26164151
ENSMUSG00000024841	Eif1ad	-0.0888289	0.550137	19	5366813	5371511
ENSMUSG00000024754	Tmem2	0.134144	0.550543	19	21778342	21858327
ENSMUSG00000019173	Rab5c	0.094667	0.550543	11	100715009	100738215
ENSMUSG00000034926	Dhcr24	0.0937396	0.550747	4	106561038	106589113
ENSMUSG00000011171	Vipr2	0.362781	0.551101	12	116077726	116146261
ENSMUSG00000024426	Atat1	-0.159885	0.551101	17	35897595	35910075
ENSMUSG00000025825	Iscu	-0.127885	0.551101	5	113772748	113778288
ENSMUSG00000006219	Fblim1	0.127826	0.551101	4	141576062	141606096
ENSMUSG00000029875	Ccdc184	-0.485086	0.551129	15	98167806	98170134
ENSMUSG00000029499	Pxmp2	-0.319205	0.551129	5	110274282	110286186
ENSMUSG00000052798	Nup107	-0.109919	0.551129	10	117750624	117792705
ENSMUSG00000022526	Zfp251	-0.0937352	0.551129	15	76852148	76871435
ENSMUSG00000079173	Zan	0.610464	0.551256	5	137378637	137477064
ENSMUSG00000019874	Fabp7	0.592474	0.551256	10	57784881	57788450
ENSMUSG00000048489	8430408G22Rik	-0.451688	0.551256	6	116650609	116652794
ENSMUSG00000031409	Tceal6	0.54035	0.551256	X	135208687	135210687
ENSMUSG00000023022	Lima1	0.162332	0.551256	15	99778470	99875428
ENSMUSG00000037992	Rara	0.103127	0.551256	11	98927818	98974942
ENSMUSG00000068245	Phf11d	0.539786	0.551638	14	59347407	59365470
ENSMUSG00000097461	Gm26735	-0.354414	0.551638	13	28943048	28951671
ENSMUSG00000061130	Ppm1b	-0.129031	0.551638	17	84956741	85023991
ENSMUSG00000010660	Plcd1	0.140355	0.551638	9	119071527	119093496
ENSMUSG00000036333	Kidins220	-0.0879599	0.551638	12	24974932	25059697
ENSMUSG00000028790	Khdrbs1	-0.0586698	0.551638	4	129703164	129742303
ENSMUSG00000038990	Cables2	0.102316	0.551638	2	180258540	180273496
ENSMUSG00000031434	Morc4	-0.195917	0.55185	X	139821632	139871677
ENSMUSG00000054178	Gm9938	-0.154587	0.554632	19	23723279	23725034
ENSMUSG00000093846	Gm4425	0.439534	0.55493	12	22115756	22156646
ENSMUSG00000097290	1300002E11Rik	-0.193191	0.55493	16	21794318	21809040
ENSMUSG00000055240	Zfp101	-0.144905	0.55493	17	33360507	33394641
ENSMUSG00000028766	Alpl	0.336327	0.555549	4	137741733	137796384
ENSMUSG00000027654	Fam83d	-0.153094	0.555549	2	158768093	158786637
ENSMUSG00000031367	Ap1s2	-0.125317	0.555549	X	163909017	163933666
ENSMUSG00000023050	Map3k12	0.10503	0.555549	15	102497649	102517064
ENSMUSG00000011096	Akt1s1	0.0815711	0.555549	7	44848991	44855421
ENSMUSG00000023393	Slc17a9	0.632073	0.556799	2	180725263	180742280
ENSMUSG00000034973	Dopey1	-0.128879	0.556799	9	86467154	86555923
ENSMUSG00000000568	Hnrnpd	-0.12435	0.556799	5	99955935	99978938
ENSMUSG00000028821	Syf2	-0.0923843	0.556799	4	134930898	134937548
ENSMUSG00000038876	Rnf146	-0.0920621	0.556799	10	29344178	29362442
ENSMUSG00000034612	Chst11	0.110954	0.556799	10	82985498	83195900
ENSMUSG00000028044	Cks1b	-0.078954	0.556799	3	89415472	89418383
ENSMUSG00000022853	Ehhadh	0.239334	0.55695	16	21761287	21787844
ENSMUSG00000004451	Ralb	0.105493	0.55695	1	119470305	119504794
ENSMUSG00000042116	Vwa1	0.295837	0.55736	4	155768149	155774698
ENSMUSG00000098900	Gm18190	-0.694269	0.557373	7	7265498	7278267
ENSMUSG00000046814	Gchfr	0.699546	0.557373	2	119167773	119172390
ENSMUSG00000036743	Psma8	0.463628	0.557373	18	14706151	14762299
ENSMUSG00000074361	C5ar2	0.394347	0.557373	7	16234585	16244154
ENSMUSG00000029009	Mthfr	0.178043	0.557373	4	148039077	148059551
ENSMUSG00000006019	Dhx34	0.168431	0.557373	7	16197147	16222037
ENSMUSG00000038759	Nup205	-0.104094	0.557373	6	35177421	35247596
ENSMUSG00000039007	Cpq	0.134954	0.557373	15	33083129	33594552
ENSMUSG00000041540	Sox5	0.133555	0.557373	6	143828425	144781977
ENSMUSG00000001082	Mfsd10	0.141721	0.557742	5	34633642	34637212
ENSMUSG00000035842	Ddx11	0.140976	0.557742	17	66123520	66152167
ENSMUSG00000033272	Slc35a4	0.0882867	0.557742	18	36679215	36683861
ENSMUSG00000032482	Cspg5	0.349146	0.557864	9	110243783	110262576
ENSMUSG00000000706	Btn1a1	0.242044	0.557864	13	23456992	23465901
ENSMUSG00000006221	Hspb7	-0.153948	0.557864	4	141420779	141425311
ENSMUSG00000042043	Tbca	-0.137092	0.557864	13	94788943	94842899
ENSMUSG00000000600	Krit1	-0.118497	0.557864	5	3803184	3845564
ENSMUSG00000075700	Selt	-0.0794887	0.557864	3	58576636	58593133
ENSMUSG00000018042	Cyb5r3	0.0852461	0.557864	15	83153494	83172592
ENSMUSG00000029174	Tbc1d1	0.0684543	0.557864	5	64156305	64351486
ENSMUSG00000002428	Hltf	-0.104139	0.558906	3	20057811	20118490
ENSMUSG00000020185	E2f7	-0.164149	0.558995	10	110745439	110787384
ENSMUSG00000037606	Osbpl5	0.142122	0.559415	7	143688762	143756985
ENSMUSG00000024220	Zfp523	0.0965869	0.55953	17	28177207	28205886
ENSMUSG00000066607	6030419C18Rik	0.18784	0.559585	9	58488603	58499742
ENSMUSG00000051378	Kif18b	-0.128001	0.5597	11	102905529	102925124
ENSMUSG00000021069	Pygl	0.115162	0.559912	12	70190811	70231488
ENSMUSG00000062198	2700097O09Rik	-0.183596	0.559977	12	55045661	55080110
ENSMUSG00000062380	Tubb3	0.328815	0.560273	8	123411424	123422015
ENSMUSG00000031666	Rbl2	-0.126737	0.560273	8	91070057	91123844
ENSMUSG00000021738	Atxn7	-0.104077	0.560273	14	14012491	14107296
ENSMUSG00000028854	Slc9a1	0.138194	0.560273	4	133369706	133423702
ENSMUSG00000032897	Nfyc	-0.0897383	0.560273	4	120757438	120831572
ENSMUSG00000000739	Sult5a1	0.39399	0.560329	8	123140192	123158315
ENSMUSG00000029408	Abcb9	0.362084	0.560393	5	124061530	124095798
ENSMUSG00000096983	2010015M23Rik	-0.501213	0.562059	11	88039578	88047360
ENSMUSG00000092397	C130080G10Rik	-0.275146	0.562608	2	114054335	114064868
ENSMUSG00000096039	D830030K20Rik	-0.243571	0.562608	14	3224440	3234351
ENSMUSG00000026904	Slc4a10	0.638204	0.562742	2	62046462	62326730
ENSMUSG00000071369	Map3k5	-0.134286	0.563132	10	19934472	20142753
ENSMUSG00000046722	Cdc42se1	0.0784819	0.563135	3	95228732	95236409
ENSMUSG00000021903	Galnt15	0.395498	0.563304	14	32028989	32062197
ENSMUSG00000017929	B4galt5	0.103286	0.564131	2	167298444	167349183
ENSMUSG00000097204	Gm17690	-0.275886	0.564335	3	96167464	96172416
ENSMUSG00000097431	Gm26782	-0.187613	0.564587	14	50870364	50879003
ENSMUSG00000038936	Sccpdh	-0.127675	0.564587	1	179668210	179687189
ENSMUSG00000056394	Lig1	-0.0766484	0.565956	7	13277283	13311433
ENSMUSG00000010047	Hyal2	0.100118	0.566078	9	107567945	107572779
ENSMUSG00000039601	Rcan2	-0.181238	0.566495	17	43801851	44039516
ENSMUSG00000017499	Cdc6	-0.143027	0.566495	11	98907801	98923940
ENSMUSG00000090582	Gm17024	-0.750588	0.567206	12	40209487	40211073
ENSMUSG00000030494	Rhpn2	0.177975	0.567335	7	35334170	35392289
ENSMUSG00000096549	Prickle4	0.533065	0.567438	17	47688517	47694736
ENSMUSG00000099843	Gm7160	-0.424034	0.567438	1	105979350	105990282
ENSMUSG00000021288	Klc1	-0.0846373	0.568111	12	111758849	111807844
ENSMUSG00000073705	Apitd1	-0.216362	0.569159	4	149127121	149137629
ENSMUSG00000020027	Socs2	0.11489	0.569662	10	95385362	95417180
ENSMUSG00000086606	Gm13205	-0.750528	0.569701	4	148947492	148948914
ENSMUSG00000037321	Tap1	0.455826	0.569701	17	34187553	34197225
ENSMUSG00000040459	Arglu1	-0.109057	0.569701	8	8665075	8690521
ENSMUSG00000039117	Taf4	-0.126792	0.569936	2	179912152	179976646
ENSMUSG00000040152	Thbs1	0.159781	0.569936	2	118111876	118127133
ENSMUSG00000059974	Ntm	0.158639	0.569936	9	28994750	29963141
ENSMUSG00000035078	Mtmr9	0.081813	0.569936	14	63523616	63543953
ENSMUSG00000044117	2900011O08Rik	0.413587	0.569976	16	13986604	14101500
ENSMUSG00000031860	Pbx4	0.521541	0.570034	8	69832491	69872292
ENSMUSG00000020413	Hus1	-0.0909796	0.570616	11	8993137	9011191
ENSMUSG00000022557	Bop1	0.149148	0.571298	15	76452996	76477269
ENSMUSG00000030607	Acan	-0.385111	0.571664	7	79053483	79115099
ENSMUSG00000028871	Rspo1	0.291574	0.571664	4	124986430	125009099
ENSMUSG00000072812	Ahnak2	0.247444	0.571664	12	112772194	112802657
ENSMUSG00000021027	Ralgapa1	-0.109585	0.571664	12	55602929	55821167
ENSMUSG00000029167	Ppargc1a	-0.210544	0.571828	5	51454250	51567726
ENSMUSG00000030116	Mfap5	0.231575	0.571828	6	122505845	122529290
ENSMUSG00000039457	Ppl	0.218347	0.571828	16	5086291	5132481
ENSMUSG00000030600	Lrfn1	0.235705	0.57205	7	28451980	28468242
ENSMUSG00000027075	Slc43a1	0.167686	0.572144	2	84838850	84863594
ENSMUSG00000014077	Chp1	0.0838664	0.572305	2	119547697	119587027
ENSMUSG00000024952	Rps6ka4	0.171461	0.572494	19	6829085	6840601
ENSMUSG00000033488	BC026585	0.164091	0.573355	1	157458577	157492638
ENSMUSG00000058183	Mmel1	0.675147	0.573515	4	154869585	154895528
ENSMUSG00000036918	Ttc7	-0.308837	0.573515	17	87282886	87381769
ENSMUSG00000102824	Gm3837	-0.23723	0.573515	1	189277443	189277823
ENSMUSG00000022450	Ndufa6	-0.148571	0.573515	15	82350139	82354291
ENSMUSG00000026730	Pter	0.123959	0.573515	2	12924041	13003455
ENSMUSG00000031728	Zfp821	-0.0996268	0.574088	8	109705546	109724932
ENSMUSG00000002486	Tchp	-0.147546	0.57412	5	114707760	114722327
ENSMUSG00000026663	Atf6	0.116653	0.576981	1	170704674	170867771
ENSMUSG00000037364	Srrt	-0.0745336	0.577508	5	137295704	137307674
ENSMUSG00000066979	Bub3	-0.0742254	0.577508	7	131560222	131571895
ENSMUSG00000034211	Mrps17	0.0715076	0.577641	5	129715497	129722556
ENSMUSG00000024302	Dtna	-0.155175	0.57994	18	23415415	23659714
ENSMUSG00000032012	Nectin1	0.124571	0.57994	9	43744576	43807454
ENSMUSG00000007877	Tcap	-0.217045	0.580055	11	98383811	98384953
ENSMUSG00000041147	Brca2	-0.196257	0.580055	5	150522630	150570329
ENSMUSG00000056267	Cep70	-0.1493	0.580055	9	99243367	99300404
ENSMUSG00000042284	Itga1	-0.138757	0.580055	13	114958079	115101964
ENSMUSG00000001280	Sp1	-0.108472	0.580055	15	102406143	102436404
ENSMUSG00000021572	Cep72	-0.149555	0.580803	13	74036495	74062285
ENSMUSG00000028655	Mfsd2a	0.602741	0.581746	4	122946850	122961188
ENSMUSG00000074521	Gm14327	-0.669537	0.582172	2	177897096	177905784
ENSMUSG00000024462	Gabbr1	-0.128885	0.582172	17	37045966	37075067
ENSMUSG00000021704	Mtx3	-0.0959306	0.582172	13	92844787	92858230
ENSMUSG00000046865	Fbl	-0.0944698	0.582172	7	28169710	28179269
ENSMUSG00000028890	Mtf1	0.102238	0.582172	4	124802104	124849800
ENSMUSG00000081049	Rps24-ps3	-0.686938	0.582907	X	79195047	79195448
ENSMUSG00000050908	Tvp23a	0.22945	0.583598	16	10420557	10447362
ENSMUSG00000043251	Exoc3l	0.219981	0.583598	8	105289924	105296101
ENSMUSG00000031226	Pbdc1	0.217474	0.583598	X	105079756	105117090
ENSMUSG00000037815	Ctnna1	-0.064809	0.583598	18	35118888	35254773
ENSMUSG00000021236	Entpd5	0.103859	0.583598	12	84373857	84409029
ENSMUSG00000006369	Fbln1	0.141526	0.584348	15	85205949	85286535
ENSMUSG00000067081	Asb18	-0.341379	0.584523	1	89950220	90014666
ENSMUSG00000072875	Gpr27	-0.314321	0.584523	6	99692679	99695066
ENSMUSG00000025905	Oprk1	0.408116	0.584692	1	5588466	5606131
ENSMUSG00000026003	Acadl	-0.115124	0.584692	1	66830839	66863277
ENSMUSG00000038497	Tmco3	0.0959761	0.584692	8	13288190	13322924
ENSMUSG00000031125	3830403N18Rik	-0.637732	0.584759	X	56136572	56153498
ENSMUSG00000071073	Lrrc73	0.620601	0.584759	17	46254165	46257316
ENSMUSG00000043621	Ubxn10	0.403437	0.584759	4	138709837	138737167
ENSMUSG00000003585	Sec14l2	0.34871	0.584759	11	4097039	4123415
ENSMUSG00000024800	Rpp30	-0.136836	0.584759	19	36083716	36104772
ENSMUSG00000066551	Hmgb1	-0.089778	0.585501	5	149046702	149184489
ENSMUSG00000048106	4632415L05Rik	-0.113127	0.586504	3	19894886	19898984
ENSMUSG00000001986	Gria3	0.210657	0.586746	X	41400854	41678601
ENSMUSG00000027314	Dll4	-0.200617	0.58777	2	119325784	119335962
ENSMUSG00000022105	Rb1	-0.136768	0.58777	14	73183673	73325822
ENSMUSG00000050965	Prkca	-0.126767	0.58777	11	107933387	108343928
ENSMUSG00000027427	Polr3f	-0.0818503	0.58777	2	144527718	144541995
ENSMUSG00000038374	Rbm8a	-0.0761128	0.58777	3	96629933	96633791
ENSMUSG00000020171	Yeats4	-0.0908726	0.588571	10	117215142	117224507
ENSMUSG00000105852	Gm42890	-0.571596	0.588873	3	105959503	105984600
ENSMUSG00000097793	Gm17259	0.356004	0.588873	13	81778773	81783749
ENSMUSG00000032336	Nptn	0.0733931	0.588873	9	58582240	58657955
ENSMUSG00000001349	Cnn1	-0.150364	0.58947	9	22099281	22109630
ENSMUSG00000084950	Gm5577	-0.386261	0.590806	6	87980883	88005471
ENSMUSG00000107134	Gm42528	0.450751	0.590806	5	39606927	39610344
ENSMUSG00000031639	Tlr3	0.239993	0.590806	8	45395665	45411080
ENSMUSG00000049658	Bdp1	-0.16434	0.590806	13	100017994	100104070
ENSMUSG00000053347	Zfp943	-0.160497	0.590806	17	21962552	22071168
ENSMUSG00000033429	Mcee	-0.124002	0.590806	7	64392607	64412125
ENSMUSG00000039231	Suv39h1	-0.113567	0.590806	X	8061171	8074760
ENSMUSG00000021591	Glrx	0.125788	0.590806	13	75839868	75850151
ENSMUSG00000002728	Naa20	-0.0905275	0.590806	2	145902099	145916425
ENSMUSG00000030319	Cand2	-0.0817212	0.590806	6	115774538	115805557
ENSMUSG00000053536	Cstf2t	-0.0694343	0.590806	19	31082841	31086590
ENSMUSG00000031447	Lamp1	0.0767584	0.590806	8	13159161	13175338
ENSMUSG00000110424	RP23-336M16.3	-0.315819	0.591865	7	111083064	111122684
ENSMUSG00000021365	Nedd9	-0.133782	0.591865	13	41309916	41487320
ENSMUSG00000020864	Ankrd40	-0.0760244	0.591865	11	94328001	94341841
ENSMUSG00000059898	Dsc3	0.455475	0.591894	18	19960930	20002097
ENSMUSG00000060743	H3f3a	-0.091809	0.591894	1	180800832	180813943
ENSMUSG00000024045	Akap8	-0.0660429	0.592296	17	32303676	32321153
ENSMUSG00000031872	Bean1	-0.562242	0.592782	8	104170442	104219122
ENSMUSG00000058897	Col25a1	0.283324	0.593408	3	130131501	130599877
ENSMUSG00000042686	Jph1	-0.191668	0.593408	1	16964560	17097889
ENSMUSG00000059005	Hnrnpa3	-0.109528	0.593408	2	75659261	75669407
ENSMUSG00000024998	Plce1	-0.0935187	0.593408	19	38481109	38785030
ENSMUSG00000026356	Dars	0.0691149	0.594747	1	128363707	128417368
ENSMUSG00000024304	Cdh2	-0.11759	0.594858	18	16588877	16809246
ENSMUSG00000041488	Stx3	0.216368	0.59557	19	11775118	11819403
ENSMUSG00000004562	Arhgef40	0.120445	0.595718	14	51984719	52006251
ENSMUSG00000030061	Uba3	-0.0721077	0.595718	6	97183670	97205647
ENSMUSG00000045790	Ccdc149	0.249569	0.596678	5	52374651	52471521
ENSMUSG00000037379	Spon2	0.140346	0.596678	5	33198184	33218455
ENSMUSG00000059586	Nsmce2	-0.127172	0.596954	15	59374198	59601683
ENSMUSG00000034424	Gcsh	0.110361	0.596954	8	116981810	116993537
ENSMUSG00000052917	Senp7	-0.111645	0.597033	16	56048338	56190012
ENSMUSG00000022575	Gsdmd	0.199038	0.597135	15	75862339	75867404
ENSMUSG00000070730	Rmdn3	0.129941	0.597135	2	119137001	119157034
ENSMUSG00000102742	Pcdhga11	-0.205026	0.597163	18	37755731	37841873
ENSMUSG00000021774	Ube2e1	-0.114999	0.597163	14	18282722	18331859
ENSMUSG00000093677	Gm20712	0.369784	0.597339	15	58780461	58781951
ENSMUSG00000040710	St8sia4	-0.262238	0.597488	1	95587682	95667571
ENSMUSG00000052726	Kcnt2	0.253434	0.597717	1	140246158	140612067
ENSMUSG00000019876	Pkib	0.45114	0.599044	10	57631981	57741112
ENSMUSG00000029782	Tmem209	-0.138617	0.599044	6	30479053	30509783
ENSMUSG00000036840	Siah1a	-0.112508	0.599209	8	86724007	86745934
ENSMUSG00000010097	Nxf1	-0.07716	0.599446	19	8757073	8772475
ENSMUSG00000034532	Fbxo16	0.285919	0.599661	14	65266701	65321501
ENSMUSG00000040464	Gtpbp10	-0.128411	0.599661	5	5537454	5559538
ENSMUSG00000072494	Ppp1r3e	-0.233765	0.599876	14	54872669	54877550
ENSMUSG00000028341	Nr4a3	-0.424083	0.600848	4	48045153	48086447
ENSMUSG00000028125	Abca4	0.2149	0.600848	3	122044443	122180123
ENSMUSG00000040195	Nemp1	-0.0998506	0.600848	10	127666901	127701049
ENSMUSG00000026829	Gbgt1	-0.526416	0.601	2	28496891	28505415
ENSMUSG00000034457	Eda2r	0.332586	0.601	X	97333840	97377216
ENSMUSG00000040631	Dok4	0.195622	0.601	8	94863828	94876330
ENSMUSG00000033400	Agl	-0.110339	0.601	3	116739999	116808166
ENSMUSG00000030400	Ercc2	0.126463	0.601	7	19382010	19395694
ENSMUSG00000013160	Atp6v0d1	0.071056	0.601	8	105524465	105566047
ENSMUSG00000048027	Rgmb	0.118439	0.601607	17	15806253	15826586
ENSMUSG00000006641	Slc5a6	0.177049	0.60208	5	31036036	31048924
ENSMUSG00000029199	Lias	-0.102649	0.60208	5	65391497	65410693
ENSMUSG00000078942	Naip6	0.558494	0.602394	13	100281121	100317674
ENSMUSG00000030217	Art4	0.106338	0.602394	6	136848451	136857733
ENSMUSG00000045382	Cxcr4	-0.260246	0.603089	1	128588199	128592293
ENSMUSG00000030771	Micalcl	-0.352656	0.603282	7	112368308	112413106
ENSMUSG00000019832	Rab32	0.246602	0.603282	10	10545011	10558233
ENSMUSG00000028136	Snx27	-0.0859683	0.603282	3	94497544	94582716
ENSMUSG00000037544	Dlgap5	-0.0961095	0.603302	14	47387779	47418407
ENSMUSG00000028681	Ptch2	0.261948	0.603565	4	117096075	117116101
ENSMUSG00000078853	Igtp	0.340316	0.60428	11	58199556	58207591
ENSMUSG00000028411	Aptx	-0.139147	0.60516	4	40682382	40703194
ENSMUSG00000020594	Pum2	-0.0711381	0.60516	12	8674134	8752581
ENSMUSG00000055137	Sugct	0.651749	0.605211	13	16857855	17694732
ENSMUSG00000106978	N4bp2os	-0.29268	0.605211	5	65760991	65764379
ENSMUSG00000038204	Asb10	0.371302	0.605211	5	24532697	24540978
ENSMUSG00000035735	Dagla	0.253359	0.605211	19	10245265	10304877
ENSMUSG00000024188	Luc7l	-0.131429	0.605211	17	26252910	26285504
ENSMUSG00000025188	Hps1	0.164353	0.605211	19	42755105	42779978
ENSMUSG00000031729	Ist1	-0.0928388	0.605211	8	109671325	109693260
ENSMUSG00000019877	Serinc1	-0.0655879	0.605211	10	57515774	57532530
ENSMUSG00000030346	Rad51ap1	-0.123925	0.605648	6	126923050	126939587
ENSMUSG00000004651	Tyr	0.521845	0.606098	7	87424771	87493512
ENSMUSG00000048040	Arxes2	0.116733	0.606098	X	135993824	135995355
ENSMUSG00000019846	Lama4	-0.125452	0.60622	10	38965515	39110188
ENSMUSG00000027469	Tpx2	-0.102602	0.60622	2	152847964	152895321
ENSMUSG00000095105	Edaradd	0.438976	0.606595	13	12471209	12520450
ENSMUSG00000109697	RP24-459A4.8	-0.283595	0.606595	8	57331692	57334585
ENSMUSG00000036502	Tmem255a	-0.263183	0.606595	X	38196573	38252439
ENSMUSG00000031169	Porcn	0.270253	0.606595	X	8193848	8206525
ENSMUSG00000028702	Rad54l	-0.156974	0.606595	4	116094264	116123690
ENSMUSG00000045519	Zfp560	-0.144719	0.606595	9	20345136	20385177
ENSMUSG00000025041	Nt5c2	-0.116587	0.606595	19	46886831	47015153
ENSMUSG00000020883	Fbxl20	-0.0848156	0.606595	11	98082556	98150403
ENSMUSG00000039200	Atf7ip2	-0.459724	0.60754	16	10192712	10243051
ENSMUSG00000050545	Fam228b	-0.457761	0.60754	12	4746216	4769267
ENSMUSG00000000244	Tspan32	0.359899	0.60754	7	143005046	143019644
ENSMUSG00000031504	Rab20	0.212621	0.60754	8	11453518	11478710
ENSMUSG00000041459	Tardbp	-0.109123	0.60754	4	148612382	148627019
ENSMUSG00000036112	Metap2	-0.0584833	0.60754	10	93858489	93897093
ENSMUSG00000066270	Gm10157	1.41625	0.609944	9	118837613	118837955
ENSMUSG00000051890	Klhdc1	-0.214067	0.609944	12	69241176	69284632
ENSMUSG00000033952	Aspm	-0.1788	0.609944	1	139454772	139494091
ENSMUSG00000025140	Pycr1	0.156442	0.609944	11	120635712	120643769
ENSMUSG00000007411	Mark3	-0.0766017	0.609944	12	111574510	111656227
ENSMUSG00000099481	Xndc1	-0.130697	0.610104	7	102065511	102083765
ENSMUSG00000073557	Ppp1r12b	-0.117913	0.610126	1	134754658	134955942
ENSMUSG00000026939	Tmem141	0.242113	0.610477	2	25620067	25622005
ENSMUSG00000039648	Kyat1	0.163918	0.610477	2	30185124	30205847
ENSMUSG00000039252	Lgi2	-0.194431	0.611805	5	52533517	52566462
ENSMUSG00000052040	Klf13	-0.120791	0.611805	7	63886351	63938915
ENSMUSG00000028608	0610037L13Rik	-0.102379	0.611805	4	107889813	107899384
ENSMUSG00000004980	Hnrnpa2b1	-0.0953259	0.611805	6	51460932	51469894
ENSMUSG00000071054	Safb	-0.0916006	0.611805	17	56584825	56606294
ENSMUSG00000042590	Ipo11	-0.0888885	0.612238	13	106794439	106936958
ENSMUSG00000048186	Bend7	-0.329739	0.61292	2	4717831	4802142
ENSMUSG00000091754	Gm3636	-0.234786	0.61292	14	6735685	6742332
ENSMUSG00000030272	Camk1	0.125755	0.61292	6	113334124	113343984
ENSMUSG00000032018	Sc5d	0.112634	0.61292	9	42254177	42264300
ENSMUSG00000038332	Sesn1	-0.0919932	0.61358	10	41810574	41908424
ENSMUSG00000053226	Dand5	0.351466	0.615139	8	84815405	84822823
ENSMUSG00000021175	Cdca7l	-0.122823	0.615139	12	117804289	117878706
ENSMUSG00000020361	Hspa4	-0.0513145	0.615139	11	53259814	53300457
ENSMUSG00000037369	Kdm6a	0.316928	0.61542	X	18162575	18279936
ENSMUSG00000050244	Heatr1	-0.140996	0.61542	13	12395398	12438677
ENSMUSG00000030079	Ruvbl1	-0.0986738	0.61542	6	88465409	88497572
ENSMUSG00000028333	Anp32b	-0.0864572	0.615947	4	46450902	46472657
ENSMUSG00000001348	Acp5	0.559162	0.616426	9	22126731	22135746
ENSMUSG00000035165	Kcne3	-0.260102	0.616426	7	100176502	100184869
ENSMUSG00000061666	Gdpd1	-0.115459	0.616426	11	87033867	87074062
ENSMUSG00000037012	Hk1	-0.102907	0.616426	10	62268855	62379908
ENSMUSG00000042379	Esm1	-0.395293	0.617464	13	113209659	113218098
ENSMUSG00000020075	Ddx21	-0.0791789	0.617464	10	62580248	62602298
ENSMUSG00000037773	Pced1a	0.120199	0.617728	2	130417247	130424701
ENSMUSG00000014074	Rnf168	-0.0993348	0.618528	16	32277459	32301434
ENSMUSG00000058620	Adra2b	0.633063	0.619654	2	127363208	127367221
ENSMUSG00000035296	Sgcg	-0.268254	0.619654	14	61221059	61258490
ENSMUSG00000029864	Gstk1	0.248607	0.619654	6	42245935	42250447
ENSMUSG00000060450	Rnf14	-0.0788855	0.619654	18	38296635	38317847
ENSMUSG00000025762	Larp1b	-0.19909	0.620054	3	40950354	41040234
ENSMUSG00000054000	Tusc1	0.227186	0.620054	4	93334138	93335511
ENSMUSG00000003934	Efnb3	0.119947	0.620054	11	69554092	69560205
ENSMUSG00000029447	Cct6a	-0.0533151	0.620054	5	129786998	129846371
ENSMUSG00000028409	Smu1	-0.0786365	0.620436	4	40736542	40757923
ENSMUSG00000033847	Pla2g4c	-0.424738	0.6206	7	13324655	13360672
ENSMUSG00000060314	Zfp941	0.437134	0.620723	7	140807449	140822178
ENSMUSG00000061518	Cox5b	-0.109341	0.621362	1	36691484	36693681
ENSMUSG00000106662	Gm43034	0.737988	0.621724	5	124531133	124532496
ENSMUSG00000073489	Ifi204	0.435041	0.621724	1	173747293	173766943
ENSMUSG00000024659	Anxa1	0.230153	0.621724	19	20373428	20390944
ENSMUSG00000035505	Cox18	0.199414	0.621724	5	90214724	90224001
ENSMUSG00000004270	Lpcat3	0.158678	0.621724	6	124663027	124704418
ENSMUSG00000003779	Kif20a	-0.0944629	0.621724	18	34624624	34633265
ENSMUSG00000061411	Nol4l	0.122903	0.621724	2	153407462	153529971
ENSMUSG00000016386	Mpped2	0.0966275	0.621724	2	106693269	106868356
ENSMUSG00000042626	Shc1	0.0654178	0.621724	3	89418443	89430027
ENSMUSG00000087523	Gm12319	-0.440825	0.621888	11	70654741	70656493
ENSMUSG00000030770	Parva	0.0408	0.621888	7	112427505	112591692
ENSMUSG00000020072	Pbld2	0.541316	0.622328	10	63024315	63077962
ENSMUSG00000050052	Tdrp	0.265916	0.622328	8	13952008	13975032
ENSMUSG00000101678	Gm29609	-0.460086	0.622865	5	31144739	31179911
ENSMUSG00000000440	Pparg	0.388205	0.622865	6	115360951	115490399
ENSMUSG00000013622	Atraid	-0.107823	0.622865	5	31048312	31054623
ENSMUSG00000027406	Idh3b	-0.0949998	0.622865	2	130279309	130284547
ENSMUSG00000007033	Hspa1l	-0.354512	0.623805	17	34972703	34979285
ENSMUSG00000051950	B3glct	0.132022	0.623805	5	149678230	149762599
ENSMUSG00000047330	Kcne4	-0.313429	0.624398	1	78816758	78820028
ENSMUSG00000060131	Atp8b4	0.908862	0.62474	2	126320973	126500674
ENSMUSG00000022180	Slc7a8	0.222756	0.62474	14	54722216	54781886
ENSMUSG00000021690	Jmy	-0.0842822	0.62474	13	93430097	93499808
ENSMUSG00000038151	Prdm1	-0.430667	0.624984	10	44437177	44528501
ENSMUSG00000061533	Cep128	-0.183481	0.624984	12	90998492	91384409
ENSMUSG00000029826	Zc3hav1	0.244934	0.624984	6	38305286	38354603
ENSMUSG00000105263	Gm42427	-0.165966	0.624984	5	44137980	44143271
ENSMUSG00000021611	Tert	0.220176	0.624984	13	73627001	73649041
ENSMUSG00000027983	Cyp2u1	-0.158344	0.624984	3	131288441	131303227
ENSMUSG00000078861	Zfp931	0.202962	0.624984	2	178067695	178078476
ENSMUSG00000001630	Stk38l	-0.143165	0.624984	6	146724995	146778812
ENSMUSG00000021583	Erap1	0.148709	0.624984	13	74639872	74691875
ENSMUSG00000029469	Ift81	-0.102932	0.624984	5	122550204	122614518
ENSMUSG00000005899	Smpd4	-0.101367	0.624984	16	17619354	17644828
ENSMUSG00000042660	Wdr55	0.124426	0.624984	18	36760239	36763708
ENSMUSG00000054604	Cggbp1	-0.0552568	0.624984	16	64851996	64859507
ENSMUSG00000024576	Csnk1a1	-0.044218	0.624984	18	61555274	61590061
[truncated: 46,796 more rows]

## Sheet: DESeq_Dp1Tyb v Dp1TybDyrk1a
Row.names	log2FoldChange	padj	external_gene_name	chromosome_name	start_position	end_position
ENSMUSG00000100131	-27.6223	NA	Gm28439	1	24611535	24612410
ENSMUSG00000098371	-21.5624	NA	Gm28037	16	55966343	55980721
ENSMUSG00000058745	-20.2919	NA	Gm9174	14	70360187	70360444
ENSMUSG00000039956	0.753389	2.2036e-08	Mrap	16	90738324	90749785
ENSMUSG00000037034	-17.5379	NA	Pax1	2	147361925	147393295
ENSMUSG00000022440	0.336635	3.78981e-07	C1qtnf6	15	78523346	78529625
ENSMUSG00000079067	-6.19373	NA	Hmgn2-ps1	5	84123313	84123591
ENSMUSG00000081952	-5.91896	NA	Gm12178	11	48289984	48290313
ENSMUSG00000096718	-5.90183	NA	Zfp781	10	81905073	81910899
ENSMUSG00000096789	-5.86746	NA	Gm10257	13	100946405	100946815
ENSMUSG00000110365	-5.70773	NA	RP24-235N21.4	7	13192117	13197215
ENSMUSG00000059040	-5.33511	NA	Eno1b	18	48045335	48048378
ENSMUSG00000032997	0.457572	1.96344e-06	Chpf	1	75474569	75479307
ENSMUSG00000028641	0.242869	4.35579e-06	P3h1	4	119232915	119248975
ENSMUSG00000101935	-5.31804	NA	Gm17748	17	9421943	9422464
ENSMUSG00000044377	-5.03552	NA	Gm13080	4	143611658	143612077
ENSMUSG00000105211	-4.88817	NA	AC125167.1	1	45311673	45311813
ENSMUSG00000040907	0.903193	1.03299e-05	Atp1a3	7	24978167	25005958
ENSMUSG00000082110	-4.75839	NA	Gm11196	11	78585161	78585555
ENSMUSG00000092137	-4.71426	NA	Gcom1	9	71479325	71592265
ENSMUSG00000029581	0.209512	5.28493e-05	Fscn1	5	142960343	142973185
ENSMUSG00000071141	-4.66659	NA	Rpl36a-ps3	6	136488807	136489127
ENSMUSG00000105977	-4.60636	NA	Gm43555	3	55057347	55057656
ENSMUSG00000081756	-4.4465	NA	Gm12291	11	64759717	64760027
ENSMUSG00000086235	-4.31739	NA	Gm16284	1	8468426	8468825
ENSMUSG00000059647	-4.22002	NA	Cbx3-ps7	1	58646688	58647239
ENSMUSG00000082329	-4.21997	NA	Gm14287	2	157528869	157528985
ENSMUSG00000049235	-4.14567	NA	Gm7324	14	43713902	43715068
ENSMUSG00000107968	-4.10157	NA	Gm44419	6	65150997	65151225
ENSMUSG00000109805	-4.09993	NA	RP24-345M16.2	8	65014856	65037096
ENSMUSG00000098754	-4.0642	NA	Prn	2	131909957	131956130
ENSMUSG00000056204	0.260211	9.91467e-05	Pgpep1	8	70646435	70660388
ENSMUSG00000089659	-3.95366	NA	Gm3470	5	99021803	99022222
ENSMUSG00000078889	-3.91638	NA	Gm14288	2	175789357	175801093
ENSMUSG00000038775	0.553593	0.000144984	Vill	9	119052778	119071525
ENSMUSG00000083670	-3.89004	NA	Gm6829	X	9327749	9328108
ENSMUSG00000087034	-3.8293	NA	Cbfa2t2-ps1	5	60231483	60232212
ENSMUSG00000091058	-3.74306	NA	Gm17538	17	77674376	77674702
ENSMUSG00000044345	0.210388	0.000188592	Marveld1	19	42147400	42151703
ENSMUSG00000034807	0.148982	0.000188592	Colgalt1	8	71610998	71624911
ENSMUSG00000083411	-3.65045	NA	Rpl30-ps10	X	71803688	71804034
ENSMUSG00000028703	0.218737	0.000197415	Lrrc41	4	116075269	116097043
ENSMUSG00000090467	-3.6501	NA	Gm4613	7	25828602	25828877
ENSMUSG00000089901	0.306404	0.000238903	Gm8113	14	43925390	43933411
ENSMUSG00000082127	-3.64907	NA	Gm13577	2	64474745	64474949
ENSMUSG00000062758	-3.64683	NA	Gm16477	7	131614188	131614988
ENSMUSG00000071303	-3.56838	NA	Rps8-ps1	10	56354619	56355074
ENSMUSG00000063739	-3.45861	NA	Gm4963	5	137993047	137993424
ENSMUSG00000110043	-3.39744	NA	RP24-84J11.1	8	56952829	56955053
ENSMUSG00000031807	0.341764	0.000303673	Pgls	8	71592176	71601092
ENSMUSG00000084411	-3.32316	NA	Gm11510	11	88432986	88433514
ENSMUSG00000050751	0.639904	0.000387284	Pgbd5	8	124369049	124439658
ENSMUSG00000071052	-3.32001	NA	Rpl7a-ps5	17	57838427	57839233
ENSMUSG00000093975	-3.31125	NA	Vmn2r-ps19	4	147444380	147444648
ENSMUSG00000039323	0.327168	0.000467942	Igfbp2	1	72824503	72852474
ENSMUSG00000105877	-3.25104	NA	Gm42479	5	57925620	57926975
ENSMUSG00000101939	-3.25023	0.247323	Gm28438	1	24612775	24613119
ENSMUSG00000089989	-3.22871	NA	Flt3l	7	45125922	45136231
ENSMUSG00000025579	0.246057	0.000701456	Gaa	11	119267887	119285454
ENSMUSG00000099974	-3.1635	NA	Bcl2a1d	9	88723285	88731914
ENSMUSG00000028833	0.229904	0.000721409	Ncdn	4	126743750	126753438
ENSMUSG00000092541	-3.16175	NA	Gm20537	9	88407432	88456616
ENSMUSG00000063328	-3.13339	NA	Gm9396	3	130068412	130068978
ENSMUSG00000001555	0.197882	0.000887167	Fkbp10	11	100415697	100424824
ENSMUSG00000001334	0.334974	0.00101469	Fndc5	4	129136999	129144593
ENSMUSG00000099871	-3.09087	NA	Gm21742	Y	90837413	90844040
ENSMUSG00000102922	-3.08525	NA	Gm34176	1	178755808	178756281
ENSMUSG00000002058	0.327163	0.00121283	Unc119	11	78343482	78349164
ENSMUSG00000105733	-3.05525	NA	Gm42973	3	127240576	127243775
ENSMUSG00000099662	-3.05464	NA	Ppp1r2-ps2	6	90905819	90906453
ENSMUSG00000105228	-3.04338	NA	Gm43340	5	124300484	124301827
ENSMUSG00000099117	-3.02332	NA	Gm27404	2	45113313	45113415
ENSMUSG00000105835	-3.00779	NA	Gm43552	5	65427427	65492833
ENSMUSG00000079019	-3.00095	NA	Insl3	8	71689214	71690575
ENSMUSG00000089987	-2.98742	NA	Gpx2-ps1	7	100264675	100265245
ENSMUSG00000029674	0.272169	0.00142099	Limk1	5	134656039	134688598
ENSMUSG00000106646	-2.97684	NA	Gm42483	5	58047331	58049072
ENSMUSG00000047370	-2.94233	NA	Gm7367	7	60155609	60156100
ENSMUSG00000074403	-2.93995	NA	Hist2h3b	3	96268654	96269141
ENSMUSG00000102147	-2.923	NA	Gm38055	3	51987631	51989847
ENSMUSG00000039678	0.207844	0.00164726	Tbc1d13	2	30133746	30152013
ENSMUSG00000102621	-2.91231	NA	Gm37674	1	194669673	194671506
ENSMUSG00000085594	-2.90168	NA	Gm11551	11	101886237	101891206
ENSMUSG00000110505	-2.8981	NA	RP23-115O21.9	8	123230799	123242160
ENSMUSG00000022844	0.238315	0.00172532	Pdia5	16	35397313	35490873
ENSMUSG00000109456	-2.88893	NA	Gm44584	7	6809001	6811880
ENSMUSG00000108352	-2.88099	NA	Usf2-ps1	7	30926668	30927147
ENSMUSG00000019055	0.218477	0.00179033	Plod1	4	147909753	147936767
ENSMUSG00000019836	-2.87554	NA	Amd-ps4	4	51253025	51254027
ENSMUSG00000094258	-2.8746	NA	Gm8159	14	4632352	4640802
ENSMUSG00000079620	-2.87321	NA	Muc4	16	32735886	32782391
ENSMUSG00000091148	-2.84353	NA	Gm3182	14	4481745	4490177
ENSMUSG00000047841	-2.83486	NA	BC051628	2	181220013	181222854
ENSMUSG00000036957	0.506976	0.00193091	Lrfn3	7	30355489	30362772
ENSMUSG00000103732	-2.8249	NA	Gm38315	1	188160707	188163143
ENSMUSG00000087635	-2.78463	NA	Gm13414	2	34649514	34650240
ENSMUSG00000084116	-2.77709	NA	Gm12460	4	51190107	51190463
ENSMUSG00000102642	-2.72562	NA	A130048G24Rik	1	54913845	54916594
ENSMUSG00000090118	-2.72331	NA	Gm16163	8	124831698	124863703
ENSMUSG00000093662	-2.71152	NA	Gm20649	9	74848463	74891476
ENSMUSG00000085927	-2.70534	NA	Gm15888	7	55979927	55980850
ENSMUSG00000029718	0.236543	0.00247437	Pcolce	5	137605103	137613784
ENSMUSG00000030029	0.199816	0.00247437	Lrig1	6	94604529	94700158
ENSMUSG00000098515	-2.70241	NA	Gm27195	3	129210006	129211500
ENSMUSG00000083852	-2.69845	NA	Gm13007	4	135997523	135997887
ENSMUSG00000035355	-2.6965	NA	Kcnh4	11	100740376	100759942
ENSMUSG00000066629	-2.68348	NA	Rpl36-ps3	12	12911986	12912369
ENSMUSG00000048027	0.282394	0.00307616	Rgmb	17	15806253	15826586
ENSMUSG00000034739	-2.68207	NA	Mfrp	9	44101729	44109187
ENSMUSG00000106749	-2.6819	NA	Gm43281	5	66916008	66918711
ENSMUSG00000108211	-2.67532	NA	Gm44130	6	71432104	71435107
ENSMUSG00000090565	-2.66563	NA	4930405O22Rik	17	63305446	63312973
ENSMUSG00000022066	0.190524	0.00345639	Gm21685	14	69555424	69585520
ENSMUSG00000081824	-2.63851	NA	BC002163	16	42955631	42955949
ENSMUSG00000081972	-2.63317	NA	Gm16397	X	134731571	134732064
ENSMUSG00000003363	0.249398	0.00347665	Pld3	7	27532000	27553218
ENSMUSG00000071516	-2.62711	NA	Hist1h2ai	13	21716422	21716814
ENSMUSG00000059195	-2.61848	NA	Gm12715	4	103563402	103564529
ENSMUSG00000066607	0.431179	0.00367478	6030419C18Rik	9	58488603	58499742
ENSMUSG00000092176	-2.61811	NA	Gm20460	17	34614484	34627349
ENSMUSG00000096525	-2.60606	NA	Gm2663	6	40995830	40999479
ENSMUSG00000110534	-2.60533	NA	RP23-136G17.1	8	93565977	93628624
ENSMUSG00000087596	-2.60283	NA	Gm11715	11	107157408	107167150
ENSMUSG00000092373	-2.59559	NA	Gm20535	12	21252118	21255952
ENSMUSG00000026729	-2.59327	NA	4930562F07Rik	1	160074735	160077985
ENSMUSG00000085823	-2.57835	NA	Gm13012	4	137882370	137883937
ENSMUSG00000096847	0.355528	0.00438102	Tmem151b	17	45541940	45549677
ENSMUSG00000059179	-2.57523	NA	Gm8991	5	16729996	16731070
ENSMUSG00000069516	0.392783	0.00440643	Lyz2	10	117277334	117282274
ENSMUSG00000105971	-2.56448	NA	Gm43805	3	53112166	53112989
ENSMUSG00000014602	0.444765	0.00452398	Kif1a	1	93015464	93101951
ENSMUSG00000081884	-2.5591	NA	Gm11821	4	11400346	11401324
ENSMUSG00000100865	-2.54281	NA	Gm9320	17	70875840	70876312
ENSMUSG00000106254	-2.53678	NA	Gm42907	5	123397240	123399387
ENSMUSG00000061111	0.198891	0.00564316	Fam195b	11	120542888	120549727
ENSMUSG00000031802	-2.5289	NA	Phxr4	9	13431361	13432736
ENSMUSG00000091814	-2.52297	NA	Gm8050	14	6712183	6720251
ENSMUSG00000090342	-2.52245	NA	Vmn2r46	7	9754636	9770571
ENSMUSG00000108200	-2.51878	NA	Gm43931	6	145947076	145949945
ENSMUSG00000026676	0.297999	0.0060711	Ccdc3	2	5137776	5230878
ENSMUSG00000102449	-2.51576	NA	Gm37100	1	68115195	68116547
ENSMUSG00000104170	-2.49535	NA	Gm37702	1	13297036	13298907
ENSMUSG00000090175	-2.49112	NA	Ugt1a9	1	88070800	88218997
ENSMUSG00000089818	-2.48403	NA	Gm15950	16	13919427	13921399
ENSMUSG00000034908	0.151154	0.00655579	Sidt2	9	45937857	45955247
ENSMUSG00000097520	-2.4693	NA	Gm26843	8	93750147	93813722
ENSMUSG00000063564	0.172049	0.00670059	Col23a1	11	51289920	51583918
ENSMUSG00000104514	-2.46594	NA	Gm37164	3	13669509	13670145
ENSMUSG00000039787	0.250492	0.00693849	Cercam	2	29869164	29882840
ENSMUSG00000096854	-2.4537	NA	Ifnz	4	88782131	88783592
ENSMUSG00000104867	-2.44757	NA	Gm43728	5	5309002	5311623
ENSMUSG00000094817	-2.44706	NA	Cphx3	14	26082297	26235744
ENSMUSG00000026592	-2.4354	NA	Tex35	1	157099139	157108680
ENSMUSG00000039747	0.457494	0.00727593	Orai2	5	136147459	136170713
ENSMUSG00000033585	0.355633	0.00727593	Ndn	7	62346569	62350262
ENSMUSG00000072825	0.259973	0.00727593	Cep170b	12	112722174	112746591
ENSMUSG00000050243	-2.42886	NA	Gm5446	13	19995021	19995803
ENSMUSG00000092232	-2.425	NA	Gm20521	14	54883441	54898137
ENSMUSG00000098292	-2.42389	NA	Gm27194	11	62749852	62752787
ENSMUSG00000104704	-2.42257	NA	Gm43133	5	123561525	123561987
ENSMUSG00000104217	-2.41699	NA	Gm37988	1	4807892	4886770
ENSMUSG00000104583	-2.41329	NA	Gm42701	3	104144199	104145855
ENSMUSG00000102670	-2.41183	NA	Gm37436	9	107818928	107820012
ENSMUSG00000040563	0.407912	0.00766983	Plppr2	9	21937033	21948907
ENSMUSG00000016757	0.227106	0.00766983	Ttll12	15	83575119	83595157
ENSMUSG00000097722	-2.40798	NA	Gm26841	2	152694733	152696692
ENSMUSG00000096156	-2.40053	NA	Gm9242	16	97490047	97491120
ENSMUSG00000030513	0.233834	0.00774564	Pcsk6	7	65861734	66050386
ENSMUSG00000091227	-2.39996	NA	Gm3755	14	7440924	7450917
ENSMUSG00000025780	0.348893	0.00813312	Itih5	2	10153571	10256529
ENSMUSG00000101751	-2.39689	NA	Gm2427	1	85501090	85514604
ENSMUSG00000034707	0.117986	0.00836781	Gns	10	121365090	121397245
ENSMUSG00000103818	-2.39303	NA	Gm38009	1	153283850	153287190
ENSMUSG00000032717	0.363186	0.00840885	Mdfi	17	47815328	47834691
ENSMUSG00000103981	-2.39251	NA	Gm37449	3	155754971	155755240
ENSMUSG00000019232	-2.39164	NA	Etnppl	3	130617448	130637521
ENSMUSG00000104103	-2.38384	NA	Gm9517	12	113629994	113630867
ENSMUSG00000029070	0.241212	0.00863962	Mxra8	4	155839680	155844088
ENSMUSG00000074028	-2.38205	NA	Slc22a13	9	119193002	119209105
ENSMUSG00000082057	-2.38173	NA	Gm15789	1	66783913	66786445
ENSMUSG00000085015	-2.37055	NA	Gm14424	2	74752684	74753744
ENSMUSG00000106491	-2.36166	NA	Gm42446	5	14563338	14566621
ENSMUSG00000069515	0.59768	0.00907394	Lyz1	10	117287796	117292868
ENSMUSG00000097987	-2.35897	NA	Gm17786	8	121581765	121582191
ENSMUSG00000022620	0.274709	0.00931243	Arsa	15	89472476	89477425
ENSMUSG00000102419	-2.35433	NA	Gm36940	9	56414031	56416066
ENSMUSG00000032607	0.328248	0.00939439	Amt	9	108296853	108302302
ENSMUSG00000107761	-2.35313	NA	2010008C14Rik	6	125083437	125084029
ENSMUSG00000084751	-2.34775	NA	Mir1894	17	35917889	35917969
ENSMUSG00000105495	-2.32547	NA	Gm42995	5	132201839	132203168
ENSMUSG00000083579	-2.32507	NA	Gm15538	16	3926428	3926740
ENSMUSG00000083971	-2.31787	NA	Gm5943	X	114989150	114989608
ENSMUSG00000107364	-2.31619	NA	Gm43051	5	118707402	118710079
ENSMUSG00000109879	-2.30902	NA	CH25-501L8.4	8	64807639	64809138
ENSMUSG00000074619	-2.30896	NA	1700034I23Rik	3	40900196	40902543
ENSMUSG00000003573	0.252557	0.0103724	Homer3	8	70282827	70294361
ENSMUSG00000099876	-2.30748	NA	Gm29650	Y	1048393	1049134
ENSMUSG00000099741	-2.30414	NA	Gm5253	1	51317528	51318552
ENSMUSG00000007891	0.195127	0.0105623	Ctsd	7	142375911	142388038
ENSMUSG00000100819	-2.30041	NA	Gm2693	1	21178988	21187427
ENSMUSG00000029307	-2.29489	NA	Dmp1	5	104202613	104214102
ENSMUSG00000017969	0.362669	0.0106054	Ptgis	2	167191805	167240604
ENSMUSG00000098106	-2.29088	NA	Gm5350	8	63778051	63779052
ENSMUSG00000021939	0.124224	0.0108635	Ctsb	14	63122462	63145919
ENSMUSG00000100615	-2.28476	NA	Gm5511	19	11438031	11438832
ENSMUSG00000032353	0.237069	0.0111531	Tmed3	9	89699205	89705068
ENSMUSG00000047940	-2.28449	NA	Stpg2	3	139205694	139710299
ENSMUSG00000058581	-2.28217	NA	Gm5801	14	56010536	56011315
ENSMUSG00000053980	-2.28011	NA	Gm9930	10	9532531	9535681
ENSMUSG00000036989	0.210665	0.0115857	Trim3	7	105604463	105633571
ENSMUSG00000033365	0.219369	0.0116174	Ipo13	4	117894486	117914999
ENSMUSG00000027879	0.136375	0.0116521	Sec22b	3	97901190	97923276
ENSMUSG00000107591	-2.27868	NA	Gm6794	6	66711691	66712147
ENSMUSG00000034685	0.407917	0.0121601	Fam171a2	11	102436981	102447682
ENSMUSG00000020520	0.237882	0.01227	Galnt10	11	57645442	57787514
ENSMUSG00000021069	0.228743	0.01227	Pygl	12	70190811	70231488
ENSMUSG00000097591	-2.27557	NA	A330032B11Rik	19	37173843	37196541
ENSMUSG00000043986	-2.27469	NA	Spata31d1d	13	59725925	59731752
ENSMUSG00000109109	-2.27039	NA	Gm44953	7	100811352	100812637
ENSMUSG00000030125	-2.26924	NA	Lrrc23	6	124769863	124779727
ENSMUSG00000101854	-2.26795	NA	1700026F02Rik	8	70948246	71085758
ENSMUSG00000068604	-2.26693	NA	Gm8225	17	26542760	26543715
ENSMUSG00000049119	0.358818	0.0131353	Fam110b	4	5644090	6108223
ENSMUSG00000016995	0.618065	0.013437	Matn4	2	164389393	164405160
ENSMUSG00000013160	0.147092	0.013437	Atp6v0d1	8	105524465	105566047
ENSMUSG00000108513	-2.26672	NA	Gm30075	7	73202775	73238531
ENSMUSG00000094935	-2.26545	NA	Gm9726	12	93927004	93929102
ENSMUSG00000106915	-2.26422	NA	Gm42655	5	120255258	120256391
ENSMUSG00000093924	-2.26262	NA	Gm12623	11	60573567	60575549
ENSMUSG00000089827	-2.25956	NA	1700023H06Rik	13	80884224	80885524
ENSMUSG00000107374	-2.25405	NA	Gm43172	5	93090994	93093130
ENSMUSG00000068551	0.204668	0.0139565	Zfp467	6	48427697	48445825
ENSMUSG00000082032	-2.25339	NA	Gm12271	11	61416402	61416815
ENSMUSG00000023800	0.30065	0.0142045	Tiam2	17	3326573	3519397
ENSMUSG00000081021	-2.25118	NA	Gm11964	11	5634139	5634582
ENSMUSG00000083841	-2.24358	NA	Gm1947	X	157429417	157430326
ENSMUSG00000104862	-2.24337	NA	Gm6520	3	157888465	157888874
ENSMUSG00000110104	-2.24156	NA	RP24-243J4.5	7	140949222	140955937
ENSMUSG00000037326	0.315004	0.0146167	Capn15	17	25958364	25985796
ENSMUSG00000059022	0.451695	0.0147258	Kcp	6	29473162	29507952
ENSMUSG00000109483	-2.24135	NA	Pcdhgb8	18	37761879	37840129
ENSMUSG00000031963	0.391414	0.0152011	Bmper	9	23223076	23485202
ENSMUSG00000042109	0.390261	0.0152011	Csdc2	15	81936759	81950941
ENSMUSG00000084010	-2.23995	NA	Gm13302	4	41893388	41895236
ENSMUSG00000107720	-2.23659	NA	Gm43946	6	101347945	101348830
ENSMUSG00000108959	-2.23558	NA	Gm44697	7	7122160	7123838
ENSMUSG00000035206	0.275847	0.0156183	Sppl2b	10	80855275	80868705
ENSMUSG00000032978	-2.23388	NA	Guca2b	4	119656607	119658954
ENSMUSG00000095134	-2.23311	NA	Gm21857	Y	90753057	90763485
ENSMUSG00000045348	0.36277	0.0158028	Nyap1	5	137729899	137741607
ENSMUSG00000030761	0.260352	0.0158028	Myo7a	7	98051060	98119524
ENSMUSG00000107996	-2.22761	NA	Gm44228	6	80217451	80219476
ENSMUSG00000083083	-2.2243	NA	Gm15382	15	91822687	91823223
ENSMUSG00000061728	-2.22272	NA	Btnl7-ps	17	34532877	34547651
ENSMUSG00000027559	0.433041	0.0160219	Car3	3	14863512	14872523
ENSMUSG00000103286	-2.22103	NA	Gm5850	3	92227469	92228674
ENSMUSG00000044177	0.517724	0.0164209	Wfikkn2	11	94235956	94246005
ENSMUSG00000020592	0.285822	0.016426	Sdc1	12	8771323	8793715
ENSMUSG00000028980	0.248103	0.016426	H6pd	4	149979475	150009023
ENSMUSG00000097517	-2.21913	NA	Gm26695	17	23556769	23558313
ENSMUSG00000043036	-2.21609	NA	Ccdc63	5	122108040	122140823
ENSMUSG00000085897	-2.21564	NA	Gm11604	11	98185366	98186107
ENSMUSG00000107944	-2.21324	NA	Gm44280	6	113416472	113419582
ENSMUSG00000097464	-2.21302	NA	Gm26736	6	4946568	4947803
ENSMUSG00000064369	-2.20744	NA	mt-Te	MT	14071	14139
ENSMUSG00000047517	-2.20731	NA	Dmbt1	7	131032053	131121630
ENSMUSG00000106384	-2.20615	NA	Gm43188	5	132497678	132499837
ENSMUSG00000097339	-2.20519	NA	Gm26671	3	57612697	57625824
ENSMUSG00000021957	0.23469	0.0168296	Tkt	14	30548359	30574722
ENSMUSG00000020926	0.338067	0.0170026	Adam11	11	102761439	102780262
ENSMUSG00000023277	0.276341	0.0170026	Twf2	9	106203108	106215389
ENSMUSG00000004562	0.235856	0.0170026	Arhgef40	14	51984719	52006251
ENSMUSG00000090472	-2.20075	NA	Gm3047	14	4555405	4562747
ENSMUSG00000108388	-2.19948	NA	Gm44673	7	128721049	128722044
ENSMUSG00000031486	0.20141	0.017007	Adgra2	8	27085583	27123436
ENSMUSG00000032401	-2.19568	NA	Lctl	9	64117147	64138118
ENSMUSG00000034714	0.382361	0.0170958	Ttyh2	11	114675431	114720977
ENSMUSG00000104523	-2.19371	NA	Gm37335	1	36105384	36106446
ENSMUSG00000107089	-2.1934	NA	Gm43443	6	36186707	36189099
ENSMUSG00000105893	-2.19257	NA	Wdr46-ps	5	3989006	3990717
ENSMUSG00000020135	0.414832	0.0179367	Apc2	10	80295977	80318263
ENSMUSG00000006651	0.241159	0.0179491	Aplp1	7	30434982	30445535
ENSMUSG00000061306	0.162205	0.0179491	Slc38a10	11	120103960	120151346
ENSMUSG00000045055	-2.19251	NA	Rpsa-ps2	10	128776742	128777251
ENSMUSG00000086542	-2.19192	NA	Gm13782	6	30673944	30682266
ENSMUSG00000082377	-2.19103	NA	Gm14415	2	177103564	177106488
ENSMUSG00000036534	0.258784	0.0181725	Slc38a7	8	95835920	95853539
ENSMUSG00000070003	0.227392	0.0183437	Ssbp4	8	70597490	70608872
ENSMUSG00000010047	0.190094	0.0186216	Hyal2	9	107567945	107572779
ENSMUSG00000098181	-2.18946	NA	Rps12-ps24	8	36025753	36026133
ENSMUSG00000054277	0.238433	0.0188748	Arfgap3	15	83299740	83350247
ENSMUSG00000020695	0.38994	0.018993	Mrc2	11	105292643	105351139
ENSMUSG00000069049	-2.18781	0.665849	Eif2s3y	Y	1010543	1028847
ENSMUSG00000106271	-2.18667	NA	Gm43752	5	125435075	125435771
ENSMUSG00000074547	-2.18663	NA	Rps8-ps4	7	13332646	13333257
ENSMUSG00000075276	-2.18616	NA	Gm13653	2	75192277	75192759
ENSMUSG00000101152	-2.18543	NA	Gm28305	9	104040662	104075879
ENSMUSG00000081937	-2.178	NA	Gm14599	X	53816129	53820026
ENSMUSG00000042804	0.165191	0.0191502	Gpr153	4	152274232	152285337
ENSMUSG00000025232	0.137815	0.0191502	Hexa	9	59539667	59565105
ENSMUSG00000110591	-2.17799	NA	RP24-344F2.1	8	19903392	19925713
ENSMUSG00000006589	0.189472	0.0197101	Aprt	8	122574635	122576909
ENSMUSG00000032334	0.259448	0.0197811	Loxl1	9	58287723	58313212
ENSMUSG00000056673	-2.17792	0.660078	Kdm5d	Y	897788	956786
ENSMUSG00000106443	-2.17018	NA	Gm42702	3	104135785	104140001
ENSMUSG00000078621	-2.16842	NA	Hbb-bh2	7	103839124	103840520
ENSMUSG00000068457	-2.16728	0.623673	Uty	Y	1096861	1245759
ENSMUSG00000105911	-2.16524	NA	Snora16a	4	132309464	132309600
ENSMUSG00000082114	-2.16355	NA	Gm13489	2	48809585	48810555
ENSMUSG00000081182	-2.16216	NA	Gm14935	X	96548629	96550336
ENSMUSG00000102563	-2.16123	NA	Gm37695	11	44610837	44617016
ENSMUSG00000038777	0.396429	0.0206141	Sema6c	3	95160457	95174024
ENSMUSG00000107115	-2.14989	NA	Gm43052	5	118687618	118689245
ENSMUSG00000097163	-2.14576	NA	BC051077	5	117312518	117315645
ENSMUSG00000094985	-2.14573	NA	Topaz1	9	122747346	122802074
ENSMUSG00000026894	-2.14483	NA	Morn5	2	36049458	36079718
ENSMUSG00000072381	-2.1438	NA	Gm10355	3	101306563	101307079
ENSMUSG00000000706	0.456907	0.020708	Btn1a1	13	23456992	23465901
ENSMUSG00000028673	0.248704	0.0212183	Fuca1	4	135920735	135940311
ENSMUSG00000033703	0.460361	0.0212549	Fuk	8	110882456	110902488
ENSMUSG00000022949	0.634409	0.0214872	Clic6	16	92485736	92541243
ENSMUSG00000078441	0.23153	0.0222281	Scamp4	10	80602882	80615783
ENSMUSG00000084058	-2.14035	NA	Gm15263	3	94832977	94833805
ENSMUSG00000052403	-2.12676	NA	Fcnaos	2	25607892	25631761
ENSMUSG00000081565	-2.1177	NA	Rps12-ps5	7	30263263	30263651
ENSMUSG00000027546	0.269121	0.0226622	Atp9a	2	168634438	168742409
ENSMUSG00000081888	-2.11484	NA	Spcs2-ps	2	129378271	129379396
ENSMUSG00000043895	0.265018	0.0226817	S1pr2	9	20965952	20976793
ENSMUSG00000027574	0.435687	0.022682	Nkain4	2	180934772	180954699
ENSMUSG00000031255	0.321006	0.022682	Sytl4	X	133936385	133981812
ENSMUSG00000081703	-2.11443	NA	Gm6285	X	104947785	104948282
ENSMUSG00000107927	-2.10886	NA	Gm44090	6	86039934	86041767
ENSMUSG00000102523	-2.10838	NA	Gm37783	1	194650319	194652174
ENSMUSG00000102874	-2.10494	NA	Gm37137	9	72040552	72043235
ENSMUSG00000103216	-2.10297	NA	Gm37248	17	51796017	51799190
ENSMUSG00000090790	-2.10238	NA	Gm17377	17	55321614	55321820
ENSMUSG00000100593	-2.10109	NA	1700119H24Rik	16	34935854	34939329
ENSMUSG00000102175	-2.09514	NA	Gm6119	1	4692219	4693424
ENSMUSG00000002602	0.166632	0.0236668	Axl	7	25757273	25788705
ENSMUSG00000083157	-2.0898	NA	Gm13511	2	39216932	39217294
ENSMUSG00000063605	0.222047	0.023692	Ccdc102a	8	94902869	94918098
ENSMUSG00000081094	-2.08791	NA	Rpl19-ps11	8	19492936	19493526
ENSMUSG00000040007	0.26674	0.0239231	Bahd1	2	118900377	118924528
ENSMUSG00000083282	0.257496	0.0240278	Ctsf	19	4855129	4860912
ENSMUSG00000018930	-2.08766	NA	Ccl4	11	83662584	83664683
ENSMUSG00000044820	-2.08483	NA	AY074887	9	54950230	54950998
ENSMUSG00000102732	-2.08364	NA	Gm37342	3	51757124	51762088
ENSMUSG00000103805	-2.08338	NA	Gm37063	16	77476934	77480453
ENSMUSG00000102970	-2.08126	NA	Gm37349	1	191597647	191598270
ENSMUSG00000110692	-2.07673	NA	RP24-257F22.3	9	118485559	118489099
ENSMUSG00000037482	-2.07102	NA	Erv3	2	131853678	131859747
ENSMUSG00000032014	0.302912	0.0246523	Oaf	9	43221278	43239816
ENSMUSG00000103959	-2.06975	NA	Gm37720	5	57984212	57985452
ENSMUSG00000096449	-2.0542	NA	Gm4076	13	85126999	85127514
ENSMUSG00000064380	-2.05409	NA	Gm26448	9	120129351	120129553
ENSMUSG00000039097	-2.05308	NA	Rln1	19	29331170	29334670
ENSMUSG00000096385	-2.05159	NA	Gm11168	9	3003346	3006948
ENSMUSG00000108873	-2.04872	NA	Gm44609	7	66993968	66994427
ENSMUSG00000082315	-2.04843	NA	Gm16523	2	39157486	39162235
ENSMUSG00000091577	-2.04613	NA	Gm6211	13	103159795	103164069
ENSMUSG00000102939	-2.04453	NA	Gm38111	9	71896713	71899453
ENSMUSG00000083390	-2.043	NA	Gm13121	4	144526411	144527042
ENSMUSG00000030170	0.414382	0.0262947	Wnt5b	6	119432531	119544347
ENSMUSG00000027875	0.317128	0.0262947	Hmgcs2	3	98280435	98310738
ENSMUSG00000109682	-2.043	NA	RP24-367D19.1	8	26298634	26354163
ENSMUSG00000105144	-2.04299	NA	Rpl21-ps11	3	96666503	96666982
ENSMUSG00000087475	-2.04165	NA	4933406I18Rik	7	114315479	114415161
ENSMUSG00000045594	0.169331	0.0269685	Glb1	9	114401076	114474376
ENSMUSG00000106287	-2.04149	NA	Gm43585	3	104646241	104647643
ENSMUSG00000081562	-2.04119	NA	Gm11575	1	60522839	60523066
ENSMUSG00000029528	0.146215	0.0275031	Pxn	5	115506676	115555987
ENSMUSG00000025130	0.151344	0.0275621	P4hb	11	120560298	120573253
ENSMUSG00000069302	-2.04013	NA	Hist1h2ah	13	22035164	22035568
ENSMUSG00000038300	-2.04008	NA	Pth2	7	45180995	45181838
ENSMUSG00000109652	-2.03868	NA	RP23-372N15.4	8	22873589	22876190
ENSMUSG00000082735	-2.03612	NA	Gm16394	X	96885509	96887873
ENSMUSG00000104091	-2.03431	NA	Gm37317	3	18609808	18610831
ENSMUSG00000012017	0.298881	0.028072	Scarf2	16	17797282	17808287
ENSMUSG00000033684	0.236864	0.0280792	Qsox1	1	155776029	155812889
ENSMUSG00000109609	-2.03311	NA	RP23-397L11.5	7	105412720	105413973
ENSMUSG00000109719	-2.03195	NA	RP24-247M18.5	8	27168840	27171012
ENSMUSG00000109086	-2.02676	NA	Gm5596	7	57878806	57881226
ENSMUSG00000093529	-2.02448	NA	Gm25397	15	96404858	96404949
ENSMUSG00000084822	-2.01977	NA	Myadml2os	11	120647670	120657061
ENSMUSG00000027661	0.378639	0.0284504	Slc2a10	2	165503787	165519917
ENSMUSG00000022564	0.257115	0.0284504	Grina	15	76246807	76249904
ENSMUSG00000022453	0.209863	0.0284504	Naga	15	82329532	82338826
ENSMUSG00000001909	0.180716	0.0284504	Trmt1	8	84686307	84699808
ENSMUSG00000085407	-2.01973	NA	1700095J03Rik	7	109438618	109444893
ENSMUSG00000026166	-2.0133	NA	Ccl20	1	83116766	83119167
ENSMUSG00000021611	0.430062	0.028759	Tert	13	73627001	73649041
ENSMUSG00000069045	-2.01293	0.707651	Ddx3y	Y	1260771	1286629
ENSMUSG00000073889	0.392682	0.0289586	Il11ra1	4	41699989	41769474
ENSMUSG00000098703	-2.00363	NA	Gm27527	5	106879600	106879698
ENSMUSG00000105347	-2.00362	NA	Gm43503	5	44680194	44683601
ENSMUSG00000102153	-2.00189	NA	Gm37474	9	32525145	32526958
ENSMUSG00000038246	-2.00113	NA	Fam50b	13	34734850	34747613
ENSMUSG00000031827	0.20817	0.02987	Cotl1	8	119809222	119840544
ENSMUSG00000028989	0.441741	0.0307216	Angptl7	4	148495183	148500460
ENSMUSG00000105412	-1.99341	NA	Gm43768	3	94575777	94577034
ENSMUSG00000102565	-1.99304	NA	Gm37036	1	92019592	92022097
ENSMUSG00000004846	0.229826	0.0309526	Plod3	5	136987019	136996648
ENSMUSG00000107780	-1.99288	NA	9530013L04Rik	6	87321558	87322339
ENSMUSG00000084929	-1.98741	NA	Foxo6os	4	120291350	120303892
ENSMUSG00000090171	-1.9836	NA	Ugt1a2	1	88200601	88218997
ENSMUSG00000106612	-1.9836	NA	Gm43750	3	127008309	127010801
ENSMUSG00000103483	-1.98359	NA	Gm20162	18	37434243	37435113
ENSMUSG00000024960	0.18247	0.0317949	Plcb3	19	6953714	6969759
ENSMUSG00000104081	-1.98359	NA	Gm38278	1	61702527	61703891
ENSMUSG00000086444	-1.98359	NA	Gm15961	10	120800677	120801794
ENSMUSG00000049580	0.310372	0.0319025	Tsku	7	98350668	98361328
ENSMUSG00000040390	0.255732	0.0319025	Map3k10	7	27656375	27674598
ENSMUSG00000072568	0.242387	0.0319025	Fam84b	15	60818994	60853778
ENSMUSG00000097919	-1.98358	NA	Gm27021	8	120608786	120668079
ENSMUSG00000092218	-1.98128	NA	Gm20529	9	108051675	108058592
ENSMUSG00000097620	-1.97993	NA	4921514A10Rik	4	141115660	141118087
ENSMUSG00000019082	0.277701	0.032399	Slc25a22	7	141429744	141437892
ENSMUSG00000028073	0.204195	0.032399	Pear1	3	87747890	87824306
ENSMUSG00000039621	0.194876	0.032399	Prex1	2	166566342	166713832
ENSMUSG00000098004	-1.97648	NA	Gm27027	2	93956817	93996354
ENSMUSG00000106364	-1.97425	NA	Gm42994	3	122574524	122577072
ENSMUSG00000017493	0.14276	0.0326114	Igfbp4	11	99041244	99054392
ENSMUSG00000093505	-1.96813	NA	Gm20691	3	68903820	68904152
ENSMUSG00000073876	-1.96705	NA	Gm13305	4	42158842	42168603
ENSMUSG00000081194	-1.96213	NA	Gm8424	X	150924620	150926159
ENSMUSG00000106822	-1.96197	NA	Gm43533	6	17717578	17720513
ENSMUSG00000095841	-1.96149	NA	Gm8532	1	131632509	131632969
ENSMUSG00000105485	-1.96088	NA	Gm42447	5	14596864	14599766
ENSMUSG00000035713	0.446184	0.0331645	Usp35	7	97309380	97332020
ENSMUSG00000108415	-1.95938	NA	Gm30146	7	25860140	25869883
ENSMUSG00000079407	-1.95763	NA	1700110I01Rik	14	3262340	3305832
ENSMUSG00000006782	0.363133	0.0332068	Cnp	11	100574904	100591729
ENSMUSG00000030811	0.312429	0.0334459	Fbxl19	7	127744543	127769483
ENSMUSG00000083311	-1.95731	NA	Gm5643	X	142297565	142298530
ENSMUSG00000083219	-1.95636	NA	Gm11410	4	80003989	80005131
ENSMUSG00000023191	0.284783	0.0337279	P3h3	6	124841089	124857752
ENSMUSG00000081350	-1.95477	NA	Gm5388	X	51218877	51219993
ENSMUSG00000075587	-1.95418	NA	Gm11531	11	96392112	96392666
ENSMUSG00000103591	-1.9488	NA	Gm38365	1	87897540	87900532
ENSMUSG00000099243	-1.94879	NA	Gm27538	2	105122188	105122481
ENSMUSG00000104745	-1.94641	NA	Gm43073	3	97273876	97275064
ENSMUSG00000099041	0.82579	0.0339984	Gm28035	2	30240567	30282148
ENSMUSG00000086582	-1.94537	NA	Gm16272	6	39584092	39592784
ENSMUSG00000035831	-1.93955	NA	Krt25	11	99315516	99322951
ENSMUSG00000109887	-1.93944	NA	RP24-571A14.6	1	17994462	18059056
ENSMUSG00000008153	0.520541	0.0344976	Clstn3	6	124430759	124464794
ENSMUSG00000027646	0.217409	0.0344976	Src	2	157418444	157471862
ENSMUSG00000048537	0.181242	0.0344976	Phldb1	9	44686304	44735198
ENSMUSG00000097673	-1.9389	NA	Gm26608	5	28019465	28071105
ENSMUSG00000108189	-1.93449	NA	Gm43887	6	46076179	46079364
ENSMUSG00000098570	-1.92432	NA	Gm27444	6	17905707	17905843
ENSMUSG00000100824	-1.923	NA	Gm29375	9	25175151	25175597
ENSMUSG00000036924	-1.92018	NA	Cst13	2	148820081	148830410
ENSMUSG00000044405	-1.92018	NA	Adig	2	158502612	158508198
ENSMUSG00000026842	0.0921553	0.0357634	Abl1	2	31688376	31804227
ENSMUSG00000085165	-1.9191	NA	Gm12089	11	29515086	29517355
ENSMUSG00000037936	0.195438	0.0367301	Scarb1	5	125277087	125341094
ENSMUSG00000052143	-1.91731	NA	Gm9869	9	60821855	60838200
ENSMUSG00000086769	-1.91562	NA	Gm15587	5	24366192	24383614
ENSMUSG00000097083	-1.91406	NA	D930019O06Rik	1	39650176	39657390
ENSMUSG00000106049	-1.9136	NA	Gm43019	5	132434571	132437433
ENSMUSG00000017978	0.484722	0.0370808	Cadps2	6	23262773	23839421
ENSMUSG00000057886	-1.91054	0.0972043	Cbx3-ps6	14	73955000	73955551
ENSMUSG00000042608	0.168277	0.0371395	Stk40	4	126103957	126141029
ENSMUSG00000024219	0.212365	0.0373851	Anks1	17	27909340	28062600
ENSMUSG00000022090	0.471988	0.0377468	Pdlim2	14	70164218	70177681
ENSMUSG00000042303	0.428107	0.0377468	Sgsm3	15	80977765	81012289
ENSMUSG00000003752	0.348393	0.0377468	Itpkc	7	27207172	27228661
ENSMUSG00000028111	0.32776	0.0377468	Ctsk	3	95499256	95509362
ENSMUSG00000045680	0.298597	0.0377468	Tcf21	10	22817279	22820128
ENSMUSG00000009614	0.282015	0.0377468	Sardh	2	27188393	27248337
ENSMUSG00000023328	0.265875	0.0377468	Ache	5	137287519	137294466
ENSMUSG00000025372	0.222404	0.0377468	Baiap2	11	119942763	120006782
ENSMUSG00000025575	0.207315	0.0377468	Cant1	11	118406289	118419086
ENSMUSG00000106815	-1.90364	NA	Gm43658	5	76297600	76301775
ENSMUSG00000108957	-1.90333	NA	Gm45235	7	51855585	51860049
ENSMUSG00000104378	-1.90063	NA	Gm37510	1	127270524	127275285
ENSMUSG00000109013	-1.89981	NA	Gm44723	7	83379142	83383141
ENSMUSG00000106719	-1.89814	NA	Gm42556	5	150283995	150299441
ENSMUSG00000073739	-1.89734	NA	Gm16287	4	139175405	139180655
ENSMUSG00000082248	-1.89344	NA	Gm13161	4	147443471	147444029
ENSMUSG00000108560	-1.89074	NA	Gm44695	7	75484861	75486491
ENSMUSG00000063543	-1.8907	NA	Gm5616	9	48450400	48450786
ENSMUSG00000071341	-1.88865	NA	Egr4	6	85511121	85513589
ENSMUSG00000027465	0.169554	0.0381331	Tbc1d20	2	152293828	152313996
ENSMUSG00000107431	-1.88206	NA	Gm44114	6	57845586	57848312
ENSMUSG00000024772	0.159194	0.0381501	Ehd1	19	6276725	6300096
ENSMUSG00000074445	-1.88164	NA	Sprr2a3	3	92285417	92291405
ENSMUSG00000099375	-1.87994	NA	Gm28187	1	101892958	101895091
ENSMUSG00000060863	-1.87898	NA	Tcl1b2	12	105146014	105155225
ENSMUSG00000035112	0.292413	0.0386511	Wnk4	11	101260567	101277409
ENSMUSG00000107026	-1.87589	NA	Gm7504	6	38284526	38284949
ENSMUSG00000063252	-1.87563	NA	Gm4744	6	40948375	40951870
ENSMUSG00000098773	-1.87314	NA	Gm27179	14	69508632	69512549
ENSMUSG00000021913	0.431622	0.0389982	Ogdhl	14	32322019	32347820
ENSMUSG00000058625	-1.87268	NA	Gm17383	18	82338774	82339816
ENSMUSG00000085043	-1.87202	NA	Gm13184	2	3468613	3474546
ENSMUSG00000042246	0.337257	0.039769	Tmc7	7	118535841	118584736
ENSMUSG00000094638	-1.87051	NA	Gm21972	1	86133637	86162788
ENSMUSG00000028919	0.597547	0.0398488	Arhgef19	4	141239499	141257564
ENSMUSG00000074243	-1.87026	NA	Gm10651	7	27949155	27949763
ENSMUSG00000103646	-1.86942	NA	Gm37706	1	177168098	177170862
ENSMUSG00000086313	-1.86893	NA	Gm15940	15	37762832	37765401
ENSMUSG00000081855	-1.86888	NA	Rpl17-ps5	5	22612628	22613182
ENSMUSG00000036644	0.137931	0.0406527	Tbc1d9b	11	50131396	50172785
ENSMUSG00000049539	-1.86796	NA	Hist1h1a	13	23763717	23764358
ENSMUSG00000102663	-1.865	NA	Gm6631	3	70413319	70413877
ENSMUSG00000079179	0.461197	0.0413984	Rab10os	12	3235504	3250377
ENSMUSG00000038523	-1.86057	NA	1700003F12Rik	2	154547085	154550003
ENSMUSG00000055148	0.236721	0.0415596	Klf2	8	72319033	72321656
ENSMUSG00000024970	0.176251	0.0415596	AI846148	19	7356464	7383026
ENSMUSG00000108525	-1.85936	NA	Gm7443	6	83792602	83792979
ENSMUSG00000041958	0.132984	0.0415739	Pigs	11	78328415	78342782
ENSMUSG00000044716	0.325061	0.0417816	Dok7	5	35056766	35087839
ENSMUSG00000026821	0.234128	0.0417816	Ralgds	2	28513125	28553081
ENSMUSG00000046722	0.132604	0.0417816	Cdc42se1	3	95228732	95236409
ENSMUSG00000100764	-1.85831	NA	Gm29155	1	43741961	43743895
ENSMUSG00000109574	-1.8569	NA	B230206I08Rik	7	92408184	92411374
ENSMUSG00000081971	-1.85582	NA	Gm14115	2	147280603	147281084
ENSMUSG00000069830	-1.85154	NA	Nlrp1a	11	71092236	71144704
ENSMUSG00000028642	-1.84856	NA	4930538K18Rik	4	119205055	119218217
ENSMUSG00000080968	-1.84403	NA	Gm1862	X	53883611	53884420
ENSMUSG00000054612	0.423423	0.0420243	Mgmt	7	136894614	137130266
ENSMUSG00000042279	-1.83925	NA	H1foo	6	115944938	115950236
ENSMUSG00000026147	0.354698	0.0422033	Col9a1	1	24177610	24252684
ENSMUSG00000039754	0.327018	0.0423011	Alkbh4	5	136136146	136141615
ENSMUSG00000068742	0.244255	0.0423011	Cry2	2	92403646	92434043
ENSMUSG00000014303	0.153533	0.0423011	Glis2	16	4594713	4624924
ENSMUSG00000038991	0.142768	0.0423011	Txndc5	13	38500273	38528824
ENSMUSG00000072595	-1.83917	NA	4930503E14Rik	14	44163169	44171371
ENSMUSG00000108059	-1.83888	NA	Gm44369	6	86591430	86593604
ENSMUSG00000020636	-1.83799	NA	Allc	12	28553755	28582523
ENSMUSG00000035342	0.282418	0.0424767	Lzts2	19	45015176	45027104
ENSMUSG00000081797	-1.83447	NA	Gm8662	X	158248797	158249370
ENSMUSG00000040657	-1.83144	NA	1700063H04Rik	6	122391379	122392687
ENSMUSG00000080772	-1.82909	NA	Gm12543	4	59833677	59834219
ENSMUSG00000101179	-1.82899	NA	Gm29455	1	119329200	119385581
ENSMUSG00000023411	0.452035	0.0429355	Nfatc4	14	55824795	55833943
ENSMUSG00000001247	0.336632	0.0429355	Lsr	7	30957770	30973464
ENSMUSG00000008167	0.31615	0.0429355	Fbxw9	8	85060055	85067124
ENSMUSG00000018166	0.242986	0.0429355	Erbb3	10	128567523	128589652
ENSMUSG00000044548	0.206222	0.0429355	Dact1	12	71309884	71320107
ENSMUSG00000075702	0.192847	0.0429355	Selm	11	3514684	3517351
ENSMUSG00000092395	-1.82491	NA	Gm20463	17	34601151	34601576
ENSMUSG00000103701	-1.82125	NA	Gm10728	3	51906986	51908816
ENSMUSG00000107140	-1.82125	NA	Gm43811	5	31926697	31927391
ENSMUSG00000104971	-1.82125	NA	9430087B13Rik	5	127309017	127310101
ENSMUSG00000102235	-1.82014	NA	Gm37886	1	79619522	79621034
ENSMUSG00000073532	-1.81836	NA	Gm7276	18	77185006	77186257
ENSMUSG00000023009	0.216763	0.0433984	Nckap5l	15	99422035	99457748
ENSMUSG00000067919	-1.81784	NA	Rex2	4	147021850	147060794
ENSMUSG00000019066	0.275882	0.0435401	Rab3d	9	21907491	21918192
ENSMUSG00000031740	0.183063	0.04378	Mmp2	8	92827291	92853420
ENSMUSG00000038312	0.206905	0.0438681	Edem2	2	155701677	155729475
ENSMUSG00000108401	-1.81758	NA	Rpl19-ps10	7	115172056	115172385
ENSMUSG00000028789	0.567435	0.0439561	Azin2	4	128930233	128962442
ENSMUSG00000108460	-1.81739	NA	Gm44557	7	79299025	79302926
ENSMUSG00000109332	-1.81464	NA	Gm44742	7	59202391	59203802
ENSMUSG00000105636	-1.81282	NA	Gm43625	5	146203251	146204789
ENSMUSG00000023972	0.242185	0.0441202	Ptk7	17	46564451	46629504
ENSMUSG00000089988	-1.81274	NA	Gm16238	3	127691935	127692520
ENSMUSG00000104064	-1.81262	NA	Gm37956	X	103771646	103773655
ENSMUSG00000042492	0.14697	0.0442238	Tbc1d10b	7	127197459	127208468
ENSMUSG00000107676	-1.81257	NA	Gm44178	6	88919708	88922637
ENSMUSG00000099471	-1.81118	NA	Gm8451	1	127282662	127283108
ENSMUSG00000066235	0.264264	0.0443902	Pomgnt2	9	121981606	121996026
ENSMUSG00000002957	0.133295	0.0445533	Ap2a2	7	141562173	141633011
ENSMUSG00000004948	-1.8106	NA	Zp3	5	135980099	135988624
ENSMUSG00000091556	-1.80884	NA	Gm14569	X	36423601	36491830
ENSMUSG00000080951	-1.80639	NA	Gm12208	11	52405316	52405478
ENSMUSG00000006931	0.363785	0.04463	P3h4	11	100408456	100414836
ENSMUSG00000005043	0.220029	0.0447447	Sgsh	11	119343425	119355536
ENSMUSG00000019124	0.204287	0.0447447	Scrn1	6	54501173	54566489
ENSMUSG00000033021	0.169211	0.0447447	Gmppa	1	75435930	75443179
ENSMUSG00000033295	0.153211	0.0448237	Ptprf	4	118208213	118291405
ENSMUSG00000099634	-1.80117	NA	Gm29462	1	98267151	98267438
ENSMUSG00000096370	0.379664	0.0453957	Gm21992	19	4742913	4811612
ENSMUSG00000070526	0.377205	0.0453957	Peg12	7	62461871	62464510
ENSMUSG00000029455	0.254585	0.0453957	Aldh2	5	121566027	121593824
ENSMUSG00000018102	0.246639	0.0453957	Hist1h2bc	13	23684199	23692488
ENSMUSG00000033272	0.145071	0.0453957	Slc35a4	18	36679215	36683861
ENSMUSG00000039234	0.125223	0.0453957	Sec24d	3	123267455	123365641
ENSMUSG00000054412	-1.80093	NA	Gm4793	1	135584773	135599948
ENSMUSG00000083910	-1.8001	NA	Gm13604	2	67707290	67707771
ENSMUSG00000080797	-1.79726	NA	Gm15760	16	20545918	20546200
ENSMUSG00000042178	0.220835	0.0457988	Armc5	7	128237342	128245100
ENSMUSG00000071769	-1.79611	NA	Rhox3h	X	37657688	37668764
ENSMUSG00000087204	-1.79611	NA	1700073E17Rik	6	145387596	145402179
ENSMUSG00000095686	-1.79611	NA	Gm3099	14	3998394	4007006
ENSMUSG00000090104	-1.79202	NA	Slmapos2	14	26389199	26395521
ENSMUSG00000078636	-1.78796	NA	Gm7336	7	51746647	51747878
ENSMUSG00000051427	0.272964	0.0468973	Ccdc157	11	4141123	4160293
ENSMUSG00000040722	0.249498	0.0468973	Scamp5	9	57441328	57468024
ENSMUSG00000079637	-1.78796	NA	Rhox2c	X	37453680	37469861
ENSMUSG00000110473	-1.78779	NA	RP23-162M13.11	8	71760118	71760591
ENSMUSG00000070576	0.303245	0.0469261	Mn1	5	111417362	111457033
ENSMUSG00000106198	-1.78778	NA	Gm42504	5	143393689	143397457
ENSMUSG00000045842	-1.78777	NA	Tgif2-ps2	17	40115358	40116068
ENSMUSG00000084632	-1.785	NA	Gm23887	17	28989977	28990148
ENSMUSG00000014846	0.445755	0.0481268	Tppp3	8	105467493	105471526
ENSMUSG00000046727	0.297902	0.0481268	Cystm1	18	36345619	36402980
ENSMUSG00000031808	0.282386	0.0481268	Slc27a1	8	71568882	71587302
ENSMUSG00000003644	0.162964	0.0481268	Rps6ka1	4	133847290	133887797
ENSMUSG00000002968	0.126359	0.0481268	Med25	7	44876765	44892712
ENSMUSG00000085996	-1.78377	NA	A830012C17Rik	4	4138321	4188703
ENSMUSG00000090202	-1.78103	NA	4930503B20Rik	3	146645193	146651317
ENSMUSG00000102935	-1.78022	NA	Gm38355	12	85100778	85102347
ENSMUSG00000107295	-1.77768	NA	Gm42896	5	130958923	130960035
ENSMUSG00000108521	-1.77739	NA	Gm44639	7	79277767	79280775
ENSMUSG00000054716	0.430122	0.0481658	Zfp771	7	127244274	127254803
ENSMUSG00000088947	-1.77735	NA	Gm23257	4	43692686	43692817
ENSMUSG00000103038	-1.77713	NA	Gm37124	1	137924388	137926379
ENSMUSG00000082036	-1.7681	NA	Gm13724	6	29960993	29962147
ENSMUSG00000043099	0.391622	0.048667	Hic1	11	75164565	75169519
ENSMUSG00000108197	-1.76567	NA	Gm44214	6	86687823	86688428
ENSMUSG00000003420	0.354484	0.0487636	Fcgrt	7	45092990	45103851
ENSMUSG00000039405	0.329157	0.0487636	Prss23	7	89507783	89527187
ENSMUSG00000080237	-1.76282	NA	Gm14239	2	155459501	155460892
ENSMUSG00000104443	-1.76241	NA	4932442E05Rik	10	118860826	118863542
ENSMUSG00000032086	0.150872	0.0489718	Bace1	9	45838580	45864399
ENSMUSG00000058567	-1.76192	NA	Gm2531	18	10145453	10145965
ENSMUSG00000067704	-1.75855	NA	Wfdc13	2	164685107	164687706
ENSMUSG00000079625	-1.75855	NA	Tm4sf19	16	32400506	32408227
ENSMUSG00000028405	0.139025	0.0491776	Aco1	4	40143081	40198338
ENSMUSG00000104114	-1.75853	NA	Gm37297	1	89483438	89485821
ENSMUSG00000058550	-1.75853	NA	Dppa4	16	48283735	48294292
ENSMUSG00000092344	-1.75757	NA	Hspe1-ps3	5	25391608	25391884
ENSMUSG00000096755	-1.7546	NA	Ftl1-ps2	10	130592154	130592705
ENSMUSG00000099997	-1.75198	NA	Tubb4b-ps2	1	24594087	24595423
ENSMUSG00000090827	-1.75044	NA	Gm8297	14	4983935	4992409
ENSMUSG00000082179	-1.74994	NA	Gm11407	4	80002331	80003388
ENSMUSG00000097582	-1.74993	NA	Gm26527	13	93940990	93943015
ENSMUSG00000097022	-1.74507	NA	BC001981	13	100106795	100108339
ENSMUSG00000103151	-1.74384	NA	Gm38292	9	32477333	32480377
ENSMUSG00000081684	-1.74094	NA	Rps2-ps13	X	52898588	52899469
ENSMUSG00000081447	-1.74059	NA	Gm13870	2	104537437	104538459
ENSMUSG00000082941	-1.73937	NA	Gm12850	4	107270434	107270869
ENSMUSG00000028047	0.289985	0.0509495	Thbs3	3	89215180	89226837
ENSMUSG00000024381	0.338606	0.0510692	Bin1	18	32377217	32435736
ENSMUSG00000102770	-1.73556	NA	Gm38163	9	108584756	108585361
ENSMUSG00000029033	0.219771	0.0512382	Acap3	4	155891822	155907251
ENSMUSG00000091378	-1.73336	NA	Gm4219	19	59943722	59948398
ENSMUSG00000028597	0.239203	0.0519222	Gpx7	4	108400390	108406961
ENSMUSG00000038697	0.178973	0.0519222	Taf5l	8	123996318	124021397
ENSMUSG00000087066	-1.73229	NA	Gm15518	16	49758576	49798870
ENSMUSG00000101482	-1.72834	NA	Gm28883	1	135869782	135870150
ENSMUSG00000093262	-1.72491	NA	Gm23413	16	4057373	4057497
ENSMUSG00000097759	-1.72468	NA	Gm26753	17	21485177	21488875
ENSMUSG00000055159	-1.72435	NA	4930583K01Rik	7	118243865	118245551
ENSMUSG00000081373	-1.72174	NA	Gm16436	X	58630187	58632738
ENSMUSG00000043964	0.220739	0.0530081	Orai3	7	127769815	127775150
ENSMUSG00000027301	-1.72044	NA	Oxt	2	130576173	130577054
ENSMUSG00000062687	-1.71817	NA	Cks1brt	8	85151924	85173622
ENSMUSG00000093843	-1.71631	NA	Gm25939	1	72255008	72255198
ENSMUSG00000054385	-1.71163	NA	Ceacam2	7	25516042	25539857
ENSMUSG00000020238	0.188645	0.0533752	Ncln	10	81486249	81496392
ENSMUSG00000090338	-1.70993	NA	Gm17081	4	42239725	42240202
ENSMUSG00000105818	-1.70564	NA	Gm43256	3	104187103	104190193
ENSMUSG00000027107	-1.70375	NA	Chrna1	2	73563215	73580338
ENSMUSG00000022199	0.364492	0.0538834	Slc22a17	14	54906727	54913132
ENSMUSG00000100838	-1.70239	NA	Gm29094	9	89199379	89215471
ENSMUSG00000032554	0.36718	0.053913	Trf	9	103204001	103230444
ENSMUSG00000037379	0.230602	0.053913	Spon2	5	33198184	33218455
ENSMUSG00000025151	0.0891117	0.053913	Maged1	X	94535474	94542143
ENSMUSG00000105846	-1.70195	NA	Gm43258	3	104149756	104151705
ENSMUSG00000096445	-1.69893	NA	Dcpp1	17	23880876	23882853
ENSMUSG00000103013	-1.69657	NA	Gm37503	1	74287542	74287860
ENSMUSG00000038528	-1.69627	NA	Mfsd4b5	10	39958061	39986646
ENSMUSG00000059562	-1.69347	NA	Ccdc154	17	25162461	25171913
ENSMUSG00000030400	0.209985	0.0548096	Ercc2	7	19382010	19395694
ENSMUSG00000039552	-1.69331	NA	Rsph4a	10	33905111	33916021
ENSMUSG00000105760	-1.6931	NA	Gm43211	3	130561942	130563840
ENSMUSG00000002332	0.163692	0.0548898	Dhrs1	14	55739020	55745690
ENSMUSG00000064858	-1.69005	NA	Snora43	2	26637848	26637974
ENSMUSG00000016256	0.127431	0.0550449	Ctsz	2	174427493	174439039
ENSMUSG00000106149	-1.68958	NA	Gm43430	3	135650670	135654566
ENSMUSG00000019539	0.171483	0.0553494	Rcn3	7	45082913	45092221
ENSMUSG00000031028	0.557036	0.0556991	Tub	7	108950338	109034460
ENSMUSG00000050989	0.149921	0.0559076	Sepn1	4	134537892	134552166
ENSMUSG00000081067	-1.68902	NA	Gm12912	4	75147609	75148989
ENSMUSG00000061762	-1.68805	NA	Tac1	6	7554879	7565834
ENSMUSG00000022562	0.393014	0.0563921	Oplah	15	76296597	76328015
ENSMUSG00000087678	-1.68766	NA	Gm14120	2	148468890	148478780
ENSMUSG00000037098	0.138349	0.0580717	Rab11fip3	17	25989036	26069409
ENSMUSG00000024777	0.284461	0.0583679	Ppp2r5b	19	6227765	6235872
ENSMUSG00000025931	0.244405	0.0583679	Paqr8	1	20890606	20939650
ENSMUSG00000085001	-1.68744	NA	Rapgef4os2	2	72224688	72232302
ENSMUSG00000107713	-1.68744	NA	Gm6681	6	99839708	99840314
ENSMUSG00000080996	-1.68743	NA	Gm4986	X	40137008	40137556
ENSMUSG00000062380	0.518979	0.0597096	Tubb3	8	123411424	123422015
ENSMUSG00000026042	0.208504	0.0597096	Col5a2	1	45374321	45503282
ENSMUSG00000031932	-1.68672	NA	Gpr83	9	14860210	14870789
ENSMUSG00000093880	-1.68639	NA	Tmem181c-ps	17	6612952	6632485
ENSMUSG00000025431	-1.68635	NA	Crisp1	17	40293758	40319207
ENSMUSG00000065259	-1.68569	NA	Snora30	7	127527874	127528003
ENSMUSG00000084146	-1.68127	NA	Gm12104	11	30906942	30907920
ENSMUSG00000100334	-1.68117	NA	C230024C17Rik	1	153721240	153737829
ENSMUSG00000093598	-1.67925	NA	A730085K08Rik	9	122380575	122398801
ENSMUSG00000068631	-1.67874	NA	Gm7676	8	13896311	13896629
ENSMUSG00000021477	0.143876	0.0598434	Ctsl	13	64363214	64370306
ENSMUSG00000038074	0.161481	0.0599174	Fkbp14	6	54577604	54597308
ENSMUSG00000022993	-1.67783	NA	4930415O20Rik	15	98571004	98589588
ENSMUSG00000030530	0.181171	0.0601978	Furin	7	80388585	80405436
ENSMUSG00000108811	-1.67378	NA	4933432K03Rik	7	121468844	121609334
ENSMUSG00000094242	-1.6733	NA	Gm5456	14	7241442	7242285
ENSMUSG00000069920	0.276817	0.0602873	B3gnt9	8	105252638	105255153
ENSMUSG00000109562	-1.67302	NA	Gm45178	7	90995309	90999418
ENSMUSG00000063779	-1.67252	NA	Chil4	3	106201490	106219507
ENSMUSG00000041696	0.431551	0.060474	Rasl12	9	65398488	65414853
ENSMUSG00000038217	0.385644	0.0610244	Tlcd2	11	75461715	75470899
ENSMUSG00000020868	0.236395	0.0610244	Xylt2	11	94663851	94677515
ENSMUSG00000030733	0.131239	0.0610244	Sh2b1	7	126466994	126475424
ENSMUSG00000090208	-1.66955	NA	Gm15851	1	133906531	133914822
ENSMUSG00000106140	-1.66932	NA	Gm43204	3	36272327	36274660
ENSMUSG00000103780	-1.6685	NA	Gm37524	1	168335980	168337671
ENSMUSG00000027073	-1.6665	NA	Prg2	2	84980461	84983632
ENSMUSG00000050921	-1.66628	NA	P2ry10	X	107088492	107104974
ENSMUSG00000104060	-1.66583	NA	Gm37954	1	131376461	131378531
ENSMUSG00000107961	-1.66528	NA	Gm44036	6	86733489	86737065
ENSMUSG00000013236	0.159625	0.0614105	Ptprs	17	56412431	56476483
ENSMUSG00000105720	-1.66525	NA	Gm42440	5	131932396	131934679
ENSMUSG00000102786	-1.66389	NA	Gm38252	3	51884276	51886891
ENSMUSG00000104519	-1.66057	NA	Gm37161	1	125919266	125921962
ENSMUSG00000105287	-1.6599	NA	Gm43577	5	5154571	5157914
ENSMUSG00000048003	-1.65824	NA	Catsper4	4	134211970	134227383
ENSMUSG00000102000	-1.65646	NA	1700006H21Rik	13	107687397	107692173
ENSMUSG00000103178	-1.6563	NA	Fgfr3-ps	1	181091129	181092265
ENSMUSG00000080971	-1.65357	NA	Gm16128	10	62935698	62936323
ENSMUSG00000032515	0.336949	0.06301	Csrnp1	9	119971166	119977250
ENSMUSG00000081418	-1.65238	NA	Gm14830	X	94774978	94775677
ENSMUSG00000026688	0.252047	0.0631082	Mgst3	1	167371966	167393841
ENSMUSG00000084341	-1.65196	NA	Gm3928	X	103075919	103077225
ENSMUSG00000103748	-1.64943	NA	Gm38243	1	21838948	21840514
ENSMUSG00000106371	-1.64211	NA	9530097N15Rik	3	104078435	104079502
ENSMUSG00000046822	0.353253	0.0634641	Slc39a3	10	81028538	81037426
ENSMUSG00000027447	0.234471	0.0634641	Cst3	2	148871722	148875692
ENSMUSG00000027466	0.160204	0.0634641	Rbck1	2	152316334	152332653
ENSMUSG00000067736	-1.64093	0.197329	Gm10222	1	24612407	24612700
ENSMUSG00000039391	-1.64024	NA	Ccdc81	7	89866148	89903629
ENSMUSG00000106341	-1.63806	NA	Gm43330	3	105782875	105785027
ENSMUSG00000107502	-1.63537	NA	Gm44065	6	97148194	97151720
ENSMUSG00000110656	-1.6318	NA	RP23-354I24.7	8	122445268	122451322
ENSMUSG00000099344	-1.63021	NA	Gm6669	7	31817113	31818109
ENSMUSG00000046683	-1.62949	NA	0610025J13Rik	4	98321398	98331791
ENSMUSG00000030351	0.689755	0.0636565	Tspan11	6	127887589	127953977
ENSMUSG00000064225	0.416275	0.0636565	Paqr9	9	95559657	95568023
ENSMUSG00000103049	-1.62723	NA	Gm37311	16	77616311	77618334
ENSMUSG00000098083	-1.6261	NA	Gm8957	3	14511084	14512095
ENSMUSG00000004894	-1.62374	NA	Hapln2	3	88021750	88027583
ENSMUSG00000091897	-1.6236	NA	Gm17019	5	15028950	15032998
ENSMUSG00000052477	-1.62291	NA	C130026I21Rik	1	84992690	85270566
ENSMUSG00000024663	0.184791	0.0643801	Rab3il1	19	10001669	10038380
ENSMUSG00000076270	-1.62231	NA	Mir719	14	60228806	60228915
ENSMUSG00000028796	0.133765	0.0647627	Phc2	4	128654702	128752881
ENSMUSG00000101972	-1.61903	NA	Hist1h3i	13	21782960	21783370
ENSMUSG00000103000	-1.61882	NA	Gm37900	4	22408291	22412095
ENSMUSG00000022098	0.19171	0.0651892	Bmp1	14	70474557	70520260
ENSMUSG00000023175	0.15573	0.0651892	Bsg	10	79704491	79711969
ENSMUSG00000083705	-1.61829	NA	Gm8624	11	117420637	117421717
ENSMUSG00000022501	-1.61777	NA	Prm1	16	10796326	10796886
ENSMUSG00000097965	-1.61502	NA	Gm5839	18	48626704	48627710
ENSMUSG00000091089	-1.61502	NA	A930018M24Rik	14	50895942	50897456
ENSMUSG00000086879	-1.61487	NA	Gm14012	2	128237693	128239643
ENSMUSG00000053472	-1.6134	NA	Gm13534	2	58108060	58108572
ENSMUSG00000097912	-1.61309	NA	6330403N20Rik	7	80297728	80299616
ENSMUSG00000027198	0.126303	0.0656835	Ext2	2	93661028	93822568
ENSMUSG00000051279	0.37826	0.0657448	Gdf6	4	9844372	9862345
ENSMUSG00000035493	0.17763	0.0657895	Tgfbi	13	56609603	56639339
ENSMUSG00000082026	-1.61277	NA	Gm5764	X	158833435	158834319
ENSMUSG00000029163	0.370925	0.0658317	Emilin1	5	30913402	30921277
ENSMUSG00000016524	-1.61175	NA	Il19	1	130932656	130940115
ENSMUSG00000083780	-1.61152	NA	Gm12728	4	105789869	105794711
ENSMUSG00000106840	-1.61142	NA	Gm42790	5	129875979	129876947
ENSMUSG00000062896	-1.61089	NA	Rpl31-ps11	3	94604408	94604784
ENSMUSG00000103232	-1.61038	NA	Gm37160	2	13238939	13240627
ENSMUSG00000006641	0.286125	0.0666754	Slc5a6	5	31036036	31048924
ENSMUSG00000087290	-1.6101	NA	Gm15866	5	43549928	43601731
ENSMUSG00000024892	0.300205	0.0667334	Pcx	19	4510472	4621752
ENSMUSG00000017446	0.288717	0.0667334	C1qtnf1	11	118428203	118449963
ENSMUSG00000022817	0.220484	0.0667334	Itgb5	16	33829665	33949153
ENSMUSG00000083650	-1.60908	NA	Gm13357	2	23019131	23019667
ENSMUSG00000057963	0.311892	0.0667848	Itpk1	12	102568582	102704930
ENSMUSG00000027253	0.218551	0.0667848	Lrp4	2	91457511	91513779
ENSMUSG00000047250	0.176166	0.0667848	Ptgs1	2	36230426	36252272
ENSMUSG00000073795	-1.60749	NA	6430531B16Rik	7	139972303	139978755
ENSMUSG00000074247	0.135246	0.0670851	Dda1	8	71469199	71476098
ENSMUSG00000049339	0.160999	0.0674025	Fam134a	1	75142778	75147913
ENSMUSG00000046334	-1.60441	NA	Gm6195	1	9802197	9802553
ENSMUSG00000101555	-1.60266	NA	Gm28731	9	69988400	69989968
ENSMUSG00000097852	-1.60123	NA	4933405D12Rik	3	122864737	122924116
ENSMUSG00000106671	-1.60058	NA	Gm42900	5	107254338	107256504
ENSMUSG00000099019	-1.60006	NA	Gm27254	9	72431127	72431643
ENSMUSG00000082487	-1.59967	NA	Gm11628	11	102492439	102492609
ENSMUSG00000031538	0.151009	0.0686545	Plat	8	22757727	22782844
ENSMUSG00000097714	-1.59756	NA	Gm20109	17	28522381	28523148
ENSMUSG00000109006	-1.59727	NA	B230209E15Rik	7	61529871	61615327
ENSMUSG00000106432	-1.59702	NA	Gm43259	3	104163924	104167200
ENSMUSG00000053460	0.173265	0.0698411	Ggcx	6	72414308	72430712
ENSMUSG00000032812	0.406669	0.0700669	Arap1	7	101348067	101412586
ENSMUSG00000097385	-1.59604	NA	Gm26814	6	4942147	4946295
ENSMUSG00000078627	-1.59205	NA	2010-03-01	11	105360798	105456735
ENSMUSG00000093760	-1.59145	NA	Gm20678	14	18587517	18590427
ENSMUSG00000104610	-1.5912	NA	Gm567	3	137289639	137300708
ENSMUSG00000100210	-1.59113	NA	Hist1h3f	13	23544465	23545312
ENSMUSG00000102564	-1.58991	NA	Gm37035	3	61001639	61003786
ENSMUSG00000028974	0.183175	0.0705398	Dffa	4	149104146	149120647
ENSMUSG00000034040	0.306823	0.0706729	Wbscr17	5	130872082	131308497
ENSMUSG00000106321	-1.58928	NA	Gm43674	3	21997678	21998468
ENSMUSG00000096931	-1.58898	NA	Gm26656	6	128843786	128846959
ENSMUSG00000029998	0.135135	0.0708184	Pcyox1	6	86386006	86397154
ENSMUSG00000021728	0.206051	0.0708865	Emb	13	117220625	117274098
ENSMUSG00000038502	0.181432	0.0708865	Ptov1	7	44863067	44869788
ENSMUSG00000000957	0.163091	0.0708865	Mmp14	14	54431612	54441265
ENSMUSG00000087538	-1.58818	NA	Gm16341	1	86275509	86301375
ENSMUSG00000097745	-1.58769	NA	AI115009	3	152666913	152681432
ENSMUSG00000051503	-1.58749	NA	Gm6583	5	112353801	112356033
ENSMUSG00000020167	0.152045	0.0712131	Tcf3	10	80409514	80433647
ENSMUSG00000058050	-1.58694	NA	Gm9234	7	121015142	121015633
ENSMUSG00000097625	-1.58302	NA	Gm26561	17	70878078	71393284
ENSMUSG00000066892	0.240129	0.071324	Fbxl12	9	20618118	20644767
ENSMUSG00000096052	-1.58252	NA	9930004E17Rik	14	26670010	26670507
ENSMUSG00000081651	-1.58248	NA	Gm15530	16	38685315	38685869
ENSMUSG00000085014	-1.58122	NA	Gm13490	2	51656966	51732009
ENSMUSG00000069303	-1.57959	NA	Hist1h2br	13	21833743	21837530
ENSMUSG00000098286	-1.57928	NA	Mir8091	19	41588651	41588789
ENSMUSG00000105554	-1.57882	NA	Gm7118	5	108145226	108146907
ENSMUSG00000033595	0.532573	0.0721241	Lgi3	14	70530821	70538323
ENSMUSG00000026200	0.304445	0.0721241	Glb1l	1	75198236	75210813
ENSMUSG00000092230	-1.57868	NA	Gm18889	15	36119998	36120926
ENSMUSG00000090713	-1.57569	NA	Gm8127	14	43288312	43293813
ENSMUSG00000040472	0.274538	0.0721342	Rabggta	14	55715873	55722257
ENSMUSG00000044664	-1.57464	NA	Prss42	9	110798166	110803754
ENSMUSG00000105936	-1.5734	NA	Gm43544	1	139070213	139072684
ENSMUSG00000001034	0.164521	0.0729475	Mapk7	11	61488812	61494406
ENSMUSG00000078494	-1.57292	NA	Gm13201	4	148071392	148075420
ENSMUSG00000107707	-1.57193	NA	Gm44286	6	77586995	77588481
ENSMUSG00000064039	-1.57025	NA	Ccr1l1	9	123976949	123978408
ENSMUSG00000067869	-1.56937	NA	Tcea1-ps1	15	90882615	90883518
ENSMUSG00000054874	0.209491	0.0734799	Pcnx3	19	5664635	5688908
ENSMUSG00000034165	0.185721	0.0736212	Ccnd3	17	47505051	47599691
ENSMUSG00000004929	0.175854	0.0736212	Thop1	10	81070035	81082559
ENSMUSG00000057193	0.138607	0.0736212	Slc44a2	9	21337828	21355025
ENSMUSG00000087502	-1.56877	NA	Gm16091	8	72147601	72160855
ENSMUSG00000037813	0.522643	0.0736516	D630003M21Rik	2	158182533	158229222
ENSMUSG00000002227	0.179465	0.0736516	Mov10	3	104794836	104818563
ENSMUSG00000046020	0.178891	0.0736516	Pofut1	2	153241533	153270247
ENSMUSG00000030682	0.119865	0.0736516	Cdipt	7	126975914	126980501
ENSMUSG00000042626	0.104224	0.0736516	Shc1	3	89418443	89430027
ENSMUSG00000103522	-1.56727	NA	9430087J23Rik	1	160315344	160316495
ENSMUSG00000029861	0.394276	0.0737888	Fam131b	6	42315312	42324643
ENSMUSG00000107215	0.305304	0.0741937	Gm43197	6	3336772	3339354
ENSMUSG00000014867	0.116238	0.0741937	Surf4	2	26920040	26933928
ENSMUSG00000104571	-1.56647	NA	Gm43010	3	126625880	126628757
ENSMUSG00000103885	-1.56631	NA	Gm37006	2	14707665	14710338
ENSMUSG00000095042	-1.56406	NA	Gm12537	4	57370953	57371954
ENSMUSG00000105842	-1.56292	NA	Gm43329	3	105766966	105770197
ENSMUSG00000082241	-1.56273	NA	Gm15776	16	22295027	22295231
ENSMUSG00000085687	-1.55769	NA	Gm16153	10	4409033	4423369
ENSMUSG00000082322	-1.55692	NA	Gm9164	X	103887599	103888612
ENSMUSG00000105376	-1.55609	NA	Gm42487	5	111791555	111805689
ENSMUSG00000050908	0.353492	0.0742744	Tvp23a	16	10420557	10447362
ENSMUSG00000057751	0.419621	0.0747689	Megf6	4	154170730	154275713
ENSMUSG00000071237	-1.55589	NA	Gm6253	6	117808720	117809220
ENSMUSG00000022750	0.228244	0.0748171	Klhl22	16	17759618	17793382
ENSMUSG00000071591	-1.55533	NA	Gm10339	14	7374667	7412375
ENSMUSG00000085815	-1.5551	NA	Gm13548	2	52739071	52739455
ENSMUSG00000075538	-1.5547	NA	Gm10855	2	6932541	6935081
ENSMUSG00000021919	-1.5511	NA	Chat	14	32408203	32465909
ENSMUSG00000102095	-1.55052	NA	C730036E19Rik	1	151138034	151142345
ENSMUSG00000056288	-1.55045	NA	Gm11961	11	4620275	4630011
ENSMUSG00000066809	-1.55033	NA	Gm10180	9	25101404	25101481
ENSMUSG00000094955	-1.55033	NA	Gm3699	10	43456424	43456501
ENSMUSG00000096842	-1.55033	NA	Gm10736	13	111593534	111593611
ENSMUSG00000025467	-1.54991	NA	Prap1	7	140093395	140097200
ENSMUSG00000025648	0.421575	0.0759344	Pfkfb4	9	108991778	109032228
ENSMUSG00000010660	0.209091	0.0759344	Plcd1	9	119071527	119093496
ENSMUSG00000047434	0.184944	0.0759344	Xxylt1	16	30955627	31081432
ENSMUSG00000000149	0.125322	0.0759344	Gna12	5	140758408	140830431
ENSMUSG00000110558	-1.54988	NA	RP23-39F24.3	8	72417409	72421472
ENSMUSG00000030499	0.272035	0.0761519	Kctd15	7	34639014	34656732
ENSMUSG00000021211	-1.54964	NA	Akr1c12	13	4268172	4279433
ENSMUSG00000001521	0.189665	0.07618	Tulp3	6	128321161	128355851
ENSMUSG00000019823	0.167164	0.07618	Mical1	10	41476314	41487032
ENSMUSG00000026411	0.152495	0.07618	Tmem9	1	136008150	136035342
ENSMUSG00000097605	-1.54928	NA	9430098F02Rik	11	52124530	52127779
ENSMUSG00000038861	0.175521	0.0765263	Pi4kb	3	94974731	95006843
ENSMUSG00000089759	-1.5447	NA	3632454L22Rik	X	135022734	135060336
ENSMUSG00000054252	0.354686	0.0765991	Fgfr3	5	33721674	33737068
ENSMUSG00000030870	0.151179	0.0768656	Ubfd1	7	122067175	122082194
ENSMUSG00000104608	-1.54412	NA	Gm44390	13	22035164	22035307
ENSMUSG00000020886	0.18086	0.0771354	Dlg4	11	70017085	70045532
ENSMUSG00000105156	-1.54238	NA	Gm9057	5	22563957	22564252
ENSMUSG00000110167	-1.54132	NA	RP24-240K8.3	7	134900670	134904289
ENSMUSG00000104781	-1.54025	NA	Gm43303	5	45192669	45251929
ENSMUSG00000059645	-1.54008	NA	Gm7361	5	26257691	26264308
ENSMUSG00000075227	0.352144	0.0783561	Znhit2	19	6061192	6062472
ENSMUSG00000103906	0.386393	0.0784431	Tigd5	15	75909735	75914535
ENSMUSG00000082705	-1.53958	NA	Gm15616	5	72047205	72047579
ENSMUSG00000102850	-1.53753	NA	Gm37082	9	32535251	32537177
ENSMUSG00000089957	-1.53723	NA	A830011K09Rik	6	138423105	138429592
ENSMUSG00000086694	-1.53709	NA	Gm16237	8	125224400	125227323
ENSMUSG00000110109	-1.53485	NA	RP23-238J3.1	7	112972096	112972883
ENSMUSG00000029624	0.218668	0.078744	Ptcd1	5	145147514	145167108
ENSMUSG00000037211	0.253947	0.0791751	Spry1	3	37639947	37644598
ENSMUSG00000070908	-1.53268	NA	Gm13288	4	88805531	88808380
ENSMUSG00000105356	-1.53198	NA	Gm42603	5	96798207	96800352
ENSMUSG00000014778	0.330522	0.0793099	Fhod1	8	105329163	105347953
ENSMUSG00000060808	-1.53065	NA	B9d1os	11	61504386	61505059
ENSMUSG00000028571	-1.53004	NA	Cyp2j13	4	96027534	96077546
ENSMUSG00000108362	-1.52827	NA	Gm18561	7	127155069	127156006
ENSMUSG00000097738	-1.52822	NA	4930445N18Rik	18	82855894	82870604
ENSMUSG00000021362	-1.52792	NA	Gcm2	13	41101427	41109988
ENSMUSG00000050765	-1.52791	NA	Gm5084	13	60211933	60212934
ENSMUSG00000023176	-1.52777	NA	Cpn2	16	30256378	30267532
ENSMUSG00000027168	-1.52727	NA	Pax6	2	105668900	105697364
ENSMUSG00000023949	-1.52656	NA	Tcte1	17	45523434	45542679
ENSMUSG00000013833	0.207555	0.0806481	Med16	10	79894708	79908923
ENSMUSG00000030036	0.362744	0.0807978	Mogs	6	83115496	83118898
ENSMUSG00000019139	0.147403	0.0807978	Isyna1	8	70594373	70597290
ENSMUSG00000009035	0.154112	0.0810354	Tmem184b	15	79360684	79403303
ENSMUSG00000046841	0.0816624	0.0810354	Ckap4	10	84526305	84534036
ENSMUSG00000002059	0.233852	0.0811412	Rab34	11	78188430	78192193
ENSMUSG00000064352	-1.52507	NA	mt-Ts1	MT	6870	6938
ENSMUSG00000047485	-1.52346	NA	Klhl34	X	157818435	157820369
ENSMUSG00000026000	0.240612	0.0813085	Lancl1	1	67000517	67038872
ENSMUSG00000079137	-1.51211	NA	Rpl27-ps1	1	171305087	171305494
ENSMUSG00000103273	-1.51108	NA	Gm37913	3	93306468	93309011
ENSMUSG00000103560	-1.51007	NA	Gm38070	1	40238020	40244499
ENSMUSG00000078722	-1.50803	NA	Gm12394	4	42781928	42856771
ENSMUSG00000015094	0.264296	0.0818398	Npdc1	2	25399351	25409494
ENSMUSG00000110273	-1.50741	NA	RP24-501J23.3	14	100286165	100292575
ENSMUSG00000081113	-1.50585	NA	Gm7308	6	127282063	127282509
ENSMUSG00000056904	-1.50414	NA	Gm5620	9	91097149	91098496
ENSMUSG00000102599	-1.50339	NA	Gm38386	2	6479690	6483110
ENSMUSG00000109673	-1.50268	NA	RP24-502E20.3	7	45933850	45934160
ENSMUSG00000039427	0.267613	0.0825246	Alg1	16	5233621	5244912
ENSMUSG00000085733	-1.50205	NA	Arhgap27os1	11	103363213	103364651
ENSMUSG00000029622	0.186611	0.0826105	Arpc1b	5	145114215	145130705
ENSMUSG00000100068	-1.50162	NA	Gm18558	7	35497455	35499717
ENSMUSG00000105947	-1.50139	NA	Gm43789	5	102983842	102986313
ENSMUSG00000020668	0.228965	0.0826153	Kif3c	12	3365132	3406494
ENSMUSG00000085178	-1.50091	NA	Kdm6bos	11	69401513	69402700
ENSMUSG00000049897	-1.50068	NA	Stkld1	2	26934047	26953496
ENSMUSG00000094683	-1.49752	NA	Ap3m1-ps	10	82585406	82587534
ENSMUSG00000034300	0.188566	0.0833188	Fam53c	18	34758906	34773760
ENSMUSG00000108260	-1.49655	NA	Gm3793	6	56905911	56906582
ENSMUSG00000015869	0.178481	0.0835062	Prpsap1	11	116470845	116494202
ENSMUSG00000066407	-1.49624	NA	Gm10263	13	73317844	73318143
ENSMUSG00000092142	-1.49398	NA	Gm6482	14	41402885	41408281
ENSMUSG00000058905	-1.4932	NA	Gm10051	5	133475123	133475536
ENSMUSG00000082481	-1.48969	NA	Rps12-ps19	11	75070814	75071213
ENSMUSG00000091780	0.308107	0.0839931	Sco2	15	89371639	89373818
ENSMUSG00000102206	-1.48607	NA	Pcdha11	18	37010712	37187657
ENSMUSG00000081850	-1.48229	NA	Gm15667	14	30804379	30805160
ENSMUSG00000109894	-1.48091	NA	RP24-114P21.2	7	136657209	136658073
ENSMUSG00000063972	0.316291	0.0846606	Nr6a1	2	38723370	38927688
ENSMUSG00000022560	0.260637	0.0847454	Slc52a2	15	76538943	76542130
ENSMUSG00000078127	-1.47787	NA	Fam170b	14	32833962	32836789
ENSMUSG00000060647	-1.47674	NA	Gm7099	12	9429546	9430099
ENSMUSG00000029061	0.303241	0.0851799	Mmp23	4	155650655	155653384
ENSMUSG00000027530	-1.47564	NA	Fabp12	3	10244209	10301183
ENSMUSG00000110556	-1.4753	NA	RP23-264J18.1	8	95775912	95778530
ENSMUSG00000031788	0.24055	0.0852085	Kifc3	8	95099828	95202812
ENSMUSG00000029119	0.20295	0.0852085	Man2b2	5	36806921	36830653
ENSMUSG00000068480	-1.47495	NA	Gm7551	7	65784859	65785932
ENSMUSG00000026939	0.377968	0.0852671	Tmem141	2	25620067	25622005
ENSMUSG00000027575	0.187645	0.0852671	Arfgap1	2	180967225	180982526
ENSMUSG00000082625	-1.47388	NA	Gm15204	X	162351596	162353876
ENSMUSG00000102909	-1.47378	NA	Gm2453	1	167285068	167289856
ENSMUSG00000097108	-1.47352	NA	Gm26581	10	22212653	22217241
ENSMUSG00000084197	-1.47203	NA	Gm9089	X	101709036	101709561
ENSMUSG00000081520	-1.47195	NA	Gm16200	9	90221295	90221625
ENSMUSG00000013787	0.191269	0.0858028	Ehmt2	17	34898469	34914052
ENSMUSG00000084744	-1.47167	NA	Gm25291	11	51737779	51737922
ENSMUSG00000107586	-1.46853	NA	Gm44283	2	38015218	38019167
ENSMUSG00000069125	-1.46721	NA	Rps24-ps2	3	3791898	3792292
ENSMUSG00000103696	-1.4641	NA	Gm37531	1	59929688	59935102
ENSMUSG00000108081	-1.46372	NA	Gm44026	6	54463685	54473170
ENSMUSG00000082779	-1.4608	NA	Gm13162	4	147125256	147125816
ENSMUSG00000045629	0.370237	0.0861549	Sh3tc2	18	61953075	62015715
ENSMUSG00000037622	0.131292	0.0861549	Wdtc1	4	133292459	133353481
ENSMUSG00000104723	-1.45845	NA	Gm43106	3	115942482	115943118
ENSMUSG00000031966	-1.45581	NA	Glb1l3	9	26817953	26860890
ENSMUSG00000090322	-1.45553	NA	Gm17090	1	91305092	91321101
ENSMUSG00000109048	-1.45453	NA	Rp1	1	4292981	4409187
ENSMUSG00000065934	-1.45076	NA	Gm25630	9	35474885	35475046
ENSMUSG00000025582	0.408823	0.0862123	Nptx1	11	119538719	119547753
ENSMUSG00000022791	0.226188	0.0863075	Tnk2	16	32643874	32683493
ENSMUSG00000038034	0.201154	0.0863075	Igsf8	1	172261641	172319841
ENSMUSG00000106596	-1.44484	NA	Gm42822	3	136701211	136702739
ENSMUSG00000103497	-1.44341	NA	Gm37407	1	128163214	128164529
ENSMUSG00000097590	-1.44295	NA	Gm26675	16	3862384	3884505
ENSMUSG00000081230	-1.44104	NA	Gm9097	X	101800411	101801290
ENSMUSG00000061171	-1.43587	NA	Slc38a11	2	65316430	65364034
ENSMUSG00000106739	-1.43408	NA	Gm43499	5	72809968	72812074
ENSMUSG00000052293	-1.42924	0.22324	Taf9	13	100651579	100656060
ENSMUSG00000022863	0.628766	0.0864618	Btg3	16	78359860	78377192
ENSMUSG00000100514	-1.42278	NA	Gm12960	4	111807358	111808423
ENSMUSG00000075012	0.402348	0.0867543	Fjx1	2	102449366	102452499
ENSMUSG00000041544	-1.41832	NA	Ptchd2	4	148240264	148287965
ENSMUSG00000086907	-1.41737	NA	Gm15298	X	141900582	141902455
ENSMUSG00000103546	-1.41101	NA	Gm37666	2	69013612	69014477
ENSMUSG00000030270	-1.41052	NA	Cpne9	6	113282307	113305627
ENSMUSG00000106818	-1.41036	NA	Gm43790	5	66321005	66323017
ENSMUSG00000041120	0.374043	0.0878429	Nbl1	4	139082284	139092993
ENSMUSG00000029009	0.254588	0.0878429	Mthfr	4	148039077	148059551
ENSMUSG00000019188	0.118817	0.0878429	H13	2	152669461	152708670
ENSMUSG00000109532	-1.40871	NA	Gm44810	7	70870913	71073345
ENSMUSG00000027568	0.399528	0.0879062	Ntsr1	2	180499976	180544980
ENSMUSG00000026574	0.373603	0.0879062	Dpt	1	164796644	164824266
ENSMUSG00000030401	0.231553	0.0879062	Rtn2	7	19282624	19296160
ENSMUSG00000042207	0.154815	0.0879062	Kdm5b	1	134560171	134635285
ENSMUSG00000079009	-1.40848	NA	Gm14139	2	150181755	150193279
ENSMUSG00000088549	-1.4028	NA	Gm24959	18	20844447	20844592
ENSMUSG00000057116	-1.40279	NA	AF366264	8	13835233	13838389
ENSMUSG00000013418	-1.40068	NA	B4galnt2	11	95865943	95914891
ENSMUSG00000085250	-1.39887	NA	Gm15234	3	94658961	94660115
ENSMUSG00000098002	-1.39806	NA	Gm9658	15	43217150	43218161
ENSMUSG00000083038	-1.39687	NA	Gm13233	4	146580629	146582312
ENSMUSG00000040690	0.407778	0.088427	Col16a1	4	130047840	130099283
ENSMUSG00000086736	-1.3968	NA	Gm14902	X	100741093	100749421
ENSMUSG00000097662	-1.39542	NA	Gm2093	15	3996039	4015858
ENSMUSG00000026644	-1.3949	NA	Acbd7	2	3336168	3340993
ENSMUSG00000031903	0.306354	0.0896057	Pla2g15	8	106150399	106164715
ENSMUSG00000036856	0.239745	0.0896057	Wnt4	4	137277489	137299726
ENSMUSG00000025212	0.176773	0.0896057	Sfxn3	19	45047576	45056383
ENSMUSG00000083642	-1.39319	NA	Gm13148	4	147745817	147746561
ENSMUSG00000002308	0.237921	0.0899476	Cd320	17	33843091	33849774
ENSMUSG00000042647	0.414709	0.0900382	Acad12	5	121596775	121618938
ENSMUSG00000020785	0.410384	0.0900382	Camkk1	11	73019008	73042073
ENSMUSG00000095891	-1.39229	NA	Gm10717	9	3025417	3033289
ENSMUSG00000107153	-1.39109	NA	Gm38404	6	127296186	127307967
ENSMUSG00000037126	0.39545	0.0900747	Psd	19	46312087	46327156
ENSMUSG00000045048	-1.39037	NA	Gm9795	10	56655949	56656889
ENSMUSG00000048521	-1.38877	NA	Cxcr6	9	123806477	123811754
ENSMUSG00000055826	-1.38742	NA	Tescl	7	24333082	24333936
ENSMUSG00000011837	0.27295	0.0906079	Snapc2	8	4253080	4256220
ENSMUSG00000064853	-1.38519	NA	Gm23442	17	35162563	35162696
ENSMUSG00000092600	-1.38445	NA	Gm20442	17	35743323	35764191
ENSMUSG00000101517	-1.38423	NA	4732465J04Rik	10	95746077	95797236
ENSMUSG00000083458	-1.38318	NA	Gm5510	19	6152715	6153200
ENSMUSG00000030397	0.138243	0.0923509	Mark4	7	19424775	19458821
ENSMUSG00000034412	0.392355	0.0924921	Tbc1d10a	11	4186789	4215505
ENSMUSG00000032485	0.151711	0.0924921	Scap	9	110333288	110384950
ENSMUSG00000017314	0.143759	0.0924921	Mpp2	11	102057015	102088515
ENSMUSG00000086900	-1.38131	NA	Kcnab3os	11	69329825	69332122
ENSMUSG00000028238	-1.37997	NA	Atp6v0d2	4	19876841	19922605
ENSMUSG00000106636	-1.37941	NA	Gm43813	5	123406487	123411864
ENSMUSG00000109638	-1.37935	NA	RP23-56A14.14	7	142051165	142053075
ENSMUSG00000082936	-1.37832	NA	Gm16166	10	120928186	120928972
ENSMUSG00000107495	-1.37795	NA	Gm44215	6	128691073	128693783
ENSMUSG00000109363	-1.37704	NA	Gm44668	7	67367716	67370980
ENSMUSG00000106421	-1.37669	NA	Gm9645	3	57765864	57766655
ENSMUSG00000102912	-1.37515	NA	Gm20731	4	108622929	108625216
ENSMUSG00000063260	-1.37107	NA	Syt10	15	89782393	89841860
ENSMUSG00000105136	-1.36912	NA	8030487O14Rik	5	44513658	44514560
ENSMUSG00000001418	0.124041	0.0929567	Glmp	3	88325023	88331313
ENSMUSG00000103869	-1.36831	NA	Gm37420	14	61667220	61670131
ENSMUSG00000047730	-1.36803	NA	Fcgbp	7	28071236	28120862
ENSMUSG00000020604	0.357924	0.0930328	Arsg	11	109473374	109573330
ENSMUSG00000026958	0.361494	0.0934663	Dpp7	2	25352276	25356359
ENSMUSG00000007036	0.207587	0.0937231	Abhd16a	17	35089263	35102987
ENSMUSG00000107158	-1.36635	NA	Gm42728	5	65672609	65674160
ENSMUSG00000081399	-1.36504	NA	Gm14921	X	112660521	112661428
ENSMUSG00000029600	0.350383	0.0937407	Rita1	5	120594305	120612589
ENSMUSG00000086715	-1.36236	NA	B230112J18Rik	5	116312360	116318281
ENSMUSG00000105326	-1.36171	NA	6030400A10Rik	5	43265157	43266368
ENSMUSG00000084131	-1.35977	NA	Rpl3-ps2	X	74170653	74171866
ENSMUSG00000007097	0.217836	0.0942304	Atp1a2	1	172271709	172298064
ENSMUSG00000082872	-1.35934	NA	Gm15773	7	12603196	12604643
ENSMUSG00000106855	-1.35904	NA	5330437M03Rik	6	21681301	21685383
ENSMUSG00000039115	0.131859	0.0944389	Itga9	9	118606690	118901003
ENSMUSG00000107254	-1.35573	NA	Gm43769	5	65911624	65915946
ENSMUSG00000090191	-1.35526	NA	9230105E05Rik	10	120389523	120392793
ENSMUSG00000033854	-1.35516	NA	Kcnk10	12	98433994	98577940
ENSMUSG00000104150	-1.35491	NA	Gm44573	7	39542537	39544906
ENSMUSG00000104709	-1.35483	NA	Gm42484	5	57965414	57967517
ENSMUSG00000079409	-1.35458	NA	Gm5795	14	3188255	3196681
ENSMUSG00000006378	0.444562	0.0948368	Gcat	15	79030874	79043558
ENSMUSG00000014786	0.38745	0.0948368	Slc9a5	8	105348843	105369881
ENSMUSG00000031861	0.226309	0.0948368	Lpar2	8	69822429	69831102
ENSMUSG00000033170	0.21223	0.0948368	Card10	15	78775138	78803042
ENSMUSG00000024552	-1.35432	NA	Slc14a2	18	78146940	78209094
ENSMUSG00000063646	-1.35298	NA	Jakmip1	5	37028335	37150607
ENSMUSG00000090994	-1.35185	NA	Gm6153	1	87543635	87544692
ENSMUSG00000033955	0.158019	0.0948496	Tnks1bp1	2	85048022	85073048
ENSMUSG00000082265	-1.35165	NA	Gm15547	5	121530563	121530895
ENSMUSG00000092354	-1.35054	NA	Gm20548	5	101837416	101846410
ENSMUSG00000064023	0.310595	0.0951951	Klk8	7	43797577	43803826
ENSMUSG00000001942	0.177459	0.0951951	Siae	9	37613847	37648318
ENSMUSG00000022131	0.228158	0.0952657	Gpr180	14	118137127	118164232
ENSMUSG00000086721	-1.3502	NA	Gm13750	1	64150201	64150665
ENSMUSG00000033963	-1.34755	NA	Fancd2os	6	113596761	113600715
ENSMUSG00000082503	-1.34717	NA	Gm12229	11	54746357	54746824
ENSMUSG00000030600	0.339448	0.0958098	Lrfn1	7	28451980	28468242
ENSMUSG00000052566	0.295416	0.095874	Hook2	8	84990603	85003349
ENSMUSG00000022684	0.11911	0.095874	Bfar	16	13671858	13703612
ENSMUSG00000102509	-1.34608	NA	Gm37368	1	133775210	133778421
ENSMUSG00000102664	-1.34567	NA	Gm38380	1	13354483	13356730
ENSMUSG00000098156	-1.34527	NA	Gm27023	17	61781683	61781967
ENSMUSG00000082626	-1.34491	NA	Rps13-ps5	11	61205720	61206175
ENSMUSG00000017386	0.171383	0.0962691	Traf4	11	78158499	78165589
ENSMUSG00000097592	-1.3434	NA	4930500F10Rik	9	106247960	106249413
ENSMUSG00000097444	-1.34277	NA	Gm10489	X	10707176	10717242
ENSMUSG00000078601	-1.34108	NA	Gm12525	3	108361551	108362256
ENSMUSG00000030410	0.1922	0.0967452	Dmwd	7	19076227	19082776
ENSMUSG00000030787	0.499857	0.0967701	Lyve1	7	110850607	110863239
ENSMUSG00000033545	0.129471	0.0968148	Znrf1	8	111536097	111626030
ENSMUSG00000110405	-1.34105	NA	RP23-383A10.6	8	57604818	57607156
ENSMUSG00000074793	0.200395	0.0968925	Hspa12b	2	131127280	131146321
ENSMUSG00000029175	0.193474	0.0969355	Slc35f6	5	30647933	30659729
ENSMUSG00000089722	-1.34063	NA	Cd300ld5	11	115031486	115037769
ENSMUSG00000093921	-1.34001	NA	Gm23864	17	35699203	35699309
ENSMUSG00000105586	-1.33993	NA	Gm43009	3	126644461	126648026
ENSMUSG00000020605	0.16835	0.0970313	Hs1bp3	12	8313433	8343824
ENSMUSG00000051652	0.366139	0.0970656	Lrrc3	10	77897575	77902536
ENSMUSG00000098093	-1.3394	NA	Gm8707	9	41654303	41655282
ENSMUSG00000008140	0.122965	0.0972102	Emc10	7	44489937	44496529
ENSMUSG00000078869	-1.33854	NA	Gm14409	2	177264654	177267036
ENSMUSG00000020230	0.163291	0.0974758	Prmt2	10	76207222	76237865
ENSMUSG00000030082	0.101075	0.0974758	Sec61a1	6	88503579	88518905
ENSMUSG00000104493	-1.33835	NA	Gm19552	1	82352217	82355049
ENSMUSG00000000938	-1.33716	NA	Hoxa10	6	52231197	52240854
ENSMUSG00000094842	-1.33653	NA	Gm22639	4	44865307	44865431
ENSMUSG00000060671	0.200396	0.0975669	Atp8b2	3	89939481	89963508
ENSMUSG00000032513	0.234653	0.0977731	Gorasp1	9	119925673	119937558
ENSMUSG00000097308	-1.33598	NA	Gm6410	8	4678462	4688494
ENSMUSG00000022500	0.156459	0.0979685	Litaf	16	10959275	11066157
ENSMUSG00000106758	-1.33472	NA	Gm42731	5	135471779	135473419
ENSMUSG00000023353	0.145511	0.0981256	Agap3	5	24452177	24502047
ENSMUSG00000069607	-1.33444	NA	Cd300ld3	11	115042131	115048409
ENSMUSG00000091730	-1.3342	NA	Gm17230	10	20625635	20629576
ENSMUSG00000027408	0.307321	0.0984445	Cpxm1	2	130390775	130397574
ENSMUSG00000028041	0.214051	0.0984445	Adam15	3	89338542	89349996
ENSMUSG00000086804	-1.33305	NA	Gm43154	6	31605190	31798053
ENSMUSG00000034324	0.475217	0.0989355	Tmem132c	5	127241808	127565793
ENSMUSG00000022756	0.36806	0.0989355	Slc7a4	16	17572018	17576998
ENSMUSG00000058672	0.198154	0.0989355	Tubb2a	13	34074301	34078008
ENSMUSG00000084862	-1.33296	NA	Gm16278	17	25919089	25935745
ENSMUSG00000086193	-1.33198	NA	Gm11508	11	88011991	88048006
ENSMUSG00000103693	-1.33005	NA	Gm37529	1	160321686	160327078
ENSMUSG00000105341	-1.32988	NA	Gm43817	5	105879583	105881844
ENSMUSG00000020190	0.215806	0.0998826	Mknk2	10	80665327	80678112
ENSMUSG00000074183	-1.329	NA	Gsta1	9	78230656	78242684
ENSMUSG00000061259	-1.32763	NA	Tmprss11d	5	86302217	86373420
ENSMUSG00000015944	0.136307	0.100105	Gatsl2	5	134099711	134144343
ENSMUSG00000110480	-1.32747	NA	RP24-114J11.1	8	48270248	48270985
ENSMUSG00000107894	-1.32741	NA	Gm10388	6	149283838	149286773
ENSMUSG00000067724	-1.32728	NA	Gbx1	5	24502757	24527202
ENSMUSG00000092918	-1.32723	NA	Gm24081	2	127040561	127040685
ENSMUSG00000102062	-1.32625	NA	Gm29246	10	43173263	43173958
ENSMUSG00000082321	-1.32369	NA	Gm14253	2	156347202	156347840
ENSMUSG00000105568	-1.32306	NA	Gm42971	3	127283481	127285559
ENSMUSG00000107813	-1.32217	NA	Gm44434	6	52599501	52603245
ENSMUSG00000043999	-1.31998	NA	Gpr75	11	30885358	30893729
ENSMUSG00000104639	-1.3188	NA	Gm42939	3	101407793	101409997
ENSMUSG00000093985	-1.31812	NA	Gm10406	14	7006115	7027449
ENSMUSG00000020282	0.21902	0.101715	Rhbdf1	11	32209585	32222300
ENSMUSG00000033327	0.41109	0.101766	Tnxb	17	34670535	34719815
ENSMUSG00000070342	-1.31623	NA	Gm10287	3	149221687	149225745
ENSMUSG00000002393	0.391738	0.101906	Nr2f6	8	71374123	71381960
ENSMUSG00000005251	0.377133	0.101906	Ripk4	16	97741933	97763737
ENSMUSG00000018507	0.318457	0.101906	Trpv2	11	62574486	62600515
ENSMUSG00000025993	0.218207	0.101906	Slc40a1	1	45908068	45926523
ENSMUSG00000049576	-1.31473	NA	Zfa-ps	10	52542320	52545739
ENSMUSG00000086750	-1.31453	NA	Gm11770	11	120215082	120216993
ENSMUSG00000067860	-1.31409	NA	Zic3	X	58022700	58041736
ENSMUSG00000097030	-1.31258	NA	Gm26693	17	32810144	32821697
ENSMUSG00000052934	0.222301	0.10194	Fbxo31	8	121549440	121578806
ENSMUSG00000025479	-1.31218	NA	Cyp2e1	7	140763739	140774987
ENSMUSG00000036949	-1.31168	NA	Slc39a12	2	14388316	14494977
ENSMUSG00000050212	0.264051	0.102313	Eva1b	4	126147744	126149875
ENSMUSG00000028743	0.240886	0.102313	Akr7a5	4	139310744	139318426
ENSMUSG00000029781	0.138227	0.102313	Fkbp9	6	56832059	56879358
ENSMUSG00000086918	-1.3104	NA	4930429F24Rik	9	79793641	79803235
ENSMUSG00000002804	0.425776	0.102429	Nudt14	12	112934733	112942118
ENSMUSG00000003402	0.128237	0.102429	Prkcsh	9	22003035	22014219
ENSMUSG00000081656	-1.30945	NA	Gm11246	4	76927311	76927655
ENSMUSG00000087024	-1.30737	NA	B230119M05Rik	X	134684562	134686462
ENSMUSG00000023403	-1.30733	NA	Stk31	6	49395604	49469501
ENSMUSG00000031089	-1.30597	NA	Slc6a14	X	21714896	21742355
ENSMUSG00000036622	0.260569	0.103168	Atp13a2	4	140986873	141007330
ENSMUSG00000005142	0.122035	0.103168	Man2b1	8	85083270	85098282
ENSMUSG00000032454	-1.30315	NA	Rbp2	9	98486115	98509781
ENSMUSG00000094421	-1.30293	NA	Gm20946	8	20035108	20040320
ENSMUSG00000105549	-1.30163	NA	Gm43540	5	11460424	11464271
ENSMUSG00000108152	-1.30146	NA	Gm44152	6	86873786	86875476
ENSMUSG00000069996	-1.30066	NA	Gm7125	15	68876790	68877062
ENSMUSG00000032615	0.234335	0.103243	Nt5m	11	59839447	59880968
ENSMUSG00000053644	0.124903	0.103496	Aldh7a1	18	56509687	56572951
ENSMUSG00000006711	-1.30044	NA	D130043K22Rik	13	24845135	24901270
ENSMUSG00000036103	0.167355	0.10369	Colec12	18	9707648	9877995
ENSMUSG00000025855	0.247884	0.10408	Prkar1b	5	139017306	139150001
ENSMUSG00000103233	-1.30025	NA	Gm37159	2	68891366	68894970
ENSMUSG00000108285	-1.29996	NA	Gm43995	6	55154459	55167210
ENSMUSG00000070436	0.0858346	0.104932	Serpinh1	7	99345376	99353239
ENSMUSG00000047181	0.267901	0.104989	Samd14	11	95009879	95026087
ENSMUSG00000032598	0.228543	0.104989	Nckipsd	9	108808368	108818844
ENSMUSG00000051615	0.137257	0.104989	Rap2a	14	120478461	120507194
ENSMUSG00000026249	0.136003	0.104989	Serpine2	1	79794197	79861180
ENSMUSG00000029710	0.10964	0.104989	Ephb4	5	137350109	137378669
ENSMUSG00000062846	-1.2992	0.127242	Gm14176	2	157901536	157902012
ENSMUSG00000064602	-1.29802	NA	Snora41	1	63179004	63179135
ENSMUSG00000082035	-1.29733	0.286384	Rpl17-ps8	X	96484859	96485479
ENSMUSG00000070345	-1.29607	NA	Hsf5	11	87617164	87659542
ENSMUSG00000108235	-1.29565	NA	Gm44248	6	129848693	129850241
ENSMUSG00000103899	-1.29552	NA	Gm37940	6	28796463	28799713
ENSMUSG00000101162	-1.29407	NA	Gm26728	6	125494424	125509135
ENSMUSG00000109510	-1.29339	NA	Gm42417	1	36530193	36539429
ENSMUSG00000066592	-1.29333	NA	Gm7589	9	59145677	59146210
ENSMUSG00000022094	0.203234	0.105466	Slc39a14	14	70303469	70351425
ENSMUSG00000082676	-1.29292	NA	Gm11843	4	12131551	12131975
ENSMUSG00000019590	0.5104	0.10548	Cyb561	11	105933702	105953336
ENSMUSG00000049353	0.422422	0.10548	Rd3	1	191977370	191988283
ENSMUSG00000081491	-1.29145	NA	Gm12778	7	34175712	34176044
ENSMUSG00000020811	0.347476	0.10552	Wscd1	11	71749920	71789647
ENSMUSG00000105750	-1.29046	NA	Gm43130	5	13481028	13484934
ENSMUSG00000098007	-1.28801	NA	Gm8614	18	55837972	55838949
ENSMUSG00000044328	0.346912	0.10579	Trp53i13	11	77508099	77515980
ENSMUSG00000097641	-1.28764	NA	Gm26865	18	4373669	4379980
ENSMUSG00000003528	0.17724	0.106302	Slc25a1	16	17925211	17928219
ENSMUSG00000038526	0.188216	0.106333	Car14	3	95897768	95904691
ENSMUSG00000098328	-1.28729	NA	Gm27271	13	56704030	56704199
ENSMUSG00000021504	0.206065	0.106405	B4galt7	13	55599896	55610443
ENSMUSG00000086340	-1.28644	NA	1810059C17Rik	2	18054193	18056613
ENSMUSG00000107018	-1.2859	NA	Gm43694	5	32629842	32630960
ENSMUSG00000097155	-1.28481	NA	Gm26511	9	21717616	21723450
ENSMUSG00000015027	0.203576	0.106841	Galns	8	122578242	122611463
ENSMUSG00000038324	0.0971291	0.106841	Trpc4ap	2	155634271	155692384
ENSMUSG00000101940	-1.28417	NA	Akp-ps1	1	87067672	87071098
ENSMUSG00000021904	0.305329	0.107093	Sema3g	14	31217860	31230350
ENSMUSG00000032231	0.136454	0.107278	Anxa2	9	69453620	69491795
ENSMUSG00000020261	0.205557	0.107293	Slc36a1	11	55204350	55236330
ENSMUSG00000024187	0.166001	0.107562	Fam234a	17	26211822	26244223
ENSMUSG00000029417	-1.28242	NA	Cxcl9	5	92321347	92328079
ENSMUSG00000037134	0.186033	0.107821	Prmt9	8	77549397	77581338
ENSMUSG00000059252	-1.28208	NA	Tpt1-ps5	9	37696515	37697033
ENSMUSG00000025373	0.138806	0.107896	Rnf41	10	128411616	128441438
ENSMUSG00000026043	0.279516	0.108483	Col3a1	1	45311538	45349706
ENSMUSG00000039976	0.187821	0.108483	Tbc1d16	11	119143045	119228499
ENSMUSG00000097983	-1.28179	NA	Gm26971	8	120520615	120521686
ENSMUSG00000044715	0.192474	0.108523	Gskip	12	105685352	105703047
ENSMUSG00000022367	0.167671	0.108523	Has2	15	56665627	56694539
ENSMUSG00000105976	-1.28129	NA	Gm42782	3	96784325	96784846
ENSMUSG00000108640	-1.28029	NA	Gm44508	7	55994014	55995170
ENSMUSG00000105871	-1.27966	NA	Gm43147	5	96912700	96913241
ENSMUSG00000031443	-1.27962	NA	F7	8	13026034	13035809
ENSMUSG00000039242	0.184303	0.108999	B3galnt2	13	13954674	13999068
ENSMUSG00000025478	0.413179	0.109054	Dpysl4	7	139086001	139102704
ENSMUSG00000041309	-1.27684	NA	Nkx6-2	7	139579376	139582797
ENSMUSG00000031780	-1.27505	NA	Ccl17	8	94810453	94812036
ENSMUSG00000044434	-1.27476	NA	Gm9791	3	34005017	34005463
ENSMUSG00000027913	-1.27355	NA	Crct1	3	93014205	93015687
ENSMUSG00000051007	0.268781	0.109529	Pddc1	7	141407794	141414136
ENSMUSG00000097603	-1.27302	NA	A430010J10Rik	6	67115673	67168426
ENSMUSG00000037089	0.198685	0.109556	Slc35b2	17	45563964	45567669
ENSMUSG00000032508	0.262426	0.109684	Myd88	9	119335934	119341411
ENSMUSG00000105179	-1.27092	NA	Gm42866	5	121742417	121745720
ENSMUSG00000035547	0.221265	0.10978	Capn5	7	98121559	98178274
ENSMUSG00000003500	0.238476	0.109936	Impdh1	6	29200434	29216364
ENSMUSG00000028108	0.230032	0.109936	Ecm1	3	95734147	95739569
ENSMUSG00000054822	-1.27056	NA	1700041G16Rik	8	22805766	22809537
ENSMUSG00000085515	-1.27041	NA	C630028M04Rik	4	51968094	52051110
ENSMUSG00000032440	0.12333	0.110322	Tgfbr2	9	116087698	116175363
ENSMUSG00000040813	0.18972	0.110409	Tex264	9	106658746	106685927
ENSMUSG00000028626	0.367948	0.110635	Col9a2	4	121039385	121055322
ENSMUSG00000029126	0.353208	0.110635	Nsg1	5	38137192	38159907
ENSMUSG00000060093	-1.26577	NA	Hist1h4a	13	23760692	23761230
ENSMUSG00000024427	0.269703	0.110671	Spry4	18	38586268	38601268
ENSMUSG00000098046	-1.26542	NA	Gm8254	8	34321853	34322824
ENSMUSG00000082855	-1.26408	NA	Gm14537	X	20391709	20392501
ENSMUSG00000070388	-1.26153	NA	Fbxo39	11	72314444	72319416
ENSMUSG00000081953	-1.26137	NA	Gm12435	4	48344215	48345230
ENSMUSG00000079008	-1.26128	NA	Gm14124	2	150257517	150270300
ENSMUSG00000071074	0.182485	0.110816	Yipf3	17	46248080	46252537
ENSMUSG00000071716	-1.25916	NA	Apol7e	15	77698889	77719288
ENSMUSG00000081431	-1.259	NA	Gm15483	7	133738479	133738934
ENSMUSG00000042684	0.347065	0.111516	Npl	1	153503015	153550045
ENSMUSG00000030207	0.194772	0.111516	Fam234b	6	135197977	135244955
ENSMUSG00000100320	-1.25814	NA	Gm29417	18	35830389	35831093
ENSMUSG00000026749	0.135496	0.111743	Nek6	2	38511643	38594606
ENSMUSG00000102312	-1.25813	NA	Pcdha3	18	36946105	37187657
ENSMUSG00000088226	-1.25783	NA	Gm22596	2	164761659	164761974
ENSMUSG00000029344	0.170003	0.112174	Tpst2	5	112276691	112315361
ENSMUSG00000103823	-1.25763	NA	Gm7899	3	41976152	41978048
ENSMUSG00000002319	0.120993	0.112462	Ipo4	14	55625400	55637895
ENSMUSG00000040540	-1.25673	NA	Gm9770	10	130412499	130413312
ENSMUSG00000024150	0.176263	0.112479	Mcfd2	17	87254658	87265935
ENSMUSG00000102097	-1.25599	NA	A930006L05Rik	9	96705828	96711449
ENSMUSG00000096950	-1.25552	NA	Gm9530	1	155063447	155083266
ENSMUSG00000099061	-1.2553	NA	Gm28050	5	106500894	106574718
ENSMUSG00000026791	0.325591	0.112895	Slc2a8	2	32972990	32982083
ENSMUSG00000060279	0.16815	0.112895	Ap2a1	7	44900373	44929496
ENSMUSG00000095512	-1.25502	NA	Gm17222	14	3210975	3211821
ENSMUSG00000041794	0.412552	0.113014	Myrip	9	120303936	120474841
ENSMUSG00000096579	-1.25502	NA	Gm17121	14	7565259	7566105
ENSMUSG00000084992	-1.25478	NA	Gm13842	5	116026411	116029230
ENSMUSG00000080465	-1.25363	NA	Gm22486	6	71882557	71882693
ENSMUSG00000027570	0.408227	0.113216	Col9a3	2	180597790	180622189
ENSMUSG00000081751	-1.25256	NA	Gm14251	2	156322402	156322680
ENSMUSG00000057160	-1.25236	NA	Gm16372	12	24493207	24493656
ENSMUSG00000085887	-1.25178	NA	Arhgap27os3	11	103344753	103350124
ENSMUSG00000085903	-1.25168	NA	Gm15340	16	95900398	95901728
ENSMUSG00000019146	-1.25085	NA	Cacng2	15	77991748	78120028
ENSMUSG00000110068	-1.25066	NA	RP24-100K9.2	8	91579288	91581389
ENSMUSG00000084241	-1.25003	NA	Gm13416	2	24592902	24594513
ENSMUSG00000103378	-1.24893	NA	Gm37176	17	51859167	51863217
ENSMUSG00000033124	0.15527	0.113865	Atg9a	1	75180860	75192196
ENSMUSG00000091237	-1.24729	NA	Gm17114	4	117835299	117868558
ENSMUSG00000102321	-1.24724	NA	Gm37792	1	32539028	32542440
ENSMUSG00000024835	0.0895425	0.114794	Coro1b	19	4148619	4154035
ENSMUSG00000078917	-1.24714	NA	Gm11281	13	21953053	21953628
ENSMUSG00000100760	-1.24714	NA	Gm4035	13	37421833	37435149
ENSMUSG00000012705	-1.24703	NA	Retn	8	3655770	3660110
ENSMUSG00000024503	-1.24703	NA	Spink1	18	43728069	43737237
ENSMUSG00000087793	-1.24703	NA	Gm25967	16	35722087	35722233
ENSMUSG00000027889	0.157048	0.115996	Ampd2	3	108074062	108086651
ENSMUSG00000063713	-1.24703	NA	Klk1b24	7	44188236	44192455
ENSMUSG00000065429	-1.24703	NA	Mir345	12	108836973	108837068
ENSMUSG00000101249	2.50939	0.116557	Gm29216	1	24615706	24616197
ENSMUSG00000020312	0.456841	0.116557	Shc2	10	79617940	79637918
ENSMUSG00000066620	-1.24703	NA	Gm4883	7	30709736	30710263
ENSMUSG00000034881	0.465961	0.11667	Tbxa2r	10	81328732	81335171
ENSMUSG00000020684	0.19856	0.11667	Rasl10b	11	83409137	83421039
ENSMUSG00000071294	-1.24703	NA	Cbx3-ps4	13	66864524	66865075
ENSMUSG00000038780	0.103899	0.116851	Smurf1	5	144876495	144965847
ENSMUSG00000074113	-1.24703	NA	Gm10629	8	106283307	106300017
ENSMUSG00000074486	-1.24703	NA	Bglap2	3	88377736	88378699
ENSMUSG00000000148	0.290062	0.117547	Brat1	5	140705011	140719379
ENSMUSG00000078314	-1.24703	NA	Gm14762	X	85825892	85834831
ENSMUSG00000078380	-1.24703	NA	Gm6096	7	34251038	34251493
ENSMUSG00000081424	-1.24703	NA	Gm14774	X	88036371	88036906
ENSMUSG00000095440	0.287983	0.117832	Fignl2	15	101050194	101054399
ENSMUSG00000024247	0.254624	0.117832	Pkdcc	17	83215292	83225070
ENSMUSG00000081660	-1.24703	NA	Gm11787	4	3496978	3516515
ENSMUSG00000081773	-1.24703	NA	Gm8302	18	38771496	38772347
ENSMUSG00000081920	-1.24703	NA	Gm15359	8	19579940	19580532
ENSMUSG00000082446	-1.24703	NA	Gm13863	6	34820204	34820899
ENSMUSG00000030987	0.168905	0.117902	Stim1	7	102267806	102437319
ENSMUSG00000082604	-1.24703	NA	Gm8482	12	100863969	100864439
ENSMUSG00000041130	0.180889	0.117926	Zfp598	17	24669752	24682015
ENSMUSG00000029063	0.139701	0.117926	Nadk	4	155562378	155591001
ENSMUSG00000028430	0.150776	0.118042	Nol6	4	41114427	41124455
ENSMUSG00000083319	-1.24703	NA	Gm11284	13	22163886	22165807
ENSMUSG00000084249	-1.24703	NA	Gm12267	11	60449210	60449970
ENSMUSG00000085116	-1.24703	NA	Gm2735	9	59844327	59844603
ENSMUSG00000025650	0.541678	0.118442	Col7a1	9	108953586	108984875
ENSMUSG00000085222	-1.24703	NA	Gm13974	2	114854093	115043972
ENSMUSG00000085247	-1.24703	NA	4930545L23Rik	2	135169573	135215616
ENSMUSG00000086123	-1.24703	NA	Gm16060	3	138828685	138829162
ENSMUSG00000029401	0.333017	0.119258	Rilpl2	5	124463265	124478366
ENSMUSG00000086315	-1.24703	NA	Arl4aos	12	40038099	40040027
ENSMUSG00000036040	0.317241	0.11943	Adamtsl2	2	27079379	27108981
ENSMUSG00000003348	0.13961	0.11943	Mob3a	10	80685256	80701820
ENSMUSG00000046691	0.116639	0.120006	Chtf8	8	106883863	106893601
ENSMUSG00000086490	-1.24703	NA	Gm12292	11	64840600	64843753
ENSMUSG00000031851	0.253913	0.120139	Ntpcr	8	125729963	125748235
ENSMUSG00000068735	0.19882	0.120139	Trp53i11	2	93187548	93201759
ENSMUSG00000086777	-1.24703	NA	Far2os2	6	148006580	148047339
ENSMUSG00000086905	-1.24703	NA	Gm13716	2	85196932	85198675
ENSMUSG00000090051	-1.24703	NA	Gm8194	14	44021600	44022458
ENSMUSG00000024012	0.199702	0.120483	Mtch1	17	29332072	29347904
ENSMUSG00000091650	-1.24703	NA	Apol11a	15	77508271	77517319
ENSMUSG00000071652	0.160715	0.121062	Ints5	19	8888926	8897890
ENSMUSG00000093044	-1.24703	NA	Snord8	14	52209785	52209894
ENSMUSG00000019796	0.304818	0.121272	Lrp11	10	7589800	7625483
ENSMUSG00000031700	0.246347	0.121272	Gpt2	8	85492576	85527560
ENSMUSG00000094350	-1.24703	NA	Gm10931	JH584294.1	137009	137560
ENSMUSG00000095601	-1.24703	NA	Rhox3a2	X	37380028	37384493
ENSMUSG00000027327	0.237134	0.121622	1700037H04Rik	2	131146324	131160081
ENSMUSG00000036867	0.218897	0.121622	Smad6	9	63953076	64022059
ENSMUSG00000095614	-1.24703	NA	Gm6291	18	6371352	6371660
ENSMUSG00000095852	-1.24703	NA	Gm10256	Y	2830699	2873492
ENSMUSG00000098874	-1.24703	NA	Gm27960	6	17694902	17695085
ENSMUSG00000099924	-1.24703	NA	Gm28320	1	51148309	51150581
ENSMUSG00000100172	-1.24703	NA	Gm4412	14	99291204	99291636
ENSMUSG00000100506	-1.24703	NA	Nanog-ps1	X	89883389	89883638
ENSMUSG00000101674	-1.24703	NA	4930444A19Rik	1	54681729	54767524
ENSMUSG00000102047	-1.24703	NA	2010010A06Rik	18	75288655	75297329
ENSMUSG00000102463	-1.24703	NA	1700003N22Rik	3	8462228	8463035
ENSMUSG00000102567	-1.24703	NA	Gm37038	9	34548203	34566469
ENSMUSG00000102617	-1.24703	NA	Gm37842	9	56263599	56265167
ENSMUSG00000033453	0.357708	0.122442	Adamts15	9	30899155	30922452
ENSMUSG00000102750	-1.24703	NA	Gm37058	1	84132867	84134510
ENSMUSG00000052609	0.122117	0.122679	Plekhg3	12	76533560	76579039
ENSMUSG00000000530	0.28861	0.122764	Acvrl1	15	101128522	101145336
ENSMUSG00000103101	-1.24703	NA	Gm37048	1	91975987	91981564
ENSMUSG00000103633	-1.24703	NA	Gm38328	1	177269352	177269668
ENSMUSG00000104677	-1.24703	NA	Gm43376	3	55890306	55936699
ENSMUSG00000017390	0.316266	0.123844	Aldoc	11	78322968	78327781
ENSMUSG00000035615	0.218601	0.123844	Frmpd1	4	45184875	45285936
ENSMUSG00000081692	-1.24703	NA	Gm15971	16	94620377	94620587
ENSMUSG00000105098	-1.24703	NA	AC099760.1	8	9770728	9770880
ENSMUSG00000105243	-1.24703	NA	Gm43444	3	121020486	121020776
ENSMUSG00000034993	0.123976	0.125677	Vat1	11	101458745	101466230
ENSMUSG00000068874	0.289982	0.125722	Selenbp1	3	94933056	94944758
ENSMUSG00000041000	0.260649	0.125722	Trim62	4	128883580	128911328
ENSMUSG00000105333	-1.24703	NA	Mir684-2	4	11134097	11134182
ENSMUSG00000029103	0.135188	0.126067	Lrpap1	5	35091501	35105766
ENSMUSG00000105560	-1.24703	NA	Gm42744	5	4784753	4799094
ENSMUSG00000009731	0.377304	0.126325	Kcnd1	X	7822289	7838280
ENSMUSG00000105959	-1.24703	NA	D530037P16Rik	3	145419326	145420352
ENSMUSG00000107387	-1.24703	NA	Gm42904	5	151252305	151259264
ENSMUSG00000108013	-1.24703	NA	Gm44052	6	67221902	67222544
ENSMUSG00000108224	-1.24703	NA	Gm31861	6	82242174	82242845
ENSMUSG00000108626	-1.24703	NA	Gm45018	7	128487945	128500187
ENSMUSG00000024330	0.571721	0.126962	Col11a2	17	34039437	34066685
ENSMUSG00000020810	0.437085	0.126962	Cygb	11	116645595	116654313
ENSMUSG00000062031	0.192434	0.126962	Athl1	7	140941391	140947664
ENSMUSG00000109550	-1.24703	NA	Gm44892	7	132321595	132322082
ENSMUSG00000109744	-1.24703	NA	RP24-116G1.1	8	62979221	62983755
ENSMUSG00000109886	-1.24703	NA	RP23-23D1.2	8	15182089	15189612
ENSMUSG00000023259	0.374203	0.127242	Slc26a6	9	108853283	108913049
ENSMUSG00000110340	-1.24703	NA	RP23-166L22.2	8	103343878	103347534
ENSMUSG00000024619	-1.24703	NA	Cdx1	18	61018862	61036199
ENSMUSG00000030909	-1.24703	NA	Anks4b	7	120173858	120185586
ENSMUSG00000066107	-1.24703	NA	Gm12666	4	92190744	92191749
ENSMUSG00000023571	0.402267	0.12767	Fam132a	4	155962318	155966629
ENSMUSG00000067231	-1.24703	NA	Cyp2c65	19	39061015	39093944
ENSMUSG00000080777	-1.24703	NA	Gm15365	X	74713502	74713801
ENSMUSG00000035407	0.374281	0.128124	Kank4	4	98754898	98817537
ENSMUSG00000031239	0.23674	0.128124	Itm2a	X	107397099	107403376
ENSMUSG00000002550	0.187497	0.128271	Uck1	2	32255002	32260159
ENSMUSG00000049551	0.342434	0.128348	Fzd9	5	135248938	135251230
ENSMUSG00000041263	0.247092	0.128348	Rusc1	3	89083981	89093311
ENSMUSG00000034255	0.233979	0.128348	Arhgap27	11	103331497	103363692
ENSMUSG00000058070	0.152396	0.128348	Eml1	12	108370957	108539617
ENSMUSG00000081522	-1.24703	NA	Gm13170	4	146178124	146178766
ENSMUSG00000082023	-1.24703	NA	Gm14407	2	177085356	177085802
ENSMUSG00000028755	0.388684	0.128605	Cda	4	138338424	138367992
ENSMUSG00000041623	0.213706	0.128605	D11Wsu47e	11	113684412	113694647
ENSMUSG00000020536	0.14211	0.128605	Llgl1	11	60699723	60714186
ENSMUSG00000082210	-1.24703	NA	Gm14382	7	100624518	100624954
ENSMUSG00000001666	0.295688	0.128639	Ddt	10	75771230	75773414
ENSMUSG00000094736	-1.24703	NA	Gm4073	7	8009397	8035143
ENSMUSG00000097716	-1.24703	NA	1700026J14Rik	6	48536582	48537474
ENSMUSG00000098761	-1.24703	NA	Gm18821	9	71908843	71909551
ENSMUSG00000099610	-1.24703	NA	Gm37545	9	92539936	92540083
ENSMUSG00000102709	-1.24703	NA	Gm38308	1	132943512	132945320
ENSMUSG00000106779	-1.24703	NA	Gm8579	6	3288519	3317019
ENSMUSG00000109862	-1.24703	NA	RP24-347O5.8	7	9747811	9747930
ENSMUSG00000017688	-1.24702	NA	Hnf4g	3	3508030	3658052
ENSMUSG00000022149	-1.24702	NA	C9	15	6445327	6498751
ENSMUSG00000045608	-1.24702	NA	Dbx2	15	95623563	95655960
ENSMUSG00000050138	-1.24702	NA	Kcnk12	17	87745837	87797994
ENSMUSG00000024084	0.140996	0.130395	Qpct	17	79051906	79090243
ENSMUSG00000031227	0.159518	0.130648	Magee1	X	105120378	105123927
ENSMUSG00000026566	0.150752	0.130864	Mpzl1	1	165592240	165634538
ENSMUSG00000071340	-1.24702	NA	Trappc3l	10	34037597	34109813
ENSMUSG00000075549	-1.24702	NA	Gm6878	14	67304888	67314711
ENSMUSG00000027999	0.208191	0.131221	Pla2g12a	3	129878606	129895825
ENSMUSG00000074916	0.200627	0.131289	Chst14	2	118926496	118928585
ENSMUSG00000001930	0.226624	0.131435	Vwf	6	125546774	125686679
ENSMUSG00000004207	0.123968	0.131435	Psap	10	60277627	60302597
ENSMUSG00000080992	-1.24702	NA	Psmb5-ps	11	102659128	102659925
ENSMUSG00000087330	-1.24702	NA	Bloodlinc	11	102375549	102377020
ENSMUSG00000088634	-1.24702	NA	Gm24958	11	5038211	5038307
ENSMUSG00000090270	-1.24702	NA	Gm17226	9	55539549	55540888
ENSMUSG00000105218	-1.24702	NA	Gm43248	5	99730854	99753973
ENSMUSG00000106223	-1.24702	NA	Gm43733	3	41521247	41528474
ENSMUSG00000048215	-1.24702	NA	A630023P12Rik	5	110514923	110525980
ENSMUSG00000036002	0.226199	0.131974	Fam214b	4	43032414	43046220
ENSMUSG00000064566	-1.24702	NA	Gm24144	15	8220004	8220114
ENSMUSG00000078492	-1.24702	NA	1700045H11Rik	4	150828225	150854949
ENSMUSG00000083196	-1.24702	NA	Gm15272	10	24514279	24514511
ENSMUSG00000084072	-1.24702	NA	Gm11285	13	22083466	22083787
ENSMUSG00000084077	-1.24702	NA	Gm11952	11	3872955	3873775
ENSMUSG00000089652	-1.24702	NA	Gm16025	1	85326729	85342615
ENSMUSG00000097085	-1.24702	NA	Gm26634	15	78862956	78866889
ENSMUSG00000103123	-1.24702	NA	Gm37390	1	180372669	180373540
ENSMUSG00000089832	0.247186	0.134067	Shkbp1	7	27342133	27356019
ENSMUSG00000032418	0.107838	0.134067	Me1	9	86581371	86695953
ENSMUSG00000103464	-1.24702	NA	Gm38246	3	51103660	51105170
ENSMUSG00000105500	-1.24702	NA	Gm42591	5	131624842	131625541
ENSMUSG00000072949	0.315335	0.134072	Acot1	12	84009502	84017670
ENSMUSG00000106495	-1.24702	NA	Gm42755	9	109572732	109574224
ENSMUSG00000020444	0.298024	0.134125	Guk1	11	59183875	59192212
ENSMUSG00000038957	0.213018	0.134125	Edc3	9	57708540	57752499
ENSMUSG00000106799	-1.24702	NA	Gm20756	6	25931426	25977227
ENSMUSG00000106913	-1.24702	NA	9430007M09Rik	5	135264326	135265129
ENSMUSG00000001270	0.231839	0.134487	Ckb	12	111669355	111672338
ENSMUSG00000107312	-1.24702	NA	Gm43229	5	69275721	69277570
ENSMUSG00000108187	-1.24702	NA	4930511E03Rik	6	94943834	94951545
ENSMUSG00000084407	-1.24702	NA	Gm14018	2	121485432	121491512
ENSMUSG00000025534	0.210907	0.134501	Gusb	5	129989011	130003049
ENSMUSG00000028671	0.379938	0.13451	Gale	4	135963727	135968178
ENSMUSG00000011832	0.142118	0.13451	Evi5l	8	4166567	4211257
ENSMUSG00000089932	-1.24702	NA	Gm16114	3	40658867	40659166
ENSMUSG00000082961	-1.24702	NA	Gm15131	X	150707021	150707615
ENSMUSG00000003546	0.200296	0.135329	Klc4	17	46630631	46645144
ENSMUSG00000020888	0.153989	0.135376	Dvl2	11	70000595	70012301
ENSMUSG00000088819	-1.24702	NA	Gm22388	17	37015343	37015590
ENSMUSG00000086273	-1.24702	NA	Rbm46os	3	82876705	82943638
ENSMUSG00000081829	-1.24702	NA	Gm15460	3	137905009	137905399
ENSMUSG00000044562	0.193374	0.136304	Rasip1	7	45627488	45639093
ENSMUSG00000020907	-1.24702	NA	Rcvrn	11	67695326	67703333
ENSMUSG00000103045	-1.24702	NA	Gm37308	3	10089856	10089955
ENSMUSG00000103834	-1.24702	NA	Gm37613	7	49195541	49199120
ENSMUSG00000106980	-1.24702	NA	Gm43690	5	150570833	150571098
ENSMUSG00000101945	-1.24702	NA	Gm29138	1	55370016	55370363
ENSMUSG00000064346	-1.24701	NA	mt-Tw	MT	4950	5016
ENSMUSG00000107212	-1.24701	NA	Gm5302	6	25046503	25047298
ENSMUSG00000025876	0.267497	0.137459	Unc5a	13	54949411	55006018
ENSMUSG00000038517	0.216635	0.137459	Tbkbp1	11	97136171	97151495
ENSMUSG00000070462	0.160031	0.137459	Mesdc1	7	83879873	83884305
ENSMUSG00000056777	-1.24701	NA	Rpl21-ps13	7	139719399	139719881
ENSMUSG00000090141	-1.24696	NA	Gm614	X	101261376	101263992
ENSMUSG00000083833	-1.24691	NA	Gm13841	5	115801677	115802159
ENSMUSG00000094497	-1.24691	NA	Gm8210	1	43189156	43189638
ENSMUSG00000095672	-1.24667	NA	AC133103.5	GL456211.1	160465	162404
ENSMUSG00000058147	-1.24636	NA	Xlr3c	X	73254540	73265390
ENSMUSG00000097824	-1.2463	NA	Gm26593	X	21360865	21364622
ENSMUSG00000091661	-1.24627	NA	Gm17021	9	123772185	123790939
ENSMUSG00000041842	0.651269	0.137847	Fhdc1	3	84442198	84480429
ENSMUSG00000028541	0.187545	0.137847	B4galt2	4	117869260	117883487
ENSMUSG00000051675	0.143435	0.137847	Trim32	4	65604986	65616238
ENSMUSG00000036565	0.108376	0.137847	Ttyh3	5	140620578	140649031
ENSMUSG00000063522	-1.24622	NA	2010109I03Rik	15	74876987	74897021
ENSMUSG00000034810	0.265512	0.138011	Scn7a	2	66673425	66784914
ENSMUSG00000009681	0.149314	0.138011	Bcr	10	75060896	75184923
ENSMUSG00000097063	-1.24615	NA	Pantr2	1	42707061	42713454
ENSMUSG00000052562	-1.24611	NA	Slc22a30	19	8335371	8405111
ENSMUSG00000067787	0.162924	0.138216	Blcap	2	157556362	157571274
ENSMUSG00000079492	-1.2461	NA	Gm11127	17	36055816	36058371
ENSMUSG00000039715	0.240482	0.138698	Wdr34	2	30031546	30048881
ENSMUSG00000089635	-1.24609	NA	Gm16559	3	138281408	138307022
ENSMUSG00000062098	0.166313	0.13903	Btbd3	2	138256565	138589292
ENSMUSG00000092505	-1.24607	NA	Gm19246	7	42488801	42489055
ENSMUSG00000034853	0.215026	0.139193	Acot11	4	106744555	106804998
ENSMUSG00000097667	-1.24607	NA	Gm26764	12	87332488	87335655
ENSMUSG00000064648	-1.24604	NA	Gm23303	4	148443334	148443485
ENSMUSG00000105370	-1.24601	NA	Gm42718	5	6311311	6313991
ENSMUSG00000004568	0.158077	0.140053	Arhgef18	8	3393006	3456601
ENSMUSG00000034390	0.149237	0.140081	Cmip	8	117257064	117459430
ENSMUSG00000056174	0.563447	0.140585	Col8a2	4	126286793	126314330
ENSMUSG00000105942	-1.246	NA	Gm43175	5	51907122	51910931
ENSMUSG00000086784	0.245484	0.140929	Isoc2a	7	4877153	4896973
ENSMUSG00000102713	-1.24599	NA	Gm29994	18	37829008	37830200
ENSMUSG00000085635	-1.24599	NA	Gm14565	X	38705481	38737762
ENSMUSG00000104834	-1.24599	NA	Gm8861	5	10957406	10958237
ENSMUSG00000103832	-1.24594	NA	Gm37611	9	73551843	73553870
ENSMUSG00000024940	0.181282	0.1415	Ltbp3	19	5740904	5758532
ENSMUSG00000100788	-1.24594	NA	Gm21122	7	38779749	38786072
ENSMUSG00000044322	-1.24594	NA	Dsc1	18	20084703	20114773
ENSMUSG00000090357	-1.24591	NA	Gm17077	7	30955825	30958004
ENSMUSG00000096793	0.875074	0.142079	Gm3002	14	3810074	3966518
ENSMUSG00000107432	-1.24588	NA	Gm36189	6	88882655	88883177
ENSMUSG00000022842	0.356189	0.14225	Ece2	16	20611593	20646485
ENSMUSG00000020806	0.204343	0.14225	Rhbdf2	11	116598165	116627019
ENSMUSG00000107044	-1.24586	NA	Gm43086	5	90832328	90835951
ENSMUSG00000027223	0.231689	0.142677	Mapk8ip1	2	92383676	92401263
ENSMUSG00000103089	-1.24584	NA	Gm38118	1	193259616	193261837
ENSMUSG00000059912	-1.24579	NA	Rpl21-ps6	17	55915403	55915870
ENSMUSG00000025511	0.351743	0.142956	Tspan4	7	141475240	141493427
ENSMUSG00000109448	-1.24574	NA	Gm45224	8	4652064	4652477
ENSMUSG00000081340	-1.24567	NA	Gm12275	11	62304864	62305170
ENSMUSG00000104988	-1.24567	NA	Gm43622	9	110252126	110254144
ENSMUSG00000103192	-1.24564	NA	Gm37645	1	80666009	80669564
ENSMUSG00000031022	-1.24562	NA	BC051019	7	109712181	109723850
ENSMUSG00000024659	0.308216	0.1431	Anxa1	19	20373428	20390944
ENSMUSG00000031813	0.281851	0.1431	Mvb12a	8	71542922	71548085
ENSMUSG00000022843	0.268847	0.1431	Clcn2	16	20702964	20717746
ENSMUSG00000035172	0.25767	0.1431	Plekhh3	11	101162679	101171351
ENSMUSG00000034245	0.20472	0.1431	Hdac11	6	91156665	91174692
ENSMUSG00000026209	0.186449	0.1431	Dnpep	1	75307896	75317990
ENSMUSG00000019429	-1.24558	NA	Ffar3	7	30854330	30856178
ENSMUSG00000043897	-1.24558	NA	Vmn2r2	3	64116432	64140543
ENSMUSG00000033409	-1.24557	NA	Syce1l	8	113643213	113655533
ENSMUSG00000095024	-1.24547	NA	Gm5458	14	19594139	19602581
ENSMUSG00000104262	-1.24521	NA	Gm37747	2	68989381	68993383
ENSMUSG00000051116	-1.24435	NA	Gm8121	5	57608569	57609067
ENSMUSG00000050783	-1.24432	NA	Htr1f	16	64924729	65105784
ENSMUSG00000017631	0.0898257	0.143383	Abr	11	76416734	76622314
ENSMUSG00000081026	-1.24425	NA	Gm11855	4	15819074	15821370
ENSMUSG00000086008	-1.24408	NA	Gm8817	X	167063194	167070380
ENSMUSG00000073062	0.204762	0.143929	Zxdb	X	94724569	94730187
ENSMUSG00000092536	-1.24397	NA	Gm20501	7	141943704	141949539
ENSMUSG00000032583	0.319235	0.144168	Mon1a	9	107888151	107903139
ENSMUSG00000077345	-1.24392	NA	Snord70	1	59691934	59692020
ENSMUSG00000023243	0.30678	0.144293	Kcnk5	14	20140058	20181782
ENSMUSG00000028601	0.227937	0.144293	Echdc2	4	108165437	108179308
ENSMUSG00000026944	0.147456	0.144293	Abca2	2	25428703	25448540
ENSMUSG00000103261	-1.24389	NA	Gm36981	3	84058968	84063452
ENSMUSG00000105671	-1.24389	NA	Gm31306	3	142898075	142898582
ENSMUSG00000063730	-1.24386	NA	Hsd3b2	3	98709255	98724543
ENSMUSG00000105660	-1.24384	NA	Gm42975	5	16605722	16607212
ENSMUSG00000065016	-1.2438	NA	Snora3	7	109520120	109520251
ENSMUSG00000109435	-1.24377	NA	Gm7067	7	100197100	100198348
ENSMUSG00000038022	0.34557	0.144467	Fam188b	6	55203383	55320222
ENSMUSG00000086952	-1.24376	NA	Gm12596	4	59260051	59263269
ENSMUSG00000106445	-1.24371	NA	Gm21190	5	15524456	15529222
ENSMUSG00000042828	0.361602	0.145231	Trim72	7	128003949	128011033
ENSMUSG00000037824	0.130874	0.145612	Tspan14	14	40906445	40966807
ENSMUSG00000049799	-1.24364	NA	Lrrc19	4	94636653	94650144
ENSMUSG00000021136	0.180996	0.145714	Smoc1	12	81026808	81186414
ENSMUSG00000106090	-1.24362	NA	Gm43704	5	139963296	139963791
ENSMUSG00000054986	-1.24351	NA	Sec14l3	11	4064841	4077736
ENSMUSG00000105912	-1.24347	NA	Gm10440	5	54349991	54358543
ENSMUSG00000048832	0.138843	0.14689	Vps37c	19	10688815	10714419
ENSMUSG00000048938	-1.24303	NA	Nr1h5	3	102939658	102964133
ENSMUSG00000064354	-1.2426	0.0343188	mt-Co2	MT	7013	7696
ENSMUSG00000109576	-1.24209	NA	Gm44704	7	89215108	89217097
ENSMUSG00000027202	-1.24204	NA	Slc12a1	2	125152505	125230002
ENSMUSG00000012777	-1.24198	NA	Acpt	7	44252148	44257378
ENSMUSG00000100022	-1.24196	NA	Gm29590	13	37508940	37512074
ENSMUSG00000041801	0.290026	0.148344	Phlda3	1	135766119	135769136
ENSMUSG00000097426	-1.24194	NA	Gm8941	1	151136507	151137780
ENSMUSG00000023930	-1.24187	NA	Crisp2	17	40764734	40807003
ENSMUSG00000082143	-1.24186	NA	Gm12864	4	118987014	118988019
ENSMUSG00000024735	0.0771098	0.1491	Prpf19	19	10895231	10909559
ENSMUSG00000090638	-1.24184	NA	Gm17028	10	103029479	103030344
ENSMUSG00000057969	0.221477	0.149322	Sema3b	9	107597674	107609229
ENSMUSG00000006403	0.320894	0.14958	Adamts4	1	171250421	171260637
ENSMUSG00000042978	0.203686	0.14958	Sbk1	7	126272619	126295016
ENSMUSG00000003344	0.141376	0.14958	Btbd2	10	80642617	80657071
ENSMUSG00000093452	-1.24183	NA	Zfhx2os	14	55073091	55075874
ENSMUSG00000074625	-1.2418	NA	Arhgap40	2	158512796	158550762
ENSMUSG00000087228	-1.24172	NA	Gm12827	4	117496452	117500602
ENSMUSG00000006344	0.229734	0.149625	Ggt5	10	75589340	75617200
ENSMUSG00000024622	0.1574	0.14963	Hmgxb3	18	61131279	61177050
ENSMUSG00000020329	0.175682	0.150078	Polrmt	10	79736123	79746581
ENSMUSG00000057454	-1.24161	NA	Lypd3	7	24636550	24641118
ENSMUSG00000106218	-1.24139	NA	Gm43713	3	88845025	88900001
ENSMUSG00000036186	0.313128	0.150304	Fam69b	2	26628457	26636497
ENSMUSG00000053182	-1.24134	NA	Gm609	16	45411768	45492969
ENSMUSG00000023008	0.168018	0.150494	Fmnl3	15	99317225	99370482
ENSMUSG00000066807	-1.24047	NA	Gm10179	7	12085925	12086612
ENSMUSG00000093826	-1.24047	NA	Gm6900	7	10656479	10656820
ENSMUSG00000091049	-1.24041	NA	Gm1979	5	25999022	26004798
ENSMUSG00000017868	-1.23976	NA	Sgk2	2	162987330	163014127
ENSMUSG00000003380	0.284602	0.151166	Rabac1	7	24969752	24972754
ENSMUSG00000045391	-1.23969	NA	1700120B22Rik	10	63243068	63244153
ENSMUSG00000034006	0.245031	0.151654	Pqlc1	18	80253292	80292725
ENSMUSG00000003873	0.18208	0.151654	Bax	7	45461697	45466898
ENSMUSG00000033774	-1.23968	NA	Npbwr1	1	5913707	5917398
ENSMUSG00000040997	0.127434	0.151767	Abhd4	14	54254188	54270637
ENSMUSG00000086472	-1.23967	NA	Gm16172	17	45663519	45666209
ENSMUSG00000101132	-1.23957	NA	Gm8000	15	74986591	74988460
ENSMUSG00000103767	-1.23955	NA	Gm37858	1	177635707	177636937
ENSMUSG00000020097	0.184749	0.151794	Sgpl1	10	61098642	61147703
ENSMUSG00000089105	-1.23947	NA	Gm23115	17	71506436	71506543
ENSMUSG00000087605	-1.23944	NA	Gm15742	16	30969393	30973518
ENSMUSG00000030165	-1.23824	NA	Klrd1	6	129591782	129598775
ENSMUSG00000074102	0.105273	0.15256	Rbm15b	9	106880918	106887428
ENSMUSG00000085083	-1.23807	NA	Gm11615	11	101264762	101266303
ENSMUSG00000029428	0.150542	0.1526	Stx2	5	128984557	129008574
ENSMUSG00000090246	-1.23782	NA	Gm17017	1	85641222	85650585
ENSMUSG00000032420	0.231339	0.152673	Nt5e	9	88327197	88372092
ENSMUSG00000070778	-1.23754	NA	Rpl7a-ps8	7	19953783	19954583
ENSMUSG00000082658	-1.23731	NA	Fau-ps2	11	3196454	3196824
ENSMUSG00000058886	0.13887	0.153027	Deaf1	7	141297180	141327690
ENSMUSG00000103420	-1.23638	NA	Gm37537	3	28324357	28326094
ENSMUSG00000062054	0.227555	0.153571	Iah1	12	21316392	21323605
ENSMUSG00000023050	0.13031	0.153571	Map3k12	15	102497649	102517064
ENSMUSG00000105762	-1.23595	NA	Gm43605	5	51510868	51514293
ENSMUSG00000110244	-1.23574	NA	RP23-430L2.2	8	78604294	78604707
ENSMUSG00000042210	0.200307	0.153871	Abhd14a	9	106440051	106447678
ENSMUSG00000028494	0.161122	0.154061	Plin2	4	86648386	86670060
ENSMUSG00000084797	-1.23494	NA	Gm14321	2	167777467	167782569
ENSMUSG00000038192	-1.23456	NA	Cer1	4	82881751	82885148
ENSMUSG00000098889	-1.23317	NA	Gm27206	2	160743927	160751909
ENSMUSG00000033488	0.206168	0.154947	BC026585	1	157458577	157492638
ENSMUSG00000085049	-1.23249	NA	Parvaos	7	112526972	112535683
ENSMUSG00000083929	-1.23232	NA	Gm10600	4	42240639	42242685
ENSMUSG00000020346	0.258653	0.155297	Mgat1	11	49244191	49263030
ENSMUSG00000038860	0.16508	0.155297	Garnl3	2	32986224	33131654
ENSMUSG00000040711	0.139105	0.155297	Sh3pxd2b	11	32347820	32428173
ENSMUSG00000078429	0.135691	0.155297	Ctdsp2	10	126978717	126999975
ENSMUSG00000046345	-1.23193	NA	Smco1	16	32271468	32274779
ENSMUSG00000102465	-1.23045	NA	Gm38198	1	25735389	25738969
ENSMUSG00000091587	-1.22995	NA	Gm17191	12	81532035	81533358
ENSMUSG00000092805	-1.22983	NA	Gm26461	9	88553236	88553525
ENSMUSG00000086262	-1.22973	NA	A930031H19Rik	4	131000832	131010474
ENSMUSG00000058057	-1.22923	NA	Mettl7a3	15	100334929	100340341
ENSMUSG00000098135	-1.22544	NA	Gm6946	7	12742686	12743672
ENSMUSG00000106028	-1.22517	NA	Gm8493	5	109551892	109554156
ENSMUSG00000036555	0.215505	0.155364	Iqce	5	140661827	140702378
ENSMUSG00000030880	0.175718	0.15583	Polr3e	7	120917744	120947432
ENSMUSG00000104400	-1.22506	NA	Gm38010	1	86834995	86837778
ENSMUSG00000036596	0.305464	0.156195	Cpz	5	35502218	35525698
ENSMUSG00000036442	0.187623	0.156195	Thap11	8	105855132	105856950
ENSMUSG00000104469	-1.22504	NA	Gm37663	9	71988973	71991271
ENSMUSG00000105517	-1.22464	NA	Gm42436	3	41002434	41006089
ENSMUSG00000036246	0.237668	0.156867	Gmip	8	69808679	69821870
ENSMUSG00000026365	0.129879	0.156867	Cfh	1	140084708	140183764
ENSMUSG00000101316	-1.22392	NA	Gm12663	11	16635109	16636066
ENSMUSG00000069132	-1.2236	NA	Nxph2	2	23321246	23401973
ENSMUSG00000025351	0.115673	0.156986	Cd63	10	128908919	128912816
ENSMUSG00000102776	-1.22247	NA	Gm38162	1	66775511	66780107
ENSMUSG00000097137	-1.22134	NA	Gm26627	6	29507725	29509698
ENSMUSG00000028362	-1.22086	NA	Tnfsf8	4	63831308	63861347
ENSMUSG00000103996	-1.21999	NA	4833421G17Rik	1	87865073	87865916
ENSMUSG00000108722	-1.21965	NA	Gm44944	7	115031937	115066824
ENSMUSG00000035863	0.170946	0.157618	Palm	10	79793572	79820896
ENSMUSG00000076430	-1.2196	NA	Hus1b	13	30946573	30947759
ENSMUSG00000074449	-1.21938	NA	Gm15319	8	20337664	20363210
ENSMUSG00000099298	-1.21906	NA	Ranbp2-ps6	7	15118004	15118384
ENSMUSG00000006538	-1.21891	NA	Ihh	1	74945315	74951672
ENSMUSG00000024736	0.260956	0.158142	Tmem132a	19	10857822	10869940
ENSMUSG00000048965	0.246674	0.158142	Mrgpre	7	143778363	143784500
ENSMUSG00000033316	-1.2185	NA	Galnt9	5	110544355	110621380
ENSMUSG00000102971	-1.21844	NA	A730062M13Rik	9	72869652	72871561
ENSMUSG00000042364	0.0955501	0.158167	Snx18	13	113592180	113618564
ENSMUSG00000027459	0.322905	0.158604	Fam110a	2	151969398	151980219
ENSMUSG00000009566	0.209652	0.158604	Fpgs	2	32682609	32704145
ENSMUSG00000029924	0.112252	0.158604	Slc37a3	6	39334773	39377675
ENSMUSG00000086891	-1.21842	NA	Gm15963	10	93726726	93728207
ENSMUSG00000085523	-1.21842	NA	Gm15945	15	75661407	75663529
ENSMUSG00000097996	-1.2184	NA	Gm5313	6	93137004	93137990
ENSMUSG00000035835	0.330715	0.158965	Plppr3	10	79860475	79874634
ENSMUSG00000103080	-1.21839	NA	Gm38123	12	112347289	112350067
ENSMUSG00000106220	-1.21838	NA	Gm43288	3	123190135	123192762
ENSMUSG00000097219	-1.21828	NA	Gm26551	11	51949882	52269514
ENSMUSG00000063506	0.458658	0.159345	Arhgap22	14	33214026	33369934
ENSMUSG00000110278	-1.21738	NA	RP23-133J23.2	8	13537678	13547028
ENSMUSG00000084288	-1.21735	NA	Gm5228	17	47936090	47936446
ENSMUSG00000087607	-1.21735	NA	Gm16034	11	46143897	46145014
ENSMUSG00000078126	1.6751	0.159942	Rpl23a-ps3	14	34170655	34171168
ENSMUSG00000023151	-1.21733	NA	Lrrc69	4	14623620	14796060
ENSMUSG00000108216	-1.21731	NA	Gm44153	6	86862873	86864452
ENSMUSG00000026523	-1.21726	NA	Wdr64	1	175698593	175815734
ENSMUSG00000091695	-1.21721	NA	Gm17669	18	67562387	67562851
ENSMUSG00000104978	-1.21721	NA	Gm31274	5	142622603	142622831
ENSMUSG00000107063	-1.21716	NA	Gm43277	5	119959243	119963380
ENSMUSG00000100222	-1.21715	NA	Psmb6-ps2	1	101385886	101386590
ENSMUSG00000108274	-1.21714	NA	Gm44169	6	101519655	101537292
ENSMUSG00000097703	-1.2171	NA	Gm26623	12	83620210	83621174
ENSMUSG00000020818	0.225925	0.160003	Mfsd11	11	116852440	116875635
ENSMUSG00000081868	-1.2171	NA	Gm12039	11	21280045	21280224
ENSMUSG00000083557	-1.217	NA	Gm6877	8	33191196	33192296
ENSMUSG00000102172	-1.21676	NA	Gm37873	1	160648023	160650302
ENSMUSG00000083796	-1.21657	NA	Gm13369	2	24993357	24994343
ENSMUSG00000076436	-1.21656	NA	Oxct2a	4	123321875	123323634
ENSMUSG00000025236	0.134371	0.160673	Adpgk	9	59291572	59316199
ENSMUSG00000087602	-1.2165	NA	Gm12753	4	34130854	34134800
ENSMUSG00000065301	-1.21643	NA	Gm23248	9	65900201	65900308
ENSMUSG00000054793	0.459281	0.161438	Cadm4	7	24482023	24504539
ENSMUSG00000045291	-1.21643	NA	E330021D16Rik	6	136400317	136415569
ENSMUSG00000078772	-1.21643	NA	Gm12353	4	19605451	19651130
ENSMUSG00000094992	-1.21639	NA	Fbxw25	9	109645122	109664652
ENSMUSG00000070461	0.26662	0.161715	9230112E08Rik	2	180983924	180987275
ENSMUSG00000020844	0.149209	0.161715	Nxn	11	76257198	76399140
ENSMUSG00000106368	-1.21638	NA	Gm44453	9	32067171	32067296
ENSMUSG00000083624	-1.21638	NA	Gm12469	4	54235670	54235876
ENSMUSG00000047153	0.219162	0.161774	Khnyn	14	55884969	55896781
ENSMUSG00000103280	-1.21636	NA	Gm37277	1	4905751	4906861
ENSMUSG00000100583	-1.21636	NA	Gm29443	7	16613824	16632643
ENSMUSG00000024978	0.145161	0.162368	Gpam	19	55069734	55099451
ENSMUSG00000040770	-1.21634	NA	Il25	14	54932695	54935837
ENSMUSG00000087196	-1.2163	NA	Gm13373	2	28315016	28324050
ENSMUSG00000050288	0.159819	0.162686	Fzd2	11	102604396	102608058
ENSMUSG00000042116	0.361864	0.162701	Vwa1	4	155768149	155774698
ENSMUSG00000082320	-1.2163	NA	Gm11877	4	19298333	19299184
ENSMUSG00000021622	0.377901	0.162821	Ckmt2	13	91853387	91876885
ENSMUSG00000076613	-1.2163	NA	Ighg2b	12	113302965	113307933
ENSMUSG00000109073	-1.21629	NA	Gm44975	7	99122070	99123459
ENSMUSG00000038077	0.375594	0.162826	Kcna6	6	126708329	126740674
ENSMUSG00000031834	0.140467	0.162947	Pik3r2	8	70768176	70776713
ENSMUSG00000082307	-1.21629	NA	Gm13418	2	24494068	24495011
ENSMUSG00000040327	0.253818	0.163672	Cul9	17	46500572	46546388
ENSMUSG00000091177	-1.21627	NA	Gm15494	7	4445697	4471285
ENSMUSG00000081772	-1.21626	NA	Gm13131	4	134199830	134200150
ENSMUSG00000042570	0.285254	0.163917	Mier2	10	79540245	79555199
ENSMUSG00000051052	-1.21621	NA	Olfr335-ps	2	36301541	36302479
ENSMUSG00000104312	-1.21619	NA	Gm37912	1	186964528	186967603
ENSMUSG00000060459	-1.21588	NA	Kng2	16	22985854	23029101
ENSMUSG00000001436	0.264323	0.164019	Slc19a1	10	77032241	77061002
ENSMUSG00000022498	0.106496	0.164019	Txndc11	16	11074911	11134650
ENSMUSG00000024032	-1.21588	NA	Tff1	17	31161396	31165053
ENSMUSG00000031325	-1.21588	NA	4930519F16Rik	X	103182971	103311782
ENSMUSG00000044030	0.164499	0.16432	Irf2bp1	7	19004044	19006777
ENSMUSG00000096112	-1.21588	NA	Gm26269	16	31982109	31982234
ENSMUSG00000107476	0.209527	0.164436	Zfp862-ps	6	48504337	48534832
ENSMUSG00000037408	0.166081	0.164436	Cnnm4	1	36471620	36508764
ENSMUSG00000028692	0.171263	0.164679	Akr1a1	4	116636510	116651680
ENSMUSG00000070777	-1.21588	NA	Ceacam20	7	19965412	19991104
ENSMUSG00000070900	-1.21588	NA	Gm10306	4	94556546	94557078
ENSMUSG00000077391	-1.21588	NA	Gm24336	19	44113979	44114124
ENSMUSG00000085512	-1.21588	NA	Gm11958	11	4285460	4286939
ENSMUSG00000029851	0.312609	0.165182	Tcaf2	6	42623016	42645254
ENSMUSG00000048897	0.123318	0.165182	Zfp710	7	80024814	80094173
ENSMUSG00000086205	-1.21588	NA	Gm12679	4	44970576	44978319
ENSMUSG00000086556	-1.21588	NA	Gm15444	3	96209627	96220168
ENSMUSG00000089026	-1.21588	NA	Gm25014	8	13283115	13283217
ENSMUSG00000091192	-1.21588	NA	Sardhos	2	27189382	27234710
ENSMUSG00000092366	-1.21588	NA	Gm17782	17	36156531	36162079
ENSMUSG00000098657	-1.21588	NA	Gm27675	7	6730598	6730691
ENSMUSG00000099971	-1.21588	NA	Gm28287	1	21080114	21081748
ENSMUSG00000054675	0.479841	0.165547	Tmem119	5	113793729	113800516
ENSMUSG00000100465	-1.21588	NA	Gm29264	5	149234816	149247682
ENSMUSG00000101328	-1.21588	NA	Rpl30-ps6	1	86473659	86474006
ENSMUSG00000102659	-1.21588	NA	Gm37077	1	25755343	25759033
ENSMUSG00000103539	-1.21588	NA	Gm37834	3	31954764	31957798
ENSMUSG00000063160	0.229262	0.165931	Numbl	7	27258433	27282144
ENSMUSG00000104550	-1.21588	NA	Gm43589	3	59269786	59271308
ENSMUSG00000042671	0.367143	0.166074	Rgs8	1	153653025	153700323
ENSMUSG00000106417	-1.21588	NA	Gm42628	3	129285269	129286032
ENSMUSG00000107359	-1.21588	NA	Gm43295	6	40522804	40523215
ENSMUSG00000015852	0.270897	0.16609	Fcrls	3	87250758	87263738
ENSMUSG00000036620	0.162135	0.16609	Mgat4b	11	50210890	50235103
ENSMUSG00000107385	-1.21588	NA	C330024D21Rik	5	67463897	67477632
ENSMUSG00000108151	-1.21588	NA	Gm44290	6	99967516	99991215
ENSMUSG00000109388	-1.21588	NA	Gm44688	7	71706076	71706612
ENSMUSG00000019893	-1.21588	NA	Ros1	10	52045721	52195244
ENSMUSG00000021216	-1.21588	NA	Tubal3	13	3924695	3935276
ENSMUSG00000021795	-1.21588	NA	Sftpd	14	41172212	41185198
ENSMUSG00000051373	0.320515	0.166329	Plpp7	2	32095528	32110820
ENSMUSG00000030956	0.179222	0.166427	Fam53b	7	132712082	132813886
ENSMUSG00000035811	-1.21588	NA	Ugt2b35	5	87000860	87013275
ENSMUSG00000074653	-1.21588	NA	Lrrc31	3	30679058	30699843
ENSMUSG00000050382	0.197409	0.16691	Kif7	7	79698098	79715720
ENSMUSG00000078537	-1.21588	NA	B020031M17Rik	13	119949357	119950806
ENSMUSG00000053436	0.126913	0.167808	Mapk14	17	28691342	28748404
ENSMUSG00000080791	-1.21588	NA	Akirin1-ps	11	85216597	85217054
ENSMUSG00000028937	0.107852	0.168022	Acot7	4	152178134	152271855
ENSMUSG00000073976	-1.21588	NA	1700026J12Rik	16	49210641	49255772
ENSMUSG00000082247	-1.21588	NA	Gm16074	10	3992371	3992814
ENSMUSG00000083573	-1.21588	NA	Gm7312	X	156679335	156679803
ENSMUSG00000084674	-1.21588	NA	Gm26027	3	121337692	121337959
ENSMUSG00000084781	-1.21588	NA	D930015M05Rik	2	92408892	92432308
ENSMUSG00000086078	-1.21588	NA	Gm11657	11	107994022	107994631
ENSMUSG00000086999	-1.21588	NA	Bcas1os2	2	170356361	170380435
ENSMUSG00000090758	-1.21588	NA	Gm17178	11	120689146	120709447
ENSMUSG00000031328	0.15811	0.16893	Flna	X	74223461	74249820
ENSMUSG00000097486	-1.21588	NA	Gm17733	6	115127600	115134835
ENSMUSG00000029345	0.121906	0.169157	Tfip11	5	112326358	112338073
ENSMUSG00000099847	-1.21588	NA	Gm29458	13	37452212	37453208
ENSMUSG00000101968	-1.21588	NA	1700027A15Rik	1	72984844	73025507
ENSMUSG00000079478	0.205126	0.169159	Sssca1	19	5728088	5731732
ENSMUSG00000105443	-1.21588	NA	Gm43837	5	64383454	64386205
ENSMUSG00000038059	0.23084	0.169682	Smim3	18	60474193	60501983
ENSMUSG00000105954	-1.21588	NA	Gm42793	5	104435121	104436372
ENSMUSG00000022257	0.103609	0.169905	Laptm4b	15	34238026	34284295
ENSMUSG00000062906	0.268198	0.170026	Hdac10	15	89123307	89128700
ENSMUSG00000108043	-1.21588	NA	Zim3	7	6955685	6977420
ENSMUSG00000083562	-1.21587	NA	Gm13234	4	145632504	145633250
ENSMUSG00000082884	-1.21587	NA	Gm13339	2	22590024	22590533
ENSMUSG00000092097	-1.2141	NA	Gm5819	18	8694077	8694541
ENSMUSG00000020477	0.215237	0.170877	Mrps24	11	5703983	5715680
ENSMUSG00000103642	-1.21266	NA	Gm37769	1	68711037	68713405
ENSMUSG00000090387	-1.21253	NA	Gm17056	12	40198656	40201105
ENSMUSG00000027765	0.18324	0.171727	P2ry1	3	61002795	61008982
ENSMUSG00000035671	0.124774	0.1718	Zswim4	8	84210678	84237055
ENSMUSG00000068969	-1.21167	NA	Rpl32-ps	3	69716940	69717445
ENSMUSG00000104200	-1.2109	NA	Gm37399	3	51302488	51302903
ENSMUSG00000019467	0.252913	0.172014	Arhgef25	10	127182521	127190054
ENSMUSG00000050737	0.439396	0.172199	Ptges	2	30889471	30929863
ENSMUSG00000055795	-1.21089	NA	Gm5160	18	14424868	14425311
ENSMUSG00000074553	-1.21057	NA	Eif1-ps1	14	40006220	40006555
ENSMUSG00000072476	-1.2087	NA	Gm9008	6	76495432	76497784
ENSMUSG00000043488	-1.20818	NA	Frmd8os	19	5845623	5851388
ENSMUSG00000098395	-1.20742	NA	Gm27998	5	112215507	112215867
ENSMUSG00000030268	0.193516	0.17309	Bcat1	6	144993835	145076184
ENSMUSG00000046886	-1.20693	NA	Zfp474	18	52615915	52639830
ENSMUSG00000084686	-1.20444	NA	Gm22027	3	96176361	96176487
ENSMUSG00000062175	0.179457	0.173818	Tgif2	2	156840007	156855570
ENSMUSG00000034930	0.201285	0.174572	Rtkn	6	83135463	83152579
ENSMUSG00000104113	-1.2031	NA	Gm37292	7	31208357	31209114
ENSMUSG00000028782	0.2434	0.175168	Adgrb2	4	129984870	130022633
ENSMUSG00000031990	0.209824	0.175304	Jam3	9	27097385	27155421
ENSMUSG00000045087	-1.20289	NA	S1pr5	9	21242912	21248443
ENSMUSG00000018932	0.163738	0.175417	Map2k3	11	60932033	60952811
ENSMUSG00000081761	-1.20186	NA	Gm6298	X	140084480	140085460
ENSMUSG00000078125	-1.20043	NA	Gm10916	14	50769248	50769730
ENSMUSG00000028751	-1.20042	NA	Pla2g2e	4	138877942	138882817
ENSMUSG00000104165	-1.20023	NA	Gm38249	1	16208197	16210517
ENSMUSG00000099922	-1.20006	NA	Gm29016	1	59378930	59392299
ENSMUSG00000110612	-1.19983	NA	RP24-93F18.4	8	124005305	124006046
ENSMUSG00000054676	0.191225	0.175918	1600014C10Rik	7	38183217	38197568
ENSMUSG00000104906	-1.19972	NA	Gm43005	3	126662379	126663026
ENSMUSG00000051638	-1.19912	NA	Gm9857	3	108940053	108940445
ENSMUSG00000070460	-1.19912	NA	Olfr291	7	84853553	84857318
ENSMUSG00000081501	-1.19912	NA	Gm13286	4	88757844	88758380
ENSMUSG00000084050	-1.19912	NA	Gm14439	2	175062436	175062876
ENSMUSG00000086945	-1.19912	NA	4930562A09Rik	5	116390678	116392800
ENSMUSG00000098177	-1.19912	NA	Gm4823	15	3745892	3746875
ENSMUSG00000041598	0.248675	0.176365	Cdc42ep4	11	113726850	113751881
ENSMUSG00000104201	-1.19912	NA	4930535G08Rik	1	36011072	36011894
ENSMUSG00000072738	-1.19911	NA	Gm16440	14	6380721	6390319
ENSMUSG00000085663	-1.19911	NA	Gm15718	7	132979582	132983552
ENSMUSG00000003166	0.191693	0.176565	Dgcr2	16	17839482	17894145
ENSMUSG00000036820	0.220466	0.176835	Amdhd2	17	24155833	24163766
ENSMUSG00000091550	-1.19911	NA	Gm6811	17	21093172	21094704
ENSMUSG00000034757	0.150222	0.177448	Tmub2	11	102284931	102289237
ENSMUSG00000103581	-1.19911	NA	Gm37833	9	88980921	88984176
ENSMUSG00000020111	0.129741	0.177524	Micu1	10	59702477	59864132
ENSMUSG00000082662	-1.19911	NA	Gm15516	14	45713132	45713324
ENSMUSG00000072460	-1.1991	NA	Atp5l-ps1	7	62476306	62476617
ENSMUSG00000009090	0.167238	0.177885	Ap1b1	11	4986824	5042791
ENSMUSG00000097102	-1.19895	NA	2310069G16Rik	15	44787782	44805827
ENSMUSG00000056214	0.149572	0.178227	Pard6g	18	80046895	80119640
ENSMUSG00000031015	0.113521	0.178227	Swap70	7	110221711	110283506
ENSMUSG00000110648	-1.19889	NA	RP23-382B3.1	8	126981593	126982232
ENSMUSG00000031659	0.232767	0.178288	Adcy7	8	88272403	88329962
ENSMUSG00000087017	-1.19864	NA	4930417H01Rik	2	122702047	122721456
ENSMUSG00000025170	0.344169	0.178441	Rab40b	11	121356125	121388251
ENSMUSG00000095096	-1.19785	NA	Vmn2r-ps17	4	146264521	146264895
ENSMUSG00000091968	-1.197	NA	Gm17115	17	32788394	32789591
ENSMUSG00000050556	0.413375	0.178669	Kcnb1	2	167095969	167190155
ENSMUSG00000107448	-1.19688	NA	Gm43947	6	101344892	101345850
ENSMUSG00000046811	-1.19341	NA	Gltpd2	11	70519196	70520736
ENSMUSG00000078570	0.333653	0.178791	1110065P20Rik	4	124849080	124851196
ENSMUSG00000034675	0.161642	0.178932	Dbn1	13	55473429	55488111
ENSMUSG00000078154	-1.19289	NA	Gm12184	11	48825346	48826655
ENSMUSG00000013083	-1.1903	NA	2200002J24Rik	7	30698926	30700536
ENSMUSG00000004931	0.255175	0.179084	Apba3	10	81268172	81273246
ENSMUSG00000081833	-1.19024	NA	Gm13669	2	75808358	75808814
ENSMUSG00000102747	-1.18857	NA	Gm37602	1	25804097	25807406
ENSMUSG00000108154	-1.18854	NA	Gm44033	6	113718584	113719278
ENSMUSG00000087595	-1.18833	NA	1810012K08Rik	2	26138546	26139543
ENSMUSG00000031078	0.0491654	0.179109	Cttn	7	144435733	144471009
ENSMUSG00000067058	-1.18759	NA	Rps15a-ps5	5	105797321	105797713
ENSMUSG00000001119	0.318937	0.179211	Col6a1	10	76708792	76726168
ENSMUSG00000004791	0.311844	0.179211	Pgf	12	85166639	85177296
ENSMUSG00000032125	0.203411	0.179211	Robo4	9	37401897	37414023
ENSMUSG00000001424	0.119697	0.179211	Snd1	6	28475139	28935162
ENSMUSG00000038949	0.0943128	0.179211	Cnst	1	179546370	179627478
ENSMUSG00000099272	-1.18736	NA	Mir7093	X	134757631	134757731
ENSMUSG00000040188	0.164911	0.179251	Scamp2	9	57560944	57588797
ENSMUSG00000104793	-1.18625	NA	Gm43756	5	125471497	125474334
ENSMUSG00000085091	-1.1862	NA	Egfros	11	16815431	16830702
ENSMUSG00000025821	0.125993	0.179477	Zfp282	6	47877204	47908485
ENSMUSG00000020538	0.246099	0.179523	Srebf1	11	60199089	60222581
ENSMUSG00000031156	0.239009	0.179728	Slc35a2	X	7884028	7894492
ENSMUSG00000002012	0.308777	0.179817	Pnck	X	73655994	73660117
ENSMUSG00000031445	-1.18575	NA	Proz	8	13060914	13076026
ENSMUSG00000099422	-1.18539	NA	Gm4275	7	130523470	130529501
ENSMUSG00000065087	-1.18421	NA	Snord22	19	8725866	8725991
ENSMUSG00000087159	-1.1839	NA	Gm15246	X	169320622	169368190
ENSMUSG00000087036	-1.18313	NA	Gm11748	11	118476470	118479458
ENSMUSG00000039637	0.134373	0.181557	Coro7	16	4626133	4679777
ENSMUSG00000106706	-1.18161	NA	C530043K16Rik	5	66592462	66595570
ENSMUSG00000106153	-1.1816	NA	Gm43677	5	111158311	111160688
ENSMUSG00000103087	-1.18153	NA	Gm38122	1	189639350	189640234
ENSMUSG00000106798	-1.18146	NA	Gm43275	5	118618294	118619313
ENSMUSG00000037995	0.402467	0.181803	Igsf9	1	172481788	172498878
ENSMUSG00000083100	-1.18146	NA	Gm6044	5	64320256	64320754
ENSMUSG00000049382	0.542161	0.18232	Krt8	15	101996711	102004342
ENSMUSG00000045039	0.22177	0.18232	Megf8	7	25317164	25365917
ENSMUSG00000045284	0.207427	0.18232	Dcaf12l1	X	44786570	44790197
ENSMUSG00000001248	0.168877	0.18232	Gramd1a	7	31130127	31155896
ENSMUSG00000042961	0.167955	0.18232	Egflam	15	7206120	7398395
ENSMUSG00000029772	0.162951	0.18232	Ahcyl2	6	29768011	29912310
ENSMUSG00000041117	0.159543	0.18232	Ccdc8	7	16992708	16997516
ENSMUSG00000039512	0.15098	0.18232	Uhrf1bp1	17	27856490	27900040
ENSMUSG00000045252	0.145464	0.18232	Zfp574	7	25072567	25083492
ENSMUSG00000024875	0.138713	0.18232	Yif1a	19	5088538	5092879
ENSMUSG00000052752	0.117236	0.18232	Traf7	17	24508562	24527938
ENSMUSG00000030058	0.0917977	0.18232	Copg1	6	87887814	87913595
ENSMUSG00000104087	-1.18146	NA	Gm38277	1	90227160	90228526
ENSMUSG00000097712	-1.18047	NA	Gm10532	18	75514645	75522806
ENSMUSG00000037393	-1.1804	NA	Nmur2	11	56024987	56041010
ENSMUSG00000107083	-1.18026	NA	Gm43313	5	32467195	32469429
ENSMUSG00000105415	-1.17903	NA	Gm44364	6	136808543	136808683
ENSMUSG00000096102	-1.17902	NA	Gm9167	7	33312140	33313101
ENSMUSG00000059864	-1.1773	NA	Olfr1393	11	49280150	49281085
ENSMUSG00000032999	-1.17585	NA	Nlrp4f	13	65177111	65205716
ENSMUSG00000106135	-1.17464	NA	Gm6543	5	21598740	21599547
ENSMUSG00000105431	-1.17181	NA	Gm42640	5	57961594	57962788
ENSMUSG00000039208	0.291763	0.182957	Metrnl	11	121701544	121716306
ENSMUSG00000101223	-1.17013	NA	4930568A12Rik	1	34477167	34485933
ENSMUSG00000020260	0.0891072	0.183372	Pofut2	10	77259300	77269586
ENSMUSG00000106102	-1.16998	NA	Gm43493	5	138106907	138107108
ENSMUSG00000040102	0.131955	0.183746	Klhl42	6	147091379	147112778
ENSMUSG00000032300	0.153864	0.18377	1700017B05Rik	9	57252322	57262599
ENSMUSG00000041351	0.381268	0.184158	Rap1gap	4	137664726	137729861
ENSMUSG00000019916	0.133812	0.184158	P4ha1	10	59323296	59373304
ENSMUSG00000009563	0.215	0.184784	Tor2a	2	32757234	32762244
ENSMUSG00000025138	0.2108	0.184784	Sirt7	11	120618372	120625240
ENSMUSG00000013419	0.14654	0.18481	Zfp651	9	121760033	121771742
ENSMUSG00000087681	-1.16816	NA	Gm13565	2	62436880	62441142
ENSMUSG00000005968	0.286288	0.185221	Tuft1	3	94612757	94658872
ENSMUSG00000021286	0.251607	0.185221	Zfyve21	12	111814170	111828388
ENSMUSG00000064816	-1.16788	NA	Gm22357	1	161036057	161036139
ENSMUSG00000050122	-1.16774	NA	Vwa3b	1	37026596	37187613
ENSMUSG00000100033	-1.16742	NA	Gm8337	1	47657693	47659630
ENSMUSG00000033715	0.335231	0.186002	Akr1c14	13	4049011	4090422
ENSMUSG00000032643	0.223811	0.186105	Fhl3	4	124700701	124708611
ENSMUSG00000000194	0.122274	0.186105	Gpr107	2	31152316	31218775
ENSMUSG00000109782	-1.16688	NA	RP24-163M14.1	8	79174185	79177163
ENSMUSG00000052151	0.313188	0.186171	Plpp2	10	79526430	79533787
ENSMUSG00000021294	0.255322	0.186171	Kif26a	12	112146208	112181747
ENSMUSG00000031979	0.205795	0.186596	Cog2	8	124520767	124552008
ENSMUSG00000032657	0.189896	0.186596	Fam189b	3	89183143	89189295
ENSMUSG00000039263	0.138361	0.186596	Npepl1	2	174110349	174123070
ENSMUSG00000022362	-1.16534	NA	Gm29394	15	58028243	58076425
ENSMUSG00000100394	-1.16399	NA	Gm28791	1	152878520	152880298
ENSMUSG00000096919	-1.16197	NA	Gm26775	X	81070694	81073102
ENSMUSG00000038250	0.0936202	0.186659	Usp38	8	80980733	81014928
ENSMUSG00000006471	0.154404	0.18669	Ndor1	2	25244821	25256022
ENSMUSG00000002320	0.123963	0.18669	Tm9sf1	14	55635965	55643806
ENSMUSG00000043060	-1.16194	NA	Fscb	12	64471333	64474898
ENSMUSG00000105259	-1.16146	NA	Gm42874	3	133050622	133052395
ENSMUSG00000026080	0.303076	0.186812	Chst10	1	38863867	38898161
ENSMUSG00000009621	0.186763	0.186812	Vav2	2	27262104	27427033
ENSMUSG00000080186	-1.16018	NA	Gm14448	X	5885743	5885952
ENSMUSG00000020440	0.111059	0.187134	Arf5	6	28423560	28426602
ENSMUSG00000047090	0.133545	0.187377	Tmem198b	10	128800036	128804370
ENSMUSG00000106375	-1.15925	NA	Gm43361	5	122496159	122500848
[truncated: 46,796 more rows]

## Sheet: DEG in common
	Upregulated genes		Downregulated genes
	Dp1Tyb v WT	Dp1Tyb v Dp1TybDyrk1a+/+/-	Dp1Tyb v WT	Dp1Tyb v Dp1TybDyrk1a+/+/-
	Pagr1b	Atp1a3	Gm26788	Cdkn1b		duplicated genes	UPREGULATED in common	DOWNREGULATED in common
	Gm5678	Gm28035	Ky	Rbl1		genes in common between the two comparisons	32	46
	Stfa1	Mrap	Meioc	Pnrc2		genes UP sorted by decreasing FC
	Ifi44	Pgbd5	Gm12295	Rad21		genes down sorted by increasing FC
	Ltf	Clic6	RP23-220F20.2	Bub1
	Ngp	Matn4	Rec8	Hirip3
	Mx2	Lyz1	Btnl9	Ska2
	S100a8	Arhgef19	Mb	Ky
	S100a9	Azin2	Nr3c2	Top2b
	Isg15	Vill	Ddc	Smc4
	Ifi27l2a	Clstn3	Wscd2	Esco2
	Rtp4	Wfikkn2	Gm13111	Hmgn2
	Usp18	Lrfn3	Krt80	Nasp
	2810459M11Rik	Cadps2	1110002E22Rik	Ckap2
	Oasl2	Pdlim2	Cdkn2c	Spdl1
	Clec4g	Rab10os	Strip2	Stag2
	Serpina3n	Fuk	Nrap	Tmpo
	Gbp3	Chpf	Crem	Bard1
	Art1	Orai2	Rfx5	Dhfr
	Ripk4	Btn1a1	Rbm3	Rmnd5a
	Mal	Nfatc4	Kit	Hmgb3
	Stard6	Kcp	Rtkn2	Fbxo5
	Xaf1	Usp35	Mybl1	mt-Nd6
	Hsd11b2	Tppp3	H1f0	Fmr1
	Serpinb9b	Kif1a	Gk	Pik3r3
	Gbp6	Angptl7	Mxd4	Kif11
	Bst2	Nkain4	Ppm1e	Anp32b
	Rnf17	Car3	Neurl1b	Nucks1
	Car4	Ogdhl	Hyls1	Prc1
	Lgals3bp	6030419C18Rik	Kcnj2	Mad2l1
	Parp14	Zfp771	E130307A14Rik	Hnrnph3
	Samd9l	Tert	Nr1d2	Xpo1
	Bace2	Sgsm3	Neil3	Ccna2
	F5	Mgmt	Dyrk1b	Nol7
	Vwf	Apc2	Pnrc2	2810417H13Rik
	Ripply3	Wnt5b	Synj2	Dek
	Wdr93	Fam171a2	Cdkn1b	Ccdc47
	Crb1	Plppr2	Psat1	Cenpk
	Rwdd2b	Sema6c	Lancl2	Stil
	Pacsin1	Lyz2	Ptbp2	Dlgap5
	Greb1	Il11ra1	Usp11	Pcna
	Tiam1	Hic1	Hmgb2	Ptpn4
	Eva1c	Bmper	Heca	Rrm1
	Cytl1	Csdc2	Kif15	Larp7
	AU021092	Mrc2	Klhl24	Skida1
	Dscr3	Ttyh2	Ccna2	Racgap1
	Fam83h	Gm21992	Tob2	Ift43
	Hlcs	Slc2a10	Prc1	Hnrnpu
	Krt20	Peg12	Fbxo5	Thrap3
	Ifnar1	P3h4	C330027C09Rik	Hmgb2
	Ache	Mdfi	Ckap2	Cfap36
	Il10rb	Cnp	Foxm1	Birc5
	Faah	Nyap1	Rbmx	Knstrn
	Tmem50b	Ptgis	Top2a	Anp32e
	Hunk	Fam110b	Smc4	Fus
	Gbp7	Ndn	Zfp90	Ptbp2
	Ufsp1	Tmem151b	Kif11	Fam204a
	Ppp1r17	Col9a1	Alyref	Zak
	App	Fcgrt	Kalrn	Skiv2l2
	Urb1	Itih5	Chek1	mt-Rnr2
	Car3	Itpkc	Stmn1	Spc25
	Jam2	Pgls	Melk	Pola1
	Clic6	Adam11	Hmgb3	Ncl
	Ifnar2	Tmc7	Rsbn1l	U2surp
	C2cd2	C1qtnf6	Zfp329	Cetn3
	Mrap	Lsr	Kif2c	Kif15
	Mrps6	Fndc5	Rbl1	Arhgap11a
	N6amt1	Prss23	Creb1	Cse1l
	Sgsm1	Amt	Rmnd5a	Ezh2
	Bach1	Ctsk	Acvr2a	Ccdc25
	Ager	Igfbp2	Tmpo	Hnrnph2
	B3gnt3	Unc119	Bmi1	Kif4
	Hspa13	Alkbh4	Nae1	Rpl21
	Chaf1b	Dok7	Pik3r3	Ccnt2
	Lyz1	Sytl4	Bub1	Hmgn5
	Nrn1	Hmgcs2	Racgap1	Smc2
	Ifngr2	Fbxw9	Ncapg	Metap2
	Cbr1	Capn15	Rad21	Prim1
	Adamts5	Fbxl19	Top2b	Kif20b
	Son	Tsku	Ralgps2	Cenpf
	Cct8	Gm8113	Rrm1	Hnrnpm
	Klk8	Mn1	Ppp6r3	Atad5
	Wrb	Oaf	Hmgn2	Casc5
	Synj1	Tiam2	Ppp1cc	Ap1s2
	Gart	Scarf2	Ctcf	Clspn
	Dnajc28	Tcf21	Xpo1	Hnrnpd
	1110004E09Rik	Ccdc3	Ccdc50	Atad2
	Sh3bgr	Cystm1		Blm
	Lgals9	Wnk4		Prkca
	Cyyr1	Sdc1		Haus3
	Usp25	P3h3		Rfx3
	Padi2	Lzts2		Usp14
	Mrpl39	Rgmb		Sgol2a
	Cryzl1	Slc27a1		Brcc3
	Sod1	Sardh		Ppp6r3
	Ltn1	Slc25a22		Ncapg
	Mstn	Twf2		Dnajc9
	Hmgn1	Rab3d		Top2a
	Psmg1	Sppl2b		Kif23
	Atp5j	Arsa		Plk4
	Brwd1	Ccdc157		Nuf2
	Paqr9	Limk1		Rsrc1
	Tesc	Atp9a		Mcm10
	Ets2	Bahd1		Ewsr1
	Pigp	Ache		Dis3
	Cdk18	S1pr2		Lnpk1
	Smim11	Pomgnt2		Hnrnpdl
	Slfn3	Myo7a		Zfp367
	Cxadr	Pgpep1		Stmn4
	Gabpa	Cep170b		Chml
	Donson	Loxl1		Rec8
	Mgmt	Slc38a7		Cep89
	Unc5a	Ctsf		Melk
	Mir99ahg	Grina		Stag1
	Usp16	Map3k10		Dnajc8
	Lyz2	Aldh2		Taf15
	Ttc3	Homer3		Ccdc88a
	Atp5o	Cercam		Depdc1a
	Itsn1	Scamp5		Mefv
	Rcan1	Pld3		Dcun1d1
	Mybphl	Fuca1		Mfap1b
	Pcsk6	H6pd		Ppp1r7
	Irf9	Hist1h2bc		Hap1
	Morc3	Gaa		Pnpt1
	Paxbp1	Cry2		Ppm1e
	Gm11966	Erbb3		Ddc
	Stat1	P3h1		Nae1
	Il33	Fam84b		Tpx2
	Mis18a	Ptk7		Nsmce2
	Dyrk1a	Mxra8		Luc7l2
	Kcp	Aplp1		Iws1
	Entpd1	Arfgap3		Psmd14
	Icam1	Pdia5		Rtkn2
	Slc5a3	Galnt10		Mis18bp1
	Slfn5	Tmed3		Slfn9
	Nrip1	Qsox1		1700020I14Rik
	D16Ertd472e	Klf2		Hmmr
	Zfp979	Pcolce		Dgkk
	Zbtb21	Arhgef40		Dpy30
	Ddx58	Tkt		Snrpd1
	Gbp9	Ralgds		Cbx5
	Ctsk	Pcsk6		Gpd2
	Adamts1	Scamp4		Hnrnpul2
	Scaf4	Ncdn		Brd9
	Arap2	Plod3		Prpf40a
	Vill	Pygl		Ypel2
	Nrg1	Ssbp4		Cacybp
	Prdm15	Ttll12		Topbp1
	Ecm1	Baiap2		Dtl
	Wnt4	Ccdc102a		Ide
	Dopey2	Armc5		Usmg5
	Arid3b	Sgsh		Ttk
	Papss2	Ipo13		H1f0
	Clu	Lrrc41		Cab39
	Has2	Plod1		Gm13237
	Colq	Src		Trp53inp1
	Emb	Nckap5l		2610002M06Rik
	Adam11	Anks1		2700099C18Rik
	Tmem151b	Trim3		Arl5a
	Slc16a12	Marveld1		Hnrnpa3
	Rabep2	Naga		Sgol1
	Rnd2	Fscn1		Anln
	Lypd6	Cotl1		Ncaph
	Unc119	Tbc1d13		Brca2
	Bdh1	Cant1		Uchl5
	Wnk4	Edem2		Ccdc167
	Heph	Dact1		Diaph3
	Myo7a	Zfp467		Tnnt2
	Tstd3	Scrn1		Hyls1
	Trim25	Pear1		B3galt1
	Calcrl	Adgra2		Dbf4
	Capn5	Lrig1		Spag7
	Bcat1	Fam195b		D5Ertd579e
	Nckipsd	Fkbp10		Abcb7
	Scrn1	Scarb1		Slitrk4
	Rassf5	Ctsd		Rfx5
	Mmrn2	Prex1		Tmem209
	Hexa	Selm		Atrx
	Thbs4	Gm21685		1110059G10Rik
	Rasl10b	Hyal2		Whsc1
	Baiap2	Aprt		Selt
	Mov10	Mmp2		Mapre1
	Ccng1	Plcb3		Rbbp8
	Eif2ak2	Phldb1		Zfp518a
	Gsta4	Trmt1		Pds5a
	Man2b2	AI846148		4930503L19Rik
	Clec14a	Col23a1		Mtfr2
	Sh3bgrl2	Tbc1d20		Cep55
	Pld3	Glb1		Htatsf1
	Cfh	Gmppa		Pnpla8
	Itgav	Stk40		Foxm1
	Tgfbr3	Axl		Cenpq
	Tusc2	Gpr153		Nusap1
	Plcb3	Rps6ka1		Filip1
	Nipsnap1	Slc38a10		Cwc15
	C1qtnf6	Ehd1		Ppp1cb
	Dlg4	Glis2		Ppwd1
	Qpct	Ptprf		Smc1a
	Selm	P4hb		Bex4
	Slco3a1	Sidt2		Cep57
	Coro7	Bace1		Cenpi
	Pde7b	Colgalt1		Cenpe
	Rps6ka1	Atp6v0d1		Dhx9
	Itgb8	Tbc1d10b		Rpl27a
	Shisa5	Pxn		Hsp90aa1
	Gaa	Slc35a4		Sh3kbp1
	Ggta1	Txndc5		Uqcrb
	Lgmn	Igfbp4		Psmc6
	Tmem260	Aco1		Rad18
	Mpp2	Tbc1d9b		Nsmce4a
	Col23a1	Hexa		Cdca2
	Prickle2	Sec22b		Eif2s2
	Pdia5	Ap2a2		Chrm2
	Dapk3	Pigs		RP23-220F20.2
	Pigs	Cdc42se1		Lsm6
	Prpf40b	Med25		Klf10
	Ctsl	Sec24d		Smc6
	Glb1	Ctsb		Uaca
	Sidt2	Gns		Rsbn1l
	Sort1	Abl1		Anp32a
	Lipa			Creb1
	Pbx2			Hsp90b1
	Pofut2			Ppih
	Itm2b			Rpl14
	Sh2b3			Mphosph9
	Colgalt1			B230219D22Rik
	Gns			Parpbp
				Ube2c
				Lrif1
				Ube3a
				Gm26675
				Ska1
				Prkag2
				Ccdc59
				Mrpl51
				A930004J17Rik
				Kif14
				1110002E22Rik
				Atr
				Slmap
				Psip1
				Parp2
				Helb
				Dyrk1b
				Mastl
				Rock1
				Dscc1
				Fam111a
				Ctnna1
				Tpt1
				Cdh2
				Wbp5
				Naa60
				Tbc1d5
				Cox20
				Mecp2
				Usp29
				Gm10052
				Cit
				mt-Rnr1
				Kif18a
				E2f7
				Gm20695
				Wee1
				Btf3l4
				Prox1
				Zfp143
				Krr1
				Myl2
				Ktn1
				Cux1
				Cenpn
				Sfpq
				Ppp1r12a
				Tnnc1
				Lig1
				Zfp943
				Uevld
				Cfl2
				E2f8
				Zcchc8
				Cep70
				Gm15899
				Naca
				Cwf19l2
				Nr1d2
				Aspm
				Hdgfrp3
				Mcm6
				Hnrnph1
				Xrn2
				Mki67
				Ick
				Herc6
				Slk
				mt-Co2
				Pnn
				Nrap
				Zfp536
				Pmf1
				Acvr2a
				Cct2
				5930430L01Rik
				Man1a2
				Brca1
				Cdk11b
				Suz12
				Rbm6
				Zfp871
				Sass6
				Uba3
				Sorbs2
				Daam1
				Ssh2
				Magi1
				Clip1
				Cycs
				Cenpj
				Hmgb1
				Rps6ka3
				Nemf
				Anapc13
				Map3k5
				Matr3
				Nexn
				Pcdhga8
				2010-09-01
				Ckap5
				Zfp326
				Ncapd2
				Bmp5
				Mns1
				Ppp2r3a
				Ect2
				1700037C18Rik
				Cep128
				Polr3gl
				Cstf3
				Btaf1
				Magi3
				Med12l
				Npm1
				Gm43194
				Gm20716
				Cluap1
				Zfp91
				Lmntd1
				Ndc80
				Eea1
				Nfyc
				Sugp1
				Kif20a
				Tax1bp1
				Srsf5
				Med4
				N4bp2
				Cep295
				Fgfbp3
				Syk
				Casd1
				Lca5
				Uri1
				Leo1
				Setx
				Syf2
				Ppa2
				Ptms
				Zwilch
				Bod1l
				Dnmt1
				Atp5h
				Pnrc1
				Ncapg2
				Msi2
				Lclat1
				Sms
				Mtss1
				Fam76b
				Qk
				Hsp90ab1
				Rcor3
				Tipin
				Odf2
				Rwdd1
				Ankrd40
				Lrrfip1
				Kif24
				Pak3
				Cox6c
				Neil3
				Adamts6
				2007-03-01
				Hdgf
				Ccdc18
				Slc16a7
				Cdca8
				Arrdc3
				Brd8
				Med1
				Rb1cc1
				Mdc1
				Gm9531
				Gm3837
				Camta1

## Sheet: STRING common upregulated
Upregulated genes in common between Dp1Tyb v WT and Dp1Tyb v Dp1TybDyrk1a+/+/-
Reactome Pathway ID	term description	observed gene count	background gene count	strength	false discovery rate	matching proteins in your network (labels)
MMU-2022857	Keratan sulfate degradation	3	13	2.2	0.0026	Hexa,Gns,Glb1
MMU-168249	Innate Immune System	8	945	0.76	0.0292	Ctsk,Baiap2,Gns,Glb1,Lyz2,Rps6ka1,Gaa,Pld3

## Sheet: STRING common downregulated
Downregulated genes in common between Dp1Tyb v WT and Dp1Tyb v Dp1TybDyrk1a+/+/-
Reactome Pathway ID	term description	observed gene count	background gene count	strength	false discovery rate	matching proteins in your network (labels)
MMU-1640170	Cell Cycle	11	570	0.97	3.16e-05	Fbxo5,Rad21,Bub1,Rbl1,Ccna2,Smc4,Cdkn1b,Foxm1,Xpo1,Ppp6r3,Ncapg
MMU-69278	Cell Cycle, Mitotic	10	482	1	3.98e-05	Fbxo5,Rad21,Bub1,Rbl1,Ccna2,Smc4,Cdkn1b,Foxm1,Xpo1,Ncapg
MMU-9634638	Estrogen-dependent nuclear events downstream of ESR-membrane signaling	3	9	2.21	0.00099	Creb1,Cdkn1b,Xpo1
MMU-9009391	Extra-nuclear estrogen signaling	4	69	1.45	0.0064	Pik3r3,Creb1,Cdkn1b,Xpo1
MMU-69273	Cyclin A/B1/B2 associated events during G2/M transition	3	24	1.78	0.0077	Ccna2,Foxm1,Xpo1
MMU-2559586	DNA Damage/Telomere Stress Induced Senescence	3	28	1.72	0.0098	Ccna2,Cdkn1b,H1f0
MMU-68877	Mitotic Prometaphase	5	191	1.1	0.012	Rad21,Bub1,Smc4,Xpo1,Ncapg
MMU-68886	M Phase	6	357	0.91	0.0198	Fbxo5,Rad21,Bub1,Smc4,Xpo1,Ncapg
MMU-2514853	Condensation of Prometaphase Chromosomes	2	8	2.08	0.0343	Smc4,Ncapg
MMU-983189	Kinesins	3	55	1.42	0.0353	Kif11,Kif15,Racgap1
MMU-6804116	TP53 Regulates Transcription of Genes Involved in G1 Cell Cycle Arrest	2	10	1.99	0.0377	Ccna2,Cdkn1b
MMU-140342	Apoptosis induced DNA fragmentation	2	12	1.91	0.0478	Hmgb2,H1f0

## Sheet: Genes_proteins in common
	Upregulated genes/proteins		Downregulated genes/proteins
	Dp1Tyb v Dp1TybDyrk1a+/+/- RNAseq	Dp1Tyb v Dp1TybDyrk1a+/+/- proteome	Dp1Tyb v Dp1TybDyrk1a+/+/- RNAseq	Dp1Tyb v Dp1TybDyrk1a+/+/- proteome
	Mrap	Serpinh1	Gm26675	Aatf		duplicated genes	UPREGULATED in common	DOWNREGULATED in common
	C1qtnf6	Snupn	mt-Co2	Asf1b		genes in common between the two comparisons	8	8
	Chpf	Igkv12-41	Ky	Mapk1ip1l
	P3h1	Casq2	mt-Rnr1	Senp7
	Atp1a3	Itih2	Ide	Kif2c
	Fscn1	Arfgap3	Fgfbp3	Cox20
	Pgpep1	Dyrk1a	Gm13237	Cdkn1b
	Vill	Prrc2b	5930430L01Rik	Hemgn
	Marveld1	Fn1	mt-Nd6	Cuta
	Colgalt1	Ighg2c	Gm9531	Fth1
	Lrrc41	Tln1	Gm15899	Nsa2
	Gm8113	Arcn1	mt-Rnr2	Mrto4
	Pgls	Ighv1-11	Hmgn5	Ccnd2
	Pgbd5	Sec31a	A930004J17Rik	N4bp2
	Igfbp2	Fabp4	Lmntd1	Slc7a6os
	Gaa	Kank2	Nexn	Eif1ad
	Ncdn	Pacs1	Stmn4	Ehmt2
	Fkbp10	Prepl	Rec8	Utp23
	Fndc5	Chmp1a	Mki67	Rnaseh2b
	Unc119	Dab2	Cox20	Fnbp4
	Limk1	Ccdc8	Ccdc18	Hbz;Hba-x
	Tbc1d13	Exoc7	Ddc	Emc4
	Pdia5	Vwa5a	Cenpk	Fam114a2
	Plod1	Pum1	Cycs	Gstz1
	Lrfn3	Cul3	Hap1	Ska2
	Pcolce	Rps27	Mns1	Pdzd11
	Lrig1	Serpinf1	Cenpf	Hbb-bh1
	Rgmb	Uba5	Pcdhga8	Rnf17
	Gm21685	Ptrf	Btaf1	Whsc1
	Pld3	S100a11	Brca2	Mrps23
	6030419C18Rik	Capn2	Gm3837	Cbx3
	Tmem151b	Arhgef10	Kif20b	Usp32
	Lyz2	Copa	Dgkk	Hbb-y
	Kif1a	Ist1	Sh3kbp1	Aldh9a1
	Fam195b	Katnal1	Uqcrb	Usf2
	Ccdc3	Abhd12	Zfp536	Rmdn3
	Sidt2	Map1lc3a	1110002E22Rik	Bcl10
	Col23a1	Lyve1	Cenpq	Stmn2
	Cercam	Men1	Rtkn2	Nars
	Orai2	Igkv8-16	Chrm2	Kdm4a
	Ndn	Dnajc3	Esco2	Cherp
	Cep170b	Prpf18	Rfx5	Tex30
	Plppr2	Atp5c1	2700099C18Rik	Ccdc117
	Ttll12	Ambp	Bod1l	Prmt7
	Pcsk6	Cul5	Mtfr2	Ext2
	Itih5	Vim	Cfap36	Ece1
	Gns	Flna	Mis18bp1	Ifi30
	Mdfi	Taco1	Dscc1	Rsl24d1
	Mxra8	Csrp2	Gm43194	Rars
	Lyz1	Pfkm	Gm20695	Hist1h2bb
	Arsa	Ift140	Ift43	Chd1
	Amt	Gstm1	B3gnt5	Hist2h2bb
	Homer3	Map2k4	Lrif1	Cbwd1
	Ctsd	Cpsf4	Ccdc88a	Fam175b
	Ptgis	Sec24d	Atrx	Gsr
	Ctsb	Synpo	Hirip3	Nasp
	Tmed3	Prrc2c	Naca	Hist1h2bm
	Trim3	Papss1	Cep128	Spta1
	Ipo13	Bcl2l13	RP23-220F20.2	Max
	Sec22b	Postn	E2f8	Trafd1
	Fam171a2	Sept2	Aspm	Ccdc59
	Galnt10	Tmf1	Mdc1	Ing4
	Pygl	U2surp	Herc6	Rbm3
	Fam110b	Actn4	Usp29	Cbx5
	Matn4	Srgap2	Fam204a	Uba7
	Atp6v0d1	Tbc1d17	Filip1	Dars2
	Zfp467	Tcf25	Psip1	Spink3
	Tiam2	Akt2	Cwc15	Gpc1
	Capn15	Pml	Gm10052	Pdcd2
	Kcp	Crebbp	Nusap1	Zmynd8
	Bmper	Tulp3	Sorbs2	Ctdp1
	Csdc2	Serpinc1	Snrpd1	Dpf3
	Sppl2b	Ttc5	Tnnt2	Hmbs
	Nyap1	Actn1	1110059G10Rik	Elp6
	Myo7a	Ccdc91	Spdl1	Nat2;Nat3;Nat1
	Car3	Myh10	Ska1
	Wfikkn2	Nbea	Dnajc8
	Sdc1	Copb1	Slfn9
	H6pd	Nek9	Slitrk4
	Tkt	Tuba1a	Fbxo5
	Adam11	Arpc1a	Rad18
	Twf2	Kif1b	Hnrnph3
	Arhgef40	Fam195b	Smc4
	Adgra2	Gde1	B3galt1
	Ttyh2	Gm20547;Cfb	Blm
	Apc2	Exoc2	Ptbp2
	Aplp1	Smpdl3a	Cit
	Slc38a10	Pip4k2c	Cep295
	Slc38a7	Sos1	E2f7
	Ssbp4	Ocrl	Bard1
	Hyal2	Tnc	Zfp943
	Arfgap3	Map4	Casc5
	Mrc2	Rufy3	Haus3
	Gpr153	Pcp4l1	Prkca
	Hexa	Snd1	Nrap
	Aprt	Dync1h1	Kif24
	Loxl1	Fermt2	Atad5
	Sema6c	Copg1	Clspn
	Btn1a1	Vps16	Ap1s2
	Fuca1	Sorbs2	Myl2
	Fuk	Pofut2	Tmem209
	Clic6	Ppt1	Larp7
	Scamp4	Elp3	Lclat1
	Atp9a	B3galtl	Hnrnpd
	S1pr2	Dapk3	Ppm1e
	Nkain4	Rock2	Mad2l1
	Sytl4	Nfib	Sgol2a
	Axl	Chid1	Rfx3
	Ccdc102a	Smad3	Cenpe
	Bahd1	Ddx3x;D1Pas1	Tnnc1
	Ctsf	Twf1	Zfp143
	Oaf	Ppfibp1	Skida1
	Wnt5b	Ilk	Hmmr
	Hmgcs2	Napa	Nsmce2
	Glb1	Cdc23	Smc1a
	Pxn	Lars	Pak3
	P4hb	Megf6	Depdc1a
	Scarf2	Myl12b;Myl12a	Dek
	Qsox1	Pip5k1c	Ube2c
	Slc2a10	Tars	Prc1
	Grina	Flnb	Dubr
	Naga	Nfia	Ptpn4
	Trmt1	Ahnak	Usmg5
	Tert	Ap2a2	Cep70
	Il11ra1	Paxbp1	Sass6
	Cotl1	Ubap2	Med12l
	Angptl7	Anks1;Anks1a	Prox1
	Plod3	Pnp	Camta1
	Plcb3	Diap1;Diaph1	Hyls1
	Tsku	Etf1	Hdgfrp3
	Map3k10	Golph3l	Ppp1r12a
	Fam84b	Pabpn1;Gm20521	Zak
	Slc25a22	Synpo2	Ccdc167
	Pear1	Mapk15	Kif15
	Prex1	Arfgap2	Ccna2
	Igfbp4	Gm10036;Rpl11	Dyrk1b
	Usp35	Eif4g1	Mastl
	Cnp	Chmp2b	N4bp2
	Fbxl19	Tbc1d4	Ppp2r3a
	P3h3	Ero1l	Ckap2
	Gm28035	Fcho2	Anp32a
	Clstn3	Arhgef1	Pnrc2
	Src	Ppp1ca	Spc25
	Phldb1	Arf1;Arf3	Ska2
	Abl1	Akap13	Kif18a
	Scarb1	Fam129b	Magi3
	Cadps2	Arl1	Polq
	Stk40	Sptbn1	Smc6
	Anks1	Pyroxd1	Dlgap5
	Pdlim2	Mob4	Cux1
	Sgsm3	Nono	Fam111a
	Itpkc	Plec	Slmap
	Ctsk	Mettl14	Knstrn
	Tcf21	Exosc4	Ppih
	Sardh	Wasl	Cacybp
	Ache	Anxa5	Zfp871
	Baiap2	Pdlim5	Nol7
	Cant1	Scyl2	Anp32b
	Tbc1d20	Tbc1d9b	Kif11
	Ehd1	Trim3	Hmgb2
	Wnk4	Trmt2a	Cdkn1b
	Ogdhl	Samd4b	Hmgb3
	Tmc7	Srp54;Srp54c	Cetn3
	Arhgef19	Lgmn	Slc16a7
	Tbc1d9b	Abhd4	U2surp
	Rab10os	Anxa1	Dhfr
	Klf2	Naa15	Cenpn
	AI846148	Myl6b	Nasp
	Pigs	Gemin4	Rbl1
	Dok7	Sh3bgrl	Dpy30
	Ralgds	Eif4ebp1	Neil3
	Cdc42se1	Zzef1	Trp53inp1
	Mgmt	Myo1c	Adamts6
	Col9a1	Trappc12	Rwdd1
	Alkbh4	Dnm2	Pnn
	Cry2	Ap3d1	Bex4
	Glis2	Eif3m	Mcm10
	Txndc5	Ddx3y	Stil
	Lzts2	Man1a2	Qk
	Nfatc4	Usp25	Brcc3
	Lsr	Ubxn6	Pik3r3
	Fbxw9	Mettl16	Zfp367
	Erbb3	Ctif	Cenpi
	Dact1	Macf1	Zfp518a
	Selm	Fbln5	Pnrc1
	Nckap5l	Mvp	Atad2
	Rab3d	Chmp5	Anapc13
	Mmp2	Eif3k	Kif4
	Edem2	Map1s	Kif14
	Azin2	Snx2	Cdc45
	Ptk7	Tmsb4x	Dis3
	Tbc1d10b	Gspt1	Prim1
	Pomgnt2	Eif4g3	Bub1
	Ap2a2	Plod2	Parpbp
	P3h4	Homer3	Map3k5
	Sgsh	Gucy1b3	Rpl21
	Scrn1	Rab14	Sgol1
	Gmppa	Ap2b1	Nr1d2
	Ptprf	Arhgap35	H1f0
	Gm21992	Arf2	4930503L19Rik
	Peg12	Iqgap1	Bmp5
	Aldh2	Iqgap3	Ick
	Hist1h2bc	Smtn	C330027C09Rik
	Slc35a4	Ispd	2810417H13Rik
	Sec24d	Rai14	Hnrnpa3
	Armc5	Atxn2	Birc5
	Ccdc157	Parva	Nemf
	Scamp5	Ppp6r1	Rbbp8
	Mn1	Scrn1	Tpx2
	Tppp3	Snrpb;Snrpn	Nuf2
	Cystm1	Mapk1	Ccdc59
	Slc27a1	Vps26a	Arhgap11a
	Rps6ka1		Cdh2
	Med25		Ccdc25
	Zfp771		Helb
	Hic1		Ppwd1
	Fcgrt		Chml
	Prss23		Rad21
	Bace1		Mecp2
	Aco1		Lsm6
			Cep89
			Cep55
			Pola1
			Parp2
			Ncl
			Gabpa
			Fus
			Taf15
			Rb1cc1
			Melk
			Gpd2
			Pmf1
			Spag7
			Uchl5
			Ttk
			Ube3a
			Mfap1b
			Zfp326
			Tbc1d5
			Arrdc3
			Dnm1l
			Top2a
			Syk
			Med4
			Rock1
			Leo1
			Mphosph9
			Hnrnpm
			Brd9
			Cenpj
			Ypel2
			Atp5h
			Polr3gl
			Atr
			Lnpk1
			Ssh2
			Lca5
			Rsrc1
			Pnpt1
			Anln
			Tipin
			Plk4
			Srsf5
			Ktn1
			Msi2
			Klf10
			Rps6ka3
			Dnajc9
			Pcna
			Ptms
			Krr1
			Eea1
			Uri1
			Rcor3
			Ncapg
			Cep57
			Hmgn2
			Ckap5
			Mrpl51
			Uevld
			Dtl
			Smc2
			Rpl27a
			Abcb7
			Lrrfip1
			Zwilch
			Prpf40a
			Eif2s2
			Kif23
			Anp32e
			Brca1
			Stag2
			Daam1
			Rsbn1l
			Prkag2
			Sms
			Magi1
			Arl5a
			Dnmt1
			Clip1
			Ppa2
			Nae1
			Racgap1
			Diaph3
			Cwf19l2
			Hnrnpdl
			Abat
			Gm20716
			Cstf3
			Kif20a
			Ncaph
			Ccnt2
			Hnrnph2
			Slk
			Wee1
			Nde1
			Zfp91
			2010-09-01
			Creb1
			Top2b
			Ect2
			Sugp1
			Ezh2
			Ppp1r7
			Tax1bp1
			Ndc80
			Ccdc47
			Rrm1
			D5Ertd579e
			Iws1
			2610002M06Rik
			Rmnd5a
			Cdk11b
			Luc7l2
			Nsmce4a
			Cdca2
			Topbp1
			Odf2
			Fmr1
			Hmgb1
			Psmc6
			Syf2
			Dcun1d1
			Selt
			Foxm1
			Dbf4
			Nfyc
			Stag1
			Zcchc8
			Ncapg2
			Ncapd2
			Hsp90aa1
			Cfl2
			Whsc1
			Wbp5
			Skiv2l2
			Hnrnpu
			Cbx5
			Fam76b
			Xpo1
			Cdca8
			Tmpo
			Med1
			Hsp90b1
			Sfpq
			Rbm6
			2007-03-01
			Hdgf
			Cox6c
			Cse1l
			Pnpla8
			Metap2
			Setx
			Psmd14
			Uaca
			Npm1
			Ppp1cb
			Ewsr1
			Usp14
			Lig1
			Thrap3
			Man1a2
			Hnrnph1
			Opa1
			Acvr2a
			Mtss1
			Rpl14
			Mcm6
			1700020I14Rik
			Nucks1
			Ccdc50
			Ankrd40
			Uba3
			Suz12
			Xrn2
			Hnrnpul2
			Htatsf1
			Btf3l4
			Pds5a
			Ctnna1
			Tpt1
			Cab39
			Casd1
			Cct2
			Dhx9
			Brd8
			Pcnp
			Matr3
			Ppp6r3
			Mapre1
			Mefv
			Hsp90ab1
			Mapk1
			B230219D22Rik
			1700037C18Rik
			Cluap1
			Naa60
