# Supplementary material for: Increased dosage of DYRK1A leads to congenital heart defects in a mouse model of Down syndrome
Source: Sci Transl Med. Author manuscript; Available in PMC 2024 Feb 16. (PMC7615651; doi:10.1126/scitranslmed.add6883)
Supplement: Table S10 [file EMS193971-supplement-Table_S10.xlsx]

## Sheet: Readme
RNAseq of Dp1Tyb and WT embryonic hearts from pregnant mice treated with Leucettinib-21 or iso-Leucettinib-21
L21 = Leucettinib-21
isoL21 = iso-Leucettinib-21
Samples:
5 WT E13.5 mouse embryonic hearts treated with iso-L21
5 WT E13.5 mouse embryonic hearts treated with L21
5 Dp1Tyb E13.5 mouse embryonic hearts treated with iso-L21
5 Dp1Tyb E13.5 mouse embryonic hearts treated with L21
Normalized counts of all genes in all samples
Columns	Meaning
ensembl_gene_id	Gene ID in Ensembl
external_gene_name	Gene symbol in MGI
WT, IsoL21_1, (F)	WT treated with IsoL21 mouse embryonic heart 1, female
WT, IsoL21_2 (F)	WT treated with IsoL21 mouse embryonic heart 2, female
WT, IsoL21_3 (F)	WT treated with IsoL21 mouse embryonic heart 3, female
WT, IsoL21_4 (M)	WT treated with IsoL21 mouse embryonic heart 4, male
WT, IsoL21_5 (M)	WT treated with IsoL21 mouse embryonic heart 5, male
WT, L21_1 (M)	WT treated with L21 mouse embryonic heart 1, male
WT, L21_2 (F)	WT treated with L21 mouse embryonic heart 2, female
WT, L21_3 (M)	WT treated with L21 mouse embryonic heart 3, male
WT, L21_4 (F)	WT treated with L21 mouse embryonic heart 4, female
WT, L21_5 (M)	WT treated with L21 mouse embryonic heart 5, male
Dp1Tyb, IsoL21_1 (F)	Dp1Tyb treated with IsoL21 mouse embryonic heart 1, female
Dp1Tyb, IsoL21_2 (F)	Dp1Tyb treated with IsoL21 mouse embryonic heart 2, female
Dp1Tyb, IsoL21_3 (M)	Dp1Tyb treated with IsoL21 mouse embryonic heart 3, male
Dp1Tyb, IsoL21_4 (M)	Dp1Tyb treated with IsoL21 mouse embryonic heart 4, male
Dp1Tyb, IsoL21_5 (F)	Dp1Tyb treated with IsoL21 mouse embryonic heart 5, female
Dp1Tyb, L21_1 (F)	Dp1Tyb treated with L21 mouse embryonic heart 1, female
Dp1Tyb, L21_2 (M)	Dp1Tyb treated with L21 mouse embryonic heart 2, male
Dp1Tyb, L21_3 (F)	Dp1Tyb treated with L21 mouse embryonic heart 3, female
Dp1Tyb, L21_4 (M)	Dp1Tyb treated with L21 mouse embryonic heart 4, male
Dp1Tyb, L21_5 (M)	Dp1Tyb treated with L21 mouse embryonic heart 5, male
Mean WT IsoL21	average of normalized counts across the 5 WT samples treated with IsoL21
Mean WT L21	average of normalized counts across the 5 WT samples treated with L21
Mean Dp1Tyb IsoL21	average of normalized counts across the 5 Dp1Tyb samples treated with IsoL21
Mean Dp1Tyb L21	average of normalized counts across the 5 Dp1Tyb samples treated with L21
DESeq2 Dp1Tyb iso-L21 v WT iso-L21
Columns	Meaning
ensembl_gene_id	Gene ID in Ensembl
external_gene_name	Gene symbol in MGI
chromosome_name	Name of chromosome on which gene is located
start_position	Start position of gene
end_position	End position of gene
baseMean	Average of the normalized counts taken over all samples
log2FoldChange	Log2 fold change between Dp1Tyb IsoL21 and WT IsoL21 samples
lfcSE	standard error of the log2 fold change
stat	Wald statistic
pvalue	Non-adjusted pvalue following a Wald test
shrunkLFC	log2 fold change shrunk by the ashr method
sig	Indication of whether adjusted pvalue (IHW method) is equal to or lower than the significance threshold
DESeq2_Dp1Tyb L21 v WT isoL21
Columns	Meaning
ensembl_gene_id	Gene ID in Ensembl
external_gene_name	Gene symbol in MGI
chromosome_name	Name of chromosome on which gene is located
start_position	Start position of gene
end_position	End position of gene
baseMean	Average of the normalized counts taken over all samples
log2FoldChange	Log2 fold change between Dp1Tyb L21 and WT IsoL21 samples
lfcSE	standard error of the log2 fold change
stat	Wald statistic
pvalue	Non-adjusted pvalue following a Wald test
shrunkLFC	log2 fold change shrunk by the ashr method
sig	Indication of whether adjusted pvalue (IHW method) is equal to or lower than the significance threshold
	Significantly upregulated gene
	Significantly downregulated gene
Gene	Genes on Mmu16 in three copies in Dp1Tyb mice

## Sheet: Normalized counts
ensembl_gene_id	external_gene_name	WT, IsoL21_1, (F)	WT, IsoL21_2 (F)	WT, IsoL21_3 (F)	WT, IsoL21_4 (M)	WT, IsoL21_5 (M)	WT, L21_1 (M)	WT, L21_2 (F)	WT, L21_3 (M)	WT, L21_4 (F)	WT, L21_5 (M)	Dp1Tyb, IsoL21_1 (F)	Dp1Tyb, IsoL21_2 (F)	Dp1Tyb, IsoL21_3 (M)	Dp1Tyb, IsoL21_4 (M)	Dp1Tyb, IsoL21_5 (F)	Dp1Tyb, L21_1 (F)	Dp1Tyb, L21_2 (M)	Dp1Tyb, L21_3 (F)	Dp1Tyb, L21_4 (M)	Dp1Tyb, L21_5 (M)	Mean WT IsoL21	Mean WT L21	Mean Dp1Tyb IsoL21	Mean Dp1Tyb L21
ENSMUSG00000000001	Gnai3	2713.11	2885.69	2918.93	2650.22	2797.94	3044.54	2803.29	2703.68	2852.19	3013.43	2840.1	2649.53	3210.89	2891.51	2990.82	2956.89	2583.38	3020.63	2749.72	3075.51	2793.18	2883.43	2916.57	2877.23
ENSMUSG00000000028	Cdc45	789.31	797.613	633.451	752.968	623.665	596.425	646.062	684.292	598.979	608.923	636.55	539.512	573.75	533.614	558.183	618.44	616.346	541.175	578.528	598.389	719.401	626.936	568.322	590.575
ENSMUSG00000000031	H19	232929	203473	212000	244566	220504	202275	217832	219135	218909	214514	226663	213252	214399	209938	210453	223673	250058	215863	216584	216102	222694	214533	214941	224456
ENSMUSG00000000037	Scml2	236.789	294.126	330.163	145.586	193.789	189.151	306.092	243.134	173.14	264.242	192.103	185.497	178.21	461.677	281.737	239.759	130.763	245.194	260.746	293.802	240.09	235.152	259.845	234.053
ENSMUSG00000000056	Narf	2405.32	2199.51	2096.93	2422.07	2044.68	2108.68	2155.24	2139.15	2569.38	2089.13	2260.99	2099.59	2194.74	2050.07	2266.26	2009.24	2007.04	2184.3	2095.35	2165.6	2233.7	2212.32	2174.33	2092.31
ENSMUSG00000000058	Cav2	373.604	378.806	451.908	393.84	533.003	380.056	516.893	486.141	484.371	399.644	458.043	435.614	528.93	432.113	562.5	514.429	553.706	513.831	487.906	434.407	426.232	453.421	483.44	500.856
ENSMUSG00000000078	Klf6	2173.73	2127.01	1821.72	2254.18	2057.16	1764.57	1664.28	1903.94	2144.05	1981.29	2206.57	2043.92	2198.67	1857.85	1888.42	1744.81	1556.62	1736.67	1819.79	1669.42	2086.76	1891.63	2039.08	1705.46
ENSMUSG00000000085	Scmh1	2108.04	1930.14	1905.2	1919.43	1712.55	1500.5	1837.03	1698.01	1916.47	1813.29	1897.48	1854.01	1875.18	1964.63	1864.45	1880.18	2181.4	1702	1991.12	1737.29	1915.07	1753.06	1891.15	1898.4
ENSMUSG00000000088	Cox5a	5035.14	4710.88	4077.13	4305.83	4717.79	3516.38	4237.31	4547.57	3970.39	3901.87	4304.25	3611.75	3980.87	3903.77	3601.35	3778.84	4600.02	4175.9	4385.83	3847.33	4569.35	4034.7	3880.4	4157.58
ENSMUSG00000000093	Tbx2	480.11	471.888	799.766	545.679	507.742	1336.32	560.419	475.825	1171.15	911.209	528.068	972.783	868.906	518.345	1070.92	819.573	623.709	891.732	605.815	1302.4	561.037	890.985	791.805	848.647
ENSMUSG00000000094	Tbx4	2.67916	8.88008	122.403	17.6147	22.6675	264.811	16.7206	20.9626	161.75	80.6271	17.9322	103.437	134.788	24.0732	108.537	116.148	25.5561	106.729	4.29977	269.331	34.8489	108.974	77.7534	104.413
ENSMUSG00000000120	Ngfr	198.504	221.416	303.898	242.997	225.433	477.715	249.979	215.314	239.302	329.853	234.652	342.285	326.214	256.575	343.076	334.649	320.318	280.012	162.373	283.609	238.45	302.433	300.56	276.192
ENSMUSG00000000126	Wnt9a	170.593	142.947	170.425	206.052	156.964	188.568	208.66	200.251	181.057	172.092	175.751	181.511	196.106	161.391	197.497	188.572	236.976	197.485	192.55	188.777	169.396	190.125	182.451	200.872
ENSMUSG00000000127	Fer	594.462	719.533	582.793	615.941	652.391	609.998	599.318	686.529	651.283	640.104	659.733	561.503	645.005	646.084	667.733	647.452	627.126	657.536	609.903	591.662	633.024	637.446	636.012	626.736
ENSMUSG00000000131	Xpo6	2800.59	2422.61	2330.49	2450.08	2346.3	2404.94	2082.4	2339.91	2451.1	2710.12	2425.17	2755.48	2108.14	2462.89	2238.34	2218.34	2420.33	2147.99	2425.06	2369.32	2470.01	2397.69	2398	2316.21
ENSMUSG00000000134	Tfe3	910.613	865.57	816.927	1023.66	837.862	882.976	918.09	825.733	911.657	878.92	997.28	877.958	861.52	918.492	833.8	803.665	1021.26	690.483	824.558	905.387	890.927	883.475	897.81	849.07
ENSMUSG00000000142	Axin2	389.059	336.493	356.48	414.928	349.572	488.861	446.386	340.553	410.383	357.681	347.347	394.797	463.896	400.197	375.663	388.897	378.154	409.956	448.689	479.863	369.306	408.773	396.38	421.112
ENSMUSG00000000148	Brat1	470.333	367.834	499.674	435.603	477.306	476.9	379.428	477.982	446.219	505.707	438.47	446.81	453.332	478.259	474.122	418.389	448.236	409.171	459.939	477.947	450.15	457.247	458.199	442.736
ENSMUSG00000000149	Gna12	3130.5	3333.32	3135.8	3605.75	3230.11	3026.65	2928.53	3213.84	3124.71	3145.75	3177.09	3410.32	3169.67	3265.38	3202.08	3148.75	3478.42	3123.98	3260.19	3251.72	3287.1	3087.89	3244.91	3252.61
ENSMUSG00000000154	Slc22a18	16.5251	7.04993	11.5755	9.65162	11.8744	15.4748	15.2875	12.3121	17.8916	16.8587	12.4841	17.2359	20.4077	16.4766	18.0426	33.1224	15.9623	16.7062	12.6817	8.9844	11.3353	15.5649	16.9294	17.4914
ENSMUSG00000000167	Pih1d2	8.2425	14.3336	32.1234	19.6102	41.7613	14.5398	6.84293	30.1954	11.8294	20.3326	13.049	13.6637	12.8789	20.1719	15.7722	17.6263	14.1431	14.6057	25.8143	10.2645	23.2142	16.748	15.1071	16.4908
ENSMUSG00000000168	Dlat	4671.16	4977.39	4301.99	4104.86	4646.34	3631.7	4051.09	4827.48	4237	4033.47	4426.04	4079.22	4452.67	4017.59	4140.47	4279.13	4639.26	4327.84	4943.33	4333.55	4540.35	4156.15	4223.2	4504.62
ENSMUSG00000000171	Sdhd	5440.66	4845.47	4282.2	4944.49	4991.05	3855.36	4618.58	4764.04	4413.87	4173.47	4864.72	4090.54	4291.55	4330.52	4088.14	4476.49	5200.7	4353.57	4787.29	4332.73	4900.77	4365.06	4333.09	4630.16
ENSMUSG00000000182	Fgf23	18.7621	22.539	25.6784	21.3142	16.8597	9.68725	18.1549	12.1902	16.3465	21.9669	29.0979	14.9503	19.6545	21.7086	38.4128	18.7134	23.4382	15.4094	31.1855	21.6857	21.0307	15.6691	24.7648	22.0864
ENSMUSG00000000183	Fgf6	15.5802	1.07525	9.23903	14.2106	13.6934	0.966581	13.1015	11.291	5.46219	15.3019	5.76899	3.47424	3.56294	18.6264	5.64101	7.64126	6.51051	5.66173	8.32965	5.41869	10.7597	9.22463	7.41472	6.71237
ENSMUSG00000000184	Ccnd2	12925.2	13326.6	12698.1	12003.5	12736.5	12721.6	14074.7	14640.9	13630	13462.5	14205.5	12842.9	13088.2	13850.4	13416.6	14826.4	14614.1	14364.7	14095.3	13655.6	12738	13705.9	13480.7	14311.2
ENSMUSG00000000194	Gpr107	2172.62	1843.29	2090.59	2195.73	1934.79	2006.68	1992.19	1918.53	1853.14	1981	2139.95	2060.11	1944.64	2227.06	2153.35	2050.11	2118.96	1987.82	2175.09	1829.83	2047.4	1950.31	2105.02	2032.36
ENSMUSG00000000197	Nalcn	8.45139	12.7003	46.7381	15.8468	18.5965	43.9928	13.1093	15.5635	47.4178	56.0046	15.3108	31.2529	38.8801	13.2237	45.7514	45.9056	6.04999	40.164	15.2526	38.6009	20.4666	35.2176	28.8838	29.1946
ENSMUSG00000000214	Th	7.76041	5.94176	7.85953	9.74495	17.53	17.8753	21.4033	12.9783	15.2488	111.034	4.295	30.7741	16.4849	2.08941	20.8476	26.683	13.2154	22.6549	3.6344	17.5072	9.76732	35.708	14.8982	16.739
ENSMUSG00000000223	Drp2	57.5108	97.8248	92.2031	54.8148	75.9985	100.578	91.446	80.5088	89.8881	128.317	60.5014	98.8553	67.8505	73.9533	87.478	112.241	59.2411	96.528	89.2111	113.252	75.6704	98.1477	77.7277	94.0946
ENSMUSG00000000244	Tspan32	76.9869	69.4708	41.8795	150.118	73.002	59.5819	38.6409	37.0239	140.59	58.6059	104.727	99.3215	75.7203	61.3149	68.7103	32.9003	71.6326	63.1416	73.0873	85.093	82.2914	66.8886	81.9588	65.171
ENSMUSG00000000247	Lhx2	4.1638	5.01767	3.95673	2.73795	10.1949	14.974	7.99316	1.98578	14.8098	7.28051	5.9484	3.7997	10.5083	4.042	2.89995	9.31174	10.9677	14.1673	3.45011	1.16028	5.21421	9.40866	5.43966	7.81142
ENSMUSG00000000253	Gmpr	2101.26	1915.59	1831.72	2475.33	2159.24	1635.55	1737.32	1936.41	1899.98	1911.38	2041.54	2029.84	1830.67	2016.35	2066.73	1745.6	2336.51	1830.46	2200.19	1907.46	2096.63	1824.13	1997.03	2004.05
ENSMUSG00000000266	Mid2	1860.88	2385.67	1764.7	1517.29	1882.86	1625.36	1755.56	1781.48	1775.99	1602.23	2008.89	1622.55	1794.45	2032.21	1628	1553.02	1805.46	1683.31	1858.48	1550.21	1882.28	1708.12	1817.22	1690.1
ENSMUSG00000000275	Trim25	1253.01	1341.01	1208.59	1177.55	1242.23	1055.22	1114.39	1053.95	1127.79	1071.99	1393.96	1370.43	1223.61	1358.29	1325.9	1099.82	1195.41	1167.04	1405.09	1456.26	1244.48	1084.67	1334.44	1264.72
ENSMUSG00000000276	Dgke	585.312	653.356	650.519	623.734	695.124	600.368	641.571	524.724	643.744	634.036	561.343	599.624	563.83	683.361	657.856	502.437	571.486	566.309	724.976	695.344	641.609	608.888	613.203	612.11
ENSMUSG00000000278	Scpep1	945.974	1047.98	1062.95	944.946	1012.55	990.491	1020.52	999.456	1034.05	1103.47	1031.44	895.027	1018.64	889.234	1030.03	1128.27	947.942	1056.9	927.603	956.769	1002.88	1029.6	972.874	1003.5
ENSMUSG00000000282	Mnt	850.103	840.817	849.323	975.318	862.141	1012.27	912.111	841.53	1036.85	990.226	846.565	936.377	861.696	917.356	964.849	910.927	851.302	791.313	822.411	884.905	875.54	958.597	905.369	852.172
ENSMUSG00000000290	Itgb2	100.044	64.9314	65.2304	70.4736	59.3309	79.8029	51.4553	56.7397	53.6755	47.4078	49.9534	73.8713	45.039	51.3015	71.0206	62.4869	53.7444	70.9404	64.4316	74.1385	72.0021	57.8162	58.2372	65.1484
ENSMUSG00000000295	Hddc2	365.045	295.632	331.785	315.792	328.948	301.03	357.628	315.891	327.358	319.184	349.981	304.502	314.607	303.09	326.608	271.784	345.297	297.863	311.988	357.611	327.44	324.218	319.758	316.909
ENSMUSG00000000296	Tpd52l1	141.69	120.631	142.457	151.576	149.384	155.258	146.139	144.448	145.655	152.419	138	145.097	156.444	130.024	126.256	167.202	167.992	171.206	124.498	173.132	141.148	148.784	139.164	160.806
ENSMUSG00000000301	Pemt	63.5972	69.0005	45.2513	91.413	46.3285	65.3913	55.5365	42.3562	52.3891	45.6859	84.5378	68.0736	51.4526	36.0227	50.4855	78.7336	65.2753	35.7304	41.1517	50.4746	63.1181	52.2718	58.1145	54.2731
ENSMUSG00000000303	Cdh1	4.82617	3.99708	162.195	2.64142	3.91588	692.658	7.48948	5.24629	231.809	175.982	5.36304	109.76	205.322	60.5871	241.174	206.75	3.63047	122.538	0	291.257	35.515	222.637	124.441	124.835
ENSMUSG00000000305	Cdh4	77.5603	72.813	92.6524	98.8756	175.572	247.113	101.379	172.538	110.462	124.118	86.5708	112.279	136.32	96.3391	101.813	111.728	130.999	117.825	119.207	119.72	103.495	151.122	106.664	119.896
ENSMUSG00000000317	Bcl6b	675.808	741.275	836.596	694.669	831.906	578.85	642.048	715.377	660.208	699.633	842.793	735.846	670.135	829.975	748.146	641.863	635.263	742.403	782.128	664.307	756.051	659.223	765.379	693.193
ENSMUSG00000000320	Alox12	138.631	224.799	110.229	255.509	129.487	109.512	60.6806	54.4583	195.378	77.3098	198.027	181.331	111.038	73.5164	172.31	62.74	73.5845	86.8307	106.68	135.379	171.731	99.4677	147.244	93.0428
ENSMUSG00000000325	NA	1696.92	1506.96	1514.85	1973.69	1440.42	1608.13	1574.43	1709.54	1592.05	1454.78	1544.85	1458.72	1441.48	1709.21	1502.59	1515.43	1355.29	1317.61	1520.22	1354.77	1626.57	1587.79	1531.37	1412.66
ENSMUSG00000000326	Comt	1354.83	1267.44	1263.93	1357.22	1258.75	1280.63	1233.29	1310.95	1267.09	1183.03	1204.4	1386.82	1297.07	1263.2	1238.39	1315.14	1376.94	1286.15	1280.23	1279.47	1300.43	1255	1277.98	1307.59
ENSMUSG00000000339	Rtca	823.613	806.917	732.637	792.749	780.201	778.254	808.327	798.584	781.722	740.733	828.593	704.962	738.279	693.37	714.818	769.786	761.086	753.149	762.724	772.705	787.223	781.524	736.005	763.89
ENSMUSG00000000340	Dbt	1109.45	1108.28	1068.41	1102.18	1118.13	883.081	1059.44	1082.02	1086.88	1042.7	1068	887.858	1025	1054.85	1053.29	995.045	1080.55	1023.76	1146.46	1006.32	1101.29	1030.82	1017.8	1050.43
ENSMUSG00000000346	Dazap2	4028.4	3885.68	3485.18	4807.92	4384.22	3768.55	3443.84	3556.41	4756.11	3589.77	4107.27	3823.14	3919.03	3422.73	3964.61	3261.15	3427.79	3219.56	3592.1	3547.13	4118.28	3822.94	3847.36	3409.54
ENSMUSG00000000355	Mcts1	267.332	300.952	309.678	261.515	278.602	351.386	324.641	285.707	320.577	276.078	268.133	260.803	321.744	293.002	261.267	281.92	254.029	309.864	294.147	312.223	283.616	311.678	280.99	290.437
ENSMUSG00000000359	Rem1	189.951	137.304	156.099	223.956	208.051	159.132	187.023	179.1	187.288	202.886	181.744	225.883	151.183	189.246	152.852	196.339	239.565	156.143	218.133	183.218	183.072	183.086	180.182	198.68
ENSMUSG00000000365	Rnf17	121.706	97.3126	42.915	161.798	141.077	86.3025	62.4394	72.0113	123.789	74.0972	178.493	161.607	172.279	171.955	150.954	137.724	178.718	141.258	175.077	169.501	112.962	83.7279	167.057	160.455
ENSMUSG00000000374	Trappc10	1473.75	1562.56	1451.12	1426.45	1478.1	1399.17	1468.36	1456.06	1472.3	1343.46	1496.16	1456.44	1293.98	1439.59	1416.6	1357.36	1424.48	1417.26	1389.66	1317.99	1478.4	1427.87	1420.55	1381.35
ENSMUSG00000000378	Ccm2	934.484	990.573	801.615	1005.91	849.358	784.799	749.675	810.932	739.541	830.361	808.974	846.548	870.616	789.099	816.725	761.402	856.91	818.333	815.902	848.758	916.388	783.062	826.393	820.261
ENSMUSG00000000384	Tbrg4	1256.98	1265.02	1226.78	1222.93	1112.68	1146.61	1158.42	1139.86	1067.25	1127.74	1141.39	1204.84	1068.31	1213.11	933.865	1032.5	1121.78	1044.21	1330.82	1070.23	1216.88	1127.98	1112.3	1119.91
ENSMUSG00000000385	Tmprss2	0.351045	0	16.4333	2.30465	1.02098	30.8789	0.976962	3.64406	21.5599	8.6329	1.12102	15.3464	38.3976	26.3897	82.2359	16.0715	3.7859	40.3494	1.57159	50.1543	4.02199	13.1386	32.6981	22.3865
ENSMUSG00000000386	Mx1	4.2609	2.03616	1.1284	4.93391	2.23029	15.7285	7.6936	0	2.88801	0.525177	8.91238	5.16399	3.97841	5.30769	5.21303	5.4098	6.77728	26.6288	16.5458	13.2264	2.91793	5.36706	5.7151	13.7176
ENSMUSG00000000392	Fap	16.3422	42.6817	135.423	53.8004	81.717	244.803	68.2184	79.1166	120.618	140.341	12.9696	121.371	124.431	60.2811	183.694	250.957	44.7794	119.305	26.3866	146.052	65.9928	130.619	100.549	117.496
ENSMUSG00000000399	Ndufa9	4184.87	3732.46	3547.32	4011.36	3742.05	3003.77	3515.03	3808.2	3514.98	3417.61	3791.42	3115.85	3529.94	3563.41	3428.26	3433.83	3955.29	3496.14	3731.55	3455.33	3843.61	3451.92	3485.78	3614.43
ENSMUSG00000000402	Egfl6	207.423	258.926	425.102	315.464	332.911	422.81	373.02	306.275	436.502	516.132	213.118	379.832	426.331	295.82	477.527	514.085	382.821	447.815	215.375	412.816	307.965	410.948	358.525	394.583
ENSMUSG00000000409	Lck	40.5401	55.1201	76.6967	27.4729	56.4748	156.571	60.597	65.6776	37.9428	61.7699	48.6487	64.0618	47.4495	77.206	41.8576	80.2774	47.7332	50.4822	41.3356	106.138	51.2609	76.5117	55.8447	65.1932
ENSMUSG00000000416	Cttnbp2	309.089	284.318	325.944	284.225	298.939	357.78	307.104	301.602	338.891	313.266	405.053	391.498	298.215	352.053	302.147	339.7	268.655	416.377	403.289	433.86	300.503	323.729	349.793	372.376
ENSMUSG00000000420	Galnt1	4004.73	4403.23	3999.23	3670.25	4072.04	3836.01	4305.08	4010.39	4001.52	3954.82	4549.09	3917.76	4450.54	4298.78	4347.23	4197.1	4064.36	4118.9	3999.41	4066.43	4029.9	4021.56	4312.68	4089.24
ENSMUSG00000000439	Mkrn2	558.941	533.241	583.802	459.556	908.707	485.411	645.064	820.503	653.275	680.29	505.042	723.432	545.41	387.99	684.699	719.766	952.259	808.475	603.855	634.681	608.85	656.909	569.315	743.807
ENSMUSG00000000440	Pparg	34.8769	42.139	26.8692	37.3777	35.2712	41.3189	19.0909	19.7259	30.9192	27.7626	29.4314	29.7635	26.6578	44.8948	23.3892	22.4736	38.7803	26.7962	30.7974	28.8919	35.3068	27.7635	30.8274	29.5479
ENSMUSG00000000441	Raf1	3635.04	3576.26	3105.6	3487.28	3352.91	3045.62	3160.11	3516.03	3107.68	3450.45	2873.8	3126.4	3173.82	3209.85	3128.76	2971.61	2927.25	3044.29	3191.82	3016.23	3431.42	3255.98	3102.53	3030.24
ENSMUSG00000000486	Septin1	260.252	252.65	280.007	322.512	268.197	252.703	262.365	259.59	220.095	247.622	293.794	283.097	305.412	251.554	289.228	302.074	281.936	236.059	255.159	246.749	276.724	248.475	284.617	264.395
ENSMUSG00000000489	Pdgfb	347.988	492.81	434.459	435.398	467.379	377.526	305.751	461.145	344.023	423.937	333.177	398.354	329.361	389.479	371.759	305.24	401.791	334.831	418.728	361.119	435.607	382.476	364.426	364.342
ENSMUSG00000000530	Acvrl1	228.244	291.431	351.394	365.219	338.033	408.119	279.12	334.949	267.801	366.577	248.021	379.431	328.532	414.237	361.069	483.351	380.151	310.796	344.56	380.15	314.864	331.313	346.258	379.802
ENSMUSG00000000531	Tamalin	316.57	317.802	338.92	360.925	306.615	336.008	345.901	304.011	332.531	355.381	359.059	370.792	300.903	372.22	283.502	332.472	355.478	316.948	290.114	334.29	328.166	334.766	337.295	325.86
ENSMUSG00000000532	Acvr1b	1533.83	1488.06	1450.55	1575.95	1530.52	1390.04	1396.86	1538.23	1460.11	1444.05	1446.11	1422.96	1417.29	1561.46	1482.53	1361.07	1640.65	1414.75	1550.28	1472.1	1515.78	1445.86	1466.07	1487.77
ENSMUSG00000000538	Tom1l2	1745.08	1598.05	1763.69	1943.66	1710.23	1644.31	1730.25	1933.42	1669.01	1819.09	1735.34	1890.55	1692.22	1776.66	1785.72	1687.82	1937.16	1701.99	1925.97	1737.51	1752.14	1759.22	1776.1	1798.09
ENSMUSG00000000552	Zfp385a	660.572	699.199	719.797	828.737	820.84	800.958	735.685	720.406	752.827	753.046	765.934	821.951	741.587	776.139	821.924	747.457	850.846	758.758	791.843	844.712	745.829	752.584	785.507	798.723
ENSMUSG00000000555	Itga5	6310.7	6821.17	5953.49	6163.42	6160.42	4898.5	5640.22	6473.77	5158.83	5951.93	5831.38	6441.36	5494.8	6295.55	5791.26	6233.74	6551.87	5755.95	6676.39	5711.85	6281.84	5624.65	5970.87	6185.96
ENSMUSG00000000560	Gabra2	19.0881	21.7989	25.015	19.3558	27.9524	39.7646	45.1523	28.5727	19.3122	31.196	41.2343	35.8992	29.4312	39.555	19.1376	33.9096	31.2131	36.4661	50.2355	38.3128	22.642	32.7995	33.0515	38.0274
ENSMUSG00000000561	Wdr77	2172.66	1819.56	1927.5	2012.22	1722.8	1850.28	1666.15	1889.08	1785.17	1829.27	1872.73	1880.27	1734.05	1813.14	1586.95	1809.26	1655.55	1724.43	1856.75	1881.38	1930.95	1803.99	1777.43	1785.47
ENSMUSG00000000563	Atp5pb	9120.61	9577.7	8216.08	9096.59	8996.04	7583.07	8808.43	9064.69	8363.52	8161.6	9026.64	7523.13	8588.79	8044.34	8304.85	8446.4	9155.36	8769.47	8605.1	8081.04	9001.4	8396.26	8297.55	8611.47
ENSMUSG00000000567	Sox9	842.412	721.395	1056.37	812.84	774.227	910.671	862.738	781.699	1126.83	958.183	1021.78	1096.12	1069.12	1058.52	953.432	865.282	858.086	908.489	1003.6	917.6	841.449	928.023	1039.79	910.611
ENSMUSG00000000568	Hnrnpd	6290.27	7464.18	7196.4	5799.67	7074.71	7004.65	7270.94	6812.02	6536.86	6892.55	6795.97	5929.81	6690.42	6773.27	6079.58	6577.59	5939.06	6430.47	6342.08	6383.27	6765.05	6903.4	6453.81	6334.5
ENSMUSG00000000579	Dynlt1c	169.586	152.825	159.993	181.786	224.489	195.107	229.339	209.322	111.574	134.172	153.522	121.709	145.812	130.526	146.501	136.027	140.324	155.54	168.537	211.589	177.736	175.903	139.614	162.403
ENSMUSG00000000581	C1d	952.496	875.863	810.389	800.245	773.658	1005.35	959.444	847.749	815.026	993.462	637.19	892.505	816.397	853.532	741.023	898.971	1009.28	835.297	700.339	763.581	842.53	924.206	788.129	841.493
ENSMUSG00000000594	Gm2a	1483.62	1606.2	1425.95	1342.89	1417.84	1225.83	1609.57	1456.15	1491.81	1327.3	1689.13	1485.02	1570.72	1501.38	1667.66	1517.43	1707.06	1536.27	1629.29	1576.9	1455.3	1422.13	1582.78	1593.39
ENSMUSG00000000600	Krit1	1174.79	1285.75	1085.94	1105.41	1101.4	1209.34	1109.66	1104.16	1084.79	1128.79	1133.47	1040.49	1083.31	1199.18	1058.31	966.303	872.372	1053.9	1130.53	1052.18	1150.66	1127.35	1102.95	1015.06
ENSMUSG00000000605	Clcn4	1793.2	1863.49	2019.75	1920.69	1984.16	1816.16	1954.89	2040.25	1914.84	1964.64	1794.13	1744.28	1754.31	1795.03	1894.04	1867.45	1918.19	1801.61	1858.17	1836.75	1916.26	1938.16	1796.36	1856.43
ENSMUSG00000000627	Sema4f	6.28917	5.90685	17.8615	34.4539	7.71672	46.2047	6.46051	4.30682	22.5036	59.202	11.6305	29.6759	23.4876	45.4572	22.7312	32.6588	17.8854	23.7061	16.2065	36.3894	14.4456	27.7355	26.5965	25.3692
ENSMUSG00000000628	Hk2	3015.77	3300.67	2623.69	2734.24	2611.9	2486.47	2514.67	3430.95	2384.67	2807.33	2982.19	2610	2594.51	2651.61	2291.84	2470.7	2993.59	2721.71	2962.19	2816.25	2857.25	2724.82	2626.03	2792.89
ENSMUSG00000000631	Myo18a	8277.31	9860.43	8635.71	9974.88	8869.98	7124.67	8559.26	9512.25	8173.68	8370.85	8718.53	9607.59	8044.03	9429.69	8106.19	8347.38	10255.8	8283.82	10009.9	8004.2	9123.66	8348.14	8781.21	8980.23
ENSMUSG00000000682	Cd52	16.4721	19.0961	20.6132	11.3614	20.0629	30.4606	17.2355	19.272	14.3215	17.0454	18.443	23.142	25.4811	24.6508	25.0728	38.6926	26.0362	35.432	22.6516	19.9375	17.5211	19.667	23.3579	28.55
ENSMUSG00000000686	Abhd15	16.204	21.487	24.6438	17.0521	13.6958	31.9297	19.1554	28.1832	11.8214	21.0271	18.5348	20.7786	14.2712	20.6863	33.868	28.8917	22.1359	21.0556	26.0108	9.03325	18.6165	22.4233	21.6278	21.4254
ENSMUSG00000000693	Loxl3	269.768	281.459	296.972	292.05	229.08	335.417	346.416	292.989	334.647	373.893	338.94	357.908	327.122	295.181	351.825	454.844	239.069	363.899	285.903	348.223	273.866	336.672	334.195	338.388
ENSMUSG00000000706	Btn1a1	121.041	98.7049	147.972	103.022	91.3134	107.592	138.212	121.787	146.702	124.291	167.481	144.247	147.239	154.055	122.769	151.699	124.166	135.188	148.128	132.234	112.411	127.717	147.158	138.283
ENSMUSG00000000708	Kat2b	1475.8	1531.41	1401.41	1327.56	1486.72	1189.29	1439.95	1589.11	1444.81	1447.33	1454.51	1324.56	1521.69	1427.63	1466.53	1274.47	1382.09	1373.19	1468.59	1435.23	1444.58	1422.1	1438.99	1386.71
ENSMUSG00000000711	Rab5b	2316.32	2211.2	2294.84	2375.77	2278.62	2257.5	2370.19	2305.02	2407.87	2425.08	2346.82	2265	2365.78	2311.03	2352.33	2373.56	2430.92	2455.75	2262.61	2418.03	2295.35	2353.13	2328.19	2388.17
ENSMUSG00000000732	Icosl	61.9216	61.0434	65.433	57.9245	48.6168	64.8139	48.7163	52.7567	82.0984	49.4619	47.6622	109.941	66.2181	52.5074	82.0985	71.8252	68.5049	75.0739	57.1448	75.5567	58.9879	59.5694	71.6855	69.6211
ENSMUSG00000000738	Spg7	2064.84	1871.27	1855.47	2413.37	1932.05	1654.86	1927.12	2090.9	1890.7	1718.6	1902.27	1934.29	1840.38	1927.56	2013.74	1726.55	2383.57	1927.35	2215.21	1888.04	2027.4	1856.44	1923.65	2028.14
ENSMUSG00000000739	Sult5a1	46.5038	60.0935	37.738	65.6827	44.1245	79.2281	55.2232	39.6319	67.0172	64.1107	68.9133	60.4682	53.756	61.9356	67.6381	73.5271	50.3239	82.1818	30.0542	61.3999	50.8285	61.0422	62.5422	59.4974
ENSMUSG00000000740	Rpl13	15212.6	16113.9	15272.5	18994.8	15968	16535	15719.2	15353.5	15700.1	15811.4	16513.7	16924.2	16418	14527.9	15523.9	15624.7	17981.1	16025.8	15119	16322.4	16312.4	15823.9	15981.5	16214.6
ENSMUSG00000000743	Chmp1a	1714.75	1429.74	1572.28	1774.71	1593.45	1516.38	1523.1	1554.53	1498.1	1494.83	1572.94	1566.65	1461.17	1574.13	1857.14	1567.2	1649.39	1554.59	1604.51	1631.96	1616.98	1517.39	1606.41	1601.53
ENSMUSG00000000751	Rpa1	3115.09	3503.07	2941.61	3375.51	2836.59	3023.98	3383.95	3201.74	2976	2952.77	3050.88	2817.54	2846.47	2527.09	2801.45	2807.44	3287.48	3012.38	2762.63	2795.07	3154.37	3107.69	2808.69	2933
ENSMUSG00000000753	Serpinf1	331.148	235.643	519.791	420.473	432.183	480.053	377.487	356.848	350.768	533.673	501.193	737.689	488.343	422.902	435.589	588.25	535.167	511.925	280.29	553.433	387.848	419.766	517.143	493.813
ENSMUSG00000000759	Tubgcp3	1290.62	1121.13	1081.08	1127	1105.9	1297.91	1119.62	1059.05	1236.52	1229.1	1110.04	1029.42	1097.33	1200.44	1117.35	1164.24	1005.39	1201.35	1094.18	1153.28	1145.15	1188.44	1110.92	1123.69
ENSMUSG00000000776	Polr3d	593.719	708.899	635.037	618.281	579.491	660.74	635.304	634.195	552.703	740.938	690.8	750.604	718.864	605.867	630.512	650.265	619.312	644.27	638.397	677.502	627.085	644.776	679.329	645.949
ENSMUSG00000000782	Tcf7	173.308	143.764	224.336	141.918	148.93	501.734	139.366	175.342	177.295	197.638	197.185	227.065	209.428	171.998	149.909	169.998	137.16	206.649	154.838	248.355	166.451	238.275	191.117	183.4
ENSMUSG00000000787	Ddx3x	12214.6	13696.9	12619.3	9656.31	11192.6	10863	12728.3	10142.8	12654.1	10647.6	13029.1	10774.5	10426.9	10787.7	12318.9	12323.2	9058.48	12633.1	10619.8	11116.8	11875.9	11407.2	11467.4	11150.3
ENSMUSG00000000794	Kcnn3	225.352	179.168	237.076	242.114	274.499	366.721	224.065	282.83	244.976	289.976	186.684	270.578	227.866	348.612	281.468	271.261	363.662	254.053	278.434	258.74	231.642	281.714	263.042	285.23
ENSMUSG00000000804	Usp32	1449.7	1676.69	1433.55	1719.02	1659.22	1432.05	1526.59	1534.31	1727.75	1446.7	1788.52	1466.91	1588.61	1514.78	1544.17	1402.37	1511.6	1400.51	1518.16	1473.49	1587.63	1533.48	1580.6	1461.22
ENSMUSG00000000805	Car4	54.9951	49.6874	39.5457	12.1059	23.9567	29.1164	34.8667	23.1221	18.1264	35.56	52.2301	34.3353	27.6832	40.4543	26.5891	20.9117	22.4314	33.2548	17.9317	33.4594	36.0582	28.1583	36.2584	25.5978
ENSMUSG00000000811	Txnrd3	335.795	306.2	313.142	380.798	368.691	321.155	305.434	305.361	327.389	339.302	346.133	339.514	279.1	341.318	431.173	321.988	342.425	259.075	332.945	284.109	340.925	319.728	347.448	308.109
ENSMUSG00000000823	Zfp512b	1986.1	1964.52	2670.25	2593.51	2277.83	2488.23	2659.81	2496.45	2217.72	2557.64	1895.45	2823.12	1942.28	2326.03	1942.98	2326.85	2215.12	2332.44	2445.66	2560.08	2298.44	2483.97	2185.97	2376.03
ENSMUSG00000000826	Dnajc5	4081.52	4118.72	4009.05	4391.37	4074.36	3806.61	4038.06	4215.02	4005.79	4168.93	3644.73	4294.01	3554.96	4277.43	4018.15	3859.92	4363.42	3769.92	4207.95	4027.5	4135	4046.88	3957.85	4045.74
ENSMUSG00000000827	Tpd52l2	1468.22	1660.05	1411.58	1515.93	1418.41	1466.82	1530.16	1406.88	1466.9	1396.89	1339.73	1557	1380.12	1406.69	1384.96	1448.27	1517.91	1459.3	1569.75	1292.47	1494.84	1453.53	1413.7	1457.54
ENSMUSG00000000838	Fmr1	2058.26	2497.86	2114.33	1945.72	2329.86	2101.76	2377.76	2200.61	2153.44	2177.2	2247.53	1891.54	2214.7	2302.02	2234	2170.28	1803.8	2256.58	1944.86	1924.4	2189.21	2202.15	2177.96	2019.98
ENSMUSG00000000861	Bcl11a	640.008	615.778	832.794	680.047	749.147	817.13	738.026	773.336	824.647	922.999	725.727	662.728	727.568	743.074	724.342	626.975	583.742	634.391	638.434	586.529	703.555	815.228	716.688	614.014
ENSMUSG00000000876	Pxmp4	376.862	329.205	288.615	610.053	347.073	421.613	377.64	317.211	416.485	315.452	354.403	350.915	384.038	337.019	450.994	480.766	314.493	333.408	379.402	304.703	390.362	369.68	375.474	362.555
ENSMUSG00000000881	Dlg3	500.047	417.128	501.77	432.129	456.55	549.769	518.27	457.839	507.314	501.796	398.448	471.929	466.817	474.58	520.381	527.805	401.857	518.03	411.7	466.413	461.525	506.998	466.431	465.161
ENSMUSG00000000884	Gnb1l	105.991	132.884	100.134	83.6755	110.815	112.393	120.543	130.961	89.2138	114.961	118.133	107.241	84.7793	77.939	99.062	76.4736	103.078	107.374	78.3624	122.652	106.7	113.614	97.4309	97.588
ENSMUSG00000000889	Dbh	9.07275	4.29702	37.9936	8.52601	13.696	31.9331	17.1397	15.9678	20.9124	435.807	5.79455	41.5432	29.4386	15.514	42.9023	34.8431	20.8338	27.5378	9.36315	28.9071	14.7171	104.352	27.0385	24.297
ENSMUSG00000000901	Mmp11	479.919	338.963	678.155	535.166	607.348	767.436	647.054	526.928	737.967	772.141	439.565	762.7	684.126	695.815	805.292	693.697	590.58	707.436	540.058	783.199	527.91	690.305	677.5	662.994
ENSMUSG00000000902	Smarcb1	1844.97	1900.94	1797.58	1900.58	1780.61	2012.2	1810.47	1733.88	1824.86	1896.78	1736.04	1880.33	1802.79	1816.98	1824.46	1787.32	1925.01	1716.72	1837.09	1801.46	1844.94	1855.64	1812.12	1813.52
ENSMUSG00000000915	Hip1r	281.115	526.428	376.847	498.544	391.992	569.674	335.887	372.959	371.5	336.062	297.765	348.431	341.104	626.229	397.227	297.414	386.462	401.675	395.311	374.993	414.985	397.216	402.151	371.171
ENSMUSG00000000916	Nsun5	327.355	254.425	297.235	255.775	277.929	297.534	264.661	325.177	275.045	256.811	298.023	246.216	231.224	283.156	316.467	266.981	216.356	287.468	304.534	328.583	282.544	283.845	275.017	280.785
ENSMUSG00000000934	Top1mt	171.734	156.771	179.393	210.327	173.643	187.327	157.244	197.232	192.708	155.524	169.075	198.708	205.358	222.905	171.669	208.886	230.938	204.032	199.028	219.26	178.373	178.007	193.543	212.429
ENSMUSG00000000942	Hoxa4	10.3428	39.6935	138.683	98.043	56.9068	220.021	72.6336	59.9623	185.147	186.179	15.1639	138.913	117.12	48.5736	133.361	192.326	37.7616	123.359	17.6647	178.929	68.7338	144.789	90.6262	110.008
ENSMUSG00000000948	NA	115.898	137.674	100.345	116.694	169.874	220.293	127.496	137.765	150.916	157.443	106.34	86.8892	145.981	166.589	163.103	106.743	77.5172	108.351	171.529	109.625	128.097	158.782	133.78	114.753
ENSMUSG00000000957	Mmp14	4919.43	4172.31	5775.96	5587.47	5237.82	5810.65	5270.47	5363.52	5807.89	6243.31	4883.13	6036.09	5808.23	5570.18	5999.24	6507.52	6360.17	5771.62	5203.27	6088.75	5138.6	5699.17	5659.38	5986.26
ENSMUSG00000000958	Slc7a7	212.667	204.141	245.76	229.627	213.068	171.328	225.686	166.558	216.438	203.442	276.507	263.961	219.551	249.195	208.266	206.795	264.468	216.759	211.372	227.512	221.053	196.69	243.496	225.381
ENSMUSG00000000959	Oxa1l	2020.09	1937.05	2069.05	2154.52	1986.44	1770.86	1951.27	2077.94	1868.7	1997.22	1881.16	1875.87	1829.37	2106.38	1761.29	1815.96	2201.84	1910.66	2036.33	1844.09	2033.43	1933.2	1890.81	1961.78
ENSMUSG00000000976	Heatr6	669.249	643.534	744	600.331	573.783	682.69	719.86	719.733	639.564	690.655	649.636	591.536	620.512	710.854	685.22	715.473	564.635	647.254	788.08	643.287	646.179	690.5	651.552	671.746
ENSMUSG00000000983	Wfdc18	10.1876	4.26422	6.2117	2.8534	2.12143	2.96015	6.5065	10.1464	0.899438	13.3206	16.0378	3.32434	7.31064	4.12775	6.86793	6.04519	9.15448	4.96509	7.24159	9.10357	5.12768	6.7666	7.53369	7.30198
ENSMUSG00000001014	Icam4	22.5834	21.5566	6.06898	29.1509	13.8763	6.79255	5.20429	8.53503	16.3163	11.7841	15.4556	14.0534	12.2144	14.5966	8.68632	4.25024	10.3664	5.87841	19.5029	14.4781	18.6472	9.72646	13.0013	10.8952
ENSMUSG00000001016	Ilf2	2536.68	2697.52	2560.83	2329.07	2491.02	2603.05	2578.97	2350.02	2579.52	2489.49	2278.34	2277.77	2480.96	2163.97	2271.07	2210.96	2346.95	2364.07	2145.78	2375.21	2523.02	2520.21	2294.42	2288.6
ENSMUSG00000001017	Chtop	3972.41	4022.58	3884.93	4089.76	3962.34	4133.62	3978.93	3934.35	4034.92	3959.8	4091.92	3748.61	4080.35	3878.07	3940.08	3901.75	4057.44	3931	4005.25	4022.05	3986.4	4008.32	3947.81	3983.5
ENSMUSG00000001018	Snapin	798.596	729.392	821.369	726.25	896.267	760.311	765.788	885.531	872.024	795.337	724.273	702.073	829.307	796.365	821.037	831.706	758.468	823.325	841.898	823.551	794.375	815.798	774.611	815.79
ENSMUSG00000001020	S100a4	18.9875	12.7235	10.3097	9.94227	24.2911	21.638	23.2852	11.9165	12.5246	16.0921	14.7983	10.9957	12.7539	14.376	11.4035	17.2072	24.736	11.545	14.4103	19.9416	15.2508	17.0913	12.8655	17.568
ENSMUSG00000001021	S100a3	4.5043	9.93783	5.32141	5.38523	5.39556	4.81675	2.07683	5.2155	2.5365	4.23381	3.16249	14.2869	8.84793	0	10.1059	0.205583	4.29354	2.60694	7.2712	2.88056	6.10887	3.77588	7.28064	3.45157
ENSMUSG00000001025	S100a6	208.951	203.908	177.293	142.264	154.232	179.37	148.152	203.236	208.802	183.866	226.822	180.706	178.81	140.207	202.634	191.102	217.584	229.766	220.272	232.452	177.329	184.685	185.836	218.235
ENSMUSG00000001027	Scn4a	16.1846	32.224	35.4379	27.5398	63.8931	38.3301	24.4103	22.8065	72.8772	43.3068	38.2314	18.4575	22.7989	19.3411	35.1302	24.0854	96.5951	18.4649	43.5299	19.3755	35.0559	40.3462	26.7918	40.4101
ENSMUSG00000001029	Icam2	785.626	739.927	684.85	731.283	660.138	589.881	612.165	730.696	628.644	615.684	756.482	734.351	690.21	693.644	665.132	739.439	787.641	639.996	746.857	712.156	720.365	635.414	707.964	725.218
ENSMUSG00000001034	Mapk7	900.637	880.597	887.289	823.64	924.5	1129.04	1026	902.317	1042.14	1082.63	889.151	1157.5	928.741	986.165	1093.11	967.693	855.088	1041.39	930.668	1171.21	883.333	1036.43	1010.93	993.211
ENSMUSG00000001036	Epn2	1213.39	1220.44	1025.87	1123.52	1098.65	1063.49	1161.04	1159.05	880.09	1083.95	1110.54	1212.05	971.773	1247.49	1009.13	1060.79	916.403	1064.49	1045.56	949.071	1136.37	1069.52	1110.2	1007.26
ENSMUSG00000001039	B9d1	79.0668	94.1622	92.378	90.8641	74.3533	112.445	68.3097	82.1012	89.2747	110.375	70.925	72.8116	95.5432	86.636	107.857	89.2005	91.6304	100.726	65.0638	98.9595	86.1649	92.5011	86.7546	89.116
ENSMUSG00000001052	Sec24b	2062.74	2262.33	2318.54	1947.33	2110.16	1838.39	2037.08	2189.99	2080.94	2093.64	2037.88	2459.92	2003.58	2385.94	2151.45	2546.63	2333.39	2164.19	2071.68	1950.3	2140.22	2048.01	2207.76	2213.24
ENSMUSG00000001053	N4bp3	274.928	245.199	280.331	283.862	324.943	313.085	220.115	283.255	246.505	284.302	231.996	284.621	253.811	280.571	260.494	283.782	326.966	280.876	301.722	310.144	281.853	269.452	262.298	300.698
ENSMUSG00000001054	Rmnd5b	423.483	401.063	400.487	443.148	461.545	453.479	471.209	453.974	419.905	405.248	393.175	488.559	427.555	497.103	372.735	425.005	471.851	464.995	467.364	467.583	425.945	440.763	435.825	459.36
ENSMUSG00000001056	Nhp2	849.124	830.603	743.465	855.844	774.824	837.729	727.173	721.086	685.475	709.972	789.878	795.038	789.273	704.534	771.621	751.686	867.08	798.317	796.315	852.751	810.772	736.287	770.069	813.23
ENSMUSG00000001062	Vps9d1	596.207	537.996	629.633	553.782	630.91	619.353	606.941	646.163	703.167	692.968	560.71	654.483	689.745	610.928	536.891	637.838	623.708	596.667	651.126	729.318	589.706	653.718	610.551	647.731
ENSMUSG00000001065	Zfp276	582.28	497.5	531.362	460.183	465.644	521.86	558.649	470.499	434.941	590.268	416.312	556.213	510.691	466.224	552.465	529.741	442.018	443.669	562.008	479.069	507.394	515.243	500.381	491.301
ENSMUSG00000001082	Mfsd10	607.06	579.048	558.393	658.165	524.26	631.072	618.335	576.46	573.582	522.157	531.527	606.806	591.853	712.676	664.397	641.063	611.353	680.863	609.522	716.357	585.385	584.321	621.452	651.831
ENSMUSG00000001089	Luzp1	2808.99	3214.04	2704.65	2796.14	2830.97	2608.33	2937.4	2904.43	2523.87	2679	2793.24	2581.54	2664.73	2718.08	2535.53	2811.38	2501.46	2581.02	2677.81	2561.03	2870.96	2730.61	2658.62	2626.54
ENSMUSG00000001098	Kctd10	3044.26	2764.73	2861.34	2893.77	2933.99	2759.06	2693.98	2745.74	2783.86	2883.13	3128.54	3117.76	2871.14	3185.75	3098.92	3170.35	3294.78	3026.53	3276.89	2942.95	2899.62	2773.16	3080.42	3142.3
ENSMUSG00000001100	Poldip2	2422.06	2309.16	2336.15	2346.94	2455.45	2217.43	2341.55	2286.82	2418.9	2217.89	2248.94	2187.27	2282.1	2214	2253.24	2232.66	2485.38	2203.92	2377.83	2322.9	2373.95	2296.52	2237.11	2324.54
ENSMUSG00000001105	Ift20	784.945	777.73	807.459	790.466	728.05	744.041	698.838	660.939	826.162	727.7	826.254	757.788	890.349	754.983	781.939	729.978	744.579	763.02	760.781	699.255	777.73	731.536	802.262	739.523
ENSMUSG00000001119	Col6a1	2313.05	3333.99	4684.97	3905.19	4144.53	4945.11	3816.26	3970.43	4676.63	4879.04	3186.77	5548.65	5671.17	4413.37	5858.09	6482.33	5282.34	5535.83	3928.51	5731.47	3676.35	4457.49	4935.61	5392.1
ENSMUSG00000001120	Pcbp3	174.889	183.566	171.45	157.618	154.92	237.027	181.574	171.109	203.18	306.465	178.721	189.7	193.616	159.912	223.795	163.436	175.328	197.077	127.236	234.334	168.489	219.871	189.149	179.482
ENSMUSG00000001123	Lgals9	899.246	1282.05	975.325	827.963	828.357	652.402	806.644	737.896	746.752	602.868	1101.83	900.691	867.198	881.59	984.419	907.877	953.632	881.53	910.971	959.835	962.588	709.313	947.146	922.769
ENSMUSG00000001127	Araf	1480.92	1398	1351.67	1333.26	1374.88	1503.25	1538.28	1608.69	1427.37	1588.03	1397.22	1426.94	1315.64	1551.61	1484.66	1479.13	1466.16	1533.22	1546.35	1455.65	1387.75	1533.12	1435.21	1496.1
ENSMUSG00000001128	Cfp	100.21	89.6029	96.0824	79.4817	59.913	102.2	74.0022	113.856	70.7506	111.075	86.5997	125.05	91.3807	110.887	79.3772	125.817	65.6723	77.9498	108.827	100.125	85.0579	94.3769	98.6589	95.6783
ENSMUSG00000001131	Timp1	258.915	243.845	274.654	276.674	226.551	234.13	241.405	280.4	235.411	227.641	324.128	324.078	287.545	232.238	278.528	263.923	356.039	275.572	298.087	305.949	256.128	243.798	289.304	299.914
ENSMUSG00000001134	Uxt	177.24	200.938	168.145	184.283	155.013	184.407	263.624	179.202	171.045	155.725	149.647	153.964	137.91	144.183	154.325	160.651	191.457	187.773	187.268	211.519	177.124	190.801	148.006	187.734
ENSMUSG00000001138	Cnnm3	638.269	637.127	611.105	821.086	787.561	719.044	615.091	789.938	705.186	730.499	544.157	600.679	652.991	638.305	615.666	675.724	745.685	549.973	559.949	650.462	699.03	711.952	610.36	636.359
ENSMUSG00000001143	Lman2l	1145.02	1105.57	1039.71	909.038	960.07	996.61	1088.53	1113.14	1036.3	1043.16	1105.14	1170.76	1124.55	999.038	961.523	1084.44	1063.47	1080.4	1113.99	1047.38	1031.88	1055.55	1072.2	1077.94
ENSMUSG00000001150	Mcm3ap	1891.69	1803.96	1662.11	1888.55	1864.76	1884.46	1849.16	1739.25	1636.68	1711.22	1312.16	1884.02	1585.44	1741.62	1636.52	1697.82	1696.67	1814.13	1613.2	1684.23	1822.22	1764.15	1631.95	1701.21
ENSMUSG00000001151	Pcnt	1876.2	2169.32	1833.71	1678.71	1653.48	1818.64	1807.04	1721	1824.93	1869.23	2095.69	1965.76	1604.06	1691.74	1554.78	1643.51	1778.67	1545.98	2009.33	1719.9	1842.28	1808.17	1782.41	1739.48
ENSMUSG00000001155	Ftcd	40.3935	55.2551	64.9832	67.451	59.3814	30.6116	42.8667	55.7582	42.2741	43.1826	52.6516	51.4035	41.4442	63.4213	66.2174	53.7706	54.081	59.1859	68.9451	65.207	57.4929	42.9387	55.0276	60.2379
ENSMUSG00000001156	Mxd1	744.067	599.79	502.769	781.135	543.127	640.838	497.081	490.439	855.435	610.457	735.195	740.369	670.506	505.291	587.443	411.56	467.767	444.269	448.088	473.055	634.178	618.85	647.761	448.948
ENSMUSG00000001157	Gmcl1	633.195	588.059	671.464	499.537	605.426	646.786	598.195	612.476	650.862	619.919	611.529	545.755	529.765	576.637	543.75	625.882	482.758	640.772	595.819	599.168	599.536	625.647	561.487	588.88
ENSMUSG00000001158	Snrnp27	583.893	681.36	676.786	595.57	642.747	609.159	675.251	614.479	615.971	573.412	744.564	560.515	685.154	549.682	579.076	648.6	661.662	663.308	595.459	664.374	636.071	617.654	623.798	646.681
ENSMUSG00000001166	Oas1c	18.6377	22.2316	12.6633	14.0179	24.7433	7.2086	14.0916	11.5772	15.6915	10.9974	12.3998	64.2951	19.8086	34.5844	17.6379	11.1808	22.4793	12.6554	9.40569	20.7948	18.4588	11.9133	29.7451	15.3032
ENSMUSG00000001173	Ocrl	883.689	952.385	871.661	798.03	831.8	935.22	942.675	850.029	865.457	989.384	895.968	882.659	864.453	991.473	868.827	835.056	803.096	886.443	914.924	881.627	867.513	916.553	900.676	864.229
ENSMUSG00000001175	Calm1	7792.41	8288.71	7401.1	7907.44	6498.42	7270.51	7581.14	7706.31	7381.59	7254.87	6693.09	8765.84	7089.43	8051.36	7145.43	7882.07	9769.47	7695.09	7598.01	7793.34	7577.62	7438.89	7549.03	8147.6
ENSMUSG00000001211	Agpat3	1596.18	1560.2	1523.18	1677.69	1592.45	1511.8	1553.85	1690.63	1450.56	1574.76	1524.18	1629.17	1593.82	1725.44	1651.34	1693.52	2074.91	1580.61	1705.34	1664.29	1589.94	1556.32	1624.79	1743.73
ENSMUSG00000001227	Sema6b	84.0077	82.8837	82.9566	86.1897	71.538	100.573	81.1366	71.8718	81.7479	99.4252	68.2778	99.207	101.19	102.763	88.4275	96.9078	100.136	92.8325	107.17	104.328	81.5151	86.951	91.973	100.275
ENSMUSG00000001228	Uhrf1	3290.44	3239.21	2920.35	2939.32	2807.73	3523.8	3354.24	3409.69	3066.32	3077.81	2881.71	2653.86	2600.24	2481.38	2479.21	3005.33	3233.24	2996.22	2769.63	2898.37	3039.41	3286.37	2619.28	2980.56
ENSMUSG00000001229	Dpp9	1286.68	1406.55	1275.34	1276.43	1190.75	1264.07	1290.19	1304.29	1206.95	1249.88	1259.54	1304.84	1230.54	1289.95	1213.98	1149.39	1180.57	1191.76	1261.77	1266.22	1287.15	1263.08	1259.77	1209.94
ENSMUSG00000001240	Ramp2	2025.79	1812.58	1652.18	1927.44	1811.29	1382.18	1783.43	1728.61	1637.14	1699.4	1983.3	2045.36	1824.49	1890.55	1736.49	1789.05	2025.83	1731.76	2056.41	1670.69	1845.86	1646.15	1896.04	1854.75
ENSMUSG00000001247	Lsr	248.55	249.078	292.17	265.879	256.78	401.728	277.324	217.994	285.18	307.501	255.692	326.704	297.144	296.736	268.962	262.345	287.908	300.133	212.889	334.263	262.492	297.946	289.048	279.508
ENSMUSG00000001248	Gramd1a	1986.7	1702.4	1718.41	1802.07	1690.12	1882.79	1666.76	1946.28	1628.28	1840.96	1770.78	2147.85	1965.41	1846.6	1904.71	1730.25	1729.62	2026.33	1886.76	2024.27	1779.94	1793.01	1927.07	1879.45
ENSMUSG00000001249	Hpn	25.7348	36.8431	19.9657	47.5089	23.7478	57.308	30.2861	12.9833	27.0864	31.471	54.6944	41.1949	34.197	34.6268	24.1807	39.3882	23.4112	29.6839	37.3536	52.6137	30.7601	31.827	37.7788	36.4901
ENSMUSG00000001270	Ckb	3584.73	4024.54	2948.41	3615.38	3109.15	2833.75	3186.75	3586.41	3155.66	3284.75	3620.31	3571.84	3127.87	3167.55	3233.44	3381.89	4143.67	3499.96	3846.55	3534.84	3456.44	3209.46	3344.2	3681.38
ENSMUSG00000001280	Sp1	2503.07	2431.6	2544.75	2144.03	2378.24	2472.39	2481.34	2392.28	2520.35	2480.51	2286.94	2174.5	2370.56	2487.15	2284.57	2440.24	2147.01	2304.34	2242.1	2270.06	2400.34	2469.37	2320.74	2280.75
ENSMUSG00000001281	Itgb7	7.77631	2.47674	19.0623	11.4445	7.36038	95.3519	12.1519	16.7964	2.62045	6.33525	5.34064	15.7954	4.62638	3.57666	14.847	27.8185	5.25309	12.5865	1.19927	7.08429	9.62406	26.6512	8.8372	10.7883
ENSMUSG00000001285	Myg1	640.33	582.728	570.043	524.505	554.287	632.123	703.709	637.651	542.168	623.088	522.692	607.65	503.594	604.122	604.819	533.304	560.168	643.462	573.909	574.653	574.379	627.748	568.576	577.099
ENSMUSG00000001288	Rarg	409.061	294.741	646.11	392.504	474.047	713.959	488.519	457.863	693.211	657.483	364.983	614.312	545.566	453.856	567.169	798.513	439.554	546.361	415.838	618.637	443.293	602.207	509.177	563.781
ENSMUSG00000001289	Pfdn5	1990.72	1592.09	1712.73	2098.56	1773.47	1816.16	1894.52	1901.73	1847.83	1743.09	1439.39	1679.01	1739.84	1557.3	1686.44	1807.49	1952.17	1942.17	1626.49	1723.06	1833.52	1840.67	1620.4	1810.28
ENSMUSG00000001300	Efnb2	2301.43	1996.54	2460.12	2437.07	2518.11	2546.84	2327.8	2250.43	2154.49	2384.64	2580.45	2481.08	2418.93	2503.72	2408.87	2479.3	2404.48	2218.34	2292.84	2340.83	2342.66	2332.84	2478.61	2347.16
ENSMUSG00000001305	Rrp15	469.349	547.177	454.271	508.02	400.543	471.164	483.602	415.162	462.906	442.049	514.358	495.745	414.679	422.641	365.314	414.777	435.612	475.469	369.163	421.977	475.872	454.977	442.548	423.4
ENSMUSG00000001313	Rnd2	760.421	623.577	589.626	636.199	550.852	475.179	597.47	544.877	541.376	552.098	886.308	723.622	689.135	667.237	602.387	664.967	833.529	667.961	736.32	628.989	632.135	542.2	713.738	706.353
ENSMUSG00000001323	Srr	636.945	649.058	698.712	725.735	706.142	809.443	767.216	855.302	804.27	747.306	748.045	726.847	798.846	969.087	846.915	862.515	782.425	772.268	802.572	830.932	683.318	796.707	817.948	810.142
ENSMUSG00000001333	Sync	43.1548	53.232	65.3733	56.0731	62.5901	55.2382	56.4998	59.254	54.513	50.2649	47.4572	74.676	54.1253	63.5612	85.6613	55.663	62.2781	67.0554	47.0183	65.51	56.0847	55.154	65.0962	59.505
ENSMUSG00000001334	Fndc5	396.08	380.348	452.82	480.302	522.539	407.309	476.852	469.784	479.271	506.59	506.052	484.971	504.784	533.729	547.501	545.502	653.66	515.805	519.209	496.819	446.418	467.961	515.407	546.199
ENSMUSG00000001348	Acp5	389.896	294.879	109.321	333.012	139.24	177.695	67.4522	61.6707	397.973	137.454	439.85	268.549	214.773	57.1402	175.034	44.6119	64.0441	52.6914	82.7474	113.29	253.269	168.449	231.069	71.4769
ENSMUSG00000001349	Cnn1	6231.68	5645.12	5975.79	6186.78	5662.22	4754.88	6542.31	6974.49	5330.74	5708.82	5264.27	4640.71	4850.88	4976.03	4876.04	5723.54	6146	5461.98	5408.02	5390.52	5940.32	5862.25	4921.59	5626.01
ENSMUSG00000001366	Fbxo9	1116.85	918.717	734.813	1200.34	862.886	782.54	729.995	644.479	1154.27	683.372	939.938	971.88	869.114	705.737	791.398	732.806	754.865	610.444	802.517	695.944	966.721	798.931	855.613	719.315
ENSMUSG00000001376	Vps50	742.92	584.872	615.966	622.13	669.649	651.96	573.681	593.147	621.05	603.463	560.69	433.831	673.17	523.883	671.093	570.404	568.788	592.869	531.309	576.275	647.108	608.66	572.533	567.929
ENSMUSG00000001380	Hars	1594.95	1505.17	1381.38	1375.49	1435.1	1348.98	1405.83	1379.14	1479.91	1475.91	1464.58	1403.36	1435.91	1387.5	1367.88	1454.98	1552.13	1489.23	1438.01	1580.22	1458.42	1417.95	1411.85	1502.91
ENSMUSG00000001383	Zmat2	1480.67	1454.13	1299.08	1580.13	1442.38	1478.14	1551.83	1334.02	1448.77	1357.79	1538.79	1495.1	1590.41	1359.84	1465.77	1375.42	1544.31	1436.62	1281.39	1437.34	1451.28	1434.11	1489.98	1415.02
ENSMUSG00000001403	Ube2c	3023.73	4339	2980.57	3763.26	3404.24	2625.28	2638.49	2853.41	2630.82	2632.18	2940.35	2879.62	2897.79	2804.9	2662.26	2329.56	2684.23	2416.8	2564.66	2255.07	3502.16	2676.04	2836.99	2450.06
ENSMUSG00000001415	Smg5	2803.08	2726.3	2281.93	2979.07	2469.42	2482.03	2687.14	2281.44	2576.37	2268.48	2479.56	2397.79	2235.4	2414.63	2192.83	2349.15	2643.98	2501.9	2745.39	2184.46	2651.96	2459.09	2344.04	2484.98
ENSMUSG00000001416	Cct3	7052.3	6723.8	5599.13	6334.76	5816.82	5690.57	5506.96	6005.37	5543.59	5542.73	5958.91	6144.53	5812.62	5501.92	5457.05	5618.84	5530.06	5716.6	5969.48	5796.97	6305.36	5657.84	5775.01	5726.39
ENSMUSG00000001418	Glmp	1266.58	1157.5	1159.79	1055.75	1210.23	1156.1	939.99	1172.22	1216.39	1064.79	1117.78	1335.98	1291.12	1243.83	1247.29	1370.26	1184.61	1276.24	1483.53	1295.38	1169.97	1109.9	1247.2	1322
ENSMUSG00000001419	Mef2d	3871.8	4495.42	4084.74	4260.03	4055.47	3754.34	3885.21	4165.37	4046.39	4262.36	4031.43	4420.39	3909.18	4648.07	4124.32	3661.5	4183.85	3623.3	4541.99	3792.02	4153.49	4022.73	4226.68	3960.53
ENSMUSG00000001420	Tmem79	13.4634	20.7752	11.6354	15.4917	27.7855	25.9281	14.2705	23.1438	16.9086	22.5232	16.6282	22.897	7.41277	30.7343	13.342	19.0221	19.2666	21.1008	9.39903	9.34204	17.8303	20.5548	18.2029	15.6261
ENSMUSG00000001424	Snd1	4504.8	5283.8	4628.06	5054.99	4619.88	4887.28	4702.72	4832.33	4745.79	4884.56	5224.56	5219.37	4836.66	4736.44	4783.26	5028.55	5781.38	4986.08	5194.28	5107.19	4818.31	4810.54	4960.06	5219.49
ENSMUSG00000001435	Col18a1	15982	15460.1	15173.8	16178.8	14470.6	13308.7	16283.5	14802.2	14681.2	14411.2	16422.9	16188.5	15361.6	16138.5	14317.4	15267	17829.7	15296.1	16667.4	15538.4	15453	14697.4	15685.8	16119.7
ENSMUSG00000001436	Slc19a1	233.11	209.139	219.573	248.822	222.649	260.347	221.644	247.582	243.721	252.206	212.104	224.835	202.019	220.359	243.943	230.701	257.334	248.945	213.368	237.453	226.659	245.1	220.652	237.56
ENSMUSG00000001440	Kpnb1	15108	17769.6	14518.6	13912.6	14762.2	14704.5	15509.7	15355.1	14074	14364.2	14496.2	14205	13902.5	14808.2	13974.7	14561.6	14691.5	14286.7	14327.5	13840	15214.2	14801.5	14277.3	14341.5
ENSMUSG00000001441	Npepps	4115.7	4380.1	4098.76	3745.41	3962.11	3717.75	4282.41	4400	4150.49	4176.5	3830.22	3624.12	4090.85	4000.1	3961.92	4077.23	3941.42	4193.86	4250.51	4165.23	4060.41	4145.43	3901.44	4125.65
ENSMUSG00000001445	Mrpl10	1202.85	1157.78	1079.61	1102.59	1111.68	1016.39	1095.38	1157.57	1089.41	1064.71	1185.95	1099.67	1112.57	1131.76	1157.02	1044.71	1115.86	1073.25	1167.11	1100.55	1130.9	1084.69	1137.4	1100.3
ENSMUSG00000001467	Cyp51	1168.38	1507.92	1286.06	1183.9	1273.75	1501.57	1289.39	1152.18	1327.81	1285.58	1346.35	1237.01	1268.29	1165.35	1309.97	1421.68	1289.17	1253.71	1057.4	1253.47	1284	1311.31	1265.4	1255.09
ENSMUSG00000001472	Tcf25	5141.19	5411.07	4970.87	5329.65	5291.79	5177.67	5193.38	6076.75	5176.79	5462.74	5282.39	5321.03	5737.72	7913.28	6270.35	5486.87	8000.02	5107.36	5525.76	5899.58	5228.92	5417.47	6104.95	6003.92
ENSMUSG00000001473	Tubb6	2239.37	2831.03	1903.35	2114.35	2032.69	1699.36	1773.21	2000.67	1647.13	1785.87	2105.42	2154.28	2065.86	2002.24	1855.26	1962.57	2341.22	1953.25	2026.87	1765.63	2224.16	1781.25	2036.61	2009.91
ENSMUSG00000001482	Def8	1365.28	1439.63	1218.07	1282.93	1172.47	1189.76	1269.72	1315.75	1153.21	1153.91	1315.47	1395.92	1157.09	1381.06	1204.52	1212.39	1414.56	1280.77	1363.47	1269.64	1295.67	1216.47	1290.81	1308.17
ENSMUSG00000001493	Meox1	1062.19	676.567	821.562	882.43	837.618	740.549	935.75	798.862	683.456	837.014	1106.1	991.231	899.675	1052.7	905.683	861.154	977.889	882.434	958.935	886.26	856.073	799.126	991.078	913.335
ENSMUSG00000001494	Sost	194.878	350.027	232.106	218.829	186.496	186.876	219.839	224.274	200.803	152.857	170.778	183.124	162.494	172.673	187.489	159.001	179.692	151.574	159.101	176.178	236.467	196.93	175.311	165.109
ENSMUSG00000001496	Nkx2-1	1.37728	2.28365	63.8104	0	1.12021	307.226	0	0	105.453	57.9069	0	51.4722	67.8038	80.5868	85.4761	73.525	0	64.6226	0	151.065	13.7183	94.1171	57.0678	57.8426
ENSMUSG00000001497	Pax9	0	10.8173	9.89926	0	3.85441	222.119	0	3.4421	9.99173	17.3526	2.11224	3.17661	6.51999	0.946551	8.12179	22.4248	1.19114	2.96014	0	6.60947	4.9142	50.5811	4.17544	6.63711
ENSMUSG00000001504	Irx2	375.233	493.253	307.089	435.854	479.337	369.446	431.496	491.782	451.557	517.335	436.322	386.652	437.65	469.258	368.663	297.983	278.598	291.068	439.624	375.158	418.153	452.324	419.709	336.486
ENSMUSG00000001506	Col1a1	22721.2	36972.4	59385	43789	49603.5	61698.2	49472.5	50910.6	56261	64930.6	30801.4	69589.4	69905.3	52352.1	64306.5	83801.1	64922	65693	39796.4	68183.7	42494.2	56654.6	57391	64479.2
ENSMUSG00000001507	Itga3	1155.02	1191.81	1150.54	1235.2	1075.95	1044.22	1146.47	1261.45	1032.09	1051.68	1108.21	1167.36	1107.32	1078.01	1065.19	1071.57	1249.66	1049.35	1138.84	1052.16	1161.71	1107.18	1105.22	1112.32
ENSMUSG00000001508	Sgca	290.449	232.343	328.385	306.673	317.725	253.407	324.435	333.132	348.493	395.602	315.392	325.576	256.794	271.34	398.833	346.846	398.117	297.154	383.377	332.756	295.115	331.014	313.587	351.65
ENSMUSG00000001510	Dlx3	3.24054	2.14861	2.05368	4.26301	9.48178	16.4495	3.02459	7.51491	11.8208	4.77874	0	8.07923	8.02812	2.06858	11.2897	14.4465	5.20845	15.3878	3.12117	2.71001	4.23752	8.71769	5.89313	8.17477
ENSMUSG00000001517	Foxm1	2139.3	2696.37	1893.02	2061.15	1917.48	2014.75	2055.63	2280.75	1670.77	1873.24	1792.39	1829.03	1620.6	1979.58	1721.9	1608.16	1898.98	1621.3	1704.46	1588.66	2141.46	1979.03	1788.7	1684.31
ENSMUSG00000001518	Itfg2	694.644	625.129	493.414	590.729	392.094	580.643	515.025	454.616	599.518	541.603	413.38	480.419	414.351	496.66	495.656	523.194	699.402	535.983	519.754	455.288	559.202	538.281	460.093	546.724
ENSMUSG00000001520	Nrip2	17.1218	14.1157	22.4637	32.1665	32.6181	41.8584	27.0648	15.3575	37.1659	39.1509	12.981	38.0665	37.7411	20.1641	26.4918	29.1663	35.3592	32.6397	26.7053	34.7477	23.6972	32.1195	27.0889	31.7237
ENSMUSG00000001521	Tulp3	626.131	680.618	731.087	717.165	680.132	939.043	830.85	747.944	658.364	747.261	726.181	746.007	783.198	729.804	651.251	829.638	666.834	760.215	727.576	782.272	687.027	784.693	727.288	753.307
ENSMUSG00000001524	Gtf2h4	320.746	358.733	292.899	426.89	310.104	345.413	323.038	340.077	376.622	316.141	274.163	317.828	355.967	337.383	329.781	281.996	382.572	348.812	360.899	334.506	341.874	340.258	323.024	341.757
ENSMUSG00000001525	Tubb5	40120.5	43280.2	35818.9	38348.1	36276.1	34159	35814	35879.9	34587.3	35394.4	34724.2	36415.2	34535.9	34267.3	33809.5	34277.7	37805.8	33987.5	33750.2	33997.5	38768.8	35166.9	34750.4	34763.8
ENSMUSG00000001542	Ell2	533.476	477.715	340.412	1188.44	589.847	643.922	231.204	310.817	932.654	385.318	620.141	597.891	591.868	349.76	646.724	251.658	219.393	277.007	303.536	463.304	625.978	500.783	561.277	302.98
ENSMUSG00000001552	Jup	3879.2	3938.84	3927.96	4398.59	4210.75	3482.07	3571.47	4147.15	3817.24	3761.01	3673.94	3933.64	3936.78	4271.64	4011.57	3719.11	4626.09	3615.65	4176.8	3673.36	4071.07	3755.79	3965.51	3962.2
ENSMUSG00000001555	Fkbp10	3244.13	3408.72	3540.57	3501.39	3556.02	3523.62	3960.56	3308.59	3703.31	3696.09	3693.63	3689.36	3630.7	3459.66	3774.31	3871.13	4382.04	3649	3780.12	3979.8	3450.17	3638.43	3649.53	3932.42
ENSMUSG00000001558	Klhl10	10.0193	4.88731	5.61024	4.52267	13.43	10.9871	12.6523	13.2821	5.79003	2.60921	11.372	11.5312	10.5682	8.47185	12.34	6.96748	11.2578	22.666	14.7244	4.93537	7.69389	9.06415	10.8566	12.1102
ENSMUSG00000001569	Nom1	907.265	685.467	774.928	697.246	523.632	894.96	746.145	907.462	620.6	614.781	732.467	694.189	653.407	738.656	678.373	503.291	737.104	771.919	753.312	870.443	717.708	756.789	699.419	727.214
ENSMUSG00000001576	Ergic1	4505.88	4719.29	4240.55	4462.61	4370.87	4191.87	4359.69	4346.55	4028.81	4149.73	4518.5	4389.91	4404.6	4210.07	4283.84	4406.62	4894.93	4198.5	4422.95	4367.39	4459.84	4215.33	4361.38	4458.08
ENSMUSG00000001583	Tnk1	7.27879	18.01	13.7114	24.0356	16.8815	45.5186	2.34844	1.6729	36.1903	22.2208	15.4628	47.8667	19.2298	5.52496	17.0841	17.3975	5.31476	14.4169	5.55777	20.8263	15.9835	21.5902	21.0337	12.7027
ENSMUSG00000001588	Acap1	242.076	230.847	170.086	208.134	176.344	225.842	202.519	207.754	188.737	191.824	251.467	220.521	207.228	225.817	197.9	212.61	221.676	235.826	285.971	203.328	205.498	203.335	220.587	231.882
ENSMUSG00000001604	Tcea3	634.721	594.971	688.939	755.286	634.66	544.77	663.135	687.26	723.733	650.104	632.932	691.381	690.478	681.264	705.638	620.054	732.006	719.916	635.926	651.444	661.716	653.8	680.339	671.869
ENSMUSG00000001627	Ifrd1	846.926	1104.1	814.132	502.803	862.607	701.166	706.443	889.557	725.415	832.26	771.739	605.117	592.923	706.146	722.119	609.345	521.84	726.526	817.717	645.735	826.113	770.968	679.609	664.233
ENSMUSG00000001630	Stk38l	1702.64	1601.84	1783.68	1392.24	1644.87	1299.08	1518.58	1747.22	1392.26	1523.65	1581.9	1454.96	1344.58	1814.18	1592.14	1566.35	1537.54	1514.69	1793.43	1390.23	1625.06	1496.16	1557.55	1560.45
ENSMUSG00000001632	Brpf1	1094.66	1174.89	994.446	1163.57	995.587	1151.58	1099.84	1066.21	1007.4	1127.74	1197.62	1074.55	923.617	978.077	992.552	1048.76	1020.56	935.726	1062.89	1098.97	1084.63	1090.55	1033.28	1033.38
ENSMUSG00000001642	Akr1b3	2128.4	2031.05	1903.98	2070.23	1940.24	1750.21	1874.47	1807.71	1809.25	1755.04	1901.1	1799.59	1774.33	1821.03	1726.95	1759.8	2095.55	1727.94	1873.59	1802.77	2014.78	1799.34	1804.6	1851.93
ENSMUSG00000001661	Hoxc6	6.68275	7.35508	4.40207	10.9598	5.55184	7.47638	7.78121	8.07876	4.66674	31.9113	2.99949	2.95134	2.29877	4.42852	0.968617	11.6696	0	9.73797	8.60458	5.4214	6.99031	11.9829	2.72935	7.08672
ENSMUSG00000001663	Gstt1	45.6938	59.3714	91.8963	67.4639	50.153	100.259	46.2244	60.7546	81.6465	62.4722	53.5475	51.6892	79.4724	66.3726	63.9428	81.6847	83.6633	51.309	40.2491	75.59	62.9157	70.2713	63.0049	66.4992
ENSMUSG00000001665	Gstt3	41.583	27.5022	47.7762	65.3058	32.6529	84.3731	40.5252	51.3904	73.6155	62.2834	35.1162	44.1765	64.3872	40.5959	50.9311	68.8396	47.5646	54.0095	33.6695	64.9919	42.964	62.4375	47.0414	53.815
ENSMUSG00000001666	Ddt	170.096	148.9	173.696	155.99	147.426	172.265	158.568	180.449	181.124	166.898	146.999	184.211	179.673	164.438	200.512	165.447	202.065	158.813	203.124	207.91	159.221	171.861	175.166	187.472
ENSMUSG00000001672	Marveld3	4.83928	4.26673	7.17925	7.17053	13.1966	28.2227	4.80303	9.55653	17.7288	13.2693	6.46069	2.73022	12.5036	9.03776	21.9088	10.284	8.27556	6.4353	5.78496	15.5259	7.33049	14.7161	10.5282	9.26114
ENSMUSG00000001674	Ddx18	1177.39	1091.15	1036.19	1248.83	1002.58	1215.42	1069.61	986.579	1101.02	951.949	1069.89	1020.66	1017.86	983.808	945.631	1093.03	1053.39	1059.63	1063.39	1076.34	1111.23	1064.91	1007.57	1069.16
ENSMUSG00000001687	Ubl3	1172.24	1169.03	1265.19	1397.12	1253.56	1126.4	1185.13	1328.47	1200.8	1211.74	1275.57	1062.4	1205.86	1061.13	1368.64	1158.34	1380.29	1168.4	1181.61	1193.37	1251.43	1210.51	1194.72	1216.4
ENSMUSG00000001700	Gramd3	878.831	831.509	848.17	790.078	797.523	819.572	856.967	863.272	870.188	857.305	845.829	783.681	881.311	738.484	924.627	848.944	868.509	888.443	853.12	857.266	829.222	853.461	834.786	863.256
ENSMUSG00000001707	Eef1e1	536.943	488.289	423.592	586.051	419.685	340.382	508.934	586.88	431.372	388.892	457.078	493.068	512.552	516.792	344.604	464.19	482.872	459.647	344.107	444.379	490.912	451.292	464.819	439.039
ENSMUSG00000001729	Akt1	11564.7	11593.6	11184.1	12194	11629.5	10604.5	10901.2	11335.4	10903.6	10914.6	11303.9	12120	11039.9	11259.8	11464.6	11286.7	12572.8	10715.8	11635.2	11102.2	11633.2	10931.9	11437.6	11462.6
ENSMUSG00000001739	Cldn15	75.3626	84.509	82.7877	106.017	95.7648	87.0352	52.9481	90.911	83.4108	78.1585	93.3322	86.129	94.0935	71.8317	86.6817	68.6904	126.338	80.7647	115.482	84.9122	88.8882	78.4927	86.4136	95.2375
ENSMUSG00000001741	Il16	84.6492	78.581	98.844	114.422	115.95	175.672	115.463	115.872	130.888	125.203	68.6993	103.982	121.848	114.371	129.796	131.67	90.4414	92.6383	94.6778	113.231	98.4892	132.619	107.739	104.532
ENSMUSG00000001750	Tcirg1	543.168	588.266	590.123	428.849	459.183	695.498	544.927	479.948	500.818	513.411	456.668	594.095	545.013	549.778	692.379	568.002	442.279	597.483	582.313	643.281	521.918	546.92	567.587	566.672
ENSMUSG00000001751	Naglu	403.399	399.509	381.877	419.658	384.469	344.47	371.938	417.367	455.879	357.325	409.081	437.758	356.59	406.233	413.869	463.924	490.719	393.017	401.383	415.891	397.783	389.396	404.706	432.987
ENSMUSG00000001755	Coasy	558.301	410.338	502.436	594.465	491.089	515.296	512.814	547.099	484.24	515.275	486.972	470.136	502.717	547.817	513.625	534.692	555.153	516.06	493.447	579.008	511.326	514.945	504.254	535.672
ENSMUSG00000001761	Smo	2350.4	2109.21	2340.72	2438.71	2226.15	2773.85	2447.32	2234.86	2536.99	2444.58	2161.7	2516.1	2361.31	2189.27	2504.22	2537.77	2279.83	2384.99	2207.74	2710.9	2293.04	2487.52	2346.52	2424.25
ENSMUSG00000001763	Tspan33	318.283	258.417	121.607	436.917	247.548	211.6	112.574	104.779	405.346	199.535	362.127	342.539	273.159	128.765	254.621	82.1852	114.582	107.324	187.237	136.448	276.554	206.766	272.243	125.555
ENSMUSG00000001767	Crnkl1	886.105	845.289	874.172	926.566	823.629	884.434	832.659	770.911	892.249	810.054	842.87	793.475	919.152	813.866	871.943	842.448	807.078	857.389	795.504	809.296	871.152	838.061	848.261	822.343
ENSMUSG00000001768	Rin2	959.609	868.794	976.753	982.029	1016.25	838.206	860.343	990.725	1134.28	913.588	882.552	884.421	990.029	925.444	1042.92	1087.01	939.556	962.81	872.517	946.347	960.687	947.428	945.073	961.647
ENSMUSG00000001774	Chordc1	1445.18	1818.06	1246.05	1005.54	1153.39	1328.45	1272.79	1252.77	1268.24	1382.95	1427.38	1317.76	1391.34	1552.32	1260.56	1329.87	1189.93	1396.58	1248.65	1356.87	1333.64	1301.04	1389.87	1304.38
ENSMUSG00000001783	Rtcb	2764.66	2646.59	2484.45	2842.36	2550.17	2630.43	2674.76	2458.44	2637.02	2571.58	2627.98	2521.41	2596.27	2509.42	2611.28	2617.23	2708.57	2635.93	2483.86	2660.48	2657.65	2594.44	2573.27	2621.22
ENSMUSG00000001785	Pwp1	844.554	961.423	834.338	787.859	825.007	944.607	798.415	873.815	901.181	853.267	761.895	829.891	831.049	778.461	953.842	810.741	757.281	798.055	794.591	772.991	850.636	874.257	831.027	786.732
ENSMUSG00000001786	Fbxo7	376.244	370.371	330.566	465.588	385.946	398.139	276.746	315.957	386.933	343.993	408.541	371.863	376.859	296.419	378.199	368.721	326.943	373.156	366.193	367.812	385.743	344.354	366.376	360.565
ENSMUSG00000001794	Capns1	4333.78	4061.08	4301.75	4447.14	4441.07	4058.02	3958.76	4160.55	4501.99	4343.88	4500.26	4679.23	4627.56	4468.95	4693.08	4505.83	4862.46	4437.13	4480.56	4361.01	4316.96	4204.64	4593.82	4529.4
ENSMUSG00000001802	Lrp3	266.187	236.349	373.503	257.246	270.113	465.125	316.204	317.85	391.485	459.931	269.493	444.389	358.418	297.805	352.311	500.26	267.039	381.587	271.239	455.202	280.68	390.119	344.483	375.065
ENSMUSG00000001827	Folr1	37.0218	58.6901	35.9123	66.6737	59.0993	41.1227	40.4578	42.9581	48.9814	29.6208	40.6043	58.0885	58.2682	54.2248	54.7574	53.7904	85.1768	32.8595	39.6888	48.4201	51.4794	40.6281	53.1887	51.9871
ENSMUSG00000001829	Clpb	1300.56	1395.32	1155.05	1524.9	1314.7	1127.85	1256.81	1236.39	1152.37	1194.39	1255.08	1310.01	1271.82	1574.18	1309.75	1342.02	1508.64	1204.44	1204.56	1296.88	1338.11	1193.56	1344.17	1311.31
ENSMUSG00000001833	Septin7	5708.79	7158.67	6744.46	5680.11	6946.14	6134.44	6792.6	6588.03	6498.85	6336.77	6797.59	5656.32	6868.56	6726.86	6620.14	6838.84	5937.77	6931.39	6141.65	6310.8	6447.63	6470.14	6533.89	6432.09
ENSMUSG00000001844	Zdhhc4	390.211	442.688	385.21	388.638	459.989	401.769	412.973	413.772	437.548	438.128	377.351	387.62	387.376	401.538	485.204	465.409	462.883	363.541	449.276	420.392	413.347	420.838	407.818	432.3
ENSMUSG00000001847	Rac1	7290.76	7200.98	6858.91	6561.73	6931.7	6197.31	6521.68	6821.78	6745	6808.94	6522.75	6903.44	6961.7	6919.17	6686.17	7074.92	6388.35	6957.67	6732.96	6542.16	6968.81	6618.94	6798.65	6739.21
ENSMUSG00000001855	Nup214	1383.22	1539.06	2003.63	1504.11	1333.03	1443.8	1557.95	1577.32	1666.17	1755.72	1468.1	1647.25	1800.99	1465.21	1606.14	1223.79	1349.34	1306.48	1635.82	1537	1552.61	1600.19	1597.54	1410.48
ENSMUSG00000001864	Aif1l	2067.77	1889.71	1929.1	2093.17	1888.58	1417.96	1887.27	1904.87	1664.19	1528.56	1911.83	1530.77	1540.96	1522.07	1432.81	1733.53	1975.1	1806.1	1877.01	2002.18	1973.67	1680.57	1587.69	1878.79
ENSMUSG00000001865	Cpa3	3.70417	16.4279	18.6565	23.0858	24.1742	50.9732	15.4289	28.6333	12.4741	23.7182	6.70136	21.9945	23.9401	11.8502	20.529	21.1549	34.8456	20.1784	9.92758	18.1392	17.2097	26.2455	17.003	20.8491
ENSMUSG00000001870	Ltbp1	7238.37	6371.14	7785.09	7764.91	7444.08	6690.15	8215.6	7435.38	7469.25	8264.01	7816.43	8280.34	7966.02	7780.14	7185.3	9164.1	8466.2	7820.85	7821.87	7690.35	7320.72	7614.88	7805.64	8192.67
ENSMUSG00000001891	Ugp2	4643.96	5427.72	5058.06	4347.21	5468.25	4167.64	5025.82	5381.97	4822.56	4612.65	5469.01	4186.08	5216.56	4958.69	5119.86	4955.15	4701.46	5342.03	5234.2	4836.87	4989.04	4802.13	4990.04	5013.94
ENSMUSG00000001901	Kcnh6	6.69391	21.7044	5.14508	7.46733	3.69255	20.1589	15.612	4.26475	5.85948	9.18141	9.25666	4.86339	2.49952	3.5143	1.58237	1.78641	7.30276	2.38987	1.45933	3.16602	8.94066	11.0153	4.34325	3.22088
ENSMUSG00000001909	Trmt1	1253.93	1017.17	1188.51	1132.48	977.59	1301.12	977.086	1164.65	1030.39	1175.65	938.116	1251.32	1117.59	1076.89	1237.57	969.2	1260.07	1238.62	1126.86	1171.17	1113.94	1129.78	1124.3	1153.18
ENSMUSG00000001910	Nacc1	3959.94	4255.46	3717.27	4058.53	3828.96	3764.28	3680.67	3711.28	3660.14	3832.86	3861.11	3910.64	3679.27	3757.17	3532.65	3655.41	3890.68	3532.58	3847.99	3645.97	3964.03	3729.85	3748.17	3714.53
ENSMUSG00000001911	Nfix	1590.67	1576.47	2283.8	2116.45	2164.13	2563.55	1961.95	2292.84	2601.79	2614.46	1608.54	2667.9	2602.2	2219.93	2500.82	2696.08	2183.33	2192.35	1893.34	2414.64	1946.3	2406.92	2319.88	2275.95
ENSMUSG00000001918	Slc1a5	1208.22	1130.85	1004.2	1175.9	1264.68	1126.05	1090.21	1249.24	1058.6	1141.24	1222.39	1389.54	1043.23	1211.75	1119.34	1144.07	1271.93	1188.08	1256.04	1318.2	1156.77	1133.07	1197.25	1235.66
ENSMUSG00000001924	Uba1	13334.2	14412	12502.4	13720.9	13357.5	12522.1	12348.7	13285.4	13247.7	12491.9	13926.9	13776.1	12946.2	13026.5	13002.4	13113.4	13410.1	12633.8	13453.4	12675.5	13465.4	12779.1	13335.6	13057.2
ENSMUSG00000001930	Vwf	2046.83	2710.93	2038.27	2592.02	1958.71	1933.9	1840.05	1684.36	1832.34	2017.18	2788.49	3558.16	3071.23	3094.46	2817.8	3672.78	3184.18	2832.81	3016.96	3265.91	2269.35	1861.56	3066.03	3194.53
ENSMUSG00000001942	Siae	461.437	435.104	547.474	466.557	461.232	450.852	435.703	507.185	431.725	478.336	498.293	514.068	516.7	501.88	561.718	536.287	576.243	501.229	549.967	405.424	474.361	460.76	518.532	513.83
ENSMUSG00000001943	Vsig2	46.315	29.5316	22.8343	25.2288	26.0092	28.5994	28.2605	31.2263	15.2578	22.5912	24.7797	55.3326	38.1994	63.2688	45.2363	37.4922	19.6716	33.3159	49.2187	28.8355	29.9838	25.187	45.3634	33.7068
ENSMUSG00000001946	Esam	1047.83	968.119	933.793	987.102	936.943	879.14	825.764	1018.1	833.438	872.807	1016.59	950.92	883.15	1020.62	878.374	948.449	1037.71	926.804	1058.94	855.345	974.758	885.85	949.931	965.451
ENSMUSG00000001948	Spa17	47.8558	58.9437	51.8089	38.8731	54.3097	30.9042	45.7618	41.8428	56.0826	58.1064	48.7147	61.8407	58.6388	57.0474	57.0646	32.9372	42.5008	51.6551	43.9581	48.7069	50.3582	46.5396	56.6612	43.9516
ENSMUSG00000001962	Fam50a	867.895	817.166	855.617	990.469	813.872	812.604	795.66	900.212	900.252	784.975	927.224	857.161	884.147	736.59	838.926	884.726	876.509	815.998	847.433	824.002	869.004	838.741	848.81	849.733
ENSMUSG00000001964	Emd	1325.73	1225.24	1261.63	1141.77	1169.14	1187.37	1206.07	1141.12	1136.71	1216.23	1086.1	1056.86	1058.6	1077.32	961.899	1147.11	1176.76	1082.36	976.946	1144.61	1224.7	1177.5	1048.15	1105.56
ENSMUSG00000001983	Taco1	391.944	448.162	369.888	345.272	394.179	368.583	377.387	415.527	351.862	336.884	401.239	360.816	369.597	388.459	392.351	398.509	451.838	417.517	402.956	357.012	389.889	370.048	382.492	405.566
ENSMUSG00000001985	Grik3	111.764	91.4428	145.748	149.214	153.771	127.51	140.055	139.388	131.182	144.465	111.648	97.4684	89.8899	120.071	81.1987	100.982	134.116	105.067	152.085	130.03	130.388	136.52	100.055	124.456
ENSMUSG00000001986	Gria3	596.779	686.004	728.091	645.986	786.262	792.43	770.003	737.953	777.88	781.886	769.768	807.979	905.949	909.361	888.94	1019.83	806.081	945.187	867.909	880.186	688.624	772.03	856.4	903.839
ENSMUSG00000001995	Sipa1l2	3423.25	3529.19	3578.04	3881.7	3501.32	3117.18	3260.66	3656.01	3407.64	3606.49	3471.68	3560.37	3306.73	3466.19	3603.86	3357.62	3653.39	3146.43	3450.33	3133.79	3582.7	3409.6	3481.76	3348.31
ENSMUSG00000001998	Ap4e1	492.513	505.546	450.079	449.434	458.767	491.214	552.796	510.644	504.725	511.61	502.576	513.59	458.806	509.217	428.372	441.937	350.723	430.365	521.401	434.324	471.268	514.198	482.512	435.75
ENSMUSG00000001999	Blvra	332.15	336.046	292.39	332.677	297.614	284.413	274.264	264.945	282.997	317.948	290.509	253.956	311.871	279.319	309.975	329.044	292.178	311.56	358.113	282.329	318.175	284.913	289.126	314.645
ENSMUSG00000002006	Pdzd4	262.377	203.942	343.642	315.713	306.652	415.288	315.377	234.665	390.527	352.05	295.376	320.652	326.417	290.827	341.4	366.62	275.063	282.384	269.693	398.56	286.465	341.581	314.934	318.464
ENSMUSG00000002007	Srpk3	987.776	912.72	918.478	1015.46	955.761	668.55	898.224	951.509	783.445	948.408	802.92	859.901	916.742	1173.26	845.438	827.048	760.839	874.459	1059.64	836.381	958.04	850.027	919.653	871.674
ENSMUSG00000002010	Idh3g	4291.32	3630.42	3564.47	4258.53	3853.61	3382.19	3634.29	3889.22	3557.5	3430.91	3668.97	3413.51	3511.56	3416.88	3521.04	3449.32	4241.31	3524.37	3781.42	3467.17	3919.67	3578.82	3506.39	3692.72
ENSMUSG00000002012	Pnck	161.767	118.838	127.512	104.57	137.884	141.949	138.573	146.751	155.331	154.339	222.092	204.26	165.213	156.11	179.752	199.98	220.86	179.234	195.002	179.626	130.114	147.389	185.485	194.94
ENSMUSG00000002014	Ssr4	1064.31	1053.82	1028.43	1139.46	1090.82	1051.61	1002.97	954.588	1031.41	968.357	995.764	1008.87	980.573	933.955	1003.01	963.224	1146.59	983.881	1048.97	1025.11	1075.37	1001.79	984.435	1033.55
ENSMUSG00000002015	Bcap31	1413.08	1373.63	1268.14	1396.67	1308.12	1324.03	1419.11	1330.17	1280.3	1323.06	1413.91	1308.39	1381.37	1228.99	1382.38	1439.98	1493.54	1326.91	1291.22	1304.45	1351.93	1335.34	1343.01	1371.22
ENSMUSG00000002017	Fam98a	1462.63	1664.82	1518.9	1409.45	1438.88	1438.66	1433.26	1505.98	1335.24	1522.01	1666.74	1336.73	1486.98	1518.37	1517.07	1447.63	1425.37	1412.98	1466.6	1360.22	1498.93	1447.03	1505.18	1422.56
ENSMUSG00000002020	Ltbp2	121.619	142.912	225.437	268.962	275.423	214.307	193.161	326.969	227.222	206.29	155.487	235.515	191.66	356.264	277.077	308.04	263.412	277.028	304.607	246.089	206.871	233.59	243.201	279.835
ENSMUSG00000002028	Kmt2a	3642.11	3552.03	3386.87	3085.72	3363.19	3464.64	3690.83	3561.3	3418.39	3493.61	3142.85	3747.47	3176.3	3676.11	3122.83	3331.83	3194.43	3344.57	3476.79	3474.32	3405.98	3525.75	3373.11	3364.39
ENSMUSG00000002031	Ift46	745.239	571.569	497.445	470.84	745.292	694.461	939.102	578.355	639.556	633.216	633.273	635.079	688.97	540.827	678.436	663.788	754.057	687.097	599.065	515.127	606.077	696.938	635.317	643.827
ENSMUSG00000002032	Tmem25	37.139	27.405	33.4277	45.383	101.819	46.3544	44.0409	54.3302	57.667	50.2274	39.1954	42.3941	37.9519	54.0612	45.8185	46.959	74.5596	30.0135	47.0711	55.7431	49.0348	50.524	43.8842	50.8692
ENSMUSG00000002043	Trappc6a	349.675	320.574	321.892	393.074	291.623	318.939	331.022	347.292	336.363	308.647	381.422	335.705	354.264	280.813	343.956	351.609	355.512	333.284	330.074	377.199	335.368	328.452	339.232	349.536
ENSMUSG00000002052	Supt6	3391.2	3476.56	3348.19	3566.66	3388.1	3317.75	3167.05	3268.99	3426.62	3437.24	3419.51	3737.29	3483.93	3551.81	3383.02	3363.36	3419.71	3223.15	3244.12	3451.9	3434.14	3323.53	3515.11	3340.45
ENSMUSG00000002055	Spag5	1363.42	1642.2	1163.78	1161.9	1316.38	1310.18	1076.54	1374.67	1133.19	1169.45	1103.87	1235.2	1103.67	1271.32	1154.68	1070.33	1018.96	1178.84	1145.52	1051.89	1329.53	1212.81	1173.75	1093.11
ENSMUSG00000002057	Foxn1	0	0	0	2.84206	0	179.892	0	0	0	0	0	0	0	0	0	0.849458	0	0	0	0	0.568411	35.9785	0	0.169892
ENSMUSG00000002058	Unc119	708.858	599.096	744.734	700.109	658.705	739.753	686.385	724.75	720.966	687	803.433	748.046	779.088	763.328	769.972	766.423	936.035	770.54	750.038	867.235	682.3	711.771	772.773	818.054
ENSMUSG00000002059	Rab34	736.267	719.971	776.314	741.063	747.51	993.323	688.003	794.757	799.93	822.466	670.695	790.916	777.694	810.965	868.776	883.534	832.125	854.945	685.433	866.299	744.225	819.696	783.809	824.467
ENSMUSG00000002064	Sdf2	788.68	718.619	738.258	772.824	820.295	706.215	811.001	692.784	745.178	707.649	750.873	746.323	726.281	740.672	815.701	847.94	883.608	815.761	751.525	784.47	767.735	732.565	755.97	816.661
ENSMUSG00000002068	Ccne1	716.943	802.94	672.165	670.456	688.374	833.4	840.509	667.299	746.783	730.613	669.972	643.1	629.616	684.939	627.552	757.836	776.466	801.293	604.612	679.12	710.176	763.721	651.036	723.866
ENSMUSG00000002083	Bbc3	291.858	248.81	218.914	443.995	328.774	284.218	183.959	210.374	439.009	217.176	269.813	388.752	243.431	168.281	262.189	258.683	270.993	204.762	186.213	186.412	306.47	266.947	266.493	221.412
ENSMUSG00000002100	Mybpc3	50245.7	50512	47808.1	57797.1	53874.6	38682.7	47949.8	56469.9	45427.7	45159.6	50254.4	48984.8	45500.8	51559.3	47379.3	46953.6	57645.4	48249.2	57342.1	46054.7	52047.5	46737.9	48735.7	51249
ENSMUSG00000002102	Psmc3	4445.97	4660.56	4042.6	4922.32	4411.71	4110.9	4285.42	4285.21	4042.23	4109.7	4215.12	4086.89	4386.3	3958.4	4179.06	4134.47	4887.49	4278.37	4064.94	4016.62	4496.63	4166.69	4165.16	4276.38
ENSMUSG00000002103	Acp2	903.045	922.009	1025.54	1265.66	934.114	955.225	1121.59	1061.38	1030.16	1087.49	884.122	1059.06	1255.59	1194.87	1017.47	1108.74	912.08	1058.61	1079.55	1169.38	1010.07	1051.17	1082.22	1065.67
ENSMUSG00000002104	Rapsn	259.365	217.296	266.396	371.423	323.869	249.943	228.609	297.264	258.542	254.991	257.371	229.513	207.461	274.521	193.761	220.553	285.859	230.62	321.145	270.671	287.67	257.87	232.526	265.77
ENSMUSG00000002105	Slc39a13	959.027	874.195	811.813	913.433	834.317	945.05	879.886	992.227	823.711	948.04	774.549	905.146	808.93	972.735	907.471	925.474	908.294	814.101	850.273	990.628	878.557	917.783	873.766	897.754
ENSMUSG00000002107	Celf2	2230.72	2610.77	2691.77	2115.63	2513.33	2467.88	2387.58	2458.13	2475.61	2458.04	2105.67	2273.79	2689.47	2659.43	2297.18	2681.96	2383.03	2484.47	2738.15	2601.95	2432.44	2449.45	2405.11	2577.91
ENSMUSG00000002108	Nr1h3	44.1291	39.0361	37.5984	49.4081	35.9522	38.0055	45.1328	50.2923	52.4169	39.0289	43.6292	44.6989	37.0352	49.2064	52.7495	37.3426	70.264	41.5713	37.2745	43.5041	41.2248	44.9753	45.4638	45.9913
ENSMUSG00000002109	Ddb2	128.228	148.051	187.787	114.276	154.545	163.093	176.283	148.843	159.871	165.778	105.263	137.982	138.367	157.569	150.913	121.071	138.522	163.079	137.733	154.742	146.578	162.774	138.019	143.03
ENSMUSG00000002111	Spi1	62.7004	67.7628	73.8193	88.4889	71.5316	147.381	71.3421	78.7286	63.773	89.9281	42.1104	113.846	58.2444	73.9991	84.8625	85.3335	68.0921	95.0314	56.4075	96.9147	72.8606	90.2306	74.6126	80.3558
ENSMUSG00000002129	Sf3a1	2755.83	2931.97	2731.3	2719.79	2922.45	2834.12	2695.14	2762.55	2789.84	2766.94	2714.21	2803.57	2853.83	2673.43	2755.63	2805.1	2799.84	2577.94	2745.39	2610.97	2812.27	2769.72	2760.13	2707.85
ENSMUSG00000002147	Stat6	1188.55	1070.34	1029.06	1307.12	1145.71	1064.24	977.314	1192.28	1019.07	961.854	1222.72	1060.19	1135.25	1255.34	1115.54	1084.64	1053.22	1132.46	1259.53	1075.42	1148.15	1042.95	1157.81	1121.06
ENSMUSG00000002204	Napsa	4.30734	0.950404	4.55089	4.33297	1.86739	58.9361	0.893815	4.45049	0.849648	2.53757	1.03387	13.099	6.33774	0.967717	4.00555	3.01616	3.65837	4.31478	0.920557	4.00334	3.2018	13.5335	5.08878	3.18264
ENSMUSG00000002205	Vrk3	647.764	602.957	597.721	664.905	662.841	591.542	647.426	708.113	670.445	621.469	622.728	648.103	544.988	660.241	660.294	550.983	670.178	570.815	627.163	643.41	635.238	647.799	627.271	612.51
ENSMUSG00000002210	Smg9	453.975	368.658	339.712	514.193	393.804	475.919	459.645	344.92	410.616	397.229	374.383	436.849	385.655	379.342	320.117	377.834	436.314	352.851	489.532	383.522	414.069	417.666	379.269	408.011
ENSMUSG00000002221	Paxip1	1291.62	1081.95	993.567	1310.84	1150.98	1681.86	1232.96	1291.74	1237.17	1275.38	1020.82	1099.38	1037.77	1101.3	871.284	1107.98	1117.59	1117.05	1134.77	974.219	1165.79	1343.82	1026.11	1090.32
ENSMUSG00000002222	Rmnd5a	3074.08	2684.24	2743.6	2971.33	2942.23	2743.6	2931.46	3026.65	3312.65	2721.74	2775.16	2574.63	2758.8	2597.19	2711.31	2761.06	2471.68	2734.27	2465.37	2436.12	2883.1	2947.22	2683.42	2573.7
ENSMUSG00000002227	Mov10	1031.2	1118.57	1184.88	972.538	1022.05	1177.86	1068.13	1106.31	1136.73	1193.63	1110.06	1255.48	1229.93	1175.25	1247.67	1402.88	1289.49	1250.94	1203.26	1298.76	1065.85	1136.53	1203.68	1289.06
ENSMUSG00000002228	Ppm1j	562.294	387.819	504.089	414.166	478.414	435.513	362.421	534.369	368.079	436.682	453.656	472.469	516.612	544.315	512.398	484.7	523.355	432.325	655.742	477.457	469.356	427.413	499.89	514.716
ENSMUSG00000002233	Rhoc	3668.39	3112.56	2992.89	3068.4	3196.05	2857.09	3204.01	3328.57	2970.87	3143.6	3514.44	3534.51	3167.07	3156.45	3060.03	3260.35	3754.81	3185.67	3228.48	3221.9	3207.66	3100.83	3286.5	3330.24
ENSMUSG00000002249	Tead3	1219.19	1023.81	1129.91	1057.2	1180.62	1255.92	1158.97	1372.68	1241.84	1395.39	1139.6	1224.8	1118.52	1294.54	1149.83	1161.7	1036.21	1113.72	1366.16	1443.88	1122.15	1284.96	1185.46	1224.33
ENSMUSG00000002250	Ppard	572.049	672.038	653.99	624.105	589.59	665.356	616.295	639.084	603.569	680.039	642.884	673.768	560.359	640.448	596.906	710.047	727.012	702.612	606.779	827.341	622.354	640.869	622.873	714.758
ENSMUSG00000002257	Def6	107.843	77.3496	87.4095	63.7976	76.3177	162.065	74.5079	95.659	86.7158	79.4484	84.6562	102.438	102.762	92.5626	125.445	113.366	118.139	107.83	100.205	98.8656	82.5436	99.6793	101.573	107.681
ENSMUSG00000002265	Peg3	17597	20068.3	20891.8	18671.6	19323.3	22356.9	22289.7	20405.7	21234.2	21322.6	20762.7	21994.8	22051.1	20790.3	21155.2	22553.1	19345.1	22724.6	18894.7	21557.7	19310.4	21521.8	21350.8	21015
ENSMUSG00000002266	Zim1	4099.7	4293.74	3632.49	3705.65	3353.66	3935.89	4219.93	4490.64	3526.62	3296.78	3806.5	3927.74	3504.67	3866.6	3874.65	4259	4812.13	4077.2	4320.55	3586.68	3817.05	3893.97	3796.03	4211.11
ENSMUSG00000002274	Metrn	482.838	441.475	380.363	355.502	344.286	411.936	408.3	349.956	395.907	413.295	398.334	438.781	366.639	295.492	407.573	406.072	464.39	427.167	376.704	420.637	400.893	395.879	381.364	418.994
ENSMUSG00000002279	Lmf1	529.383	486.425	471.69	492.802	468.471	392.086	475.235	513.109	440.986	463.174	524.718	562.805	468.482	455.767	476.001	486.952	578	463.708	510.599	489.262	489.754	456.918	497.554	505.704
ENSMUSG00000002280	Ciao3	633.556	573.769	524.232	646.581	636.755	559.701	630.606	590.175	695.664	576.122	566.558	586.029	583.341	510.655	518.084	509.246	661.179	520.944	645.545	569.881	602.978	610.454	552.933	581.359
ENSMUSG00000002289	Angptl4	158.402	125.177	271.611	299.799	283.954	314.62	329.084	276.409	311.855	405.238	156.439	286.308	294.728	230.909	337.699	399.91	272.484	318.995	205.537	310.538	227.789	327.441	261.217	301.493
ENSMUSG00000002297	Dbf4	1094.25	1415.23	1097.28	1012.25	1082.14	1029.92	1018.11	1116.71	1036.32	1105.11	1105.65	986.067	983.329	1028.43	967.737	980.533	900.353	995.564	1076.8	960.398	1140.23	1061.23	1014.24	982.729
ENSMUSG00000002307	Daxx	724.807	677.685	692.493	847.414	765.497	919.726	762.353	768.785	844.814	730.802	711.402	728.346	667.693	887.219	834.424	818.339	858.466	843.947	677.306	818.265	741.579	805.296	765.817	803.265
ENSMUSG00000002308	Cd320	376.108	351.701	326.803	326.557	330.679	248.273	380.512	322.639	315.631	410.942	314.632	304.097	334.101	313.826	334.039	394.201	358.683	312.886	301.994	316.57	342.37	335.6	320.139	336.867
ENSMUSG00000002319	Ipo4	1779.24	1723.37	1957.04	2254.89	2028.28	2068.81	2087.58	1982.97	2371.52	2055.43	1784.08	2334.8	1803.66	1991.51	2301.69	1929.69	2242.99	1565.44	2387.19	2569.63	1948.57	2113.26	2043.15	2138.99
ENSMUSG00000002320	Tm9sf1	1750.88	1714.89	1547.84	1482.68	1595.07	1638.89	1700.55	1641.52	1598.09	1558.15	1799.67	1755.05	1529.92	1562.19	1526.55	1485.95	1729.77	1591.05	1743.93	1705.68	1618.28	1627.44	1634.67	1651.28
ENSMUSG00000002324	Rec8	403.008	249.04	372.144	488.685	400.882	388.683	447.736	456.326	404.811	398.19	244.648	276.64	218.008	232.636	283.31	317.484	355.595	360.902	321.649	333.398	382.752	419.149	251.048	337.805
ENSMUSG00000002325	Irf9	368.746	431.57	461.367	370.216	329.415	369.448	337.154	370.492	352.916	352.607	413.056	422.62	355.597	389.564	477.31	404.507	350.17	452.695	415.144	504.228	392.263	356.523	411.629	425.349
ENSMUSG00000002326	Gmpr2	540.191	511.902	480.256	476.181	539.9	543.59	529.763	508.786	503.718	537.151	487.358	522.781	526.851	505.817	480.589	496.712	524.681	555.999	499.828	425.925	509.686	524.602	504.679	500.629
ENSMUSG00000002329	Mdp1	1171.67	1192.77	1105.9	1100.58	1193.83	1098.25	1270.06	1111.78	1168.49	1113.99	1227.4	1039.58	1106.41	1148.28	1102.32	1134.66	1199.66	1165.28	1235.25	1073.46	1152.95	1152.51	1124.8	1161.66
ENSMUSG00000002332	Dhrs1	869.515	581.672	679.648	853.151	713.998	590.784	737.39	764.206	907.46	692.701	677.939	739.102	797.775	652.348	760.508	762.387	676.12	774.568	736.026	795.219	739.597	738.508	725.534	748.864
ENSMUSG00000002341	Ncan	22.737	15.0592	59.5334	29.8427	38.9705	43.4764	32.2447	42.3708	55.5602	78.4436	13.8209	35.9521	53.4115	27.9454	40.6035	53.4684	54.688	38.8016	24.9973	37.9269	33.2285	50.4191	34.3467	41.9764
ENSMUSG00000002342	Tmem161a	1558.3	1476.24	1322.58	1467.92	1362	1285.12	1418.32	1363.3	1173.39	1244.86	1200.2	1293.88	1190.59	1466.14	1218.96	1488.11	1683.13	1360	1550.02	1290.47	1437.41	1297	1273.96	1474.35
ENSMUSG00000002343	Armc6	341.227	351.09	303.738	387.904	297.258	263.382	325.093	309.26	275.88	300.142	317.281	305.487	303.526	277.621	268.12	349.202	294.488	296.908	305.019	335.938	336.243	294.751	294.407	316.311
ENSMUSG00000002345	Borcs8	325.841	289.29	301.961	393.093	314.282	334.905	293.673	353.815	318.44	318.36	335.266	378.651	305.928	295.893	310.316	310.57	382.706	344.981	322.486	332.941	324.894	323.839	325.211	338.737
ENSMUSG00000002346	Slc25a42	296.953	286.267	326.929	330.93	259.713	310.277	372.723	334.172	322.008	310.396	281.14	283.46	276.604	338.689	305.733	300.486	330.193	255.711	359.719	316.789	300.158	329.915	297.125	312.58
ENSMUSG00000002365	Snx9	1249.92	1363	1368.86	1223.02	1224.45	1261.62	1259.78	1274.66	1255.15	1356.41	1205.34	1155.6	1294.22	1300.83	1196.18	1331.33	1213.72	1259.11	1163.66	1262.98	1285.85	1281.52	1230.43	1246.16
ENSMUSG00000002372	Ranbp3	1978.41	1845.96	1881.43	2174.63	1990.06	1942.7	1856.24	1805.74	1821.61	1855.01	1886.75	1942.08	1697.37	1823.7	1773.21	1752.69	1906.08	1728.27	1881.76	1863.92	1974.1	1856.26	1824.62	1826.54
ENSMUSG00000002379	Ndufa11	1998.05	1772.67	1622.82	2022.44	1814.81	1575.03	1706.41	1801.23	1671.24	1640.64	1665.34	1704.48	1681.53	1657.24	1612.54	1675.22	2203.65	1663.21	1745.55	1691.38	1846.16	1678.91	1664.22	1795.8
ENSMUSG00000002393	Nr2f6	1616.57	1563.87	1567.79	1642	1528.94	1624.85	1479.4	1575.54	1473.61	1580.27	1410.16	1608.54	1399.6	1698.01	1552.55	1604.67	1630.78	1498.32	1579.22	1616.57	1583.83	1546.73	1533.77	1585.91
ENSMUSG00000002395	Use1	872.041	674.637	805.201	944.704	800.033	808.061	855.659	768.525	935.035	868.457	821.983	1001.02	869.394	824.744	812.044	888.563	940.338	901.399	790.196	883.983	819.323	847.147	865.837	880.896
ENSMUSG00000002396	Ocel1	70.3076	66.7565	65.4675	77.9304	84.1927	81.7476	52.3541	85.6819	65.4355	62.1541	71.2812	80.6573	77.5108	74.2213	78.1132	72.8617	83.099	63.7439	69.5752	87.3283	72.9309	69.4746	76.3568	75.3216
ENSMUSG00000002409	Dyrk1b	478.107	372.209	529.465	567.062	474.881	526.638	573.407	558.461	548.358	583.403	397.48	445.63	380.55	401.054	425.248	476.084	513.278	455.279	468.592	430.875	484.345	558.053	409.992	468.821
ENSMUSG00000002413	Braf	1177.41	1282.1	1163.9	1037.98	1032.88	1223.28	1033.97	1064.93	1111.99	1083.87	1268.48	1218.63	1166.79	1240.55	1155.99	1069.03	842.818	1043.1	1086.25	1139.87	1138.85	1103.61	1210.09	1036.21
ENSMUSG00000002416	Ndufb2	1598.56	1306.86	1195.02	1641.65	1325.57	1093.95	1397.24	1332.95	1206.15	1225.31	1418.74	1191.07	1194.85	1213.29	1143.81	1227.51	1458.48	1414.86	1336.85	1270.57	1413.53	1251.12	1232.35	1341.66
ENSMUSG00000002428	Hltf	839.606	967.614	907.759	837.825	932.319	808.678	849.647	951.752	855.956	892.029	910.611	679.779	906.303	991.796	1079.9	898.833	665.6	904.57	925.378	773.295	897.024	871.612	913.678	833.535
ENSMUSG00000002455	Prpf6	1809.57	1784.42	1660.95	1904.53	1878.38	1796.12	1717.39	1726.2	1860.03	1768.87	1754.31	1813.07	1860.12	1761.99	1744.33	1799.8	1882.16	1751.84	1659.51	1792.68	1807.57	1773.72	1786.76	1777.2
ENSMUSG00000002458	Rgs19	440.55	443.248	461.265	488.763	354.015	493.736	419.006	435.373	394.888	430.197	475.59	498.186	448.166	446.175	440.068	443.732	423.987	493.49	476.843	445.87	437.568	434.64	461.637	456.784
ENSMUSG00000002475	Abhd3	18.9857	11.6066	27.3019	10.8658	18.0708	21.3051	16.6398	22.3581	20.1336	17.5125	15.9849	25.323	21.4082	16.1109	13.3051	11.5837	30.4775	11.626	20.0144	24.0176	17.3662	19.5898	18.4264	19.5439
ENSMUSG00000002477	Snrpd1	1534.71	1684.26	1394.99	1411.68	1527.98	1496.83	1511.96	1404.58	1506.74	1418.75	1699.36	1257.9	1537.87	1379.58	1387.5	1485.89	1468.98	1580.95	1292.18	1446.32	1510.72	1467.77	1452.44	1454.86
ENSMUSG00000002486	Tchp	257.912	313.494	333.616	324.136	235.5	335.506	322.596	379.568	285.93	353.825	297.38	356.318	302.808	263.906	286.538	313.455	272.303	376.964	392.832	346.212	292.931	335.485	301.39	340.353
ENSMUSG00000002489	Tiam1	1078.59	1101.12	1028.48	997.243	857.16	1074.54	1072.3	839.817	1101.21	961.43	1534.83	1510.53	1509.07	1511.57	1608.62	1366.51	1297.93	1486.2	1401.67	1494.43	1012.52	1009.86	1534.93	1409.35
ENSMUSG00000002496	Tsc2	2917.75	3349.49	2935.88	4803.2	3302.16	3140.99	3059.96	2912.34	3153.82	3349.6	3047.09	3483.27	3021.7	3457.21	2479.5	2921.74	2830.05	2803.62	3582.67	2735.91	3461.7	3123.34	3097.76	2974.8
ENSMUSG00000002500	Rpl3l	4.38879	3.81889	9.34481	8.8436	7.62266	5.52188	6.88443	12.6619	5.14091	9.86266	11.0282	10.6483	7.43237	7.03717	11.8903	7.11249	4.43886	5.78593	5.95708	7.63939	6.80375	8.01435	9.60728	6.18675
ENSMUSG00000002504	Slc9a3r2	1071.65	873.645	984.567	1070.85	1077.09	1020.96	1027.01	1041.96	978.175	1069.51	1114.32	1091.37	948.747	1047.52	1002.7	1068.58	1114.59	969.069	1100.16	1032.24	1015.56	1027.52	1040.93	1056.93
ENSMUSG00000002524	Puf60	3634.55	3511.4	3464.6	3559.8	3431.96	3498.85	3460.42	3515.08	3534.49	3495.17	3504.19	3617.85	3519.7	3414.51	3382.7	3507.21	3823.71	3408.97	3554.94	3424.7	3520.46	3500.8	3487.79	3543.9
ENSMUSG00000002546	Golga2	2525.14	2513.23	2509.22	2679.85	2507.19	2469.56	2474.21	2526.68	2453.39	2361.85	2389.24	2359.61	2261.42	2413.06	2665.36	2439.01	2509.47	2390.14	2766.35	2369.65	2546.93	2457.14	2417.74	2494.93
ENSMUSG00000002550	Uck1	742.857	626.656	615.083	708.035	764.725	685.395	695.501	648.918	660.308	682.212	683.516	685.011	636.207	660.341	692.939	672.364	751.942	731.852	703.894	731.349	691.471	674.467	671.603	718.28
ENSMUSG00000002565	Scin	86.5991	74.9698	89.0291	118.967	93.4457	128.221	89.4192	93.669	118.761	111.733	79.2536	84.0588	79.0896	69.0762	51.7484	84.6722	116.798	98.1573	78.8241	101.728	92.6021	108.361	72.6453	96.036
ENSMUSG00000002578	Ikzf4	120.157	201.665	148.264	183.157	188.436	184.692	205.991	217.929	159.727	202.712	162.965	191.671	149.971	142.992	119.742	146.054	128.113	166.06	268.304	195.122	168.336	194.21	153.468	180.73
ENSMUSG00000002580	Mien1	464.158	417.28	395.088	450.302	432.497	394.044	423.597	404.56	450.657	373.776	464.113	400.786	435.478	393.626	383.507	431.148	498.708	431.812	403.38	419.888	431.865	409.327	415.502	436.987
ENSMUSG00000002602	Axl	3017.24	2884.63	3273.43	3173.62	3313.67	3322.43	3409.7	3278.03	3143.21	3362.37	3235.62	3509.52	3398.48	3333.19	3467.78	3810.86	3512.6	3361.17	3461.66	3777.86	3132.52	3303.15	3388.92	3584.83
ENSMUSG00000002603	Tgfb1	931.394	1196.08	1003.44	1059.46	1061.52	1099.16	954.275	1018.87	950.6	1013.41	1156.72	1277.07	1054.23	1166.62	1157.91	1025.13	1275.95	1028.05	1158.74	1170.82	1050.38	1007.26	1162.51	1131.74
ENSMUSG00000002608	Ccdc97	1049.64	1094.79	1071.78	1184.49	1026.51	1114.93	1171.86	1165.98	1109.73	1077.85	1134.97	1266.3	974.257	1153.31	1028.04	1094.55	1281.37	1169.16	1159.12	1032.06	1085.44	1128.07	1111.38	1147.25
ENSMUSG00000002617	Zfp40	235.579	217.895	299.284	228.058	284.548	229.425	337.958	350.83	233.646	255.776	278.883	325.582	282.082	249.687	327.597	314.931	232.06	211.275	332.914	252.458	253.073	281.527	292.766	268.728
ENSMUSG00000002625	Akap8l	926.5	866.489	824.69	942.103	889.279	909.192	933.808	1005.03	924.98	880.846	843.385	846.555	857.092	917.137	833.528	835.809	815.126	847.015	973.334	806.8	889.812	930.772	859.54	855.617
ENSMUSG00000002633	Shh	0	0	33.8839	0	0	79.3278	0	0	48.2036	51.617	0	30.0286	59.748	31.0318	48.5392	53.5274	0	49.39	0	77.6831	6.77677	35.8297	33.8695	36.1201
ENSMUSG00000002635	Pdcd2l	375.928	311.767	275.962	414.09	316.054	361.882	328.983	308.061	329.661	335.892	298.542	342.45	312.82	307.814	264.789	295.191	342.351	328.269	380.853	368.048	338.76	332.896	305.283	342.942
ENSMUSG00000002658	Gtf2f1	911.913	1012.99	822.784	993.231	786.114	891.425	800.895	767.718	912.453	808.846	807.304	826.288	871.31	658.427	750.285	824.394	869.818	793.398	720.268	772.592	905.407	836.267	782.723	796.094
ENSMUSG00000002660	Clpp	724.618	645.65	702.856	768.532	653.219	642.675	711.73	681.876	688.944	714.92	706.802	678.414	620.183	647.573	617.854	673.225	793.568	655.558	662.824	637.081	698.975	688.029	654.165	684.451
ENSMUSG00000002661	Alkbh7	354.937	320.06	285.149	376.238	361.92	269.325	287.581	323.762	304.558	281.8	333.54	284.62	293.815	306.153	226.359	291.027	433.269	341.787	361.846	313.837	339.661	293.405	288.897	348.353
ENSMUSG00000002668	Dennd1c	17.2612	15.437	22.3992	13.7079	27.9414	42.1292	17.9776	14.8756	28.316	18.3495	12.3725	17.5271	9.56952	18.5132	37.1796	16.1559	4.30391	32.8871	17.9643	11.6866	19.3493	24.3296	19.0324	16.5996
ENSMUSG00000002679	Med6	526.102	553.729	487.877	465.156	484.582	459.097	526.635	451.356	497.914	463.03	516.774	424.331	484.755	489.845	482.684	473.295	416.228	496.109	513.178	473.972	503.489	479.606	479.678	474.557
ENSMUSG00000002688	Prkd1	461.953	458.994	491.767	440.522	451.911	435.12	445.511	439.16	458.639	434.095	472.58	454.601	450.041	499.725	460.413	439.083	358.079	457.997	411.167	450.692	461.029	442.505	467.472	423.403
ENSMUSG00000002699	Lcp2	48.9492	72.2725	50.9271	76.1454	68.6778	88.2868	46.9043	33.4422	59.3553	59.4655	59.8293	72.5473	56.4066	60.8898	55.7179	63.5719	88.017	44.2729	37.3731	33.3612	63.3944	57.4908	61.0782	53.3192
ENSMUSG00000002718	Cse1l	3817.95	4668.24	3681.91	3595.94	3896.67	3615.33	3652.04	3780.27	3546.68	3654.09	3794.39	3025.88	3470.92	3498.89	3327.98	3304.91	3373.75	3538.83	3463.81	3398.91	3932.14	3649.68	3423.61	3416.04
ENSMUSG00000002728	Naa20	1202.33	1270.53	1057.12	1029.54	1226.24	1079.72	1221.14	1196.72	1048.78	1061.16	1190.39	875.553	1118.31	1096.8	1007.82	1010.64	1192.65	1161.64	1072.84	1056.89	1157.15	1121.5	1057.77	1098.93
ENSMUSG00000002731	Prkra	579.824	536.294	568.549	523.067	554.723	621.563	601.43	587.962	603.96	571.528	535.755	610.222	610.06	591.846	562.006	646.07	627.209	662.58	645.48	625.065	552.491	597.289	581.978	641.281
ENSMUSG00000002732	Fkbp7	398.652	403.4	437.72	444.953	393.057	410.409	394.836	422.374	441.323	402.276	475.819	383.631	544.901	431.784	468.15	485.275	540.861	500.378	438.007	527.479	415.557	414.244	460.857	498.4
ENSMUSG00000002733	Plekha3	594.446	671.833	620.766	544.059	555.319	573.863	561.226	553.889	541.083	560.24	682.988	493.369	585.602	616.155	546.611	587.743	628.738	595.567	648.958	566.425	597.285	558.06	584.945	605.486
ENSMUSG00000002741	Ykt6	2785.74	2491.72	2407.57	2489.18	2481.74	2590.96	2569.17	2373.51	2321.91	2441.21	2560.56	2525.09	2533.74	2415.24	2420.25	2466.99	2714.59	2518.24	2485.7	2579.51	2531.19	2459.35	2490.98	2553.01
ENSMUSG00000002748	Baz1b	5911.51	6308.25	5914.63	6033.77	5568.88	6119.3	6084.31	6155.1	5788	6064.69	5785.09	5818.53	5816.86	5968.09	5581.02	5864.95	5811.72	5878.1	5832.63	5694.43	5947.41	6042.28	5793.92	5816.37
ENSMUSG00000002763	Pex6	859.279	832.324	825.248	800.914	774.189	1020.49	849.914	874.831	861.5	892.276	884.771	957.487	904.581	978.528	960.758	950.613	926.413	990.223	878.3	1018.67	818.391	899.803	937.225	952.844
ENSMUSG00000002767	Mrpl2	938.111	851.909	815.937	1131.11	969.324	808.755	855.99	900.958	860.089	771.235	842.056	897.515	803.811	849.954	851.507	755.17	919.547	889.086	811.534	848.791	941.277	839.405	848.969	844.825
ENSMUSG00000002768	Mea1	916.568	846.157	885.69	1117.67	849.216	834.498	887.398	887.497	878.369	837.538	943.701	923.079	881.285	851.674	813.282	894.312	1075.99	929.073	848.636	865.236	923.059	865.06	882.604	922.65
ENSMUSG00000002769	Gnmt	5.00208	4.89603	5.2163	8.90683	9.60143	3.79389	7.24516	2.32879	6.19573	4.32909	8.11023	6.03212	9.71677	6.295	7.32552	7.1083	28.9007	17.1534	0	8.81168	6.72453	4.77853	7.49593	12.3948
ENSMUSG00000002771	Grin2d	44.1322	45.8019	58.0223	51.2402	58.265	99.0935	59.7877	52.0823	75.4597	95.4573	75.4343	116.417	80.6956	71.5446	77.4932	90.3491	69.4765	98.8697	60.5159	82.8568	51.4923	76.3761	84.3168	80.4136
ENSMUSG00000002778	Kdelr1	2711.06	2530.49	2807.65	2559.71	2725.3	2545.58	2682.35	2854.68	2690.93	2717.87	2754.26	2914.27	2887.27	2619	2721.48	2846.05	3086.57	2861.9	2663.84	2768.04	2666.84	2698.28	2779.26	2845.28
ENSMUSG00000002781	Tmem143	343.195	408.63	305.154	470.606	371.049	284.488	352.697	344.521	374.378	376.574	483.761	372.118	378.337	349.618	324.928	483.426	443.224	376.005	396.666	422.294	379.727	346.531	381.752	424.323
ENSMUSG00000002797	Ggct	30.1758	93.0267	51.6749	94.5236	50.8263	50.6364	60.1569	46.9767	71.7544	125.509	40.4303	106.563	95.2351	79.8351	40.466	77.9058	59.6298	62.7089	85.2113	55.1705	64.0455	71.0068	72.5059	68.1253
ENSMUSG00000002799	Jag2	640.008	375.754	607.399	756.524	747.576	853.331	455.684	440.656	420.54	622.005	617.747	615.746	513.639	692.635	603.706	512.734	509.385	529.028	609.239	582.306	625.452	558.443	608.695	548.538
ENSMUSG00000002803	Btbd6	418.835	360.706	430.135	456.95	453.974	350.763	381.827	356.902	352.63	384.875	331.399	398.065	349.562	338.411	379.485	457.395	392.256	312.575	364.122	312.958	424.12	365.399	359.384	367.861
ENSMUSG00000002804	Nudt14	205.751	174.418	228.158	178.678	162.902	251.422	250.118	203.807	199.595	217.467	193.422	176.204	199.549	186.441	175.221	188.467	271.192	196.866	167.401	222.04	189.981	224.482	186.168	209.193
ENSMUSG00000002808	Epdr1	659.379	652.215	688.844	621.166	675.961	605.585	676.355	737.737	600.034	595.421	632.36	594.415	621.966	599.408	625.514	650.12	715.702	665.694	753.761	597.475	659.513	643.026	614.733	676.55
ENSMUSG00000002812	Flii	3128.26	3285.38	3305.3	3608.88	3330.65	2935.63	2979.82	3506.03	3229.94	3216.9	3318.07	3441.41	3090.13	3228.57	3482.85	3101.82	3689.91	3008.64	3525.05	2923.75	3331.69	3173.66	3312.21	3249.84
ENSMUSG00000002814	Top3a	519.57	455.937	474.289	603.934	443.887	446.186	530.102	502.05	519.783	527.079	468.595	453.999	444.113	451.894	440.198	461.754	493.44	445.191	461.455	443.937	499.523	505.04	451.76	461.155
ENSMUSG00000002820	Atg4d	765.947	724.457	651.389	846.045	674.839	672.214	645.404	684.575	541.934	629.078	707.029	756.005	613.874	608.519	638.559	615.253	732.236	627.432	699.041	607.149	732.536	634.641	664.797	656.222
ENSMUSG00000002825	Qtrt1	261.861	236.735	254.326	270.322	248.545	302.485	237.148	182.238	290.088	235.899	220.746	316.994	261.8	274.525	257.285	215.322	227.66	174.51	227.971	222.22	254.358	249.571	266.27	213.537
ENSMUSG00000002831	Plin4	3.89607	4.30138	4.10608	4.26324	11.5864	6.76455	5.03868	7.53031	3.64252	4.78262	0	3.47699	8.9045	6.20959	11.2804	7.63979	10.417	11.3201	4.16568	9.03076	5.63064	5.55174	5.97429	8.51467
ENSMUSG00000002833	Hdgfl2	1732.62	1853.51	1650.46	1833.42	1614.06	1749.3	1661.22	1718.51	1560.36	1633.45	1584.95	1862.11	1593.5	1743.58	1543.33	1600.15	1759.62	1702.04	1740.99	1682.79	1736.81	1664.57	1665.49	1697.12
ENSMUSG00000002835	Chaf1a	1362.03	1633.82	1467.48	1961.85	1377.18	1815.58	1797.84	1678.05	1252.49	1290.69	2221.29	1652.19	1589.3	1373.83	1443.16	1556.3	1869.04	1670.49	1260.69	1651.69	1560.47	1566.93	1655.95	1601.64
ENSMUSG00000002844	Adprh	2463.12	2248.63	2062.88	2224.14	2160.3	2031.45	2115.69	2154.85	2037.02	2168.38	2272.48	2300.72	2248.98	2142.56	2232.57	2448.01	2408.01	2245.3	2085.58	2212.21	2231.81	2101.48	2239.46	2279.82
ENSMUSG00000002845	Tmem39a	818.35	748.338	900.639	598.835	716.506	936.777	849.19	775.479	638.93	960.763	598.01	800.036	648.334	756.018	695.525	772.087	691.693	771.823	767.495	784.861	756.534	832.228	699.584	757.592
ENSMUSG00000002846	Timmdc1	733.149	628.071	623.553	623.076	651.906	565.069	696.312	664.445	575.599	694.997	679.109	593.201	657.531	572.258	666.15	611.04	668.184	721.338	710.264	554.555	651.951	639.284	633.65	653.076
ENSMUSG00000002847	Pla1a	11.9247	3.35795	3.21248	9.53666	8.23938	3.78635	11.2842	15.1548	5.68302	4.4819	9.09009	7.20131	25.1163	12.095	13.2492	6.6497	3.05463	8.2413	11.3827	7.06509	7.25424	8.07805	13.3504	7.27869
ENSMUSG00000002870	Mcm2	4049.69	4242.6	3804.64	4097.38	3689.19	3843.19	4087.65	3935.01	3876.43	3855.53	3927.05	3579.49	3403.86	3387.08	3286.21	3762.56	4184.36	3576.8	3437.27	3587.47	3976.7	3919.56	3516.74	3709.69
ENSMUSG00000002871	Tpra1	509.721	424.03	556.907	579.494	316.932	375.169	519.5	454.762	491.061	615.603	584.797	482.269	558.63	434.336	464.853	411.303	426.009	518.707	490.967	392.223	477.417	491.219	504.977	447.842
ENSMUSG00000002881	Nab1	1715.14	1814.54	1651.53	1745.09	1836	1678.07	1721.33	1800.08	1541.69	1650.17	1877.23	1826.96	1881.6	1814.26	1830.36	1818.34	1661.93	1834.98	1753.23	1760.52	1752.46	1678.27	1846.08	1765.8
ENSMUSG00000002885	Adgre5	1029.67	984.884	1191.82	1209.51	1105.28	981.064	1011.6	1056.43	1061.16	1076.96	1125.08	1146.07	1125.58	1281.32	1214.01	1121.91	1429.88	1046.31	1309.18	1053.51	1104.23	1037.44	1178.41	1192.16
ENSMUSG00000002897	Il17ra	303.005	240.427	146.218	272.011	211.787	210.769	239.429	218.546	265.51	230.424	200.321	290.842	220.206	207.372	157.221	142.421	179.986	150.971	288.279	199.904	234.689	232.936	215.192	192.312
ENSMUSG00000002900	Lamb1	13173.1	14127.2	13931.6	14888.5	14617.2	13006.1	13548.3	14411.5	13543.2	13457.4	13787.8	14611	13739.7	15195.8	13519.4	14285.7	14776.9	13538.9	14160.1	13182	14147.5	13593.3	14170.7	13988.7
ENSMUSG00000002908	Kcnn1	76.436	42.8011	47.8296	122.741	59.1426	60.9001	70.8799	73.3364	78.1948	69.8097	78.1199	77.5702	103.767	123.948	75.8254	140.318	91.6587	101.827	51.2036	83.564	69.7901	70.6242	91.8461	93.7144
ENSMUSG00000002910	Arrdc2	80.2622	64.1333	96.8798	87.1353	60.1328	67.5346	44.0371	63.3736	91.299	65.3167	57.7882	57.0787	39.8677	50.6073	76.0319	63.4333	106.476	66.2256	110.134	100.793	77.7087	66.3122	56.2747	89.4126
ENSMUSG00000002930	Ppp1r17	177.881	129.854	144.831	146.356	150.687	123.044	202.739	131.253	197.038	123.196	241.052	185.079	247.51	230.511	219.197	222.883	253.914	249.023	180.859	216.863	149.922	155.454	224.67	224.709
ENSMUSG00000002944	Cd36	1918.72	1997.12	1965.39	1757.53	2335.2	1609.79	2426.19	2322.27	1986.92	2002.83	2271.77	1916	2100.59	2361.28	2529.94	2285.85	2426.1	2576.65	2293.68	2237.52	1994.79	2069.6	2235.92	2363.96
ENSMUSG00000002948	Map2k7	1404.98	1364.9	1495.45	1536.6	1466.12	1662.51	1481.31	1504.27	1462.24	1516.02	1408.81	1551.48	1375.78	1554.01	1504.6	1466.95	1591.24	1418.59	1431.47	1494.76	1453.61	1525.27	1478.93	1480.6
ENSMUSG00000002949	Timm44	1623.42	1645.29	1571.64	1638.22	1558.21	1454.83	1569.06	1689.65	1474.06	1610.94	1634.16	1567.86	1542.78	1541.75	1454.28	1608.36	1590.2	1588.36	1704.09	1592.22	1607.36	1559.71	1548.17	1616.65
ENSMUSG00000002957	Ap2a2	3444.76	3466.96	3358.99	3467.22	3453.42	3436.93	3588.71	3612.5	3534.7	3726.04	3423.82	3874.72	3711.71	3694.25	3809.57	3965.01	3844.54	3651.08	3672.23	3739.73	3438.27	3579.77	3702.81	3774.52
ENSMUSG00000002963	Pnkp	439.528	465.67	477.827	446.095	412.666	447.313	399.43	433.746	398.437	390.652	406.921	475.769	425.834	577.13	397.34	416.354	563.168	455.86	498.803	437.091	448.357	413.916	456.599	474.255
ENSMUSG00000002968	Med25	2178.3	1980.49	2068.06	2208.47	1957.44	1994.89	2128.46	2071.73	2020.85	2044.03	1790.03	2211.76	1891.49	2116.54	1918.44	1901.12	2206.62	1902.34	2075.58	1943.55	2078.55	2051.99	1985.65	2005.84
ENSMUSG00000002980	Bcam	7835.81	7474.66	7227.45	8394	7911.98	6257.02	7479.2	7973.32	7233.44	6701.91	7882.97	7576.97	7559.16	7921.75	7967.6	7934.77	9864.36	7757.91	8613.2	7579.69	7768.78	7128.98	7781.69	8349.99
ENSMUSG00000002981	Clptm1	2895.53	2858.36	2701.27	2785.75	2610.06	2649.63	2977.93	2961.01	2768.09	2896.64	2652.58	3004.22	2707.48	2546.17	2463.96	3151.69	2780.59	2587.36	2930.67	2423.22	2770.19	2850.66	2674.88	2774.71
ENSMUSG00000002983	Relb	118.409	121.104	145.361	116.472	152.32	171.593	84.2922	126.301	137.609	106.005	110.607	156.438	140.843	151.884	111.902	116.646	131.468	117.414	124.794	126.425	130.733	125.16	134.335	123.35
ENSMUSG00000002984	Tomm40	2316.13	2398.81	2051.02	2319.47	2187.77	2172.22	2077.35	2308.49	2009.72	2079.98	2269.99	2261.02	2072.75	2138.24	1993.66	1945.81	2373.85	2061.38	2336.96	2077.17	2254.64	2129.55	2147.13	2159.03
ENSMUSG00000002985	Apoe	4930.34	5161.68	6129.07	7044.28	5644.57	5236.95	5670.85	5779.42	5269.84	6448.49	5531.71	6562.41	6331.44	5812.18	6185.49	6646.98	7860.56	6237.66	5451.5	5797.46	5781.99	5681.11	6084.65	6398.83
ENSMUSG00000002996	Hbp1	2531.99	2012.55	2609.66	2762.92	2362.5	2381.72	2551.46	2446.05	2986.32	2557.93	2220.87	2221.57	2567.3	2193.13	2398.88	2347.37	2383.27	2381.95	2092.2	2353.85	2455.93	2584.7	2320.35	2311.73
ENSMUSG00000002997	Prkar2b	538.1	624.772	571.896	578.823	595.97	561.094	435.224	543.972	690.181	579.517	625.308	486.496	594.496	506.277	562.484	510.782	493.146	566.795	449.524	500.272	581.912	561.997	555.012	504.104
ENSMUSG00000003031	Cdkn1b	1874.54	1930.89	1705.93	2082.41	1989.33	1662.33	1778.38	1745.59	2115.07	1658.16	1959.61	1385.18	1671.78	1510.07	1578.31	1382.92	1280.26	1530.72	1314	1441.39	1916.62	1791.91	1620.99	1389.86
ENSMUSG00000003032	Klf4	432.295	358.292	546.925	386.883	509.825	463.723	385.827	456.789	442.916	533.004	418.889	462.747	522.4	436.743	507.716	520.16	414.877	462.365	418.364	384.918	446.844	456.452	469.699	440.137
ENSMUSG00000003033	Ap1m1	1999.16	1925	1829.36	2035.56	1972.36	1726.68	1786.93	1820.68	1860.58	1831.9	1669.62	1981.32	1759.15	1795.5	1922.08	1824.73	2083.51	1799.95	1942.67	1874.15	1952.29	1805.35	1825.53	1905
ENSMUSG00000003037	Rab8a	1462.56	1497.91	1354.89	1422.57	1652.43	1523.82	1405.39	1330.73	1340.19	1453	1410.68	1524.3	1493.26	1444.8	1421.49	1477.83	1861.18	1453.97	1556.5	1552.43	1478.07	1410.63	1458.91	1580.38
ENSMUSG00000003038	Hmgn2	13134.8	15221.5	14433.2	13880.6	14444.3	13485.9	14316.5	13727.7	13792.4	13204.4	14142.3	12171	13746.5	12681.4	13260.8	12553.6	13087.1	12968.8	11922.3	12463.3	14222.9	13705.4	13200.4	12599
ENSMUSG00000003039	Fam32a	1395.08	1327.69	1345.13	1378.46	1313.43	1484.33	1378.63	1296.99	1449.41	1381.75	1302.81	1300.14	1536.12	1217.5	1352.21	1436.67	1491.24	1416.38	1243.14	1407.52	1351.96	1398.22	1341.76	1398.99
ENSMUSG00000003051	Elf3	12.7635	8.70714	16.5024	19.9768	8.465	31.6702	9.11497	18.5581	33.7278	20.8134	10.648	19.6434	35.7066	22.5159	25.5539	41.2801	9.1531	23.2132	12.5282	22.2798	13.283	22.7769	22.8136	21.6909
ENSMUSG00000003062	Stard3nl	761.541	661.629	740.595	693.438	683.37	619.719	659.229	684.461	689.355	692.25	657.306	626.256	714.679	636.554	682.931	652.995	662.503	801.229	665.681	677.088	708.115	669.003	663.545	691.899
ENSMUSG00000003068	Stk11	2353	2414.6	1988.36	2542.64	2209.15	2198.89	2006.2	2174.82	2172.24	2091.98	2482.26	2320.63	2140.24	2017.69	1914.35	2043.76	2130.57	2082.22	2020.55	1943.34	2301.55	2128.82	2175.03	2044.09
ENSMUSG00000003070	Efna2	392.407	345.761	408.742	373.716	428.828	447.295	440.671	421.401	453.447	464.332	398.322	412.448	475.809	398.097	380.601	454.008	415.375	391.449	408.702	455.341	389.891	445.429	413.056	424.975
ENSMUSG00000003072	Atp5d	5788.58	5613.41	5151.64	6409.61	5531.28	4475.31	5185.66	5770.91	5119.32	5223.4	5310.61	5367.67	4946.56	5166.64	4923.34	5006.39	6183.84	5030.28	5502.72	5411.71	5698.9	5154.92	5142.96	5426.99
ENSMUSG00000003099	Ppp5c	1867.31	2033.7	1842.84	2132.72	1916.09	2026.23	1830.67	1974.16	1768.5	1996	1916.91	1901.09	1901.45	1747.55	1748.74	1866.25	2082.37	1900.99	1867.44	1875.41	1958.53	1919.11	1843.15	1918.49
ENSMUSG00000003119	Cdk12	1622.53	1725.7	1472.53	1458.21	1454.04	1544	1465.18	1361.24	1587.6	1395.6	1670.52	1687	1574.27	1494.79	1515.54	1445.42	1327.95	1500.23	1534.56	1488.28	1546.6	1470.72	1588.42	1459.29
ENSMUSG00000003123	Lipe	136.055	158.227	179.505	189.392	187.039	187.749	197.36	169.83	176.824	173.008	139.599	174.797	170.802	183.44	205.388	213.385	221.796	138.237	278.962	167.458	170.044	180.954	174.805	203.968
ENSMUSG00000003131	Pafah1b2	3906.15	3410.35	3415.53	3339.25	3764.51	3350.45	3513.12	3666.76	3352.42	3216.3	3617.04	4137.52	3297.33	3331.06	3396.99	3316.04	4230.44	3615.94	3638.59	3626.26	3567.16	3419.81	3555.99	3685.45
ENSMUSG00000003134	Tbc1d8	684.148	665.458	605.74	663.475	564.106	658.321	647.112	732.603	596.671	647.684	638.247	627.598	632.653	667.889	653.762	744.711	745.205	617.922	777.35	642.605	636.585	656.478	644.03	705.559
ENSMUSG00000003135	Cnot11	989.364	1052.46	996.163	1070.62	1036.02	1064.32	1017.1	946.261	1025.82	1052.78	1016.25	1009.74	970.27	1005.36	1098.2	952.264	1025.18	1013.86	1002.32	1063.44	1028.93	1021.26	1019.97	1011.41
ENSMUSG00000003153	Slc2a3	1131.07	1188.92	863.355	887.009	906.566	997.364	814.805	1040.46	980.257	1119.23	1091.93	870.783	918.69	860.238	825.382	827.436	809.693	911.315	878.269	1085.75	995.383	990.423	913.405	902.493
ENSMUSG00000003154	Foxj2	824.635	1015.9	860.582	913.257	882.614	793.354	930.416	950.881	953.634	943.717	827.4	925.473	935.082	949.982	938.596	851.019	834.768	854.855	897.122	853.414	899.397	914.4	915.306	858.236
ENSMUSG00000003161	Sri	1674.03	1528.45	1371.06	1402.55	1605.15	1273.84	1404.69	1341.37	1622.57	1364.41	1631.92	1566.23	1555.05	1446.71	1412.97	1470.67	1439.41	1456.49	1536.12	1513.91	1516.25	1401.38	1522.58	1483.32
ENSMUSG00000003166	Dgcr2	2966.18	2840.66	2782.01	2933.78	2779.76	2854.34	2731.22	2904.11	2935.42	3038.21	2669.86	3030.07	2841.03	2671.82	2761.32	3164.41	3086.07	2860.53	2779	2971.07	2860.48	2892.66	2794.82	2972.22
ENSMUSG00000003184	Irf3	919.722	770.315	788.393	626.726	716.25	663.962	726.715	754.205	733.008	750.893	822.287	856.317	707.954	742.961	898.051	745.052	698.678	847.982	780.893	764.888	764.281	725.757	805.514	767.499
ENSMUSG00000003190	Bcl2l12	373.898	402.433	351.709	313.669	335.021	369.007	386.26	337.859	339.002	384.829	320.629	359.052	369.955	374.646	307.423	327.253	301.581	279.158	322.201	358.099	355.346	363.391	346.341	317.658
ENSMUSG00000003198	Zfp959	119.798	127.952	138.667	81.3382	124.345	111.359	143.939	140.803	119.872	137.032	117.041	113.375	152.333	105.976	141.083	129.204	124.591	85.5126	133.062	135.56	118.42	130.601	125.961	121.586
ENSMUSG00000003199	Mpnd	1376.41	1281.35	1269.29	1581.91	1269.27	1376.14	1246.45	1434.32	1314.91	1492.11	1300.82	1356.59	1186.2	1189.77	1293.05	1325.37	1513.12	1380.5	1237.59	1273.56	1355.65	1372.79	1265.28	1346.03
ENSMUSG00000003200	Sh3gl1	1422.39	1397.58	1360.51	1518.51	1438.97	1525.18	1397.26	1313.93	1457.96	1481.65	1409.22	1560.98	1413.43	1417.54	1445.63	1522.74	1483.3	1413.47	1452.28	1584.64	1427.59	1435.2	1449.36	1491.29
ENSMUSG00000003206	Ebi3	5.80115	4.28455	10.2776	15.6288	15.8123	20.3923	3.02838	8.40799	9.9628	5.72207	4.70057	13.6962	9.85912	11.3584	7.92058	15.3419	2.60426	13.8284	5.18835	6.32841	10.3609	9.50271	9.50697	8.65827
ENSMUSG00000003208	Yju2	245.088	244.729	268.057	305.848	239.799	278.421	242.917	243.001	250.941	269.813	308.327	249.38	264.618	252.53	255.919	229.871	271.443	217.012	238.482	268.402	260.704	257.019	266.155	245.042
ENSMUSG00000003226	Ranbp2	5847.04	7283.65	6195.07	5281.96	6264.81	5989.82	5956.14	5937.74	6032.85	5866.46	6234.37	5385.06	5714.34	6235.29	5926.23	5783.61	5189.57	5946.2	5763.14	5743.3	6174.5	5956.6	5899.06	5685.16
ENSMUSG00000003228	Grk5	803.546	829.662	763.883	834.143	820.64	685.739	769.133	828.138	704.131	674.937	938.055	806.728	771.139	832.773	809.246	756.887	799.494	817.541	820.092	729.822	810.375	732.416	831.588	784.767
ENSMUSG00000003233	Dvl3	2378.44	2422.76	2388.85	2551.46	2500.3	2434.96	2309.79	2590.97	2329.61	2371.36	2421.71	2577.88	2510.73	2614.96	2293.1	2394.94	2592.18	2303.77	2679.31	2416.21	2448.36	2407.34	2483.68	2477.28
ENSMUSG00000003234	Abcf3	1042.48	1076.77	1081.6	941.942	983.477	990.513	947.859	1120.84	1154.1	993.602	894.914	1102.8	938.695	959.665	1003.13	1108.91	1127.74	1021.57	1000.69	981.311	1025.25	1041.38	979.841	1048.04
ENSMUSG00000003235	Eif2b5	1774.75	1742.22	1594.37	1968.05	1661.72	1643.01	1541.61	1579.53	1724.76	1661.38	1713.73	1809.42	1544.54	1645.91	1608	1600.12	1972.88	1612.84	1614.29	1603.73	1748.22	1630.06	1664.32	1680.77
ENSMUSG00000003269	Cyth2	1459.59	1279.59	1351.19	1387.67	1429.71	1194.49	1213.11	1225.89	1381.04	1452.17	1324	1292.71	1293.59	1277.18	1163.61	1208.39	1236.84	1254	1281.51	1187.13	1381.55	1293.34	1270.22	1233.57
ENSMUSG00000003273	Car11	60.0093	61.4529	40.9822	92.0503	62.6482	88.0398	53.7163	90.703	67.0967	70.7771	63.0505	118.162	84.9075	79.8541	99.2057	84.568	72.1941	129.148	73.866	94.6343	63.4285	74.0666	89.0359	90.8822
ENSMUSG00000003279	Dlgap1	3.74405	6.25775	9.36212	8.87229	6.96129	6.99664	13.7368	16.4853	11.2424	16.1762	4.10335	13.7048	14.1354	7.57466	11.2834	19.9296	11.8331	7.85668	15.9306	10.0755	7.0395	12.9274	10.1603	13.1251
ENSMUSG00000003282	Plag1	443.535	380.959	399.519	479.961	377.354	528.276	392.564	339.487	542.837	353.576	354.868	349.082	370.205	435.826	473.883	370.763	353.84	411.402	433.439	396.292	416.266	431.348	396.773	393.147
ENSMUSG00000003283	Hck	28.8753	31.197	43.8106	30.3077	37.7959	30.0069	38.1295	30.9341	19.3807	41.308	31.5326	43.2327	18.1766	44.108	41.588	46.2176	30.2979	42.2037	28.2253	39.9019	34.3973	31.9518	35.7276	37.3693
ENSMUSG00000003299	Mrpl4	1107.29	1097.59	1027.96	1086.29	1040.08	979.83	1028.54	1025.09	992.879	916.947	953.321	922.5	891.479	962.366	889.294	949.093	1065.98	952.51	974.925	929.471	1071.84	988.658	923.792	974.396
ENSMUSG00000003308	Keap1	1628.84	1641.94	1528.52	1831.41	1763.42	1627.19	1557.55	1605.43	1564.75	1623.76	1563.95	1749.36	1585.58	1609.12	1636.11	1618.67	1884.83	1541.97	1638.94	1676.6	1678.83	1595.74	1628.82	1672.2
ENSMUSG00000003309	Ap1m2	0	1.03531	37.9323	0	0	125.358	0.973206	0	44.8676	11.8443	0	28.3561	42.1928	11.9432	31.7756	19.5894	0	27.6987	0	31.8989	7.79351	36.6087	22.8535	15.8374
ENSMUSG00000003316	Glg1	8109.65	8744.41	8751.69	8637.75	8709.41	7725.9	8537.88	8718.52	9058.9	8773.15	8881.81	8663	8658.32	8724.36	8750.62	9088.02	9042.34	8415.47	8889.89	8624.43	8590.58	8562.87	8735.62	8812.03
ENSMUSG00000003341	Atp8b3	1.87866	4.14979	6.81562	2.35865	4.37087	4.81332	0.972711	4.68464	9.06538	2.76841	6.68857	21.0382	5.17503	3.9941	28.742	5.63719	6.28313	5.46592	5.18428	2.99802	3.91472	4.46089	13.1276	5.11371
ENSMUSG00000003344	Btbd2	1688.13	1735.07	1782.83	1846.01	1674.64	1749.83	1647.11	1711.07	1825.97	1786.92	1599.95	1844.21	1695.07	1803.03	1868.56	1786.4	1963.47	1631.85	1616.3	1611.7	1745.34	1744.18	1762.17	1721.95
ENSMUSG00000003345	Csnk1g2	2749.77	3045.64	2904.78	3476.13	3037.23	3136.06	3196.94	3130.16	2942.59	3105.5	2998.42	3425.8	2917.18	3063.95	3171.72	3076.06	3409.54	3165.8	3189.26	3084.57	3042.71	3102.25	3115.41	3185.05
ENSMUSG00000003346	Abhd17a	1746.86	1715	1671.73	1863.28	1548.1	1537.6	1530.76	1539.65	1544.81	1608	1468.75	1720.01	1594.19	1649.76	1620.1	1682.06	1826.8	1626.06	1783.15	1715.91	1708.99	1552.16	1610.56	1726.8
ENSMUSG00000003348	Mob3a	787.886	774.612	746.786	718.427	656.683	729.749	735.754	737.047	763.912	820.316	701.662	853.277	711.451	727.022	738.251	751.778	725.543	734.918	660.824	728.604	736.879	757.356	746.333	720.333
ENSMUSG00000003352	Cacnb3	542.046	550.516	695.409	655.211	616.791	815.026	677.763	670.647	689.983	859.392	606.184	825.053	701.038	614.979	694.508	766.399	702.305	730.431	633.69	739.907	611.995	742.562	688.352	714.547
ENSMUSG00000003354	Ccdc65	1.61252	7.13268	12.4269	2.36045	3.50076	13.6759	15.402	5.45339	9.05319	15.5397	11.5927	8.49239	9.00005	15.5373	8.44453	8.47679	12.9783	2.96372	4.3176	9.24661	5.40666	11.8249	10.6134	7.5966
ENSMUSG00000003355	Fkbp11	85.1487	68.6909	110.701	99.6996	104.393	110.026	74.7246	88.7441	99.6367	86.65	112.16	100.886	122.963	78.9068	105.046	107.368	121.123	113.063	93.0877	135.415	93.7267	91.9563	103.992	114.011
ENSMUSG00000003360	Ddx23	2431.68	2788.07	2286.72	2766.07	2280.31	2446.25	2529.35	2407.59	2497.62	2335.12	2571.81	2692.09	2381.92	2459.01	2338.85	2580.46	2389.14	2371.54	2354.74	2332.38	2510.57	2443.19	2488.73	2405.65
ENSMUSG00000003363	Pld3	1310.93	1099.64	1224.56	1693.63	1321.98	1369.75	1255.84	1268.74	1297.44	1250.04	1474.11	1628.68	1419.91	1348.32	1507.33	1487.96	1695	1554.91	1326.49	1401.32	1330.15	1288.36	1475.67	1493.14
ENSMUSG00000003378	Grik5	1630.98	1560.85	1479.16	1712.23	1506.58	1680.14	1609.52	1729.94	1624.18	1834.76	1510.25	1825.86	1495.85	1847.59	1598.21	1626.71	1587.86	1509.53	1677.68	1605.32	1577.96	1695.71	1655.55	1601.42
ENSMUSG00000003380	Rabac1	1315.02	1172.46	1228.07	1487.66	1213.58	1231.39	1260.45	1291.18	1289.38	1188.62	1363.09	1238.53	1228.05	1089.85	1268.71	1222	1482.97	1330.48	1341.57	1250.67	1283.36	1252.21	1237.65	1325.54
ENSMUSG00000003382	Etv3	926.772	845.749	947.871	899.115	931.554	897.848	878.063	935.151	888.635	888.82	920.098	893.31	910.645	1021.57	922.649	813.786	855.082	804.93	892.994	840.583	910.212	897.704	933.654	841.475
ENSMUSG00000003402	Prkcsh	2458	2498.45	2425.84	2857.75	2478.6	2468.53	2434.42	2574.64	2358.18	2630.39	2684.86	2816.52	2767.86	2529.79	2363.36	2763.46	3161.53	2582.99	2509.59	2615.94	2543.73	2493.23	2632.48	2726.7
ENSMUSG00000003410	Elavl3	27.2549	35.6414	47.6472	122.456	26.7141	52.4047	26.4859	40.2615	59.7188	192.873	19.1649	74.7475	56.1996	22.2809	60.3819	75.345	32.278	68.2203	17.2994	50.5469	51.9427	74.3487	46.555	48.7379
ENSMUSG00000003411	Rab3b	49.7971	46.5452	67.068	51.8398	60.0496	57.9332	71.3846	44.8337	78.4844	98.1897	71.8871	75.8183	70.0887	100.303	86.6191	67.4391	68.3093	90.728	72.6446	77.5946	55.0599	70.1651	80.9432	75.3431
ENSMUSG00000003418	St8sia6	8.98312	24.7897	46.2724	14.1913	81.731	51.2071	27.0913	23.147	23.0903	31.6894	11.4995	18.0376	29.5651	53.2943	56.2104	26.0771	32.2478	52.3222	30.4046	38.6585	35.1935	31.245	33.7214	35.942
ENSMUSG00000003420	Fcgrt	482.902	370.061	656.05	596.454	587.124	596.507	599.971	565.052	522.947	657.351	628.946	735.242	730.664	667.634	826.414	849.205	779.49	801.157	739.01	718.328	538.518	588.366	717.78	777.438
ENSMUSG00000003421	Nosip	772.283	681.677	846.742	805.766	746.882	767.385	733.322	761.075	717.934	771.342	759.73	746.303	864.185	747.833	808.195	717.153	965.23	803.193	697.542	784.193	770.67	750.212	785.249	793.462
ENSMUSG00000003423	Pih1d1	1007.02	1007.59	969.043	1011.75	930.273	824.269	889.01	900.269	872.361	861.173	930.249	815.414	811.354	798.331	801.879	756.133	917.305	817.158	845.47	847.493	985.136	869.416	831.446	836.712
ENSMUSG00000003429	Rps11	9552.72	8704.32	8554.91	10209.6	9022.16	9153.07	8918.5	8704.21	8963.58	8815.67	10503.8	8729.55	9728.7	8146.22	8705.04	8986.36	10196.6	9368.61	8145.17	9125.46	9208.74	8911.01	9162.66	9164.43
ENSMUSG00000003435	Supt5	3206.41	3258.41	3097.47	3450.58	3192.93	3289.53	3129.92	3281.39	3339.25	3381.06	3292.75	3629.61	3239.15	3400.34	3272.28	3407.43	3418.45	3367.41	3321.36	3258.6	3241.16	3284.23	3366.83	3354.65
ENSMUSG00000003437	Paf1	1520.34	1737.61	1252.23	1715.49	1640.8	1423.62	1390.72	1389.85	1286.3	1384.26	1835.24	1821.68	1640.31	1554.75	1436.97	1620.27	1704.3	1384.03	1458.53	1423.87	1573.29	1374.95	1657.79	1518.2
ENSMUSG00000003438	Timm50	1456.19	1373.68	1240.4	1314.75	1290.09	1355.4	1258.72	1394.23	1176.83	1215.94	1229.39	1204.93	1142.27	1162.85	1074.95	1183.11	1256.62	1206.91	1212.37	1106.86	1335.02	1280.22	1162.88	1193.17
ENSMUSG00000003444	Med29	456.845	434.061	410.005	443.304	458.504	409.504	377.447	496.604	373.44	394.991	434.771	375.178	387.729	424.53	430.917	437.843	494.809	398.242	421.51	448.344	440.544	410.397	410.625	440.15
ENSMUSG00000003452	Bicd1	271.066	236.631	274.059	197.22	310.822	317.711	285.524	235.818	219.474	347.106	223.605	366.261	251.649	359.654	194.362	213.948	415.362	230.395	235.303	281.324	257.959	281.127	279.106	275.267
ENSMUSG00000003458	Ncstn	3560.41	3251.15	3180.71	3264.53	3561.15	3123.34	3417.8	3321.2	3462.37	3237.46	3449.12	3343.15	3335.77	3455.56	3352.23	3463.54	3540.07	3224.07	3699.5	3413.69	3363.59	3312.43	3387.17	3468.17
ENSMUSG00000003464	Pex19	2663.39	2492.38	2433.01	2605.46	2486.99	2338.26	2585.79	2460.59	2420.62	2483.12	2570.18	2286.67	2449.19	2452	2393.2	2403.99	2591.59	2395.43	2525.34	2461.22	2536.24	2457.68	2430.25	2475.51
ENSMUSG00000003469	Phyhip	21.7411	9.53811	24.3059	32.2364	28.0554	35.8047	20.8811	26.5442	15.25	24.5127	13.7028	35.3129	17.5915	18.3644	35.6284	15.0845	26.9704	19.1666	27.7106	29.4011	23.1754	24.5985	24.12	23.6666
ENSMUSG00000003476	Crhr2	129.936	165.304	143.342	162.152	200.019	130.463	196.132	189.178	185.454	145.785	195.649	193.171	145.973	165.536	207.359	163.318	175.12	142.154	217.677	148.202	160.151	169.402	181.538	169.294
ENSMUSG00000003500	Impdh1	984.298	846.125	886.213	1050.15	965.011	992.671	942.632	906.959	964.656	878.406	1123.32	1066.2	964.151	1039.63	1002.9	1088.04	1141.32	1000.5	1093.71	985.623	946.358	937.065	1039.24	1061.84
ENSMUSG00000003518	Dusp3	2635.22	2661.89	2552.24	2781.8	2693.17	2261.07	2582.63	2749.62	2227.79	2667.57	2706.91	2518.88	2218.39	2387.36	2506.28	2579.95	2816.17	2483.76	2781.38	2444.56	2664.86	2497.74	2467.56	2621.16
ENSMUSG00000003526	Prodh	216.231	146.578	134.306	156.068	137.416	146.606	106.404	132.779	151.234	137.207	191.456	169.969	191.957	182.889	152.1	142.647	164.865	180.724	192.751	156.469	158.12	134.846	177.674	167.491
ENSMUSG00000003527	Ess2	660.264	657.797	606.491	712.05	641.449	648.97	757.163	732.794	684.726	699.969	649.12	753.364	692.605	689.396	612.14	685.12	701.692	710.057	597.139	614.61	655.61	704.725	679.325	661.723
ENSMUSG00000003528	Slc25a1	548.836	508.847	577.048	669.219	588.153	598.857	483.351	612.159	722.799	587.9	618.736	589.16	555.81	485.555	588.227	555.376	532.935	592.139	599.061	592.627	578.421	601.013	567.498	574.428
ENSMUSG00000003531	Dgcr6	495.594	425.035	441.746	466.347	453.674	519.294	445.86	436.701	468.45	443.25	430.893	427.813	445.393	379.052	443.547	448.539	513.597	433.253	460.271	437.141	456.479	462.711	425.34	458.56
ENSMUSG00000003534	Ddr1	8231.19	7414.85	7191.09	7638.54	7450.02	6206.32	7205.6	7956.09	7007.81	6547.21	7364.21	6972.85	6570.06	6987.07	6544.44	6719.66	7797.79	6532.18	7150.75	6647.07	7585.14	6984.61	6887.73	6969.49
ENSMUSG00000003541	Ier3	398.256	539.788	472.786	377.932	434.32	277.764	437.119	584.691	343.208	402.416	403.309	411.839	393.546	404.745	446.988	462.872	501.32	500.351	417.098	368.868	444.616	409.04	412.085	450.102
ENSMUSG00000003545	Fosb	36.3563	40.6162	18.898	52.4812	50.2911	31.2113	32.4436	24.2803	39.7048	31.8816	33.1501	53.5876	33.2702	16.3933	28.3911	22.9212	50.6237	22.1309	29.3674	18.1611	39.7286	31.9043	32.9585	28.6409
ENSMUSG00000003546	Klc4	599.245	496.514	575.281	746.103	606.589	505.71	530.468	677.12	650.876	609.636	534.908	620.367	576.305	543.97	593.695	586.694	653.633	588.232	629.273	579.068	604.746	594.762	573.849	607.38
ENSMUSG00000003549	Ercc1	440.462	434.307	344.637	396.941	404.667	422.591	368.571	353.825	422.146	378.029	461.452	412.92	390.403	388.387	328.914	438.045	333.538	287.148	399.046	461.556	404.203	389.032	396.415	383.867
ENSMUSG00000003555	Cyp17a1	12.9552	11.7229	17.7631	8.81587	15.3457	7.05386	12.8525	28.1656	19.5602	21.0159	6.35632	17.7949	17.0763	29.9406	7.19834	11.6134	10.6667	14.0257	14.1926	20.5608	13.3206	17.7296	15.6733	14.2118
ENSMUSG00000003559	As3mt	746.439	661.067	584.462	743.15	694.426	672.39	702.024	687.189	671.916	667.546	794.234	604.643	695.185	697.732	760.416	686.523	700.542	686.245	758.769	674.085	685.909	680.213	710.442	701.233
ENSMUSG00000003573	Homer3	1069.8	987.189	1134.3	1076.31	1063.12	1065.24	1204.93	1068.48	1079.75	1080.16	1018.85	1341.55	1082.66	1072.5	1169.06	1028.47	1093	1071.15	1179.21	1195.17	1066.14	1099.71	1136.92	1113.4
ENSMUSG00000003575	Crtc1	1079.64	1111.4	1088.1	1267.27	998.48	1245.15	958.107	885.186	1411.47	1066.74	1264.69	1371.78	1139.15	1104.96	1184.38	941.176	923.579	950.663	1051.86	1102.33	1108.98	1113.33	1212.99	993.921
ENSMUSG00000003581	Rnf215	356.726	307.28	343.429	384.324	308.945	364.036	391.407	335.815	337.502	348.441	349.245	377.846	361.373	338.033	340.652	380.801	350.921	358.958	357.486	339.624	340.141	355.44	353.43	357.558
ENSMUSG00000003585	Sec14l2	42.913	35.0038	46.6197	53.7631	48.7564	42.0997	41.0051	38.9242	53.3302	54.4655	40.2115	48.2271	55.684	54.7853	48.5629	52.5552	55.4229	52.0891	81.4367	46.9935	45.4112	45.9649	49.4942	57.6995
ENSMUSG00000003604	Aven	414.982	466.291	450.977	420.511	373.314	319.496	469.848	370.295	410.243	393.985	378.127	416.552	348.262	362.64	374.184	323.372	380.192	380.53	368.811	329.6	425.215	392.773	375.953	356.501
ENSMUSG00000003617	Cp	45.2107	36.3389	21.0848	38.6391	43.8264	46.6382	31.2546	23.3349	29.2724	36.2742	54.5111	53.7535	30.9457	23.0607	57.2407	31.5442	23.9534	49.5038	52.0018	22.0182	37.02	33.3549	43.9023	35.8043
ENSMUSG00000003623	Crot	839.618	835.527	877.19	845.553	809.284	847.957	825.19	808.345	841.951	809.842	758.44	777.971	868.571	801.617	906.281	846.491	801.453	836.919	853.942	840.573	841.434	826.657	822.576	835.876
ENSMUSG00000003644	Rps6ka1	554.908	588.956	703.412	662.065	590.031	762.496	627.575	583.891	674.657	623.681	667.788	785.163	758.622	709.792	758.568	761.23	721.538	743.642	684.991	853.58	619.874	654.46	735.986	752.996
ENSMUSG00000003657	Calb2	16.1473	20.3741	24.658	26.9968	27.402	34.9119	18.1618	20.5951	28.1184	26.7247	19.8718	11.4611	24.1565	14.4651	23.7418	17.0276	10.417	21.1147	14.5416	32.5365	23.1156	25.7024	18.7393	19.1275
ENSMUSG00000003660	Snrnp200	4723.64	4703.47	4942.73	5162.87	4595.39	4737.8	4717.99	4716.8	4843	4564.86	4387.58	5121.82	4542.05	4662.16	4597.85	5004.02	4684.93	4453.86	4787.84	4668	4825.62	4716.09	4662.29	4719.73
ENSMUSG00000003662	Ciao1	868.907	702.759	978.834	880.191	773.827	660.999	868.839	806.887	838.669	701.809	801.792	943.141	898.789	755.307	737.74	733.092	1058.22	765.457	860.565	734.688	840.904	775.441	827.354	830.405
ENSMUSG00000003680	Taf6l	673.355	585.869	512.946	625.585	579.676	543.014	581.828	526.528	616.284	524.796	551.782	523.796	576.298	509.085	605.568	519.472	591.254	484.578	553.57	539.702	595.486	558.49	553.306	537.715
ENSMUSG00000003721	Insig2	775.692	733.815	434.945	755.349	662.075	593.73	567.145	635.427	551.821	540.836	714.401	659.002	686.179	522.981	783.453	655.568	763.993	666.786	754.087	693.273	672.375	577.792	673.203	706.741
ENSMUSG00000003731	Kpna6	2085.42	2523.05	2205.42	2048.25	2304.69	1911.77	2043.27	2147.03	1869.79	2149.62	2149.44	1918.61	2106.24	2436.82	2131.46	2068.07	1902.65	2110.56	2384.58	2011.06	2233.37	2024.3	2148.51	2095.38
ENSMUSG00000003746	Man1a	992.585	1179.47	1110.11	894.583	1004.13	973.737	1019.3	1088.7	1033.91	1026.34	1152.22	1152.43	1083.26	1174.48	1160.06	1005.76	1101.45	1033.96	1133.77	984.04	1036.18	1028.4	1144.49	1051.8
ENSMUSG00000003752	Itpkc	246.18	214.386	242.469	244.247	292.19	295.051	247.036	197.106	273.824	290.77	179.797	232.574	246.081	235.839	211.546	260.042	195.366	218.1	303.556	261.781	247.895	260.757	221.167	247.769
ENSMUSG00000003762	Coq8b	277.977	206.413	280.954	257.273	226.045	340.481	224.18	260.635	241.063	314.586	212.466	292.317	268.579	240.186	251.961	269.666	270.712	334.244	265.531	337.181	249.733	276.189	253.102	295.467
ENSMUSG00000003778	Brd8	2047.57	1983.6	1963.44	1982.17	1935.75	2215.48	2129.97	2054.84	2098.24	2049.62	1799.2	2004.88	1898.61	2028.04	1811.62	1835.87	1750.45	1869.23	2050.59	1870.52	1982.51	2109.63	1908.47	1875.33
ENSMUSG00000003779	Kif20a	2917.09	3707.74	2797.79	2928.44	2777.97	2360.61	2498.64	2674.27	2308.49	2395.24	2637.3	2560.83	2566.76	2698.55	2671.94	2305.73	2448.73	2329.52	2203.63	2150.54	3025.8	2447.45	2627.08	2287.63
ENSMUSG00000003808	Farsa	1066.09	890.88	823.584	1020.78	893.387	952.042	900.161	893.137	947.38	993.441	944.294	861.822	857.31	823.188	913.184	884.452	911.519	927.635	945.541	927.21	938.944	937.232	879.96	919.272
ENSMUSG00000003809	Gcdh	755.207	703.37	749.701	756.716	640.269	591.35	743.04	666.952	733.613	712.999	826.393	675.591	692.186	719.647	703.223	644.543	761.418	715.471	755.853	664.231	721.053	689.591	723.408	708.303
ENSMUSG00000003810	Mast2	2861.33	3343.45	3095.55	3284.22	2878.07	2853.72	3069.01	2880.22	2844.5	2942.23	2798.56	3089.99	2728.69	3227.75	2712.01	2697.36	3101.85	2593.95	3145	2737.63	3092.52	2917.94	2911.4	2855.16
ENSMUSG00000003812	Dnase2a	123.16	93.8553	163.239	107.684	187.326	154.724	121.074	110.96	170.472	175.613	115.8	145.934	147.881	145.477	149.624	176.198	146.615	149.7	110.773	171.143	135.053	146.569	140.943	150.886
ENSMUSG00000003813	Rad23a	1738.38	1885.78	1553.68	2569.37	1926.41	1638.89	1555.35	1645.83	1988.47	1477.09	1970.68	1956.38	1689.46	1533.45	2062.74	1462.92	1694.34	1498.95	1740.63	1451.61	1934.73	1661.13	1842.54	1569.69
ENSMUSG00000003814	Calr	17404.7	20054.5	16538.4	17257.2	16488.3	16867	17282.7	16475.1	17759.2	16610.2	19479.3	18074.1	18808.8	17038.6	16956.7	17832.4	19634.8	17579.8	17544.5	17779.2	17548.6	16998.9	18071.5	18074.1
ENSMUSG00000003824	Syce2	195.53	206.675	191.865	201.582	188.978	208.077	214.701	218.964	217.508	210.439	221.356	178.149	211.451	194.92	194.142	170.309	255.812	193.526	207.865	195.423	196.926	213.938	200.004	204.587
ENSMUSG00000003847	Nfat5	3893.71	4210.23	3972.46	3419.02	3634.98	4876.14	4463.79	4925.14	3930.41	3946.06	4509.24	4360.77	3722.32	4285.18	4209.47	4275.85	3491.87	4316.72	4638.63	3797.88	3826.08	4428.31	4217.39	4104.19
ENSMUSG00000003848	Nob1	692.739	746.301	647.077	671.246	652.314	823.323	685.408	732.133	647.291	686.177	769.855	710.076	636.774	582.577	565.737	647.556	613.248	714.542	674.861	747.913	681.935	714.866	653.004	679.624
ENSMUSG00000003849	Nqo1	89.1895	96.542	82.1849	105.147	102.223	84.3356	49.4334	56.2041	158.806	72.5567	112.034	130.826	126.975	54.7714	124.33	80.8534	50.7829	75.4875	66.4962	82.2374	95.0574	84.2671	109.787	71.1715
ENSMUSG00000003863	Ppfia3	60.4698	85.3699	86.9119	86.5943	47.6733	58.1535	104.053	108.649	83.1474	98.0064	65.8591	92.0632	94.088	66.1242	96.7598	81.1863	71.8888	67.6174	58.7141	100.854	73.4039	90.4018	82.9788	76.0521
ENSMUSG00000003865	Gys1	5280.71	5192.09	4413.81	4882.11	4958.99	4153.35	4824.07	5415.65	4599.96	4596.74	5296.38	4546.52	4501.77	4922.46	4808.53	4873.78	5729.49	4931.75	5607.66	5065.31	4945.54	4717.95	4815.13	5241.6
ENSMUSG00000003868	Ruvbl2	1619.95	1603.93	1490.46	1757.33	1496.99	1540.92	1363.97	1408.12	1346.28	1356.42	1489.01	1442.73	1394.08	1405.64	1360.11	1373.84	1602.72	1513.32	1366.89	1492.4	1593.73	1403.14	1418.31	1469.84
ENSMUSG00000003872	Lin7b	10.97	0.858498	6.31257	2.7472	4.24383	4.70965	2.44044	2.2389	13.2319	2.29536	5.87829	14.0681	3.70855	2.73663	3.65218	9.23693	12.2807	11.8474	9.13351	5.82517	5.02642	4.98326	6.00874	9.66474
ENSMUSG00000003873	Bax	1177.15	1010.09	1023.55	1260.06	1093.58	1003.82	991.383	885.984	1111.57	999.837	1073.8	1079.7	1070.05	952.928	980.901	943.219	1136.95	965.271	961.694	1087.14	1112.89	998.519	1031.48	1018.86
ENSMUSG00000003882	Il7r	0	0	0.893002	4.94408	2.74879	52.2268	0.876732	0	3.9573	4.95391	0	3.01778	8.12087	0.899894	8.83424	12.858	1.13258	8.44663	0	1.57122	1.71718	12.403	4.17456	4.80169
ENSMUSG00000003923	Tfam	1077	1168.88	1037.89	936.151	1139.95	1265.42	1180.74	1315.04	1338.76	958.543	1161.89	886.399	1126.59	1187.99	1106.32	1275.22	1103.65	1211.98	999.084	1369.25	1071.98	1211.7	1093.84	1191.84
ENSMUSG00000003929	Zfp81	562.511	473.532	689.648	415.538	438.023	519.356	587.929	571.053	639.799	571.09	525.931	496.31	480.754	544.734	554.85	528.554	416.072	502.597	429.265	520.45	515.85	577.845	520.516	479.388
ENSMUSG00000003934	Efnb3	3402.32	2871.6	2995.97	3558.25	3357.35	2647.18	3420.26	3333.29	3273.25	3176.81	3524.2	3141.5	3278.85	3504.91	3382.56	3324.83	3809.97	3296.83	3769.54	3418.78	3237.1	3170.16	3366.4	3523.99
ENSMUSG00000003948	Mmd	3577.35	3748.02	3460.61	2896.85	3548.11	2867.77	3537.79	3661.94	3222.98	3413.97	3706.84	2965.16	3456.04	3441.08	3492.02	3543.23	3240.01	3612.23	3535.54	3410.3	3446.19	3340.89	3412.23	3468.26
ENSMUSG00000003949	Hlf	215.123	271.568	392.93	244.108	356.925	241.343	373.257	328.061	330.113	363.753	223.769	448.824	296.775	309.433	356.84	241.317	247.96	251.273	264.603	326.115	296.131	327.306	327.128	266.253
ENSMUSG00000003955	Fam162a	2653.47	2981.51	2502.52	2583.58	2700.56	2265.3	2570.85	2895.2	2383.49	2348.93	2901.32	2116.76	2387.59	2387.32	2419.31	2514.76	2923.03	2517.6	2668.49	2599.93	2684.33	2492.75	2442.46	2644.76
ENSMUSG00000003970	Rpl8	15193.1	14536.9	13902	16905.5	14261.9	14847.2	14059.1	13832.8	14399.2	13892.6	14289.4	14837	13944.3	13020.8	13932.4	13886.3	15755.3	14310.3	13325.1	14712.1	14959.9	14206.2	14004.8	14397.8
ENSMUSG00000003974	Grm3	7.13314	7.52236	18.4814	15.6312	11.5881	11.6072	8.06453	16.918	10.0062	21.0311	5.78508	15.0214	8.02423	8.27571	14.6732	15.2916	10.4169	4.85714	8.32534	9.03261	12.0713	13.5254	10.3559	9.58472
ENSMUSG00000003992	Ssbp2	996.9	1013.86	1043.24	894.548	988.307	1042.05	1040.3	1049.58	1078.95	1138.55	893.112	1005.64	1185.23	941.966	996.286	1110.37	1062.58	1003.38	962.519	1105.6	987.37	1069.88	1004.45	1048.89
ENSMUSG00000004018	Fancl	266.921	290.097	329.048	358.27	202.3	293.614	272.08	249.463	252.554	232.306	330.29	244.154	377.996	247.016	252.477	272.845	385.992	244.738	211.219	323.718	289.327	260.003	290.387	287.702
ENSMUSG00000004031	Brinp2	26.0005	31.8347	27.7159	38.3652	25.8797	25.0632	29.8434	105.725	30.4195	75.6756	19.0663	25.2018	29.4842	27.9354	27.5141	25.628	35.5369	28.5437	66.5028	39.3274	29.9592	53.3454	25.8404	39.1078
ENSMUSG00000004032	Gstm5	728.731	701.013	713.786	867.645	814.536	753.837	816.914	738.475	828.541	855.151	782.326	754.149	869.891	637.501	799.411	850.76	855.908	715.395	859.366	814.928	765.142	798.584	768.656	819.271
ENSMUSG00000004035	Gstm7	173.587	187.034	163.319	168.988	144.367	203.72	172.682	136.221	184.733	166.236	200.633	175.168	157.157	202.094	183.701	148.46	251.602	216.214	170.406	185.908	167.459	172.718	183.75	194.518
ENSMUSG00000004040	Stat3	2436.95	2294.09	2182.32	2461.87	2010.62	2127.66	2047.54	2089.63	2234.63	2158.14	2570.57	2673.07	2206.34	2347.71	2331.77	2364.47	2280.87	2349.6	2448.75	2232.67	2277.17	2131.52	2425.89	2335.27
ENSMUSG00000004043	Stat5a	302.741	359.46	204.505	265.3	294.511	316.111	252.714	199.344	313.815	233.011	416.355	283.145	288.512	264.778	254.622	252.468	314.562	322.828	324.879	273.542	285.303	262.999	301.483	297.656
ENSMUSG00000004044	Cavin1	10428.2	11768.2	11004.4	12368.4	12158.9	9555.92	10876.4	11654.4	10338.4	10253.8	12194.4	11848.9	11426.4	12001.7	11482	11567.9	13374.9	11585.9	12418.1	11124.5	11545.6	10535.8	11790.7	12014.3
ENSMUSG00000004054	Map3k11	1522.91	1459.83	1407.52	1615.73	1567.45	1473.51	1414.11	1502.89	1467.94	1593.98	1472.82	1605.9	1423.07	1524.05	1475.97	1425.03	1690.13	1425.66	1631.21	1487.53	1514.69	1490.48	1500.36	1531.91
ENSMUSG00000004056	Akt2	3091.41	3105.71	3025.01	3296.55	3179.28	2850.79	3091.6	3149.57	3071.51	2965.8	2944.55	3148.83	3014.4	3033.99	3034.92	2990.37	3080.43	3000.36	3044.85	3126.1	3139.59	3025.85	3035.34	3048.42
ENSMUSG00000004069	Dnaja3	1512.78	1533.3	1365.05	1279.07	1450.55	1330.08	1371.89	1486.1	1310.11	1369.71	1468.54	1312.79	1377.38	1355.81	1316.14	1352.81	1410.23	1406.55	1365.88	1354.42	1428.15	1373.58	1366.13	1377.98
ENSMUSG00000004070	Hmox2	1179.05	1222.28	1084.22	1181.3	1211.24	1136.67	1221.18	1225.85	1335.85	1085.57	1297.26	1121.82	1271.43	1268.56	1239.1	1175.19	1292.71	1251.14	1138.81	1267.14	1175.62	1201.02	1239.63	1225
ENSMUSG00000004071	Cdip1	3167.72	2698.58	2741.29	2706.99	2694.48	2468.03	2664.51	2791.34	2537.34	2438.75	2781.16	2658.22	2597.43	2627.31	2812.63	2859.02	2672.49	2634.14	2776.84	2497.99	2801.81	2579.99	2695.35	2688.1
ENSMUSG00000004085	Map3k20	6751.24	6441.81	5502.44	5402.93	5867.19	4475.96	5418.12	6153.55	5214.77	5126.11	5432.72	5046.65	5143.88	5857	5151.57	5116.68	5106.64	5507.94	5667.58	4929.73	5993.12	5277.7	5326.36	5265.71
ENSMUSG00000004096	Cwc15	1296.27	1386.07	1219.76	1281.94	1404.81	1215.84	1323.73	1256.74	1363.29	1276.26	1282.88	1133.01	1369.18	1233.34	1229.36	1215.43	1294.47	1273.28	1259.8	1290.46	1317.77	1287.17	1249.55	1266.69
ENSMUSG00000004098	Col5a3	6.96245	6.28889	31.0108	23.5433	19.503	64.0346	25.6537	15.7361	22.1874	57.7962	7.86144	41.1519	19.0894	23.1979	26.3824	63.6945	19.2601	41.7603	9.1344	31.2932	17.4617	37.0816	23.5366	33.0285
ENSMUSG00000004099	Dnmt1	6236.31	6986.64	5791.64	6308.28	5663.06	6211.23	6140.06	6122.62	5846.68	5909.83	6106.83	5816.56	5705.61	5740.97	5399.77	5862.43	6206.5	5565.53	5718.71	5698.17	6197.18	6046.08	5753.95	5810.27
ENSMUSG00000004100	Ppan	686.206	674.472	674.355	698.671	736.046	725.203	630.365	638.049	649.836	642.158	702.944	795.064	596.611	704.62	551.566	654.683	758.49	658.602	716.365	715.147	693.95	657.122	670.161	700.657
ENSMUSG00000004105	Angptl2	2657.55	2249.89	2779.35	2731.95	2828.55	2457.94	2733.9	2944.83	2626.63	2667.77	2353.33	2594.81	2483.47	2645.73	2723.89	2966.78	2948.36	2720.29	2785.42	2730.89	2649.46	2686.22	2560.24	2830.35
ENSMUSG00000004110	Cacna1e	30.0077	49.6892	71.2857	42.9057	44.3419	90.2594	104.744	59.9028	68.6656	62.4928	84.9753	91.03	41.0133	161.817	34.8789	66.8723	49.2276	58.2487	71.2905	41.8952	47.6461	77.213	82.743	57.5068
ENSMUSG00000004113	Cacna1b	73.3468	40.2459	36.8754	20.2073	29.2048	40.7383	18.2346	51.829	52.9318	56.2735	20.5629	161.417	19.5875	25.8469	44.3689	33.7372	19.7126	23.7072	57.519	55.3105	39.976	44.0015	54.3567	37.9973
ENSMUSG00000004127	Trmt10a	337	366.372	389.118	283.561	228.364	351.654	319.582	269.223	363.312	247.423	383.278	294.691	305.607	325.478	306.56	314.136	512.821	351.223	340.085	339.743	320.883	310.239	323.123	371.602
ENSMUSG00000004151	Etv1	1167	1102.13	1179.28	1162.95	1445.23	1067.91	1127.99	1064.11	1197	1244.44	1152.84	1241.73	1037.37	1235.05	1016.15	929.938	1086.09	1003.15	1287.99	993.549	1211.32	1140.29	1136.63	1060.14
ENSMUSG00000004187	Kifc2	90.3101	93.255	125.94	82.3162	92.8476	171.498	122.827	120.862	154.291	157.338	89.6345	115.225	101.306	98.9283	94.9699	119.237	92.4847	130.191	121.01	104.348	96.9337	145.363	100.013	113.454
ENSMUSG00000004207	Psap	10939.4	10140.6	10707.3	11369.9	11211.5	9952.23	10340.1	10772.5	10386.9	10606.3	10499.4	10566.5	10650	10547.6	10820	11448.8	12390.3	10840.2	10395.5	10737.2	10873.7	10411.6	10616.7	11162.4
ENSMUSG00000004221	Ikbkg	1775.7	1389	995.934	1440.28	1212.53	1168.2	961.872	862.232	1878.86	1200.52	1775.42	1591.43	1132.67	871.999	1297.21	894.333	845.555	791.505	1136.32	1008.48	1362.69	1214.34	1333.75	935.238
ENSMUSG00000004233	Wars2	391.657	378.539	362.302	431.385	383.67	387.196	459.171	384.591	425.695	449.929	431.796	440.46	462.998	482.864	387.95	436.807	404.148	441.022	600.743	399.223	389.51	421.317	441.214	456.388
ENSMUSG00000004263	Atn1	2504.41	2984.83	3079.31	2999.6	2887.21	3317.12	2929.27	3044.49	3250.13	3135.79	2889.96	3654.42	3227.25	3520.38	3230.43	3296.85	3139.25	3103.5	3231.08	3440.2	2891.07	3135.36	3304.49	3242.18
ENSMUSG00000004264	Phb2	4389.73	4333.58	3989.92	4303.28	4126.85	3928.08	4106.55	4345.04	3991.98	3924.81	4110.26	3960.4	3846.65	3755.58	3799.48	3985.07	4345.86	3756.72	4228.83	4042.97	4228.67	4059.29	3894.47	4071.89
ENSMUSG00000004266	Ptpn6	105.507	77.3723	112.816	88.8548	183.942	231.732	86.1951	102.728	81.3591	128.529	88.9767	117.81	109.507	106.726	91.76	114.738	137.058	94.6276	96.7553	99.9572	113.698	126.109	102.956	108.627
ENSMUSG00000004267	Eno2	143.21	179.505	160.372	116.423	144.732	224.368	236.702	144.374	163.263	173.869	179.24	190.884	172.856	135.451	142.454	161.264	182.48	178.863	152.951	164.285	148.848	188.515	164.177	167.969
ENSMUSG00000004268	Emg1	1211.66	1064.98	1072.87	1116.8	1083.99	1077.34	1042.48	1044.03	1033.81	1031.64	1160.82	991.463	1038.76	1007.85	1009.53	1018.93	1061.51	1071.04	944.532	1014.69	1110.06	1045.86	1041.68	1022.14
ENSMUSG00000004270	Lpcat3	699.324	746.188	712.866	693.621	593.912	819.12	699.74	741.16	736.449	785.053	664.589	836.512	745.295	818.453	794.74	728.843	829.563	658.084	798.216	793.351	689.182	756.304	771.918	761.611
ENSMUSG00000004285	Atp6v1f	1044.8	892.068	880.621	1126.49	970.164	902.665	977.182	871.774	974.678	912.314	1036.98	929.214	964.257	804.231	972.908	897.552	1045.64	919.211	869.065	966.133	982.827	927.723	941.518	939.52
ENSMUSG00000004317	Clcn5	4314.32	4330.91	4508.8	3887.94	4325.5	3714.87	4421.78	4143.9	4106.38	4038.18	4476.03	3924.65	3884.22	4266.8	4290.77	4152.76	4253.99	4142.29	4181.93	4125.09	4273.49	4085.02	4168.49	4171.21
ENSMUSG00000004319	Clcn3	2049.65	2018.83	1702.12	1639.11	1710.74	1588.06	1719.68	1606.97	1944.32	1701.7	2086.05	1605.86	1777.03	1830.48	1798.24	1602.79	1601.56	1675.26	1688.15	1676.06	1824.09	1712.15	1819.53	1648.77
ENSMUSG00000004328	Hif3a	2957.09	2804.24	3269.52	2842.48	2742.9	2821.03	2844.22	3245.23	3061.38	3325.85	2849.14	2895.16	3140.92	3277.22	3040.54	3262.13	3287.5	3037.66	3024.66	2981.91	2923.25	3059.54	3040.6	3118.77
ENSMUSG00000004347	Pde1c	223.255	208.824	204.669	278.155	295.46	214.219	264.883	263.496	257.043	209.756	220.056	246.564	258.449	240.797	257.829	249.852	248.045	228.259	254.15	277.546	242.073	241.879	244.739	251.57
ENSMUSG00000004356	Utp20	1327.17	1585.68	1417.02	1597.45	1518.84	1687.54	1377.03	1658.09	1657.22	1435.94	1477.96	1309.85	1609.82	1365.45	1299.83	1491.01	1223.47	1271.65	1523.3	1601.08	1489.23	1563.16	1412.58	1422.1
ENSMUSG00000004360	9330159F19Rik	8.8379	15.8953	12.2722	8.96224	9.67575	14.3848	15.9205	10.2957	16.5827	37.0526	5.83867	13.8498	16.2395	15.1657	22.3972	15.3204	4.17818	15.1513	7.4831	21.4165	11.1287	18.8473	14.6982	12.7099
ENSMUSG00000004364	Cul3	3056.11	3824.55	3167.01	3357.15	3534	3358.09	3232.69	3162.78	3312.94	3265.95	3656.64	2821.99	3577.99	3071.72	3232.7	3196.85	3440.98	2991.73	3207.29	3516.75	3387.77	3266.49	3272.21	3270.72
ENSMUSG00000004383	Large1	1234.95	1240.45	1335.7	1269.07	1208.15	1166.98	1269.99	1320.3	1302.81	1325.94	1204.08	1210.25	1287.83	1243.15	1315.66	1367.02	1312	1237.54	1383.73	1322.83	1257.67	1277.2	1252.2	1324.62
ENSMUSG00000004393	Ddx56	900.626	832.794	846.815	803.03	769.711	886.57	776.744	801.338	876.074	882.577	799.967	858.1	730.88	731.067	756.219	817.922	845.767	781.647	817.035	898.589	830.595	844.66	775.246	832.192
ENSMUSG00000004394	Tmed4	1194.88	1210.79	1334.44	1196.69	1233.37	1196.78	1229.84	1288.17	1181.94	1224.9	1269.96	1191.68	1243.81	1198.44	1137.45	1194.06	1263.41	1310.2	1100.04	1272.78	1234.03	1224.32	1208.27	1228.1
ENSMUSG00000004415	Col26a1	967.076	1060.32	1923.82	1545.04	1280.52	1930.97	1539.31	1360.43	1779.14	1880.59	946.203	1997.34	1753.82	1332.86	1818.92	1972.62	1535.45	1890.32	957.764	1921.13	1355.36	1698.09	1569.83	1655.46
ENSMUSG00000004446	Bid	184.798	108.528	195.337	197.984	165.408	232.893	154.347	187.286	146.37	174.3	185.548	148.125	157.644	163.685	183.941	160.949	161.351	178.109	147.141	171.735	170.411	179.039	167.789	163.857
ENSMUSG00000004451	Ralb	2611.03	2640.98	2655.09	2597.3	2659.15	2481.08	2640.06	2770.46	2509.77	2596.86	2835.03	2727.61	2889.64	2653.79	2626.87	2799.86	3007.45	2769.92	2790.99	2765.05	2632.71	2599.65	2746.59	2826.66
ENSMUSG00000004455	Ppp1cc	6631.62	7195.36	6567.35	7165.44	6767.83	6360.26	7189.66	7121.58	6797.57	6461.1	6721.77	6173.47	6368.14	6222.42	6223.73	6608.16	6765.36	6651.24	6592.48	6657.65	6865.52	6786.04	6341.91	6654.98
ENSMUSG00000004460	Dnajb11	2373.76	2600.7	2206.5	2354.79	2197.87	2058.12	2224.17	2259.51	2163.95	2099.38	2454.43	2159.48	2312.11	2264.49	2235.77	2325	2331	2381.05	2240.4	2208.51	2346.72	2161.03	2285.25	2297.19
ENSMUSG00000004462	Tbccd1	322.135	381.807	348.085	341.06	402.561	379.681	356.138	360.098	382.353	396.894	381.222	347.677	306.885	307.147	395.47	430.469	355.841	377.188	349.717	394.588	359.13	375.033	347.68	381.561
ENSMUSG00000004473	Clec11a	14.9136	8.59663	9.24082	15.6312	8.4278	14.5097	9.07275	5.63888	15.4632	25.8101	5.78622	15.019	16.9412	11.3788	18.0599	18.6906	13.0211	17.8106	12.4875	22.5818	11.362	14.0989	13.437	16.9183
ENSMUSG00000004500	Zfp324	407.228	344.151	451.572	436.151	378.855	403.692	402.78	373.779	412.553	434.928	378.944	384.984	412.249	394.759	414.311	404.337	394.187	400.797	423.585	409.56	403.591	405.547	397.049	406.493
ENSMUSG00000004508	Gab2	1029.44	1033.85	985.429	987.455	911.642	925.206	933.794	963.621	1034.45	1054.22	998.365	1135.08	1114.81	1075.68	1062.58	998.358	1081.79	1040.05	971.127	977.552	989.562	982.258	1077.3	1013.78
ENSMUSG00000004530	Coro1c	3997.09	4193.3	3422.9	3864.31	3879.21	3403.92	3616.72	3974.19	3455.57	3769.27	4013.99	3851.26	3452.62	3797.04	3481.65	3773.04	3916.59	3696.16	3884.51	3505.81	3871.36	3643.93	3719.31	3755.22
ENSMUSG00000004535	Tax1bp1	3469.87	3826.8	3267.23	3904.17	3688.63	3316.07	3198.04	3206.41	3961.95	3138.32	3858.65	3309.42	3598.75	3013.32	3513.64	3112.32	3109.27	3095.56	3089.16	3079.72	3631.34	3364.16	3458.76	3097.2
ENSMUSG00000004552	Ctse	32.8572	23.2942	6.75371	12.4576	10.7886	15.6993	5.63208	5.24178	27.3317	14.7535	29.7583	28.955	25.7605	5.324	15.097	2.79641	7.33489	5.28097	6.83544	8.81034	17.2303	13.7317	20.979	6.21161
ENSMUSG00000004558	Ndrg2	4603.76	3941.91	4214.75	4847.37	4700.86	3744.1	4470.4	4867.57	4505.55	4175.81	4580.21	4460.63	4469.61	4574.63	4684.9	4166.72	4946.32	4221.04	4790.8	4297.13	4461.73	4352.69	4554	4484.4
ENSMUSG00000004561	Mettl17	351.693	351.447	381.264	324.864	342.66	427.103	365.637	339.568	336.779	346.712	418.59	368.32	326.152	348.441	267.33	359.913	340.353	372.732	369.295	338.262	350.386	363.16	345.767	356.111
ENSMUSG00000004562	Arhgef40	2866.55	2128.79	3029.37	2727.35	2683.56	3012.28	2778.47	2645.33	2963.79	3228.52	2709.61	3524.73	2743.18	3229.71	3186.06	2860.23	2763.21	2897.9	3410.18	2819.09	2687.12	2925.68	3078.66	2950.12
ENSMUSG00000004565	Pnpla6	710.331	720.505	647.622	641.074	764.357	731.941	650.645	744.349	750.975	819.721	662.2	875.044	784.709	859.182	933.398	874.501	773.314	732.837	775.531	750.629	696.778	739.526	822.907	781.363
ENSMUSG00000004567	Mcoln1	663.311	684.738	669.217	835.94	623.562	727.919	871.043	718.918	634.196	658.089	700.611	730.975	564.373	638.728	753.696	649.682	626.183	775.741	668.733	767.493	695.353	722.033	677.677	697.566
ENSMUSG00000004568	Arhgef18	802.853	801.282	756.579	892.064	688.331	868.192	832.04	749.094	820.793	809.709	817.339	925.802	732.285	710.165	795.18	802.131	893.729	831.924	902.931	756.766	788.222	815.966	796.154	837.496
ENSMUSG00000004591	Pkn2	3406.5	3874.75	3187.86	3305.16	3703.71	2962.42	3354.46	3156.95	3673.5	2934.2	3439.64	3079.52	3259.02	3091.85	3126.37	3124.94	2929.28	3182.92	3071.03	2913.1	3495.6	3216.31	3199.28	3044.25
ENSMUSG00000004609	Cd33	61.1016	29.2735	76.2858	87.0543	62.7906	103.276	40.9851	91.9502	42.9596	65.4703	29.7427	47.0787	114.063	93.9991	86.0624	136.479	53.98	114.669	39.0361	88.2897	63.3011	68.9282	74.1892	86.4909
ENSMUSG00000004610	Etfb	3284.57	2843.28	2786.06	3397.86	3197.72	2613.47	3040.05	3172.21	2581.29	2718.03	3194.69	2757.22	2995.39	2678.31	2769.57	2896.65	3590.65	3056.04	2989.01	2899.73	3101.9	2825.01	2879.04	3086.42
ENSMUSG00000004626	Stxbp2	685.198	609.789	619.493	667.269	659.35	812.326	912.735	643.106	748.032	677.226	764.511	830.918	757.786	751.943	762.003	734.618	730.29	629.365	1023.39	756.866	648.22	758.685	773.432	774.906
ENSMUSG00000004631	Sgce	895.732	896.121	968.189	885.927	949.204	867.455	971.271	981.898	932.432	913.365	907.675	869.809	940.747	900.746	942.807	985.378	927.537	968.83	851.066	936.39	919.035	933.284	912.357	933.84
ENSMUSG00000004633	Chn2	219.741	191.372	252.516	315.263	238.113	321.655	297.972	269.758	276.34	268.916	233.58	289.492	252.208	227.251	262.216	275.089	280.879	266.17	306.961	212.331	243.401	286.928	252.949	268.286
ENSMUSG00000004637	Wwox	273.755	261.665	247.051	267.676	258.315	259.462	267.324	313.417	283.341	281.734	278.588	241.603	221.1	249.14	252.765	251.038	310.398	261.343	265.52	263.089	261.692	281.056	248.639	270.277
ENSMUSG00000004642	Slbp	1229.23	1401.82	1265.69	1230.8	1191.23	1427.61	1419.97	1396.97	1256.6	1322.08	1310.58	1235.31	1284	1112.02	1123.98	1455.68	1305.3	1455.98	1149.53	1226.48	1263.75	1364.65	1213.18	1318.6
ENSMUSG00000004651	Tyr	7.76663	10.7532	14.6914	15.2828	38.588	15.8339	12.1928	9.84987	21.9818	13.984	18.9965	18.4755	15.5892	36.7363	11.2581	18.6604	47.0519	22.6901	15.5674	15.5237	17.4164	14.7685	20.2111	23.8987
ENSMUSG00000004655	Aqp1	1431.06	1407.36	1439.62	1376.95	1379.07	1243.36	1472.96	1356.48	1291.22	1298.88	1458.64	1455.5	1444.13	1410.79	1512.8	1543.2	1846.4	1595.43	1498.19	1485.08	1406.81	1332.58	1456.37	1593.66
ENSMUSG00000004661	Arid3b	710.34	690.11	535.796	568.485	480.228	441.855	583.435	459.665	580.232	510.626	681.41	593.165	538.516	622.376	514.6	587.835	562.933	510.033	536.578	533.331	596.992	515.163	590.013	546.142
ENSMUSG00000004665	Cnn2	6668.51	7165.56	6412.11	6397.24	6416.72	5930.39	6651	6961.82	5461.46	6745.94	7450.37	7345.78	6333.03	7077.98	6114.29	7078.83	8409.08	7022.62	7347.63	6844.43	6612.03	6350.12	6864.29	7340.52
ENSMUSG00000004667	Polr2e	1221.24	1133.05	1146.84	1391.42	1216.08	1290.03	1212.53	1077.88	1126.4	1130.22	1235.66	1200.76	1147.53	1096.66	1146.89	1189.89	1368.07	1122.72	1151.11	1265.52	1221.73	1167.41	1165.5	1219.46
ENSMUSG00000004677	Myo9b	2914.74	2485.76	3311.33	2954.58	2526.83	2806.32	2582.87	2844.55	2678.36	3011.05	2914.63	2776.41	2847.55	2950.14	2719.94	2703.83	2529.43	2552.84	2993.6	2803.18	2838.65	2784.63	2841.74	2716.57
ENSMUSG00000004698	Hdac9	1258.37	1190.1	1260.57	1116.12	1274.53	1003.88	1103.7	1472.39	1148.07	1244.04	1149.98	1188.87	1136.45	1314.31	1171.05	1249.48	1207.85	1118.1	1233.83	1021.43	1219.94	1194.42	1192.13	1166.14
ENSMUSG00000004707	Ly9	4.19616	10.9311	3.8132	4.75691	8.48636	17.0097	7.59135	10.4434	5.9063	4.13983	5.35165	14.2078	5.80173	10.5278	13.0393	11.7933	15.9831	10.4906	10.1106	6.04896	6.43674	9.01811	9.78566	10.8853
ENSMUSG00000004730	Adgre1	124.738	115.388	165.589	210.942	197.169	229.155	215.171	228.56	198.753	196.361	116.605	148.501	221.43	188.338	190.387	256.226	206.037	201.013	153.07	232.582	162.765	213.6	173.052	209.785
ENSMUSG00000004748	Mtfp1	285.185	280.235	229.546	247.557	232.368	215.658	270.737	274.829	209.218	223.518	256.929	226.225	233.135	226.536	198.173	226.839	235.543	272.844	235.853	197.497	254.978	238.792	228.2	233.715
ENSMUSG00000004768	Rab23	525.773	546.187	539.86	391.762	571.918	475.897	410.343	454.269	449.453	523.369	471.722	461.76	517.55	446.996	437.895	635.969	666.104	467.55	387.265	448.098	515.1	462.666	467.185	520.997
ENSMUSG00000004771	Rab11a	2483.91	2804.2	2532.08	2712.92	2642.67	2080.01	2701.73	2446.52	2818.61	2540.27	2696.97	2491.73	2645.43	2606.58	2512.98	2751.43	2986.76	2620.84	2434.6	2485.52	2635.16	2517.43	2590.74	2655.83
ENSMUSG00000004788	Eif2b2	665.286	644.478	873.135	764.53	726.443	629.636	758.777	782.046	689.823	820.002	714.92	863.81	741.843	661.589	537.205	669.636	943.325	716.319	675.605	695.268	734.775	736.057	703.873	740.031
ENSMUSG00000004789	Dlst	8586.06	8581.29	7322.86	8199.77	7938.3	6651.59	7828.18	8288.24	7296.66	7255.49	8070.77	7517.42	7231.19	7707.31	7255.83	7312.35	8408.99	7346.56	8159.57	7194.6	8125.66	7464.03	7556.5	7684.41
ENSMUSG00000004791	Pgf	122.009	95.0949	109.311	125.689	95.4428	121.094	96.4058	104.044	132.956	98.3992	113.806	124.696	138.797	99.3627	114.337	120.029	100.436	110.341	95.6674	128.683	109.509	110.58	118.2	111.031
ENSMUSG00000004798	Ulk2	1760.39	1682.63	1872.33	2017.73	1804.69	1716.52	1833.16	1798.9	1862.45	1946.02	1781.25	1963.34	1871.28	1859.91	1825.6	1901.3	1709.6	1939.77	1855.59	1786.26	1827.55	1831.41	1860.27	1838.5
ENSMUSG00000004814	Ccl24	1.95381	6.36886	9.15067	19.3438	14.57	10.1646	4.58356	12.4401	5.05216	7.9597	0	4.87582	3.44768	12.6446	4.94992	3.96075	4.00361	4.07333	12.6531	8.2733	10.2774	8.04003	5.1836	6.59283
ENSMUSG00000004815	Dgkq	455.612	376.132	366.39	341.783	349.765	307.753	435.195	447.386	333.722	479.957	304.275	408.095	413.171	415.909	445.795	397.721	305.305	366.707	418.72	428.605	377.936	400.803	397.449	383.412
ENSMUSG00000004837	Grap	139.667	134.12	144.84	146.355	121.187	110.475	132.144	135.891	118.918	127.953	138.705	110.277	144.799	120.928	136.736	128.481	154.953	137.935	165.239	108.437	137.234	125.076	130.289	139.009
ENSMUSG00000004843	Chmp2b	1194.73	1022.57	1310.11	1161.67	1259.78	1268.41	1253.18	1259.11	1303.78	1288.98	1244.34	1174.19	1402.76	1344.48	1267.06	1492.54	1174.08	1313.99	1299.03	1369.27	1189.77	1274.69	1286.57	1329.78
ENSMUSG00000004846	Plod3	2157.15	2014.41	1932.76	2669.98	2046.37	1864.48	1764.95	2108.83	1914.23	2236.77	1905.19	2244.84	1920.21	2107.31	2275.6	2247.61	2417.54	2015.27	2284.72	1984.06	2164.13	1977.85	2090.63	2189.84
ENSMUSG00000004849	Ap1s1	1623.32	1512.36	1595.85	1652.37	1460.16	1521.27	1699.67	1591.53	1551.25	1384.4	1665.75	1503.23	1473.74	1605.06	1432.59	1649.72	1787.33	1912.38	1678.9	1621.03	1568.81	1549.63	1536.08	1729.87
ENSMUSG00000004864	Mapk13	33.2529	23.7402	67.6958	24.5593	48.6405	111.287	45.8564	36.1495	75.2525	90.1007	42.6703	67.4158	92.7043	53.4664	87.5196	113.889	56.8345	88.5005	33.6079	112.191	39.5777	71.7292	68.7553	81.0046
ENSMUSG00000004865	Srpk1	1719.29	1997.01	1656.32	1273.76	1651.19	2105.77	2159.11	1851.47	1711.67	1807.06	1624.02	1645.54	1869.16	1732.64	1800.55	2039.89	1593.81	1941.47	1740.7	1951.3	1659.51	1927.01	1734.38	1853.43
ENSMUSG00000004872	Pax3	6.69135	4.81429	13.5439	1.59152	4.90089	9.52071	11.29	8.05168	6.15644	5.04596	9.07011	11.7463	5.48585	5.70227	7.79992	11.3521	8.80292	7.27308	5.4934	8.09303	6.3084	8.01297	7.96088	8.2029
ENSMUSG00000004880	Lbr	1872.88	2212.64	1621.1	1519.23	1675.61	1684.15	1693.14	1587.42	1542.75	1680.98	1794.11	1509.83	1600.67	1587.34	1539.96	1530.4	1496.26	1533.51	1539.92	1405.56	1780.29	1637.69	1606.38	1501.13
ENSMUSG00000004885	Crabp2	23.0018	27.6414	72.9934	62.1366	52.0344	273.661	56.2272	58.3411	96.7701	125.182	31.3844	81.2259	73.8248	50.2514	83.326	152.197	34.9467	80.8682	28.8424	93.0169	47.5616	122.036	64.0025	77.9743
ENSMUSG00000004891	Nes	5333.84	6564.8	5149.73	5526.1	5630.15	4806.3	5211.39	5472.34	4725.48	4967.8	6344.93	6439.38	5591.57	5925.18	5569.93	5408.07	6379.74	5948.27	5862.71	5837.55	5640.92	5036.66	5974.2	5887.27
ENSMUSG00000004895	Prcc	1761.17	1629.95	1553.85	1747.8	1697.42	1582.07	1610.44	1575.68	1678.3	1539.13	1752.72	1604.61	1619.47	1540.65	1591.35	1493.02	1623.74	1489.7	1569.23	1543.12	1678.04	1597.12	1621.76	1543.76
ENSMUSG00000004896	Rrnad1	500.427	371.067	368.899	386.437	339.294	409.672	459.791	433.463	330.491	429.605	374.333	397.831	423.234	409.05	380.664	429.854	402.136	421.202	418.18	447.335	393.225	412.604	397.022	423.742
ENSMUSG00000004897	Hdgf	5501.45	5658.34	4895.87	5627.9	5439.99	5241.68	5200.87	5104.75	5212.34	5093.19	5213.19	4905.96	5016.93	4450.14	4670.34	4480.54	4716.46	4497.54	4429.01	4469.73	5424.71	5170.57	4851.31	4518.66
ENSMUSG00000004929	Thop1	961.329	1056.42	951.92	1001.36	901.068	1050.48	937.487	871.482	1068.82	914.656	1162.63	1141.9	897.751	1048.31	968.362	952.823	1127.77	1049.73	1019.43	995.478	974.42	968.586	1043.79	1029.05
ENSMUSG00000004931	Apba3	578.822	815.412	816.829	749.292	625.028	856.595	722.02	869.408	664.567	746.183	682.769	813.109	755.229	833.246	876.983	768.816	754.357	732.391	704.179	810.404	717.077	771.755	792.267	754.029
ENSMUSG00000004933	Matk	13.491	11.7438	19.6062	16.8698	19.8788	30.6844	31.7555	14.7588	14.9088	29.2209	16.3877	21.9153	18.7394	11.2118	27.9038	20.3266	9.7651	27.865	19.7518	21.6391	16.3179	24.2657	19.2316	19.8695
ENSMUSG00000004934	Pias4	928.056	1011.06	1013.59	1046.82	755.212	874.377	850.617	854.832	918.308	803.271	1026.29	919.862	928.643	923.137	888.58	992.955	912.449	942.105	885.944	807.226	950.948	860.281	937.302	908.136
ENSMUSG00000004936	Map2k1	2112.08	2228.99	1930.72	2070.11	1969.61	1841.79	2001.86	2144.01	2036.01	1933.72	2218.66	1877.64	1955.24	2059.12	2012.93	1983.67	2121.03	2121.72	2144.48	2111.32	2062.3	1991.48	2024.72	2096.44
ENSMUSG00000004937	Sgta	2508.03	2336.39	2395.08	2741.92	2322.67	2332.29	2246.41	2261.84	2378.18	2377.55	2284.87	2714.44	2275.41	2369.74	2430.96	2349.28	2588.68	2252.65	2495.12	2365.32	2460.82	2319.25	2415.09	2410.21
ENSMUSG00000004939	Nmrk2	45.2936	62.2549	51.3558	51.1541	50.5785	42.6203	35.3001	75.0262	36.3289	40.1156	53.5222	41.4118	43.7709	53.7568	44.0594	81.6527	93.7527	85.1486	63.4145	70.4772	52.1274	45.8782	47.3042	78.8891
ENSMUSG00000004945	Tmem242	1273.13	1225.05	1214.5	1322.09	1226.3	1170.68	1299.77	1285.13	1232.8	1179.48	1266.55	1162.62	1331	1166.23	1166.38	1230.25	1414.93	1308.52	1162.26	1222.62	1252.21	1233.57	1218.55	1267.71
ENSMUSG00000004947	Dtx2	721.681	572.702	601.148	659.589	612.608	555.776	593.766	585.617	595.808	609.799	569.471	785.829	609.779	584.918	665.811	513.141	696.961	618.071	648.828	600.413	633.546	588.153	643.162	615.483
ENSMUSG00000004951	Hspb1	7181.7	6930.66	6439.54	7514	6991.26	5471.31	6759.06	7908.34	6216.79	6205.12	6829.39	6232.14	5626.93	6069.49	5818.9	5978.22	7853.3	6215.85	7155.42	5946.84	7011.43	6512.12	6115.37	6629.93
ENSMUSG00000004952	Rasa4	29.6015	25.9364	89.3441	86.5194	44.2503	160.853	67.8643	76.6625	84.6862	98.8783	27.089	68.279	64.5907	53.7137	84.9336	79.9552	42.1562	85.3592	55.9274	74.2854	55.1304	97.7889	59.7212	67.5367
ENSMUSG00000004961	Syt5	67.3524	45.2523	30.0142	84.2575	38.9325	71.3257	24.2448	40.3036	111.579	31.2297	100.349	85.4918	88.5252	34.5475	46.6723	24.891	16.8083	45.5337	33.9899	60.6055	53.1618	55.7366	71.1171	36.3657
ENSMUSG00000004980	Hnrnpa2b1	23566.5	26014.9	23066	22415.7	23554.9	24571.3	26214.5	24038.2	22610.6	23310.8	24721.6	21085.8	23633.3	23339.2	22123.7	23366.7	21307.1	24624.2	22590.9	22870.9	23723.6	24149.1	22980.7	22952
ENSMUSG00000004994	Ccdc130	205.065	131.794	135.187	133.742	116.326	165.857	103.525	183.035	181.479	165.429	131.368	147.065	152.426	198.024	245.298	162.124	120.427	147.641	184.05	178.803	144.423	159.865	174.836	158.609
ENSMUSG00000004996	Mri1	318.814	358.714	430.763	353.831	368.084	423.197	364.599	378.091	436.465	341.854	358.379	324.39	307.565	308.227	306.267	318.444	420.027	328.72	322.544	409.326	366.041	388.841	320.966	359.812
ENSMUSG00000005034	Prkacb	2653.06	2891.57	2975.08	2954.37	3009.45	2858.6	3212.17	3044.04	3043.49	3066.13	2890.28	2605.18	2998.36	2890.96	3013.95	3140.72	2805.31	2976	2737.39	3002.61	2896.71	3044.89	2879.75	2932.41
ENSMUSG00000005043	Sgsh	431.154	403.947	392.218	405.588	429.087	432.477	472.486	405.997	449.593	452.116	408.853	451.499	391.499	471.878	382.39	393.35	489.751	421.031	457.549	405.84	412.399	442.534	421.224	433.504
ENSMUSG00000005045	Chd5	11.9951	11.786	281.394	11.3254	7.10627	30.6046	7.43087	16.5006	58.8179	25.5481	8.51163	27.4545	18.4498	8.83803	22.9646	15.1768	6.68354	54.6625	12.7823	24.0567	64.7214	27.7804	17.2437	22.6723
ENSMUSG00000005054	Cstb	450.204	393.701	459.28	512.721	434.844	553.103	404.757	460.476	516.339	443.189	482.893	511.151	473.817	428.985	452.601	498.381	453.11	466.416	439.543	457.367	450.15	475.573	469.89	462.964
ENSMUSG00000005057	Sh2b2	80.9521	59.323	59.3681	51.1232	61.4552	220.935	56.9493	53.3661	60.5621	56.5655	51.4627	86.1553	41.9851	65.3063	66.3963	77.1397	62.9773	73.2892	61.2793	96.1698	62.4443	89.6756	62.2611	74.171
ENSMUSG00000005069	Pex5	845.906	783.046	843.102	996.539	867.028	928.992	900.357	823.882	985.829	941.119	728.294	1007.51	933.142	899.054	906.655	900.188	855.792	844.81	874.185	841.98	867.124	916.036	894.932	863.391
ENSMUSG00000005078	Jkamp	738.106	718.418	713.72	700.318	822.509	626.605	766.693	758.462	776.391	772.509	807.563	711.318	751.247	769.311	670.843	718.965	780.136	738.481	762.475	659.058	738.614	740.132	742.056	731.823
ENSMUSG00000005087	Cd44	1672.85	1777.95	1532.34	1329.48	1603.31	1263.58	1490.31	1479.04	1310.53	1330.57	1581.57	1382.06	1477.99	1633.74	1324.64	1483.67	1592.28	1450.72	1654.17	1314.67	1583.19	1374.81	1480	1499.1
ENSMUSG00000005089	Slc1a2	132.614	54.5397	52.8152	39.8569	95.4597	46.734	65.4937	76.9376	56.4367	39.1795	45.943	42.5457	68.3424	105.08	104.967	40.4037	114.961	67.3526	55.2095	92.0991	75.057	56.9563	73.3757	74.0052
ENSMUSG00000005102	Eif2ak4	753.764	676.336	817.071	755.298	742.89	867.96	748.826	687.949	781.919	774.806	742.402	879.862	718.502	815.425	781.742	741.656	689.564	730.247	862.548	789.153	749.072	772.292	787.587	762.634
ENSMUSG00000005103	Wdr1	6471.39	6517.41	6070.82	6419.28	6290.24	5552.77	6041.23	6450.04	5761.57	5978.01	6336.22	5930.8	5881.33	6180	5944.84	6048.76	6529.39	6077.69	6587.74	5727.43	6353.83	5956.72	6054.64	6194.2
ENSMUSG00000005107	Slc2a9	24.2614	41.0011	24.2092	13.4606	36.8376	32.7733	36.4439	36.6423	19.6148	33.2148	61.7358	13.3717	21.9106	17.9336	29.8025	18.9091	20.1734	26.8672	24.2811	23.7853	27.954	31.7378	28.9509	22.8032
ENSMUSG00000005124	Ccn4	2574.43	2397.49	2530.97	2450.01	2812.44	2209.51	2687.99	2653.69	2581.27	2617.6	2550.55	2622.61	2814.81	2834.05	3002.73	2712.14	2946.5	2779.66	2677.68	2795.07	2553.07	2550.01	2764.95	2782.21
ENSMUSG00000005125	Ndrg1	398.739	334.039	468.924	406.648	416.568	488.375	389.567	435.257	519.805	503.024	395.153	468.359	436.468	433.802	458.639	412.56	506.746	361.902	372.037	513.331	404.984	467.206	438.484	433.315
ENSMUSG00000005131	4930550C14Rik	2.62972	5.75754	0	15.4466	28.8222	1.27709	3.19706	4.12697	7.05366	12.5877	0	15.0389	11.4299	6.1217	7.13319	3.29732	10.2343	7.56673	3.4608	5.6465	10.5312	5.6485	7.94473	6.04112
ENSMUSG00000005142	Man2b1	1487.68	1266.73	1571.22	1472.79	1517.88	1473.67	1479.72	1501.87	1572.66	1488.36	1606.53	1690.9	1544.41	1746.67	1569.8	1797.26	1750.21	1715.13	1625.61	1772.4	1463.26	1503.25	1631.66	1732.12
ENSMUSG00000005148	Klf5	96.5278	99.0028	129.2	99.3468	97.3706	156.786	87.5853	118.311	155.627	138.718	63.5084	146.65	169.144	68.1944	160.056	138.543	79.9435	140.075	93.5549	133.508	104.29	131.406	121.51	117.125
ENSMUSG00000005150	Wdr83	418.869	466.501	404.428	543.461	415.685	416.926	461.928	426.168	418.937	479.206	501.201	431.997	447.325	486.408	427.368	437.707	527.38	458.925	409.728	436.811	449.789	440.633	458.86	454.11
ENSMUSG00000005161	Prdx2	12044.8	9551.99	7887.46	15048.2	11230.6	9400.87	7047.41	7397.45	14481	8945.12	11290.2	11492.8	10177.7	7231.5	10732	6657.88	7352.37	6764.57	7958.55	8054.42	11152.6	9454.37	10184.8	7357.56
ENSMUSG00000005198	Polr2a	4839.27	5265.59	5716.11	5456.85	5347.95	5967.85	5259.09	5018.17	5805.25	5389.31	4970.92	5602.19	5265.15	5431.78	5178.73	5186.49	5252.9	4839.41	5099.24	5108.61	5325.16	5487.93	5289.75	5097.33
ENSMUSG00000005204	Senp3	1841.62	2310.38	1893.53	1922.78	1846.3	2068.25	2202.96	1844.62	1868.78	1881.21	1707.52	2012.68	1998.67	2026.88	1923.13	1807.57	1704	1818.64	1947.74	2149.7	1962.92	1973.16	1933.77	1885.53
ENSMUSG00000005220	Corin	2208.01	2397.97	2107.78	2137.05	2124.02	1717.2	2235.67	2252.63	2235.56	1916.58	2095.22	1715.6	1908.11	2069.51	2098.8	2128.15	2302.56	2021.16	1962.23	2012.3	2194.97	2071.53	1977.45	2085.28
ENSMUSG00000005225	Plekha8	1109.03	1164.05	1140.44	982.921	1130.24	1043.73	1142.6	1113.41	1078.89	1096.1	1184.9	1082.82	1122.72	1143.75	1054.77	1158.08	993.794	1138.41	1057.81	1073.31	1105.34	1094.95	1117.79	1084.28
ENSMUSG00000005233	Spc25	1137.41	1340.18	1069.39	957.894	1128.78	866.38	1013.14	918.993	861.61	805.294	1032.65	834.894	977.073	930.93	914.266	812.741	824.238	906.487	799.558	806.309	1126.73	893.083	937.962	829.867
ENSMUSG00000005237	Dnah2	15.2163	18.1454	13.6696	8.56866	38.4273	29.3334	49.9119	52.236	45.3867	39.0209	18.0045	87.3925	53.1087	19.6262	42.2652	38.566	19.889	50.4228	15.5809	48.9621	18.8055	43.1778	44.0794	34.6842
ENSMUSG00000005251	Ripk4	83.6926	48.3706	87.2663	92.3675	72.6853	167.285	52.4136	65.8239	95.5467	81.2718	142.137	173.495	215.672	140.707	215.541	158.821	180.993	160.224	157.177	209.542	76.8765	92.4681	177.511	173.351
ENSMUSG00000005262	Ufd1	1019.27	1071	955.844	861.43	1015.54	972.979	988.355	1011.55	997.211	955.263	951.424	905.537	974.771	972.748	986.337	990.379	951.529	875.946	1052.1	986.603	984.616	985.071	958.164	971.311
ENSMUSG00000005267	Zfp287	147.428	151.775	145.805	112.237	174.415	164.624	154.578	142.306	160.308	189.435	129.045	154.196	147.483	150.123	182.043	165.704	147	153.697	176.237	163.575	146.332	162.25	152.578	161.243
ENSMUSG00000005268	Prlr	63.9148	39.7727	113.012	72.447	162.078	201.009	86.0742	93.6668	121.547	78.1122	71.8491	92.4536	87.6562	162.747	83.158	67.6621	74.972	97.4072	156.024	89.264	90.2447	116.082	99.5728	97.0658
ENSMUSG00000005299	Letm1	1550.87	1831.89	1817.11	1387.84	1425.49	1592.85	1404.63	1558.24	1346.12	1723.29	1242.83	1476.03	1663.53	1707.94	1851.75	1439.64	1861.09	1509.32	1610.9	1518.64	1602.64	1525.03	1588.42	1587.92
ENSMUSG00000005312	Ubqln1	3531.33	3920.72	3614.7	3515.68	3567.06	3315.04	3569.27	3636.49	3448.29	3594.53	3738.88	3304.48	3518.97	3661.9	3544.15	3524.67	3460.88	3525.03	3462.69	3465.42	3629.9	3512.72	3553.68	3487.74
ENSMUSG00000005320	Fgfr4	17.0205	31.064	26.0428	23.6159	43.7585	28.7605	32.306	28.781	54.5571	37.7842	23.2605	51.0254	28.0679	33.481	36.5245	37.1604	33.0287	33.2722	30.0419	57.0529	28.3003	36.4378	34.4718	38.1112
ENSMUSG00000005338	Cadm3	84.5286	59.1018	59.3384	91.8613	55.4008	178.009	91.1116	112.286	78.6427	103.246	75.4083	108.771	93.0728	81.2529	110.414	120.566	230.484	95.295	61.5843	139.526	70.0462	112.659	93.7837	129.491
ENSMUSG00000005354	Txn2	2476.45	2592.95	2272.12	2506.84	2398.13	2190.58	2291.85	2463.96	2331.58	2335.18	2417.22	2405.97	2331.4	2340.61	2350.55	2404.05	2825.3	2298.32	2453.63	2311.31	2449.3	2322.63	2369.15	2458.52
ENSMUSG00000005357	Slc1a6	16.8317	9.66284	16.4325	26.9984	21.0732	20.3349	35.2961	21.5808	18.171	19.1064	26.7268	19.5755	27.6797	32.0521	29.3669	17.8567	27.3445	29.1822	23.9161	19.8767	18.1997	22.8978	27.0802	23.6352
ENSMUSG00000005360	Slc1a3	461.724	443.498	566.781	393.716	455.51	703.299	574.914	435.335	562.599	459.646	538.707	528.611	592.535	464.426	566.178	604.393	442.078	584.848	474.53	563.123	464.246	547.159	538.091	533.795
ENSMUSG00000005362	Crbn	604.199	567.246	627.757	654.295	631.2	668.507	656.782	628.004	665.917	604.432	618.755	558.653	627.573	515.606	630.906	556.854	595.352	572.297	497.973	605.527	616.939	644.728	590.298	565.601
ENSMUSG00000005370	Msh6	1780.73	1852.04	1673.13	1640.95	1695.73	1884.26	1995.66	1880.58	1931.36	1773.3	1790.36	1542.38	1705.13	1612.05	1633.93	1966.08	1924.51	1802.82	1773.68	1695.47	1728.52	1893.03	1656.77	1832.51
ENSMUSG00000005371	Fbxo11	1833.91	2055.04	2076.11	1744.75	2193.89	2029.83	2099.95	2022.19	2101.45	2095.58	2109.01	1922.21	2099.92	2042.18	2004.36	2036.6	1917.21	2106.44	2077.2	2131.58	1980.74	2069.8	2035.53	2053.81
ENSMUSG00000005373	Mlxipl	19.3536	6.79744	39.7691	19.8068	16.2404	34.0153	16.8889	55.9829	44.9507	32.6427	32.2235	19.2037	18.1367	26.6284	49.7062	30.7186	14.4125	28.7511	45.187	20.9938	20.3935	36.8961	29.1797	28.0126
ENSMUSG00000005374	Tbl2	1218.43	1198.64	1091.34	993.114	1191.61	1082.83	1312.55	1352.49	1158.63	1224.13	906.567	1174.2	1072.47	1256.84	1039.5	1127.49	905.794	1179.37	1234.54	1194.42	1138.63	1226.13	1089.91	1128.32
ENSMUSG00000005378	Bud23	634.971	545.837	584.503	637.517	499.888	589	612.034	557.849	491.629	578.35	570.141	620.767	494.012	693.572	537.549	527.052	475.836	599.619	582.986	547.151	580.543	565.772	583.208	546.529
ENSMUSG00000005397	Nid1	8268.81	8370.73	9324.86	9048.81	9197.86	8700.36	8899.35	9720.12	8636.45	9254.2	9379.08	9115.98	9296.3	9933.73	9474.48	10674.5	10345.6	9498.52	9241.44	9178.62	8842.21	9042.1	9439.91	9787.73
ENSMUSG00000005410	Mcm5	3139.87	3181.63	2723.61	2881.76	2730.51	3050.85	3466.69	3125.38	2877.83	2850.26	2712.29	2739.86	2638.31	2465.33	2534.51	2780.21	3259.39	2846.88	2640.15	2783.93	2931.47	3074.2	2618.06	2862.11
ENSMUSG00000005413	Hmox1	1703.08	1872.72	984.309	2981.51	1908.5	1645.25	591.997	610.36	3045.49	967.931	1940.64	2753.23	2341.66	740.31	1966.53	669.901	614.079	621.896	1014.51	1169.96	1890.02	1372.21	1948.47	818.069
ENSMUSG00000005417	Mprip	8596.51	8535.61	8179.73	8392.82	8090.62	7894.31	8145.37	8410.68	8116.68	8316.4	7708.53	9168.31	8223.25	8443.34	8051.65	8541.56	8685.33	8323.53	8444.28	8465.16	8359.06	8176.69	8319.02	8491.97
ENSMUSG00000005442	Cic	4704.25	5174.8	5030.22	5236.61	5296.07	5712.5	5233.09	5834.8	5352.45	5411.06	5590.27	5760.23	5292.74	5501.12	4946.29	5115.06	4987.95	5167.44	5953.58	5843.77	5088.39	5508.78	5418.13	5413.56
ENSMUSG00000005447	Pafah1b3	1138.7	1010.78	1035.36	1189.11	980.958	1061.79	990.542	982.403	1098.59	1121.12	1092.07	1034.84	1106.49	937.029	1017.55	997.633	1099.8	1111.84	968.167	1146.9	1070.98	1050.89	1037.59	1064.87
ENSMUSG00000005465	Il27ra	132.083	112.824	154.842	117.307	134.363	112.515	202.974	155.391	119.232	112.887	153.075	151.587	193.88	170.721	141.64	180.003	182.18	164.053	173.116	199.422	130.284	140.6	162.181	179.755
ENSMUSG00000005469	Prkaca	4775.89	4770.04	4513.91	4795.29	4855.49	4069.15	4518.83	5002.45	4747.65	4510.57	4444.85	4167.92	4501.06	4422.42	4569.51	4583	5088.1	4323.84	4817.25	4250.99	4742.12	4569.73	4421.15	4612.64
ENSMUSG00000005470	Asf1b	729.756	832.581	559.11	871.66	527.545	581.998	603.864	619.133	514.12	493.504	568.377	670.498	541.713	522.462	493.61	571.59	616.154	661.561	510.531	464.724	704.13	562.524	559.332	564.912
ENSMUSG00000005481	Ddx39a	1670.78	1735.61	1419.45	1615.44	1338.96	1393.89	1414.44	1386.62	1280.44	1332.09	1466.87	1333.75	1381.07	1438.16	1298.73	1273.76	1430.19	1329.81	1521.09	1364.33	1556.05	1361.5	1383.72	1383.84
ENSMUSG00000005483	Dnajb1	1469.15	1262.83	1189.16	1298.64	1196.58	1209.93	1136.96	1277.4	1257.83	1253.06	1169.76	1265.68	1309.62	1146.01	1128.59	1179.62	1243.7	1144.84	1170.56	1193.35	1283.27	1227.04	1203.93	1186.42
ENSMUSG00000005501	Usp40	1667.81	1721.45	1550.46	1649.96	1615.34	1512.78	1586.4	1488.67	1476.5	1579.48	1436.52	1338.25	1420.89	1506.94	1544.54	1442.63	1337.27	1357.07	1475.11	1406.35	1641	1528.77	1449.43	1403.69
ENSMUSG00000005505	Kbtbd4	629.77	598.959	608.167	608.112	597.254	571.891	532.245	571.765	591.364	592.849	570.993	565.569	605.061	583.667	595.092	486.989	623.782	553.386	564.146	552.743	608.452	572.023	584.076	556.209
ENSMUSG00000005506	Celf1	7812.63	7728.81	6575.2	6388.34	6661.45	5944.96	6816.83	7103.94	6063.08	6323.68	6601.11	5696.07	6385.63	7058.73	6422.1	6143	6227.85	6678.76	6573.35	6079.25	7033.29	6450.5	6432.73	6340.44
ENSMUSG00000005510	Ndufs3	3148.15	2882.37	2698.11	2983.53	2995.78	2391.01	2908.64	2947.09	2647.08	2567.71	2949.06	2446.71	2832.62	2562.88	2748.9	2656.29	3233.6	2664.35	2934.05	2634.08	2941.59	2692.31	2708.03	2824.48
ENSMUSG00000005514	Por	1205.71	1248.44	1487.72	1339.02	1221.42	1386.84	1184.12	1271.61	1314.16	1366.01	1350.97	1471.27	1458.4	1301.4	1509.66	1324.09	1488.25	1325.85	1306.76	1382.84	1300.46	1304.55	1418.34	1365.56
ENSMUSG00000005533	Igf1r	4755.55	4887.74	4083.7	3891.11	4403.18	4077.69	4464.89	5420.46	4164.91	4095.44	4186.25	4352.13	4273.28	4682.53	3847	4184.86	3787.59	4023.23	4234.09	3788.24	4404.26	4444.68	4268.24	4003.6
ENSMUSG00000005534	Insr	3320.74	3317.7	3663.64	3237.91	3745.08	2941.27	3423.32	3788.91	3090.38	3321.11	2892.78	3071.12	3128.39	3259.86	3297.13	3333.2	2928.12	3265.14	3861.55	2971.98	3457.01	3313	3129.86	3272
ENSMUSG00000005553	Atp4a	17.4268	12.8243	11.0472	11.3668	12.0959	17.3384	12.9646	4.83385	15.8528	3.56185	9.93226	15.5459	7.45188	7.08379	10.052	5.72253	3.80985	8.98387	11.3255	6.35579	12.9522	10.9103	10.0132	7.23951
ENSMUSG00000005566	Trim28	10035.2	9556.9	10022.3	8920.6	9210.45	10600.1	9285.49	9194.01	9872.91	10055.6	8763.32	10119.6	8532.29	9114.28	8166.15	8845.21	9460.97	8830.08	8554.82	9225.13	9549.08	9801.61	8939.12	8983.24
ENSMUSG00000005575	Ube2m	2801.19	2773.64	2435.13	2620.01	2706.16	2332.49	2530.99	2672.59	2470.56	2520.03	2543.7	2520.41	2376.54	2437.38	2457.92	2367.18	2652.78	2464	2522	2486.28	2667.22	2505.33	2467.19	2498.45
ENSMUSG00000005580	Adcy9	127.756	136.553	165.952	129.716	169.55	129.197	127.801	175.051	167.136	149.234	142.857	131.819	132.669	160.218	159.843	142.656	121.25	120.19	183.329	169.375	145.906	149.684	145.481	147.36
ENSMUSG00000005583	Mef2c	3103.54	2838.88	2741.49	2648.55	3023.32	2386.28	2981.7	2622.77	2702.79	2662.82	3213.34	2741.49	2725.6	3015.41	3326.12	2753.32	2612.95	2859	3200.15	2892.12	2871.16	2671.27	3004.39	2863.51
ENSMUSG00000005609	Ctr9	1809.55	1903.48	1929.75	1880.23	1861.83	1918.36	1807.53	1862.21	1947.16	1849.37	1842.65	1776.45	1911.35	1832.11	1963.68	1925.9	1797.2	1841.57	1839.46	1806.93	1876.97	1876.93	1865.25	1842.21
ENSMUSG00000005610	Eif4g2	32370.1	36020.4	32090.7	31785	33781.6	30350.6	32972.5	33155.5	33012.3	34367.8	31806.7	29175.5	32118.7	31967.5	32600.6	33295.2	30333.3	31552.9	32630.8	32170	33209.5	32771.8	31533.8	31996.5
ENSMUSG00000005611	Irag1	495.319	533.152	519.553	475.059	452.994	519.565	539.969	503.806	712.737	528.492	693.65	693.796	657.265	531.831	721.909	706.138	641.255	684.682	614.695	681.329	495.216	560.914	659.69	665.62
ENSMUSG00000005615	Pcyt1a	2368.89	2668.46	2353.9	2348.15	2509.27	2075.76	2513.63	2409.65	2317.22	2332.37	2695.27	2307.58	2370.77	2267.27	2521.15	2384.58	2425.67	2456.31	2379.42	2330.56	2449.73	2329.73	2432.41	2395.31
ENSMUSG00000005621	Zfp592	1590.89	1215.64	1328.74	1435.24	1284.58	1531.19	1378.67	1252.13	1702.27	1663.62	1488.44	1468.46	1494.87	1493.37	1230.89	1316.15	1422.8	1561.3	1087.64	1345.29	1371.02	1505.58	1435.21	1346.64
ENSMUSG00000005625	Psmd4	2332.03	2478.86	2107.52	2953.94	2270.72	2262.91	2095.63	2275.45	2341.75	2245.64	2451.62	2513.66	2370.39	2176.5	2207.65	2124.13	2567.43	2127.37	2306.82	2333.42	2428.61	2244.28	2343.96	2291.84
ENSMUSG00000005628	Tmod4	8.51684	15.2033	11.4851	8.22775	7.56933	11.4558	10.1936	12.534	22.0435	19.0739	4.89947	10.782	15.6116	15.3226	14.7407	14.8982	14.9464	7.65106	9.30147	12.4344	10.2004	15.0602	12.2713	11.8463
ENSMUSG00000005640	Insrr	1.06914	1.7722	8.16233	7.0332	6.81597	10.9575	7.34509	7.48149	14.9693	7.8435	1.0193	19.5457	21.1909	8.38055	4.56792	11.6875	2.30072	18.491	3.6795	11.7067	4.97057	9.71937	10.9409	9.5731
ENSMUSG00000005656	Snx6	1909.93	1877.46	1879.99	1778.74	1818.13	1878.48	2015.12	1848.24	1987.84	1818.79	1755.29	1647.8	2015.79	1882.38	1955.94	1956.06	1590.31	2020.22	1794.61	2004.19	1852.85	1909.69	1851.44	1873.08
ENSMUSG00000005667	Mthfd2	833.055	989.079	654.242	732.45	757.209	643.984	693.248	711.328	664.988	625.467	671.821	640.096	645.493	608.766	651.322	667.03	677.165	653.57	620.501	666.286	793.207	667.803	643.5	656.91
ENSMUSG00000005672	Kit	861.318	856.308	794.778	659.562	774.615	899.609	701.591	746.544	729.957	753.728	623.931	556.138	644.461	662.054	702.883	644.725	562.055	626.646	581.706	622.707	789.316	766.286	637.894	607.568
ENSMUSG00000005674	Tomm40l	1098.52	1192.17	1182.95	1275.89	1039.11	1036.01	1288.02	1367.11	1104.72	1027.86	1337.87	1075.11	1179.81	1109.09	1248.89	1245.48	1407.25	1025.94	1112.39	1115.4	1157.73	1164.74	1190.16	1181.29
ENSMUSG00000005681	Apoa2	7.58794	15.0783	16.8918	2.84386	12.69	4.5556	8.1078	5.62129	9.38894	8.90953	4.96539	10.2955	12.6592	4.29648	7.17464	13.7937	13.6304	11.901	4.30672	19.0606	11.0184	7.31663	7.87825	12.5385
ENSMUSG00000005682	Pan2	1787.61	1733.15	1669.52	1626.42	1618.75	1812.19	1666.15	1782.17	1658.74	1697.56	1468.85	1631.19	1474.35	1551.46	1432.33	1584.82	1418.25	1547.71	1702.66	1494.11	1687.09	1723.36	1511.63	1549.51
ENSMUSG00000005683	Cs	15352.8	16787.7	13532.8	14512.8	15226.1	12214.7	14182.9	15485.4	13334.2	13592.9	15009.2	12846.6	13392.4	14092.1	13592.6	13874.9	15565.5	13428.2	15293.7	13062.3	15082.4	13762	13786.6	14244.9
ENSMUSG00000005686	Ampd3	269.464	358.713	298.04	270.567	302.277	259.948	328.895	311.172	276.586	361.53	325.246	299.993	315.221	279.367	352.871	288.38	319.385	256.772	356.206	310.576	299.812	307.626	314.54	306.264
ENSMUSG00000005687	Bcas2	1417.16	1392.13	1319.82	1329.62	1457.82	1355.26	1422.02	1468.1	1286.38	1325.97	1344.66	1273.42	1433.58	1301.62	1315.08	1390.9	1277.01	1484.92	1368.06	1408.35	1383.31	1371.55	1333.67	1385.85
ENSMUSG00000005698	Ctcf	2333.79	2742.86	2611.13	2379.25	2518.61	2679.28	2463.83	2499.1	2486.78	2594.42	2457.89	2447.47	2517.2	2426.86	2659.71	2424.19	2347.48	2407.92	2293.47	2546.18	2517.13	2544.68	2501.83	2403.85
ENSMUSG00000005699	Pard6a	133.715	97.9955	68.8792	115.983	96.7726	114.979	115.225	92.8644	118.259	96.2049	78.6253	102.453	105.332	72.7235	110.902	119.6	112.008	130.603	82.4219	93.8213	102.669	107.506	94.0073	107.691
ENSMUSG00000005716	Pvalb	8.21762	7.59547	12.1241	10.0875	3.20862	9.55574	7.93992	7.56247	5.50249	10.3007	7.19746	15.6368	15.8832	13.606	18.3821	8.65697	3.9624	15.2135	4.20527	11.5532	8.24667	8.17226	14.1411	8.71826
ENSMUSG00000005718	Tfap4	186.562	166.596	253.413	180.758	176.639	241.569	241.932	224.745	236.444	221.877	197.921	190.252	183.168	208.717	207.068	226.713	242.885	193.621	176.376	213.263	192.793	233.313	197.425	210.572
ENSMUSG00000005732	Ranbp1	3121.58	3797.5	3187.87	3269.56	3205.16	3337.3	3151.28	3135.07	3225.74	3024.83	3598.52	2840.95	3266.3	3050.87	3045.89	3015.58	3257.54	3131.25	2902.8	3158.2	3316.33	3174.84	3160.51	3093.08
ENSMUSG00000005774	Rfx5	612.692	372.024	519.514	525.256	462.953	658.341	911.847	858.028	708.842	694.832	301.703	445.815	386.473	394.504	476.473	782.499	690.52	711.728	542.781	550.834	498.488	766.378	400.994	655.672
ENSMUSG00000005779	Psmb4	3419.41	2845.2	2724.34	2922.54	2955.57	2956.38	2923	2972.41	2834.83	2883.08	2921.97	2944.95	2641.17	2738.02	2938.55	2975.88	3032.54	3045.1	3023.56	2879.91	2973.41	2913.94	2836.93	2991.4
ENSMUSG00000005802	Slc30a4	980.896	1060.92	1139.12	915.965	1167.87	1088.19	1095.07	1069.11	1076.25	1053.82	1060.45	906.673	1086.63	1207.44	1131.81	1106.59	948.583	1134.74	1041.67	995.644	1052.95	1076.49	1078.6	1045.45
ENSMUSG00000005803	Sqor	68.958	45.2107	65.8935	83.5783	79.8853	57.2914	59.8475	89.0281	82.2628	60.2594	79.3451	65.38	109.376	71.2966	114.688	88.2997	125.605	61.023	72.8329	88.2101	68.7051	69.7378	88.0171	87.1941
ENSMUSG00000005804	Bloc1s6	612.821	607.681	602.16	506.47	694.108	648.031	623.062	653.407	544.45	658.176	642.027	463.605	564.987	606.03	471.097	576.654	637.214	629.339	568.137	653.962	604.648	625.425	549.549	613.061
ENSMUSG00000005813	Metap1	1384.84	1418.8	1319.63	1227.64	1339.5	1356.01	1411.29	1327.08	1378.03	1183.75	1271.11	1169.04	1334.42	1311.6	1183.45	1222.1	1221.86	1299.8	1536.37	1279.88	1338.08	1331.23	1253.92	1312
ENSMUSG00000005823	Gpr108	508.533	447.524	480.85	551.287	494.275	453.665	497.908	509.346	530.082	445.748	450.435	604.111	477.058	474.771	481.196	510.295	506.404	462.601	540.683	538.844	496.494	487.35	497.514	511.765
ENSMUSG00000005824	Tnfsf14	10.9996	17.1736	4.10848	18.4723	6.32232	8.71791	0	0.937807	8.17387	2.86537	13.9631	8.05192	5.35981	3.10133	3.38922	4.2528	2.60424	2.43286	6.23742	5.42134	11.4153	4.13899	6.77308	4.18973
ENSMUSG00000005836	Gata6	4172.17	4192.19	4382.27	4855.69	4648.65	4169.21	4545.48	4445.75	4462.33	4222.34	4318.98	4403.75	4543.96	4392.2	4583.32	4172.14	4672.56	4381.93	4388.78	4400.23	4450.19	4369.02	4448.44	4403.13
ENSMUSG00000005846	Rsl1d1	2078.83	2330.52	2198.36	1718.06	2066.12	2144.47	1992.32	1986.9	2091.85	2053.55	2155.32	1827.41	2100.56	2106.64	2090.09	2105.25	1931.94	2025.77	1876.45	2048.11	2078.38	2053.82	2056	1997.5
ENSMUSG00000005871	Apc	3864.41	4295.47	4271.49	4037.04	4328.89	3643.95	3742.52	3829.04	4006.87	3957.14	3629.69	3822.3	3537.35	4344.27	3673.3	3984.01	3891.71	3566.58	4043.98	3679.76	4159.46	3835.9	3801.38	3833.21
ENSMUSG00000005873	Reep5	3353.29	3663.05	3524.92	3448.81	3641.9	3054.01	3721.93	3771.11	3511.73	3395.33	3268.87	3148.74	3356.42	3243.91	3542.15	3721.32	3704.5	3543.77	3602.49	3372.87	3526.39	3490.82	3312.02	3588.99
ENSMUSG00000005881	Ergic3	1933.62	1764.08	1973.15	2063.25	1704.54	1920.25	2005.77	1661.05	1966.57	1774.01	1878.9	2129.52	1926.16	1798.95	1939.3	2043.66	2215.86	1886.93	2047.5	2055.21	1887.73	1865.53	1934.57	2049.83
ENSMUSG00000005882	Uqcc1	1390.35	1513.39	1032.09	1462.92	1205.2	1141.78	1168.97	1319.33	1256.62	1235.07	1424.93	1271.64	1288.76	1111.16	1058.2	1218.06	1464.75	1200.63	1300.54	1244.34	1320.79	1224.35	1230.94	1285.66
ENSMUSG00000005886	Ncoa2	2637.7	2566.49	2728.63	2716.84	2634.66	2759.6	2704.93	2753.19	2645.68	2646.19	2400	2571.76	2539.16	2566.42	2559.85	2378.49	2515.51	2544.39	2631.41	2499.84	2656.87	2701.92	2527.44	2513.93
ENSMUSG00000005892	Trh	8.39424	2.14432	2.05493	5.68349	5.26977	3.8798	6.05433	1.87176	2.72059	5.72609	5.84887	4.58184	9.84393	4.13255	6.78415	15.3272	3.90638	6.49829	3.11565	4.51914	4.70935	4.05051	6.23827	6.67333
ENSMUSG00000005893	Nr2c2	2013.22	2115.43	2190.84	1772.96	1999.59	2110.49	2224.29	2095.28	2241.7	2156.16	1859.88	1815.01	1999.45	2021.11	1948.94	2079.96	1770.39	1986.14	1978.25	2004.75	2018.41	2165.59	1928.88	1963.9
ENSMUSG00000005897	Nr2c1	351.036	303.459	383.984	318.444	408.759	407.085	367.565	402.851	404.332	389.585	346.309	374.761	376.048	332.397	400.658	408.982	408.394	358.261	456.255	432.265	353.136	394.284	366.034	412.831
ENSMUSG00000005899	Smpd4	1373.9	1528.39	1296.06	1445.55	1207.07	1309.14	1491.92	1396.71	1251.73	1461.54	1026.23	1409.48	1177.84	1392.91	1301.02	1159.96	1199.2	1225.85	1360.74	1181.67	1370.19	1382.21	1261.5	1225.48
ENSMUSG00000005907	Pex1	353.65	446.111	548.426	318.742	381.215	397.625	461.473	443.074	346.375	318.719	447.671	412.686	435.718	368.196	370.778	415.355	422.39	384.026	430.23	428.902	409.629	393.453	407.01	416.18
ENSMUSG00000005917	Otx1	2.01966	4.07455	22.9589	11.1264	6.73758	20.4211	15.704	8.00559	26.996	16.5717	6.25948	25.1835	37.2252	5.37088	37.4012	22.0594	5.54627	41.3918	8.19136	36.7944	9.38343	17.5397	22.288	22.7966
ENSMUSG00000005936	Kctd20	2719.57	2513.09	2464	2592.27	2533.06	2351.91	2513.61	2246.13	2702.26	2459.67	2469.1	2619.91	2626.06	2331.38	2644.97	2368.13	2254.23	2338.42	2344.22	2368.37	2564.4	2454.71	2538.28	2334.67
ENSMUSG00000005949	Ctns	383.57	326.677	335.736	354.283	384.576	373.12	341.098	436.136	401.86	365.417	286.855	367.309	373.745	375.073	366.547	466.081	320.763	345.808	310.879	407.139	356.968	383.526	353.906	370.134
ENSMUSG00000005950	P2rx5	49.151	43.8769	37.9535	29.0237	42.0135	25.4159	43.1492	43.8395	33.4983	43.6029	37.2217	25.8008	45.9959	49.2873	29.6516	28.9337	39.2602	31.5169	39.4576	41.2962	40.4037	37.9012	37.5915	36.0929
ENSMUSG00000005951	Shpk	23.9866	23.6382	25.6698	26.9993	18.963	39.6651	36.2927	17.8528	31.8314	24.8521	20.8412	33.49	23.1868	42.4095	21.448	28.8886	26.0422	29.959	15.6079	33.4221	23.8514	30.0989	28.2751	26.784
ENSMUSG00000005958	Ephb3	1518.96	1429.12	1656.59	1646.42	1562.07	1711.27	1454.24	1433.32	1797.31	1681.5	1364.22	1644.43	1644.6	1533.21	1579.05	1617.75	1548.89	1497.03	1526.06	1760.09	1562.63	1615.53	1553.1	1589.96
ENSMUSG00000005968	Tuft1	316.333	347.14	215.137	226.549	238.718	177.63	241.872	161.836	238.55	220.982	351.795	285.736	192.53	224.089	260.368	227.19	249.649	194.68	214.503	232.05	268.775	208.174	262.904	223.614
ENSMUSG00000005973	Rcn1	5104.02	5302.11	5215.82	5162	5228.13	5362.62	5558.46	5263.14	5256.03	5666.36	5474.97	5350.42	5639.59	5196.54	5438.16	6069.54	5902.84	5690.12	5223.11	5663.42	5202.42	5421.32	5419.93	5709.81
ENSMUSG00000005981	Trap1	2914.54	2731.94	2505.71	2868.32	2656.53	2420.3	2298.56	2636.76	2484.54	2340.92	2649.21	2452.92	2552.46	2493	2458.7	2588.1	2902.9	2516.05	2715.05	2522.97	2735.41	2436.22	2521.26	2649.01
ENSMUSG00000005982	Naa60	972.146	930.426	959.064	950.043	843.396	880.628	973.572	945.142	867.495	911.17	912.845	905.38	918.149	1026.65	997.753	941.006	979.293	839.409	998.044	904.865	931.015	915.602	952.155	932.523
ENSMUSG00000005983	1700037C18Rik	56.2589	45.9561	55.8833	95.8262	81.6193	69.5144	42.9695	45.8529	52.3987	65.0032	37.4783	73.5366	54.717	43.4503	57.3621	40.5525	71.401	61.61	57.9693	72.3974	67.1088	55.1477	53.3089	60.786
ENSMUSG00000005986	Ankrd13d	31.9064	37.5067	32.8548	30.9849	25.5859	44.0775	55.1107	29.7477	38.9961	50.011	39.2297	56.838	48.9509	39.349	40.5032	38.5887	37.2839	50.5591	37.4591	50.906	31.7677	43.5886	44.9742	42.9594
ENSMUSG00000006005	Tpr	7421.01	7380.89	7045.99	8330.53	7805.26	7135.19	6877.96	7125.92	7391.2	7058.16	7620.51	7926.84	7705.98	7421.82	6937.84	6732.56	8719.64	7084.28	7484.32	7199.13	7596.74	7117.68	7522.6	7443.99
ENSMUSG00000006010	Odr4	768.778	678.812	898.715	876.495	871.619	665.196	834.012	935.578	953.729	777.025	737.164	824.614	753.97	712.468	824.859	797.26	805.288	781.108	727.283	795.922	818.884	833.108	770.615	781.372
ENSMUSG00000006014	Prg4	5.14674	1.85698	17.1117	4.95807	13.4221	15.0768	4.55763	10.5016	16.5529	8.10927	12.899	23.1068	17.8852	15.0921	18.9621	17.655	9.3238	15.831	13.954	11.8478	8.49913	10.9596	17.589	13.7223
ENSMUSG00000006019	Dhx34	412.122	374.508	458.905	480.022	369.08	478.088	520.273	552.44	559.048	525.914	450.134	596.68	402.599	480.197	463.066	503.417	497.852	439.622	700.538	461.584	418.927	527.153	478.535	520.603
ENSMUSG00000006021	Kptn	436.828	387.72	460.384	479.086	504.124	415.58	368.92	396.266	401.928	439.103	463.349	429.519	419.616	452.676	467.613	404.833	494.726	368.82	459.6	501.468	453.628	404.36	446.555	445.89
ENSMUSG00000006024	Napa	2411.28	2164.86	2005.18	2357.86	2037.36	2016.77	2144.51	2064.2	2302.63	2132.37	2121.99	2405.19	1917.1	1975.46	2163.44	2132.8	2261.99	1804.39	1964.32	1965.92	2195.31	2132.1	2116.63	2025.88
ENSMUSG00000006050	Sra1	1072.64	1091.91	987.085	1153.64	1079.94	1103.37	1025.28	1105.48	1079.37	1014.14	1159.33	1130.98	1066.42	1080.75	1041.95	984.765	1125.72	1138.32	1115.88	1159.83	1077.04	1065.53	1095.88	1104.9
ENSMUSG00000006057	Atp5g1	6012.9	5764.85	4736.08	5492.42	5362.02	4275.87	4848.08	5543.81	4696.07	4673.28	5374.8	4701.52	4748.26	4883.99	4722.83	4881.26	6184.76	4888.14	5487.52	4718.31	5473.66	4807.42	4886.28	5232
ENSMUSG00000006058	Snf8	660.816	649.207	624.73	818.352	632.555	619.507	649.311	564.062	673.354	627.26	714.022	799.337	714.823	582.446	665.965	656.523	677.521	627.734	620.802	613.423	677.132	626.699	695.318	639.201
ENSMUSG00000006095	Tbcb	1144.79	1108.21	1000.92	1193.61	1079.03	982.742	1029.87	976.328	1053.61	1046.26	1070.54	1186.81	1011.32	940.233	1045.57	1095.09	1266.01	1017.54	1073.31	928.975	1105.31	1017.76	1050.9	1076.18
ENSMUSG00000006127	Inpp5k	541.495	386.932	546.71	465.464	525.485	525.232	493.637	513.794	509.726	469.85	421.658	450.348	449.994	414.438	452.711	531.49	445.708	377.146	476.402	450.281	493.217	502.448	437.83	456.205
ENSMUSG00000006134	Crkl	2061.06	2013.4	2031.1	2050.6	2057.15	2044.59	1819.97	1869.46	2175.53	2065.98	2108.2	1886.46	2014.72	1836.74	2020.07	1890.47	1877.99	1886.3	1885.06	1928.51	2042.66	1995.1	1973.24	1893.66
ENSMUSG00000006154	Eps8l1	98.1164	79.6047	118.138	27.9265	114.76	64.6413	146.783	63.5769	86.4326	66.4459	41.9931	65.814	51.4979	58.2826	30.3128	35.7039	107.543	155.22	36.1615	148.497	87.7091	85.576	49.5801	96.625
ENSMUSG00000006169	Clint1	3005.66	3485.07	3172.06	3057.18	3176.64	2985.35	3084.69	2901.82	2992.23	3171.55	3333.95	3051.21	3215.12	3195.24	3021.83	3019.63	2920.04	3002.24	3082.16	3156.68	3179.32	3027.13	3163.47	3036.15
ENSMUSG00000006179	Prss16	2.82099	4.16833	3.6111	1.83863	1.84735	522.258	6.67747	2.44642	6.73661	7.27115	4.30348	1.51104	2.37495	2.25507	2.48136	4.52771	3.92822	5.54873	0	1.19677	2.85728	109.078	2.58518	3.04029
ENSMUSG00000006191	Cdkal1	345.177	309.754	316.068	275.781	361.064	287.379	316.37	326.073	322.964	303.462	304.281	316.947	334.191	329.069	283.772	328.486	286.691	351.54	308.18	297.127	321.569	311.249	313.652	314.405
ENSMUSG00000006204	Cdcp3	29.2402	55.5044	27.9091	27.9809	50.5075	46.1956	36.5008	45.9908	46.1221	26.9614	32.3867	42.4187	30.879	47.5534	41.2409	38.1938	69.4768	59.6195	42.9716	35.56	38.2284	40.3541	38.8957	49.1644
ENSMUSG00000006205	Htra1	1342.72	935.076	1322.88	1541.82	1486.96	1111.43	1245.86	1270.51	1203.85	1478.2	1515.91	1379.58	1389	1521.57	1593.84	1558.23	1571.38	1286.91	1449.67	1454.1	1325.89	1261.97	1479.98	1464.06
ENSMUSG00000006215	Zbtb17	674.643	696.831	655.752	833.795	578.063	694.667	587.854	629.406	633.136	687.294	634.02	676.837	598.282	666.581	672.137	727.768	685.721	649.001	725.987	670.352	687.817	646.471	649.571	691.766
ENSMUSG00000006216	Clcnkb	7.29364	8.88716	1.077	8.88965	6.47627	3.04522	7.91998	9.84798	4.29019	14.065	1.8246	22.2287	8.09144	12.9528	48.8008	10.0711	0	12.0875	7.65609	2.84236	6.52474	7.83369	18.7797	6.53141
ENSMUSG00000006218	Fam131c	14.2098	13.9403	18.4935	14.2088	20.0245	26.1837	17.1528	14.9784	28.1187	28.6337	14.0267	34.3842	30.419	24.7975	31.6556	28.9468	20.834	23.5508	19.7352	28.9213	16.1754	23.0135	27.0566	24.3976
ENSMUSG00000006219	Fblim1	2141.29	2100.97	2367.38	2162.64	2193.42	2169.25	2171.33	2600.04	2088.74	2252.27	2198.31	2364.82	2280.96	2366.4	2299.68	2429.59	2261.76	2201.45	2413.52	2491.54	2193.14	2256.33	2302.03	2359.57
ENSMUSG00000006221	Hspb7	20078.4	19173.3	19027.6	22821.4	21896	15076.1	18323	22143.9	18337.9	18151.3	17980.1	17671.7	17106.3	19633.2	18505.5	16564.7	21758.3	16796.4	21283.5	17097.8	20599.4	18406.4	18179.4	18700.1
ENSMUSG00000006235	Epor	197.538	119.374	71.9483	174.228	96.7407	109.396	77.1747	66.8575	190.4	98.8631	184.891	159.17	138.146	76.6247	146.964	91.8341	140.709	67.5197	130.222	174.182	131.966	108.538	141.159	120.893
ENSMUSG00000006241	Ccdc159	43.3533	43.8749	34.1357	33.7362	25.504	72.329	71.0856	48.3705	51.5222	48.0306	54.6533	74.2928	69.6489	55.3297	55.8424	54.804	61.5504	68.4547	61.2609	50.898	36.1208	58.2676	61.9534	59.3936
ENSMUSG00000006262	Mob1b	2962.5	3285.73	2880.32	2351.59	2990.63	2365.49	2872.47	2785.11	2811.81	2912.19	3058.92	2436.96	2828.5	3077.38	2766.54	2860.91	2474.54	2747.82	2962.47	2672.1	2894.15	2749.41	2833.66	2743.57
ENSMUSG00000006273	Atp6v1b2	2926.31	2705.78	2548.09	2784.06	2606.09	2550.88	2524.69	2504.51	2850.75	2610.18	2508.65	2580.76	2692.13	2526.28	2622.22	2546.64	2659.19	2474.06	2607.86	2559.37	2714.07	2608.2	2586.01	2569.42
ENSMUSG00000006276	Eps15l1	1620.08	1516.56	1587.92	1471.15	1529.65	1825.02	1542.49	1666.23	1571.95	1630.52	1580.91	1625.8	1478.54	1774.28	1486.65	1606.94	1457.51	1482.64	1670.93	1499.21	1545.07	1647.24	1589.24	1543.44
ENSMUSG00000006281	Tep1	658.283	589.802	499.951	512.316	664.109	565.533	598.041	584.263	344.74	462.409	417.672	694.025	522.48	617.639	609.268	705.676	432.699	413.393	478.883	438.389	584.892	510.997	572.217	493.808
ENSMUSG00000006288	Ttc5	818.028	782.512	770.169	806.301	768.288	848.911	749.558	783.345	751.739	778.872	696.191	715.16	771.328	780.795	729.954	755.018	758.833	722.955	736.907	771.208	789.059	782.485	738.686	748.984
ENSMUSG00000006289	Osgep	935.168	922.385	792.341	919.775	830.707	748.89	922.697	959.59	768.967	863.483	936.455	891.817	859.39	741.531	887.781	983.476	935.835	891.287	963.194	729.815	880.075	852.725	863.395	900.721
ENSMUSG00000006299	Aamp	2791.38	2445.73	2497.72	2718.76	2550.27	2646.72	2486.94	2548.84	2582.86	2559.94	2452.96	2602.63	2417.48	2505.71	2499.82	2542.03	2881.86	2488.05	2581.28	2503.02	2600.77	2565.06	2495.72	2599.25
ENSMUSG00000006301	Tmbim1	1170.75	1094.03	1025.41	1079.7	1165.75	868.005	979.056	1010.42	940.023	989.352	1072.13	1232.26	1075.73	1147.38	1108.29	1079.3	1143.38	1037.13	1252.22	1020.76	1107.13	957.372	1127.16	1106.56
ENSMUSG00000006304	Arpc2	5405.36	5804.99	5343.47	5392.89	5477.95	4858.01	5160.48	5307.13	5094.33	5158.22	5779.64	5023.98	5558.62	5364.45	5226.01	5436.03	5708.81	5441.84	5550.35	5362.91	5484.93	5115.64	5390.54	5499.99
ENSMUSG00000006307	Kmt2b	2796.28	2814.47	2798.09	2957.14	2376.96	2928.38	2448.46	2634.88	2356.95	2822.81	2662.35	2602.1	2397.28	2804.87	2267.3	2215.09	2271.59	2288.41	2615.5	2433.21	2748.59	2638.3	2546.78	2364.76
ENSMUSG00000006313	Upk1a	6.45854	13.9398	19.5211	5.68352	6.32357	6.78867	11.099	4.68043	6.34906	14.3165	4.67642	9.16783	3.57892	7.23244	1.13059	5.95986	5.20851	4.87285	5.1933	0	10.3853	8.64674	5.15724	4.2469
ENSMUSG00000006315	Tmem147	1110.99	1000.09	972.555	962.438	1008.15	859.201	972.68	1010	991.275	982.739	950.743	939.462	946.978	900.905	982.61	994.785	1120.38	961.988	940.585	948.079	1010.84	963.18	944.14	993.163
ENSMUSG00000006333	Rps9	13167.6	11170.3	11383	13282.3	12044.1	12356.2	11447.7	11653.3	12308.5	11570.5	11898.3	11498	12300.3	10491.2	11619.4	11544.4	12674.8	11797.7	10733	11936.5	12209.5	11867.2	11561.4	11737.3
ENSMUSG00000006335	Tfpt	221.171	193.2	199.17	251.148	190.037	222.512	216.269	223.806	215.881	205.716	251.74	245.384	235.776	185.603	214.326	224.294	259.229	227.439	180.974	275.853	210.945	216.837	226.566	233.558
ENSMUSG00000006342	Susd2	209.811	296.414	346.649	386.39	335.686	359.017	367.936	319.808	331.87	392.946	292.067	420.79	391.073	413.536	464.572	494.694	492.704	431.209	432.666	432.372	314.99	354.315	396.408	456.729
ENSMUSG00000006344	Ggt5	247.996	259.233	229.509	256.492	221.522	384.401	293.774	303.565	280.315	234.864	304.694	289.548	289.066	284.886	254.314	255.772	335.559	257.88	246.123	270.585	242.95	299.384	284.502	273.184
ENSMUSG00000006356	Crip2	13419.5	13139.4	12008.2	15293.4	13502.1	9906.89	12665	13748.9	12208	11932.9	13157.5	11870.3	11963.8	12533.6	11762.5	11740.1	15770.9	11436.9	14029.6	11336.6	13472.5	12092.3	12257.5	12862.8
ENSMUSG00000006360	Crip1	951.167	737.056	748.19	889.412	786.713	658.784	835.513	723.538	717.31	740.111	921.777	807.457	743.812	709.146	714.322	768.472	958.918	871.741	852.442	727.007	822.507	735.051	779.303	835.716
ENSMUSG00000006362	Cbfa2t3	652.742	783.612	726.651	1002.1	763.637	844.468	719.62	839.523	795.427	829.356	818.5	933.536	767.267	777.987	837.066	895.285	866.502	604.36	759.445	863.383	785.749	805.679	826.871	797.795
ENSMUSG00000006369	Fbln1	4124.8	3962.06	4853.31	4225.9	4152.36	4247.97	4316.34	4307.08	4431.58	4454	4185.63	5180.51	4933.93	4555.29	5168.68	5309.26	5081.5	4776.9	3922.81	4814.3	4263.69	4351.4	4804.81	4780.95
ENSMUSG00000006373	Pgrmc1	2173.47	2155.32	2470.21	2252.2	2431.98	2325.7	2349.97	2268.63	2373.2	2427	2273.48	2176.46	2642.31	2135.81	2410.83	2442.76	2225.32	2492.81	2156.1	2447.72	2296.64	2348.9	2327.78	2352.94
ENSMUSG00000006378	Gcat	191.383	221.998	180.372	158.961	171.577	345.29	205.202	203.743	232.619	182.983	275.279	271.667	230.267	140.699	155.482	305.088	233.767	285.24	188.803	229.938	184.858	233.967	214.679	248.567
ENSMUSG00000006386	Tek	4055.21	3896.59	3835.31	3912.07	3730.1	3221.77	3942.29	3868.57	3762.06	3560.55	4580.18	3965.29	4101.71	4363.76	3970.49	3871.3	4262.84	4237.32	4286.79	3941.87	3885.86	3671.05	4196.29	4120.03
ENSMUSG00000006389	Mpl	41.1726	61.2874	43.7652	79.4641	41.7901	38.0069	16.5109	20.6763	102.569	52.7941	80.6371	81.6397	75.1655	63.1496	66.8361	32.4887	51.2164	40.2542	42.8194	66.5928	53.4959	46.1115	73.4856	46.6743
ENSMUSG00000006390	Elovl1	678.925	659.822	647.617	626.273	690.126	633.175	643.664	682.003	628.102	647.775	599.092	694.374	665.406	721.532	683.356	641.697	719.006	608.954	749.539	718.703	660.553	646.944	672.752	687.58
ENSMUSG00000006392	Med8	727.679	739.187	669.489	847.681	689.724	785	671.049	753.953	605.598	652.113	785.074	648.515	795.03	686.831	597.727	773.362	770.239	665.525	788.856	731.525	734.752	693.543	702.635	745.902
ENSMUSG00000006395	Hyi	167.057	147.766	206.136	247.785	181.444	211.294	201.778	197.055	172.065	191.263	181.554	198.172	197.699	204.739	175.888	181.627	192.68	189.203	184.993	240.003	190.038	194.691	191.61	197.701
ENSMUSG00000006398	Cdc20	2144	2423.76	2035.71	2457.33	2076.69	1795.85	1727.97	1899.06	1535.43	1722.82	1786.68	1833.01	1935.79	1808.12	1779.65	1539.58	1906.66	1639.93	1665.2	1636.85	2227.5	1736.23	1828.65	1677.64
ENSMUSG00000006403	Adamts4	146.695	134.189	222.694	214.185	197.443	247.964	192.369	222.214	184.11	227.991	182.92	276.381	279.445	244.571	303.737	303.737	298.258	283.11	228.947	263.715	183.041	214.93	257.411	275.553
ENSMUSG00000006411	Nectin4	10.8424	6.66468	20.4582	7.45135	2.01588	52.8086	1.84593	7.77278	23.3856	10.5065	2.11614	9.55777	10.6086	8.66952	19.213	16.0354	9.55889	13.3847	9.8231	21.7868	9.48651	19.2639	10.033	14.1178
ENSMUSG00000006412	Pfdn2	1311.88	1096.57	929.884	1291.99	1142.37	1127.91	1232.84	1139.46	991.54	1095.29	1037.75	1169.76	1029.27	1171.4	945.784	1201.14	1347.56	1186.58	1037.27	1083.6	1154.54	1117.41	1070.79	1171.23
ENSMUSG00000006418	Rnf114	1393.94	1272.34	1166.36	1363.92	1234.43	1167.03	1140.93	1193.04	1290.77	1149.23	1309.8	1288.68	1237.23	1151.34	1242.43	1143.66	1294.64	1158.07	1217.1	1241.95	1286.2	1188.2	1245.9	1211.08
ENSMUSG00000006423	Steep1	744.12	805.332	844.321	584.071	706.012	767.337	801.212	755.655	781.591	762.34	723.226	665.336	760.021	843.809	793.828	711.662	598.601	751.113	692.894	746.228	736.771	773.627	757.244	700.1
ENSMUSG00000006435	Neurl1a	91.0159	111.8	128.163	92.2429	106.159	141.336	86.6292	117.27	122.762	119.02	106.492	101.953	143.653	124.709	117.64	147.068	89.0164	125.365	114.815	134.882	105.876	117.403	118.889	122.229
ENSMUSG00000006442	Srm	1225.56	1344.48	1157.72	1244.63	1183.91	1377.91	1149.32	1244.32	1154.25	1214.52	1303.76	1307.3	1257.89	1295.81	1147.54	1323.39	1382.31	1228.13	1271.19	1380.51	1231.26	1228.06	1262.46	1317.11
ENSMUSG00000006445	Epha2	611.776	619.062	696.36	535.323	568.334	453.152	459.777	513.941	460.121	501.867	685.744	669.763	538.458	580.598	479.315	579.829	647.091	560.322	552.511	541.3	606.171	477.771	590.776	576.211
ENSMUSG00000006456	Rbm14	1662.3	1741.78	1446.2	1506.59	1456.65	1525.78	1555.36	1569.32	1395.19	1630.95	1455.94	1464.2	1538.35	1414.21	1481.29	1524.64	1535.48	1395.79	1396.76	1543.27	1562.7	1535.32	1470.8	1479.19
ENSMUSG00000006457	Actn3	136.17	155.107	154.341	119.831	151.562	168.712	230.305	133.392	174.198	124.281	172.713	186.009	133.174	160.948	181.186	168.695	218.199	173.441	123.426	192.317	143.402	166.178	166.806	175.216
ENSMUSG00000006463	Zdhhc24	221.792	206.357	218.049	219.879	191.909	262.7	275.322	212.419	219.744	239.546	273.861	218.21	208.545	271.279	246.529	246.998	249.662	231.883	275.213	237.165	211.597	241.946	243.685	248.184
ENSMUSG00000006464	Bbs1	243.521	259.182	264.837	247.266	235.939	249.324	247.902	298.369	278.638	282.165	214.425	235.25	214.605	244.237	283.14	232.592	252.607	228.835	253.053	246.538	250.149	271.28	238.331	242.725
ENSMUSG00000006471	Ndor1	423.615	453.426	374.421	422.618	467.878	524.382	445.539	410.429	371.848	507.305	413.497	453.365	316.598	466.838	356.307	339.037	284.775	358.349	448.026	396.445	428.392	451.901	401.321	365.327
ENSMUSG00000006476	Nsmf	1095.44	742.024	1088.82	1026.16	872.753	1055.13	961.216	1014.84	956.806	1002.81	937.198	1160.55	861.374	1094.8	1062.99	977.416	1005.7	1094.85	1159.33	1042.5	965.037	998.161	1023.38	1055.96
ENSMUSG00000006494	Pdk1	5425.27	6102.14	5014.02	5336	5882.04	5148.8	5108.47	6398.4	5332.92	5164.94	5971.85	4511.19	5019.25	5414.01	4907.59	4979.78	5510.37	5300.37	5845.99	5487.09	5551.9	5430.7	5164.78	5424.72
ENSMUSG00000006498	Ptbp1	6030.09	6413.25	6388.09	6110.87	6158.78	7856.76	6761.77	6603.21	6923.78	6691.02	6013.29	6957.98	6306.46	6258.91	6430.94	6974.93	6743.88	6587.69	6189.51	7379.14	6220.21	6967.31	6393.52	6775.03
ENSMUSG00000006517	Mvd	356.408	393.854	377.999	375.127	341.417	425.325	354.036	345.944	384.087	389.643	360.999	432.232	355.629	329.745	401.108	337.729	440.117	345.551	349.245	333.427	368.961	379.807	375.942	361.214
ENSMUSG00000006519	Cyba	869.832	764.682	737.22	814.59	781.41	751.456	777.937	780.78	721.544	741.715	763.145	769.58	762.87	704.846	780.957	828.652	963.958	769.055	784.35	801.025	793.547	754.687	756.28	829.408
ENSMUSG00000006522	Itih3	49.5163	16.3048	45.7634	24.4815	38.5526	16.6579	39.9852	49.3105	40.8101	36.7432	56.8587	51.0626	75.8038	52.5301	81.798	48.6347	91.0984	58.7381	55.1241	40.2595	34.9237	36.7014	63.6106	58.771
ENSMUSG00000006526	Stimate	381.342	382.993	398.142	405.693	413.915	424.454	328.148	396.93	384.721	415.971	416.722	401.983	481.752	455.052	428.449	375.658	400.145	391.093	390.008	399.505	396.417	390.045	436.792	391.282
ENSMUSG00000006527	Sfmbt1	754.241	744.842	750.015	750.015	720.649	622.749	792.76	827.212	716.628	673.654	716.491	677.759	631.536	706.859	732.633	661.317	769.501	747.547	707.002	645.686	743.952	726.6	693.056	706.21
ENSMUSG00000006542	Prkag3	162.739	183.699	136.933	137.021	124.752	126.691	177.12	200.97	107.081	140.085	145.959	120.62	112.517	152.797	106.488	124.495	94.2997	171.502	188.148	132.669	149.029	150.39	127.676	142.223
ENSMUSG00000006567	Atp7b	200.708	237.702	185.79	181.898	181.163	305.327	171.305	199.587	166.665	229.579	228.123	200.58	234.148	210.1	216.564	192.67	231.773	221.516	237.459	239.305	197.452	214.493	217.903	224.545
ENSMUSG00000006574	Slc4a1	16176.9	11766.7	4140.98	19441.4	9754.71	9334.39	2093.98	1668.76	21554.7	6649.2	17986.7	14629	10091	3310.63	10186.4	1444.97	2234.17	1977.33	4783.32	5917.23	12256.1	8260.21	11240.8	3271.4
ENSMUSG00000006575	Rundc3a	140.065	53.4807	47.4696	186.866	74.1642	107.044	19.4618	28.1456	185.437	170.133	110.522	217.315	111.732	63.0972	98.1885	34.9959	25.4268	40.5103	29.0098	88.2208	100.409	102.044	120.171	43.6327
ENSMUSG00000006576	Slc4a3	1210.26	1501.8	1392.95	1337.45	1161.52	1575.56	1550.65	1611.4	1296.53	1592.31	1335.2	1583.68	1397.16	1608.77	1400.93	1323.15	1606.49	1529.91	1953.62	1521.06	1320.8	1525.29	1465.15	1586.84
ENSMUSG00000006585	Cdt1	1351.53	1430.45	1273.04	1367.01	1164.8	1425.56	1539.76	1555.8	1306.65	1291.03	1188.71	1176.98	1097.69	1105.67	978.404	1391.71	1701.33	1330.58	1372.96	1240.32	1317.37	1423.76	1109.49	1407.38
ENSMUSG00000006586	Runx1t1	733.56	730.013	759.539	833.282	780.775	732.67	802.629	682.979	719.724	721.831	768.141	821.702	807.719	760.559	747.309	808.432	682.066	726.341	712.625	716.663	767.434	731.967	781.086	729.225
ENSMUSG00000006587	Snai3	24.5677	28.9678	22.5996	15.6301	21.0762	26.1674	25.2192	31.8597	17.2459	21.9609	29.1502	18.3741	13.4089	20.6705	16.9517	18.7205	27.3446	19.4754	22.8618	17.1696	22.5683	24.4906	19.7111	21.1144
ENSMUSG00000006589	Aprt	1422.88	1421.63	1319.55	1452.35	1338.71	1323.17	1372.18	1316.81	1248.1	1298.92	1411.31	1322.41	1392.92	1250.83	1265.84	1451.47	1466.15	1390.6	1449.06	1466.45	1391.02	1311.84	1328.66	1444.75
ENSMUSG00000006599	Gtf2h1	884.746	937.037	875.872	925.446	900.596	956.428	944.353	975.98	1019.81	942.607	940.537	914.306	913.069	918.511	868.602	875.709	793.507	972.294	845.948	1034.87	904.739	967.836	911.005	904.466
ENSMUSG00000006611	Hfe	224.398	255.782	214.873	221.872	271.207	214.866	242.856	263.005	203.11	201.997	188.006	188.614	193.511	209.266	212.007	269.897	201.194	200.107	227.112	203.809	237.626	225.167	198.281	220.424
ENSMUSG00000006638	Abhd1	14.6636	11.7687	21.4685	27.0532	25.1625	35.1915	17.8016	27.6598	16.3268	14.3991	13.7149	15.0198	16.5457	30.2057	39.364	15.4343	11.5734	11.2093	13.6563	12.8417	20.0233	22.2757	22.97	12.943
ENSMUSG00000006641	Slc5a6	233.701	256.881	253.023	266.322	334.566	247.249	273.555	223.525	288.813	276.187	305.481	272.23	299.146	235.964	306.676	334.105	343.365	253.274	257.899	292.082	268.899	261.866	283.899	296.145
ENSMUSG00000006642	Tcf23	7.78801	16.1265	17.4523	12.7894	27.3876	16.4347	2.01575	15.9913	10.9223	8.6064	11.5458	10.417	25.8373	10.3472	21.4382	8.49153	11.7189	12.1349	14.575	9.93466	16.3088	10.7941	15.9171	11.371
ENSMUSG00000006649	Nphs1	18.7885	18.3618	21.232	6.12037	10.1872	17.3414	37.7384	15.534	23.6265	23.4323	12.3322	16.4218	12.8739	14.7991	16.7183	7.47677	4.67336	24.0212	19.1854	29.3269	14.938	23.5345	14.6291	16.9367
ENSMUSG00000006651	Aplp1	973.11	931.92	984.009	960.062	920.841	952.495	1121.39	1015.64	981.444	1107.34	1044.43	1118.72	1019.96	922.532	945.65	1033.22	1146.65	1063.7	1052.6	1027.1	953.989	1035.66	1010.26	1064.65
ENSMUSG00000006673	Qrich1	2410.32	2418.68	2308.69	2432.72	2371.02	2561.94	2211.68	2215.79	2316.9	2376.26	2173.21	2362.03	2261.77	2164.17	2233.68	2181.96	2148.21	2118.74	2279.7	2244.47	2388.29	2336.51	2238.97	2194.62
ENSMUSG00000006675	P4htm	258.478	258.077	286.798	237.123	309.629	301.055	320.995	287.431	253.603	300.544	202.883	246.434	231.74	247.174	200.873	223.358	258.497	246.201	253.012	220.804	270.021	292.726	225.821	240.374
ENSMUSG00000006676	Usp19	4143.31	4430.14	3839.52	4272.93	3861.88	3950.66	4192.65	4358.06	4025.01	3783.28	4110.91	4304.53	3648.42	4297.83	3850.21	3902.99	3940.72	3814.82	4010.16	3966.09	4109.55	4061.93	4042.38	3926.96
ENSMUSG00000006678	Pola1	1147.49	1271.96	1042.09	953.743	1030.54	1096.39	1075.14	1063.05	998.492	994.749	1003.21	997.017	927.977	950.104	983.715	1018.45	941.221	946.786	863.515	1024.1	1089.16	1045.56	972.405	958.814
ENSMUSG00000006699	Cdc42	8215.72	8545.91	8166.51	7748.71	8543.94	8018.62	8897.7	8490.22	8560.43	8456.9	8836.3	7212.59	8632.75	8296.2	8640.83	8801.2	7802.36	8839.29	8208.35	8396.5	8244.16	8484.77	8323.74	8409.54
ENSMUSG00000006705	Pknox1	597.015	723.387	709.012	667.757	608.073	705.411	694.527	603.792	682.659	639.251	632.37	709.143	652.007	676.276	676.823	668.935	530.622	587.796	640.795	664.545	661.049	665.128	669.324	618.539
ENSMUSG00000006715	Gmnn	937.655	898.305	696.803	780.237	769.65	786.303	867.301	813.337	744.012	660.977	852.403	582.605	673.007	648.629	630.521	711.195	822.864	821.564	762.136	747.323	816.53	774.386	677.433	773.016
ENSMUSG00000006717	Acot13	929.928	979.679	886.721	1335.08	957.056	769.213	954.724	1017.28	1080.75	792.661	1042.2	885.462	944.17	867.824	907.827	946.009	1091.83	903.039	916.982	886.695	1017.69	922.926	929.497	948.912
ENSMUSG00000006720	Zfp184	155.436	176.335	202.116	194.602	193.338	214.393	129.622	158.593	180.657	175.13	177.189	165.574	185.628	164.225	195.513	253.005	172.588	156.52	154.649	189.719	184.365	171.679	177.626	185.296
ENSMUSG00000006724	Cyp27b1	2.09425	0.893073	5.97688	1.14823	2.62805	15.364	5.03015	4.62663	7.98688	4.63325	11.503	0.958932	2.22577	6.01922	16.891	4.12061	23.7903	7.40954	6.91922	1.50228	2.5481	7.52818	7.51958	8.74839
ENSMUSG00000006728	Cdk4	8201.74	7120.77	7427.86	6162.14	7222.42	7291.16	7671.5	7631.64	7032.91	7889.72	5796.73	7207.21	6700.85	7003.21	6251.03	7360.51	7035.62	6773.6	6841.27	6837.48	7226.99	7503.39	6591.81	6969.7
ENSMUSG00000006731	B4galnt1	32.0776	29.693	31.6254	18.3319	29.449	95.9114	30.0126	33.2045	30.6428	47.1561	21.3726	40.447	43.3779	34.9289	31.7613	39.8044	54.3389	35.8665	49.9124	47.4557	28.2354	47.3855	34.3776	45.4756
ENSMUSG00000006732	Mettl1	507.165	460.156	499.58	455.116	461.814	514.034	518.767	552.775	503.852	543.694	473.584	439.867	453.98	460.38	470.77	515.894	522.233	524.972	503.888	528.772	476.766	526.624	459.716	519.152
ENSMUSG00000006736	Tspan31	1307.37	1288.49	1515.55	1241.55	1319.71	1265.03	1381.83	1404.26	1303.6	1426.94	1388.44	1426	1401.06	1289.26	1347.8	1482.28	1398.92	1489.51	1470.2	1406.16	1334.53	1356.33	1370.51	1449.41
ENSMUSG00000006740	Kif5b	7455.71	8659.2	7081.45	6430.97	7490.37	6775.25	7285.54	7551.78	7067.55	6959.64	7962.55	6808.2	7158.74	7491.64	7227.16	7025.81	6418.85	7318.58	7287.91	7008.24	7423.54	7127.95	7329.66	7011.88
ENSMUSG00000006763	Saal1	434.701	429.02	471.051	472.101	420.835	535.549	563.915	519.46	491.06	472.045	499.16	436.4	445.386	480.167	431.833	538.357	502.302	528.849	429.302	504.148	445.542	516.406	458.589	500.592
ENSMUSG00000006777	Krt23	5.17069	9.65449	9.24572	5.68363	3.16153	3.87736	4.03532	6.55751	6.35249	5.72829	5.83424	6.88637	5.36488	15.5016	4.52097	6.8085	10.417	7.30491	8.31225	12.6518	6.58321	5.31019	7.62161	9.09889
ENSMUSG00000006782	Cnp	367.877	312.304	357.723	427.399	403.403	381.427	355.098	320.868	408.616	435.571	416.711	450.931	484.637	444.604	460.679	467.078	504.108	497.454	440.899	487.362	373.741	380.316	451.513	479.38
ENSMUSG00000006784	Odad4	14.1865	3.08542	8.93155	6.83441	13.2356	17.9294	25.771	9.18726	8.48356	15.0085	5.36959	16.6877	8.96124	10.9676	20.2005	11.4038	13.7123	16.3646	10.7749	24.2013	9.2547	15.276	12.4373	15.2914
ENSMUSG00000006800	Sulf2	8123.83	8496.83	9166.02	9339.92	9322.53	8663.18	8926.17	9041.24	9274.11	9950.65	8041.83	8815.65	8457.8	8765.51	8238.21	9741.07	9750.48	8172.15	8431.8	8343.59	8889.83	9171.07	8463.8	8887.82
ENSMUSG00000006818	Sod2	4020.77	3771.37	3257	3917.07	3789.03	3006.32	3362.06	3605.92	3412.71	3134.36	3619.14	3635.51	3330.04	3243.23	3082.37	3209.99	3907.56	3179.29	3723.83	3290.31	3751.05	3304.27	3382.06	3462.2
ENSMUSG00000006850	Tmco6	260.084	201.779	200.292	187.565	157.006	206.337	160.368	207.235	235.209	192.928	195.533	227.709	215.304	194.345	216.918	180.328	197.922	183.29	160.086	222.278	201.345	200.415	209.962	188.781
ENSMUSG00000006906	Stambp	443.391	440.386	501.692	533.99	523.919	477.118	464.495	506.369	495.796	487.336	498.096	467.412	490.348	459.678	570.119	474.688	450.689	460.567	543.179	440.479	488.675	486.223	497.131	473.92
ENSMUSG00000006920	Ezh1	576.183	580.617	476.623	583.074	541.624	543.35	537.045	578.609	691.32	551.537	559.159	621.167	529.543	541.228	542.356	613.502	481.823	572.972	633.234	569.833	551.624	580.372	558.691	574.273
ENSMUSG00000006930	Hap1	377.379	345.136	435.948	512.985	368.616	372.663	413.961	394.896	386.964	438.878	282.961	377.125	340.617	349.914	344.309	317.916	274.677	325.023	288.221	318.767	408.013	401.472	338.985	304.921
ENSMUSG00000006931	P3h4	1657.63	1481.61	1526.16	1550.92	1648.7	1531.06	1731.07	1531.1	1611.02	1624.08	1778.38	1846.48	1781.68	1683.66	1692.93	1898.89	1932.45	1801.04	1752.29	1868.83	1573	1605.66	1756.63	1850.7
ENSMUSG00000006932	Ctnnb1	21590.1	21041.6	20839.9	20754.1	21066	20857.5	19789.9	20045.3	21145.7	21008.6	20948	19526.4	20770.1	20155.8	21734	21570.4	19214.8	20964.7	19960.8	20414.5	21058.3	20569.4	20626.9	20425
ENSMUSG00000006941	Eif1b	1178.92	1079.65	1133.47	1149	1072.8	1096.88	1108.34	1083.78	1069.18	1161.54	1128.03	1034.4	1126.62	1035.95	1094.38	1036.81	1137.67	1076.92	1009.72	1100.07	1122.77	1103.94	1083.88	1072.24
ENSMUSG00000006958	Chrd	37.9363	31.1172	93.0951	57.268	64.6635	132.775	49.4542	79.9697	103.969	95.3741	44.4053	93.571	68.6946	40.1626	77.078	85.5692	63.0198	82.3662	34.7803	123.531	56.816	92.3084	64.7823	77.8533
ENSMUSG00000006998	Psmd2	7168.76	7069.86	6519.73	6869.42	6899.15	6351.12	6343.08	6840.91	6566.3	6569.01	6368.02	6352.76	6243.29	6020.87	6427.78	6415.05	6842.45	6457.44	6540.23	6365.63	6905.38	6534.08	6282.54	6524.16
ENSMUSG00000007021	Syngr3	14.02	11.5471	12.0513	10.4962	9.27277	14.2043	5.91677	20.9718	7.99457	33.6264	18.1881	18.2061	13.3974	11.1205	11.0452	20.6441	12.3665	18.8272	8.13345	14.1355	11.4775	16.5428	14.3915	14.8213
ENSMUSG00000007029	Vars	2837.95	2981.77	2879.41	3104.71	2643.46	3518.65	2632.11	2938.61	2751.15	2895.6	2648.46	2761.23	2609.64	3051.07	2777.16	2732.11	2973.69	2844.29	2712.25	3019.49	2889.46	2947.22	2769.51	2856.37
ENSMUSG00000007030	Vwa7	40.1681	23.6099	29.7161	28.3687	23.1312	17.3682	46.2756	33.805	26.3489	30.7027	28.8037	36.978	23.1197	32.0182	40.5432	25.4262	24.6944	23.4155	38.4507	33.3545	28.9988	30.9001	32.2925	29.0683
ENSMUSG00000007033	Hspa1l	100.435	123.531	97.5532	150.626	114.838	73.549	106.874	115.517	100.916	103.212	76.5134	116.521	77.6196	102.388	106.132	105.386	66.4078	90.7223	105.069	103.887	117.396	100.014	95.8349	94.2945
ENSMUSG00000007035	Msh5	70.5081	56.7692	69.7935	78.5294	49.8718	54.0741	52.3379	51.9701	68.9307	59.5466	50.0154	55.5539	35.8585	83.7197	42.7431	41.6278	40.1905	41.6973	47.0261	43.9537	65.0944	57.3719	53.5781	42.8991
ENSMUSG00000007036	Abhd16a	837.378	781.265	889.034	895.69	819.583	748.217	775.484	863.719	847.551	859.206	742.149	909.063	775.083	850.5	815.782	806.643	963.698	797.831	855.338	882.365	844.59	818.835	818.516	861.175
ENSMUSG00000007038	Neu1	546.56	534.864	502.234	515.961	475.037	453.148	475.409	466.325	473.101	505.967	476.809	497.409	521.044	447.656	512.452	560.632	593.855	519.49	556.575	513.116	514.931	474.79	491.074	548.734
ENSMUSG00000007039	Ddah2	2335.67	2091.35	2300.89	2497.37	2203.04	2317.62	2236.34	2196.55	2270.7	2331.48	2185.27	2530.46	2370.93	2296.99	2334.02	2270.95	2529.48	2229.45	2131.14	2260.22	2285.66	2270.54	2343.53	2284.25
ENSMUSG00000007041	Clic1	5500.2	5181.93	4712.17	5386.98	4884.87	4272.02	4593.13	4785.35	4577.56	4602.05	5090.53	4773.18	4817.08	4628.26	4518.49	4519.56	5234.21	4497.87	4533.9	4510.6	5133.23	4566.02	4765.51	4659.23
ENSMUSG00000007050	Lsm2	817.162	851.554	745.753	734.86	696.059	744.648	710.595	680.252	723.683	693.858	735.143	716.134	714.481	726.275	689.666	660.055	779.797	693.821	704.645	727.913	769.078	710.607	716.34	713.246
ENSMUSG00000007080	Pole	1456.71	1754.22	1480.76	1433.27	1317.18	1722.18	1450.15	1498.02	1484.46	1437.46	1338.43	1269.29	1190.16	1311.67	1150.7	1293.07	1369.57	1314.17	1207.11	1257.86	1488.43	1518.46	1252.05	1288.35
ENSMUSG00000007097	Atp1a2	2142.71	2056.15	2278.52	2147.75	2052.6	1708.49	2145.27	2277.46	2077.57	2183.78	2451.08	2363.94	2217.99	2552.05	2317.66	2300.76	2465.97	2249.76	2573.83	2372.82	2135.55	2078.51	2380.55	2392.63
ENSMUSG00000007107	Atp1a4	4.54104	8.59878	9.2401	8.52621	10.5342	8.7032	7.05582	12.2233	7.27926	11.4732	6.93519	13.877	5.34768	10.3458	2.25706	8.49354	7.81264	5.6649	15.6129	13.5481	8.28807	9.34696	7.75254	10.2264
ENSMUSG00000007122	Casq1	4378.97	4564.12	3687.58	5002.58	4605.31	3310.13	4270.06	4879.68	3666.35	4215.91	4032.19	3809.66	4201.29	4136.88	3729.19	3753.44	5201.55	3932.98	4759.5	4224.61	4447.71	4068.43	3981.84	4374.42
ENSMUSG00000007207	Stx1a	306.999	270.633	305.255	304.287	259.35	318.513	363.258	291.459	271.592	376.275	307.134	407.124	259.427	387.384	294.924	451.524	353.417	346.79	345.986	358.524	289.305	324.219	331.199	371.248
ENSMUSG00000007216	Zfp775	254.96	233.794	183.514	207.69	281.427	189.294	207.88	200.054	193.429	185.575	138.707	201.701	172.781	175.167	190.005	223.845	235.442	172.805	180.442	193.684	232.277	195.247	175.672	201.244
ENSMUSG00000007279	Scube2	429.668	341.06	382.716	445.816	512.014	354.309	404.518	403.569	445.802	380.385	540.153	483.778	465.39	541.345	480.941	426.535	527.337	408.042	489.836	460.095	422.255	397.716	502.321	462.369
ENSMUSG00000007338	Mrpl49	963.024	1009.79	886.467	1000.34	820.887	904.979	967.324	942.089	1000.53	841.321	988.987	805.633	863.253	866.193	851.974	883.088	976.592	919.938	906.319	818.674	936.1	931.249	875.208	900.922
ENSMUSG00000007379	Dennd2c	400.264	399.63	239.027	346.614	306.059	331.548	210.929	199.2	471.951	267.813	482.92	389.698	346.074	268.525	288.96	231.607	282.683	262.646	244.134	267.333	338.319	296.288	355.235	257.68
ENSMUSG00000007411	Mark3	2807.71	2733.72	2612.52	2664.62	2742.45	2530.09	2768.29	2586.57	2710.6	2667.32	2674.75	2530.77	2662.17	2641.18	2476.93	2582.93	2569.32	2582.36	2725.28	2586.41	2712.21	2652.57	2597.16	2609.26
ENSMUSG00000007415	Gatad1	2018.03	2090.82	1838.48	1790.9	2115.6	1883.02	1952.76	2018.14	2050.95	1999.26	2205.38	1843.58	1840.02	1975.94	1909.03	1955.23	1905.14	2072.33	2132.6	1877.78	1970.77	1980.83	1954.79	1988.62
ENSMUSG00000007458	M6pr	2168.62	2153.55	2058.53	2096.81	2049.25	2033.45	2092.22	2105.47	2126.69	1939.74	2185.82	1896.4	2111.55	1957.59	1985.04	2105.45	2142.22	2154.78	2112.23	1992.26	2105.35	2059.51	2027.28	2101.39
ENSMUSG00000007476	Lrrc8a	1391.62	1268.6	1250.26	1311.89	1277.61	1198.89	1244.56	1376.01	1280.54	1268.05	1295.08	1340.52	1350.21	1304.66	1341.84	1322.68	1431	1299.56	1450	1297.52	1300	1273.61	1326.46	1360.15
ENSMUSG00000007564	Ppp2r1a	7057.11	7267.43	6676.2	6901.76	6946.96	6326.84	6518.43	6787.71	7070.96	6527.95	6524.95	6844.54	6512.04	6317.64	6561.95	6813.93	7056.34	6304.57	6908.61	6782.57	6969.89	6646.38	6552.22	6773.2
ENSMUSG00000007570	Fance	365.169	395.408	398.803	394.089	438.453	426.077	401.083	349.202	388.394	378.05	342.596	425.993	344.397	407.529	415.738	373	436.748	435.53	384.856	421.917	398.384	388.561	387.251	410.41
ENSMUSG00000007589	Tinf2	655.287	767.391	796.364	644.114	631.796	783.596	685.224	640.55	590.963	652.739	561.818	542.652	513.636	624.249	494.493	611.062	533.841	577.365	676.643	653.621	698.99	670.614	547.37	610.507
ENSMUSG00000007591	Tssk4	13.9795	13.5586	12.5513	11.4613	11.5626	16.8671	21.4396	18.9015	16.2122	16.0605	16.429	10.0187	14.9324	13.9643	9.94769	19.1316	9.79094	13.4063	8.79146	14.17	12.6226	17.8962	13.0584	13.0581
ENSMUSG00000007594	Hapln4	10.0301	16.6176	9.9196	9.61111	13.2315	15.8824	37.6098	18.172	17.5849	12.0099	10.0477	24.5882	6.88845	24.9915	9.81297	9.84708	20.1296	24.237	21.1207	30.2018	11.882	20.2518	15.2658	21.1072
ENSMUSG00000007603	Dus3l	880.555	788.583	871.194	846.792	836.233	921.156	857.086	913.817	925.244	925.237	968.653	995.314	808.889	958.272	930.529	860.766	946.565	816.479	1043.21	916.009	844.671	908.508	932.331	916.606
ENSMUSG00000007610	Gtpbp3	504.523	453.013	445.95	427.554	483.126	484.918	507.915	469.37	449.484	458.29	493.608	474.7	439.486	417.71	448.423	405.173	517.29	497.247	471.781	448.73	462.833	473.995	454.785	468.044
ENSMUSG00000007613	Tgfbr1	3064.47	2794.9	3003.92	2566.97	2824.63	2858.77	3287.42	2964.53	2986.63	2929.26	3112.57	2649.89	3206.42	3125.47	3142.08	3049.3	2619.67	3133.69	2775.54	3155.11	2850.98	3005.32	3047.29	2946.66
ENSMUSG00000007617	Homer1	1581.35	2121.66	1784.94	1603.17	1819.79	1302.26	1690.3	1718.53	1616.18	1512.66	1953.2	1536.42	1710.23	1852.66	1650.84	1581.03	1476.99	1561.94	1793.32	1633.61	1782.18	1567.99	1740.67	1609.38
ENSMUSG00000007646	Rad51c	429.808	380.597	350.109	278.828	387.576	335.192	398.017	389.08	380.702	338.979	382.535	314.236	284.256	300.989	282.462	270.745	273.361	319.406	310.349	283.617	365.383	368.394	312.896	291.495
ENSMUSG00000007653	Gabrb2	94.662	64.8923	84.7945	82.7404	95.0013	65.0168	99.7291	71.2678	76.5566	82.7912	54.2877	65.8002	82.6838	96.7666	114.087	85.9793	82.2413	117.829	81.5443	91.5041	84.4181	79.0723	82.7251	91.8196
ENSMUSG00000007655	Cav1	2556.65	2920.62	3742.07	3520.7	3611.33	2891.02	3671.87	3824.99	3450.9	3381.4	2715.01	3069.18	3315.28	3238.18	3506.06	4022.61	3932.04	3645.82	2957.23	3711.17	3270.27	3444.04	3168.74	3653.77
ENSMUSG00000007656	Arpp19	2999.4	3007.38	2845.76	2904.19	2840.35	2722.14	3270.02	2837.04	2832.87	2833.96	3278.14	2832.2	3049.08	2485.59	2772.36	2667.62	3241.42	3061.22	2712.88	2711.67	2919.42	2899.21	2883.48	2878.96
ENSMUSG00000007659	Bcl2l1	2258.5	1872.28	1194.62	2279.3	1722.5	1680.34	1043.57	1068.75	2544.92	1363.95	2437.26	1901.71	1809.44	1207.2	1682.51	1144.47	1082.32	1059.43	1229.29	1361.75	1865.44	1540.31	1807.62	1175.45
ENSMUSG00000007670	Khsrp	5451.64	5618.93	5185.33	5030.98	5236.37	5294.96	5533.87	5414.7	5547.55	5522.38	5405.17	5252.58	5355.02	5528.46	5310.31	5277.99	5274.43	5226.33	5479.19	5431.28	5304.65	5462.69	5370.31	5337.84
ENSMUSG00000007682	Dio2	131.185	77.4346	119.073	123.633	154.834	142.051	104.803	142.135	192.142	156.869	133.705	137.924	141.578	175.937	156.794	153.641	132.814	167.372	189.535	174.291	121.232	147.6	149.188	163.531
ENSMUSG00000007721	Ccdc124	1056.7	1041.25	964.798	1406.97	1002.81	944.624	994.197	980.274	923.933	1003.71	1074.68	1134.81	961.047	954.702	928.928	931.01	1311.3	1022.4	919.386	893.402	1094.51	969.348	1010.83	1015.5
ENSMUSG00000007739	Cct4	5456.33	5900.33	5469.3	5208.69	5449.45	5272.15	5351.35	5653.84	5151.39	5159.51	5565.73	4904.4	5402.47	5064.11	5204.45	5326.74	5078.44	5508.3	5137.58	5201.64	5496.82	5317.65	5228.23	5250.54
ENSMUSG00000007777	0610009B22Rik	266.071	220.776	218.191	228.846	214.228	201.984	194.15	208.325	213.184	231.41	260.943	194.419	231.506	230.044	217.83	228.332	196.733	266.935	193.687	194.628	229.622	209.811	226.949	216.063
ENSMUSG00000007783	Cpt1c	276.027	233.925	356.324	309.515	290.389	414.824	356.662	314.793	353.106	464.6	269.16	360.377	376.784	412.593	324.56	447.068	451.783	374.651	411.236	399.716	293.236	380.797	348.695	416.891
ENSMUSG00000007805	Twist2	43.9803	61.2233	123.549	74.0321	80.2634	182.095	100.104	89.9914	108.104	167.596	58.6595	143.364	148.281	61.388	162.035	158.728	103.073	133.745	46.82	173.89	76.6096	129.578	114.746	123.251
ENSMUSG00000007812	Zfp655	832.311	775.252	826.732	830.261	946.461	749.848	840.116	826.777	902.656	821.447	749.465	669.729	784.068	918.058	818.724	823.637	682.601	849.198	785.366	778.836	842.203	828.169	788.009	783.927
ENSMUSG00000007815	Rhoa	7349.15	7894.68	7594.21	7348.26	7494.82	7118.21	7455.42	7299.26	7348.58	7228.34	7900.07	6875.27	7583.85	7262.05	7271.42	7497.61	7177.59	7702.3	7038.27	7189.86	7536.22	7289.97	7378.53	7321.13
ENSMUSG00000007817	Zmiz1	4934.67	5640.53	5596.14	5621.55	5340.74	5289.06	4786.55	5193.1	5182.81	5347.49	5300.09	5718.51	5430.59	5742.75	5270.87	4890.93	5578.57	5191.28	5528.58	4681.73	5426.73	5159.8	5492.56	5174.22
ENSMUSG00000007827	Ankrd26	434.985	535.32	457.252	377.678	413.412	545.46	518.972	506.691	451.386	548.446	518.688	520.414	440.354	441.484	453.413	444.411	374.382	576.836	421.612	516.357	443.729	514.191	474.871	466.72
ENSMUSG00000007833	Aldh16a1	864.057	712.945	694.061	806.241	639.772	848.824	866.379	833.261	682.375	635.695	669.216	792.851	710.284	740.895	693.992	821.044	820.73	740.663	768.347	761.914	743.415	773.307	721.448	782.539
ENSMUSG00000007836	Hnrnpa0	9487.97	9306.12	9673.69	10633.4	9395.28	10487.3	9754.06	9238.65	9855.61	9765.27	8974.95	9295.38	9092.37	8916.9	9424.23	9293.66	9328.33	9572.83	8635.67	9781.17	9699.29	9820.18	9140.77	9322.33
ENSMUSG00000007837	Prrg2	150.939	141.889	140.157	128.557	121.085	174.235	154.077	136.399	174.173	133.156	139.053	162.574	157.94	127.375	155.142	158.108	150.043	150.763	218.287	150.692	136.525	154.408	148.417	165.579
ENSMUSG00000007850	Hnrnph1	9771.29	10319.4	9955.64	8650.55	9266.33	11560	11076.4	10507.4	10353.2	10977.7	9036.68	8828.22	9353.86	9555.94	9445.6	10109.1	7708.88	10660.7	9649.26	9983.46	9592.64	10894.9	9244.06	9622.28
ENSMUSG00000007867	Ift43	632.388	637.926	616.814	707.026	702.829	594.523	602.786	687.918	562.132	580.517	664.642	576.929	641.204	622.459	544.972	606.515	703.643	598.062	622.775	586.086	659.397	605.575	610.041	623.416
ENSMUSG00000007872	Id3	2399.76	1900.97	2316.92	2464.33	2207.83	2605.54	2840.51	2430.78	2670.34	2527.85	2237.6	2496.73	2309.55	2058.82	2341.44	2758.1	2694.04	2686.3	2124.83	2606.77	2257.96	2615.01	2288.83	2574.01
ENSMUSG00000007877	Tcap	1291.7	1156.33	983.962	1503.1	1209.43	857.873	1239.31	1374.51	1051.43	1031.8	987.685	972.027	919.808	997.743	953.711	855.201	1390.67	1161.47	1135.91	931.515	1228.9	1110.98	966.195	1094.95
ENSMUSG00000007880	Arid1a	7377.06	8413.77	7358.73	7893.6	7187.26	7594.71	7460.97	7656.26	7586.63	7571.86	7312.61	8005.24	7543.83	7877.19	6965.67	7252.81	7670.86	6801.88	7164.99	7260.02	7646.08	7574.08	7540.91	7230.11
ENSMUSG00000007888	Crlf1	7.80928	6.3186	17.2323	21.9796	6.40163	98.4512	4.74198	27.0265	46.7694	14.1833	10.5231	28.447	42.0097	33.1752	31.8485	38.8899	29.9229	48.0293	2.78927	77.1955	11.9483	38.2345	29.2007	39.3654
ENSMUSG00000007891	Ctsd	10533.9	9229.24	9214.48	10420.1	9614.42	8300.04	9000.54	8975.42	9922.37	9129.5	10483.7	10194.7	10135.7	9762.79	10364.6	10183.3	11374.1	9619.56	9884.7	9658.61	9802.41	9065.57	10188.3	10144.1
ENSMUSG00000007892	Rplp1	16589.7	14134	13164.3	17903.3	14298.9	14145.5	13125.6	13191.9	14458.3	13332.4	15925.2	15009.1	15118.2	12408.9	13769.2	13415.8	16243.8	13651.1	12892.2	14419	15218	13650.7	14446.1	14124.4
ENSMUSG00000007908	Hmgcll1	61.3373	63.4402	61.0787	60.9924	47.0967	52.7397	57.3337	38.6827	95.8712	74.0318	72.3123	57.5858	79.8922	42.5576	76.6864	103.188	69.1983	72.1834	72.6032	71.0699	58.7891	63.7318	65.8069	77.6486
ENSMUSG00000007946	Phox2a	9.90673	20.9576	33.7353	2.59237	12.395	34.9013	13.2994	5.98306	33.9461	199.082	1.06388	27.2324	32.6206	6.59945	54.9619	36.3439	17.154	34.7936	4.73956	32.9739	15.9174	57.4423	24.4957	25.201
ENSMUSG00000007950	Abhd8	773.064	816.141	792.448	897.795	743.241	802.583	784.047	788.314	882.306	877.23	791.256	844.115	759.676	751.101	876.251	810.545	956.053	813.08	762.327	901.531	804.538	826.896	804.48	848.707
ENSMUSG00000007987	Ift22	262.057	269.949	247.969	229.084	299.088	284.125	298.337	212.713	272.557	264.874	217.376	201.2	291.596	223.75	254.808	276.673	181.083	307.95	254.68	252.902	261.629	266.521	237.746	254.658
ENSMUSG00000007989	Fzd3	1101.28	1074.14	1181.77	969.343	1132.05	1305.21	1335.41	1182.17	1160.6	1194.97	1153.92	997.449	1231.54	1160.04	1172.8	1240.15	945.136	1212.38	1074.24	1159.99	1091.72	1235.67	1143.15	1126.38
ENSMUSG00000008035	Mid1ip1	642.065	570.747	483.647	591.36	539.31	480.013	479.336	634.843	537.141	481.885	562.093	673.76	552.336	491.297	566.716	586.21	606.603	597.947	504.382	473.214	565.426	522.644	569.24	553.671
ENSMUSG00000008036	Ap2s1	1637.16	1550.36	1406.23	1588.37	1538.48	1509.11	1549.7	1541.72	1524.88	1454.61	1598	1565.56	1499.25	1394.52	1517.44	1466.28	1861.16	1522.32	1510.49	1522.17	1544.12	1516.01	1514.95	1576.48
ENSMUSG00000008090	Fgfrl1	1354.36	966.144	1278.19	1164.92	1202.54	1062.31	1197.79	1271.03	1056.5	1153.6	1349.21	1330.67	1245.19	1213.21	1031.61	1125.59	1581.08	1195.23	1184.82	1234.87	1193.23	1148.25	1233.98	1264.32
ENSMUSG00000008129	Brme1	17.6375	17.1762	23.4	38.4026	20.6305	21.7312	17.6137	14.9777	28.8549	26.1341	21.4971	11.7232	14.4232	11.5787	11.3617	21.7622	12.1336	14.2231	10.6749	11.4792	23.4494	21.8623	14.1168	14.0546
ENSMUSG00000008136	Fhl2	3424.91	3200.93	3421.36	4000.49	3687.18	2698.38	2940.66	3581.77	3111.7	3161.29	3239.1	3177.48	3223.49	3221.81	3209.18	2947.3	3670.7	3182.01	3451.69	3181.13	3546.98	3098.76	3214.21	3286.57
ENSMUSG00000008140	Emc10	2289.45	2093.3	2079.05	2209.37	2101.65	1911.75	2090.88	2154.79	2144.58	2058.54	1866.65	1986.03	1854.51	1897.66	1898.09	2031.51	2254.93	1915.01	2044.11	2002.47	2154.57	2072.11	1900.59	2049.61
ENSMUSG00000008153	Clstn3	78.2704	88.216	109.598	93.5273	67.4159	110.047	96.054	123.981	116.936	122.399	90.3272	148.319	97.0745	96.9125	125.107	123.595	90.6452	112.904	118.02	119.527	87.4056	113.883	111.548	112.938
ENSMUSG00000008167	Fbxw9	400.586	295.138	330.684	390.067	344.711	351.434	349.36	345.473	377.188	350.163	303.888	484.832	388.319	343.413	376.038	350.833	349.112	364.996	401.725	378.744	352.237	354.724	379.298	369.082
ENSMUSG00000008200	Fnbp4	1719.2	1713.87	1610.66	2231	1841	2011.31	1744.16	1577.45	1727.24	1827.44	1558.27	1864.55	1650.92	1583.26	1844.9	1444.96	1229.87	1512.79	1719.44	1804.78	1823.15	1777.52	1700.38	1542.37
ENSMUSG00000008206	Cers4	1222.88	1227	1347.03	1697.88	1285.63	1061.75	1086.74	1251.44	1185.33	1445.25	1035.87	1370.29	1135.23	1455.57	1312	1274.39	1367.91	1253.45	1551.67	1174.25	1356.09	1206.1	1261.79	1324.34
ENSMUSG00000008226	Scrn3	389.478	396.295	339.73	313.28	351.687	282.46	265.941	355.826	299.161	350.309	365.916	330.219	397.949	378.919	300.832	322.444	341.013	302.48	310.403	330.81	358.094	310.739	354.767	321.43
ENSMUSG00000008301	Phax	697.758	738.345	744.05	724.046	765.638	721.457	806.694	855.892	845.878	910.497	666.397	831.757	809.288	867.265	771.883	698.38	711.378	802.195	644.535	665.027	733.967	828.084	789.318	704.303
ENSMUSG00000008305	Tle1	539.627	549.838	682.603	529.737	627.556	770.457	554.519	588.436	678.94	642.067	589.83	722.765	674.084	593.105	698.731	699.176	562.758	625.991	573.681	788.205	585.872	646.884	655.703	649.962
ENSMUSG00000008307	1700109H08Rik	37.3183	46.5433	35.1912	21.4699	26.6604	79.3903	60.8792	60.9775	32.1036	40.5807	30.202	58.0127	23.9743	37.3244	43.9099	42.8024	19.674	29.2478	53.513	36.8793	33.4366	54.7863	38.6846	36.4233
ENSMUSG00000008318	Relt	121.37	90.1484	109.625	76.8379	73.8767	92.5422	108.789	81.1536	73.3599	101.581	118.588	87.5119	95.138	99.2703	101.486	71.9924	95.9276	112.011	120.706	138.176	94.3715	91.4851	100.399	107.763
ENSMUSG00000008333	Snrpb2	926.591	1034.7	903.048	656.103	953.641	949.372	926.88	959.894	769.956	953.614	903.643	629.438	895.439	836.908	783.206	950.436	813.124	885.331	737.693	909.41	894.816	911.943	809.727	859.199
ENSMUSG00000008348	Ubc	11878.6	12261	11637.8	14993.6	13102.4	12531.8	12015.8	12055.6	14026.5	11821.1	11907	12847.6	12166.7	11352.4	11948.5	11651	14277.6	11377.6	12016	11701.8	12774.7	12490.1	12044.5	12204.8
ENSMUSG00000008373	Prpf31	1168.17	1275.88	1143.27	1234.51	1074.44	1155.49	1131.59	1180.04	1120.93	1161.07	1046.56	1152.66	1075.65	1046.1	1148.28	1132.73	1227.92	1264.9	1069.42	1149.97	1179.25	1149.83	1093.85	1168.99
ENSMUSG00000008384	Sertad1	434.589	366.228	358.269	432.733	366.451	329.836	304.431	350.959	405.794	286.799	390.572	403.701	335.09	311.382	384.129	354.18	348.123	281.839	317.448	383.221	391.654	335.563	364.975	336.962
ENSMUSG00000008393	Carhsp1	2931.73	2814.11	2668.61	3092.13	2917.12	2530.73	2829.78	2787.1	2902.25	2680.27	2920.77	2635.66	2669.01	2613.92	2782.52	2704.39	3238.35	2755.29	2682.56	2664.71	2884.74	2746.03	2724.38	2809.06
ENSMUSG00000008398	Elk3	2592.73	2359.31	2468.49	2436.52	2547.43	2302.95	2602.5	2350.97	2506.75	2546.78	2244.25	2700.53	2474.08	2813.17	2566.33	2513.47	3133.03	2482.43	2722.89	2660.34	2480.89	2461.99	2559.67	2702.43
ENSMUSG00000008429	Herpud2	1052.47	1109.21	1110.11	1046.49	1225.16	1000.17	1136.46	1089.73	1095.18	1065.75	1145.02	1042.58	1166.05	1151.91	1178.71	1102.52	1038.61	1160.44	1063.78	1170.53	1108.69	1077.46	1136.85	1107.17
ENSMUSG00000008435	Rdh13	878.696	843.349	690.314	769.313	785.689	587.45	773.299	765.764	702.973	674.104	869.237	617.207	697.5	659.996	579.001	613.877	792.312	690.875	612.6	641.75	793.472	700.718	684.588	670.283
ENSMUSG00000008450	Nutf2	2159.47	2736.47	2259.18	2362.54	2319.13	2195.42	2359.5	2327.18	2132.04	2217.6	2222.99	2214.92	2459.76	2165.25	2224.64	2222	2628.4	2169.24	2132.03	2232.88	2367.36	2246.35	2257.51	2276.91
ENSMUSG00000008475	Arpc5	3051.43	3222.61	3039.51	3138.57	3351.07	3078.77	3033.99	3120.45	3253.89	3081.56	3417.93	3016.46	3173.09	3007.91	3121.25	3178.78	3083.85	3392.81	3190	3156.02	3160.64	3113.73	3147.33	3200.29
ENSMUSG00000008489	Elavl2	34.8966	100.937	169.281	61.9248	68.0968	86.7891	73.5208	66.2777	100.078	234.849	83.6017	93.7184	98.0698	60.1952	105.204	108.014	43.1005	106.635	62.5617	141.48	87.0272	112.303	88.1579	92.3582
ENSMUSG00000008496	Pou2f2	38.3921	73.7978	52.0933	46.2945	20.6857	89.1989	30.2861	44.856	59.1822	135.512	63.1667	39.2755	43.2998	55.3996	29.157	59.866	55.0426	39.5158	40.9046	36.0399	46.2527	71.8071	46.0597	46.2738
ENSMUSG00000008540	Mgst1	424.538	421.565	460.901	343.214	397.35	436.939	416.427	398.568	516.938	460.195	383.022	515.842	508.019	416.631	419.776	441.962	496.944	458.394	433.29	413.386	409.514	445.813	448.658	448.795
ENSMUSG00000008575	Nfib	5839.36	6949.19	7971.16	5982.91	7459.26	7582.09	6796.19	7116.08	7531.18	7455.96	6103.9	6619.43	7361.92	7308.75	7459.37	7512.3	6350.02	7076.31	6827.36	7179.91	6840.38	7296.3	6970.68	6989.18
ENSMUSG00000008601	Rab25	1.6876	0	6.75676	0	0	13.4843	0	0	11.34	8.82826	7.90411	5.82642	12.7272	3.01604	5.78685	12.4557	0	13.3353	0	16.0166	1.68887	6.7305	7.05213	8.36151
ENSMUSG00000008604	Ubqln4	2548.61	2576.44	2380.92	2520.51	2585.65	2458.43	2503.04	2724.74	2441.73	2547.04	2463.44	2538.11	2461.8	2526.99	2302.53	2433.54	2454.34	2302.77	2482.69	2382.03	2522.43	2535	2458.58	2411.07
ENSMUSG00000008658	Rbfox1	50.4776	52.5404	46.283	69.8272	90.0668	53.8817	121.802	86.5965	59.9918	126.73	59.2342	85.1844	70.5869	66.8849	71.4226	91.2064	110.019	83.4581	90.0034	82.0491	61.839	89.8005	70.6626	91.3473
ENSMUSG00000008668	Rps18	10332.2	9187.58	9093.95	11040.4	9297.07	9909.84	9552.33	9096.75	9431.83	9059.64	9907.16	9558.15	9669.35	8236.35	9158.57	9312.54	10981.5	10128.9	8654.55	9780.1	9790.24	9410.08	9305.92	9771.52
ENSMUSG00000008682	Rpl10	12647.1	12045.8	11952.8	13021.4	12743.1	12417.5	12521.5	12422.5	12538.2	12395.7	12522.1	12446	12545.8	11223.1	12213	12624.7	12644.3	12304.3	11686.4	12555.8	12482	12459.1	12190	12363.1
ENSMUSG00000008683	Rps15a	7351.84	7067.5	7110.55	8807.11	7726.75	7515.74	7135.56	6391.37	7331.87	7070.6	8626.7	7837.78	8005.3	6337.17	7555.57	7273.48	8616.65	7604.37	6380.56	7424.34	7612.75	7089.03	7672.5	7459.88
ENSMUSG00000008690	Ncaph2	3377.84	3271.7	2931.18	3196.02	2951.42	2976.67	3318.22	3086.33	2978.27	2919.11	2788.5	2881.05	2675.13	2802.72	2821.27	2804.17	3070.43	2932.09	2946.91	2589.58	3145.63	3055.72	2793.73	2868.64
ENSMUSG00000008730	Hipk1	5783.83	5224.32	3357.61	5546.97	4283.62	4075.43	2942.41	2851.67	5977.4	3621.9	5000.4	4635.38	4492.27	3193.09	3856.39	2654.55	2538.48	2564.97	3194.98	3267.64	4839.27	3893.77	4235.51	2844.12
ENSMUSG00000008734	Gprc5b	521.874	638.265	656.912	708.578	715.902	667.838	644.78	648.835	779.103	724.712	744.794	657.794	705.338	562.436	781.475	718.887	665.198	593.037	689.34	817.246	648.306	693.054	690.367	696.742
ENSMUSG00000008763	Man1a2	2829.1	2987.08	2996.73	2699.24	2947.42	2706.84	3162.85	3323.23	2372.36	3474.87	3416.05	2664.8	2916.4	2931.08	2958.91	3067.12	2689.18	2796.9	2686.21	2838.32	2891.92	3008.03	2977.45	2815.54
ENSMUSG00000008822	Acyp1	276.808	272.673	223	274.365	254.915	258.235	269.726	248.068	237.077	242.947	296.877	231.308	246.155	211.125	217.21	239.535	245.209	270.51	241.258	256.641	260.352	251.211	240.535	250.63
ENSMUSG00000008843	Cldn13	142.964	62.0953	22.614	119.344	67.4721	68.9863	10.0967	14.0005	111.329	37.1799	127.217	95.6954	105.846	29.9366	64.5203	11.0858	22.1362	15.4665	17.6326	38.8796	82.8981	48.3184	84.6431	21.0402
ENSMUSG00000008855	Hdac5	3696.28	3120.23	3122.59	4047.43	3258.88	2968.96	3251.81	3395.25	3409.26	3442.9	3314.11	3876.77	3090.88	3204.12	3346.05	2777.45	3401.68	2960.09	3238	2937.78	3449.08	3293.64	3366.39	3063
ENSMUSG00000008859	Rala	1648.68	1836.07	1758.8	1672.38	1756.67	1699.52	1759.82	1858.32	1754.86	1677.85	1799.68	1477.76	1772.14	1684.78	1688.13	1703.46	1659.94	1739.53	1776.51	1711.67	1734.52	1750.07	1684.5	1718.22
ENSMUSG00000008892	Vdac3	4591.45	4887.87	4439.76	4069.33	4791.39	4027.28	4601.52	4521.4	4394.27	4095.34	4707.49	3635.96	4446.47	4262.01	4311	4383.86	4133.62	4449.63	4290.17	4288.1	4555.96	4327.96	4272.58	4309.08
ENSMUSG00000008958	Vps72	1282	1112.24	1194.39	1344.39	1178.77	1181.67	1157.23	1139.77	1293.8	1239.76	1165.93	1390.64	1257.71	1096.57	1234.65	1104	1183.76	1238.97	1138.61	1226.31	1222.36	1202.45	1229.1	1178.33
ENSMUSG00000008976	Gabpa	2172.66	2391.03	2246.25	2202.32	2206.62	2123.2	2127.11	2381.61	2156.67	2230.67	3461.11	2975.42	3299.9	3297.93	3231.15	3199.89	2809.22	3291.56	3292.48	3110.37	2243.77	2203.85	3253.1	3140.7
ENSMUSG00000008999	Bmp7	4550.2	4817.02	3825.18	4583.19	4441	3184.76	3902.22	4405.21	4012.24	3896.81	4423.62	4184.11	3814.5	4039.6	3885.07	3784.13	4937.12	3779.85	4459.14	3810.9	4443.32	3880.25	4069.38	4154.23
ENSMUSG00000009013	Dynll1	4790.04	5630.39	4610.82	4117.33	4249.63	3864.77	4639.73	4636.12	4377.05	4346.8	4080.04	4297.51	4210.82	4565.25	4179.13	4481.31	4108.46	4375.06	4412.04	4040.3	4679.64	4372.89	4266.55	4283.43
ENSMUSG00000009030	Pdcl	956.846	989.595	994.705	1012.76	941.571	927.541	973.811	923.802	1020.69	940.194	949.694	951.585	966.544	843.61	842.264	1014.4	880.524	979.132	953.822	935.202	979.095	957.208	910.739	952.615
ENSMUSG00000009035	Tmem184b	2572.49	2588.81	2786.45	2715.76	2732.17	2440.9	2619.76	2984.09	2799.25	2670.07	2701.75	2912.34	2767.53	3036.24	2793.72	2865.8	3082.39	2800.44	3034.86	2889.42	2679.14	2702.82	2842.31	2934.58
ENSMUSG00000009073	Nf2	3183.72	3297.68	2967.01	3182.9	2958.9	3138.45	3193.26	3165.79	3159.97	3118.06	3285.15	3122.59	3002.92	3044.7	3023.11	3149.32	3105.1	3230.24	3210.4	3101.04	3118.04	3155.11	3095.7	3159.22
ENSMUSG00000009076	Zmat5	253.063	188.991	221.056	253.137	225.125	221.918	233.431	196.99	198.682	218.166	208.919	251.803	206.024	203.184	189.189	214.978	230.381	218.796	207.865	214.457	228.274	213.837	211.824	217.295
ENSMUSG00000009079	Ewsr1	7093.45	7342.3	7016.16	7691.61	7088.4	8228.3	7719.23	7380.3	7302.32	7352.68	7360.89	7741.79	7053.34	6979.97	6558	7142.93	7319.16	7427.3	7805.86	7099.63	7246.38	7596.56	7138.8	7358.98
ENSMUSG00000009090	Ap1b1	2063.51	2060.58	1994.37	2246.44	1947.45	1909.64	2132.79	2046.4	2049.46	2154.09	2232.5	2194.69	2099.65	2348.92	2148.97	2147.04	2250.43	2050.67	2108.12	2008.86	2062.47	2058.48	2204.95	2113.02
ENSMUSG00000009092	Derl3	15.218	36.5797	16.4244	12.8819	16.2933	8.60605	17.2469	10.6587	11.8051	11.215	15.2483	21.9135	26.5627	14.5234	13.8297	9.70405	17.2046	18.9562	11.8306	21.9484	19.4794	11.9064	18.4155	15.9288
ENSMUSG00000009097	Tbx1	9.57604	13.1082	75.0821	28.967	23.2551	102.674	30.2847	30.6788	82.9723	58.3549	3.98238	60.0288	83.4927	48.3157	77.1238	98.7487	32.1897	66.165	11.8386	127.974	29.9977	60.993	54.5887	67.3832
ENSMUSG00000009108	Gnat2	12.6281	5.59023	11.3404	12.887	6.45291	8.62371	22.8482	8.11967	11.2016	1.56803	14.8044	6.43379	9.41441	11.5644	4.32624	4.37992	11.3401	6.31576	6.73165	3.95439	9.77975	10.4722	9.30865	6.54437
ENSMUSG00000009112	Bcl2l13	2187.32	2307.87	2000.71	2542.78	2042.46	1754.81	1764.84	2055.6	1990.93	2000.5	1544.48	1731.04	2197.68	1812.09	2403.55	2097.89	2032.27	1822.36	1914.25	2072.49	2216.23	1913.34	1937.77	1987.85
ENSMUSG00000009145	Dqx1	23.4311	16.5121	20.6436	2.59745	5.77666	22.0975	18.4252	21.4811	17.4612	24.4651	19.0238	32.3056	20.3675	20.8008	45.0746	24.8426	14.2805	30.3022	21.8775	19.8119	13.7922	20.786	27.5145	22.2229
ENSMUSG00000009207	Lnpk	658.725	769.684	675.513	544.043	525.137	545.712	600.375	630.464	508.588	551.261	574.659	491.429	583.196	620.297	549.564	544.448	448.507	622.239	467.521	594.222	634.62	567.28	563.829	535.387
ENSMUSG00000009216	Fam163b	21.3973	23.6405	28.7493	31.2624	24.23	21.2812	25.2022	22.555	35.4739	40.1486	30.09	28.8814	21.3998	25.8608	20.3176	24.6378	27.3443	17.8109	24.9748	21.6786	25.8559	28.9322	25.3099	23.2893
ENSMUSG00000009246	Trpm5	127.255	125.223	224.706	164.25	168.016	290.534	183.646	201.141	293.024	281.781	143.603	247.117	244.909	240.29	306.84	382.968	225.572	248.708	178.587	315.932	161.89	250.025	236.552	270.354
ENSMUSG00000009281	Rarres2	208.414	219.274	257.321	272.659	300.394	261.618	303.426	302.545	232.337	287.493	256.611	251.505	282.058	214.92	319.425	259.751	314.573	282.013	227.652	322.639	251.613	277.484	264.904	281.325
ENSMUSG00000009291	Pttg1ip	2322.04	2220.36	2325.76	2438.15	2258.84	2153.41	2321.42	2236.38	2303	2326.69	2311.62	2283.28	2297.74	2271.79	2394.12	2442.72	2498.24	2289.41	2289.24	2507.99	2313.03	2268.18	2311.71	2405.52
ENSMUSG00000009292	Trpm2	9.6447	0.969904	19.5651	5.12822	2.03469	53.0604	6.62141	3.73453	2.46337	0.924017	9.98165	4.82434	8.75573	5.02784	4.90236	6.5661	34.6652	12.4483	13.0551	5.00361	7.46852	13.3608	6.69839	14.3477
ENSMUSG00000009293	Ube2g2	1561.27	1384.34	1268.71	1541.84	1369.33	1352.84	1434.44	1358.7	1332.96	1329.59	1424.39	1321.17	1424.23	1401.07	1288.19	1338.82	1420.44	1381.11	1403.99	1425.35	1425.1	1361.71	1371.81	1393.94
ENSMUSG00000009350	Mpo	12.3077	21.9626	42.8351	10.6896	34.424	62.8334	0	23.4705	7.17931	12.2938	10.677	26.3027	19.5957	26.5244	33.3483	55.0453	60.0454	26.3798	32.0848	11.5889	24.4438	21.1554	23.2896	37.0289
ENSMUSG00000009376	Met	261.281	310.495	398.146	415.461	286.936	350.847	302.607	331.098	329.582	254.059	269.969	285.201	344.616	351.986	393.362	318.789	245.649	344.874	304.628	380.712	334.464	313.639	329.027	318.93
ENSMUSG00000009378	Slc16a12	1121.43	1404.05	982.466	1003.26	1028.09	790.82	1001.83	836.218	973.879	862.54	1382.17	1099.49	1199.25	1268.55	1173.48	957.864	1091.16	970.009	1158.7	1084.69	1107.86	893.058	1224.59	1052.48
ENSMUSG00000009394	Syn2	42.7659	29.6242	69.5809	51.1681	25.043	55.326	48.623	44.2966	55.6694	86.4162	38.916	65.6811	95.7099	59.4685	94.9461	76.7218	74.3769	73.3659	65.1066	85.5732	43.6364	58.0662	70.9443	75.0289
ENSMUSG00000009406	Elk1	702.203	653.709	674.638	640.143	740.614	765.207	696.095	706.553	665.272	691.467	730.829	697.625	672.261	743.508	677.681	696.645	704.944	743.24	653.296	742.21	682.261	704.919	704.381	708.067
ENSMUSG00000009418	Nav1	5123.48	5713.66	5547.44	5715.44	5510.54	5295.57	5399.85	5868.19	5199.93	4932.38	5100.45	6005.92	4815.2	6293.59	5621.81	5117.99	5381.76	5176.69	5626.49	4957.45	5522.11	5339.18	5567.39	5252.07
ENSMUSG00000009470	Tnpo1	6234.35	6009.65	5410.97	4940.22	5483.26	5105.28	5632.69	5495.87	5689.65	5363.93	5468.49	5250.72	5120.9	5953.48	5482.83	5587.11	5473.92	5759.1	5449.51	5234.84	5615.69	5457.48	5455.29	5500.89
ENSMUSG00000009471	Myod1	0.647066	5.36687	7.18979	4.26285	14.752	18.404	3.02571	1.8757	8.17413	4.7757	1.16346	4.60151	15.1855	3.10137	5.64859	5.10323	1.30212	10.542	0	2.71065	6.44372	7.25104	5.94009	3.93161
ENSMUSG00000009535	Rnmt	777.504	745.815	852.814	744.422	788.763	762.496	855.058	768.681	737.343	822.632	731.535	685.925	825.242	844.996	653.595	707.433	607.285	672.343	738.71	678.242	781.864	789.242	748.259	680.803
ENSMUSG00000009545	Kcnq1	499.158	593.802	411.528	465.443	470.89	372.416	337.077	483.765	472.714	376.642	606.501	382.473	330.812	487.557	383.552	394.275	432.207	366.103	515.932	389.619	488.164	408.523	438.179	419.627
ENSMUSG00000009549	Srp14	983.65	997.643	988.224	1110.68	1018.44	977.022	938.017	976.918	1040.04	958.966	1125.43	1015.26	996.242	1008.83	1066.41	1028.09	1097.55	1077.49	999.55	1058.58	1019.73	978.193	1042.43	1052.25
ENSMUSG00000009555	Cdk9	1462.17	1310.75	1272.55	1264.44	1253.96	1550.36	1405.61	1411.81	1339.45	1289.96	1332.9	1476.45	1400.15	1472.26	1463.3	1571.18	1485.01	1349.94	1498.59	1512.52	1312.77	1399.44	1429.01	1483.45
ENSMUSG00000009563	Tor2a	557.262	503.935	567.817	569.74	580.642	554.306	541.22	542.062	558.011	492.023	444.075	532.51	541.856	413.787	506.952	472.055	527.29	509.097	486.953	564.174	555.879	537.524	487.836	511.914
ENSMUSG00000009566	Fpgs	486.407	417.807	442.401	497.924	464.787	472.586	379.866	417.003	422.746	496.342	453.276	488.203	433.295	404.829	443.717	403.881	401.872	419.646	397.04	457.369	461.865	437.709	444.664	415.961
ENSMUSG00000009569	Mrtfb	1580.67	1519.3	1531.75	1526.43	1471.74	1744.34	1553.18	1423.94	1565.41	1604.16	1444.42	1591.33	1593.34	1650.16	1559.64	1556.13	1402.03	1528.6	1535.48	1582.18	1525.98	1578.21	1567.78	1520.89
ENSMUSG00000009575	Cbx5	11735.1	11369.6	10697.2	9035.45	10363	10317.6	11517	11192.2	10262.2	10348.4	10120.6	8839.42	9626.65	10229.4	9641.27	10573.4	8809.26	10257.3	10491.6	9582.72	10640.1	10727.5	9691.48	9942.87
ENSMUSG00000009585	Apobec3	167.145	173.565	176.058	168.681	156.834	423.995	201.657	185.543	182.292	159.914	201.407	194.383	212.154	219.357	209.435	202.504	199.438	165.336	237.014	216.929	168.456	230.68	207.347	204.244
ENSMUSG00000009614	Sardh	984.58	923.806	909.866	1198.7	974.105	1108.2	967.374	1057.33	1305.85	1105.18	967.402	1084.38	1101.62	1045.7	1165.85	1230.73	1374.97	1109.39	1055.31	1062.24	998.211	1108.79	1072.99	1166.53
ENSMUSG00000009621	Vav2	566.816	528.992	567.443	531.028	533.605	599.231	562.581	506.853	579.654	548.141	490.882	596.5	507.494	584.798	570.789	553.158	610.419	567.382	546.636	601.826	545.577	559.292	550.093	575.884
ENSMUSG00000009628	Tex15	52.3316	84.0607	97.588	173.109	90.909	79.3186	85.3991	88.7521	116.833	118.866	84.2296	88.3359	96.1927	103.974	113.699	109.057	71.3066	122.686	86.8534	108.904	99.5996	97.8338	97.2861	99.7613
ENSMUSG00000009630	Ppp2cb	1911.59	1961.5	1755.8	1908.26	1893.85	1740.51	1877.64	2014.06	1827.07	1844.16	1924.18	1734.82	1893.7	1841.32	1782.74	1797.06	1838.6	1763.59	1827.24	1821.08	1886.2	1860.69	1835.35	1809.52
ENSMUSG00000009633	G0s2	281.882	295.015	314.69	376.466	329.023	227.798	218.234	282.911	268.249	263.764	307.432	275.192	243.712	242.373	239.122	206.697	333.34	265.994	284.832	261.418	319.415	252.191	261.566	270.456
ENSMUSG00000009640	Dmap1	643.666	664.301	601.611	626.542	673.164	575.078	658.242	574.268	610.391	614.58	558.817	615.701	619.324	535.687	597.089	588.489	655.6	580.605	584.414	669.472	641.857	606.512	585.324	615.716
ENSMUSG00000009646	Pla2g12b	5.38182	7.95205	2.86255	6.59464	2.8995	7.21462	11.3736	1.27734	6.72313	7.08068	6.55636	2.11629	7.65836	4.25112	4.2027	13.5146	7.34694	14.3547	7.70388	4.19664	5.13811	6.73386	4.95697	9.42334
ENSMUSG00000009647	Mcu	747.054	818.567	782.338	801.498	790.702	684.291	785.288	761.289	820.342	738.112	800.474	763.685	769.14	800.981	791.365	798.135	839.322	770.951	759.016	807.653	788.032	757.864	785.129	795.016
ENSMUSG00000009654	Oit3	164.803	249.683	138.688	179.23	160.082	111.462	165.205	149.29	177.921	124.352	198.993	162.821	197.208	194.149	145.75	135.022	192.683	160.041	168.433	149.819	178.497	145.646	179.784	161.2
ENSMUSG00000009670	Tex11	7.24159	2.55165	0	13.101	6.38436	3.59938	7.50303	16.084	2.15971	1.13504	7.53171	7.5287	7.46459	16.3632	6.30052	8.6937	10.9035	2.88551	9.88445	2.52116	5.85571	6.09624	9.03774	6.97767
ENSMUSG00000009681	Bcr	1666.98	1661.79	1463.37	1350.2	1428.53	1297.49	1300.16	1274.87	1345.57	1376.47	1782.82	2004.73	1611.62	1968.13	1526.99	1439.85	1766.13	1632.59	1930.51	1459.28	1514.17	1318.91	1778.86	1645.67
ENSMUSG00000009687	Fxyd5	297.128	262.4	273.398	279.529	226.239	255.021	235.563	266.828	208.195	228.654	297.292	294.207	236.594	299.77	247.807	244.886	303.36	327.085	308.141	299.596	267.739	238.852	275.134	296.613
ENSMUSG00000009731	Kcnd1	118.767	57.5196	79.9384	62.5234	61.7909	99.2148	116.962	97.279	91.9041	112.378	84.9523	118.784	97.8488	116.062	106.079	107.829	84.6272	133.631	110.593	147.714	76.1079	103.548	104.745	116.879
ENSMUSG00000009733	Tfcp2	537.83	490.439	606.794	531.756	575.728	598.535	654.296	559.645	672.468	629.843	494.892	609.921	638.187	602.838	501.739	566.709	565.046	523.45	592.567	615.015	548.509	622.958	569.515	572.557
ENSMUSG00000009734	Pou6f2	26.6934	29.6106	39.7171	30.9917	35.7802	23.7535	80.8291	47.3859	28.6476	29.6864	32.8682	53.1616	33.6086	23.0589	37.2092	48.4606	30.5814	23.0586	25.3327	42.5536	32.5586	42.0605	35.9813	33.9974
ENSMUSG00000009739	Pou6f1	368.743	449.495	446.756	508.512	497.543	521.772	467.259	538.79	540.284	551.055	327.768	462.968	432.289	642.024	428.971	508.07	428.379	523.636	515.026	513.93	454.21	523.832	458.804	497.808
ENSMUSG00000009741	Ubp1	2629.06	2364.79	2197.3	2517.52	2073.5	2683.28	2329.96	2363.18	2570.25	2383.75	2566.5	2528.34	2111.31	2209.37	2364.03	2197.29	2240.58	2258.81	2373.48	2148.84	2356.44	2466.09	2355.91	2243.8
ENSMUSG00000009772	Nuak2	43.3367	63.4882	71.5951	60.5546	44.8914	61.6347	62.4821	51.8883	53.7424	49.0702	68.6774	63.7952	77.9728	89.5473	64.4936	78.988	69.359	68.2057	59.5227	75.6566	56.7732	55.7635	72.8973	70.3464
ENSMUSG00000009828	Cilk1	975.342	911.309	1127.7	914.925	1059.44	977.84	1093.84	1030.65	1046.04	1040.12	875.313	984.989	985.852	933.346	1040.73	964.061	957.002	850.829	997.424	982.256	997.744	1037.7	964.046	950.314
ENSMUSG00000009863	Sdhb	5513.14	5279.11	4566.47	5154.53	5118.82	3985.13	4766.45	5110.91	4467.92	4308.34	5070.29	4540.1	4513.99	4342.87	4493.01	4485.93	5474.29	4704.62	5134.4	4369	5126.41	4527.75	4592.05	4833.65
ENSMUSG00000009876	Cox4i2	76.7878	83.2224	73.0635	85.2364	82.2921	81.9694	101.118	97.3794	79.2893	77.9782	110.084	112.457	92.9233	85.5191	77.1809	87.2907	106.782	86.7374	80.661	104.035	80.1204	87.5468	95.6328	93.1012
ENSMUSG00000009894	Snap47	1454.43	1278.92	1374.74	1302.5	1357.63	1202	1333.63	1459.19	1314.49	1250.16	1432.62	1394.39	1420.59	1343.03	1349.55	1430.82	1626.47	1420.15	1266.01	1276.56	1353.64	1311.89	1388.03	1404
ENSMUSG00000009905	Kdsr	343.426	286.268	408.538	322.527	364.982	344.793	466.254	302.405	337.217	348.407	334.879	303.053	424.212	490.009	305.544	390.73	339.414	425.418	363.43	443.046	345.148	359.815	371.54	392.408
ENSMUSG00000009907	Vps4b	1767.74	1741.9	1559.76	1564.54	1546.36	1541.69	1776.75	1571.62	1608.66	1604.41	1801.07	1466.15	1676.48	1652.73	1537.3	1544.65	1433.17	1718.96	1747.38	1450.29	1636.06	1620.63	1626.75	1578.89
ENSMUSG00000009927	Rps25	6530.69	6652.93	6271.45	6849.73	6625.09	6666.42	6591.53	6260.12	6358.56	6482.67	6608.7	6085.28	6414.92	6097.56	6206.99	6438.3	6734.89	6580.13	5809.04	6584.02	6585.98	6471.86	6282.69	6429.28
ENSMUSG00000009941	Nxf2	8.10827	9.97754	8.57893	9.57723	8.12588	12.1154	18.4459	13.0818	12.0696	6.1432	10.3939	9.99143	12.8884	6.96993	4.19549	11.458	8.22676	10.1412	8.69652	13.1304	8.87357	12.3712	8.88783	10.3306
ENSMUSG00000009995	Tafazzin	747.754	641.272	711.331	732.703	764.558	845.273	793.331	773.755	658.62	845.897	581.154	733.593	624.095	687.412	714.943	697.098	681.542	667.422	789.232	658.964	719.523	783.375	668.239	698.851
ENSMUSG00000010021	Kif19a	3.26981	7.04616	28.5755	16.8996	14.7207	36.3271	17.78	5.51129	18.0432	12.5002	16.6671	26.0662	17.8345	11.5223	39.1812	14.0282	23.8098	26.1931	15.6264	26.4183	14.1023	18.0324	22.2543	21.2152
ENSMUSG00000010025	Aldh3a2	943.816	877.308	892.45	1026.43	973.412	921.882	889.422	893.395	976.57	867.217	817.713	918.388	884.913	1010.35	937.219	947.02	924.251	881.619	879.63	887.974	942.682	909.697	913.716	904.099
ENSMUSG00000010045	Tmem115	742.181	635.734	780.494	787.223	733.317	710.573	759.301	741.545	737.949	770.108	695.36	813.611	772.091	720.741	801.813	763.423	862.001	760.12	742.577	825.74	735.79	743.895	760.723	790.772
ENSMUSG00000010047	Hyal2	1696.68	1372.27	1792.76	1701.98	1647	1436.47	1496.26	1488.68	1465.36	1370.59	1456.51	1620.45	1666.62	1574.4	1686.69	1736.21	1814.76	1661.88	1814.26	1461.64	1642.14	1451.47	1600.93	1697.75
ENSMUSG00000010048	Ifrd2	843.254	830.546	771.845	894.975	1086.19	830.318	836.498	793.71	919.79	684.591	867.329	908.01	889.478	791.042	733.969	778.886	912.936	782.435	890.057	883.515	885.363	812.981	837.966	849.566
ENSMUSG00000010051	Hyal1	110.389	99.1228	124.234	114.189	103.611	181.837	176.46	153.869	107.402	186.996	137.247	174.084	142.301	178.743	167.948	207.707	104.708	137.487	163.474	220.343	110.309	161.313	160.065	166.744
ENSMUSG00000010054	Tusc2	663.132	592.346	597.748	652.992	580.712	534.021	587.987	565.693	577.001	539.499	702.98	599.897	641.025	592.1	673.311	612.763	689.612	547.201	648.158	600.438	617.386	560.84	641.863	619.634
ENSMUSG00000010057	Nprl2	287.595	295.521	283.924	284.365	230.339	367.698	262.086	286.14	258.445	306.2	290.741	263.451	274.837	273.787	266.157	289.795	342.646	311.367	275.761	336.613	276.349	296.114	273.795	311.236
ENSMUSG00000010064	Slc38a3	83.1595	63.8419	97.2654	118.314	72.2436	108.284	88.0471	78.7007	97.3775	107.251	123.537	102.891	84.2241	111.896	100.084	81.2612	113.387	124.558	122.245	122.46	86.9649	95.9321	104.527	112.782
ENSMUSG00000010066	Cacna2d2	4121.83	4626.2	3932.42	4206.09	3655.88	3296.76	4782.65	4111.04	4841.27	4354.11	4267.99	4612.17	4330.38	3950.19	4482.97	4417.64	5003.19	4519.57	3297.2	4280.37	4108.49	4277.17	4328.74	4303.59
ENSMUSG00000010067	Rassf1	848.949	769.431	719.798	795.875	700.599	671.372	744.041	839.447	672.298	664.168	674.107	717.44	647.503	744.433	708.796	691.139	774.144	776.419	783.514	743.2	766.93	718.265	698.456	753.683
ENSMUSG00000010080	Epn3	567.438	671.208	612.588	719.753	645.785	560.065	540.216	722.416	596.517	568.562	601.799	529.181	499.868	536.989	507.31	484.882	605.748	466.985	651.236	527.774	643.354	597.555	535.029	547.325
ENSMUSG00000010086	Rnf112	17.8904	16.0361	33.6912	45.3208	20.1851	53.7189	45.5451	45.6255	27.5106	47.8558	21.6542	39.3167	33.3727	29.9443	46.7829	20.2447	32.1345	59.281	27.307	39.5738	26.6247	44.0512	34.2142	35.7082
ENSMUSG00000010095	Slc3a2	1898.57	1724.71	1351.04	2003.41	1663.42	1708.84	1299.28	1239.66	1995.74	1424.77	1899.1	1820.83	1604.33	1351.03	1543.82	1366.34	1256.45	1306.42	1400.01	1482.74	1728.23	1533.66	1643.82	1362.39
ENSMUSG00000010097	Nxf1	4146.96	3331.17	3406.26	4040.72	3617.19	3285.67	3285.67	3188.55	3594.19	3501.7	3169.21	2975.74	3234.61	3394.5	3266.03	3222.5	3607.44	3063.88	3475.19	3309.5	3708.46	3371.16	3208.02	3335.7
ENSMUSG00000010110	Stx5a	1434.09	1316.51	1465.54	1315.6	1325.72	1486.06	1615.07	1471.52	1532.74	1425.65	1295.35	1489.23	1376.1	1296.28	1462.56	1425.77	1382.86	1247.75	1313.23	1355.6	1371.49	1506.21	1383.9	1345.04
ENSMUSG00000010122	Slc47a1	688.778	693.905	590.188	640.77	653.789	491.936	628.577	718.077	558.419	523.78	588.563	566.38	584.604	606.973	541.38	554.447	573.352	580.761	631.868	553.111	653.486	584.158	577.58	578.708
ENSMUSG00000010142	Tnfrsf13b	27.0231	52.6888	44.959	26.0316	25.2858	44.5193	36.1318	33.1952	40.7493	36.7411	35.7929	35.6703	45.0622	42.0647	72.7503	39.6989	58.7355	62.7875	32.6053	43.1163	35.1977	38.2673	46.2681	47.3887
ENSMUSG00000010154	Spire2	44.2862	42.565	52.9071	60.8369	44.6228	33.5918	48.9511	48.3736	47.7317	47.3378	56.3178	55.9794	47.4713	40.477	61.5322	48.8456	78.6962	65.0194	56.681	60.8954	49.0436	45.1972	52.3556	62.0275
ENSMUSG00000010175	Prox1	2669.34	2945.1	2954.22	2746.35	3092.95	2071.64	2887.8	2987.77	2704.76	2753.49	2839.83	2719.03	2859.28	3136.71	2735.47	2674.33	2559.45	2689.63	2877.9	2495.19	2881.59	2681.09	2858.07	2659.3
ENSMUSG00000010205	Raver1	2581.25	2923.58	2844.93	2566.39	2763.12	2798.56	2524.98	2611.08	2660.57	2868.31	2727.84	2845.93	2505.39	2724.06	2506.46	2645.74	2615.93	2486.89	2825.93	2724.08	2735.86	2692.7	2661.94	2659.71
ENSMUSG00000010277	Bltp2	8336.09	8851.52	7519.37	9193.46	8553.39	8085.93	7429.89	8329.07	8277.29	7476.67	8984.49	8718.47	7857.11	8525.81	8047.11	8117.41	8542.73	8354.5	8681.11	8267.4	8490.77	7919.77	8426.6	8392.63
ENSMUSG00000010290	AI597479	714.233	708.321	717.649	672.15	715.274	725.271	666.273	770.06	681.516	712.294	724.745	654.517	733.529	710.757	734.675	704.118	593.761	695.169	597.451	664.763	705.525	711.083	711.645	651.052
ENSMUSG00000010307	Tmem86a	362.969	267.256	383.119	393.602	348.783	391.351	358.05	417.302	392.331	375.356	309.557	396.803	419.87	366.985	377.341	433.798	394.543	377.92	352.406	356.907	351.146	386.878	374.111	383.115
ENSMUSG00000010311	Optc	7.90312	20.9064	10.9193	21.9253	8.59127	17.023	11.2161	14.0755	15.3959	22.3967	14.5074	15.1262	5.57612	6.12286	15.2977	23.2779	15.4239	16.7359	14.2052	9.17366	14.0491	16.0214	11.3261	15.7633
ENSMUSG00000010342	Tex14	7.3041	15.1348	5.30173	12.2024	10.6223	12.1154	0	9.17187	6.87328	3.20911	3.87108	5.98916	12.4239	5.95289	1.41959	0.712203	1.09229	15.6544	4.59288	27.5227	10.1131	6.27393	5.93133	9.91489
ENSMUSG00000010358	Ifi35	130.11	150.871	152.152	130.053	90.0302	136.144	100.928	111.404	99.2309	84.8956	127.65	135.076	120.428	131.691	125.919	111.107	113.905	123.548	121.301	171.765	130.643	106.52	128.153	128.325
ENSMUSG00000010362	Rdm1	247.123	233.995	278.717	227.317	290.434	245.777	242.008	257.682	227.958	221.049	242.518	241.673	228.288	220.711	181.138	257.335	226.54	229.507	255.721	264.327	255.517	238.895	222.866	246.686
ENSMUSG00000010376	Nedd8	2187.29	1751.95	1760.9	2096.81	1938.31	1800.79	1784.69	1790.71	1868.86	1782.62	1942.61	1713.91	1805.4	1595.48	1823.36	1839.15	2103.16	1884.09	1799.85	1740.31	1947.05	1805.53	1776.15	1873.31
ENSMUSG00000010392	Gosr1	733.079	794.661	749.072	821.036	798.121	797.621	787.764	789.851	751.932	785.353	1071.94	919.57	772.072	1069.12	885.167	790.846	751.053	723.724	799.686	735.585	779.194	782.504	943.572	760.179
ENSMUSG00000010406	Mrpl52	755.375	750.376	620.083	698.594	722.395	804.526	635.894	639.742	701.753	623.51	642.367	644.785	759.721	528.689	641.103	667.095	823.243	759.057	658	653.807	709.365	681.085	643.333	712.24
ENSMUSG00000010453	Kansl3	2692.28	2570.93	2340.62	2619.7	2182.81	2320.01	2420.89	2552.44	2564.84	2440.99	2334.86	2367.48	2109.57	2457.28	2247.5	2554.83	2623.85	2396.48	2485.94	2459.79	2481.27	2459.84	2303.34	2504.18
ENSMUSG00000010461	Eya4	121.579	131.56	216.26	121.103	151.739	385.459	183.7	157.535	300.634	283.32	152.057	204.693	273.434	176.429	202.956	291.425	101.82	213.77	129.759	232.847	148.448	262.13	201.914	193.924
ENSMUSG00000010476	Ebf3	193.585	221.943	459.709	333.323	383.74	820.757	389.052	370.041	470.7	683.131	220.637	462.281	344.455	358.715	396.175	641.522	222.089	402.739	261.02	408.698	318.46	546.736	356.452	387.214
ENSMUSG00000010505	Myt1	4.2204	1.0822	5.5724	15.2077	4.51799	15.051	12.5939	27.8804	4.05528	33.0409	1.46984	13.3054	9.12052	3.78061	12.0826	10.4795	6.07782	12.4295	1.52926	14.4742	6.12014	18.5243	7.9518	8.99805
ENSMUSG00000010517	Faf1	1409.51	1458.09	1362.88	1351.39	1405.97	1317.41	1469.96	1307.02	1525.46	1375.83	1435.48	1313.11	1344.03	1317.46	1383.22	1351.06	1291.34	1360.77	1373.68	1330.89	1397.57	1399.14	1358.66	1341.55
ENSMUSG00000010529	Gm266	24.5071	23.572	70.9091	26.9957	25.2982	102.896	40.3734	12.1515	53.4579	46.7404	16.4286	51.4179	50.1679	27.8844	62.2192	54.5329	20.8341	39.8408	28.0244	45.1994	34.2564	51.1239	41.6236	37.6863
ENSMUSG00000010538	Tsacc	28.577	25.8237	15.3869	28.2296	27.0418	30.8223	23.661	17.2401	22.7753	25.5425	27.2908	19.3204	26.524	19.8964	19.8687	32.3932	13.9716	14.3429	32.0723	29.9314	25.0118	24.0082	22.5801	24.5423
ENSMUSG00000010554	Mettl16	1126.34	1118.39	869.986	781.628	997.279	1131.3	1116.66	966.58	855.12	794.43	1100.47	950.654	1040.19	752.589	895.003	988.318	1034.66	1235.31	974.527	1130.06	978.726	972.818	947.782	1072.58
ENSMUSG00000010592	Dazl	3.40505	7.27618	2.43293	4.48937	6.65657	1.73838	4.77743	9.23566	7.90156	3.24498	3.6578	7.29707	11.7965	3.2679	1.78315	7.94075	30.0736	5.92841	3.28734	7.84785	4.85202	5.3796	5.56048	11.0156
ENSMUSG00000010607	Pigyl	228.833	197.525	192.281	249.97	210.984	200.539	234.416	185.285	260.85	184.381	164.44	190.588	202.742	196.71	225.747	232.805	210.754	191.321	226.144	206.195	215.919	213.094	196.045	213.444
ENSMUSG00000010608	Rbm25	3606.78	4244.82	3927.32	3404.86	3944.92	4308.36	4329.94	4429.27	4046.51	4371.79	4449.38	3737.65	4143.5	4610.13	3923.66	4197.92	3858.9	4438.77	4518.01	4095.65	3825.74	4297.17	4172.86	4221.85
ENSMUSG00000010609	Psen2	321.994	273.785	331.713	297.96	310.809	275.819	299.898	283.9	321.938	330.475	344.145	347.169	303.386	288.761	376.975	267.362	327.128	302.668	243.99	311.536	307.252	302.406	332.087	290.537
ENSMUSG00000010651	Acaa1b	13.3443	11.762	3.68637	8.92378	4.72716	31.2974	6.33494	12.6863	2.44349	9.50961	4.18179	1.03083	8.82023	10.2006	4.05524	6.87002	11.5224	5.09526	5.59459	9.72861	8.48871	12.4543	5.65774	7.76218
ENSMUSG00000010660	Plcd1	456.796	453.655	510.864	447.762	496.214	553.105	507.738	473.641	497.748	551.241	432.879	595.948	454.497	545.679	540.324	620.485	537.744	567.118	551.471	503.67	473.058	516.695	513.865	556.098
ENSMUSG00000010663	Fads1	2263.36	2379.7	2458.9	2459.81	2341.76	2535.55	2428.22	2275.39	2498.59	2506.89	2274.81	2586.84	2437.67	2274.01	2356.38	2578.66	2431.03	2288.64	2094.2	2541.63	2380.7	2448.93	2385.94	2386.83
ENSMUSG00000010721	Lmbr1	528.742	605.196	448.628	547.747	541.927	409.394	509.261	608.3	501.955	529.961	521.094	426.438	554.961	554.466	515.318	528.189	517.557	504.782	449.695	543.959	534.448	511.774	514.456	508.836
ENSMUSG00000010751	Tnfrsf22	127.275	135.519	101.846	120.749	77.1728	100.779	118.096	139.401	128.573	87.5754	130.127	116.838	132.617	168.884	106.235	104.533	67.1873	104.637	114.913	104.516	112.512	114.885	130.94	99.1572
ENSMUSG00000010755	Cars	519.624	599.788	516.274	688.512	512.672	670.713	608.05	533.488	691.844	607.247	520.387	791.306	657.747	525.35	520.037	448.847	632.594	575.043	598.654	581.491	567.374	622.268	602.965	567.326
ENSMUSG00000010760	Phlda2	5.00534	1.84307	8.88252	5.64746	2.73218	12.6292	5.23677	3.2054	4.66993	11.0137	9.94569	13.6155	9.79094	8.89733	7.25065	3.69232	4.56668	10.589	8.03811	1.75077	4.82211	7.351	9.90003	5.72737
ENSMUSG00000010797	Wnt2	149.621	107.395	139.664	100.89	107.467	158.752	169.401	117.348	156.329	154.794	117.209	174.062	172.251	93.0691	152.449	154.714	162.764	171.779	88.4074	177.973	121.007	151.325	141.808	151.128
ENSMUSG00000010803	Gabra1	62.7774	40.6087	79.5391	29.8062	57.6072	54.5119	30.6776	51.4636	53.1784	36.6363	40.1716	47.4436	28.2469	52.9376	75.804	36.9367	23.6449	21.8128	31.9331	26.1719	54.0677	45.2936	48.9207	28.0999
ENSMUSG00000010825	Grid2ip	37.3558	30.0533	19.0208	26.5729	23.9182	19.4452	23.6825	14.6284	13.2125	29.04	18.6381	11.0693	6.16225	29.8081	21.3531	8.83266	14.0076	18.1008	14.7176	9.67142	27.3842	20.0017	17.4062	13.066
ENSMUSG00000010830	Kdelr3	658.087	680.882	727.426	690.547	751.456	807.883	681.087	772.225	785.437	791.205	742.494	788.339	819.615	797.621	829.873	895.711	962.272	837.358	821.557	864.942	701.679	767.567	795.588	876.368
ENSMUSG00000010911	Apip	468.652	386.105	390.829	440.404	401.501	317.059	411.183	432.715	371.356	396.835	415.224	386.88	430.72	371.448	362.775	370.214	419.878	378.947	365.195	418.167	417.498	385.829	393.409	390.48
ENSMUSG00000010914	Pdhx	1047.87	1244.23	1071.5	1025.1	973.28	927.099	931.098	983.141	1047.3	1095.77	1152.09	1026.97	928.77	1014.16	937.041	958.29	1182.78	1041.74	1040.19	989.293	1072.4	996.882	1011.81	1042.46
ENSMUSG00000010936	Vac14	880.924	911.129	886.165	899.697	883.632	832.803	882.374	848.985	791.49	803.128	768.008	945.714	833.26	873.21	784.003	816.468	962.66	806.564	853.085	766.477	892.31	831.756	840.839	841.051
ENSMUSG00000011008	Mcoln2	7.94281	4.63113	2.66016	4.46538	4.49163	24.8544	12.4255	2.86006	11.6444	0	2.55123	3.51344	3.80354	6.56497	12.7014	5.19972	3.96524	12.671	8.81259	7.8822	4.83822	10.3569	5.82691	7.70616
ENSMUSG00000011096	Akt1s1	2078.66	2000.27	2302.92	2536.77	2115.27	1949.44	2005.96	2161.26	1996.52	2185.56	2321.02	2278.52	2121.6	2132.45	2197.54	2253.99	2543.48	2107.87	2240.94	2271.1	2206.78	2059.75	2210.22	2283.48
ENSMUSG00000011114	Tbrg1	2559.23	2453.5	2358.43	2371.35	2397.03	2251.72	2432.48	2371.59	2318.64	2382.36	2558.47	2448.56	2447.95	2445.18	2363.15	2484.26	2697.01	2451.48	2433.61	2430.53	2427.91	2351.36	2452.66	2499.38
ENSMUSG00000011148	Adssl1	1354.31	1200.03	1257.35	1434.13	1415.88	1067.5	1253.33	1390.81	1384.42	1326.65	1223.41	1223.32	1145.9	1164.68	1195.69	1180.17	1404.86	1287.95	1389.28	1238.87	1332.34	1284.54	1190.6	1300.23
ENSMUSG00000011154	Cfap161	48.5685	20.0589	26.0582	51.6035	62.2503	40.2034	40.2398	47.8733	43.4826	62.4112	52.005	32.8566	25.1096	26.6376	21.8966	29.9967	45.9675	39.2135	31.1795	40.6078	41.7079	46.842	31.7011	37.393
ENSMUSG00000011158	Brf1	930.661	805.81	960.388	955.682	814.985	852.114	883.074	809.034	851.802	792.743	819.54	957.886	778.601	902.671	833.224	773.013	875.706	822.87	806.605	788.242	893.505	837.753	858.385	813.287
ENSMUSG00000011171	Vipr2	39.542	33.9159	41.397	59.9802	34.4154	44.079	24.6252	47.2417	47.0542	56.4114	82.6723	70.1037	62.7465	43.528	50.4507	48.4994	38.8058	39.0169	44.7038	41.1217	41.8501	43.8823	61.9003	42.4295
ENSMUSG00000011179	Odc1	5508.74	6026.95	5034.3	5684.28	5502.71	5271.57	5234.64	5154.71	5055.1	5108.7	5296.94	5195.16	5179.94	4852.83	4780.64	5052.11	5503.59	5004.08	4888.17	5308.41	5551.4	5164.94	5061.1	5151.27
ENSMUSG00000011254	Thg1l	329.721	319.128	284.598	313.757	311.862	367.889	300.165	300.612	304.87	309.585	303.096	362.316	299.655	295.752	289.147	292.888	284.547	308.318	309.314	334.898	311.813	316.624	309.993	305.993
ENSMUSG00000011256	Adam19	6341.66	5273.53	5611.78	5778.1	5601.34	5121.36	5687.61	5873.63	4701.35	5660.84	6236.05	6200.12	5364.29	6745.99	5658.01	5876.47	6049.87	5677.72	6206.26	5538.11	5721.28	5408.96	6040.89	5869.68
ENSMUSG00000011257	Pabpc4	9400.27	9147.53	8533.4	10936.9	9431.38	8448.99	8364.03	8784.21	8946.04	8482.94	9749.77	9264.79	8924.01	9000.57	8854.1	8480.73	9401.47	8298.08	8969.54	8645.96	9489.9	8605.24	9158.65	8759.15
ENSMUSG00000011263	Exoc3l2	278.119	306.509	244.481	271.246	196.83	181.879	204.65	220.616	245.782	232.427	260.624	277.06	273.458	290.536	312.536	227.269	254.828	277.62	285.231	251.069	259.437	217.071	282.843	259.203
ENSMUSG00000011267	Zfp296	3.18372	8.45504	10.1225	2.80009	8.3745	9.55214	4.9703	8.30594	4.47035	4.70319	8.05151	6.78298	8.81149	5.09109	14.4785	11.741	8.98108	9.59819	6.14219	8.90456	6.58717	6.40038	8.64311	9.07341
ENSMUSG00000011306	Sugp1	815.597	782.37	823.431	945.729	832.801	919.262	808.166	732.168	843.627	819.104	870.703	916.814	847.444	855.356	848.557	760.625	803.735	806.454	905.256	841.924	839.986	824.465	867.775	823.599
ENSMUSG00000011382	Dhdh	313.11	268.738	269.248	270.806	294.511	223.073	286.505	291.12	328.735	331.484	302.759	261.561	292.507	270.996	270.096	257.575	292.813	304.259	292.304	270.657	283.283	292.183	279.584	283.522
ENSMUSG00000011427	Zfp790	479.463	428.809	368.602	435.845	392.003	436.701	392.699	403.984	323.365	378.75	403.434	364.407	374.908	415.423	500.298	415.136	346.448	392.402	435.667	323.013	420.944	387.1	411.694	382.533
ENSMUSG00000011589	Fsd1	30.4308	33.9391	78.0972	116.992	43.8266	55.2579	33.8212	37.9276	55.987	83.9331	27.6133	96.6638	69.7352	72.0199	48.3814	53.8336	29.1075	58.0326	54.8578	88.9113	60.6572	53.3854	62.8827	56.9486
ENSMUSG00000011658	Fuz	246.265	206.816	235.605	259.667	232.419	273.123	224.129	256.239	251.345	229.282	249.021	245.325	211.138	247.523	261.246	269.254	264.205	231.663	223.645	223.397	236.154	246.824	242.85	242.433
ENSMUSG00000011751	Sptbn4	40.8471	16.515	19.0872	19.317	38.1153	79.7682	16.6623	16.9808	40.2909	26.419	147.103	41.5928	53.4839	18.8143	25.8623	23.3433	65.8277	39.0125	36.4467	31.0959	26.7763	36.0242	57.3712	39.1452
ENSMUSG00000011752	Pgam1	15367	16973.4	13730.7	13707.9	14267.5	12686	13888.3	14817.5	13095.9	13538.6	15560.5	12834.6	13778	13751.1	13129	13973.4	15129.3	14118.5	14912.3	14156.1	14809.3	13605.3	13810.6	14457.9
ENSMUSG00000011831	Evi5	2247.69	2115.64	1915.74	2238.29	2071.56	2136.88	1948.68	1866.23	2227.23	2085.34	2110.27	2144.08	2157.87	2032.08	2172.05	1998.21	1840.12	1916.25	2024.98	2145.04	2117.79	2052.87	2123.27	1984.92
ENSMUSG00000011832	Evi5l	673.729	652.345	759.299	818.814	795.254	774.474	747.513	766.688	696.653	893.123	654.914	714.495	882.358	782.699	728.285	826.955	964.638	765.252	846.688	739.711	739.888	775.69	752.55	828.649
ENSMUSG00000011837	Snapc2	612.09	600.095	654.011	695.086	656.6	630.188	603.621	596.06	646.771	592.754	568.493	594.884	609.136	563.573	645.257	608.291	714.832	584.348	587.984	600.408	643.576	613.879	596.269	619.172
ENSMUSG00000011877	Git1	2685.15	2851.83	2776.55	2779.43	2834.92	2622.88	2770.81	2870.16	2690.6	2819.95	2740.07	3011.55	2581.29	2992.53	2526.74	2742.09	2839.8	2546.19	2976.37	2776.36	2785.57	2754.88	2770.44	2776.16
ENSMUSG00000011884	Gltp	789.161	817.765	727.235	771.569	745.003	842.888	778.675	736.905	806.322	733.453	773.194	780.581	741.625	734.953	763.793	807.307	838.567	790.049	752.547	712.032	770.147	779.649	758.829	780.1
ENSMUSG00000011958	Bnip2	2409.08	2621.49	2288.49	2414.89	2556.83	2256.98	2673.96	2394.35	2305.19	2430.44	2506.77	2405.6	2462.6	2455.41	2416.7	2514.05	2480.79	2387.77	2475.41	2261.64	2458.16	2412.18	2449.42	2423.93
ENSMUSG00000011960	Ccnt1	1835.15	1814.46	1451.62	1480.87	1518.17	1600.1	1473.58	1620.29	1605.52	1547.73	1626.52	1540.12	1643.94	1508.15	1365.96	1403.9	1475.09	1534.77	1309.2	1473.57	1620.06	1569.44	1536.94	1439.31
ENSMUSG00000012017	Scarf2	1339.49	1196.29	1641.46	1514.47	1270.67	2030.7	1680.09	1395.78	1632.44	1774.62	1276.96	1800.8	1561.58	1621.99	1647.01	1764.02	1579.78	1482.27	1558.45	1781.23	1392.48	1702.72	1581.67	1633.15
ENSMUSG00000012076	Brms1l	755.345	769.944	764.327	732.275	876.41	709.11	789.813	753.941	741.917	723.451	891.721	721.918	837.387	759.333	761.897	716.684	754.079	703.431	756.796	725.297	779.66	743.646	794.451	731.257
ENSMUSG00000012114	Med15	1154.59	1233.95	1215.84	1207.35	1325.36	1194.72	1197.25	1282.23	1121.99	1290.19	990.82	1236.15	1126.87	1208.67	1095.68	1221.3	1240.5	1150.7	1201.8	1186.99	1227.42	1217.28	1131.64	1200.26
ENSMUSG00000012117	Dhdds	1046.19	1054.11	1013.06	989.269	929.408	1036.05	1009.92	1093.11	1089.98	1082.61	1000.43	1054.06	1009.85	1005.87	956.668	1112.27	966.498	1000.9	1097.59	1056.77	1006.41	1062.33	1005.38	1046.81
ENSMUSG00000012123	Crybg2	2.06571	0.678013	13.0461	0.895913	16.8465	8.57407	6.64045	2.80398	2.20673	2.68205	3.56024	8.25434	17.1366	6.45342	13.1881	0.420855	0.645454	9.84773	10.5139	15.0916	6.70644	4.58146	9.71853	7.30391
ENSMUSG00000012126	Ubxn11	20.9136	37.341	29.6475	15.8227	27.2744	33.4644	19.2832	28.1022	72.8512	49.5486	33.4242	28.953	17.993	30.5883	30.3684	29.1571	29.4452	23.6466	17.5602	55.8388	26.1998	40.6499	28.2654	31.1296
ENSMUSG00000012296	Tjap1	1016.03	979.657	996.98	993.401	894.412	953.488	1054.47	1030.33	964.005	1066.33	833.485	995.619	993.006	1183.23	1033.92	926.518	948.873	1038.75	1025.09	997.321	976.096	1013.73	1007.85	987.311
ENSMUSG00000012396	Nanog	13.1964	14.4745	16.7769	11.5029	16.4566	20.762	17.5032	15.3253	9.3096	6.09249	16.613	19.9819	11.8517	14.778	9.22557	8.6817	26.5878	11.5871	10.6156	11.0691	14.4815	13.7985	14.49	13.7083
ENSMUSG00000012405	Rpl15	11037.9	11204.9	10750.8	11069.6	11307.8	10992.1	10852.8	10990	11115.4	10818.1	10085.9	10601.8	11373.3	10163	10336	11076.4	11618	11012	10289.9	11211.4	11074.2	10953.7	10512	11041.5
ENSMUSG00000012422	Tmem167	2008.22	2193.26	2125.14	1785.43	2134.8	2095.96	2375.04	2127.52	2030.07	2112.76	2300.33	1818.21	2261.85	2213.48	2034.86	2199.13	1979.93	2329.76	2082.57	2150.22	2049.37	2148.27	2125.75	2148.32
ENSMUSG00000012428	Steap4	0.648537	3.22406	7.18708	7.10513	5.26727	25.1472	3.02412	0.939988	10.007	7.64798	0	12.7132	5.34898	5.17249	9.02928	4.24742	5.20843	4.85672	3.12216	4.51623	4.68642	9.35324	6.4528	4.39019
ENSMUSG00000012429	Mplkip	380.791	366.93	340.316	248.113	363.334	447.855	429.562	406.041	351.105	380.006	361.613	285.794	366.199	328.456	317.141	382.484	298.693	335.614	382.172	428.653	339.897	402.914	331.841	365.523
ENSMUSG00000012443	Kif11	3292.83	4390.41	3341.41	3090.8	3359.07	2948.91	3177.58	3249.19	2963.38	3051.85	3107.79	2754.29	2995.36	3038.24	2918.58	2726.13	2602.9	2656.02	2780.11	2572.05	3494.91	3078.18	2962.85	2667.44
ENSMUSG00000012483	Rpa3	415.228	441.464	452.89	366.516	435.888	397.773	436.849	445.841	388.727	424.925	433.222	317.13	431.249	372.772	372.546	363.905	375.14	394.822	349.838	386.371	422.397	418.823	385.384	374.015
ENSMUSG00000012519	Mlkl	47.3853	35.4707	42.6599	33.5347	48.739	22.567	25.3176	48.7096	34.1036	26.1515	49.3151	63.3819	30.3479	54.656	53.6694	40.801	36.8761	46.6838	52.0214	46.9101	41.5579	31.3699	50.2741	44.6585
ENSMUSG00000012520	Phox2b	6.24938	31.2668	61.3512	10.9561	12.0763	67.0863	25.2599	10.8694	55.2294	232.166	1.11519	52.3354	45.5426	10.4875	50.0395	66.3195	8.78438	69.4382	3.00878	56.0314	24.3799	78.1222	31.904	40.7165
ENSMUSG00000012535	Tnpo3	2773.22	3363.99	2702.21	3029.03	3033.72	2789.46	3000.47	3087.52	2825.02	2905.36	2889.2	2750.45	2951.5	2782.74	2717.04	2868.02	2716.42	2870.55	2536.26	2726.8	2980.43	2921.57	2818.19	2743.61
ENSMUSG00000012609	Ttll5	654.908	555.524	536.114	729.407	583.026	587.856	495.109	690.385	630.382	662.639	559.242	580.76	556.151	695.187	545.661	617.714	653.158	537.598	518.686	446.403	611.796	613.274	587.4	554.712
ENSMUSG00000012640	Zfp715	435.24	486.519	475.06	401.905	471.436	531.193	526.938	552.24	514.389	580.654	527.575	450.573	498.111	587.784	553.428	548.161	578.258	519.391	491.606	499.131	454.032	541.083	523.494	527.309
ENSMUSG00000012819	Cdh23	1.57334	4.75683	3.0082	7.66199	4.74753	32.082	1.72534	7.28428	12.8654	2.44654	4.83259	18.1756	9.89071	18.5549	9.0518	12.8316	5.60608	5.81395	9.58428	3.25346	4.34958	11.2807	12.1011	7.41788
ENSMUSG00000012848	Rps5	11709.1	11125.1	10898.1	13169.4	11537.9	11364.5	10783.8	10642	11772.4	11108.4	11483.9	12154.7	11577.9	10355.4	11125.4	10972.8	12400.8	11143.8	10419.4	11510.6	11687.9	11134.2	11339.5	11289.5
ENSMUSG00000013033	Adgrl1	3272.83	2833.18	3447	3309.26	3092.75	4130.28	3890.88	3538.6	3584.92	4116.81	3270.59	3844.75	3679.58	3752.26	3998.5	3948.65	3356.73	3619.71	4172.99	4298.82	3191	3852.3	3709.14	3879.38
ENSMUSG00000013076	Amotl1	5211.41	5105.68	5559.82	5420.89	5463.63	5176.6	5456.42	5463.19	5391.7	5491.21	5223.38	6025.24	5492.42	5715.49	5714.32	5600.07	5438.44	5509.56	5427.05	5240.78	5352.29	5395.82	5634.17	5443.18
ENSMUSG00000013089	Etv5	872.904	1129.67	897.44	772.64	924.985	930.96	798.549	703.925	815.549	818.689	1010.61	960.765	976.225	1198.7	883.865	757.547	960.19	839.6	994.131	992.247	919.527	813.535	1006.03	908.743
ENSMUSG00000013150	Gfod2	313.11	272.225	319.37	235.516	261.354	262.638	220.854	286.244	286.358	247.377	415.776	380.374	286.931	217.367	265.949	254.334	245.589	360.337	303.634	238.158	280.315	260.694	313.279	280.41
ENSMUSG00000013155	Enkd1	272.548	241.803	240.766	234.803	192.354	243.157	244.662	177.953	214.517	205.474	238.074	231.13	162.805	198.24	206.291	230.998	219.574	214.954	220.058	210.228	236.455	217.153	207.308	219.162
ENSMUSG00000013160	Atp6v0d1	1356.2	1258.15	1400.62	1471.28	1399.71	1289.13	1259.91	1226.36	1463.68	1376.83	1175.41	1389.17	1449.38	1208.92	1379.06	1346.53	1327.08	1301.51	1331.1	1253.76	1377.19	1323.18	1320.39	1312
ENSMUSG00000013236	Ptprs	8559.32	8170.09	9043.92	8769.96	8268.14	10276.3	9398.13	9146.28	8522.09	9567.98	8569.96	11014.5	8741.15	10942.8	8915.65	9741.46	8883.65	9547.22	9673.57	10137.4	8562.29	9382.16	9636.8	9596.67
ENSMUSG00000013275	Slc41a1	732.259	686.504	751.221	787.616	777.096	728.439	717.488	737.144	668.915	734.998	712.556	800.32	726.111	765.479	712.458	772.204	721.435	739.644	714.392	731.729	746.939	717.397	743.385	735.881
ENSMUSG00000013367	Iglon5	52.8477	37.7489	84.7247	95.2315	59.315	129.618	70.4636	70.3816	103.273	130.473	39.3632	81.7909	59.7451	49.1963	83.2879	131.158	81.0908	56.6027	40.3972	94.7026	65.9735	100.842	62.6767	80.7903
ENSMUSG00000013415	Igf2bp1	3535.4	3524.11	2919.88	2734.41	2792.07	2682.24	3388.96	3061.33	2654.42	2694.41	3223.49	2904.31	2795.75	3361.45	2526.25	2969.47	2589.66	3153.85	3050.61	2673.6	3101.17	2896.27	2962.25	2887.44
ENSMUSG00000013419	Zfp651	1303.07	1206.85	1564.67	1486.75	1432.82	1531.55	1660.31	1588.29	1430.57	1660.84	1241.47	1600.93	1411.77	1602.37	1512.17	1572.21	1606.43	1497.87	1415.46	1620.1	1398.83	1574.31	1473.74	1542.41
ENSMUSG00000013465	Nelfb	1578.23	1456.24	1608.03	1505.25	1455.86	1585.69	1518.27	1590.92	1486.19	1546.48	1445.7	1506.44	1486.41	1491.86	1468.14	1709.02	1627.07	1579.93	1623.51	1626.31	1520.72	1545.51	1479.71	1633.17
ENSMUSG00000013483	Card14	34.2801	32.0451	23.0771	35.0643	28.183	38.8383	25.5405	27.5215	39.4926	24.8211	28.8424	42.0498	28.1435	33.6702	21.0675	20.7064	36.3606	31.0024	33.4264	32.8371	30.5299	31.2428	30.7547	30.8666
ENSMUSG00000013495	Tmem175	320.68	279.773	322.179	251.852	274.205	339.233	288.986	296.32	322.934	354.643	269.781	280.44	314.334	323.369	324.771	318.346	348.815	275.429	275.773	311.261	289.738	320.423	302.539	305.925
ENSMUSG00000013523	Bcas1	6.41733	19.9866	18.6428	18.252	34.5939	18.0226	33.7769	16.3552	13.4993	6.46869	21.1992	10.8959	4.11857	6.96457	18.8558	12.1583	17.0962	16.3811	16.7788	6.91412	19.5785	17.6245	12.4068	13.8657
ENSMUSG00000013539	Tango2	493.938	378.002	378.492	559.781	455.901	377.791	375.248	487.657	450.085	403.481	468.204	467.109	394.914	480.353	429.988	446.2	458.816	459.205	447.627	450.496	453.223	418.852	448.114	452.469
ENSMUSG00000013584	Aldh1a2	892.561	1224.31	1201.52	1166.63	1131.57	1367.77	1361.25	1185.71	1170.66	1078.79	1062.96	1216.17	1285.17	993.777	1113.44	1130.59	949.242	1297.24	835.197	1181.67	1123.32	1232.84	1134.3	1078.79
ENSMUSG00000013593	Ndufs2	7887.18	6940.44	6948.29	8240.57	7580.01	6083.61	6899.57	7648.61	7172	6520.93	7612.93	6685.54	6804.87	6768.44	6847.42	6818.24	8233.31	6804.02	7245.79	6810.12	7519.3	6864.94	6943.84	7182.3
ENSMUSG00000013622	Atraid	748.341	592.955	651.018	721.326	679.117	666.091	654.672	680.795	661.078	658.19	582.975	611.259	560.006	606.645	642.572	596.452	694.389	628.241	606.687	662.043	678.551	664.165	600.691	637.562
ENSMUSG00000013629	Cad	2904.63	3016.8	2820.79	3084.67	2348.93	2977.77	2448.78	2556.35	2713.47	3107.17	2662.71	2852.08	2540.3	2686.81	2398.84	2717.58	3139.66	2512.8	2862.61	2775.21	2835.16	2760.71	2628.15	2801.57
ENSMUSG00000013646	Sh3bp5l	864.876	804.821	798.525	925.565	803.816	750.214	776.325	929.549	859.341	809.098	879.151	758.798	791.633	733.16	845.76	766.211	828.688	773.697	770.436	771.145	839.521	824.905	801.7	782.036
ENSMUSG00000013662	Atad1	1658.33	1819.07	1779.43	1456.54	1841.51	1610.79	1772.29	1773.08	1633.42	1724.36	1777.26	1351.17	1682.82	1722.24	1754.21	1692.53	1480.5	1838.83	1721.04	1819.24	1710.98	1702.79	1657.54	1710.43
ENSMUSG00000013663	Pten	2099.83	2368.41	2338.94	2162.38	2417.88	2552.53	2363.51	2410.06	2382.41	2339.35	2312.05	2111.36	2418.33	2581.11	2299.34	2249.31	2122.48	2234.03	2423.25	2241.57	2277.49	2409.57	2344.44	2254.13
ENSMUSG00000013698	Pea15a	4284.73	4577.57	4280.75	4659.99	4480.3	3696.87	4273.71	4571.69	4056.27	4183.28	4791.35	4684.2	4518.49	4908.53	4671.75	4867.37	5233.22	4868.69	4821.86	4317.32	4456.67	4156.37	4714.86	4821.69
ENSMUSG00000013701	Timm23	2585.08	2701.33	2346.15	2294.54	2559.24	2210.49	2350.88	2360.34	2167.18	2236.99	2749.8	2132.81	2312.26	2160.03	2219.51	2416.39	2664.94	2278.59	2483.13	2443.09	2497.27	2265.18	2314.88	2457.23
ENSMUSG00000013707	Tnfaip8l2	8.3768	18.2062	22.6119	19.8911	24.2463	24.2815	10.0953	20.5464	20.8265	22.8854	10.585	23.9529	21.5167	18.5847	23.7648	24.7218	22.1362	16.2728	14.5252	12.6574	18.6664	19.727	19.6808	18.0627
ENSMUSG00000013736	Trnt1	874.218	889.089	795.723	800.764	900.353	801.229	876.139	847.407	832.532	838.331	877.674	766.717	863.714	849.089	833.216	869.812	829.039	958.7	909.46	962.313	852.029	839.128	838.082	905.865
ENSMUSG00000013787	Ehmt2	3776.47	3467.21	3806.06	3936.85	3476.5	4420.82	3966.39	3986.81	3794.31	4026.71	3539.81	4376.87	3819.21	3978.12	4148.67	3886.88	3963.78	3882.83	4052.64	4091.93	3692.62	4039.01	3972.54	3975.61
ENSMUSG00000013822	Elof1	737.511	743.178	721.718	703.446	711.716	766.134	723.537	647.386	670.992	713.321	704.826	755.311	687.766	624.156	670.338	733.381	790.104	721.948	680.592	724.036	723.514	704.274	688.479	730.012
ENSMUSG00000013833	Med16	1477.2	1429.57	1450.17	1634.82	1355.04	1359.44	1388.25	1332.87	1395.82	1381.38	1187.98	1519.04	1333.92	1277.27	1361.18	1405.17	1512.16	1387.82	1328.3	1331.27	1469.36	1371.55	1335.88	1392.94
ENSMUSG00000013846	St3gal1	1976.51	2072.74	1748.11	1841.35	1649.86	1605.66	1637.85	1644.86	2010.99	1816.12	1880.97	2003.61	2068.05	1792.09	1849.48	1744.44	1713.39	1845.72	1687.39	1822.34	1857.72	1743.09	1918.84	1762.66
ENSMUSG00000013858	Tmem259	2693.85	2506.45	2529.84	2794.27	2388.5	2384.71	2462.54	2445.24	2219.58	2421.89	2421.04	2671.9	2351.39	2394.4	2434.87	2438.03	2693.26	2393.6	2507.06	2438.94	2582.58	2386.79	2454.72	2494.18
ENSMUSG00000013878	Rnf170	397.488	451.098	491.179	421.749	461.975	443.386	484.448	474.07	395.608	456.422	517.762	372.178	478.861	489.822	443.604	443.594	372.74	442.352	448.742	478.226	444.698	450.787	460.445	437.131
ENSMUSG00000013921	Clip3	959.384	996.885	1124.47	995.534	1043.38	1085.95	1227.5	1111.27	1418.17	1271.8	1221.14	1186.45	1275.86	1210.91	1168.6	1491.41	1278.54	1305.82	1120.1	1451.45	1023.93	1222.94	1212.59	1329.46
ENSMUSG00000013936	Myl2	61867.4	57168.7	52612	65423.7	62580.9	43594	54861.3	60335.4	53435.3	51009.7	59401.1	48117.2	50053.6	50918	47742.4	50098.8	64889.1	51346.8	59616.3	47303	59930.5	52647.1	51246.4	54650.8
ENSMUSG00000013973	Dedd	790.779	594.645	791.214	686.212	792.964	724.579	608.33	646.649	738.639	631.152	705.961	792.481	750.862	707.805	715.003	702.984	691.425	659.683	704.326	643.42	731.163	669.87	734.422	680.368
ENSMUSG00000013997	Nit1	652.474	607.99	537.949	510.128	640.377	612.298	592.709	577.321	559.005	608.713	684.059	575.345	612.618	630.898	645.828	662.943	641.809	642.777	563.457	647.498	589.784	590.009	629.75	631.697
ENSMUSG00000014039	Prdm15	370.594	413.967	405.284	401.732	336.585	426.576	443.257	397.2	396.503	378.854	460.415	562.539	577.917	561.937	483.871	560.274	553.549	464.319	457.319	514.873	385.632	408.478	529.336	510.067
ENSMUSG00000014074	Rnf168	977.414	1106.34	1097	1008.66	1089.83	1136.73	1283.36	1083.95	1045.11	1119.12	1116.22	884.648	1045.52	1084.73	1060.47	1211.42	1215.97	1172.1	1065.55	1098.74	1055.85	1133.66	1038.32	1152.76
ENSMUSG00000014075	Dynlt2b	145.669	166.343	128.432	159.707	135.359	140.448	191.119	194.818	125.019	131.763	158.627	121.885	135.468	153.754	134.331	152.554	156.761	151.553	175.904	181.054	147.102	156.633	140.813	163.565
ENSMUSG00000014077	Chp1	1720.91	1810.81	1785.86	1910.07	1940.86	1562.9	1865.77	1855.6	2029.54	1787.33	1923.1	1753.38	1897.39	1750.96	1992.01	1879.31	1886.87	1853.69	1727.18	1796.09	1833.7	1820.23	1863.37	1828.63
ENSMUSG00000014158	Trpv4	28.7487	30.2957	38.3904	14.6459	21.1325	42.5715	29.2792	21.3716	21.297	25.0653	27.181	41.1556	28.1949	26.0222	39.2817	46.4219	37.2965	52.6912	48.7268	41.3906	26.6426	27.9169	32.3671	45.3054
ENSMUSG00000014164	Klhl3	446.94	466.832	406.47	422.06	410.771	395.154	440.343	436.887	435.371	441.005	411.18	440.696	383.675	461.616	462.431	436.236	537.766	388.827	449.949	424.42	430.615	429.752	431.92	447.439
ENSMUSG00000014177	Tvp23b	568.442	546.836	476.793	512.123	553.69	501.979	540.479	571.033	562.736	471.103	624.59	482.835	571.959	558.218	630.984	558.046	599.452	622.195	513.589	571.321	531.577	529.466	573.717	572.921
ENSMUSG00000014195	Dnajc7	3170.52	3054.4	2699.36	3249.07	2875.95	3039.48	2889.33	2902.91	2817.6	3013.56	2908.44	3042.27	3045.47	3057.45	3002.15	2878.45	2697.93	3039.44	2915.73	2780.92	3009.86	2932.58	3011.15	2862.49
ENSMUSG00000014198	Zfp385c	1.88699	3.75306	8.88196	5.54427	12.7495	3.08448	4.38129	8.58181	7.53936	1.11293	5.39332	7.17445	2.13678	17.2847	12.437	3.4627	6.82255	1.88565	12.7374	7.92149	6.56315	4.93997	8.88524	6.56595
ENSMUSG00000014226	Cacybp	2095.67	2225.96	1843.98	1756.52	2052.5	1956.36	2008.99	1909.92	1793.85	1826.69	2017.19	1690.58	2055.76	1783.03	1835.21	1919.18	1927.22	1947.61	2020.74	1820.68	1994.93	1899.16	1876.36	1927.08
ENSMUSG00000014232	Cluap1	269.059	187.846	242.848	223.278	224.488	294.843	260.657	205.024	204.686	228.33	211.593	222.362	234.897	193.401	239.525	269.689	240.171	227.619	208.104	242.089	229.504	238.708	220.356	237.534
ENSMUSG00000014243	Zswim7	84.4711	81.0886	73.0543	102.274	88.6136	61.4658	98.0726	81.6177	104.519	68.466	64.6691	67.4885	68.5498	72.1207	78.3045	76.1527	76.8232	58.9038	53.7736	80.5444	85.9003	82.8282	70.2265	69.2395
ENSMUSG00000014245	Pigl	195.858	201.297	180.222	222.446	148.129	193.06	180.981	195.603	186.664	194.346	204.239	197.623	200.257	185.588	212.824	215.313	185.662	205.242	184.583	192.775	189.59	190.131	200.106	196.715
ENSMUSG00000014294	Ndufa2	1678.46	1311.9	1454.44	1763.96	1530.65	1376	1479.67	1429.8	1390.46	1300.25	1440.14	1342.03	1446.16	1353.17	1328.02	1304	1800.68	1403.32	1433.23	1404.1	1547.88	1395.24	1381.9	1469.07
ENSMUSG00000014301	Pam16	443.987	388.314	386.508	435.266	411.631	362.221	399.793	361.137	381.508	383.584	326.696	384.457	391.925	384.31	408.658	358.019	508.486	404.915	423.772	380.346	413.141	377.649	379.209	415.107
ENSMUSG00000014303	Glis2	1549.82	1395.71	1521.5	1525.06	1526.37	1486.1	1561.85	1630.47	1567.29	1597.22	1411.85	1769.01	1582.04	1689.23	1578.06	1490.67	1593.37	1544.87	1628.08	1610.46	1503.69	1568.59	1606.04	1573.49
ENSMUSG00000014313	Cox6c	5211.23	4511.88	4261.11	5101.81	4985.82	3845.56	4603.12	4721.52	4316.5	4138.92	5206.78	3765.63	4572.06	4017.78	4138.51	4115.57	4798.02	4655.75	4463.09	4258.04	4814.37	4325.13	4340.15	4458.09
ENSMUSG00000014329	Bicc1	2430.98	2565.53	2910.44	2526.11	2833.5	2687.61	2752.54	2853.59	2721.73	2825.23	2654.29	2874.71	2858.4	2952.48	3082.3	2791.35	2744.2	2743.97	2912.11	2853.95	2653.31	2768.14	2884.44	2809.12
ENSMUSG00000014349	Ube2z	3412.21	3490.71	3176.35	3289.72	3204.38	3083.1	3242.38	3236.59	3038.98	3175.68	3076.35	3146.65	3158.58	2994.41	3180.84	3240.49	3244.84	3230.48	3164.76	3095.13	3314.68	3155.35	3111.37	3195.14
ENSMUSG00000014353	Tmem87b	719.235	807.117	780.846	715.048	835.121	825.532	851.517	814.803	798.514	818.217	770.377	653.995	771.044	956.505	799.213	752.31	603.326	842.722	929.188	731.796	771.473	821.717	790.227	771.869
ENSMUSG00000014355	Anapc1	5820.17	6777.36	6044.63	5385.19	5412.09	5395.89	6350.1	6080.02	5702.73	5607.79	5957.18	5893.67	5366.37	6116.11	4996.96	5265.89	5569.42	5671.6	5622.07	5377.48	5887.89	5827.31	5666.06	5501.29
ENSMUSG00000014361	Mertk	332.358	324.979	351.128	359.467	354.001	363.319	329.688	334.866	321.294	380.335	301.843	351.075	366.069	347.746	347.768	380.758	337.906	328.254	354.029	336.394	344.387	345.9	342.9	347.469
ENSMUSG00000014402	Tsg101	1953.67	2016.59	2033.01	1936.91	1901.33	1963.74	1817.92	1929.17	1876.39	1786.26	2125.27	1630.55	1863.88	1978.07	1909.43	1852.48	1653.18	1718.25	1928.46	1632.99	1968.3	1874.69	1901.44	1757.07
ENSMUSG00000014418	Hps5	625.868	488.276	601.618	620.83	450.414	777.793	653.385	555.88	625.786	849.917	574.374	568.638	566.615	608.866	605.097	565.331	693.322	584.541	608.171	475.545	557.401	692.552	584.718	585.382
ENSMUSG00000014426	Map3k4	1660.61	1871.89	1724.79	1831.27	1736.69	1626.64	1530.92	1785.66	1792.25	1638.69	1632.03	1936.77	1611.4	1743.76	1742.37	1630.03	1596.29	1608.66	2062.99	1481.17	1765.05	1674.83	1733.27	1675.83
ENSMUSG00000014444	Piezo1	5213.21	4989.48	4464.99	5757.66	4714.64	5045.96	4620.61	4681.32	5837.14	4320.18	4895.27	6410.89	4797.98	4952.98	4592.7	4339.83	4794.49	4223.88	4797.46	4740.72	5027.99	4901.04	5129.97	4579.28
ENSMUSG00000014470	Rnf166	598.545	510.617	562.934	599.795	606.075	600.656	589.141	608.311	686.781	565.134	561.801	594.057	578.336	569.365	484.627	491.755	606.356	545.33	607.354	562.651	575.593	610.005	557.637	562.689
ENSMUSG00000014496	Ankrd28	1282.54	1440.52	1339.13	1396.91	1341.02	1414.04	1373.52	1223.98	1339.37	1365.35	1310.77	1331.83	1362.41	1415.63	1309.7	1190.66	1234.72	1241.86	1426.94	1341.06	1360.02	1343.25	1346.07	1287.05
ENSMUSG00000014498	Ankrd52	2669.49	2856.92	2666.97	2560.88	2458.6	2773.43	2518.17	2598.96	2500.8	2669.75	2661.29	2885.83	2383.25	2990.9	2504.52	2584.2	2606.01	2508.65	2873.09	2553.23	2642.57	2612.22	2685.16	2625.04
ENSMUSG00000014503	Pkd2l2	20.0287	16.5797	13.4989	25.0745	8.13418	20.3194	20.9003	15.9225	18.839	16.2025	16.6498	17.7887	14.2861	15.816	16.2412	18.412	9.81171	16.8758	16.6573	23.8247	16.6632	18.4367	16.1563	17.1163
ENSMUSG00000014504	Srp19	694.792	863.329	797.736	812.138	854.347	813.66	808.195	829.886	708.237	733.47	817.371	667.704	919.033	713.288	805.314	730.275	841.386	792.12	771	735.19	804.469	778.69	784.542	773.994
ENSMUSG00000014547	Wdfy2	749.798	750.01	731.177	704.595	677.732	715.173	762.794	704.048	692.842	756.672	739.695	782.947	752.406	796.487	775.972	740.229	680.941	697.854	692.238	712.363	722.662	726.306	769.501	704.725
ENSMUSG00000014550	Rbsn	1019.72	1005.72	1034.1	1037.05	1001.79	977.632	970.512	985.058	1097.95	965.897	1012.74	1068.96	996.622	1021.97	1012.03	970.071	931.38	1020.51	923.136	965.226	1019.68	999.409	1022.46	962.064
ENSMUSG00000014551	Mrps25	656.998	608.318	526.016	766.771	581.289	579.982	648.3	635.292	656.269	515.727	718.489	803.844	649.259	606.529	589.825	773.327	678.433	666.938	676.447	673.739	627.878	607.114	673.589	693.777
ENSMUSG00000014554	Dguok	346.077	297.403	332.019	450.871	323.765	378.283	298.397	348.237	317.195	323.261	336.918	316.63	399.898	347.976	339.748	311.111	364.084	336.818	318.79	291.428	350.027	333.075	348.234	324.446
ENSMUSG00000014592	Camta1	2158.05	3126.45	2356.98	2432.13	2454.45	1865.08	3307.91	2382.01	2396.35	2047.6	2947.83	2267.58	2342.52	2744.97	2612.54	2655.1	2862.16	2756.03	2877.57	2704.25	2505.61	2399.79	2583.09	2771.02
ENSMUSG00000014599	Csf1	549.883	742.155	609.717	592.119	540.774	555.449	577.994	513.592	580.721	557.104	724.479	669.748	634.316	676.601	675.913	563.703	616.119	577.361	610.861	633.33	606.93	556.972	676.211	600.275
ENSMUSG00000014601	Strip1	1743.64	1662.31	1577	1802.07	1587.12	1471.67	1507.56	1456.87	1641.93	1631.1	1536.16	1594.79	1609.33	1627.74	1644.88	1477.11	1722.85	1468.73	1638.48	1630.41	1674.43	1541.83	1602.58	1587.52
ENSMUSG00000014602	Kif1a	586.756	639.416	884.606	874.101	786.255	940.869	755.111	700.112	913.536	1167.27	720.094	1262.5	1056.16	946.112	1314.95	1226.28	1113.25	1040.41	808.043	1103.38	754.227	895.379	1059.96	1058.27
ENSMUSG00000014603	Alx3	0.586455	13.6194	6.51601	20.6048	11.4597	29.4418	24.4225	12.75	13.2906	9.52217	4.15987	11.4693	9.96376	5.62158	7.16687	3.8541	11.801	19.8426	0	11.4643	10.5572	17.8854	7.67628	9.39241
ENSMUSG00000014606	Slc25a11	3133.87	2912.09	2679.15	3098.01	3010.83	2480.84	2730.93	2947.75	2781.57	2805.14	2794.73	2752.63	2569.56	2693.82	2673.88	2721.13	3015.63	2755.6	3006.63	2744.21	2966.79	2749.25	2696.93	2848.64
ENSMUSG00000014633	Cmc2	519.662	532.633	535.643	550.364	620.503	377.03	512.114	510.889	467.146	429.792	524.403	512.521	426.176	380.274	342.89	526.741	536.756	471.508	401.03	411.313	551.761	459.394	437.253	469.469
ENSMUSG00000014668	Chfr	942.42	923.35	832.29	916.446	907.906	920.121	856.979	831.704	858.864	832.769	1040.16	881.674	817.447	851.096	953.689	719.457	808.307	936.222	823.284	768.385	904.482	860.087	908.814	811.131
ENSMUSG00000014704	Hoxa2	20.0534	25.757	85.2543	25.5769	17.9137	178.261	29.2504	37.5033	132.575	118.424	16.3004	52.8867	65.2246	18.6067	68.9209	89.3204	27.3446	82.7331	8.31561	92.166	34.9111	99.2028	44.3878	59.9759
ENSMUSG00000014725	Adam28	0.573514	0	20.1372	0	0	50.0158	0	0	25.976	26.5362	0	8.99764	24.0035	0	37.348	21.8778	0	38.4165	1.47999	36.0242	4.14214	20.5056	14.0698	19.5597
ENSMUSG00000014748	Tex261	1478.12	1366.28	1437.62	1475.44	1413.78	1449.24	1328.99	1469.51	1432.37	1419.01	1293.46	1442.18	1314.84	1452	1383.59	1333.91	1486.7	1371.68	1552.97	1410.92	1434.25	1419.82	1377.22	1431.24
ENSMUSG00000014763	Fam120b	781.484	730.014	798.219	712.902	712.85	836.789	792.07	848.871	856.803	832.563	843.094	776.109	772.62	855.325	780.446	877.119	735.832	824.075	796.409	777.312	747.094	833.419	805.519	802.15
ENSMUSG00000014767	Tbp	485.198	531.193	542.235	432.859	492.044	557.217	481.458	487.732	448.134	559.405	442.038	442.698	513.916	513.301	425.651	387.564	383.177	432.925	478.243	523.483	496.706	506.789	467.521	441.078
ENSMUSG00000014769	Psmb1	3118.75	2865.24	2681.73	3012.57	2898.06	2739.74	2854.15	2677.22	2789.07	2650.46	2682.16	2500.52	2805.42	2551.87	2659.81	2803.68	2963.73	2812.98	2643.5	2686.67	2915.27	2742.13	2639.95	2782.11
ENSMUSG00000014771	Pdcd2	292.75	276.762	243.433	277.885	256.555	284.827	268.162	236.002	242.987	231.494	274.594	236.944	236.761	240.921	286.844	203.075	220.15	252.075	293.814	240.387	269.477	252.694	255.213	241.9
ENSMUSG00000014773	Dll1	372.622	243.271	389.432	259.095	247.771	317.95	283.507	273.586	321.913	264.213	426.438	269.71	287.112	307.876	338.779	242.834	277.007	329.235	371.903	278.72	302.438	292.234	325.983	299.94
ENSMUSG00000014776	Nol3	68.0978	63.4071	62.6301	79.5775	80.0623	58.0311	70.5625	73.3206	83.6958	53.5363	82.121	82.0616	59.7292	76.5533	75.6196	84.098	78.1265	58.2797	85.3399	75.8725	70.755	67.8293	75.2169	76.3433
ENSMUSG00000014778	Fhod1	720.64	672.461	730.821	763.194	524.811	1013.99	778.819	768.937	750.872	717.351	692.371	923.224	731.235	790.232	734.4	836.103	595.163	838.822	833.053	929.211	682.385	805.994	774.293	806.47
ENSMUSG00000014782	Plekhg4	14.4955	21.4092	19.3167	4.6085	13.3197	26.7183	28.8586	6.63631	27.1824	23.8054	20.592	17.8489	18.9638	23.989	10.3966	38.4678	8.12433	30.233	32.0238	21.7756	14.6299	22.6402	18.3581	26.1249
ENSMUSG00000014786	Slc9a5	267.674	249.136	290.657	206.054	231.486	437.575	289.612	231.154	344.438	305.417	198.093	379.022	278.72	297.723	279.261	295.753	185.501	332.006	275.882	362.206	249.001	321.639	286.564	290.27
ENSMUSG00000014791	Elmo3	45.1374	75.0237	109.809	51.4469	77.8685	83.9608	57.2812	78.9281	82.0154	56.1084	62.5486	62.9535	70.3671	60.046	62.7324	62.5795	102.062	69.5451	109.121	76.2134	71.8572	71.6588	63.7295	83.9042
ENSMUSG00000014813	Stc1	401.1	291.358	462.995	368.052	353.931	318.051	343.681	406.384	331.32	401.639	348.644	353.053	369.727	355.948	327.209	373.618	256.514	361.606	330.028	331.454	375.487	360.215	350.916	330.644
ENSMUSG00000014837	4931428F04Rik	324.143	295.532	394.492	345.566	275.327	423.71	348.243	309.192	379.597	407.811	334.279	340.495	346.386	367.971	337.97	303.996	394.951	326.452	311.284	412.032	327.012	373.711	345.42	349.743
ENSMUSG00000014846	Tppp3	129.944	147.363	130.51	143.708	103.904	155.851	145.276	128.181	103.123	151.539	150.546	152.965	130.67	139.78	133.501	147.207	187.005	113.365	141.77	146.132	131.085	136.794	141.492	147.096
ENSMUSG00000014850	Msh3	636.087	568.914	617.225	549.023	555.894	714.698	616.446	644.894	676.714	622.894	579.153	610.669	567.876	573.353	542.151	565.975	554.276	582.146	560.295	595.762	585.429	655.129	574.64	571.691
ENSMUSG00000014856	Tmem208	374.414	317.231	294.563	362.381	338.583	314.353	345.893	320.229	304.846	329.622	361.365	342.453	327.186	337.94	299.905	327.218	345.303	352.014	345.284	343.578	337.434	322.988	333.77	342.679
ENSMUSG00000014859	E2f4	1061.9	1145.06	988.78	1012.09	943.305	1090.98	849.79	908.821	891.889	948.899	1011.19	1103.71	919.29	1009.95	923.182	833.152	918.502	910.005	1054.32	1001.97	1030.23	938.076	993.466	943.589
ENSMUSG00000014867	Surf4	7004.42	7284.39	6587.09	7109.24	6697.92	6467.31	6767.19	6821	6841.75	6726.04	7159.83	6496.5	7158.22	6458.99	6917	7206.59	7757.22	6886.62	7192.51	7170.46	6936.61	6724.66	6838.11	7242.68
ENSMUSG00000014873	Surf2	406.439	340.896	389.571	424.294	368.816	379.568	423.164	384.56	387.967	383.261	357.568	339.144	350.62	357.767	359.544	398.155	398.57	372.459	395.55	391.437	386.003	391.704	352.929	391.234
ENSMUSG00000014905	Dnajb9	561.779	605.831	585.321	602.503	621.599	570.012	702.75	663.976	730.038	587.731	686.334	463.759	626.32	551.239	582.604	598.329	557.305	708.778	600.24	616.096	595.407	650.901	582.051	616.15
ENSMUSG00000014907	Naf1	500.709	655.826	529.204	492.534	596.641	590.353	609.196	564.193	528.792	537.579	623.024	474.305	521.011	582.763	543.434	576.199	473.429	533.705	524.924	576.172	554.983	566.022	548.908	536.886
ENSMUSG00000014932	Yes1	1067.77	1022.8	963.281	849.604	1112.7	919.573	1026.15	924.277	970.5	978.013	1110.6	879.668	1072.97	1142.65	1055.81	886.848	854.674	1005.78	996.37	917.696	1003.23	963.703	1052.34	932.274
ENSMUSG00000014956	Ppp1cb	10147.1	10225.4	9153.83	9734.29	9303.24	8356.32	8718.22	10540.4	10264.7	8701.17	9241.38	8080.72	8561.47	9544.63	8780.1	8694.35	8264.78	9024.67	8848.5	8541.63	9712.78	9316.16	8841.66	8674.79
ENSMUSG00000014959	Gorasp2	3015.38	3065.6	3030.2	2916.54	2885.97	2825.28	2844.28	2899.64	2976.9	2948.84	2895.71	2917.9	2979.24	3019.42	2949.27	3041.11	3236.42	2922.28	3250.69	2932.73	2982.74	2898.99	2952.31	3076.65
ENSMUSG00000014980	Tsen15	449.927	465.944	474.128	450.637	522.925	511.364	581.651	512.8	482.003	481.414	526.031	463.34	502.862	427.391	454.287	452.841	476.217	450.847	440.968	446.476	472.712	513.846	474.782	453.47
ENSMUSG00000015002	Efr3a	1956.38	2173.08	2100.5	1977.96	2126.03	1849.43	2213.25	2244.16	1956.37	2027.75	2137.97	1798.64	1941.72	2021.61	2280.09	1889.59	2048.05	2026.98	2054.17	1969.28	2066.79	2058.19	2036	1997.61
ENSMUSG00000015013	Trappc2l	382.973	292.196	428.045	408.455	410.111	350.196	450.987	394.677	426.681	380.902	393.444	430.628	338.556	404.905	385.874	428.482	526.124	444.258	371.486	404.652	384.356	400.688	390.682	435
ENSMUSG00000015016	Acsf3	437.874	459.495	426.001	510.809	458.397	426.949	442.387	431.78	443.061	426.506	423.582	415.588	398.966	438.726	427.881	415.479	432.453	444.294	454.635	451.152	458.515	434.137	420.949	439.602
ENSMUSG00000015023	Ddx19a	2160.2	2280.06	1941.57	1931.12	2079.17	1919.18	2086.74	1960.34	2061.4	2077.21	2057.36	1882.62	1923.46	1860.11	2014.01	2098.12	2045.83	1939.24	1960.84	1939.49	2078.42	2020.97	1947.51	1996.7
ENSMUSG00000015027	Galns	414.737	401.685	390.425	383.919	353.786	373.384	360.046	346.002	400.421	385.275	387.366	432.932	390.679	391.331	420.518	418.958	458.615	349.376	425.242	409.995	388.91	373.026	404.565	412.437
ENSMUSG00000015053	Gata2	463.038	560.302	501.092	334.83	336.69	366.075	563.274	593.923	509.94	474.591	421.155	330.573	516.159	430.44	382.272	434.792	378.709	442.692	415.622	319.156	439.19	501.561	416.12	398.194
ENSMUSG00000015083	C8g	10.3206	8.34912	11.1465	8.29606	17.2423	8.94379	17.0105	20.1745	7.40178	11.4075	11.5605	13.4621	24.3574	15.0665	12.8206	9.47159	7.44923	5.37698	11.8949	24.9081	11.0709	12.9876	15.4534	11.8202
ENSMUSG00000015085	Entpd2	4.61505	0	10.9661	2.5331	8.45274	9.49576	3.59572	4.18062	8.09674	5.95999	8.29155	13.6943	15.1249	12.1565	9.93139	15.1605	15.2836	7.94947	5.56035	9.6641	5.31339	6.26576	11.8397	10.7236
ENSMUSG00000015087	Rabl6	1788.41	1738.7	1970.54	1826.21	1820.35	1935.62	1754.17	1889.75	1794.52	1915.64	1846.74	2140.79	1819.28	1909.65	1919.76	2154.69	2054.18	2030.44	2233.06	2183.1	1828.84	1857.94	1927.24	2131.09
ENSMUSG00000015090	Ptgds	36.5124	33.1516	64.2991	90.6558	111.183	45.3357	37.0763	69.3518	64.0125	52.283	29.7416	51.7238	67.7408	70.0046	76.504	86.9801	79.5747	54.1918	57.0413	72.2257	67.1603	53.6119	59.1429	70.0027
ENSMUSG00000015092	Edf1	1687.85	1751.01	1568.88	1920.83	1707.95	1535.64	1515.72	1654.53	1641.93	1607.54	1793.89	1857.96	1782.38	1649.35	1713.86	1716.85	1922.1	1754.41	1629.34	1635.98	1727.3	1591.07	1759.49	1731.74
ENSMUSG00000015094	Npdc1	359.726	293.829	348.161	351.875	376.694	392.927	375.074	391.804	345.11	444.398	389.999	533.993	383.974	520.102	591.985	484.138	519.397	441.376	439.997	426.049	346.057	389.863	484.01	462.191
ENSMUSG00000015095	Fbxw5	1426.91	1293.73	1266.07	1499.6	1380.07	1326.28	1429.28	1422.69	1306.31	1416.36	1145.8	1421.47	1126.41	1298.89	1301.74	1204.58	1351.56	1209.88	1459.27	1442.46	1373.28	1380.18	1258.86	1333.55
ENSMUSG00000015112	Slc25a13	2089.74	2089.04	1689.02	1706.48	1943.48	1526.46	1835.21	1770.65	1762.37	1720.71	2118.15	1544.68	1762.32	1880.52	1746.95	1727.09	1832.39	1845.19	1979.25	1734.55	1903.55	1723.08	1810.52	1823.7
ENSMUSG00000015120	Ube2i	4068.14	4352.75	4147.52	4170.6	4054.6	4300.35	3947.08	3972.42	4227.1	4100.21	4310.94	3971.16	4194.87	3938.88	4032.58	4059.36	3985.75	4136.19	4001	4038.43	4158.72	4109.43	4089.69	4044.15
ENSMUSG00000015126	Tsr3	277.908	247.48	254.87	254.326	242.446	310.67	252.345	255.132	252.756	280.42	220.727	245.564	191.746	193.114	205.906	186.625	238.29	241.522	229.363	252.22	255.406	270.265	211.411	229.604
ENSMUSG00000015127	Unkl	493.5	432.871	335.571	694.651	526.812	473.627	418.395	321.419	644.333	426.684	558.279	558.119	515.156	386.427	505.094	294.29	322.612	287.654	322.089	529.282	496.681	456.892	504.615	351.186
ENSMUSG00000015133	Lrrk1	693.748	843.374	686.966	754.385	721.45	711.177	617.765	578.519	618.884	711.949	745.199	810.238	654.555	809.688	751.191	797.222	758.719	668.657	669.365	708.13	739.984	647.659	754.174	720.419
ENSMUSG00000015134	Aldh1a3	9.62982	12.2633	24.8394	22.9769	29.8975	29.9268	9.86071	27.8539	28.1189	56.4294	16.6159	22.3141	75.6644	17.1881	35.8064	41.7693	12.9362	48.1321	10.1904	24.537	19.9214	30.4379	33.5178	27.513
ENSMUSG00000015143	Actn1	6571.28	7035.23	6577.49	6671.19	6488.61	6172.61	6428.21	6955.77	5689.67	6614.02	7144.32	7301.45	6120.8	7057.63	6233.17	7386.92	7042.47	6723.51	7211.75	6419.8	6668.76	6372.05	6771.48	6956.89
ENSMUSG00000015149	Sirt2	1056.99	1028.33	1056.53	1190.17	1141.69	1096.61	1144.6	1129.27	1165.98	1162.26	1131.33	1192.84	1194.11	1105	1076.15	1040.96	1178.51	1086.3	1147.47	1117.4	1094.74	1139.75	1139.89	1114.13
ENSMUSG00000015165	Hnrnpl	10218.5	10305.1	9371.78	9533.81	9402.91	9356.12	10130.4	9858.62	9322.9	9311.53	9029.44	9049.18	9073.84	9418.31	8708.83	9206.53	9240.51	9390.47	9317.47	9340.65	9766.43	9595.91	9055.92	9299.13
ENSMUSG00000015176	Nolc1	1623.23	2139.45	1875.92	1772.84	1858.35	2157.69	1645.94	1846.59	1813.94	1759	1839.47	1886.59	1728.56	1812.95	1721.2	1788.89	2076.45	1821.73	1948.4	1849.47	1853.96	1844.63	1797.75	1896.99
ENSMUSG00000015189	Casd1	1781.49	1829.39	1814.47	1579.19	1990.18	1650.99	1873.75	1791.87	1864.33	1820.92	1822.17	1525.91	1691.38	1941.67	1783.31	1653.81	1660.36	1919.14	1867.6	1709.9	1798.94	1800.37	1752.89	1762.16
ENSMUSG00000015202	Cnksr3	338.613	401.39	375.249	411.636	353.4	427.403	358.402	401.698	352.1	372.489	365.06	400.828	384.348	367.86	439.378	388.05	365.99	359.289	389.477	350.754	376.058	382.419	391.495	370.712
ENSMUSG00000015214	Mtmr1	611.614	623.715	616.441	501.335	678.016	613.049	547.767	707.518	533.077	529.854	627.643	525.496	566.931	728.974	592.154	736.716	608.767	570.301	726.227	653.314	606.224	586.253	608.24	659.065
ENSMUSG00000015217	Hmgb3	2744.47	2829.87	2904.66	3039.37	2875.59	2881.52	2970.51	2623.86	2619.06	2800.04	2686.9	2290.66	2681.27	2437.85	2650.82	2465.15	2517.48	2423.2	2389.34	2609.86	2878.79	2779	2549.5	2481
ENSMUSG00000015222	Map2	135.245	283.435	339.103	198.577	174.625	236.006	240.9	255.614	219.58	310.539	214.188	363.044	312.269	198.912	486.125	278.524	199.337	284.847	148.822	298.087	226.197	252.528	314.907	241.923
ENSMUSG00000015224	Cyp2j9	16.8748	23.8289	24.6958	14.7039	15.6577	18.5926	20.6199	19.4191	27.2259	23.7254	11.4924	24.7439	23.0984	18.5403	11.2649	22.0645	18.2399	20.9787	25.8242	17.5662	19.1522	21.9166	17.828	20.9347
ENSMUSG00000015243	Abca1	978.17	740.206	1642.29	1339.63	1566.21	1658.99	1304.86	1331.94	1500.05	1820.85	966.564	1523.73	1603.99	1520.4	1735.74	1578.84	1332.85	1469.36	1269.95	1630.53	1253.3	1523.34	1470.09	1456.31
ENSMUSG00000015247	Nipsnap3b	598.055	646.205	560.669	506.448	583.69	544.725	580.33	635.913	604.821	544.24	636.7	587.609	586.974	650.022	588.695	625.93	641.597	653.621	622.647	567.888	579.014	582.006	610	622.336
ENSMUSG00000015289	Lage3	617.736	535.076	607.793	611.044	596.52	511.293	524.085	549.758	516.628	503.209	553.295	508.794	580.549	474.972	522.63	538.153	700.087	542.872	475.807	539.541	593.634	520.994	528.048	559.292
ENSMUSG00000015290	Ubl4a	1076.49	1094.9	970.867	1022.72	983.439	916.798	990.561	1009.01	971.462	968.235	983.372	1045.98	1032.76	936.266	898.588	1001.39	1064.6	958.456	984.372	891.37	1029.68	971.213	979.392	980.036
ENSMUSG00000015291	Gdi1	3253.07	2776.65	2926.9	2870.81	2996.39	3008.13	3352.9	3028.66	2725.69	3488.75	2862.21	3353.05	2944.28	3713.2	3477.47	2707.05	2449.64	3098.57	3078.58	3109.55	2964.76	3120.82	3270.04	2888.68
ENSMUSG00000015305	Sash1	1111.04	947.925	1376.13	1268.49	1398.42	1488.49	1261.32	1315.02	1336.1	1358.31	1263.58	1459.4	1401.57	1352.76	1326.32	1305.85	1364.41	1468.56	1317.77	1397.91	1220.4	1351.85	1360.73	1370.9
ENSMUSG00000015312	Gadd45b	382.891	346.353	410.285	451.114	441.355	368.567	491.246	485.637	405.797	411.048	343.63	341.632	331.942	363.967	339.862	480.444	500.953	456.431	391.632	367.424	406.4	432.459	344.207	439.377
ENSMUSG00000015316	Slamf1	10.5663	14.6951	7.56251	10.4657	9.05599	4.07195	1.06073	3.95386	13.8607	3.0169	12.1869	6.16664	9.38424	8.17805	9.43427	1.78808	0	1.70405	4.37882	4.66844	10.4691	5.19283	9.07002	2.50788
ENSMUSG00000015335	Zdhhc12	422.548	374.291	324.258	416.188	328.094	319.704	377.547	348.72	387.224	317.903	458.084	380.895	336.829	375.954	375.632	408.712	450.648	386.651	374.658	379.244	373.076	350.219	385.479	399.983
ENSMUSG00000015337	Endog	320.045	345.798	252.868	321.093	312.06	302.189	293.817	321.063	292.341	298.387	391.123	318.955	315.756	315.878	287.517	299.324	341.158	312.598	329.827	286.626	310.373	301.559	325.846	313.907
ENSMUSG00000015340	Cybb	104.679	88.5343	119.599	96.6877	99.7281	82.8803	93.9316	102.274	74.6702	123.833	75.2696	90.6754	101.413	138.238	191.689	146.751	107.183	126.643	105.781	129.727	101.846	95.5178	119.457	123.217
ENSMUSG00000015341	Golga7	2127.07	2144.71	2048.09	2181.57	2244.8	2249.38	2174.17	2052.19	2226.89	2230.69	2349.1	2004.79	2301.07	2161.15	2211.09	2207.05	1989.62	2215.94	2040.59	2233.65	2149.25	2186.67	2205.44	2137.37
ENSMUSG00000015342	Xk	1122.61	964.586	392.134	855.48	567.74	573.121	319.464	230.562	1220.04	505.951	1367.83	733.313	653.705	307.351	645.288	221.576	260.42	275.771	399.855	474.124	780.509	569.827	741.496	326.349
ENSMUSG00000015354	Pcolce2	13.3075	5.81099	15.4989	5.51376	33.2192	35.9335	10.0816	9.68278	6.55945	7.42121	8.31615	17.3644	22.6099	5.73565	11.432	27.5766	5.99983	11.6748	16.8414	12.0143	14.6701	13.9357	13.0916	14.8214
ENSMUSG00000015355	Cd48	6.41448	6.39481	16.3588	21.4765	9.43829	43.4649	8.03363	7.59732	14.4199	11.3866	7.00922	9.08931	11.5888	13.3558	12.3811	5.08688	18.1361	8.89967	13.4223	8.99373	12.0166	16.9805	10.6849	10.9077
ENSMUSG00000015357	Clpx	1073.2	1007.87	1094.36	1055.85	1095.37	1031.09	1211.41	1144.62	1077.47	969.198	1181.33	1013.36	1124.47	1099.86	994.214	999.468	1034.32	1078.61	1038.5	1025.01	1065.33	1086.76	1082.65	1035.18
ENSMUSG00000015363	Trabd	1531.67	1471.79	1347.39	1528.72	1233.48	1170.68	1329	1354.86	1296.34	1338.47	1341.41	1349.47	1255.75	1274.35	1358.29	1217.08	1421.87	1243.42	1282.59	1324.84	1422.61	1297.87	1315.85	1297.96
ENSMUSG00000015365	Mov10l1	832.264	558.902	513.389	794.491	653.517	401.166	719.874	645.526	601.28	672.167	821.163	636.234	611.867	585.722	609.132	465.496	752.128	558.826	670.562	413.367	670.512	608.003	652.824	572.076
ENSMUSG00000015377	Dennd6b	390.279	301.852	377.407	417.698	381.114	439.975	467.427	448.134	390.239	433.468	329.109	400.778	341.769	382.543	319.549	326.216	359.262	319.033	427.534	433.811	373.67	435.849	354.749	373.171
ENSMUSG00000015396	Cd83	33.6581	19.4482	59.9001	51.4708	54.1769	105.42	46.2892	34.595	47.756	56.9446	33.7097	56.0565	41.2176	45.3891	61.1555	77.8935	23.8142	32.2104	18.0983	46.1604	43.7308	58.201	47.5057	39.6353
ENSMUSG00000015405	Ace2	1.38931	5.27386	48.888	10.6686	26.0444	94.8177	45.416	13.8106	43.8517	54.125	2.47577	16.9731	41.1127	21.4693	59.9396	80.4433	22.5815	32.5905	5.98351	40.5815	18.4528	50.4042	28.3941	36.436
ENSMUSG00000015437	Gzmb	1.29182	0	0	1.42088	2.10784	101.824	0	0	0	0	2.33769	0	0.894663	1.03323	0	3.40548	0	1.62417	0	1.80757	0.964108	20.3649	0.853117	1.36744
ENSMUSG00000015451	C4a	6.66911	8.45557	6.1557	3.35322	16.9558	11.4104	17.506	10.7457	22.9262	11.7516	3.3448	22.7127	20.7889	14.3853	9.26961	12.27	22.0132	12.7591	18.6877	16.6772	8.31788	14.868	14.1003	16.4814
ENSMUSG00000015452	Ager	68.9392	71.3889	77.7634	87.9043	52.0295	102.987	74.7895	55.7801	45.4569	78.0561	66.5903	127.158	110.217	105.254	107.177	71.9154	81.7729	82.3425	114.281	95.4399	71.6051	71.4139	103.279	89.1504
ENSMUSG00000015461	Atf6b	1802.01	1710.83	1695.61	1806.78	1583.4	1660.17	1712.47	1615.56	1649.63	1692.97	1621.83	1825.75	1714.41	1568.7	1718.51	1730.68	1860.6	1733.8	1642.16	1740.23	1719.73	1666.16	1689.84	1741.49
ENSMUSG00000015467	Egfl8	7.22459	11.2332	31.127	28.7249	15.0996	17.8802	18.7722	18.022	28.0574	25.7488	5.61093	35.8912	24.0697	20.2825	28.4065	33.6088	14.0304	24.9021	12.5913	20.3572	18.6819	21.6961	22.8522	21.098
ENSMUSG00000015468	Notch4	960.338	1052.68	1034.22	1372.7	1053.82	855.939	670.284	837.53	827.606	979.557	569.606	1004.25	793.089	795.241	840.155	821.875	1073.45	732.889	983.781	924.763	1094.75	834.183	800.468	907.351
ENSMUSG00000015474	Ppt2	900.705	865.588	826.727	834.142	755.558	749.789	813.62	843.286	709.038	752.164	793.011	800.185	805.268	776.002	758.992	779.989	911.512	776.213	853.528	766.701	836.544	773.579	786.692	817.589
ENSMUSG00000015476	Prrt1	4.77251	6.28295	13.912	3.01255	5.04543	26.1805	17.7924	23.2606	11.8578	9.45079	3.84983	29.6301	17.2716	16.7311	20.4608	13.7691	16.3768	15.1616	10.7418	15.3942	6.60508	17.7084	17.5887	14.2887
ENSMUSG00000015478	Rnf5	1005.19	1007.02	937.062	1059.8	918.501	858.394	985.559	956.318	895.705	947.435	1097.23	947.217	971.834	881.388	953.526	899.191	1022.56	926.748	946.104	956.243	985.514	928.682	970.238	950.168
ENSMUSG00000015484	Fam163a	98.6343	115.027	82.1302	100.894	109.552	89.9158	99.7827	92.172	82.8191	90.8403	98.1746	87.9406	81.9766	98.2941	85.7578	89.1678	111.981	105.99	92.6495	77.6726	101.248	91.106	90.4287	95.4921
ENSMUSG00000015488	Cacfd1	1377.84	1085.29	1148.84	1368	1169.44	1333.65	1246.74	1159.31	1275.93	1295.44	1194.19	1213.41	1329.81	1170.35	1216.59	1338.25	1384.24	1288.19	1216.16	1403.74	1229.88	1262.21	1224.87	1326.11
ENSMUSG00000015501	Hivep2	1083.91	1218.7	1123.23	1150.74	1027.28	996.32	1037.84	1083.85	1133.85	1031.9	1108.54	1153.92	1129.86	1204.54	1096.02	1201.89	1019.86	1022.19	1135.98	1041.08	1120.77	1056.75	1138.58	1084.2
ENSMUSG00000015522	Arnt	1768.25	1882.26	1849.61	1707.28	1829.88	1885.68	1944.31	1762.39	1977.34	1806.6	1803.65	1840.29	1974.17	2000.79	1945.67	1876.4	1714.78	1776.21	1821.3	1910.49	1807.46	1875.26	1912.91	1819.84
ENSMUSG00000015533	Itga2	423.777	389.007	418.751	400.503	406.858	349.408	454.776	388.762	382.35	378.956	460.808	388.552	451.771	502.822	429.016	380.534	351.573	495.757	461.862	454.751	407.779	390.85	446.594	428.895
ENSMUSG00000015536	Mocs2	590.382	579.934	498.011	545.349	540.488	566.05	639.252	527.552	510.782	602.044	560.392	475.895	539.137	488.121	571.118	632.925	560.264	592.001	556.652	584.641	550.833	569.136	526.933	585.297
ENSMUSG00000015542	Nat9	146.467	147.403	130.833	171.084	132.166	180.928	151.823	162.745	174.178	158.614	118.355	160.989	203.725	135.554	186.694	139.31	166.388	140.799	133.716	165.773	145.591	165.658	161.063	149.197
ENSMUSG00000015568	Lpl	4742.52	5285.39	4367.44	4383.03	5186	3748.45	4607.34	4983.59	4654.13	4192.44	4805.53	3826.87	4633.04	4729.91	4793.4	4722.92	4896.01	4557.02	5058.06	4563.03	4792.87	4437.19	4557.75	4759.41
ENSMUSG00000015575	Atp6v0e	1139.71	932.031	957.451	1071.56	996.907	884.046	1040.24	964.493	1045.83	954.792	1172.42	1028.7	1033.54	959.081	981.871	1025.08	1178.18	1025.53	1085.54	1075.96	1019.53	977.88	1035.12	1078.06
ENSMUSG00000015579	Nkx2-5	3267.9	3422.7	2886.81	3494	3134.2	2230.73	2804.67	3015.88	2882.72	2738.87	3236.1	3141.25	2833.13	3289.25	2936.6	2590.9	3578.24	2616.37	3412.91	2745.52	3241.12	2734.57	3087.27	2988.79
ENSMUSG00000015597	Zfp318	1269.52	1353.08	1285.5	1179.54	1078.41	1759.5	1481.84	1500.22	1398.31	1657.13	1552.99	1744.01	1293.49	1562.05	1198.71	1510.64	1134.21	1350.02	1370.83	1539.44	1233.21	1559.4	1470.25	1381.03
ENSMUSG00000015599	Ttbk1	35.2018	29.0614	72.8878	18.3827	27.0827	12.9455	41.4818	57.0505	29.2038	73.1733	32.1811	35.2075	40.4729	36.2047	32.2784	36.8531	23.6917	23.3387	36.6778	30.3002	36.5233	42.771	35.2689	30.1723
ENSMUSG00000015605	Srf	3558.31	3806.02	3626.31	3608.54	3823.65	3028.45	3230.07	3896.98	2894.82	3308.99	2925.23	3535.08	2993.86	3521.95	2927.04	3382.36	3508.93	3459.18	3544.45	3026.29	3684.56	3271.86	3180.63	3384.24
ENSMUSG00000015619	Gata3	79.3672	144.555	107.958	85.0147	70.663	150.791	83.1497	89.4714	63.4988	133.455	98.5438	84.8686	237.512	78.7705	66.4987	72.3797	75.5395	79.5829	87.7357	71.231	97.5117	104.073	113.239	77.2938
ENSMUSG00000015627	Gata5	863.952	757.7	747.442	829.881	703.698	727.279	863.868	716.354	822.459	655.844	905.424	842.74	748.782	846.248	741.494	678.695	895.85	755.15	861.764	906.844	780.535	757.161	816.938	819.661
ENSMUSG00000015647	Lama5	5197.98	5826.92	4847.8	5861.13	5235.54	5427.87	4743.84	4574.7	5794.78	4982.48	4372.79	5479.38	4519.15	5660.81	5017.33	4631.68	5579.89	4520.02	6039	4920.1	5393.87	5104.74	5009.89	5138.14
ENSMUSG00000015652	Steap1	22.5752	23.5736	26.7188	15.6291	24.2437	20.3834	14.1303	21.5016	19.9353	22.8944	49.27	28.5727	25.0812	15.4919	28.28	17.0404	22.1362	27.6419	20.7601	21.6953	22.5481	19.769	29.3392	21.8548
ENSMUSG00000015653	Steap2	225.593	245.161	289.74	207.227	247.51	250.623	249.349	224.731	219.891	273.944	214.894	289.487	204.676	220.484	277.476	212.491	206.454	223.328	260.124	240.577	243.046	243.708	241.403	228.595
ENSMUSG00000015656	Hspa8	42499	48101.7	39003.7	38623.4	39108.4	39094.5	36798.5	42678.7	40884.9	36640.8	45243.7	41671.8	40952.5	38903.7	40003.5	34569.4	38414.9	36469.9	38149.5	34530.2	41467.2	39219.5	41355	36426.8
ENSMUSG00000015659	Serac1	264.961	228.355	224.232	232.719	241.51	242.668	313.898	249.253	300.931	195.084	194.576	285.172	260.069	273.493	265.268	210.757	256.92	245.539	238.931	233.579	238.355	260.367	255.716	237.145
ENSMUSG00000015668	Pdzd11	643.369	613.043	616.853	639.043	628.323	615.722	719.803	637.362	593.286	571.318	609.765	618.455	654.162	536.333	575.107	625.837	732.989	683.993	623.563	599.872	628.126	627.498	598.765	653.251
ENSMUSG00000015671	Psma2	2416.37	2361.24	2269.37	2167.74	2263.11	2026.98	2198.45	2297.1	2192.67	2189.69	2251.83	2180.54	2197.14	2003.28	2230.77	2104	2234.39	2300.38	2218.74	2078.08	2295.57	2180.98	2172.71	2187.12
ENSMUSG00000015672	Mrpl32	544.229	592.024	602.023	613.269	711.265	663.154	636.562	602.812	614.203	568.888	643.816	593.799	630.768	587.491	630.68	617.757	603.901	596.908	603.402	600.496	612.562	617.124	617.311	604.493
ENSMUSG00000015697	Setdb1	1731.86	1765.86	1744.5	1595.28	1683.64	1980.33	1864.78	1758.97	1773.6	1763.7	1591.66	1903.61	1720.14	1883.74	1718.98	1785.33	1643.28	1836.61	1647.08	1806.22	1704.23	1828.28	1763.62	1743.7
ENSMUSG00000015702	Anxa9	18.7643	21.4671	19.5152	26.998	20.0207	16.467	18.1544	16.8807	12.715	23.8782	12.7991	27.6073	23.2256	18.6081	25.9839	22.1144	23.4382	23.5174	21.8311	22.5889	21.3531	17.6191	21.6448	22.698
ENSMUSG00000015709	Arnt2	703.149	589.369	867.071	928.888	853.56	1107.48	882.069	911.932	1022.27	934.534	729.418	975.792	886.742	789.581	872.546	867.189	950.175	814.903	714.701	889.309	788.407	971.657	850.816	847.255
ENSMUSG00000015711	Prune1	1289.01	1094.38	1147.67	1229.24	1217.45	1036.54	1149.41	1166.14	1163.65	1177.95	1214.42	1176.09	1206.27	1155.41	1237.78	1229.36	1305.25	1135.33	1220.44	1143.48	1195.55	1138.74	1197.99	1206.77
ENSMUSG00000015714	Cers2	2222.72	2130.84	2218.81	2099.36	2007.46	1924.9	2072.88	2056.94	1979.58	2003.73	2020.8	1956.99	1865.93	2179.28	1934.64	1992.56	1998.14	1921.9	2149.65	2065.47	2135.83	2007.61	1991.53	2025.54
ENSMUSG00000015733	Capza2	3509.4	3798.81	3798.43	3275.6	3707.84	3311.07	3927.57	3919.38	3720.41	3443.03	3789.15	3066.23	3827.07	3688.94	3605.91	3643.71	3484.36	3813.17	3579.29	3814.59	3618.01	3664.29	3595.46	3667.02
ENSMUSG00000015745	Plekho1	2056.42	1990.54	2160.83	1772.9	1990.56	1673.81	2082.6	2099.67	1799	1999.19	2107.69	2062.19	1819.07	1922.07	1748.76	1934.88	2296.9	1963.22	2022.58	2015.87	1994.25	1930.85	1931.96	2046.69
ENSMUSG00000015747	Vps45	486.165	419.5	293.557	281.329	391.294	439.914	397.579	470.784	368.508	419.131	462.23	536.214	407.488	326.617	511.507	408.973	403.745	443.42	422.484	519.638	374.369	419.183	448.811	439.652
ENSMUSG00000015748	Prpf3	888.007	751.269	893.641	772.403	734.287	852.474	904.354	906.748	767.398	876.373	788.035	819.654	794.08	851.969	745.292	887.743	780.07	922.3	745.953	852.83	807.921	861.47	799.806	837.779
ENSMUSG00000015749	Anp32e	6929.39	7768.78	6425.96	7539.55	6791.35	6456.78	7054.93	6696.26	6412.33	6409.15	7150.66	5789.8	6703.76	6157.79	6256.73	6311.63	7264.01	6530.12	6007.39	5976.18	7091.01	6605.89	6411.75	6417.87
ENSMUSG00000015750	Aph1a	2783.26	2144.52	2642.35	2968.84	3059.74	2661.2	2503.75	2935.37	2494.66	2433.89	2052.07	2864.16	2593.56	2522.27	2585.9	2434.42	3041.9	2640.83	2382.2	2530.42	2719.74	2605.77	2523.59	2605.95
ENSMUSG00000015755	Tab2	4640.1	5198.76	4853.88	4740.54	5068.29	4661.05	4966.47	4792.32	5175.34	4902.13	5065.61	4661.37	4970.01	4677.27	4946.92	4891.45	4505.81	4743.4	4651.04	4914.74	4900.31	4899.46	4864.24	4741.29
ENSMUSG00000015757	Ppil4	882.689	1018.76	995.126	811.146	918.114	964.581	985.612	944.19	987.817	1067.62	981.998	920.093	981.307	1015.58	930.939	935.607	835.661	1000.1	912.437	932.059	925.167	989.964	965.983	923.173
ENSMUSG00000015759	Cnih1	1846.65	2045.93	1953.64	1722.06	1935.98	1919.38	2069.36	2037.21	1969.72	1953	2144.26	1695.49	2070.4	1985.91	2080.68	2094.05	1863.03	2071.83	2010.19	1900.57	1900.85	1989.73	1995.35	1987.94
ENSMUSG00000015766	Eps8	604.332	677.496	733.917	612.784	696.427	645.423	655.309	571.954	644.104	617.327	718.477	710.858	704.467	759.405	664.711	633.092	655.984	721.067	633.984	676.6	664.991	626.823	711.584	664.145
ENSMUSG00000015776	Med22	1121.86	905.127	1084.48	1195.84	872.515	989.822	1142.75	957.275	1075.71	1046.47	895.347	1140.28	1018.01	931.035	847.486	950.491	1001.74	974.944	992.643	1012.71	1035.97	1042.41	966.431	986.505
ENSMUSG00000015790	Surf1	396.255	353.924	402.634	433.453	390.527	389.436	344.704	440.593	371.771	371.501	364.513	390.445	377.807	398.368	344.885	398.118	450.722	391.632	427.187	386.037	395.359	383.601	375.204	410.739
ENSMUSG00000015804	Med28	943.344	832.866	869.843	893.787	840.331	855.511	896.659	832.056	839.99	870.485	816.927	828.742	863.984	743.44	858.827	802.614	874.471	879.78	810.827	803.095	876.034	858.94	822.384	834.157
ENSMUSG00000015806	Qdpr	1068.36	1154.12	998.859	1064.24	995.729	1025.42	1196.4	1143.7	1028.78	1105.7	1021.67	940.81	1045.04	994.89	962.696	1062.21	1122.29	1046.36	1049.56	992.433	1056.26	1100	993.02	1054.57
ENSMUSG00000015829	Tnr	0.790973	43.171	4.9961	2.59412	6.54232	4.11376	6.72309	4.58577	6.65305	6.9411	0	7.82347	1.54179	1.88964	6.17529	4.13019	2.25362	6.21919	44.9077	5.89099	11.6189	5.80335	3.48604	12.6803
ENSMUSG00000015837	Sqstm1	6337.05	6209.14	4665.72	9681.82	6665.77	5617.04	3765.04	4064.27	8439.2	5080.55	6523.16	7896.26	7547.91	4364.78	6862.22	4049.2	4479.26	4004.53	4757.79	5238.93	6711.9	5393.22	6638.87	4505.94
ENSMUSG00000015839	Nfe2l2	1344.09	1372.23	1400.85	1271.47	1392.26	1180.5	1187.22	1300.13	1267.9	1243.39	1440.21	1292.21	1436.93	1427.3	1300.92	1254.27	1239.92	1300.91	1267.2	1287.66	1356.18	1235.83	1379.51	1269.99
ENSMUSG00000015843	Rxrg	34.0093	22.1538	44.5043	49.7636	33.012	41.7171	42.0209	26.8333	45.0974	30.0696	24.1024	43.2126	59.3921	25.5405	42.2378	39.9224	55.9971	43.0735	28.6648	47.7816	36.6886	37.1477	38.8971	43.0879
ENSMUSG00000015846	Rxra	2053.2	2009.22	2169.39	2280.39	2195.48	2234.37	2046.18	2128.74	2245.15	2261.69	1919.03	2225.66	2124.29	2161.06	2034.69	2122.45	1943.78	1991.82	2001.77	2181.05	2141.54	2183.23	2092.95	2048.17
ENSMUSG00000015850	Adamtsl4	229.55	180.736	277.547	497.422	185.712	250.155	311.628	243.445	352.752	211.139	244.376	233.852	261.521	392.286	225.672	381.104	397.034	229.437	220.293	255.029	274.193	273.824	271.541	296.579
ENSMUSG00000015852	Fcrls	160.465	201.34	274.487	288.143	268.13	265.724	242.08	236.168	219.951	292.467	158.534	249.888	239.018	257.27	295.277	308.157	235.393	282.877	150.31	264.352	238.513	251.278	239.997	248.218
ENSMUSG00000015869	Prpsap1	1220.7	1188.11	1046.46	1135.15	1104.1	1106.76	1169.66	1119.38	1053.13	1158.6	984.715	1208.22	1040.75	1214	1140.7	1101.46	1145.54	1131.94	1086.77	1146.4	1138.9	1121.5	1117.68	1122.42
ENSMUSG00000015879	Fam184b	22.1374	16.3429	14.2288	17.2809	17.4437	31.0104	15.3203	27.6462	26.4407	47.7926	8.18891	23.4619	14.9363	22.3438	25.1548	33.8447	16.7226	29.512	13.7156	25.6161	17.4868	29.642	18.8172	23.8822
ENSMUSG00000015880	Ncapg	1282.2	1608.18	1189.03	1168.95	1195.18	1127.48	1252.03	1268.46	1108.38	1106.63	1171.11	951.631	1135.73	1104.66	1147.72	1056.21	929.613	1130.67	1009.27	1010.82	1288.71	1172.6	1102.17	1027.32
ENSMUSG00000015882	Lcorl	634.435	859.281	769.207	631.354	968.769	842.766	816.486	1003.45	984.1	927.381	983.444	597.495	774.554	706.84	745.236	826.514	824.558	749.908	696.764	704.041	772.609	914.837	761.514	760.357
ENSMUSG00000015889	Lta4h	4061.01	3827.15	3712.15	3818.25	4048.04	3750.74	3773.93	4023.07	3563.2	3638.5	4494.63	3848.82	3692.86	4225.23	3849.09	3872.57	4051.19	3965.47	4369.12	3961.4	3893.32	3749.89	4022.13	4043.95
ENSMUSG00000015932	Dstn	16911.7	16815.8	16112.9	16083.8	18266.9	14361.4	17145.1	17953.2	16233.8	16111.3	17184.6	14095.4	16392.8	15850.8	16132.5	16288.2	16880.7	16896	16855.1	15693.4	16838.2	16361	15931.2	16522.7
ENSMUSG00000015937	Macroh2a1	1756.77	2014.51	1865.45	1918.21	1854.56	2518.23	1956.23	1852.89	1952.9	1998.3	1916.88	1984.33	1892.62	2074.9	2039.61	2051.92	2169.93	2164.35	2087.41	2085.08	1881.9	2055.71	1981.67	2111.74
ENSMUSG00000015942	Gtf2ird2	305.886	334.895	331.177	390.069	322.993	368.683	322.879	333.11	299.655	366.715	296.912	334.776	309.108	291.856	286.314	313.704	342.247	317.759	360.755	327.191	337.004	338.208	303.793	332.331
ENSMUSG00000015943	Bola1	237.577	211.113	189.701	207.144	189.822	218.501	215.338	160.684	183.09	168.555	220.629	182.407	162.688	191.025	162.739	173.29	289.479	216.573	166.391	163.776	207.071	189.233	183.898	201.902
ENSMUSG00000015944	Castor2	1007.45	883.668	904.338	1190.78	936.741	879.604	901.768	992.767	1126.47	953.616	987.691	1003.62	1026.13	1116.13	1444.69	954.006	974.887	977.109	1066.12	1006.94	984.595	970.846	1115.65	995.813
ENSMUSG00000015947	Fcgr1	34.9195	80.951	87.2723	54.8713	44.466	52.6755	47.0795	91.0093	41.6433	56.6453	42.649	43.529	45.6602	74.4102	63.8717	50.3668	56.1269	58.9112	53.1094	55.9734	60.496	57.8106	54.024	54.8975
ENSMUSG00000015950	Ncf1	97.5278	84.5905	136.564	95.058	102.215	156.151	105.339	88.6309	104.101	133.31	90.7607	129.726	150.944	120.447	147.329	123.143	182.781	127.358	110.806	80.1463	103.191	117.506	127.841	124.847
ENSMUSG00000015957	Wnt11	493.843	492.627	480.997	553.203	444.258	444.28	596.6	385.564	458.833	553.269	603.567	586.997	582.027	487.615	539.572	554.251	607.519	490.346	430.183	641.796	492.986	487.709	559.956	544.819
ENSMUSG00000015961	Adss	1277.99	1284.33	1383.28	1268.55	1269.65	1516.17	1482.01	1286.99	1443.77	1455.29	1236.75	1152.72	1351.68	1327.95	1353.09	1474.4	1131.83	1406.87	1321.89	1441.57	1296.76	1436.84	1284.44	1355.31
ENSMUSG00000015966	Il17rb	0	0	9.00979	7.04423	2.94274	52.2747	0	1.01293	0	0	1.84971	3.72244	2.70106	4.79843	6.292	1.8409	4.02859	2.6336	1.12357	0	3.79935	10.6575	3.87273	1.92533
ENSMUSG00000015968	Cacna1d	842.165	893.566	885.796	760.528	788.631	917.015	1056.77	735.535	1064.76	867.967	842.375	1222.93	974.09	1095.7	944.439	1099.64	1024.84	1040.02	974.945	1176.75	834.137	928.409	1015.91	1063.24
ENSMUSG00000015970	Chdh	6.20974	2.05674	11.7786	17.665	20.1436	86.687	4.47911	13.5006	8.70732	6.40236	6.57536	8.86558	8.51465	10.8856	12.9437	5.68185	8.7156	9.27816	10.235	5.18115	11.5707	23.9553	9.55698	7.81835
ENSMUSG00000015971	Actr8	779.511	771.43	765.919	825.657	759.776	866.381	777.889	788.114	773.567	773.649	789.788	693.904	697.696	739.764	688.722	701.613	893.151	703.57	745.193	720.786	780.459	795.92	721.975	752.862
ENSMUSG00000015980	Lrrc27	53.9482	56.38	36.922	83.8446	50.1957	39.6921	40.2958	44.1283	49.6532	52.0197	73.3338	30.2162	87.5015	72.0384	47.5872	54.8387	28.8077	35.8443	54.2678	32.7075	56.2581	45.1578	62.1354	41.2932
ENSMUSG00000015981	Stk32c	8.18671	17.7529	16.3061	24.8708	13.3185	30.0169	10.7855	16.4295	20.3252	14.8652	10.1584	18.9476	16.4902	16.0879	17.5695	11.5728	11.3952	13.2995	20.4971	21.0906	16.087	18.4845	15.8507	15.571
ENSMUSG00000015994	Fnta	1484.14	1417.28	1508.11	1315.49	1519.59	1388.89	1477.87	1481.3	1364.08	1319.76	1387.66	1211.67	1398.54	1434.01	1419.57	1390.23	1597.98	1389.11	1364.81	1554.55	1448.92	1406.38	1370.29	1459.34
ENSMUSG00000016018	Mtrex	1823.32	2174.13	1772.27	1855.55	1815.39	1914.46	1907.83	1800.66	1887.05	1906.58	1936.89	1783.19	1745.58	1836.8	1747.69	1874.24	1568.31	1843.21	1779.11	1815.38	1888.13	1883.32	1810.03	1776.05
ENSMUSG00000016024	Lbp	228.423	279.389	278.413	390.746	270.091	218.235	237.303	346.698	222.03	251.729	294.84	271.026	298.932	346.05	295.306	252.591	282.291	302.74	309.049	301.018	289.412	255.199	301.231	289.538
ENSMUSG00000016028	Celsr1	1492.36	1580.8	1711.31	1922.42	1817.04	1949.45	1596.01	1723.83	1769.52	1610.9	1563.27	1821.56	1556.7	1665.54	1732.46	1706.21	1750.02	1488.19	1616.3	1673.72	1704.79	1729.94	1667.91	1646.89
ENSMUSG00000016087	Fli1	441.882	508.744	521.765	507.064	550.15	436.645	386.124	470.169	482.21	514.873	524.432	515.82	486.175	484.298	474.497	406.105	450.875	492.05	497.392	453.929	505.921	458.004	497.044	460.07
ENSMUSG00000016128	Stard13	358.956	349.317	615.944	522.734	386.581	506.187	370.98	382.506	377.894	597.047	292.388	395.367	457.653	431.298	398.291	629.296	375.941	437.957	435.202	447.215	446.706	446.923	394.999	465.122
ENSMUSG00000016179	Camk1g	123.135	110.463	177.419	147.038	128.02	205.642	119.6	147.796	174.618	196.023	114.75	154.307	146.524	131.863	199.06	184.628	160.695	167.416	164.922	169.8	137.215	168.736	149.301	169.492
ENSMUSG00000016181	Utp25	487.947	341.387	417.63	350.932	408.67	604.502	449.243	465.085	383.027	520.304	523.694	442.8	415.976	650.527	451.759	622.869	462.36	417.503	340.438	439.672	401.313	484.432	496.951	456.568
ENSMUSG00000016194	Hsd11b1	22.9318	17.8152	10.3853	6.75852	14.1438	9.47347	10.5707	21.4483	14.8886	22.8691	8.64372	17.0258	10.7422	7.63003	10.2852	13.3655	21.6386	16.0291	11.8579	15.0201	14.4069	15.85	10.8654	15.5822
ENSMUSG00000016200	Syt14	208.274	189.574	199.98	175.511	195.235	212.345	213.694	165.537	201.601	206.056	234.037	206.123	227.84	191.389	211.77	187.937	135.751	177.846	210.059	183.865	193.715	199.847	214.232	179.092
ENSMUSG00000016206	H2-M3	14.2102	17.1575	18.4934	17.0506	9.48526	14.5462	10.0898	7.48942	10.8849	10.4992	14.0257	11.4621	11.6305	11.3656	10.1749	17.0273	28.6468	21.9261	15.5806	18.9795	15.2794	10.7019	11.7318	20.4321
ENSMUSG00000016239	Lonrf3	30.0943	18.7997	24.95	23.4804	29.695	20.6857	21.5568	23.7487	21.4467	18.5823	31.5011	22.4552	28.6689	25.1358	20.8459	16.823	17.7188	25.182	16.1829	22.8273	25.4039	21.204	25.7214	19.7468
ENSMUSG00000016252	Atp5e	3215.05	2758.28	2667.54	3695.52	3136.35	2754.23	2947.58	2847.37	2921.1	2810.26	2905.91	2616.86	3067.74	2472.97	2668.73	2602.8	3011.06	2830.34	2593.49	2727.6	3094.55	2856.11	2746.44	2753.06
ENSMUSG00000016253	Nelfcd	1685.54	1459.83	1406.59	1694.87	1417.72	1572.17	1529.2	1521.05	1518.51	1582.48	1274.28	1432.07	1475.92	1310.27	1551.24	1395	1551.23	1442.85	1407.7	1464.42	1532.91	1544.68	1408.76	1452.24
ENSMUSG00000016255	Tubb1	123.347	160.836	72.9484	210.29	81.1532	65.9509	28.2527	26.2081	152.368	52.4919	116.937	98.5365	85.9007	50.6258	100.626	17.8805	44.2723	40.61	40.506	68.6896	129.715	65.0543	90.5252	42.3917
ENSMUSG00000016256	Ctsz	1415.87	1475.56	1438.37	1571.5	1440.7	1479.82	1379.27	1437.06	1380.58	1510.93	1486.66	1635.69	1533.41	1496.13	1559.01	1738.47	1849.02	1614.39	1558.08	1484.92	1468.4	1437.53	1542.18	1648.97
ENSMUSG00000016257	Prelid3b	1534.59	1908.79	1519.33	1530.09	1596.6	1360.47	1463.32	1709.07	1390.37	1412.25	1613.48	1311.93	1496.35	1491.03	1464.59	1389.04	1602.33	1481.7	1774.09	1367.66	1617.88	1467.09	1475.48	1522.97
ENSMUSG00000016262	Sertad4	860.523	793.688	954.226	802.497	912.798	941.108	909.585	857.437	857.546	913.542	826.419	865.834	949.838	967.488	898.068	964.582	898.815	813.43	919.683	908.544	864.747	895.843	901.529	901.011
ENSMUSG00000016308	Ube2a	870.812	838.469	814.898	691.794	711.47	820.189	847.221	791.21	711.606	779.533	920.32	851.015	852.593	778.536	701.098	837.346	757.828	807.592	816.85	718.897	785.489	789.952	820.712	787.703
ENSMUSG00000016319	Slc25a5	11294.3	11901.1	9309.27	10252.7	10585.8	8822.14	9875	10300.3	9647.18	9315.23	10556.2	9088.09	9348.93	9650.99	9006.23	9464.54	11044.5	9460.88	10579.8	9303.7	10668.6	9591.98	9530.09	9970.68
ENSMUSG00000016344	Ppdpf	929.158	779.164	879.718	983.433	932.647	992.4	879.875	901.312	999.427	953.432	1040.77	948.311	1028.37	936.106	951.881	989.184	1030.24	908.869	921.618	1034	900.824	945.289	981.087	976.783
ENSMUSG00000016346	Kcnq2	0	8.53847	17.9368	0	3.25235	8.16256	4.06745	12.0995	9.37024	77.1295	4.7312	23.8007	10.3543	0.543671	15.1744	17.5498	0.683935	21.8275	0	6.86417	5.94553	22.1658	10.9209	9.3851
ENSMUSG00000016349	Eef1a2	4147.01	3677.52	4434.62	5635.57	5095.43	3531.18	4350.35	5214.84	4187.92	4405.23	3808.96	4033.7	4077.36	4503	4318.95	4151.79	5294.41	4100.45	4695.14	3994.24	4598.03	4337.9	4148.39	4447.21
ENSMUSG00000016356	Col20a1	23.4533	10.9343	31.3422	26.1883	54.0731	27.5822	40.2761	20.6224	21.1461	34.135	19.5714	22.6943	36.317	22.1361	46.4092	17.7612	27.5032	24.3126	23.6027	23.2885	29.1982	28.7523	29.4256	23.2936
ENSMUSG00000016382	Pls3	3173.65	3214.16	3013.3	3319.36	3187.38	3135.83	2943.76	2702.66	3782.57	3103.79	3496.84	3403.95	3704.8	2912.8	3344.76	3169.79	2722.31	2991.44	2917.94	3160.89	3181.57	3133.72	3372.63	2992.48
ENSMUSG00000016386	Mpped2	1645.73	1492.28	1454.8	1507.9	1576.18	1354.35	1675.66	1509.68	1546.08	1596.94	1827.72	1624.9	1681.89	1695.28	1520.74	1596.65	1643.93	1547.85	1731.38	1611.34	1535.38	1536.54	1670.11	1626.23
ENSMUSG00000016409	Nkap	654.262	721.812	683.124	650.105	747.875	680.609	689.62	761.984	719.261	631.607	679.007	545.625	738.385	714.991	795.302	714.697	656.289	703.312	695.408	724.391	691.436	696.616	694.662	698.819
ENSMUSG00000016427	Ndufa1	1080.19	883.861	890.139	1105.23	949.133	793.295	944.291	955.211	939.934	859.109	920.71	823.078	925.477	766.78	843.087	878.457	1085.45	917.091	820.801	925.247	981.71	898.368	855.826	925.409
ENSMUSG00000016458	Wt1	800.225	991.103	864.001	786.533	923.125	833.168	962.747	935.963	812.249	892.38	760.724	1036.99	946.869	846.851	874.6	798.639	858.842	921.066	878.955	860.393	872.997	887.301	893.206	863.579
ENSMUSG00000016477	E2f3	1367.11	1380.98	1333.54	1244.87	1352.99	1294.09	1351.55	1469.65	1265.93	1360.98	1362.18	1340.3	1305.43	1278.17	1324.08	1337.26	1351.23	1303.06	1280.05	1307.16	1335.9	1348.44	1322.03	1315.75
ENSMUSG00000016481	Cr1l	920.323	929.951	909.699	852.306	988.334	907.974	933.392	915.375	909.208	979.372	983.571	831.224	940.452	1018.73	893.091	888.421	852.881	880.762	871.252	934.895	920.123	929.064	933.413	885.642
ENSMUSG00000016487	Ppfibp1	3402.12	3410.81	3199.17	3433.64	3180.34	2840.24	3326.47	3199.16	3067.82	3067.28	3790.53	3319.18	3272.9	3709.23	3712.53	3156.51	3399.35	3236.49	3414.99	3536.63	3325.22	3100.19	3560.87	3348.79
ENSMUSG00000016493	Cd46	32.557	46.7842	41.4939	43.6584	72.856	112.734	58.2697	57.0737	45.6988	88.4514	50.7249	69.8791	38.1502	65.6205	53.5339	56.7913	37.6376	28.7602	40.416	49.7161	47.4699	72.4455	55.5817	42.6642
ENSMUSG00000016494	Cd34	2803.53	2271.58	2788.18	2767.95	3052.27	2751.48	2636.99	2771.12	2429.02	2747.44	3116.47	2591.81	2713.56	2945.18	2787.55	3041.2	2757.11	2650.74	3024.82	2783.68	2736.7	2667.21	2830.91	2851.51
ENSMUSG00000016495	Plgrkt	251.468	261.486	284.717	242.087	279.958	393.278	296.461	308.787	282.345	286.537	204.12	235.871	204.317	276.364	264.594	294.44	276.396	274.695	283.09	255.289	263.943	313.482	237.053	276.782
ENSMUSG00000016496	Cd274	20.7614	15.0488	23.6131	28.4208	26.3352	115.067	23.1828	24.4494	20.9296	20.0791	15.0217	17.3504	25.8445	16.5539	20.3125	22.9311	28.6463	26.7035	22.9002	21.6766	22.8359	40.7416	19.0166	24.5715
ENSMUSG00000016503	Gtf3a	863.011	762.303	786.164	894.675	820.629	849.058	812.759	763.759	785.483	825.941	852.902	814.019	818.869	800.667	855.819	811.634	885.543	787.652	874.603	881.542	825.356	807.4	828.455	848.195
ENSMUSG00000016510	Mtif3	344.492	287.6	378.007	316.525	329.39	341.573	291.72	362.63	331.915	266.795	345.164	267.299	402.37	360.786	303.42	339.559	350.409	296.768	306.496	325.311	331.203	318.927	335.808	323.709
ENSMUSG00000016520	Lnx2	656.803	669.731	807.745	836.834	804.594	885.236	781.913	815.073	770.901	814.647	711.831	799.999	775.704	822.491	820.054	823.413	782.406	820.006	758.871	799.102	755.142	813.554	786.016	796.76
ENSMUSG00000016526	Dyrk3	579.722	371.485	135.098	528.192	228.463	248.154	113.547	87.8014	570.273	187.41	511.553	409.662	330.954	144.017	242.849	79.6462	100.438	101.188	180.823	194.817	368.592	241.437	327.807	131.382
ENSMUSG00000016528	Mapkapk2	5698.21	6009.16	5632.51	6069.34	6103.37	5202.2	5662.13	6003.22	5575.56	5703.11	5894.6	5644.15	5571.02	5825.23	5861.62	5626.38	6158.89	5603.68	6062.75	5750.54	5902.52	5629.24	5759.32	5840.45
ENSMUSG00000016534	Lamp2	5075.62	5290.23	5235.8	4761.26	5878.29	4961.63	5504.68	5628.52	5631.97	5112.92	5666.31	4663.55	5504.71	5514.79	5443.52	5776.31	5324.86	5717.05	5666.63	5317.05	5248.24	5367.95	5358.58	5560.38
ENSMUSG00000016541	Atxn10	4306.56	4211.36	4199.7	4009.94	4191.58	4247.78	4242.83	4286.94	4450.18	4233.57	4318.57	4272.19	4337.74	4129.25	4176.18	4350.82	4399.86	4359.55	4307.5	4420.02	4183.83	4292.26	4246.78	4367.55
ENSMUSG00000016552	Foxred2	80.0689	91.8635	87.1552	78.3277	69.1287	167.144	97.2612	76.3219	125.544	125.68	81.7443	104.243	129.534	72.5688	108.096	107.379	96.5857	112.562	90.6541	134.201	81.3088	118.39	99.2371	108.276
ENSMUSG00000016554	Eif3d	3464.42	3433.17	3027.65	3349.33	3155.06	3231.37	3038.26	2988.29	3048.67	3049.14	3274.91	3162.16	3078.38	3130.6	2981.18	3047.36	3333.55	3138.76	3170.52	3118.15	3285.93	3071.14	3125.45	3161.67
ENSMUSG00000016559	H3f3b	8082.77	7903.54	8837.49	8067.33	8481.9	9983.97	8624.3	7953.71	9272	8992.91	7715.66	7266.78	8310.59	7242.95	8310.01	8527.17	7814.98	8421.85	7211.19	8618.24	8274.61	8965.38	7769.2	8118.69
ENSMUSG00000016619	Nup50	2019.38	1956.33	1740.69	1761.16	1670.88	1992.14	1661.05	1833.48	1818.28	1838.25	1937.57	1814.16	1841.03	1862.01	1769.76	1652.62	1618.48	1707.24	1611.44	1692.56	1829.69	1828.64	1844.91	1656.47
ENSMUSG00000016624	Phf21b	23.4665	25.8604	42.7414	54.2788	21.5198	56.3188	33.1896	28.2007	39.1851	38.3123	22.6293	33.4227	36.761	31.7012	60.65	37.433	20.8282	39.731	32.169	59.6267	33.5734	39.0413	37.0328	37.9576
ENSMUSG00000016637	Ift27	248.984	232.951	230.265	266.712	251.34	277.396	238.948	281.124	270.118	266.307	219.302	225.122	265.529	230.168	296.507	256.488	249.28	226.54	214.098	270.346	246.05	266.779	247.326	243.35
ENSMUSG00000016664	Pacsin2	2541.24	2646.02	2409.18	2539.49	2307.93	2232.09	2396.8	2358.2	2451.2	2311.48	2740.44	2564.48	2596.33	2574.59	2495.13	2363.44	2513.04	2509.48	2614.76	2409.4	2488.77	2349.96	2594.19	2482.02
ENSMUSG00000016756	Cmah	23.1591	27.7054	16.1368	58.5322	17.3736	40.5413	18.2172	25.3687	34.6428	30.5762	43.5728	23.5825	34.6231	23.4273	72.908	32.2811	31.8411	43.1941	32.9797	16.7574	28.5814	29.8692	39.6227	31.4107
ENSMUSG00000016757	Ttll12	1160.37	1164.34	1052.76	1178.76	1101.15	1270.53	1030.56	1046.71	1233.48	1109.86	1176.88	1240.17	1226.96	1272.23	1209.78	1178.41	1212.2	1096.09	1196.79	1210.02	1131.48	1138.23	1225.2	1178.7
ENSMUSG00000016758	Bik	215.889	223.998	225.567	217.646	206.9	146.262	157.645	208.607	182.676	168.246	216.008	198.089	188.116	192.785	209.139	169.24	234.887	212.548	222.734	192.726	218	172.687	200.827	206.427
ENSMUSG00000016763	Scube1	958.795	825.716	1181.74	1071.91	911.295	1289.01	1195.8	1080.14	1351.33	1197.53	863.806	1533.24	1306.59	1129.06	1112.76	1308.76	1369.74	1295.92	950.431	1363.98	989.892	1222.76	1189.09	1257.76
ENSMUSG00000016831	Tox4	1692.3	1828.07	1989.09	1845.34	1718.47	1743.53	1744.46	1886.97	1770.8	1715.67	1872.8	1748.96	1775.05	1777.95	1695.88	1777.77	1578.11	1718.75	1590.07	1798.83	1814.65	1772.29	1774.13	1692.71
ENSMUSG00000016833	Mrps18c	528.439	448.855	404.128	605.433	483.779	429.997	490.858	431.277	489.841	431.644	525.436	406.648	496.922	376.928	412.694	461.4	564.103	524.363	433.167	462.609	494.127	454.724	443.726	489.128
ENSMUSG00000016918	Sulf1	3156.95	3559.12	5862.97	4378.1	4896.91	6072.18	5264.47	5368.95	5614.18	6649.94	3524.31	5799.13	6009.68	4429.87	6305.22	7695.03	4819.3	6350.35	3477.71	5753.13	4370.81	5793.94	5213.64	5619.11
ENSMUSG00000016921	Srsf6	7072.66	7117.35	7177.58	6559.79	6763.91	7525.83	7158.18	6298.53	6858.25	7285.96	6872.16	7271.78	6328.78	7441.05	6643.74	5965.11	5343.92	6229.39	7635.73	7399.58	6938.26	7025.35	6911.5	6514.75
ENSMUSG00000016933	Plcg1	2889.82	2627.67	2834.23	2855.9	2770.25	3313.33	3071.59	2876.97	3238.48	3157.69	2623.87	3179.66	2703.24	3253.54	2818.68	2720.19	2585.06	3021.62	3178.56	3273.65	2795.58	3131.61	2915.8	2955.82
ENSMUSG00000016940	Kctd2	677.45	640.618	667.127	648.286	612.911	631.886	587.582	641.378	738.888	653.792	624.429	625.863	572.824	577.387	657.802	565.293	708.454	665.463	518.642	632.978	649.278	650.705	611.661	618.166
ENSMUSG00000016946	Kctd5	1150.61	1147.66	1039.21	1088.13	1089.18	1124.19	974.791	1010	1049.58	1100.78	1062.12	1011.07	1096.36	1023.46	1057.7	999.895	1005.23	1032.8	1024.85	1133.05	1102.96	1051.87	1050.14	1039.16
ENSMUSG00000016984	Etaa1	589.964	620.344	602.613	565.578	580.405	618.704	637.978	651.904	640.792	563.249	542.601	540.569	603.148	519.434	594.619	681.855	553.394	721.598	565.314	586.142	591.781	622.526	560.074	621.66
ENSMUSG00000016995	Matn4	239.533	145.85	435.379	300.85	212.73	486.023	202.496	238.515	551.159	373.828	232.25	396.348	382.669	264.155	394.921	405.555	281.183	362.078	263.928	490.991	266.868	370.404	334.068	360.747
ENSMUSG00000017009	Sdc4	795.04	860.407	700.332	653.658	653.206	640.66	611	602.928	685.488	626.912	775.614	723.318	763.721	759.116	809.55	672.272	701.839	625.347	714.669	746.182	732.529	633.398	766.264	692.062
ENSMUSG00000017057	Il13ra1	908.372	987.881	1101.59	933.624	1201.93	1016.22	1038.17	1089.01	1075.65	1110.12	1019	797.066	1208.38	1115.34	1178.1	1290.89	1059.91	1157.09	989.943	1088.34	1026.68	1065.83	1063.58	1117.24
ENSMUSG00000017119	Nbr1	3470.81	3401.27	3356.48	3488.28	3435.16	3115.42	3659.48	3377.46	3482.7	3270.16	3494.19	3497.27	3768.48	3164.12	3537.42	3306.4	3560.11	3356.07	3211.23	3359.6	3430.4	3381.04	3492.3	3358.68
ENSMUSG00000017132	Cyth1	964.25	977.833	861.598	929.576	884.392	973.342	881.687	878.043	1015.75	899.96	961.246	1028.84	865.59	976.805	980.121	916.36	1017.63	888.879	1029.02	981.336	923.53	929.756	962.52	966.644
ENSMUSG00000017144	Rnd3	838.671	959.035	1069.95	772.727	942.941	1011.59	1011.61	965.257	983.898	1151.94	937.167	952.064	1181.23	871.165	1102.18	1017.11	811.941	1042.64	765.473	974.628	916.665	1024.86	1008.76	922.359
ENSMUSG00000017146	Brca1	958.289	1073.7	875.647	745.084	894.421	995.331	1063.77	923.804	969.894	968.776	805.474	798.564	889.769	824.675	782.242	947.109	889.157	866.706	837.075	886.236	909.428	984.315	820.145	885.256
ENSMUSG00000017167	Cntnap1	67.7262	58.7518	67.2958	59.2851	61.7288	87.3534	73.0726	83.4104	70.5476	73.1553	53.8257	80.5703	68.9947	75.041	48.1821	80.9481	65.9623	71.4862	75.5094	69.9682	62.9576	77.5079	65.3227	72.7748
ENSMUSG00000017176	Nt5c3b	1173.24	1019.48	1021.82	1036.5	1060.32	1086.51	1128.88	1019.05	979.116	1093.64	1030.87	1098.07	1039	943.518	977.469	1045.48	1156.5	1076.24	1053.78	947.094	1062.27	1061.44	1017.78	1055.82
ENSMUSG00000017188	Coa3	1057.59	858.319	856.118	1141.6	1038.45	725.438	897.834	902.59	809.721	928.718	1214.69	832.501	829.294	803.207	964.08	911.183	1161.2	887.395	794.035	860.536	990.413	852.86	928.754	922.869
ENSMUSG00000017210	Med24	1736.71	1748.55	1781.7	1782.51	1619.12	1713.79	1669.23	1554.39	1631.78	1736.19	1540.14	1567.19	1629.35	1815.12	1633.76	1542.82	1743.82	1649.87	1692.91	1741.82	1733.72	1661.08	1637.11	1674.25
ENSMUSG00000017221	Psmd3	4053.56	3980.26	3557.59	4109.29	3809.87	3759.87	3584.55	3703.76	3641.17	3840.55	3838.73	3932.83	3644.17	3581.99	3764.41	3653.09	4118.13	3468.99	3872.87	3643.98	3902.11	3705.98	3752.43	3751.41
ENSMUSG00000017264	Exosc10	1947.26	2012.01	1982.79	1976.36	1970.45	1854.71	1948.28	1979.2	1871.75	1859.94	1895.69	2047.59	1843.07	1964.58	1966.65	1857.57	1978.18	1803.71	1875.36	1838.74	1977.77	1902.78	1943.51	1870.71
ENSMUSG00000017286	Glod4	1517.66	1399.92	1194.28	1396.28	1105.38	1305.67	1185.21	1337.29	1062.54	1128.35	1147.25	1230.99	1408.83	1211.79	1322.64	1148.12	1217.38	1300.93	983.668	1311.03	1322.7	1203.81	1264.3	1192.22
ENSMUSG00000017288	Vps53	865.295	915.363	867.196	902.407	881.497	900.117	927.016	905.631	858.365	818.451	883.672	854.32	839.353	939.978	878.203	965.415	1004.67	847.013	932.65	972.737	886.352	881.916	879.105	944.497
ENSMUSG00000017291	Taok1	3710	3875.58	3620.05	3250.63	3694.11	3238.75	3641.01	3636.79	3580.02	3375.36	3814.68	3195.41	3506	3873.84	3694.75	3386.67	3146.1	3665.54	3690.29	3376.11	3630.07	3494.39	3616.94	3452.94
ENSMUSG00000017299	Dnttip1	714.746	852.56	800.983	940.827	730.363	787.046	740.663	743.847	749.385	785.029	765.448	851.259	759.688	694.924	697.681	773.547	649.196	611.395	679.087	726.043	807.896	761.194	753.8	687.853
ENSMUSG00000017307	Acot8	179.258	157.708	153.425	220.364	147.756	162.385	152.375	173.396	159.666	147.96	149.225	161.232	151.348	180.272	192.694	148.879	187.268	150.089	172.069	153.732	171.702	159.157	166.954	162.408
ENSMUSG00000017309	Cd300lg	82.3628	61.3504	112.934	68.9368	71.2269	61.7087	70.3017	69.3843	71.6541	48.8009	70.0252	83.1897	74.5414	87.9899	72.3416	92.5019	140.238	78.8571	101.326	63.5999	79.3621	64.3699	77.6176	95.3045
ENSMUSG00000017314	Mpp2	1028.82	894.81	859.958	864.902	876.544	902.281	869.61	890.824	799.017	911.316	1041.01	1101.92	899.642	1137.08	924.323	1027.06	966.801	1031.7	876.754	960.956	905.006	874.61	1020.8	972.655
ENSMUSG00000017376	Nlk	873.501	959.148	1002.55	846.533	960.191	906.745	957.749	1009.51	1132.19	893.085	1028.68	924.123	966.776	1170.28	975.332	886.351	926.158	994.378	1050.29	1122.18	928.384	979.856	1013.04	995.871
ENSMUSG00000017386	Traf4	1340.5	1121.72	1228.72	1263.08	1076.58	1394.21	1196.44	1114.73	1266.76	1398.46	1225.57	1295.15	1277.53	1235.01	1202.92	1277.7	1363.69	1248.6	1164.41	1289.3	1206.12	1274.12	1247.24	1268.74
ENSMUSG00000017390	Aldoc	169.879	284.329	200.918	258.325	259.031	266.927	191.218	174.243	216.267	210.546	308.187	247.199	251.965	244.812	264.538	299.57	283.202	257.115	267.389	275.952	234.496	211.84	263.34	276.646
ENSMUSG00000017400	Stac2	61.914	73.7453	70.4597	96.1035	80.6753	67.34	74.1907	94.4118	77.8043	74.1587	54.0835	34.4761	63.8443	60.7011	67.3539	64.2131	90.9984	65.2143	61.0651	57.494	76.5796	77.5811	56.0918	67.797
ENSMUSG00000017404	Rpl19	12004.6	11454.5	10576.3	13141.5	11431.2	11511.5	10881.8	10885.2	11433.5	10940.7	11338.6	11763.4	11716.5	9882.09	11014.1	11090.1	12568.9	10926.6	10411.8	11063	11721.6	11130.5	11142.9	11212.1
ENSMUSG00000017405	Nek8	286.059	245.181	310.61	342.489	333.181	299.169	339.678	299.063	366.433	343.293	330.938	372.37	327.241	294.032	324.471	334.182	331.041	309.849	350.726	345.581	303.504	329.527	329.811	334.276
ENSMUSG00000017412	Cacnb4	27.5828	35.6166	47.3648	28.6986	49.5748	33.4585	224.271	33.8595	54.6447	55.4467	31.8787	47.9958	34.9934	39.166	52.0441	49.2512	26.8139	40.2829	33.6926	48.6079	37.7675	80.3361	41.2156	39.7297
ENSMUSG00000017417	Plxdc1	6.77963	7.15019	16.5933	8.09161	10.0147	24.4242	6.70832	15.1862	16.4277	11.8129	7.70292	17.5681	21.1924	23.2292	13.9498	8.0767	8.6647	17.7023	8.90272	18.8911	9.72589	14.9119	16.7285	12.4475
ENSMUSG00000017418	Arl5b	1811.63	2047.49	2091.08	1558.92	1669.78	1863.69	1862.57	1785.37	1844.2	1776.47	1658.11	1685.16	1791.38	2154.39	2027.9	1872.3	1443.09	1811.1	1659.34	1866.85	1835.78	1826.46	1863.39	1730.54
ENSMUSG00000017421	Zfp207	3983.04	4005.38	3822.06	3911.8	3758.42	3878.93	4095.97	4123.49	3962.52	3920.53	3880.32	3676.64	3900.38	3735.87	3782.73	4019.21	3815.79	4050.66	3830.27	3799.28	3896.14	3996.29	3795.19	3903.04
ENSMUSG00000017428	Psmd11	2232.25	2247.2	2209.07	2133.14	2186.92	2020.07	2098.21	2073.21	2218.28	2095.86	2324.77	2131.3	2289.27	2019.83	1991.62	2146.35	2102.17	2061.26	2365.72	2123.26	2201.72	2101.13	2151.36	2159.75
ENSMUSG00000017446	C1qtnf1	203.734	235.446	288.214	256.669	290.641	267.454	239.563	273.417	271.611	275.742	278.725	226.904	242.911	298.19	278.491	270.127	331.909	266.207	298.651	274.001	254.941	265.558	265.044	288.179
ENSMUSG00000017453	Pipox	45.731	48.2222	45.8409	91.6196	40.4565	29.4807	21.6829	55.5214	60.4872	41.2691	38.5411	33.7948	39.5498	47.3981	37.4554	61.0646	67.58	46.988	47.5824	40.0339	54.374	41.6883	39.3478	52.6498
ENSMUSG00000017466	Timp2	4197.15	4205.7	4849.19	4800.38	4427.9	4598.46	4573.58	5064.1	4284.29	4837.5	3922.65	4863.93	4635.12	4508.73	4744.6	5650.62	5286.82	4756.28	4421.25	4771.24	4496.06	4671.59	4535.01	4977.24
ENSMUSG00000017478	Zc3h18	1861.39	2323.88	2005.65	2175.73	1979.98	2383.55	2000.8	1962.85	1933.18	2051.65	2138.33	2077.82	2084.3	2042.98	2057.25	2018.57	2222.27	1981.76	1932.63	2028.1	2069.33	2066.4	2080.14	2036.67
ENSMUSG00000017485	Top2b	5570.75	5773.18	5646.04	5005.89	6309.36	6181.04	6707.27	7070.5	7451.31	5826.67	5543.79	5622.29	5298.84	5352.51	5136.73	6433.79	5097.47	6236.4	4931.31	6214.62	5661.05	6647.36	5390.83	5782.72
ENSMUSG00000017491	Rarb	729.442	794.578	834.84	724.931	781.35	754.163	865.134	792.616	897.684	845.219	849.281	882.318	834.692	766.984	825.227	917.8	738.064	943.521	795.32	889.219	773.028	830.963	831.7	856.785
ENSMUSG00000017493	Igfbp4	8007.15	8587.73	9741.83	9214.6	8814.62	9704.23	8712.87	8855.92	9738.2	9934.3	9377.96	11482.2	10544	9421.41	10801.9	10745.7	11286.4	9721.14	9287.72	11122.7	8873.18	9389.1	10325.5	10432.7
ENSMUSG00000017499	Cdc6	806.832	712.98	590.357	651.162	553.186	711.534	875.392	842.905	623.002	630.487	573.398	553.916	525.448	598.734	506.66	799.166	881.577	763.649	726.065	638.269	662.904	736.664	551.631	761.745
ENSMUSG00000017548	Suz12	2501.03	2878.71	2449.92	2152.38	2543.62	2514.92	2563.14	2451.94	2593.43	2317.8	2525.73	2039.31	2394.26	2492.25	2310.56	2296.1	1990.25	2464.36	2309.97	2426.13	2505.14	2488.24	2352.42	2297.36
ENSMUSG00000017550	Atad5	766.969	794.668	714.461	609.407	680.833	812.224	863.024	777.229	767.385	743.586	649.454	542.043	656.26	677.281	654.402	744.829	704.057	811.866	729.571	702.452	713.268	792.69	635.888	738.555
ENSMUSG00000017561	Crlf3	920.116	860.918	685.192	760.241	679.099	811.486	643.868	764.89	775.069	608.79	827.805	770.256	796.042	883.051	744.026	651.69	629.232	615.468	767.032	769.273	781.113	720.82	804.236	686.539
ENSMUSG00000017607	Tns4	9.75999	4.84417	7.74752	6.54421	13.4304	4.89867	2.83762	4.69316	13.0722	5.19551	0.64967	5.21764	18.7173	2.91368	5.71783	11.393	11.3662	18.5551	0.586347	4.19996	8.46526	6.13944	6.64323	9.22011
ENSMUSG00000017615	Tnfaip1	3546.72	3637.09	3338.03	3344.75	3537.69	2913.68	3383.34	3571.02	3117.61	3263.41	3453.91	3202.04	3376.06	3470.26	3270.01	3238.29	3467.2	3341.84	3631.75	3273.38	3480.86	3249.81	3354.46	3390.49
ENSMUSG00000017631	Abr	2113.09	2162.1	2271.42	2332.67	2223.47	2403.31	2180.32	2172.49	2557.68	2197.78	2179.44	2478.29	2242.29	2391.25	2448.96	2441.99	2304.09	2261.13	2203.79	2343.19	2220.55	2302.32	2348.04	2310.84
ENSMUSG00000017639	Rab11fip4	40.7035	16.2748	58.0936	19.6315	30.5763	279.106	41.0977	48.3693	82.6124	98.0486	67.0834	47.3004	130.071	78.8028	104.119	45.7813	52.7295	78.6465	74.3928	76.3035	33.0559	109.847	85.4753	65.5707
ENSMUSG00000017652	Cd40	107.329	88.7026	98.2199	44.9686	120.394	76.7228	98.0555	92.3514	71.5867	114.542	117.267	73.8241	66.0162	83.045	74.4185	69.5869	112.185	114.89	137.15	107.168	91.923	90.6517	82.9142	108.196
ENSMUSG00000017664	Slc35c2	635.539	676.88	655.648	619.285	523.98	623.568	587.862	616.305	632.383	538.224	593.242	705.735	663.793	676.387	548.393	651.085	660.297	572.946	783.25	626.029	622.266	599.668	637.51	658.721
ENSMUSG00000017667	Zfp334	1073.35	1013.35	1113.66	1034.55	1002.68	1039.46	1159.76	1032.13	1145.03	1186.29	1083.36	1199.56	1124.16	1104.41	1189.83	1219.48	1132.82	1131.57	1028.09	1066.44	1047.52	1112.53	1140.27	1115.68
ENSMUSG00000017670	Elmo2	1342.6	1213.57	1340.29	1312.26	1285.17	1315.57	1412.49	1296.06	1241.14	1466.11	1393.48	1340.03	1313.67	1297.92	1341.62	1329.16	1281.53	1364.29	1310.29	1404.87	1298.78	1346.28	1337.34	1338.03
ENSMUSG00000017677	Wsb1	3081.73	2813.68	3366.72	2632.69	3089.05	3759.38	3400.43	2971.51	3171.72	3537.54	3123.1	3302.68	3353.24	3707.26	3448.92	3288.69	2332.03	3348.54	3610.59	3701.31	2996.77	3368.12	3387.04	3256.23
ENSMUSG00000017679	Ttpal	958.225	1014.42	775.412	811.409	961.854	1015.59	885.977	981.616	819.836	1150.98	1012.92	851.673	1027.96	988.003	1055.76	1009.36	935.432	918.219	935.523	900.657	904.264	970.799	987.264	939.838
ENSMUSG00000017686	Rhot1	1601.5	1791.63	1543.09	1382.67	1709.54	1459.61	1686.61	1667.4	1431.61	1568.48	1524	1309.96	1452.45	1529.59	1603.32	1611.75	1438.87	1641.63	1647.04	1624.43	1605.69	1562.74	1483.86	1592.74
ENSMUSG00000017692	Rhbdl3	51.7665	52.4095	55.4511	56.2857	54.7135	116.574	50.8109	84.782	68.3853	71.7278	55.8714	98.9324	69.8347	53.1796	58.1198	65.7517	55.0913	68.475	57.3049	73.5842	54.1253	78.456	67.1876	64.0414
ENSMUSG00000017697	Ada	47.2073	47.213	66.7689	63.9417	48.4741	60.0786	40.3484	65.6096	36.3136	63.0242	79.2386	68.9374	50.9431	65.117	58.76	59.5574	62.5019	54.3583	62.3575	42.4706	54.721	53.0749	64.5992	56.2491
ENSMUSG00000017707	Serinc3	7142.04	6653.54	6264.74	7509.89	7423.48	6100.16	6366.35	6634.99	8104.79	5940.88	7411.2	6668.12	7428.49	6685.02	7704.02	6521.49	6624.34	6462.25	6640.83	6397.46	6998.74	6629.43	7179.37	6529.27
ENSMUSG00000017713	Tha1	93.23	62.9084	83.9924	79.4745	84.385	81.9434	87.4473	73.0938	87.6226	85.798	65.2537	109.172	68.1339	87.8433	75.3836	100.222	94.5008	80.8978	99.1122	77.9688	80.798	83.181	81.1573	90.5402
ENSMUSG00000017715	Pgs1	698.628	788.006	666.403	734.395	664.361	663.832	633.914	667.194	669.147	681.553	656.35	712.711	708.939	710.103	647.988	595.521	632.301	683.046	661.908	613.056	710.359	663.128	687.218	637.166
ENSMUSG00000017716	Birc5	1579.53	1766.32	1354.65	1382.14	1345.42	1283.95	1261.58	1368.4	1144.84	1173.22	1362.51	1210.63	1283.86	1244.34	1262.21	1150.95	1233.78	1204.59	1163.19	1147.3	1485.61	1246.4	1272.71	1179.96
ENSMUSG00000017718	Afmid	317.072	274.949	219.945	213.146	304.191	278.044	273.094	273.143	291.181	229.96	187.717	155.182	187.626	254.736	242.164	270.337	268.851	269.886	235.692	213.336	265.861	269.085	205.485	251.62
ENSMUSG00000017721	Pigt	2655.93	2534.55	2528.43	2611.43	2637.01	2481.07	2529.79	2437.48	2521.16	2424.02	2575.06	2956.9	2623.43	2848.8	2891.69	2702.38	3210.75	2633.48	2773.5	2764.85	2593.47	2478.71	2779.18	2816.99
ENSMUSG00000017723	Wfdc2	13.4296	7.46956	43.4967	17.0129	5.84637	117.788	14.4037	16.7819	60.1121	49.3414	26.5547	56.0989	71.1589	22.8672	69.3515	59.3384	15.4859	49.1418	14.7671	95.1422	17.451	51.6853	49.2062	46.7751
ENSMUSG00000017724	Etv4	309.36	339.055	260.812	287.089	244.472	287.92	224.511	295.313	223.045	230.209	379.558	385.595	286.576	290.1	275.102	235.923	283.828	237.817	336.531	309.061	288.158	252.2	323.386	280.632
ENSMUSG00000017734	Dbndd2	348.268	230.146	239.959	276.647	221.968	124.916	297.191	276.531	239.97	184.761	258.622	314.311	331.742	201.857	163.617	345.736	296.051	237.503	190.319	252.741	263.397	224.674	254.03	264.47
ENSMUSG00000017737	Mmp9	7.46044	13.399	24.0016	11.073	19.6472	34.1043	27.7377	15.7576	6.38004	23.8032	17.1169	9.90691	8.30398	9.67338	7.35868	3.30968	4.05856	4.88939	1.62193	11.9821	15.1162	21.5566	10.472	5.17234
ENSMUSG00000017740	Slc12a5	56.3626	58.6618	70.1048	110.568	44.9945	97.0121	75.9195	56.4103	57.9819	73.9364	116.537	65.7971	61.1405	114.785	83.9462	119.438	132.389	65.2737	87.8925	104.327	68.1383	72.252	88.4412	101.864
ENSMUSG00000017747	Ghdc	302.036	307.149	310.913	327.07	294.031	258.103	301.456	336.511	301.255	301.241	318.95	329.353	336.786	319.746	313.285	331.061	351.798	372.311	347.343	358.577	308.24	299.713	323.624	352.218
ENSMUSG00000017754	Pltp	124.391	150.878	203.558	156.994	161.791	700.997	157.155	160.517	195.396	214.469	165.692	280.819	204.715	204.045	209.298	238.881	213.35	246.818	168.559	245.662	159.523	285.707	212.914	222.654
ENSMUSG00000017756	Slc12a7	2715.37	3207.92	2653.76	2977.2	2863.34	2329.86	2633.23	3070.06	2393.46	2433.02	2895.55	3293.27	2231.68	2949.42	2639.78	2934.31	2841.42	2539.22	3473.87	2501.3	2883.52	2571.93	2801.94	2858.02
ENSMUSG00000017760	Ctsa	3332.61	2968.6	3630.11	3843.73	3552.95	3007.3	3516.16	3703.64	3348.12	3448.38	3341.38	3594.13	3488.18	3525.73	3313.55	3695.33	4001.71	3491.4	3556.74	3304.02	3465.6	3404.72	3452.59	3609.84
ENSMUSG00000017764	Zswim1	204.987	208.758	167.959	176.09	175.46	213.893	144.919	166.715	197.432	199.93	151.566	185.413	184.796	172.009	188.016	137.308	178.137	169.388	180.506	188.056	186.651	184.578	176.36	170.679
ENSMUSG00000017765	Slc12a4	1694.48	1564.69	1569.79	1839.01	1677.71	1670.71	1781.89	1941.8	1528.72	1770.96	1758.86	2013.42	1780.96	2048.87	1823.12	1955.89	1989.9	1818.98	1972.63	1828.96	1669.13	1738.82	1885.05	1913.27
ENSMUSG00000017774	Myo1c	4907.53	5588.64	4729.84	5055.71	4919.59	4320.24	4719.63	5168.55	4370.71	4645.91	5129.6	5464.03	4719.13	5459.58	4923.3	4944.98	5280.05	4885.05	5474.67	4693.79	5040.26	4645.01	5139.13	5055.71
ENSMUSG00000017776	Crk	4687.54	5198.83	4412.15	4397.11	4729.4	4132.41	4483.32	4671.94	4443.9	4427.55	4729	4145.69	4512.11	4477.55	4412.85	4716.54	4166.69	4776.5	4253.96	4462.3	4685.01	4431.82	4455.44	4475.2
ENSMUSG00000017778	Cox7c	4573.5	3982.77	4031.41	4329.23	4186.63	3453.4	4459.96	4210	4064.67	3648.32	4667.01	3373.78	4063.31	3537.09	3738.84	3943.25	4325.03	4386.88	3945.95	3943.28	4220.71	3967.27	3876.01	4108.88
ENSMUSG00000017781	Pitpna	2543.41	2706.42	2591.35	2561.55	2610.04	2567.03	2679.76	2663.85	2571.56	2589.09	2749.93	2713.95	2667.56	2688.73	2719.65	2875.32	2796.34	2841.26	2563.38	2649.12	2602.55	2614.26	2707.97	2745.08
ENSMUSG00000017801	Mlx	376.983	443.08	363.458	516.126	447.839	531.533	413.551	429.56	441.336	446.494	526.264	513.466	423.763	372.069	421.104	421.488	497.482	417.751	411.219	407.771	429.497	452.495	451.333	431.142
ENSMUSG00000017802	Retreg3	1662.46	1310.71	1431.98	1602.85	1489.5	1361.21	1423.04	1503.01	1486.96	1395.75	1382.37	1421.97	1507.67	1352.48	1486.51	1408.2	1444.82	1382.63	1340.58	1438.57	1499.5	1433.99	1430.2	1402.96
ENSMUSG00000017817	Jph2	9774.66	10009	8901.41	10016	9679.39	7296.71	8662.95	10036.8	8154.16	8268.02	9228.41	9013.02	8275.26	9209.02	8411.27	8745.12	10076.4	8754.3	9315.79	8329.71	9676.09	8483.73	8827.4	9044.27
ENSMUSG00000017830	Dhx58	24.0258	16.7734	20.6066	21.2509	17.2358	21.2527	33.7107	15.8695	21.7015	25.7861	29.8784	23.3035	22.7875	34.5613	53.7687	35.0006	32.2767	22.3351	28.7538	25.5271	19.9785	23.6641	32.8599	28.7786
ENSMUSG00000017831	Rab5a	1957.88	2282.39	2101.5	2141.15	2305.53	2036.16	2257.49	2073.89	2314.56	2092.67	2543.67	1897.32	2320.41	2023.55	2374.79	2222.8	2028.42	2245.07	2096.23	2095.29	2157.69	2154.95	2231.95	2137.56
ENSMUSG00000017837	Nkiras2	1427.3	1299.95	1316.88	1399.27	1401.91	1220.26	1328.52	1369.97	1338.22	1341.24	1396.75	1424.48	1278.89	1336.73	1257.6	1358.95	1571.83	1327.67	1399.77	1374.75	1369.06	1319.64	1338.89	1406.59
ENSMUSG00000017843	Ppp2r5c	3890.33	4129.88	4196.58	3768.52	4316.37	3841.74	3983.96	4231.53	4079.26	4064.13	3978.33	3641.94	4150.44	3932.55	4330.08	4096.84	3919.97	3873.44	4064.23	4103	4060.34	4040.12	4006.67	4011.49
ENSMUSG00000017858	Ift52	749.982	711.353	735.401	828.676	805.675	785.108	804.181	692.82	767.634	757.981	686.258	704.704	751.771	760.843	828.698	707.003	771.256	799.42	787.628	818.617	766.217	761.545	746.455	776.785
ENSMUSG00000017861	Mybl2	747.005	800.183	743.439	736.767	664.072	706.212	801.864	713.493	739.099	804.741	702.832	670.454	585.254	565.415	599.598	642.41	731.334	617.126	636.471	594.504	738.293	753.082	624.71	644.369
ENSMUSG00000017897	Eya2	0	0.959134	34.7756	16.8118	8.49207	147.523	5.41609	5.29772	42.8349	39.214	0	20.8708	13.9418	15.2104	27.3249	52.5863	9.42892	24.9576	0	20.9725	12.2077	48.0572	15.4696	21.5891
ENSMUSG00000017929	B4galt5	1566.05	1447.16	1328.6	1306.36	1326.49	1120.02	1265.66	1275.61	1322.3	1263.35	1513.61	1436.93	1408.82	1396.91	1338.73	1363.93	1572.67	1295.37	1445.99	1317.42	1394.93	1249.39	1419	1399.07
ENSMUSG00000017943	Gdap1l1	3.74478	3.30461	15.344	5.32445	5.39003	14.1496	6.30153	4.75012	9.90386	17.8751	5.02747	7.9799	6.34911	4.77308	8.6663	6.57479	12.1106	12.1678	3.09451	6.16821	6.62157	10.596	6.55917	8.02318
ENSMUSG00000017969	Ptgis	843.512	749.363	889.106	979.18	884.13	872.622	970.489	902.998	803.26	841.666	905.994	985.25	904.947	948.529	973.788	1072.51	1144.73	974.811	999.428	994.057	869.058	878.207	943.702	1037.11
ENSMUSG00000017978	Cadps2	70.9551	64.7307	102.796	100.926	95.0321	173.546	122.493	108.013	175.206	122.879	73.1125	99.9955	126.369	93.0883	146.309	123.427	62.2873	125.547	69.2158	137.878	86.8881	140.428	107.775	103.671
ENSMUSG00000017999	Ddx27	954.14	1038.34	869.116	990.74	888.931	1176.94	1114.17	984.791	987.168	866.814	945.063	1007.06	868.671	851.349	871.821	953.012	874.345	993.411	909.412	974.643	948.253	1025.98	908.793	940.965
ENSMUSG00000018001	Cyth3	1659.83	1698.12	1701.71	1722.19	1779.64	1712.25	1610.33	1771.88	1646.42	1728.75	1645.81	1747.92	1727.48	1809.26	1903.53	1747.17	1724.72	1741.67	1797.27	1684.87	1712.3	1693.93	1766.8	1739.14
ENSMUSG00000018008	Cyth4	135.841	110.394	176.74	143.291	161.789	169.931	133.492	138.34	135.161	137.165	102.647	154.96	143.12	143.851	177.956	183.403	138.326	221.011	156.389	185.5	145.611	142.818	144.507	176.926
ENSMUSG00000018012	Rac3	84.4545	44.7364	90.4568	79.1606	71.1503	149.656	87.3095	91.3262	103.236	140.313	86.0799	113.502	114.01	94.4487	105.262	101.562	93.5463	115.749	69.6505	132.749	73.9917	114.368	102.66	102.651
ENSMUSG00000018040	Rrp7a	1451.87	1370.29	1193.07	1476.85	1445.3	1363.69	1125.12	1358.54	1327.7	1341.9	1313.92	1686.32	1399.94	1571.83	1373.13	1255.44	1398.06	1329.19	1256.76	1312.31	1387.48	1303.39	1469.03	1310.35
ENSMUSG00000018042	Cyb5r3	3182.95	3128.58	3008.16	3565.84	3248.22	3047.41	3092.94	3023.13	3126.05	3030.61	3516.72	3330.09	3486.53	3196.43	3244.73	3366.94	3990.04	3293.16	3225.82	3225.64	3226.75	3064.03	3354.9	3420.32
ENSMUSG00000018068	Ints2	965.056	808.824	709.098	767.225	619.696	948.811	747.488	820.194	677.785	794.795	762.493	702.981	786.879	945.551	728.649	636.541	918.318	668.641	811.891	761.369	773.98	797.815	785.311	759.352
ENSMUSG00000018076	Med13l	2009.07	1815.57	1846.87	1854.25	1685.98	1905.38	1849.18	1677.3	1914.53	2103.54	1877.39	2190.59	2019.4	1819.25	1910.24	1941.18	1616.48	1739.22	1671.45	1835.7	1842.35	1889.98	1963.38	1760.81
ENSMUSG00000018102	H2bc4	476.348	508.796	421.38	696.194	541.832	428.233	339.177	380.235	562.453	365.261	539.363	610.645	527.006	451.242	597.433	363.941	475.277	431.926	441.014	466.493	528.91	415.072	545.138	435.73
ENSMUSG00000018126	Baiap2l2	108.772	74.5586	145.348	162.373	144.48	70.6703	116.905	108.867	163.579	129.306	102.602	88.5787	168.082	81.0546	94.225	97.7721	162.733	96.2653	144.16	190.47	127.106	117.865	106.908	138.28
ENSMUSG00000018143	Mafk	832.995	922.794	732.499	863.338	775.831	701.175	588.217	688.902	740.658	731.36	931.494	878.186	757.557	733.945	698.354	629.439	551.554	639.717	606.421	652.16	825.491	690.062	799.907	615.858
ENSMUSG00000018160	Med1	1973.9	1808.35	2005.47	1684.73	1930.09	1952.79	2031.39	2083.31	1718.43	2012.83	1794.68	1553.99	1896.51	1770.91	1792.25	1788.57	1522.83	1766.32	1819.9	1650.01	1880.51	1959.75	1761.67	1709.53
ENSMUSG00000018166	Erbb3	519.573	421.6	533.77	427.743	385.503	527.599	486.722	422.661	577.359	550.008	561.254	638.692	556.491	519.54	610.244	566.163	496.099	578.905	484.265	650.199	457.638	512.87	577.244	555.126
ENSMUSG00000018167	Stard3	736.182	600.296	656.986	752.057	602.489	620.426	668.438	601.409	675.433	647.273	584.452	727.358	647.863	666.663	662.301	651.471	646.925	648.149	643.845	610.471	669.602	642.596	657.727	640.172
ENSMUSG00000018169	Mfng	178.788	188.138	167.158	198.706	217.813	236.191	158.167	223.865	177.779	196.976	183.854	182.662	203.765	209.81	217.491	181.433	209.536	187.407	235.167	225.112	190.121	198.596	199.516	207.731
ENSMUSG00000018171	Vmp1	1150.91	1327.28	1295.59	1051.37	1064.26	1068.64	1158.03	1328.37	1096.17	1160.35	1231.28	1118.58	1190.61	1085.13	1185.84	1252.5	1151.87	1391.13	1249.57	1192.96	1177.88	1162.31	1162.29	1247.61
ENSMUSG00000018189	Uchl5	690.077	813.354	637.133	640.109	753.321	658.326	676.788	601.262	647.843	641.15	697.838	590.396	712.944	611.136	552.94	598.712	564.068	629.581	562.136	598.858	706.799	645.074	633.051	590.671
ENSMUSG00000018196	Glrx2	666.854	591.837	594.159	570.441	595.643	532.25	595.39	652.14	641.126	578.627	552.591	572.835	607.665	579.937	593.681	607.333	505.124	620.842	470.34	601.049	603.787	599.907	581.342	560.938
ENSMUSG00000018199	Ro60	1846.35	2365.1	2089.47	1772.13	2114.88	1999.26	2257.42	2354.48	2153.69	2159.77	2113.7	1791.31	2124.98	2198.05	2223.14	2231.77	1805.74	2359.57	2134.98	2211.77	2037.59	2184.92	2090.24	2148.77
ENSMUSG00000018209	Stk4	1338.23	1439.74	1294.71	1149.16	1266.15	1259.34	1252.15	1263.29	1372.17	1313.2	1307.51	1228.84	1407.84	1316.06	1272.66	1231.44	1190.94	1290.39	1332.47	1222.31	1297.6	1292.03	1306.58	1253.51
ENSMUSG00000018217	Pmp22	1001.45	1051.37	1224.08	1104.82	1274.11	1032.05	1027.64	1135.44	1141.67	1138.12	1075.81	1189.11	1146.49	1096.18	1210.97	1195.54	1114.27	1213.81	1069.89	1126.8	1131.17	1094.98	1143.71	1144.06
ENSMUSG00000018238	Gdf9	8.99782	3.51233	20.5608	12.4949	16.3804	15.8521	12.3781	9.97276	10.4014	8.59524	14.2866	5.64457	9.50265	9.30321	27.4767	11.1353	18.1108	10.7493	19.0416	6.65343	12.3892	11.4399	13.2427	13.1381
ENSMUSG00000018239	Zcchc10	158.902	195.512	199.867	145.572	172.372	152.655	166.039	149.24	170.539	171.996	208.543	127.306	162.33	177.052	152.654	163.65	162.914	150.538	177.28	147.824	174.445	162.094	165.577	160.441
ENSMUSG00000018263	Tbx5	1933.41	2278.36	2284.71	2095.16	2146.34	2175.75	2242.62	2142.05	2450.84	2167.58	2057.65	2246.09	2218.49	2163.48	2500.62	2101.47	2296.15	2033.53	2003.18	2274.38	2147.59	2235.77	2237.27	2141.74
ENSMUSG00000018286	Psmb6	3285.2	2806.78	2687.51	3115.05	2662.94	2622.16	2786.13	2711.65	2835.87	2680.98	2970.29	2698.76	2745.03	2336.97	2628.48	2729.93	3155.64	2827.13	2798.16	2720.41	2911.5	2727.36	2675.91	2846.25
ENSMUSG00000018287	Spag7	1680.34	1630.97	1520.53	1883.74	1544.45	1478.97	1581.6	1586.32	1497.67	1588.09	1748.79	1505.75	1512.19	1449.11	1485.9	1387.47	1795.42	1544.63	1485.8	1507.82	1652	1546.53	1540.35	1544.23
ENSMUSG00000018293	Pfn1	9351.59	10056.3	8932.4	9789.28	9510.34	8495.98	9066.79	9278.23	8831.45	9032.33	9615.68	9210.81	9011.47	9102.43	8647.08	8871.46	10081.2	8744.03	9582.05	9022.48	9527.98	8940.96	9117.5	9260.25
ENSMUSG00000018322	Tomm34	959.761	837.193	844.91	956.926	894.839	813.956	813.132	837.419	889.021	877.333	953.383	900.075	863.486	924.811	860.043	807.573	920.871	850.306	920.201	815.102	898.726	846.172	900.36	862.811
ENSMUSG00000018326	Ywhab	7439.93	8044.56	7318.38	7136.64	7694.69	7365.74	7486.37	7518.06	7544.14	7643.67	7763.74	7178.97	7643.36	7715.53	7641	7542.33	7642.69	7593	7843.41	7674.66	7526.84	7511.6	7588.52	7659.22
ENSMUSG00000018334	Ksr1	928.312	944.224	892.378	977.844	904.118	768.239	809.598	743.36	839.837	845.947	813.954	999.027	879.706	910.491	994.623	738.073	854.787	694.844	842.966	760.909	929.375	801.396	919.56	778.316
ENSMUSG00000018339	Gpx3	15371.9	14257	12771.8	13415.7	13644.9	10503.6	14409.2	13385	13582.5	12021.3	15329.8	13742.1	14495.3	13864.3	14004.2	14260.6	16994.7	14150.7	14528	14120.4	13892.3	12780.3	14287.1	14810.9
ENSMUSG00000018340	Anxa6	11008.8	11194.9	11315.5	12285.2	11988.2	10504.2	11372.5	11723.1	11600.7	11493.3	11290	11653.3	11491.9	11326.6	11552.4	11992.7	13325.1	11355.1	11929	11809.9	11558.5	11338.8	11462.8	12082.4
ENSMUSG00000018341	Il12rb2	3.85406	8.88395	6.39377	8.84562	5.15863	41.7493	4.611	1.00225	3.70494	1.89424	2.47254	5.80815	7.40444	5.02689	1.03258	12.4313	2.77859	4.01795	5.09241	10.3985	6.62721	10.5923	4.34892	6.94375
ENSMUSG00000018347	Zkscan6	255.92	199.81	233.176	244.473	251.876	224.631	209.788	254.485	229.105	259.749	271.339	229.196	231.21	198.601	211.223	216.823	231.837	219.461	249.335	271.095	237.051	235.552	228.314	237.71
ENSMUSG00000018362	Kpna2	5455.45	6290.68	4532.75	4617.92	4689.59	4111.38	4390.82	4550.2	4032.87	4100.56	4515.85	4173.47	4465.7	4309.45	4289.53	3907.62	4289.89	4238.13	4057.7	3656.02	5117.28	4237.17	4350.8	4029.87
ENSMUSG00000018363	Smurf2	2307.16	2303.37	2267.35	2142.3	2374.67	2089.88	2334.12	2542.74	2257.48	2216.18	2365.6	2120.09	2331.35	2527.58	2398.43	2471.69	2011.05	2507.95	2253.16	2237.37	2278.97	2288.08	2348.61	2296.24
ENSMUSG00000018372	Cep95	334.74	314.439	303.797	303.903	352.498	301.567	336.102	370.878	344.367	349.334	330.852	315.152	359.986	323.011	311.392	361.733	352.231	345.793	365.892	271.542	321.875	340.45	328.079	339.438
ENSMUSG00000018377	Vezf1	1579.68	1729.66	1830.67	1683.78	1697.85	1919.71	1764.34	1791.57	1895.4	1844.72	1705.4	1587.53	1712.72	1697.38	1787.97	1705.33	1475.78	1717.85	1686.66	1774.16	1704.33	1843.15	1698.2	1671.96
ENSMUSG00000018378	2210416O15Rik	1055.91	1041.87	1049.78	1252.84	997.751	1069.91	1088.82	1152.24	1068.02	1133.73	986.461	1228.37	953.462	1131.53	1188.18	1014.02	1076.98	1075.4	1124.91	1037.93	1079.63	1102.54	1097.6	1065.85
ENSMUSG00000018379	Srsf1	8518.96	9527.59	8918.13	8125.58	7588.56	8953.8	8536.86	8534.46	8190.33	8910.35	8135.5	8085.55	8037.82	8130.76	7861.17	7774.38	7095.75	7607.79	8381.43	8467.39	8535.76	8625.16	8050.16	7865.35
ENSMUSG00000018381	Abi3	563.91	470.218	470.972	558.122	384.098	411.185	370.369	423.616	425.316	438.483	624.853	444.12	446.07	468.019	415.912	420.229	516.655	417.107	504.173	420.504	489.464	413.794	479.795	455.734
ENSMUSG00000018387	Shroom1	166.38	99.9191	146.441	154.321	124.503	120.61	182.397	149.984	179.876	143.121	172.316	191.459	179.05	178.897	164.539	114.658	176.054	164.871	181.042	176.273	138.313	155.198	177.252	162.58
ENSMUSG00000018395	Kif3a	696.731	784.479	810.636	731.711	720.043	783.8	886.352	775.349	788.161	900.176	710.304	799.33	801.491	707.386	840.008	731.906	760.735	839.718	713.015	794.128	748.72	826.767	771.704	767.9
ENSMUSG00000018398	Septin8	2440.41	2736.53	2637.61	2586.99	2569.26	2851.73	2696.83	2639.21	2451.86	2451.01	2400.16	2651.03	2496.05	2547.15	2699.28	2774.38	2536.32	2619.07	2551.71	2533.05	2594.16	2618.13	2558.73	2602.91
ENSMUSG00000018401	Mtmr4	1525.56	1326.38	1381.07	1463.93	1351.29	1543.63	1485	1523.74	1422.18	1480.68	1410.96	1391.67	1451.29	1337.31	1453.11	1410.62	1565.65	1648.8	1353.31	1371.47	1409.65	1491.05	1408.86	1469.97
ENSMUSG00000018405	Mrm1	274.623	210.175	228.813	258.554	418.6	215.845	281.531	236.773	298.804	195.705	348.813	178.566	224.116	400.792	362.578	236.99	604.433	238.015	356.622	263.379	278.153	245.732	302.973	339.888
ENSMUSG00000018411	Mapt	27.0186	24.3125	23.2214	17.5263	33.0836	61.4144	50.8747	22.5468	54.5539	124.56	18.6376	73.1523	46.217	61.2918	56.8626	48.3011	51.1936	47.6617	31.986	41.949	25.0325	62.79	51.2323	44.2183
ENSMUSG00000018412	Kansl1	2297.56	1920.99	1881.67	2227.6	2091.72	2240.64	1964.94	2106.63	2181.98	2103.12	1985.54	2483.88	2307.73	2050.29	2197.41	2030.52	1952.96	2299.48	1880.84	2106.12	2083.91	2119.46	2204.97	2053.98
ENSMUSG00000018415	Gid4	1242.97	1186.62	1053.08	1162.68	1159.28	1187.15	1254.39	1342.9	1200.84	1197.84	1202.43	1058.06	1141.34	1178.03	1135.91	1264.26	1218.66	1264.94	967.132	1175.98	1160.92	1236.62	1143.16	1178.2
ENSMUSG00000018417	Myo1b	1710.69	1704.84	1717.21	1772.87	1737.35	1967.11	2001.72	1743.28	1767.7	1800.27	1812.06	1729.04	1799.57	2267.57	1667.77	1817.33	1731.2	1836.28	2052.55	1880.83	1728.59	1856.01	1855.2	1863.64
ENSMUSG00000018425	Dhx40	823.998	795.957	822.909	819.188	925.364	876.439	908.129	836.382	1002.24	846.581	867.154	852.884	923.667	930.786	890.048	861.044	757.43	905.416	763.592	889.445	837.483	893.955	892.908	835.386
ENSMUSG00000018427	Ypel2	1511.4	1266.7	1364.28	1364.22	1547.34	1250.69	1821.08	1793.52	1594.14	1409.73	1317.37	1182.59	1289.7	1255.24	1362.82	1457.72	1487	1617.53	1478.57	1256.22	1410.79	1573.83	1281.54	1459.41
ENSMUSG00000018428	Akap1	2569.21	2498.99	2384.86	2519.17	2585.57	2020.53	2205.62	2579.61	2356.27	2324.8	2412.24	2356.18	2410.48	2531.85	2376.17	2386.38	2579.38	2353.7	2512.09	2360.86	2511.56	2297.37	2417.38	2438.48
ENSMUSG00000018433	Nol11	1193.04	1559.73	1164.36	1203.45	1266.15	1288.45	1246.63	1295.04	1216.88	1217.23	1260.57	1197.81	1286.25	1354.71	1214.02	1181.4	1186.93	1192.22	1141.61	1269.92	1277.35	1252.85	1262.67	1194.42
ENSMUSG00000018442	Derl2	636.646	652.129	653.507	529.842	624.603	695.771	561.763	709.756	615.13	703.4	618.114	565.407	630.139	653.97	649.01	693.18	455.073	767.804	684.82	607.063	619.345	657.164	623.328	641.588
ENSMUSG00000018446	C1qbp	3318.2	3346.07	2952.26	3095.77	3001.26	2868.79	2903.17	3080.22	2827.12	2762.1	3193.47	2768.16	2848.08	2923.11	2738.3	2806.36	3255.37	2816.72	2833.67	2857.27	3142.71	2888.28	2894.22	2913.88
ENSMUSG00000018449	Rpain	246.008	157.07	251.164	326.733	222.603	194.812	158.754	215.897	150.783	215.428	165.901	193.596	137.76	155.905	138.175	156.408	205.366	191.604	211.782	204.77	240.715	187.135	158.267	193.986
ENSMUSG00000018451	6330403K07Rik	636.421	441.878	830.107	643.666	544.858	905.568	725.407	606.827	839.225	924.036	684.387	792.518	882.79	602.432	820.673	931.239	820.339	860.595	563.062	919.109	619.386	800.213	756.56	818.869
ENSMUSG00000018470	Kcnab3	35.2541	22.2822	32.898	57.2422	31.0669	37.8966	36.0369	22.7809	33.0702	32.452	24.8552	39.4185	31.7679	28.6677	28.0279	24.3008	32.9708	23.939	25.5372	34.4972	35.7487	32.4473	30.5474	28.249
ENSMUSG00000018474	Chd3	4162.16	4379.77	5988.19	5259.08	5270.05	8269.84	5330.21	5007.24	6523.93	7315.34	4750	6723.98	5901.67	4993.03	6599.93	6991.18	5174.72	6323.35	4586.96	6937.85	5011.85	6489.31	5793.72	6002.81
ENSMUSG00000018476	Kdm6b	3022.81	3031.13	3405.2	3164.37	3142.06	3171.95	3269.53	3500.63	3329.35	3400.19	2996.32	3625.64	3346.35	3422.83	2978.49	3157.65	3153.2	2935.64	3185.45	3145.44	3153.11	3334.33	3273.92	3115.48
ENSMUSG00000018481	Appbp2	3589.33	4116.21	3635.73	3700.48	3903.44	3521.91	3733.46	3828.83	3934.35	3504.89	3753.74	3354.15	3817.62	3829.4	3740.26	3660.75	3319.04	3761.76	3785.79	3620.29	3789.04	3704.69	3699.03	3629.53
ENSMUSG00000018486	Wnt9b	194.74	181.711	144.746	173.369	147.469	145.96	148.15	148.655	122.894	151.102	192.715	162.11	167.467	187.295	142.157	178.302	209.638	213.539	220.729	176.109	168.407	143.352	170.349	199.663
ENSMUSG00000018500	Adora2b	17.4699	11.8068	21.5695	9.94663	18.967	19.3732	19.163	22.5072	14.5313	20.0576	5.81806	24.1555	13.3996	17.5742	15.8164	26.3674	13.0212	17.0301	13.5144	20.7818	15.952	19.1265	15.3527	18.143
ENSMUSG00000018501	Ncor1	5536.84	5826.25	6243.85	5835.46	6257.27	5604.65	5987.04	6613.66	6160.23	5856.82	6053.74	5518.35	6225.12	6046.46	5996.47	5979.82	5970.65	5349.27	6054.4	5713.28	5939.93	6044.48	5968.03	5813.48
ENSMUSG00000018507	Trpv2	175.884	163.412	132.733	165.401	154.702	187.68	194.741	165.106	132.709	121.032	162.736	158.453	156.871	188.639	150.557	199.378	162.213	161.924	183.147	173.926	158.426	160.254	163.451	176.118
ENSMUSG00000018509	Cenpv	283.613	248.055	253.273	267.576	253.068	253.704	224.2	245.657	237.561	217.843	188.464	191.495	193.387	199.901	184.487	203.378	224.038	195.339	227.522	207.815	261.117	235.793	191.547	211.619
ENSMUSG00000018537	Pcgf2	973.74	1000.58	1219.31	857.296	1055.06	1073.12	1019.76	1091.27	987.415	1109.64	952.92	1152.76	985.281	1128.99	1045.08	1038.26	985.556	1011.22	1089.1	1052.59	1021.2	1056.24	1053.01	1035.34
ENSMUSG00000018541	Cwc25	422.222	475.411	439.566	452.171	473.924	546.864	462.086	492.461	523.614	423.647	515.79	439.578	496.24	482.153	444.319	469.637	450.904	454.851	451.247	531.434	452.659	489.734	475.616	471.615
ENSMUSG00000018547	Pip4k2b	1465	1498.4	1643.38	1591.93	1602.59	1781.02	1565.04	1613.52	1663.74	1783.81	1700.92	1755.31	1783.12	1582.7	1741.05	1813.54	1586.68	1656.33	1506.71	1708.56	1560.26	1681.43	1712.62	1654.37
ENSMUSG00000018548	Trim37	1481.15	1553.14	1336.37	1451.2	1325.22	1394.25	1513.65	1428.91	1365.18	1471.58	1449.26	1364.45	1389.15	1298.83	1312.2	1352.56	1327.06	1306.29	1339.64	1439.88	1429.42	1434.71	1362.78	1353.09
ENSMUSG00000018554	Ybx2	72.2525	96.1407	132.462	108.144	99.1159	98.1053	77.7069	144.356	98.5232	143.375	42.5005	122.141	63.4184	95.6432	74.5657	97.627	69.0778	76.1163	85.5857	104.867	101.623	112.413	79.6538	86.6548
ENSMUSG00000018559	Ctdnep1	1833.61	1897.83	1683.54	1709.37	1708.09	1630.23	1676.73	1698	1676.31	1815.24	1532.33	1844.09	1613.25	1778.97	1745.55	1727.95	1758.32	1642.85	1752.14	1634.54	1766.49	1699.3	1702.84	1703.16
ENSMUSG00000018565	Elp5	1225.9	1114.59	1091.65	1143.14	1154.65	938.326	1070.14	1086.42	1014.22	1035.25	1062.37	1038.19	1010.44	1011.27	1028.29	1061.6	1154.46	1055.99	1072.19	987.139	1145.99	1028.87	1030.11	1066.27
ENSMUSG00000018566	Slc2a4	725.649	751.155	848.709	622.395	830.342	600.714	739.079	829.335	675.8	769.884	718.44	672.469	715.587	639.16	654.507	759.818	783.312	798.041	753.024	785.719	755.65	722.963	680.033	775.983
ENSMUSG00000018567	Gabarap	4427.76	4144.1	3929.72	5292.55	4952.55	4172.46	3796.92	4028.94	5209.97	4351.64	4952.88	4553.52	4927.1	3793.21	4698.29	4138.92	4531.43	4130.77	3923.51	4372.89	4549.34	4311.99	4585	4219.5
ENSMUSG00000018569	Cldn7	5.92011	0	25.7228	11.0106	3.27073	81.0725	1.50932	5.08025	53.9971	60.2821	5.26455	25.0055	27.3889	14.2502	37.7457	43.4385	14.8323	18.9838	7.10676	58.1824	9.18485	40.3883	21.931	28.5088
ENSMUSG00000018570	2810408A11Rik	84.4003	93.6733	108.538	66.8169	80.5392	88.6637	134.303	89.3348	103.556	127.522	53.8412	104.844	67.7851	82.3528	71.8383	62.5413	86.3291	83.2719	86.0514	53.641	86.7936	108.676	76.1323	74.3669
ENSMUSG00000018572	Phf23	1721.41	1588.77	1412.94	1798.29	1474.09	1609.01	1424.53	1317.18	1733.52	1450.52	1593.55	1631.04	1625.18	1273.51	1390.29	1312.78	1435.45	1287.03	1252.74	1496.18	1599.1	1506.95	1502.72	1356.84
ENSMUSG00000018574	Acadvl	2452.05	1962.28	2180.33	2460.6	2424.41	1855.82	2020.8	2468.91	2294.73	2122.2	2255.85	2101.25	2160.8	2256	2181.84	2312.31	2507.86	2254.87	2590.38	2384.26	2295.94	2152.49	2191.15	2409.94
ENSMUSG00000018581	Dnah11	6.54351	7.94886	3.5801	3.96538	12.5272	3.36953	5.706	12.2488	20.1567	2.00215	3.2046	15.7014	0.620907	12.3149	4.11187	2.53786	4.54169	5.75635	0.84427	1.25986	6.913	8.69662	7.19073	2.98801
ENSMUSG00000018583	G3bp1	6587.29	7070.28	6524.57	6097.45	6350.75	6654.44	6405.96	6521.82	6302.45	6372.27	6188	6081.69	6032.63	6123.43	6025.59	6284.69	5963.7	6120.57	5965.17	6174.03	6526.07	6451.39	6090.27	6101.63
ENSMUSG00000018585	Atox1	703.664	554.571	577.865	570.561	603.684	578.115	566.694	524.879	642.677	572.129	638.515	601.474	585.03	549.762	612.473	664.181	691.745	619.797	639.678	611.184	602.069	576.899	597.451	645.317
ENSMUSG00000018593	Sparc	28054.2	27216.7	31237.4	30764.9	31312.8	27681.6	30197.6	30973.1	29153.3	31102.6	29109.8	31100.8	31999.4	31178.5	32679.4	35219.6	34674	31401.2	30497.9	31932.9	29717.2	29821.6	31213.6	32745.1
ENSMUSG00000018599	Mief2	466.111	490.349	470.257	396.337	437.607	372.144	406.885	408.938	497.544	453.681	441.564	504.575	376.547	419.125	393.178	381.202	477.524	444.723	495.454	465.6	452.132	427.838	426.998	452.901
ENSMUSG00000018604	Tbx3	402.969	465.61	532.765	428.663	425.565	778.351	480.993	378.796	652.058	577.977	439.12	683.046	726.366	453.356	561.206	588.448	576.062	535.901	467.189	766.562	451.114	573.635	572.619	586.832
ENSMUSG00000018648	Dusp14	50.705	79.9691	67.5427	46.0083	44.4667	92.2953	40.5905	44.2981	78.9285	50.5739	75.6822	60.0854	69.2506	51.6772	67.8778	52.6267	57.4947	62.1183	51.9801	67.3662	57.7384	61.3372	64.9146	58.3172
ENSMUSG00000018651	Tada2a	434.439	434.776	416.421	397.865	349.824	437.456	400.965	395.417	451.889	425.635	400.216	353.85	406.715	404.221	513.48	449.472	401.912	407.659	458.045	394.903	406.665	422.272	415.697	422.398
ENSMUSG00000018654	Ikzf1	76.9029	140.496	67.3602	269.237	73.0268	393.547	61.9035	67.9631	81.0435	95.7737	57.109	59.7241	81.5291	62.7816	79.441	52.6287	42.3876	70.2682	84.8898	68.6155	125.404	140.046	68.117	63.758
ENSMUSG00000018659	Pnpo	1140.51	1021.85	974.67	3932.09	2169.98	1408.59	647.795	689.045	2688.95	1255.02	1576.99	2221.99	1562.52	1026.85	2599.81	744.738	802.21	763.67	1282.82	1191.09	1847.82	1337.88	1797.63	956.904
ENSMUSG00000018661	Cog1	794.451	757.385	663.976	687.436	675.804	795.096	600.209	551.727	700.363	775.154	659.071	788.529	745.976	885.575	690.586	653.521	764.331	633.45	712.348	682.703	715.811	684.51	753.947	689.27
ENSMUSG00000018666	Cbx1	2117.92	2111.4	2073.65	2033.63	1920.58	2229.87	2025.33	2014.83	2069.49	2013.51	2180.38	2071.51	2295.51	2085.92	2150.2	2182.5	1982.15	2256.71	1940.99	2257.45	2051.43	2070.61	2156.71	2123.96
ENSMUSG00000018669	Cdk5rap3	798.852	676.055	887.116	839.162	831.968	987.396	799.311	882.133	937.869	848.08	866.222	840.046	839.259	761.598	899.539	918.399	982.291	875.147	940.738	849.247	806.631	890.958	841.333	913.164
ENSMUSG00000018672	Copz2	656.68	593.539	666.958	685.411	705.11	735.382	730.472	713.213	660.572	760.754	766.595	685.928	702.996	667.238	702.667	757.097	719.434	744.919	741.916	803.486	661.54	720.079	705.085	753.37
ENSMUSG00000018677	Slc25a39	4373.79	4027.83	3208.65	6685.72	5032.49	3923.28	2901.11	3200.21	5367.93	3408.44	3970.91	4841.9	3824.86	3348.08	4679.85	2902.69	3443.14	2770.67	3634.96	3379.64	4665.69	3760.19	4133.12	3226.22
ENSMUSG00000018678	Sp2	548.849	607.111	534.941	692.758	617.371	556.814	557.198	565.365	697.274	596.445	505.448	613.386	518.954	611.37	602.384	516.774	617.88	467.878	647.999	505.366	600.206	594.619	570.308	551.18
ENSMUSG00000018697	Aatf	385.58	378.835	374.075	408.68	376.914	467.776	309.373	313.691	384.333	350.938	413.895	370.34	400.536	358.761	372.117	331.825	375.006	390.237	366.589	366.858	384.817	365.222	383.13	366.103
ENSMUSG00000018707	Dync1h1	14293.1	18749.4	16405	19068.3	17523	14377.4	15551.4	16820.9	16798.5	16258.9	17661.9	19675.8	17222.6	17637.3	14343.6	16555.4	20103.4	15179.1	17622	15856.6	17207.7	15961.4	17308.2	17063.3
ENSMUSG00000018733	Pex12	160.994	175.978	146.521	182.63	176.326	155.954	170.789	148.687	155.795	171.341	161.934	168.294	145.964	208.218	153.53	145.235	154.806	143.348	157.997	216.081	168.49	160.513	167.588	163.493
ENSMUSG00000018736	Ndel1	1243.96	1217.66	1083.4	1152.08	1133.53	1067.47	1121.49	1096.95	1142.28	1219.34	1246.8	1193.08	1242.7	1172.1	1176.48	1169.46	1106.73	1132.44	1117.65	1132.23	1166.12	1129.51	1206.23	1131.7
ENSMUSG00000018740	Slc25a35	31.3055	39.8498	28.6209	26.16	34.4011	34.9978	32.2704	22.1364	39.7327	25.6456	42.5074	35.2584	67.794	34.5381	31.4409	25	29.2207	33.4303	37.6433	34.7193	32.0675	30.9566	42.3078	32.0027
ENSMUSG00000018750	Zbtb4	986.011	814.55	892.034	1077.13	965.195	762.864	1047.73	1095.95	820.353	1010.56	967.569	1192.9	1027.65	1089.51	910.846	1005.56	1205.24	1085.84	918.431	1091.4	946.983	947.491	1037.69	1061.3
ENSMUSG00000018752	Tnfsfm13	76.3055	76.8207	93.7763	78.9513	94.1012	77.4405	53.8157	63.1263	87.6277	107.384	85.1016	104.942	81.8137	64.2189	101.786	106.936	98.2107	105.527	102.17	88.3385	83.991	77.8789	87.5725	100.237
ENSMUSG00000018761	Mpdu1	837.195	682.5	739.1	760.842	685.385	807.598	723.343	623.116	738.937	755.215	790.431	698.208	713.655	655.945	673.086	723.457	873.083	677.367	763.162	726.124	741.004	729.642	706.265	752.639
ENSMUSG00000018765	Fxr2	2519.17	2699.74	2844.2	2632.02	2473.88	2733.63	2677.07	2588.79	2491.98	2552.57	2602.28	2844.54	2560.35	2589.61	2491.47	2637.94	2436.16	2612.08	2808.58	2568.06	2633.8	2608.81	2617.65	2612.56
ENSMUSG00000018770	Atp5g3	14029	14168.1	12448.5	14358.3	13636.3	11172.4	13558.4	13831.2	12548.7	11910.4	14220.8	11513.1	12458.7	11795.8	11788.9	12039	14285.4	13261.2	13418	12186.7	13728	12604.2	12355.5	13038.1
ENSMUSG00000018774	Cd68	90.8312	70.3073	90.0253	109.833	75.9886	97.4316	69.9981	72.1957	58.191	86.1792	80.9303	66.3893	69.3011	101.615	66.5216	78.0537	66.5413	71.9631	67.8081	83.0848	87.3972	76.7991	76.9515	73.4902
ENSMUSG00000018776	Slc35g3	6.22789	5.16763	14.1056	9.58178	8.12147	10.2703	11.6615	8.9014	5.74929	11.0376	10.241	10.9018	5.66784	8.73083	4.3548	9.01732	13.7524	13.2898	8.00843	8.59043	8.64088	9.52401	7.97926	10.5317
ENSMUSG00000018796	Acsl1	1056.3	1091.94	1059.66	1007.75	1236.61	1097.75	1021.07	1140.38	1208.9	1043.74	1126.11	1108.31	1051.12	1093.42	1212.24	1180.5	1122.44	1022.2	1153.82	1219.63	1090.45	1102.37	1118.24	1139.72
ENSMUSG00000018800	Abca5	248.598	248.765	458.645	207.474	425.437	436.205	292.629	395.443	333.63	367.784	318.363	302.578	388.98	328.427	485.436	400.651	240.423	432.636	289.167	387.364	317.784	365.138	364.757	350.048
ENSMUSG00000018809	Smyd4	304.712	392.305	280.835	335.262	332.355	302.44	363.658	401.73	267.127	303.589	268.888	272.316	288.068	303.751	302.401	361.784	280.837	337.264	306.005	247.482	329.094	327.709	287.085	306.675
ENSMUSG00000018819	Lsp1	1427.26	1688.3	1957.21	1931.13	2041.32	2154.61	1879.86	1968.01	2024.09	2077.92	1542.72	2119.35	1925.06	1778.72	1978.26	2087.64	2298.63	1902.76	1616.12	2164.85	1809.04	2020.9	1868.82	2014
ENSMUSG00000018820	Zfyve27	652.772	608.111	485.484	592.102	573.853	627.406	686.518	651.806	578.437	614.139	550.371	789.004	610.991	671.8	710.675	631.55	525.307	586.978	762.303	688.437	582.464	631.661	666.568	638.915
ENSMUSG00000018821	Avpi1	235.217	247.314	185.225	210.702	212.009	199.295	206.066	178.353	219.813	193.586	244.085	194.725	225.976	212.709	229.642	239.342	225.554	218.849	209.279	242.142	218.094	199.423	221.428	227.033
ENSMUSG00000018822	Sfrp5	119.721	130.96	115.034	147.779	147.518	125.912	134.136	131.314	149.872	141.368	89.559	136.928	113.433	112.687	114.096	113.114	188.807	85.9499	90.4497	115.652	132.203	136.52	113.341	118.795
ENSMUSG00000018830	Myh11	101.918	153.234	915.457	186.042	222.338	1283.34	236.895	267.247	1227.66	1692.07	119.066	940.296	1176.7	326.351	1039.57	2242.4	397.775	1186.83	131.062	1353.78	315.798	941.443	720.396	1062.37
ENSMUSG00000018841	Rad51d	381.948	264.895	300.114	308.658	347.812	354.527	368.993	375.58	368.224	328.857	326.127	365.379	301.836	280.613	360.287	329.681	401.744	356.326	382.348	324.313	320.685	359.236	326.848	358.882
ENSMUSG00000018845	Unc45b	7192.68	6450	6438.79	7836.91	6759.64	5447.39	6861.99	7208.24	6313.45	6041.27	6656.31	6438.88	6041.85	6285.66	6243.75	6063.51	7372.28	6536.5	7114.93	6562.05	6935.6	6374.47	6333.29	6729.86
ENSMUSG00000018846	Pank3	2156.83	2764.48	2539.4	1995.2	2436.18	2249.13	2352.84	2374.72	2346.33	2387.78	2457.62	2078.4	2492.47	2553.41	2523.03	2398.4	1903.66	2421	2296.66	2295.47	2378.42	2342.16	2420.98	2263.04
ENSMUSG00000018848	Rars	1905.93	2130.44	1827.8	1763.21	1946.13	1707.21	1799.73	1820.28	1743.06	1728.35	2009.82	1683.52	1913.26	1866.29	1724.16	1877.46	1843.79	1908.43	1852.97	1849.19	1914.7	1759.73	1839.41	1866.37
ENSMUSG00000018849	Wwc1	386.498	525.526	378.524	804.087	437.495	749.838	579.273	445.869	423.719	429.076	429.314	556.305	403.579	587.263	413.211	554.703	584.004	392.838	673.273	456.951	506.426	525.555	477.935	532.354
ENSMUSG00000018858	Mrpl58	865.682	773.02	682.478	954.605	741.767	725.014	797.488	805.931	692.335	614.14	774.914	695.099	724.51	699.901	672.511	726.631	893.891	718.325	790.747	692.394	803.51	726.981	713.387	764.398
ENSMUSG00000018861	Fdxr	217.544	205.045	247.946	250.836	194.56	251.323	254.235	262.938	209.496	271.836	244.397	294.342	260.03	253.525	251.492	259.457	282.627	273.178	309.177	247.012	223.186	249.966	260.757	274.29
ENSMUSG00000018865	Sult4a1	23.9332	16.8361	22.8952	16.7199	10.7847	15.7575	13.9642	18.6946	14.1636	42.1857	23.1064	22.9608	15.4474	14.8757	33.9581	15.4502	19.9852	27.8288	14.4064	24.6185	18.2338	20.9531	22.0697	20.4578
ENSMUSG00000018882	Mrpl45	1189.12	1186.68	987.082	1164.99	1153.27	999.433	1062.66	1084.16	1064.85	1025.61	1121.45	937.332	1075.15	1012.13	1023.79	990.481	1060.67	1030.73	1051.47	1033.97	1136.23	1047.34	1033.97	1033.46
ENSMUSG00000018893	Mb	3103.35	3062.76	3609.23	4799.29	5285.63	3260.38	2949.74	5258.83	3385.66	3916.05	3160.68	2712.11	3232.24	3818.21	3601.47	3337.01	3871.98	3503.9	4105.1	3798.69	3972.05	3754.13	3304.94	3723.34
ENSMUSG00000018899	Irf1	210.422	172.388	227.783	226.284	200.581	284.756	227.617	191.647	226.003	210.338	188.399	149.753	185.516	216.192	213.635	238.756	243.285	246.995	283.245	231.007	207.491	228.072	190.699	248.658
ENSMUSG00000018900	Slc22a5	272.452	251.78	296.05	264.908	306.329	259.206	303.419	250.049	282.633	284.953	260.618	282.731	281.103	295.673	254.697	281.617	278.99	307.521	294.036	286.783	278.304	276.052	274.965	289.79
ENSMUSG00000018906	P4ha2	1055.52	1058.48	963.233	996.383	938.476	941.535	998.461	1129.87	916.276	1101.49	1249.64	1052.98	1014.46	1115.67	979.493	1033.93	1064.07	1070.17	1161.02	1145.21	1002.42	1017.52	1082.45	1094.88
ENSMUSG00000018909	Arrb1	2123.47	1664.25	1783.16	1994.25	1895.38	1902.26	1469.08	1563.17	2386.27	1942.2	2304.82	2283.4	1864.38	2082.93	2359.79	1993.04	1745.72	1697.84	2163.84	2050.16	1892.1	1852.6	2179.06	1930.12
ENSMUSG00000018919	Tm4sf5	63.8046	65.9353	74.2301	65.6536	81.2039	42.1171	80.6947	68.2345	74.0222	55.0495	78.4201	56.9349	59.6299	72.5736	97.3693	70.9979	81.4838	51.7582	81.8486	66.9711	70.1655	64.0236	72.9856	70.6119
ENSMUSG00000018920	Cxcl16	148.216	144.056	154.12	119.074	125.233	127.303	134.925	130.679	126.099	138.961	157.209	150.041	150.706	150.394	146.661	174.808	165.332	151.946	166.091	165.329	138.14	131.593	151.002	164.701
ENSMUSG00000018921	Pelp1	1554.52	1474.8	1397.51	1546.03	1431.39	1591.12	1369.05	1367.61	1398.55	1444.87	1509.15	1542.85	1482.45	1465.75	1370.21	1370.51	1516.26	1356.5	1460.23	1433.16	1480.85	1434.24	1474.08	1427.33
ENSMUSG00000018923	Med11	256.246	239.153	287	308.795	245.22	277.466	281.151	281.485	314.601	267.094	276.619	265.625	257.789	222.876	261.135	240.774	280.659	214.951	263.574	280.286	267.283	284.36	256.809	256.048
ENSMUSG00000018927	Ccl6	78.4381	8.16394	57.485	11.6101	8.29941	29.0706	36.6747	25.6404	23.6654	47.106	13.3597	35.1585	23.7585	15.4595	34.9989	24.957	21.193	19.0359	27.3822	22.907	32.7993	32.4314	24.547	23.0951
ENSMUSG00000018931	Natd1	1509.35	1379.42	1498.78	1786.55	1424.8	1357.57	1538.54	1500.51	1705.13	1549.13	1453.71	1550.73	1491.94	1421.18	1476.83	1601.57	1750.89	1550.84	1472.34	1521.4	1519.78	1530.17	1478.88	1579.41
ENSMUSG00000018932	Map2k3	1526.51	1444.68	1150.12	1487.54	1176.02	1314.95	1093.27	1064.94	1720.73	1190.89	1442.75	1545.75	1353.16	1062.28	1272.71	1176.55	1161.68	1119.62	1171.23	1163.2	1356.98	1276.96	1335.33	1158.46
ENSMUSG00000018965	Ywhah	6601.56	7178.49	6050.86	6675.36	6507.72	5536.38	6089.02	6284.26	6026.5	5857.84	6778.9	6247.53	6466.73	6067.66	6433.62	6143.22	6292.01	6288.78	6008.76	5797.69	6602.8	5958.8	6398.89	6106.09
ENSMUSG00000018974	Sart3	2004.88	2313.33	1877.94	2413.21	1841.28	2144.66	2081.22	2093.34	1897.72	1963.43	1873.07	2128.06	1730.43	1918.53	1574.77	2103.82	2099.35	1898.76	2065.55	1895.28	2090.13	2036.07	1844.97	2012.55
ENSMUSG00000018983	E2f2	563.792	496.512	448.804	1091.61	734.328	598.665	363.135	404.491	850.426	603.023	762.104	717.151	480.984	377.865	708.398	395.859	401.254	463.159	504.93	478.085	667.01	563.948	609.3	448.657
ENSMUSG00000018986	Slfn3	54.9587	92.1145	113.222	57.6194	57.2818	82.6039	63.8442	83.5345	81.6756	60.2207	106.821	70.187	101.905	88.496	115.713	93.0641	84.8674	94.3498	87.8493	110.608	75.0393	74.3758	96.6245	94.1477
ENSMUSG00000018995	Nars2	336.625	285.26	271.16	238.878	385.385	305.354	328.928	289.583	244.756	292.796	307.109	240.321	250.642	264.313	246.303	260.087	275.738	255.793	314.829	366.139	303.462	292.283	261.738	294.517
ENSMUSG00000018999	Slc35b4	1421.59	1611.31	1382.14	1354.34	1274.69	1315.12	1454.66	1492.31	1203	1331.55	1200.42	1271.28	1297.15	1326.74	1393.28	1316.2	1317.12	1336.63	1412.32	1280.03	1408.82	1359.33	1297.77	1332.46
ENSMUSG00000019027	Dnah1	37.9559	50.8014	93.0172	67.6761	78.7125	103.559	60.9423	66.2398	96.8509	105.977	64.3878	104.276	80.4856	71.6276	102.331	94.2113	68.2928	87.9482	63.0669	116.807	65.6326	86.7136	84.6215	86.0653
ENSMUSG00000019039	Dalrd3	619.091	518.66	510.13	554.927	549.879	563.02	563.83	561.842	553.368	608.553	606.412	617.593	595.465	577.125	520.495	591.329	608.118	530.532	615.8	659.012	550.537	570.123	583.418	600.958
ENSMUSG00000019054	Fis1	2050.51	1679.96	1569.27	2394.13	1868.05	1585.33	1610.52	1530.83	2098.95	1640.17	1911.8	1946.22	1733.68	1510.51	1816.79	1513.85	1741.74	1622.35	1612.08	1631.11	1912.38	1693.16	1783.8	1624.23
ENSMUSG00000019055	Plod1	1806.98	1938.74	1793.42	1900.36	1852.62	1813.17	1913.3	2006.96	1783.44	1989.39	1779.84	1967.37	1778.89	1916.45	2060.57	1987.5	2206.94	1823.84	1893.66	2008.29	1858.43	1901.25	1900.62	1984.05
ENSMUSG00000019066	Rab3d	352.315	313.55	422.706	275.933	312.074	335.854	326.143	351.081	412.336	377.79	339.062	368.061	346.615	362.135	548.812	405.91	354.999	374.994	456.749	352.097	335.316	360.641	392.937	388.95
ENSMUSG00000019080	Mfsd3	75.8357	70.8357	51.1993	43.9626	102.547	41.1579	44.981	121.072	124.304	58.9175	47.9413	74.7628	43.3579	62.3502	40.9298	33.9132	52.8567	73.4077	58.123	40.9303	68.8761	78.0865	53.8684	51.8462
ENSMUSG00000019082	Slc25a22	485.148	508.761	437.309	518.214	464.87	580.049	483.62	497.761	458.975	547.698	514.557	585.028	477.53	639.274	602.968	487.333	588.97	553.326	545.176	541.008	482.86	513.621	563.871	543.163
ENSMUSG00000019087	Atp6ap1	2808.42	2561.18	2447.13	2565.21	2510.19	2341.43	2445.34	2546.17	2492.48	2612.03	2519.96	2502.23	2505.81	2452.16	2519.88	2574.17	2820.3	2403.5	2499.57	2464.31	2578.43	2487.49	2500.01	2552.37
ENSMUSG00000019088	Dnase1l1	140.402	90.2688	103.841	114.517	103.744	78.6687	125.768	118.034	136.851	124.645	142.301	112.532	108.267	118.305	126.142	109.392	119.533	111.222	111.386	90.5893	110.555	116.793	121.51	108.425
ENSMUSG00000019122	Ccl9	12.0119	18.8552	38.2776	17.8773	56.0823	63.6177	24.9955	41.9857	35.6073	47.7341	16.2329	42.9019	62.4574	25.3842	17.7886	59.71	65.3087	47.1774	9.73409	38.9888	28.6209	42.7881	32.953	44.1838
ENSMUSG00000019124	Scrn1	691.061	390.47	935.827	690.873	617.238	674.025	654.13	530.614	633.675	788.239	726.185	1073.37	787.989	595.744	587.031	680.837	909.922	615.487	752.624	724.44	665.094	656.137	754.063	736.662
ENSMUSG00000019132	BC005537	4678.58	4345.95	4119.58	4328.87	4469.38	4346.29	4055.46	4204.24	4511.41	4329.13	4379.4	4261.24	3909.98	3721.94	4410.49	4009.81	4017.49	4527.95	4830.23	3993.28	4388.47	4289.3	4136.61	4275.75
ENSMUSG00000019139	Isyna1	2655.05	2187.42	2437.87	2547.49	2224.56	2473.75	2565.05	2534.87	2495.5	2511.78	2582.74	2851.05	2465.63	2460.51	2624.05	2748.62	2938.66	2573.85	2572.08	2815.04	2410.48	2516.19	2596.8	2729.65
ENSMUSG00000019143	Hars2	684.619	604.733	633.942	546.572	594.902	808.452	704.862	816.596	711.698	737.396	542.594	642.554	537.309	679.81	695.263	663.59	704.323	628.048	624.249	673.1	612.954	755.801	619.506	658.662
ENSMUSG00000019158	Tmem160	483.149	413.785	367.247	446.126	453.092	406.39	393.766	411.178	415.082	411.708	447.087	428.859	442.811	431.193	427.632	427.209	499.365	449.723	464.929	489.88	432.68	407.625	435.516	466.222
ENSMUSG00000019173	Rab5c	2034.6	2172.1	2125.84	2336.47	2072.07	2256.01	2083.93	1931.39	2183.87	2064.21	2151.33	2293.53	2312.8	2067.78	2158.63	2218.47	2370.76	2160.03	2054.3	2106.53	2148.21	2103.88	2196.82	2182.02
ENSMUSG00000019179	Mdh2	11207.3	10469	9830.2	11814.6	10784.6	8748.74	9657.97	10754.3	9638.47	9526.5	10194.7	10079.3	9473.07	9981.06	9576.81	9495.65	11728	9449.14	10590.9	9417.77	10821.1	9665.21	9860.99	10136.3
ENSMUSG00000019188	H13	1963.01	1670.52	1855.39	1991.66	1886.01	2110.43	1946.36	1789.8	1872.44	1888.53	1848.13	2153.13	1788.67	2045.79	1973.88	2103.69	2142.27	1892.85	2131.39	1918.63	1873.32	1921.51	1961.92	2037.77
ENSMUSG00000019189	Rnf145	2669.46	2739.11	2633.02	2764.1	2515.25	2510.15	2425.55	2381.57	2526.92	2654.42	2563.46	2712.09	2521.26	2806.06	2702.14	2584.03	2580.65	2455.82	2766.23	2764.53	2664.19	2499.72	2661	2630.25
ENSMUSG00000019194	Scn1b	101.326	109.372	82.3971	136.45	93.7626	97.9747	96.2705	94.2899	82.8864	110.374	121.041	136.317	115.672	134.158	89.248	126.131	122.863	109.226	131.307	101.909	104.662	96.3591	119.287	118.287
ENSMUSG00000019210	Atp6v1e1	1969.13	1935.69	1726.98	2023.01	1867.37	1627.4	1776.97	1747.39	1815.94	1598.92	1960.47	1727.48	1815.32	1676.64	1867.93	1605.77	2019.94	1758.77	1824.37	1711.46	1904.44	1713.32	1809.57	1784.06
ENSMUSG00000019214	Chtf18	600.683	627.626	408.687	783.761	426.972	478.48	553.364	513.484	449.547	465.969	530.531	495.232	439.153	439.012	413.66	585.786	526.554	507.121	460.176	466.447	569.546	492.169	463.518	509.217
ENSMUSG00000019230	Lhx9	40.4844	27.3865	52.9049	9.05861	23.8834	19.4797	43.937	26.971	21.9997	34.9509	50.2533	28.878	29.8555	24.0847	20.3835	18.6296	28.2462	20.6653	17.1903	30.534	30.7436	29.4677	30.691	23.0531
ENSMUSG00000019235	Rps6kl1	23.7257	23.1893	16.3785	24.0005	38.5516	30.8141	30.2123	28.923	33.8051	31.1538	33.1696	42.2679	44.2643	66.0917	41.3143	42.9684	45.76	36.7987	44.8418	41.7724	25.1691	30.9817	45.4215	42.4282
ENSMUSG00000019254	Ppp1r12c	1551.21	1458.96	1481.44	1615.72	1475.6	1687.48	1614.94	1402.82	1421.26	1606.64	1539.13	1667.59	1307.24	1671.78	1412.94	1506.46	1433.76	1533.05	1912.09	1497.47	1516.58	1546.63	1519.74	1576.56
ENSMUSG00000019256	Ahr	154.092	243.445	241.541	207.402	187.192	278.245	200.105	220.538	240.775	227.914	238.077	222.823	247.552	264.066	305.755	268.012	179.697	228.002	208.851	254.637	206.734	233.515	255.655	227.84
ENSMUSG00000019261	Map1s	1146.51	1117.18	1025.74	1174.58	977.878	1069.85	908.398	903.226	1183.43	1070.05	1024.17	1206.89	1080.56	1240.86	931.126	1015.64	1257.65	940.816	1071.56	1016.57	1088.38	1026.99	1096.72	1060.45
ENSMUSG00000019278	Dpep1	60.2301	52.9297	79.3081	67.392	81.3216	54.1637	74.0776	70.7105	60.142	61.3099	77.1255	102.899	79.6782	95.8487	89.1618	137.23	147.875	80.6273	75.8256	95.2813	68.2363	64.0807	88.9427	107.368
ENSMUSG00000019295	Tmem129	649.754	650.571	587.914	619.055	595.81	568.556	604.534	707.103	591.867	538.43	619.102	520.757	597.237	525.013	594.49	598.228	727.421	532.296	678.728	615.795	620.621	602.098	571.32	630.494
ENSMUSG00000019297	Nop9	760.052	748.856	713.477	746.585	678.308	797.293	746.747	757.085	640.349	855.883	741.158	751.664	623.691	772.643	687.038	653.985	729.788	676.811	774.563	691.216	729.456	759.471	715.239	705.272
ENSMUSG00000019302	Atp6v0a1	2682.79	2550.26	2983.73	2480.24	2640.6	2281.07	2579.58	2812.49	2643.71	2567.74	2603.97	2738.01	2430.18	2894.1	2677.35	2644.05	2393.4	2382.65	3084.74	2458.43	2667.53	2576.92	2668.72	2592.66
ENSMUSG00000019303	Psmc3ip	227.536	250.802	194.285	167.918	187.168	215.05	230.761	238.276	224.645	193.291	179.854	239.704	179.867	151.53	187.977	164.005	202.44	173.672	174.861	187.155	205.542	220.404	187.786	180.427
ENSMUSG00000019312	Grb7	14.2866	11.2555	32.2824	32.9492	17.4282	85.7921	10.3493	16.2426	55.568	35.8594	13.1649	21.4466	43.2347	55.0078	53.647	34.344	15.5561	43.86	24.9126	73.3652	21.6404	40.7623	37.3002	38.4076
ENSMUSG00000019320	Noxo1	14.0064	45.5482	34.4403	30.1839	13.0089	21.806	24.2666	29.1613	36.6622	26.2456	15.1183	27.4915	47.4756	31.7304	34.257	33.1863	18.9	47.1747	41.303	29.029	27.4375	27.6283	31.2146	33.9186
ENSMUSG00000019326	Aoc3	41.9843	75.9636	96.0252	117.369	104.819	132.744	61.1767	95.4911	75.1833	129.422	68.4262	97.9299	88.6459	127.681	142.586	151.241	114.023	94.9816	126.397	118.629	87.2322	98.8035	105.054	121.054
ENSMUSG00000019338	Zfp687	1198.98	1270.72	1294.09	1227.01	1185.32	1264.84	1376.2	1158.99	1296.9	1366.35	1209.01	1301.92	1225.37	1356.75	1202.89	1374.79	1488.71	1339.06	1292.68	1388.83	1235.22	1292.66	1259.19	1376.81
ENSMUSG00000019359	Gdpd2	17.3488	11.9116	18.0142	22.349	17.464	17.058	35.6788	25.5826	39.0247	22.1735	22.6182	36.4565	17.1313	29.6149	20.7239	29.4274	19.9412	48.3377	19.177	16.3452	17.4175	27.9035	25.309	26.6457
ENSMUSG00000019362	D8Ertd738e	1417.05	1364.6	1281.92	1639.05	1358.28	1302.41	1366.96	1268.73	1251.4	1241.59	1333.71	1336.87	1315.63	1235.72	1335.84	1319.76	1619.76	1371.54	1310.74	1358.4	1412.18	1286.22	1311.56	1396.04
ENSMUSG00000019370	Calm3	6739.15	7064.66	6723.03	7795.88	6985.32	6594.51	6465.64	6655.4	6751.57	6877.88	6810.2	6998.67	6982.71	6648	6908.89	6926.93	7741.28	6498.12	6689.34	6650.62	7061.61	6669	6869.69	6901.26
ENSMUSG00000019373	Cops3	2017.55	2014.35	1776.13	1786.79	1920.2	1869.28	1899.65	1780.15	1908.87	1811.42	1845.46	1731.52	1875.64	1771.35	1822.72	1725.7	1748.74	1759.11	2023.91	1815.84	1903.01	1853.87	1809.34	1814.66
ENSMUSG00000019428	Fkbp8	4306.15	3885.7	4041.23	4879.79	4099.97	4132.22	3917.62	3984.28	4159.44	3979.77	3963.3	4227.62	3810.28	3799.04	3898.26	3954.27	4533.65	3934.31	4015.69	3918.79	4242.57	4034.66	3939.7	4071.34
ENSMUSG00000019432	Ddx39b	6846.16	6484.09	6293.83	6630.79	6004.55	7351.24	7227.09	6958.9	6568.97	6858.41	6342.05	6941.4	6202.58	6728.08	6034.1	6889.49	6670.76	6893.25	6857.84	6732.93	6451.88	6992.92	6449.64	6808.85
ENSMUSG00000019433	Gipc1	2010.04	1893.77	1964.26	2013.68	1929.78	1741.82	1862.88	1836.28	1865.42	1791.9	1831.73	2034.08	1847.35	1825.99	1807.25	1889.59	2139.75	1832.91	1948.37	1730.78	1962.31	1819.66	1869.28	1908.28
ENSMUSG00000019437	Tlcd1	200.994	181.133	184.536	329.197	231.338	225.6	192.208	165.787	223.251	230.536	159.731	220.035	213.092	278.737	280.626	221.233	202.9	203.505	194.35	237.179	225.44	207.476	230.444	211.833
ENSMUSG00000019461	Plscr3	1403.46	1088.25	1435.22	1437.28	1388.54	1484.76	1390.95	1401.25	1421.87	1437.27	1251.08	1622.56	1392.07	1484.89	1500.69	1534	1471.82	1346.18	1534.37	1500.41	1350.55	1427.22	1450.26	1477.36
ENSMUSG00000019464	Ptger1	11.6516	29.8084	23.9954	32.3973	12.7145	27.2645	25.0764	21.871	26.7662	34.8426	19.8902	30.9072	14.1113	30.2925	26.7982	29.367	12.6412	35.5853	11.4216	32.7808	22.1134	27.1641	24.3999	24.3592
ENSMUSG00000019467	Arhgef25	766.758	668.932	1064.95	840.665	854.81	1274.92	991.362	902.788	1106	1229.79	750.622	1116.23	989.733	950.755	1127.74	1191.31	898.906	1154.82	930.08	1246.65	839.223	1100.97	987.015	1084.35
ENSMUSG00000019470	Xab2	1000.14	851.369	925.006	985.69	974.75	1027.96	914.972	890.419	929.348	863.798	890.971	984.224	840.405	922.864	814.598	960.007	990.795	889.955	875.593	937.684	947.39	925.298	890.612	930.807
ENSMUSG00000019471	Cdc37	4351.6	4504.68	4156.84	4855.48	4190.86	4105.88	4323.34	4255.43	4361.07	4357.55	3999.84	4334.7	4299.16	4023.37	3944.15	4570.62	4843.86	4392.14	4195.37	4250.28	4411.89	4280.65	4120.24	4450.45
ENSMUSG00000019478	Rab4a	269.604	215.689	300.165	297.774	265.286	284.762	273.567	246.886	285.999	251.076	307.261	284.738	261.832	254.114	278.39	307.925	369.231	308.399	277.952	279.121	269.704	268.458	277.267	308.526
ENSMUSG00000019487	Trip10	873.27	837.821	718.55	895.713	847.759	736.772	787.504	883.313	793.601	762.562	805.858	777.336	890.51	929.157	738.452	804.003	813.912	824.223	958.528	853.118	834.623	792.75	828.263	850.757
ENSMUSG00000019494	Cops6	2841.05	2892.82	2578.73	2494.67	2733.09	2700.36	2829.86	2688.56	2407.84	2720.41	2670.99	2701.6	2679.24	2588.27	2780.31	2646.76	2696.17	2822.9	2743.87	2746.07	2708.07	2669.41	2684.08	2731.15
ENSMUSG00000019505	Ubb	34610.1	31110.3	30239.6	46568.5	35502.5	31897.1	28926.9	28743.7	38592.9	31038.1	33355.5	37291.2	34502.8	28186.3	34414.9	28954.1	34913.1	28494.4	29822.4	30245.2	35606.2	31839.7	33550.1	30485.8
ENSMUSG00000019518	Ap4m1	814.411	644.52	636.864	692.866	633.334	779.945	763.622	796.587	716.41	863.826	650.037	702.648	692.091	705.359	767.211	749.986	639.571	924.495	704.142	819.549	684.399	784.078	703.469	767.549
ENSMUSG00000019528	Gyg	17361.7	16231.6	15590.3	16021.6	17309	12498.9	15969.6	17221.9	15326.7	14863	18172.2	14814.5	16364.7	16833.1	15695.1	15723.4	17129.5	16439.1	18108.7	15374	16502.8	15176	16375.9	16555
ENSMUSG00000019539	Rcn3	4348.6	3770.22	4647.77	5101.88	4495.28	4649.42	4852.51	4279.98	4462.97	5090.05	4547.67	5042.26	4994.04	4245.85	4933.04	5517.84	5958.63	4859.85	4358.73	5173.8	4472.75	4666.98	4752.57	5173.77
ENSMUSG00000019558	Slc6a8	2253.54	2045.98	2102.04	2144.85	2176.66	2092.44	1954.44	2334.95	1973.93	2262.86	1982.55	2057.15	1993.13	2220.29	2031.08	2097	1890.25	1945.88	2404.44	2121.96	2144.61	2123.72	2056.84	2091.91
ENSMUSG00000019564	Arid3a	1472.98	1165.67	723.359	1422.49	927.32	987.79	707.366	685.61	1492.32	867.213	1360.19	1161.19	1099.21	681.163	867.276	657.289	630.252	659.148	751.891	882.223	1142.36	948.06	1033.81	716.161
ENSMUSG00000019577	Pdk4	898.193	818.503	928.026	1100.3	1007.41	657.007	976.911	1007.15	863.877	792.375	787.578	767.407	835.599	945.119	849.328	761.857	819	722.7	843.06	692.26	950.487	859.465	837.006	767.776
ENSMUSG00000019578	Ubxn6	1068.14	992.793	1134.11	1423.87	1039.43	1125.78	1051.42	1155.69	1240.02	1271.85	1073.25	1080.18	971.413	1214.3	872.289	1148.44	1088.45	1119.11	1172.82	1126.95	1131.67	1168.95	1042.29	1131.15
ENSMUSG00000019579	Mydgf	1250.34	1277.44	1216.35	1353.62	1252.2	1117.08	1234.73	1260.33	1202.53	1171.79	1186.29	1217.65	1271.48	1058.59	1200.03	1220.58	1551.45	1231.85	1309.45	1192.38	1269.99	1197.29	1186.81	1301.14
ENSMUSG00000019590	Cyb561	92.0918	66.0672	114.234	125.011	73.7567	140.239	75.0343	112.433	93.3738	255.029	100.052	108.507	106.853	79.0328	128.045	108.242	151.532	137.123	136.296	137.594	94.2322	135.222	104.498	134.157
ENSMUSG00000019647	Sema6a	522.617	444.663	674.614	588.564	597.923	710.313	597.913	557.05	664.687	631.839	511.915	603.044	705.563	639.935	568.535	629.159	560.28	593.826	515.541	643.762	565.676	632.36	605.799	588.514
ENSMUSG00000019659	Ccdc12	841.823	788.278	835.479	948.271	852.115	801.603	882.33	800.51	838.27	767.344	966.8	869.219	807.942	791.22	787.95	815.42	963.076	831.598	806.435	854.482	853.193	818.011	844.626	854.202
ENSMUSG00000019689	Fmc1	507.068	502.319	433.992	498.197	485.764	417.358	483.086	433.041	438.259	406.847	546.144	416.737	447.844	388.941	418.764	439.054	549.183	455.521	455.81	435.039	485.468	435.718	443.686	466.922
ENSMUSG00000019699	Akt3	1358.78	1551.54	1556.35	1263.73	1445.25	1339.04	1606.42	1590.37	1500.82	1611.65	1550.36	1290.38	1372.01	1535.42	1420.46	1394.25	1299.67	1612.18	1324.23	1571.72	1435.13	1529.66	1433.73	1440.41
ENSMUSG00000019710	Mrpl24	1192.22	1036.25	1098.3	1187.97	1059.87	1044.18	1136.87	1097.76	1006.63	1062.77	1119.38	1067.54	1028.46	1064.62	1056.57	1030.46	1120.54	1122.23	1088.28	1102.37	1114.92	1069.64	1067.31	1092.78
ENSMUSG00000019715	Gle1	1137.12	1145.26	1114.22	1010.92	1152.91	1044.83	1253.15	1106.82	1050.58	1138	1127.21	1029.02	1130.86	1218.92	1038.62	942.993	1166.76	1082.23	1082.71	1091.61	1112.09	1118.68	1108.93	1073.26
ENSMUSG00000019718	L3hypdh	289.455	306.381	288.573	333.209	301.695	321.098	285.759	291.018	315.4	309.365	315.686	281.082	313.165	295.851	332.072	356.906	293.586	347.347	312.763	280.096	303.863	304.528	307.571	318.14
ENSMUSG00000019726	Lyst	920.85	1255.51	1195.03	566.207	642.105	735.775	648.772	741.238	657.546	921.311	677.824	661.135	1204.16	635.51	649.714	659.945	1382.21	682.86	643.841	799.578	915.941	740.929	765.669	833.687
ENSMUSG00000019731	Slc35e1	1545.35	1637.47	1427.21	1463.25	1474.39	1492.08	1507.66	1625.99	1454.13	1536.84	1488.41	1493.06	1448.39	1396.01	1487.46	1591.09	1527.54	1473.95	1502	1527.75	1509.53	1523.34	1462.66	1524.46
ENSMUSG00000019732	Calr3	10.998	7.91365	12.7227	29.461	22.4684	25.0962	10.2364	16.7176	27.4063	16.8298	14.6941	30.9485	20.9407	13.4466	21.3878	15.3362	36.6382	21.3331	13.0702	25.6444	16.7127	19.2573	20.2836	22.4044
ENSMUSG00000019734	Tmc4	60.9407	67.2928	104.246	90.901	58.2446	145.24	116.343	86.4719	84.9213	94.824	136.293	92.6543	120.688	130.653	119.494	98.4774	94.2275	152.743	121.815	118.01	76.325	105.56	119.957	117.055
ENSMUSG00000019737	Syne4	156.155	87.9585	100.504	100.069	108.792	162.36	164.144	116.553	113.37	109.11	95.6405	130.376	96.4281	133.701	119.945	113.564	62.3565	121.625	162.681	112.096	110.696	133.107	115.218	114.464
ENSMUSG00000019738	Polr2i	392.127	335.374	342.088	346.98	357.068	329.004	392.256	298.48	369.602	367.565	362.081	355.594	352.027	352.196	307.003	345.706	400.888	340.517	359.15	360.525	354.727	351.381	345.78	361.357
ENSMUSG00000019761	Krt10	77.7548	68.3074	63.3694	58.4474	66.8591	99.5988	68.3274	55.5091	100	77.9157	62.2093	65.6205	73.8078	40.6959	90.6849	72.2247	73.6523	54.4652	50.9663	81.823	66.9476	80.2702	66.6037	66.6263
ENSMUSG00000019762	Iyd	7.72881	14.04	3.383	5.84904	2.60281	38.5453	6.64431	6.01218	8.40546	18.1548	0.960484	3.78011	5.01578	2.55248	7.77743	5.60511	9.57555	6.68187	5.13264	5.95193	6.72074	15.5524	4.01726	6.58942
ENSMUSG00000019763	Rmnd1	856.816	875.156	769.451	646.345	846.773	715	785.66	942.221	658.004	788.738	679.601	774.932	659.603	852.787	705.513	726.445	664.367	695.455	927.433	735.092	798.908	777.924	734.487	749.758
ENSMUSG00000019768	Esr1	58.3919	66.7756	73.4858	44.4846	50.881	73.1763	70.7218	75.1316	74.4726	102.677	78.6116	60.6669	73.5939	62.0415	104.194	100.154	57.8763	86.1611	51.5053	68.549	58.8038	79.2359	75.8215	72.8492
ENSMUSG00000019773	Fbxo5	695.954	798.776	624.542	642.561	645.953	679.905	653.274	680.225	610.945	676.56	575.557	498.921	609.509	567.138	551.289	603.176	594.167	636.173	573.439	527.901	681.557	660.182	560.483	586.971
ENSMUSG00000019774	Mtrf1l	278.273	214.985	271.031	158.532	231.29	347.897	219.097	337.886	271.067	287.382	229.212	351.95	195.28	174.279	253.437	388.833	251.468	255.952	184.786	200.791	230.822	292.666	240.832	256.366
ENSMUSG00000019775	Rgs17	41.2456	77.0246	50.1348	56.4909	50.7107	73.7322	71.8654	46.805	35.3765	64.7377	63.0516	41.12	49.8033	65.283	46.3268	41.3563	29.8294	54.1422	28.0057	74.401	55.1213	58.5034	53.1169	45.5469
ENSMUSG00000019777	Hdac2	3601.14	3777.86	3664.16	3293.19	3646.37	3582.46	3629.38	3614.56	3782.09	3660.35	3755.98	3311.27	3676.72	3556.17	3757.88	3680.65	3355.66	3583.36	3366.86	3651.31	3596.55	3653.77	3611.61	3527.57
ENSMUSG00000019779	Frk	203.796	205.802	255.291	251.036	269.777	269.102	252.151	346.465	256.245	259.48	340.289	259.58	262.435	233.93	337.342	315.71	266.763	253.388	258.827	231.031	237.14	276.689	286.715	265.144
ENSMUSG00000019782	Rwdd1	1019.79	1157.11	953.761	1038.08	1070.2	998.024	1011.02	1116.46	1082.88	1152.89	1002.25	1025.98	940.351	891.399	959.778	973.654	969.486	1105.71	944.41	1034.33	1047.79	1072.25	963.951	1005.52
ENSMUSG00000019787	Trdn	2498.56	2943.82	2768.86	2518.07	3251.68	2207.34	2968.63	3264.94	2714.72	2594.09	3029.01	2167.11	2879.86	2952.26	3074.74	2729.28	3088.03	3050.43	2958.94	2741.7	2796.2	2749.94	2820.6	2913.67
ENSMUSG00000019789	Hey2	2458.61	1961.24	2146.68	2319.52	2423.93	1879.04	2204.35	2330.89	2145.26	2038.41	2563.69	1852.39	2267.34	2456.58	2119.54	2090.85	2168.34	1978.81	2252.22	2153.33	2262	2119.59	2251.91	2128.71
ENSMUSG00000019790	Stxbp5	627.552	644.326	761.341	641.351	591.307	811.052	604.788	696.731	508.668	747.331	684.379	668.131	576.219	613.743	632.185	626.599	573.184	806.307	722.926	583.518	653.175	673.714	634.931	662.507
[truncated: 15,312 more rows]

## Sheet: DESeq2 Dp1Tyb isoL21 v WTisoL21
ensembl_gene_id	external_gene_name	chromosome_name	start_position	end_position	baseMean	log2FoldChange	lfcSE	stat	pvalue	shrunkLFC	sig
[truncated: 17,142 more rows]

[truncated: 1 more sheets: DESeq2_Dp1Tyb L21 v WT isoL21]
